# Supplementary material for: Long non-coding RNA discovery across the genus anopheles reveals conserved secondary structures within and beyond the Gambiae complex
Source: BMC Genomics. 2015 Apr 23;16(1):337. doi: 10.1186/s12864-015-1507-3 (PMC4409983; doi:10.1186/s12864-015-1507-3)
Supplement: Additional file 1: — Expression of Anopheles gambiae genes across life-stages. [file 12864_2015_1507_MOESM1_ESM.txt]

test_id	gene_id	gene	locus	sample_1	sample_2	status	value_1	value_2	log2(fold_change)	test_stat	p_value	q_value	significant
AGAP000002	AGAP000002	KIBRLG	X:581-16387	L1	L3	OK	7.90337	6.35177	-0.315309	-0.24328	0.7496	0.931522	no
AGAP000005	AGAP000005	-	X:32381-38843	L1	L3	OK	27.6309	11.5556	-1.25769	-0.846847	0.30655	0.680759	no
AGAP000007	AGAP000007	IGL1	X:83816-88773	L1	L3	OK	10.2358	6.76134	-0.59824	-0.419091	0.58545	0.868783	no
AGAP000008	AGAP000008	-	X:90141-94903	L1	L3	OK	37.4838	31.8113	-0.23673	-0.20231	0.79405	0.946434	no
AGAP000009	AGAP000009	-	X:97669-114021	L1	L3	OK	19.0676	7.75184	-1.29851	-0.731482	0.28805	0.663154	no
AGAP000010	AGAP000010	-	X:120772-123499	L1	L3	OK	15.6159	24.3251	0.639429	0.499417	0.54365	0.847659	no
AGAP000011	AGAP000011	-	X:127703-134756	L1	L3	OK	54.029	131.446	1.28266	0.957643	0.23245	0.621794	no
AGAP000012	AGAP000012	TTRNA1	X:146180-147744	L1	L3	OK	6.40999	6.42244	0.00279913	0.00207636	0.998	0.99895	no
AGAP000013	AGAP000013	-	X:152262-163951	L1	L3	OK	4.0595	3.76769	-0.107623	-0.0511575	0.93415	0.982038	no
AGAP000014	AGAP000014	-	X:152262-163951	L1	L3	OK	3.3176	10.981	1.7268	0.660044	0.6797	0.906273	no
AGAP000015	AGAP000015	-	X:192290-201940	L1	L3	OK	1.16857	0.525785	-1.1522	-0.823151	0.2716	0.648659	no
AGAP000016	AGAP000016	SCRB10	X:204263-207141	L1	L3	OK	0.0291619	0.699289	4.58373	1.8906	0.1942	0.589405	no
AGAP000017	AGAP000017	-	X:212900-233685	L1	L3	OK	3.08248	2.09256	-0.558821	-0.44284	0.54775	0.850344	no
AGAP000018	AGAP000018	-	X:245975-251810	L1	L3	OK	0.539176	0.156375	-1.78575	-0.862475	0.2942	0.669711	no
AGAP000019	AGAP000019	-	X:284189-288873	L1	L3	OK	2.32908	3.08382	0.404957	0.318926	0.67575	0.905215	no
AGAP000020	AGAP000020	-	X:290993-299270	L1	L3	OK	0.85414	0.517132	-0.72394	-0.420158	0.58525	0.868672	no
AGAP000021	AGAP000021	-	X:314466-315701	L1	L3	OK	83.5407	56.3955	-0.566899	-0.477782	0.58085	0.866777	no
AGAP000022	AGAP000022	-	X:309045-313230	L1	L3	OK	63.2894	65.874	0.0577437	0.0438305	0.9556	0.987602	no
AGAP000023	AGAP000023	-	X:320063-323468	L1	L3	OK	83.0374	139.319	0.746558	0.537543	0.5001	0.824429	no
AGAP000025	AGAP000025	-	X:331474-336252	L1	L3	OK	3.08476	1.55724	-0.986168	-0.610616	0.4366	0.782986	no
AGAP000028	AGAP000028	-	X:357390-364560	L1	L3	OK	35.7205	20.1061	-0.829121	-0.557917	0.4769	0.809338	no
AGAP000029	AGAP000029	-	X:379161-393442	L1	L3	OK	3.25503	1.45493	-1.16172	-0.703168	0.35205	0.719734	no
AGAP000032	AGAP000032	-	X:408840-425073	L1	L3	OK	5.54411	3.69435	-0.585636	-0.365628	0.6305	0.888899	no
AGAP000033	AGAP000033	-	X:432495-439671	L1	L3	OK	2.21494	1.37715	-0.685585	-0.420281	0.5861	0.868985	no
AGAP000035	AGAP000035	-	X:444811-452835	L1	L3	OK	3.94901	3.82573	-0.0457565	-0.028111	0.96865	0.991115	no
AGAP000037	AGAP000037	-	X:461136-472416	L1	L3	OK	1.20716	0.24991	-2.27214	-1.51599	0.05745	0.364114	no
AGAP000038	AGAP000038	-	X:481139-483518	L1	L3	OK	13.7654	4.00373	-1.78163	-1.46266	0.0727	0.402744	no
AGAP000039	AGAP000039	-	X:494370-496532	L1	L3	NOTEST	0.0686653	0.208346	1.60133	0	1	1	no
AGAP000040	AGAP000040	-	X:503318-510089	L1	L3	OK	10.5942	25.9681	1.29346	1.01536	0.20325	0.600111	no
AGAP000041	AGAP000041	-	X:512137-517675	L1	L3	OK	8.29802	7.98585	-0.0553213	-0.04553	0.956	0.987692	no
AGAP000042	AGAP000042	-	X:528362-534266	L1	L3	OK	2.23941	0.771668	-1.53707	-0.878227	0.2636	0.641725	no
AGAP000043	AGAP000043	-	X:610530-615856	L1	L3	OK	1.99641	1.09167	-0.870862	-0.502343	0.52505	0.837634	no
AGAP000044	AGAP000044	-	X:626265-628342	L1	L3	OK	63.1399	90.1121	0.513169	0.334877	0.68635	0.908763	no
AGAP000045	AGAP000045	GPROAR1	X:696885-735718	L1	L3	OK	1.69832	0.525859	-1.69136	-0.773694	0.67565	0.905185	no
AGAP000046	AGAP000046	-	X:740683-744542	L1	L3	OK	2.89536	11.7654	2.02273	1.28996	0.1417	0.529704	no
AGAP000047	AGAP000047	CPR130	X:752556-754633	L1	L3	OK	16.216	21.6392	0.41623	0.273783	0.74205	0.928969	no
AGAP000048	AGAP000048	-	X:779761-787862	L1	L3	OK	2.35804	1.20138	-0.972898	-0.585329	0.4511	0.7923	no
AGAP000049	AGAP000049	-	X:803641-810496	L1	L3	OK	12.9371	9.40021	-0.460746	-0.310292	0.69075	0.910401	no
AGAP000051	AGAP000051	HPX5	X:838199-841171	L1	L3	OK	6.4006	48.2962	2.91563	1.84995	0.0306	0.271294	no
AGAP000053	AGAP000053	-	X:842663-844158	L1	L3	OK	8.10358	13.3716	0.722545	0.508666	0.5546	0.853718	no
AGAP000054	AGAP000054	-	X:850500-891167	L1	L3	OK	3.45474	1.97509	-0.806663	-0.375395	0.5506	0.851872	no
AGAP000055	AGAP000055	-	X:894174-898770	L1	L3	OK	4.06382	2.04246	-0.992526	-0.595963	0.47235	0.806926	no
AGAP000056	AGAP000056	-	X:900562-904069	L1	L3	OK	2.38865	1.71337	-0.479357	-0.278564	0.7415	0.92885	no
AGAP000057	AGAP000057	-	X:921076-922938	L1	L3	OK	19.8058	6.93543	-1.51387	-0.988605	0.24415	0.629935	no
AGAP000058	AGAP000058	-	X:932590-947534	L1	L3	OK	2.73266	0.923657	-1.56488	-0.917516	0.23595	0.624534	no
AGAP000061	AGAP000061	-	X:954968-961877	L1	L3	OK	4.36492	1.97354	-1.14517	-0.685121	0.34485	0.714276	no
AGAP000062	AGAP000062	-	X:965550-978390	L1	L3	OK	5.61301	4.09859	-0.453648	-0.281004	0.72905	0.924489	no
AGAP000063	AGAP000063	-	X:980088-983261	L1	L3	OK	1.59346	0.732284	-1.12169	-0.593522	0.4927	0.819055	no
AGAP000064	AGAP000064	-	X:986836-1000922	L1	L3	OK	8.27456	4.03331	-1.03672	-0.779871	0.2954	0.670489	no
AGAP000065	AGAP000065	-	X:1013490-1025167	L1	L3	OK	3.46871	1.54222	-1.16939	-0.823139	0.28335	0.659445	no
AGAP000066	AGAP000066	-	X:1026071-1029625	L1	L3	OK	4.04244	2.45813	-0.717668	-0.430906	0.5973	0.87436	no
AGAP000067	AGAP000067	-	X:1035904-1037155	L1	L3	OK	5.68989	3.75206	-0.600718	-0.398205	0.66935	0.903093	no
AGAP000068	AGAP000068	NFI	X:1048364-1059174	L1	L3	OK	9.75481	4.6562	-1.06696	-0.715346	0.42415	0.775218	no
AGAP000069	AGAP000069	-	X:1060753-1062050	L1	L3	OK	0.679794	0.0872811	-2.96136	-1.35513	0.23155	0.621277	no
AGAP000070	AGAP000070	-	X:1099947-1104999	L1	L3	OK	2.32337	2.36457	0.0253578	0.01505	0.98455	0.995397	no
AGAP000071	AGAP000071	-	X:1113632-1115173	L1	L3	NOTEST	0.206482	0.108946	-0.922402	0	1	1	no
AGAP000072	AGAP000072	-	X:1120488-1121931	L1	L3	NOTEST	0.0200724	0.237602	3.56526	0	1	1	no
AGAP000073	AGAP000073	-	X:1160876-1165193	L1	L3	OK	3.59385	6.31706	0.813724	0.544485	0.57595	0.864448	no
AGAP000074	AGAP000074	-	X:1207397-1210353	L1	L3	OK	3.81717	13.3619	1.80755	1.49406	0.0657	0.386168	no
AGAP000075	AGAP000075	-	X:1247089-1251709	L1	L3	OK	2.27664	5.02201	1.14136	0.772102	0.3464	0.715543	no
AGAP000076	AGAP000076	-	X:1254629-1261036	L1	L3	OK	12.6588	13.8532	0.130079	0.08092	0.91645	0.977697	no
AGAP000078	AGAP000078	-	X:1264726-1266777	L1	L3	OK	4.55862	3.29326	-0.469081	-0.297971	0.71925	0.921392	no
AGAP000079	AGAP000079	-	X:1269002-1270433	L1	L3	OK	5.03927	7.84869	0.639237	0.50451	0.54775	0.850344	no
AGAP000080	AGAP000080	-	X:1283015-1373662	L1	L3	OK	1.5224	2.09732	0.462198	0.238365	0.7118	0.918479	no
AGAP000081	AGAP000081	-	X:1418614-1421698	L1	L3	OK	4.83161	2.97332	-0.700432	-0.43781	0.5907	0.871596	no
AGAP000082	AGAP000082	-	X:1423896-1426509	L1	L3	OK	16.1041	24.6375	0.613425	0.416589	0.60895	0.879793	no
AGAP000083	AGAP000083	-	X:1428543-1429315	L1	L3	OK	10.0146	4.53265	-1.14367	-0.870004	0.39385	0.751943	no
AGAP000084	AGAP000084	-	X:1430004-1432624	L1	L3	OK	12.2068	10.8442	-0.170763	-0.129908	0.87485	0.96666	no
AGAP000085	AGAP000085	CPR129	X:1433118-1435719	L1	L3	OK	210.408	72.0921	-1.54528	-1.41162	0.11995	0.497967	no
AGAP000086	AGAP000086	-	X:1448591-1478833	L1	L3	OK	37.735	34.1147	-0.14551	-0.0237727	0.96015	0.988975	no
AGAP000088	AGAP000088	CYP4H19	X:1448591-1478833	L1	L3	OK	77.4183	269.114	1.79747	1.0573	0.27525	0.652301	no
AGAP000090	AGAP000090	-	X:1521812-1527249	L1	L3	OK	1.32517	1.04173	-0.347188	-0.195743	0.79895	0.947878	no
AGAP000091	AGAP000091	-	X:1532551-1534866	L1	L3	OK	2.08044	1.42262	-0.548337	-0.371784	0.6597	0.899308	no
AGAP000092	AGAP000092	-	X:1537680-1539215	L1	L3	OK	40.3935	162.749	2.01045	1.76251	0.0416	0.31227	no
AGAP000093	AGAP000093	-	X:1541990-1543412	L1	L3	OK	5.41831	6.16255	0.185686	0.125174	0.88305	0.969421	no
AGAP000094	AGAP000094	-	X:1548087-1549242	L1	L3	OK	1.15908	2.34733	1.01804	0.619666	0.50195	0.825458	no
AGAP000095	AGAP000095	-	X:1550316-1558031	L1	L3	OK	30.07	39.1239	0.379724	0.298122	0.67515	0.905031	no
AGAP000096	AGAP000096	-	X:1565448-1566851	L1	L3	OK	54.7126	56.7786	0.053475	0.045758	0.95495	0.987386	no
AGAP000097	AGAP000097	-	X:1574719-1576305	L1	L3	OK	9.95481	16.245	0.706535	0.584876	0.49915	0.823763	no
AGAP000098	AGAP000098	APG1	X:1578805-1580422	L1	L3	OK	2.2503	1.41525	-0.669063	-0.412193	0.6292	0.888438	no
AGAP000099	AGAP000099	STAT2	X:1609321-1620721	L1	L3	OK	3.7043	3.24888	-0.189256	-0.13672	0.8641	0.964335	no
AGAP000100	AGAP000100	-	X:1628899-1629785	L1	L3	OK	93.6954	272.452	1.53995	2.60894	0.18045	0.57674	no
AGAP000102	AGAP000102	-	X:1734440-1738258	L1	L3	OK	11.651	20.9515	0.846601	0.555753	0.47645	0.808951	no
AGAP000104	AGAP000104	-	X:1739263-1746900	L1	L3	OK	24.6578	8.15986	-1.59543	-1.29946	0.13065	0.514057	no
AGAP000105	AGAP000105	-	X:1749255-1751758	L1	L3	OK	4.05725	3.08959	-0.393088	-0.274457	0.72705	0.923785	no
AGAP000106	AGAP000106	-	X:1752972-1765061	L1	L3	OK	7.91765	11.6806	0.560966	0.37721	0.6256	0.886947	no
AGAP000107	AGAP000107	-	X:1752972-1765061	L1	L3	OK	1.0761	0.842916	-0.352357	-0.0797435	0.84815	0.961005	no
AGAP000108	AGAP000108	OEH	X:1788028-1789220	L1	L3	OK	2.54119	2.29118	-0.149411	-0.112387	0.898	0.972825	no
AGAP000109	AGAP000109	-	X:1792390-1793512	L1	L3	OK	1075.63	1676.17	0.639995	0.54666	0.55205	0.852365	no
AGAP000110	AGAP000110	-	X:1793945-1794897	L1	L3	OK	32.5334	34.0981	0.0677696	0.0577461	0.9538	0.987279	no
AGAP000111	AGAP000111	-	X:1796536-1797733	L1	L3	NOTEST	0.17016	0.0322987	-2.39734	0	1	1	no
AGAP000112	AGAP000112	-	X:1798380-1835932	L1	L3	OK	4.35736	4.85277	0.155356	0.0887055	0.91	0.976022	no
AGAP000113	AGAP000113	-	X:1798380-1835932	L1	L3	OK	1.99931	1.09533	-0.86813	-0.167636	0.7582	0.934382	no
AGAP000114	AGAP000114	-	X:1857409-1862000	L1	L3	OK	1.31169	0.484744	-1.43613	-0.767295	0.32735	0.698702	no
AGAP000115	AGAP000115	GPRNPY4	X:1865161-1866412	L1	L3	NOTEST	0.053016	0	#NAME?	0	1	1	no
AGAP000116	AGAP000116	-	X:1919637-1924926	L1	L3	OK	4.35377	4.35282	-0.000314757	-0.000206159	0.99875	0.999182	no
AGAP000117	AGAP000117	-	X:1929370-1935351	L1	L3	OK	4.83586	6.01204	0.314083	0.215148	0.78955	0.945093	no
AGAP000118	AGAP000118	-	X:1937073-1938427	L1	L3	OK	17.7645	24.1761	0.444586	0.352114	0.6852	0.908072	no
AGAP000119	AGAP000119	-	X:1941491-1942726	L1	L3	OK	11.1006	10.0654	-0.14123	-0.102628	0.9078	0.975596	no
AGAP000120	AGAP000120	-	X:1944204-1945422	L1	L3	OK	27.2971	21.8997	-0.317837	-0.254607	0.7714	0.939306	no
AGAP000121	AGAP000121	-	X:1966955-1969598	L1	L3	NOTEST	0.0732927	0.0247224	-1.56785	0	1	1	no
AGAP000123	AGAP000123	CTLSE2	X:2001188-2014165	L1	L3	OK	0.203211	3.35714	4.04619	2.41789	0.0096	0.147639	no
AGAP000124	AGAP000124	-	X:2018688-2026485	L1	L3	OK	1.29719	0.84218	-0.623194	-0.356411	0.6565	0.897973	no
AGAP000126	AGAP000126	-	X:2031551-2037633	L1	L3	OK	2.51669	2.25275	-0.159838	-0.115918	0.8772	0.967623	no
AGAP000127	AGAP000127	-	X:2039137-2040570	L1	L3	OK	8.04635	11.961	0.571933	0.400031	0.65865	0.898689	no
AGAP000128	AGAP000128	-	X:2057360-2061212	L1	L3	NOTEST	0.0692446	0.169659	1.29287	0	1	1	no
AGAP000129	AGAP000129	-	X:2063877-2073304	L1	L3	OK	51.8658	16.0155	-1.69531	-1.30067	0.08595	0.432996	no
AGAP000130	AGAP000130	-	X:2063877-2073304	L1	L3	NOTEST	0.10334	0.0256969	-2.00773	0	1	1	no
AGAP000131	AGAP000131	-	X:2078636-2083702	L1	L3	OK	6.80937	8.56436	0.330823	0.276791	0.7129	0.918849	no
AGAP000132	AGAP000132	-	X:2083768-2084444	L1	L3	OK	54.3488	113.952	1.0681	1.03213	0.30345	0.678195	no
AGAP000133	AGAP000133	-	X:2090479-2091343	L1	L3	NOTEST	0.189266	0.431944	1.19043	0	1	1	no
AGAP000134	AGAP000134	-	X:2095443-2097377	L1	L3	NOTEST	0.142357	0.164773	0.210963	0	1	1	no
AGAP000135	AGAP000135	-	X:2099318-2100015	L1	L3	NOTEST	0.264967	0.474729	0.84129	0	1	1	no
AGAP000136	AGAP000136	-	X:2101774-2106316	L1	L3	OK	0.939261	0.359383	-1.38601	-0.727657	0.36115	0.7269	no
AGAP000137	AGAP000137	-	X:2108014-2110819	L1	L3	NOTEST	0.215143	0.259002	0.267671	0	1	1	no
AGAP000138	AGAP000138	-	X:2120271-2139554	L1	L3	OK	1.55674	0.211666	-2.87867	-1.25427	0.3061	0.680435	no
AGAP000139	AGAP000139	-	X:2144312-2149187	L1	L3	OK	1.68322	1.72766	0.0375924	0.0222168	0.97825	0.993851	no
AGAP000140	AGAP000140	IR100a	X:2149576-2152578	L1	L3	NOTEST	0.255622	0.171963	-0.571916	0	1	1	no
AGAP000141	AGAP000141	-	X:2158495-2166394	L1	L3	OK	2.84793	2.49285	-0.192118	-0.124957	0.86865	0.965484	no
AGAP000142	AGAP000142	-	X:2170813-2177965	L1	L3	OK	2.55434	2.0024	-0.351219	-0.222477	0.778	0.941146	no
AGAP000143	AGAP000143	-	X:2180445-2185660	L1	L3	OK	1.34042	1.75023	0.384852	0.240759	0.7641	0.936745	no
AGAP000144	AGAP000144	-	X:2190073-2193837	L1	L3	OK	4.86578	12.3116	1.33928	1.02679	0.24595	0.629935	no
AGAP000145	AGAP000145	-	X:2217659-2233001	L1	L3	OK	44.0783	31.8768	-0.46756	-0.387333	0.6393	0.892255	no
AGAP000146	AGAP000146	-	X:2310788-2318278	L1	L3	OK	1.09568	1.15679	0.0783017	0.0432846	0.9567	0.987915	no
AGAP000147	AGAP000147	-	X:2331924-2334904	L1	L3	OK	3.26251	1.29416	-1.33397	-0.799979	0.333	0.704025	no
AGAP000149	AGAP000149	-	X:2338746-2346372	L1	L3	OK	7.50291	7.03213	-0.0934881	-0.0654211	0.93115	0.981591	no
AGAP000150	AGAP000150	-	X:2405457-2406119	L1	L3	NOTEST	0.14877	0.250864	0.753824	0	1	1	no
AGAP000151	AGAP000151	-	X:2454822-2455534	L1	L3	NOTEST	0.0136233	0.0339309	1.31653	0	1	1	no
AGAP000152	AGAP000152	-	X:2455824-2456455	L1	L3	NOTEST	0	0	0	0	1	1	no
AGAP000153	AGAP000153	-	X:2466315-2477593	L1	L3	OK	1.04939	0.737552	-0.508739	-0.28233	0.7106	0.918178	no
AGAP000154	AGAP000154	-	X:2485051-2486869	L1	L3	OK	0.420618	0.114426	-1.8781	-0.884389	0.33365	0.704562	no
AGAP000155	AGAP000155	-	X:2489227-2490404	L1	L3	OK	4.30526	5.0833	0.239665	0.157254	0.8707	0.965868	no
AGAP000156	AGAP000156	-	X:2734409-2735472	L1	L3	OK	4.95902	3.03112	-0.710205	-0.497648	0.59365	0.873015	no
AGAP000158	AGAP000158	-	X:2773937-2777011	L1	L3	OK	3.80727	2.69202	-0.500068	-0.309099	0.7314	0.925367	no
AGAP000159	AGAP000159	-	X:2780429-2816494	L1	L3	OK	3.94128	2.26031	-0.802143	-0.0307797	0.7859	0.943955	no
AGAP000160	AGAP000160	-	X:2780429-2816494	L1	L3	OK	360.229	82.3799	-2.12855	-1.09707	0.3926	0.751148	no
AGAP000161	AGAP000161	-	X:2822717-2830085	L1	L3	OK	4.39436	2.5942	-0.760361	-0.467822	0.5588	0.855759	no
AGAP000162	AGAP000162	-	X:2832352-2836376	L1	L3	OK	89.3407	91.196	0.0296531	0.0238734	0.9758	0.993121	no
AGAP000163	AGAP000163	GSTMS2	X:2843995-2846441	L1	L3	OK	981.875	494.32	-0.990095	-0.698747	0.4682	0.803696	no
AGAP000164	AGAP000164	-	X:2848250-2849270	L1	L3	OK	1.15287	0.427083	-1.43264	-0.969078	0.31965	0.691889	no
AGAP000165	AGAP000165	GSTMS1	X:2849320-2851042	L1	L3	OK	466.825	577.056	0.30583	0.277811	0.7643	0.936838	no
AGAP000166	AGAP000166	-	X:2853226-2855005	L1	L3	OK	0.354663	2.40629	2.76229	1.53017	0.1795	0.5754	no
AGAP000167	AGAP000167	-	X:2865739-2870153	L1	L3	OK	31.2096	63.9061	1.03397	0.776581	0.3235	0.695729	no
AGAP000168	AGAP000168	GPRFZ3	X:2892773-2895064	L1	L3	OK	2.13765	0.951295	-1.16806	-0.633073	0.45715	0.796134	no
AGAP000169	AGAP000169	-	X:2897435-2902836	L1	L3	OK	0.756178	0.373737	-1.0167	-0.513656	0.5136	0.831936	no
AGAP000170	AGAP000170	-	X:2904990-2906114	L1	L3	OK	155.78	258.237	0.729185	0.560449	0.5351	0.842794	no
AGAP000171	AGAP000171	-	X:2912515-2922177	L1	L3	OK	2.16164	1.56066	-0.469966	-0.283307	0.71465	0.91954	no
AGAP000172	AGAP000172	-	X:2926569-2928242	L1	L3	OK	9.66678	7.02069	-0.461422	-0.271396	0.7464	0.930368	no
AGAP000173	AGAP000173	-	X:2938444-2941344	L1	L3	OK	133.039	80.142	-0.731222	-0.563138	0.49275	0.819055	no
AGAP000175	AGAP000175	-	X:2943797-2950913	L1	L3	OK	2.3161	1.58952	-0.543103	-0.334067	0.68235	0.907191	no
AGAP000176	AGAP000176	-	X:2965383-2966557	L1	L3	OK	0.557782	4.40251	2.98055	1.68696	0.09785	0.457991	no
AGAP000177	AGAP000177	CPR128	X:2980077-2981108	L1	L3	OK	0.0112177	4.62603	8.68786	1.38437	0.1749	0.570145	no
AGAP000178	AGAP000178	-	X:2987078-2991906	L1	L3	OK	6.75317	4.68312	-0.528096	-0.353266	0.6463	0.894425	no
AGAP000179	AGAP000179	-	X:2992903-2997011	L1	L3	OK	13.1236	14.2891	0.122745	0.0715196	0.9152	0.97735	no
AGAP000180	AGAP000180	-	X:3000115-3001857	L1	L3	OK	75.3329	130.868	0.796761	0.641072	0.43725	0.783344	no
AGAP000181	AGAP000181	-	X:3003899-3005691	L1	L3	OK	11.244	29.9505	1.41343	1.02645	0.2122	0.608699	no
AGAP000182	AGAP000182	-	X:3006197-3008379	L1	L3	OK	9.55294	8.84577	-0.110957	-0.0914519	0.91285	0.976681	no
AGAP000183	AGAP000183	-	X:3009410-3010662	L1	L3	OK	13.1631	4.17015	-1.65832	-1.3437	0.16955	0.565824	no
AGAP000184	AGAP000184	-	X:3012697-3021784	L1	L3	OK	32.9503	56.556	0.779388	0.408207	0.54595	0.849126	no
AGAP000185	AGAP000185	-	X:3032329-3041573	L1	L3	OK	0.906789	0.221866	-2.03108	-1.02907	0.23185	0.621315	no
AGAP000186	AGAP000186	-	X:3059626-3060339	L1	L3	OK	0.716054	0.224587	-1.6728	-1.0532	0.3123	0.685584	no
AGAP000187	AGAP000187	-	X:3062180-3067403	L1	L3	OK	5.22851	4.40552	-0.247086	-0.181728	0.81655	0.952871	no
AGAP000188	AGAP000188	-	X:3070950-3080156	L1	L3	OK	59.2733	29.8565	-0.989341	-0.764838	0.28985	0.665266	no
AGAP000189	AGAP000189	-	X:3084791-3090951	L1	L3	OK	4.59405	4.02074	-0.192308	-0.130519	0.8635	0.964286	no
AGAP000190	AGAP000190	-	X:3120258-3158051	L1	L3	OK	0.580146	0.557166	-0.0583101	-0.0327617	0.9695	0.991364	no
AGAP000191	AGAP000191	-	X:3166680-3168140	L1	L3	NOTEST	0	0	0	0	1	1	no
AGAP000192	AGAP000192	CYP4C26	X:3174284-3178594	L1	L3	OK	1.04116	4.88832	2.23115	1.35048	0.12875	0.510635	no
AGAP000193	AGAP000193	CYP4C37	X:3181144-3184530	L1	L3	OK	0.465221	1.84084	1.98438	1.00953	0.2496	0.630085	no
AGAP000194	AGAP000194	CYP4C25	X:3190902-3200783	L1	L3	OK	4.48487	12.9739	1.53247	1.09866	0.1946	0.589897	no
AGAP000195	AGAP000195	-	X:3202675-3209237	L1	L3	OK	4.26162	2.41672	-0.81835	-0.608959	0.42645	0.776598	no
AGAP000196	AGAP000196	-	X:3211889-3214319	L1	L3	OK	1.22486	0.510877	-1.26157	-0.699018	0.39985	0.756858	no
AGAP000198	AGAP000198	-	X:3235427-3258334	L1	L3	OK	1.4798	1.99655	0.432104	0.281129	0.7065	0.916396	no
AGAP000199	AGAP000199	-	X:3259795-3264654	L1	L3	OK	6.29088	9.71351	0.626732	0.439414	0.52875	0.839848	no
AGAP000200	AGAP000200	-	X:3266604-3275243	L1	L3	OK	3.76258	9.52097	1.33939	0.872365	0.31205	0.685469	no
AGAP000201	AGAP000201	-	X:3279531-3280615	L1	L3	OK	11.6552	14.5086	0.315937	0.279051	0.75335	0.932813	no
AGAP000202	AGAP000202	-	X:3335580-3335905	L1	L3	OK	18.2929	27.3363	0.579538	0.723126	0.6919	0.910827	no
AGAP000203	AGAP000203	-	X:3364641-3371951	L1	L3	OK	1.7475	0.811637	-1.10639	-0.71823	0.36645	0.730699	no
AGAP000204	AGAP000204	-	X:3375688-3377001	L1	L3	OK	43.6768	26.3746	-0.727717	-0.63879	0.47185	0.806748	no
AGAP000205	AGAP000205	-	X:3395896-3424545	L1	L3	OK	2.69834	1.33448	-1.0158	-0.597206	0.40445	0.760584	no
AGAP000206	AGAP000206	-	X:3426856-3427908	L1	L3	OK	11.2856	9.85558	-0.195473	-0.154557	0.87375	0.966611	no
AGAP000207	AGAP000207	-	X:3430194-3452324	L1	L3	OK	9.86039	8.50002	-0.214178	-0.115981	0.8686	0.965484	no
AGAP000208	AGAP000208	-	X:3453858-3458726	L1	L3	OK	4.81707	2.34219	-1.0403	-0.617043	0.38345	0.743671	no
AGAP000209	AGAP000209	-	X:3463791-3475668	L1	L3	OK	3.51878	2.87218	-0.292927	-0.186249	0.81465	0.952366	no
AGAP000210	AGAP000210	-	X:3476816-3479109	L1	L3	OK	6.0741	36.3303	2.58043	1.86763	0.0276	0.257705	no
AGAP000211	AGAP000211	-	X:3480445-3482704	L1	L3	OK	43.1702	340.871	2.98112	1.74531	0.04155	0.312199	no
AGAP000213	AGAP000213	-	X:3484492-3493483	L1	L3	OK	2.76565	1.28742	-1.10314	-0.272268	0.6485	0.895032	no
AGAP000214	AGAP000214	-	X:3484492-3493483	L1	L3	OK	4.00297	0.900728	-2.15191	-1.21532	0.2262	0.618088	no
AGAP000215	AGAP000215	-	X:3572298-3581714	L1	L3	OK	0.96947	0.36747	-1.39957	-0.790626	0.37335	0.73633	no
AGAP000216	AGAP000216	-	X:3612277-3613944	L1	L3	NOTEST	0.057664	0.053601	-0.105412	0	1	1	no
AGAP000217	AGAP000217	-	X:3631407-3638938	L1	L3	OK	0.468859	0.111958	-2.06619	-0.942728	0.2847	0.660372	no
AGAP000218	AGAP000218	-	X:4002086-4006005	L1	L3	OK	1.58252	0.738737	-1.09909	-0.581996	0.4616	0.799189	no
AGAP000219	AGAP000219	-	X:4082193-4088133	L1	L3	OK	1.96274	0.488844	-2.00543	-1.07685	0.22295	0.616688	no
AGAP000220	AGAP000220	-	X:4089325-4094219	L1	L3	OK	7.51425	16.0315	1.0932	0.741533	0.35875	0.72512	no
AGAP000222	AGAP000222	-	X:4133150-4163649	L1	L3	OK	1.12715	1.47543	0.388457	0.250594	0.7256	0.923244	no
AGAP000223	AGAP000223	-	X:4169108-4176611	L1	L3	OK	1.71461	0.695996	-1.30073	-0.849082	0.28255	0.658578	no
AGAP000225	AGAP000225	-	X:4180963-4238447	L1	L3	OK	0.778366	0.234235	-1.73249	-0.77834	0.43285	0.780419	no
AGAP000226	AGAP000226	GPROR41	X:4258019-4259409	L1	L3	NOTEST	0	0	0	0	1	1	no
AGAP000228	AGAP000228	-	X:4270080-4327087	L1	L3	OK	2.42422	1.6233	-0.578595	-0.320219	0.6647	0.900849	no
AGAP000230	AGAP000230	GPROR52	X:4332623-4333934	L1	L3	NOTEST	0.273858	0.0462581	-2.56565	0	1	1	no
AGAP000232	AGAP000232	-	X:4345317-4352646	L1	L3	OK	0.561035	0.0685761	-3.03231	-1.36174	0.1308	0.514238	no
AGAP000233	AGAP000233	-	X:4379329-4384049	L1	L3	OK	1.03462	0.500712	-1.04705	-0.562722	0.48945	0.817188	no
AGAP000234	AGAP000234	-	X:4388903-4408998	L1	L3	OK	2.7824	3.20244	0.202839	0.0674712	0.9209	0.978713	no
AGAP000235	AGAP000235	-	X:4414894-4430025	L1	L3	OK	87.4033	90.9214	0.0569315	0.0390469	0.9545	0.987341	no
AGAP000236	AGAP000236	-	X:4442940-4458868	L1	L3	OK	2.46813	0.637233	-1.95353	-1.00207	0.16115	0.55679	no
AGAP000237	AGAP000237	-	X:4469804-4475405	L1	L3	OK	4.52787	2.09028	-1.11514	-0.712935	0.46175	0.799329	no
AGAP000238	AGAP000238	-	X:4494265-4496105	L1	L3	OK	8.86359	10.1604	0.197	0.132166	0.87635	0.96727	no
AGAP000239	AGAP000239	-	X:4504111-4505751	L1	L3	OK	2.93195	58.5798	4.32047	2.95891	0.00315	0.0767584	no
AGAP000240	AGAP000240	-	X:4507890-4509554	L1	L3	OK	6.39047	9.15188	0.518147	0.350494	0.6846	0.907866	no
AGAP000241	AGAP000241	-	X:4510138-4520051	L1	L3	OK	12.2921	19.4674	0.663329	0.49485	0.5323	0.841134	no
AGAP000242	AGAP000242	-	X:4521865-4522934	L1	L3	OK	9.53021	6.88541	-0.468966	-0.393905	0.6617	0.900213	no
AGAP000243	AGAP000243	-	X:4524426-4528482	L1	L3	OK	5.1326	5.48489	0.0957733	0.0685277	0.921	0.978722	no
AGAP000244	AGAP000244	-	X:4551073-4552449	L1	L3	NOTEST	0.160209	0.24502	0.612939	0	1	1	no
AGAP000245	AGAP000245	-	X:4561818-4565900	L1	L3	OK	5.55779	3.42482	-0.698481	-0.45753	0.61625	0.882912	no
AGAP000246	AGAP000246	-	X:4567667-4569131	L1	L3	OK	1.14744	0.934296	-0.296471	-0.15774	0.86375	0.96432	no
AGAP000247	AGAP000247	-	X:4570337-4586224	L1	L3	OK	3.25176	11.5121	1.82386	0.433709	0.2964	0.671524	no
AGAP000248	AGAP000248	-	X:4570337-4586224	L1	L3	OK	3.21904	2.01076	-0.678887	-0.213773	0.8095	0.951043	no
AGAP000249	AGAP000249	-	X:4593068-4595917	L1	L3	OK	5.53942	7.032	0.344201	0.254812	0.75325	0.932789	no
AGAP000250	AGAP000250	-	X:4598046-4599803	L1	L3	OK	4.7191	4.14793	-0.186122	-0.131184	0.87855	0.96816	no
AGAP000251	AGAP000251	-	X:4601135-4604672	L1	L3	OK	2.01345	1.38294	-0.541938	-0.313474	0.6987	0.913159	no
AGAP000252	AGAP000252	-	X:4606869-4611233	L1	L3	OK	13.4377	16.9853	0.337999	0.209819	0.7932	0.946153	no
AGAP000253	AGAP000253	-	X:4606869-4611233	L1	L3	OK	4.57777	3.21168	-0.511316	-0.0690417	0.8881	0.971008	no
AGAP000254	AGAP000254	-	X:4773427-4792432	L1	L3	OK	2.65576	1.14232	-1.21716	-0.654307	0.3637	0.728692	no
AGAP000255	AGAP000255	-	X:4818588-4894449	L1	L3	OK	15.0852	12.3069	-0.293657	-0.180106	0.7876	0.94423	no
AGAP000256	AGAP000256	IR93a	X:4900440-4905540	L1	L3	OK	0.731686	0.200995	-1.86407	-0.98905	0.22005	0.615679	no
AGAP000258	AGAP000258	-	X:4908860-4910385	L1	L3	OK	5.65067	5.58254	-0.0175008	-0.0119638	0.98955	0.996697	no
AGAP000260	AGAP000260	-	X:4916102-4917787	L1	L3	OK	901.011	1288.78	0.516391	0.329475	0.61615	0.882912	no
AGAP000261	AGAP000261	-	X:4919508-4921419	L1	L3	OK	14.2391	18.4995	0.377628	0.254109	0.76235	0.935889	no
AGAP000262	AGAP000262	-	X:4925267-4930616	L1	L3	OK	1.91413	3.79343	0.986815	0.701584	0.36835	0.732209	no
AGAP000264	AGAP000264	-	X:4937231-4952623	L1	L3	OK	8.91141	12.6834	0.50922	0.267195	0.6867	0.908879	no
AGAP000266	AGAP000266	-	X:4953413-4957565	L1	L3	OK	6.55858	10.8702	0.728921	0.473458	0.5963	0.87404	no
AGAP000267	AGAP000267	-	X:4953413-4957565	L1	L3	OK	2.96992	3.86637	0.380554	0.15659	0.8375	0.958408	no
AGAP000268	AGAP000268	-	X:4962166-4963111	L1	L3	OK	1.01061	1.85617	0.87711	0.549331	0.5822	0.867374	no
AGAP000269	AGAP000269	-	X:4978231-4981700	L1	L3	OK	3.6853	1.99336	-0.886578	-0.524486	0.5307	0.840429	no
AGAP000270	AGAP000270	-	X:4983466-4985283	L1	L3	OK	16.0349	25.069	0.644695	0.475704	0.56675	0.859867	no
AGAP000271	AGAP000271	-	X:4986970-4991997	L1	L3	OK	0.828346	0.578624	-0.517608	-0.285979	0.71385	0.919198	no
AGAP000272	AGAP000272	-	X:4994392-4996244	L1	L3	OK	19.8318	13.3493	-0.571054	-0.473185	0.5627	0.857605	no
AGAP000273	AGAP000273	-	X:4997981-5005862	L1	L3	OK	2.91022	4.36293	0.584166	0.395912	0.5965	0.874056	no
AGAP000274	AGAP000274	-	X:5005957-5006816	L1	L3	OK	5.54495	13.2764	1.25962	0.999261	0.2829	0.659061	no
AGAP000275	AGAP000275	-	X:5008875-5020582	L1	L3	OK	14.3571	23.8434	0.731827	0.0613881	0.87475	0.96666	no
AGAP000277	AGAP000277	-	X:5028369-5034922	L1	L3	OK	0.534768	0.510445	-0.0671555	-0.0410506	0.9596	0.988849	no
AGAP000278	AGAP000278	OBP9	X:5035247-5036100	L1	L3	OK	900.22	2073.96	1.20404	0.874931	0.3737	0.736644	no
AGAP000279	AGAP000279	OBP8	X:5036743-5037431	L1	L3	OK	0.0361761	1.65858	5.51877	1.92039	0.2319	0.621353	no
AGAP000280	AGAP000280	-	X:5040237-5043715	L1	L3	OK	8.54358	2.48732	-1.78025	-1.02211	0.14115	0.529112	no
AGAP000281	AGAP000281	-	X:5045650-5068835	L1	L3	OK	10.6909	8.68915	-0.299097	-0.218523	0.7837	0.942927	no
AGAP000283	AGAP000283	-	X:5109871-5111961	L1	L3	OK	4.12463	2.76734	-0.575766	-0.379174	0.6566	0.897973	no
AGAP000284	AGAP000284	CYP315A1	X:5112277-5114815	L1	L3	OK	4.5952	6.43894	0.486698	0.380181	0.64255	0.89344	no
AGAP000285	AGAP000285	-	X:5115539-5119032	L1	L3	OK	47.8849	95.2707	0.992461	0.743849	0.3617	0.727216	no
AGAP000286	AGAP000286	-	X:5120384-5123598	L1	L3	OK	2.63711	5.63444	1.09531	0.268526	0.5673	0.860118	no
AGAP000287	AGAP000287	-	X:5120384-5123598	L1	L3	OK	12.0433	28.0591	1.22023	0.612647	0.66325	0.9006	no
AGAP000288	AGAP000288	-	X:5124881-5126231	L1	L3	OK	17.9334	33.4063	0.897469	0.69387	0.4146	0.768075	no
AGAP000289	AGAP000289	-	X:5127464-5128808	L1	L3	OK	8.22831	11.0394	0.42399	0.307253	0.7266	0.923559	no
AGAP000290	AGAP000290	-	X:5130425-5139456	L1	L3	OK	1.06952	8.11462	2.92356	0.263948	0.43795	0.783789	no
AGAP000291	AGAP000291	-	X:5130425-5139456	L1	L3	OK	25.781	23.9481	-0.106396	-0.0608334	0.9381	0.982958	no
AGAP000292	AGAP000292	-	X:5148797-5160081	L1	L3	OK	2.43062	3.55776	0.549646	0.341311	0.6702	0.903432	no
AGAP000293	AGAP000293	IR100h	X:5199637-5204600	L1	L3	NOTEST	0.0458669	0.0232795	-0.978391	0	1	1	no
AGAP000294	AGAP000294	-	X:5276737-5278291	L1	L3	OK	0.931457	1.48861	0.676402	0.366211	0.67785	0.905754	no
AGAP000295	AGAP000295	-	X:5299611-5307784	L1	L3	OK	13.5778	25.0168	0.881649	0.755247	0.40335	0.759917	no
AGAP000296	AGAP000296	-	X:5311762-5312670	L1	L3	OK	12.2615	51.1549	2.06073	1.55143	0.1227	0.501344	no
AGAP000297	AGAP000297	-	X:5315566-5320730	L1	L3	OK	38.0702	89.8216	1.2384	1.07124	0.1868	0.583438	no
AGAP000298	AGAP000298	-	X:5324596-5325464	L1	L3	OK	3.07475	14.6738	2.2547	1.93437	0.09115	0.444505	no
AGAP000299	AGAP000299	-	X:5327169-5337482	L1	L3	OK	2.53114	3.51173	0.472396	0.365738	0.71635	0.920089	no
AGAP000300	AGAP000300	-	X:5338076-5360330	L1	L3	OK	3.23625	2.84185	-0.187492	-0.109554	0.8761	0.967218	no
AGAP000301	AGAP000301	-	X:5338076-5360330	L1	L3	OK	0.147878	0.643917	2.12247	0.241829	0.48195	0.81264	no
AGAP000303	AGAP000303	-	X:5365576-5371383	L1	L3	OK	0.253839	1.68804	2.73336	1.56515	0.0677	0.390577	no
AGAP000304	AGAP000304	-	X:5401644-5405666	L1	L3	OK	52.6562	33.2676	-0.662484	-0.513625	0.4722	0.806889	no
AGAP000305	AGAP000305	-	X:5410361-5411262	L1	L3	OK	99.9186	178.751	0.839129	0.722819	0.43825	0.783941	no
AGAP000306	AGAP000306	-	X:5417552-5421955	L1	L3	OK	81.425	54.9011	-0.568637	-0.519815	0.6069	0.878991	no
AGAP000307	AGAP000307	-	X:5433338-5444836	L1	L3	OK	2.72916	1.93	-0.499856	-0.29441	0.70765	0.916773	no
AGAP000308	AGAP000308	-	X:5447850-5449889	L1	L3	OK	57.0468	59.6833	0.0651813	0.0524785	0.9475	0.986086	no
AGAP000309	AGAP000309	-	X:5452490-5458462	L1	L3	OK	1.13372	3.05417	1.42972	0.809473	0.31975	0.691954	no
AGAP000310	AGAP000310	-	X:5468372-5469640	L1	L3	OK	6.24546	7.08226	0.181402	0.120234	0.89275	0.971861	no
AGAP000311	AGAP000311	-	X:5474525-5479640	L1	L3	OK	8.8198	22.6818	1.36272	1.01443	0.20735	0.60456	no
AGAP000312	AGAP000312	-	X:5489430-5491381	L1	L3	OK	12.3066	12.709	0.0464109	0.044249	0.96535	0.990156	no
AGAP000313	AGAP000313	-	X:5495762-5503866	L1	L3	OK	22.038	61.423	1.47879	0.96341	0.23575	0.624457	no
AGAP000314	AGAP000314	-	X:5511708-5522791	L1	L3	OK	1.10861	0.43263	-1.35755	-0.701065	0.7419	0.928961	no
AGAP000315	AGAP000315	CLIPC6	X:10090323-10093280	L1	L3	OK	22.0847	43.3856	0.974169	0.798119	0.33485	0.70555	no
AGAP000316	AGAP000316	-	X:5542939-5544636	L1	L3	OK	2.12484	1.6697	-0.347762	-0.203993	0.80745	0.95055	no
AGAP000317	AGAP000317	-	X:5610065-5616769	L1	L3	OK	2.25826	0.977288	-1.20836	-0.734819	0.49875	0.823475	no
AGAP000319	AGAP000319	-	X:5662878-5676527	L1	L3	OK	2.18794	1.41223	-0.631597	-0.400733	0.6021	0.876706	no
AGAP000320	AGAP000320	-	X:5679567-5695844	L1	L3	OK	25.9535	27.1235	0.0636172	0.0342927	0.9573	0.988063	no
AGAP000321	AGAP000321	-	X:5698847-5711854	L1	L3	OK	7.89534	15.0283	0.928609	0.623307	0.3897	0.749049	no
AGAP000322	AGAP000322	-	X:5719129-5720938	L1	L3	OK	7.38357	4.14787	-0.831949	-0.592154	0.483	0.813403	no
AGAP000323	AGAP000323	-	X:5721024-5732178	L1	L3	OK	1.73092	0.832561	-1.05591	-0.679273	0.375	0.737634	no
AGAP000324	AGAP000324	-	X:5732641-5734589	L1	L3	OK	8.59781	7.71998	-0.155372	-0.111266	0.8947	0.97218	no
AGAP000325	AGAP000325	-	X:5743589-5746202	L1	L3	OK	35.2918	36.0723	0.0315581	0.0179153	0.98085	0.994744	no
AGAP000326	AGAP000326	-	X:5748668-5749740	L1	L3	OK	7.70798	14.8459	0.945645	0.676228	0.46775	0.803361	no
AGAP000327	AGAP000327	-	X:5751977-5755535	L1	L3	OK	51.6963	99.6467	0.946762	0.641095	0.4302	0.778991	no
AGAP000328	AGAP000328	-	X:5759811-5767276	L1	L3	OK	10.0921	12.5545	0.314979	0.267704	0.7376	0.927456	no
AGAP000329	AGAP000329	-	X:5774400-5780662	L1	L3	OK	1.61507	0.345216	-2.22603	-1.22251	0.1582	0.553154	no
AGAP000330	AGAP000330	-	X:5784282-5786645	L1	L3	OK	6.48159	7.97349	0.298864	0.22942	0.7829	0.942691	no
AGAP000331	AGAP000331	-	X:5789781-5813837	L1	L3	OK	4.2723	2.14667	-0.99291	-0.573797	0.44625	0.788794	no
AGAP000332	AGAP000332	-	X:5846883-5855444	L1	L3	OK	5.81325	3.47975	-0.740359	-0.439424	0.5634	0.85788	no
AGAP000334	AGAP000334	-	X:5859196-5864325	L1	L3	OK	5.07547	10.1277	0.996696	0.571146	0.4179	0.770997	no
AGAP000336	AGAP000336	-	X:5869339-5875559	L1	L3	OK	1.81301	0.974003	-0.896391	-0.511154	0.5239	0.837262	no
AGAP000337	AGAP000337	-	X:5877410-5881989	L1	L3	OK	3.77539	4.12575	0.128031	0.0892886	0.9053	0.974782	no
AGAP000338	AGAP000338	-	X:5884592-5885346	L1	L3	OK	6.77134	8.43999	0.3178	0.232559	0.82945	0.956533	no
AGAP000339	AGAP000339	-	X:5886050-5887397	L1	L3	OK	9.74775	7.35061	-0.407206	-0.28803	0.74225	0.929093	no
AGAP000340	AGAP000340	-	X:5890501-5892255	L1	L3	OK	1.53526	7.20569	2.23065	1.45325	0.10105	0.464569	no
AGAP000341	AGAP000341	GALE2	X:5898218-5899477	L1	L3	OK	4.56572	12.0346	1.39828	0.983089	0.2958	0.670932	no
AGAP000342	AGAP000342	-	X:5899610-5902085	L1	L3	OK	6.2287	3.83286	-0.70051	-0.443308	0.6049	0.878018	no
AGAP000343	AGAP000343	-	X:5905557-5911115	L1	L3	OK	2.73798	1.95819	-0.483594	-0.309764	0.69235	0.911125	no
AGAP000344	AGAP000344	CPR127	X:5961987-5967875	L1	L3	OK	16.8515	159.981	3.24695	1.87284	0.01855	0.210623	no
AGAP000345	AGAP000345	CPR126	X:5983740-5996498	L1	L3	OK	8.58149	84.5061	3.29975	1.64307	0.0222	0.231459	no
AGAP000346	AGAP000346	SPZ1	X:6123698-6130874	L1	L3	OK	6.36448	8.43244	0.405907	0.313249	0.71455	0.919514	no
AGAP000347	AGAP000347	CAPA	X:6135742-6139283	L1	L3	OK	11.2803	7.01289	-0.685724	-0.534574	0.5237	0.837138	no
AGAP000348	AGAP000348	-	X:6141380-6154000	L1	L3	OK	0.498799	0.567418	0.185952	0.100858	0.89725	0.972805	no
AGAP000349	AGAP000349	-	X:6166031-6176862	L1	L3	OK	2.09967	2.39598	0.190452	0.1124	0.89405	0.972083	no
AGAP000351	AGAP000351	GPRNPY1	X:6187879-6277170	L1	L3	OK	1.22255	0.233891	-2.38599	-0.116292	0.2173	0.614336	no
AGAP000352	AGAP000352	TWDL1	X:6187879-6277170	L1	L3	OK	1.00993	136.634	7.07992	1.94316	0.41605	0.769487	no
AGAP000354	AGAP000354	-	X:6307403-6318998	L1	L3	OK	6.28632	9.55747	0.604412	0.457944	0.5146	0.832487	no
AGAP000355	AGAP000355	-	X:6328083-6330848	L1	L3	OK	1.68551	1.52923	-0.140377	-0.0802347	0.92515	0.979942	no
AGAP000356	AGAP000356	-	X:6349293-6351219	L1	L3	OK	0.834383	14.1219	4.08108	2.83442	0.00495	0.10047	no
AGAP000357	AGAP000357	-	X:6349293-6351219	L1	L3	NOTEST	0	0.255075	inf	0	1	1	no
AGAP000358	AGAP000358	-	X:6354575-6355649	L1	L3	OK	59.951	105.174	0.810923	0.654786	0.4856	0.815194	no
AGAP000359	AGAP000359	-	X:6358176-6368050	L1	L3	OK	94.1138	130.564	0.472277	0.332276	0.6912	0.910648	no
AGAP000360	AGAP000360	-	X:6486708-6500088	L1	L3	NOTEST	0.293911	0.0531041	-2.46848	0	1	1	no
AGAP000361	AGAP000361	-	X:6545137-6548184	L1	L3	OK	1.64036	4.84043	1.56112	0.928463	0.2547	0.633917	no
AGAP000363	AGAP000363	-	X:6750255-6756976	L1	L3	OK	5.64202	0.628045	-3.16727	-1.87729	0.0263	0.251977	no
AGAP000364	AGAP000364	-	X:6757012-6761967	L1	L3	OK	1.78244	0.27675	-2.6872	-1.64948	0.0506	0.34281	no
AGAP000365	AGAP000365	-	X:6766781-6768218	L1	L3	OK	0.89986	3.14403	1.80484	1.15038	0.2042	0.601136	no
AGAP000366	AGAP000366	-	X:6771322-6772153	L1	L3	NOTEST	0.212002	0.329444	0.635958	0	1	1	no
AGAP000367	AGAP000367	-	X:6773086-6774793	L1	L3	OK	18.4709	16.7109	-0.144459	-0.110773	0.89175	0.971516	no
AGAP000368	AGAP000368	-	X:6777034-6802684	L1	L3	OK	1.67283	0.995109	-0.749366	-0.435762	0.5774	0.865314	no
AGAP000369	AGAP000369	GPRNNA10	X:6777034-6802684	L1	L3	OK	2.0878	1.05586	-0.983563	-0.172451	0.76175	0.935666	no
AGAP000372	AGAP000372	-	X:6807762-6813322	L1	L3	OK	3.42375	1.52127	-1.1703	-0.68417	0.3956	0.753687	no
AGAP000374	AGAP000374	-	X:6848266-6860655	L1	L3	OK	1.26274	0.450972	-1.48545	-0.802249	0.3131	0.686362	no
AGAP000375	AGAP000375	-	X:6864348-6866041	L1	L3	OK	140.882	149.944	0.089932	0.0765961	0.92455	0.979823	no
AGAP000376	AGAP000376	-	X:6869813-6872985	L1	L3	OK	4.28977	18.3676	2.09819	1.37607	0.10805	0.47745	no
AGAP000377	AGAP000377	-	X:6873928-6876076	L1	L3	OK	1.47714	8.26302	2.48387	1.50014	0.0861	0.433091	no
AGAP000378	AGAP000378	-	X:6881383-6892724	L1	L3	OK	24.4144	33.7521	0.467247	0.371879	0.6361	0.891162	no
AGAP000379	AGAP000379	PBD3	X:6897855-6899358	L1	L3	OK	0.739603	0.680789	-0.119542	-0.0763467	0.928	0.980864	no
AGAP000380	AGAP000380	-	X:6905028-6928907	L1	L3	OK	7.52209	8.06363	0.100295	0.0794671	0.91095	0.976229	no
AGAP000382	AGAP000382	CPF4	X:6943072-6944078	L1	L3	NOTEST	0.142252	0.452208	1.66854	0	1	1	no
AGAP000383	AGAP000383	-	X:6974258-7037977	L1	L3	NOTEST	0.111379	0.0409106	-1.44493	0	1	1	no
AGAP000384	AGAP000384	-	X:7063082-7070395	L1	L3	OK	1.90098	0.576314	-1.72182	-0.95857	0.22555	0.61743	no
AGAP000385	AGAP000385	-	X:7074831-7083087	L1	L3	OK	9.17869	18.3485	0.999304	0.551916	0.4121	0.766484	no
AGAP000386	AGAP000386	-	X:7083141-7096399	L1	L3	OK	0.779061	0.205476	-1.92277	-0.936595	0.28205	0.658031	no
AGAP000387	AGAP000387	-	X:7114417-7115594	L1	L3	OK	3.54679	5.12444	0.530881	0.340683	0.70685	0.916489	no
AGAP000388	AGAP000388	TRAF6	X:7118527-7120376	L1	L3	OK	0.577601	1.50346	1.38014	0.894358	0.3054	0.679815	no
AGAP000389	AGAP000389	-	X:7124537-7152466	L1	L3	OK	0.987992	0.211402	-2.22451	-1.46685	0.06305	0.37963	no
AGAP000390	AGAP000390	-	X:7157707-7167818	L1	L3	OK	0.564832	1.70993	1.59804	1.10002	0.1638	0.559729	no
AGAP000391	AGAP000391	-	X:7185242-7188050	L1	L3	OK	6.56868	3.32785	-0.981014	-0.752284	0.35065	0.718757	no
AGAP000392	AGAP000392	-	X:7190192-7191535	L1	L3	OK	10.8814	9.18817	-0.244011	-0.188693	0.8301	0.956885	no
AGAP000393	AGAP000393	-	X:7193218-7195884	L1	L3	OK	124.346	213.708	0.78128	0.452339	0.5301	0.840126	no
AGAP000394	AGAP000394	-	X:7199444-7201387	L1	L3	OK	7.10668	11.2872	0.667439	0.440974	0.59685	0.874181	no
AGAP000395	AGAP000395	-	X:7231459-7232678	L1	L3	OK	15.0074	13.2759	-0.176868	-0.138122	0.87465	0.96666	no
AGAP000396	AGAP000396	TPX1	X:7239848-7241015	L1	L3	OK	89.1944	123.41	0.468441	0.36429	0.688	0.909281	no
AGAP000397	AGAP000397	-	X:7243063-7245703	L1	L3	OK	4.54422	4.84506	0.0924808	0.0582132	0.94165	0.984196	no
AGAP000398	AGAP000398	-	X:7247164-7248485	L1	L3	OK	11.2785	11.7052	0.0535812	0.0471846	0.9564	0.987884	no
AGAP000399	AGAP000399	-	X:7252390-7270283	L1	L3	OK	34.0868	14.2535	-1.2579	-0.746022	0.30205	0.677138	no
AGAP000400	AGAP000400	-	X:7272596-7275902	L1	L3	OK	4.67958	4.79762	0.0359411	0.0230133	0.9782	0.993844	no
AGAP000401	AGAP000401	-	X:7276545-7277421	L1	L3	NOTEST	0.361303	0.417485	0.208515	0	1	1	no
AGAP000402	AGAP000402	-	X:7278896-7280040	L1	L3	OK	3.20761	4.83565	0.59221	0.379558	0.67375	0.904667	no
AGAP000403	AGAP000403	-	X:7288291-7291716	L1	L3	OK	11.3743	5.35081	-1.08795	-0.683074	0.3964	0.754175	no
AGAP000405	AGAP000405	-	X:7299084-7303866	L1	L3	OK	5.64825	5.58464	-0.0163384	-0.0116268	0.98905	0.996534	no
AGAP000406	AGAP000406	-	X:7310218-7318863	L1	L3	OK	1.30947	0.669604	-0.967599	-0.561345	0.47145	0.806382	no
AGAP000407	AGAP000407	-	X:7325612-7331429	L1	L3	OK	7.73456	11.7186	0.599404	0.402712	0.60715	0.879078	no
AGAP000408	AGAP000408	-	X:7334402-7335498	L1	L3	NOTEST	0	0	0	0	1	1	no
AGAP000410	AGAP000410	-	X:7356911-7369332	L1	L3	OK	2.30645	1.25626	-0.87654	-0.544329	0.49285	0.819055	no
AGAP000411	AGAP000411	-	X:7378462-7382141	L1	L3	OK	0.963757	0.56306	-0.775381	-0.506532	0.51895	0.834949	no
AGAP000412	AGAP000412	-	X:7385775-7392182	L1	L3	OK	6.47829	7.19664	0.151709	0.119626	0.8777	0.967821	no
AGAP000413	AGAP000413	-	X:7395053-7400773	L1	L3	NOTEST	0.0906834	0.0170647	-2.40982	0	1	1	no
AGAP000414	AGAP000414	-	X:7402911-7405250	L1	L3	OK	34.4856	49.1741	0.511904	0.301572	0.7314	0.925367	no
AGAP000415	AGAP000415	-	X:7402911-7405250	L1	L3	OK	45.2445	58.0176	0.358748	0.139019	0.8379	0.958549	no
AGAP000416	AGAP000416	-	X:7437021-7438341	L1	L3	OK	19.0759	63.4694	1.73431	0.999018	0.15575	0.549797	no
AGAP000417	AGAP000417	-	X:7444786-7475172	L1	L3	NOTEST	0.153946	0.0704876	-1.12699	0	1	1	no
AGAP000418	AGAP000418	-	X:7444786-7475172	L1	L3	OK	1.00105	0.668827	-0.581816	-0.182958	0.82085	0.954213	no
AGAP000419	AGAP000419	-	X:7444786-7475172	L1	L3	OK	0.756049	0.646714	-0.225352	-0.107767	0.8861	0.970451	no
AGAP000420	AGAP000420	-	X:7545010-7550460	L1	L3	OK	1.48803	5.75794	1.95214	1.15568	0.16235	0.557963	no
AGAP000421	AGAP000421	-	X:7554570-7561857	L1	L3	NOTEST	0.0120279	0	#NAME?	0	1	1	no
AGAP000422	AGAP000422	-	X:7593776-7598788	L1	L3	NOTEST	0.0252666	0	#NAME?	0	1	1	no
AGAP000423	AGAP000423	-	X:7603589-7604223	L1	L3	NOTEST	0	0	0	0	1	1	no
AGAP000424	AGAP000424	-	X:7602147-7602788	L1	L3	NOTEST	0.165213	0.208749	0.337446	0	1	1	no
AGAP000425	AGAP000425	-	X:7613847-7616028	L1	L3	OK	137.584	150.782	0.132146	0.138041	0.88895	0.971008	no
AGAP000426	AGAP000426	-	X:7617892-7619360	L1	L3	OK	50.2611	47.968	-0.0673703	-0.0430053	0.95065	0.986661	no
AGAP000427	AGAP000427	-	X:7623630-7631249	L1	L3	NOTEST	0.0571743	0.00496116	-3.52662	0	1	1	no
AGAP000428	AGAP000428	-	X:7633417-7637519	L1	L3	OK	3.70265	3.95882	0.0965113	0.0604347	0.9411	0.984058	no
AGAP000429	AGAP000429	-	X:7638217-7644733	L1	L3	OK	3.69748	4.5713	0.30606	0.18964	0.8095	0.951043	no
AGAP000430	AGAP000430	-	X:7646485-7649633	L1	L3	OK	5.60278	2.33986	-1.25972	-0.775177	0.35885	0.725169	no
AGAP000431	AGAP000431	-	X:7658181-7671258	L1	L3	OK	1.29216	1.39009	0.105386	0.0579483	0.94655	0.985716	no
AGAP000432	AGAP000432	-	X:7690858-7691632	L1	L3	OK	12.0117	29.0437	1.27378	1.10138	0.29495	0.670213	no
AGAP000433	AGAP000433	-	X:7694968-7699060	L1	L3	OK	7.63595	7.33078	-0.0588405	-0.0341417	0.9601	0.988975	no
AGAP000434	AGAP000434	-	X:7701643-7706535	L1	L3	OK	16.5485	13.6388	-0.278983	-0.198952	0.79835	0.94769	no
AGAP000436	AGAP000436	-	X:7710413-7717638	L1	L3	OK	1.18248	1.42499	0.269142	0.160327	0.83665	0.958289	no
AGAP000437	AGAP000437	-	X:7721790-7723233	L1	L3	OK	423.961	192.718	-1.13744	-0.681708	0.45495	0.794776	no
AGAP000438	AGAP000438	-	X:7764446-7766035	L1	L3	OK	4.09299	3.39132	-0.27131	-0.176278	0.8356	0.957926	no
AGAP000439	AGAP000439	-	X:7768367-7769746	L1	L3	OK	200.068	131.097	-0.609851	-0.527252	0.5529	0.85288	no
AGAP000440	AGAP000440	-	X:7772089-7780456	L1	L3	OK	17.3925	18.8287	0.114471	0.0777196	0.9169	0.977697	no
AGAP000441	AGAP000441	-	X:7784540-7786949	L1	L3	OK	2.14884	0.843927	-1.34837	-0.856877	0.34255	0.712448	no
AGAP000442	AGAP000442	-	X:7792497-7794123	L1	L3	OK	1.64198	0.143738	-3.51392	-1.90765	0.14545	0.534799	no
AGAP000443	AGAP000443	CTL5	X:7797030-7815108	L1	L3	OK	0.532031	0.127144	-2.06504	-1.20081	0.1343	0.519664	no
AGAP000444	AGAP000444	CIAO1_ANOGA	X:7822792-7824134	L1	L3	OK	18.1156	25.0427	0.467158	0.345507	0.6931	0.911369	no
AGAP000445	AGAP000445	GPRADS	X:7833801-7835573	L1	L3	OK	2.97427	1.76664	-0.75153	-0.439184	0.60265	0.876955	no
AGAP000446	AGAP000446	-	X:7840899-7843485	L1	L3	OK	1.04977	0.179589	-2.5473	-1.22869	0.1645	0.560713	no
AGAP000447	AGAP000447	-	X:7850065-7855721	L1	L3	OK	4.39852	8.23286	0.904377	0.3532	0.773	0.939663	no
AGAP000448	AGAP000448	-	X:7850065-7855721	L1	L3	OK	18.7916	26.4074	0.490853	0.299223	0.66375	0.900632	no
AGAP000449	AGAP000449	-	X:7877836-7887279	L1	L3	OK	0.991332	0.256245	-1.95184	-0.94135	0.17815	0.57383	no
AGAP000452	AGAP000452	-	X:7893479-7901380	L1	L3	OK	5.04583	3.67875	-0.455875	-0.299624	0.69475	0.911724	no
AGAP000453	AGAP000453	-	X:7904009-7913810	L1	L3	OK	2.56613	1.45681	-0.816784	-0.50154	0.5147	0.832591	no
AGAP000454	AGAP000454	-	X:7935979-7938935	L1	L3	OK	13.2844	19.8814	0.581688	0.385496	0.63665	0.891282	no
AGAP000456	AGAP000456	-	X:7918699-7926877	L1	L3	OK	9.77968	6.15401	-0.66826	-0.524717	0.53035	0.84035	no
AGAP000457	AGAP000457	-	X:7930827-7935051	L1	L3	OK	41.0562	42.7681	0.0589336	0.0445865	0.95215	0.986999	no
AGAP000458	AGAP000458	-	X:7945987-7947791	L1	L3	OK	0.502025	0.125019	-2.00562	-0.924301	0.33235	0.703616	no
AGAP000459	AGAP000459	AGAP000459	X:7949491-7949565	L1	L3	NOTEST	0	0	0	0	1	1	no
AGAP000460	AGAP000460	-	X:7957855-7962564	L1	L3	OK	0.538839	0.139103	-1.9537	-0.898573	0.32595	0.697473	no
AGAP000461	AGAP000461	-	X:7976366-8003775	L1	L3	OK	3.10325	0.81675	-1.92581	-1.15904	0.1112	0.481975	no
AGAP000462	AGAP000462	-	X:8017666-8020999	L1	L3	OK	746.72	853.975	0.193625	0.114524	0.86755	0.965455	no
AGAP000463	AGAP000463	-	X:8024932-8035855	L1	L3	OK	4.30294	2.49881	-0.784082	-0.475003	0.54555	0.848904	no
AGAP000466	AGAP000466	ACE2	X:8049062-8054326	L1	L3	OK	0.858642	0.593918	-0.531795	-0.314898	0.6878	0.909204	no
AGAP000467	AGAP000467	-	X:8075012-8087489	L1	L3	OK	3.0256	2.93843	-0.0421733	-0.0279211	0.9706	0.991597	no
AGAP000468	AGAP000468	-	X:8090846-8094135	L1	L3	OK	3.21184	10.0366	1.6438	1.05334	0.1894	0.584391	no
AGAP000469	AGAP000469	-	X:8098316-8102973	L1	L3	OK	9.35864	13.5343	0.532245	0.337785	0.6232	0.886116	no
AGAP000470	AGAP000470	MTNB_ANOGA	X:8105205-8110152	L1	L3	OK	59.33	52.3418	-0.180798	-0.156104	0.8462	0.960594	no
AGAP000471	AGAP000471	-	X:8111768-8116713	L1	L3	OK	4.41148	3.98871	-0.145339	-0.0783205	0.909	0.975858	no
AGAP000472	AGAP000472	-	X:8123858-8133009	L1	L3	OK	4.46693	3.33949	-0.419658	-0.282367	0.71885	0.921204	no
AGAP000473	AGAP000473	-	X:8188245-8190883	L1	L3	OK	1.27668	11.2665	3.14158	1.87115	0.0389	0.302543	no
AGAP000474	AGAP000474	-	X:8221967-8225382	L1	L3	OK	1.36408	0.966552	-0.497009	-0.269191	0.7418	0.928961	no
AGAP000475	AGAP000475	-	X:8264240-8269053	L1	L3	OK	25.6511	37.4044	0.544187	0.345663	0.6265	0.887389	no
AGAP000476	AGAP000476	-	X:8271709-8275858	L1	L3	OK	2.06636	12.7418	2.6244	1.59846	0.065	0.385088	no
AGAP000477	AGAP000477	-	X:8293984-8359883	L1	L3	OK	1.42608	0.482268	-1.56415	-0.907513	0.31075	0.684461	no
AGAP000478	AGAP000478	-	X:8423139-8424387	L1	L3	OK	1.32251	1.37755	0.0588276	0.0329141	0.9702	0.991466	no
AGAP000479	AGAP000479	-	X:8426332-8427705	L1	L3	OK	13.2367	18.6911	0.497802	0.34104	0.698	0.912946	no
AGAP000480	AGAP000480	-	X:8427832-8429319	L1	L3	OK	23.6498	17.6368	-0.42324	-0.37126	0.6615	0.900112	no
AGAP000481	AGAP000481	-	X:8432912-8436736	L1	L3	OK	1.64065	3.1793	0.954444	0.616618	0.4495	0.791032	no
AGAP000482	AGAP000482	-	X:8438346-8439461	L1	L3	OK	58.2889	30.2748	-0.945102	-0.88936	0.3256	0.697348	no
AGAP000483	AGAP000483	-	X:8442606-8451330	L1	L3	OK	3.49719	3.19995	-0.128145	-0.0732787	0.9181	0.977909	no
AGAP000484	AGAP000484	-	X:8487285-8509533	L1	L3	OK	0.554244	0.245225	-1.17641	-0.561896	0.50945	0.829631	no
AGAP000485	AGAP000485	-	X:8537814-8538555	L1	L3	OK	4.83488	2.44336	-0.984613	-0.663354	0.51935	0.835245	no
AGAP000488	AGAP000488	-	X:8579492-8602534	L1	L3	OK	0.607918	0.404695	-0.587041	-0.257596	0.6991	0.913252	no
AGAP000489	AGAP000489	-	X:8635240-8652253	L1	L3	OK	1.59663	0.714592	-1.15984	-0.680345	0.396	0.754035	no
AGAP000491	AGAP000491	-	X:8681588-8682217	L1	L3	OK	125.293	108.951	-0.201631	-0.234025	0.8291	0.956409	no
AGAP000492	AGAP000492	-	X:8689134-8692322	L1	L3	OK	2.90591	0.693296	-2.06745	-1.22734	0.1701	0.565824	no
AGAP000493	AGAP000493	-	X:8703276-8704125	L1	L3	OK	39.2206	8.53823	-2.1996	-1.91115	0.06205	0.376451	no
AGAP000494	AGAP000494	-	X:8715249-8717867	L1	L3	OK	15.7962	5.28348	-1.58002	-1.02439	0.15385	0.54651	no
AGAP000495	AGAP000495	-	X:8753113-8754386	L1	L3	OK	0.592307	0.310998	-0.929442	-0.524494	0.5893	0.870993	no
AGAP000496	AGAP000496	-	X:8755019-8755868	L1	L3	OK	35.9781	18.6397	-0.948737	-0.906355	0.3387	0.709008	no
AGAP000497	AGAP000497	-	X:8757363-8758494	L1	L3	OK	4.33826	2.31015	-0.909126	-0.700056	0.43065	0.779186	no
AGAP000498	AGAP000498	-	X:8762001-8764579	L1	L3	OK	126.939	182.573	0.524341	0.399351	0.575	0.863882	no
AGAP000499	AGAP000499	-	X:8772047-8777600	L1	L3	OK	3.82703	2.373	-0.689516	-0.530145	0.54305	0.847313	no
AGAP000500	AGAP000500	NADPH_P450_red	X:8780076-8799840	L1	L3	OK	63.7505	100.967	0.663368	0.469601	0.51015	0.830108	no
AGAP000501	AGAP000501	-	X:8801330-8804914	L1	L3	OK	23.2342	23.4892	0.0157477	0.0102712	0.989	0.996498	no
AGAP000502	AGAP000502	-	X:8827757-8847273	L1	L3	NOTEST	0.219214	0.163647	-0.421751	0	1	1	no
AGAP000504	AGAP000504	-	X:8858302-8889428	L1	L3	OK	2.19096	2.49322	0.186448	0.123953	0.8674	0.965449	no
AGAP000506	AGAP000506	-	X:8953209-8957442	L1	L3	OK	0.372811	1.3669	1.87439	0.988857	0.24905	0.629935	no
AGAP000507	AGAP000507	-	X:8960238-8961760	L1	L3	OK	2.23644	1.23812	-0.853052	-0.484896	0.58365	0.868043	no
AGAP000508	AGAP000508	-	X:8964701-8965528	L1	L3	OK	27.0733	23.5384	-0.201852	-0.165825	0.8623	0.964023	no
AGAP000509	AGAP000509	-	X:8973098-8975041	L1	L3	OK	2.64792	0.591575	-2.16223	-1.27336	0.2362	0.62479	no
AGAP000512	AGAP000512	-	X:9067174-9086241	L1	L3	OK	2.64628	1.52342	-0.796652	-0.425947	0.56285	0.857626	no
AGAP000513	AGAP000513	-	X:9095143-9096804	L1	L3	OK	17.2195	32.3401	0.909279	0.622466	0.3947	0.752675	no
AGAP000514	AGAP000514	-	X:9099307-9108706	L1	L3	OK	14.2372	15.3141	0.1052	0.0765798	0.92065	0.97865	no
AGAP000515	AGAP000515	-	X:9111111-9111880	L1	L3	OK	16.4922	13.2337	-0.317567	-0.317367	0.75825	0.934394	no
AGAP000516	AGAP000516	-	X:9114569-9115737	L1	L3	OK	30.7099	24.5129	-0.325159	-0.319929	0.7234	0.922811	no
AGAP000519	AGAP000519	-	X:9215503-9266532	L1	L3	OK	0.710451	0.521475	-0.446136	-0.257202	0.74055	0.928498	no
AGAP000520	AGAP000520	-	X:9291161-9297115	L1	L3	OK	9.17362	16.6619	0.860994	0.516328	0.5069	0.828219	no
AGAP000521	AGAP000521	-	X:9297278-9311551	L1	L3	OK	1.03657	2.70572	1.38419	0.796058	0.3443	0.713926	no
AGAP000522	AGAP000522	-	X:9410885-9414540	L1	L3	OK	1.0312	0.397274	-1.37611	-0.715238	0.46105	0.798775	no
AGAP000523	AGAP000523	-	X:9455266-9456114	L1	L3	OK	1813.65	1788.84	-0.0198726	-0.0245374	0.98355	0.995183	no
AGAP000526	AGAP000526	-	X:9460830-9469965	L1	L3	OK	71.5995	82.6204	0.206549	0.128836	0.87295	0.966494	no
AGAP000528	AGAP000528	-	X:9473977-9480310	L1	L3	OK	38.2787	47.6118	0.314779	0.185094	0.8077	0.9506	no
AGAP000529	AGAP000529	-	X:9483282-9488015	L1	L3	OK	4.65309	4.53141	-0.0382295	-0.0279859	0.97005	0.991429	no
AGAP000530	AGAP000530	-	X:9489776-9492029	L1	L3	OK	8.00224	5.11314	-0.646194	-0.193618	0.80685	0.950311	no
AGAP000531	AGAP000531	-	X:9489776-9492029	L1	L3	OK	26.4112	27.7217	0.0698632	0.0334796	0.9641	0.989942	no
AGAP000532	AGAP000532	-	X:9497929-9506017	L1	L3	OK	9.89711	17.9051	0.85529	0.529434	0.4554	0.794916	no
AGAP000533	AGAP000533	-	X:9543074-9548481	L1	L3	OK	1.58641	1.13798	-0.479295	-0.314244	0.6815	0.906945	no
AGAP000534	AGAP000534	-	X:9555154-9565371	L1	L3	OK	18.6851	39.5712	1.08256	0.722115	0.31075	0.684461	no
AGAP000535	AGAP000535	-	X:9590750-9594805	L1	L3	NOTEST	0	0	0	0	1	1	no
AGAP000536	AGAP000536	PGRPS1	X:9622534-9623830	L1	L3	OK	30.0935	21.8568	-0.461366	-0.392443	0.6395	0.892337	no
AGAP000537	AGAP000537	TWDL8	X:9628330-9630253	L1	L3	NOTEST	0	0.104698	inf	0	1	1	no
AGAP000538	AGAP000538	TWDL9	X:9631417-9634853	L1	L3	OK	3.96367	288.006	6.18312	3.87367	0.0006	0.0251967	yes
AGAP000539	AGAP000539	-	X:9649891-9653790	L1	L3	NOTEST	0.00869233	0.0204392	1.23353	0	1	1	no
AGAP000540	AGAP000540	-	X:9662047-9670481	L1	L3	OK	3.6464	6.99955	0.94079	0.663764	0.42025	0.77258	no
AGAP000541	AGAP000541	-	X:9680496-9683814	L1	L3	OK	2802.96	4470.55	0.673498	0.396274	0.5783	0.865672	no
AGAP000542	AGAP000542	AGAP000542	X:9691788-9777248	L1	L3	NOTEST	0	0	0	0	1	1	no
AGAP000543	AGAP000543	-	X:9799625-9802439	L1	L3	OK	27.3114	42.9902	0.654503	0.535793	0.53715	0.844113	no
AGAP000544	AGAP000544	-	X:9804233-9809542	L1	L3	OK	4.61168	3.0699	-0.5871	-0.376546	0.64895	0.895221	no
AGAP000545	AGAP000545	-	X:9814121-9820430	L1	L3	OK	6.36231	11.4913	0.852914	0.558487	0.4746	0.808143	no
AGAP000546	AGAP000546	-	X:9828178-9829456	L1	L3	OK	186.532	160.981	-0.212527	-0.190382	0.81995	0.953854	no
AGAP000547	AGAP000547	-	X:9831842-9834114	L1	L3	OK	3.46585	5.0274	0.536603	0.347164	0.66805	0.902568	no
AGAP000548	AGAP000548	-	X:9838279-9839504	L1	L3	NOTEST	0.0181131	0	#NAME?	0	1	1	no
AGAP000549	AGAP000549	-	X:9839686-9843870	L1	L3	OK	33.5097	46.7371	0.479989	0.346788	0.6702	0.903432	no
AGAP000550	AGAP000550	-	X:9846922-9854196	L1	L3	OK	9.16377	14.3528	0.647325	0.498548	0.5034	0.82617	no
AGAP000551	AGAP000551	-	X:9857330-9862712	L1	L3	OK	6.22503	9.91094	0.670942	0.451022	0.5621	0.85735	no
AGAP000552	AGAP000552	-	X:9865445-9869766	L1	L3	OK	3.82484	5.33873	0.481097	0.315035	0.68925	0.909876	no
AGAP000553	AGAP000553	WHITE_ANOGA	X:9874700-9884240	L1	L3	OK	4.3249	4.67384	0.11194	0.079063	0.92385	0.979687	no
AGAP000554	AGAP000554	-	X:9885450-9889019	L1	L3	OK	5.05241	6.85065	0.439269	0.29461	0.71745	0.920647	no
AGAP000555	AGAP000555	MOCOS_ANOGA	X:9891035-9893565	L1	L3	OK	3.72211	2.7742	-0.424048	-0.256155	0.7551	0.933376	no
AGAP000556	AGAP000556	-	X:9893767-9894079	L1	L3	OK	16.1092	20.4571	0.344717	0.49681	0.77585	0.94066	no
AGAP000558	AGAP000558	-	X:9898338-9926222	L1	L3	OK	9.00604	11.6331	0.369269	0.23239	0.73845	0.927684	no
AGAP000559	AGAP000559	-	X:9929564-9933805	L1	L3	OK	1.0822	0.723133	-0.58164	-0.298956	0.7089	0.917378	no
AGAP000560	AGAP000560	-	X:9935267-9938418	L1	L3	OK	9.56898	8.81266	-0.118787	-0.0819858	0.9171	0.9777	no
AGAP000561	AGAP000561	-	X:9946096-9963268	L1	L3	OK	9.64827	5.31029	-0.861481	-0.542868	0.48965	0.817242	no
AGAP000562	AGAP000562	MOEH_ANOGA	X:9966794-10002836	L1	L3	OK	25.0015	19.5118	-0.35767	-0.217189	0.76925	0.93858	no
AGAP000563	AGAP000563	-	X:10012210-10016841	L1	L3	OK	2.43722	1.96527	-0.310507	-0.183546	0.8243	0.955021	no
AGAP000564	AGAP000564	-	X:10019749-10032881	L1	L3	OK	13.8456	9.6005	-0.528249	-0.0735559	0.8924	0.971797	no
AGAP000565	AGAP000565	TRXR	X:10019749-10032881	L1	L3	OK	96.0908	102.258	0.0897407	0.051464	0.94095	0.984042	no
AGAP000566	AGAP000566	-	X:10037063-10038839	L1	L3	OK	8.24739	5.12381	-0.68672	-0.303327	0.70175	0.91432	no
AGAP000567	AGAP000567	-	X:10043202-10071070	L1	L3	OK	6.15191	4.11789	-0.57913	-0.312643	0.6127	0.881302	no
AGAP000569	AGAP000569	-	X:10075920-10080884	L1	L3	OK	1.83808	1.11531	-0.720747	-0.336667	0.7541	0.933126	no
AGAP000570	AGAP000570	-	X:10081695-10082373	L1	L3	OK	0.356004	0.756594	1.08762	0.603254	0.5849	0.868394	no
AGAP000571	AGAP000571	CLIPC5	X:10086548-10087909	L1	L3	OK	4.73533	5.56317	0.232442	0.149982	0.86885	0.965523	no
AGAP000572	AGAP000572	CLIPC10	X:10095052-10096272	L1	L3	OK	7.31436	13.6073	0.895577	0.617038	0.4895	0.817188	no
AGAP000573	AGAP000573	CLIPC4	X:10098581-10104455	L1	L3	OK	12.3921	30.1979	1.28503	0.805529	0.2558	0.63465	no
AGAP000574	AGAP000574	-	X:10111154-10112111	L1	L3	OK	3.54998	3.06881	-0.210134	-0.147014	0.88745	0.970841	no
AGAP000575	AGAP000575	-	X:10113258-10132209	L1	L3	OK	0.811354	0.270207	-1.58627	-0.740387	0.7077	0.916787	no
AGAP000576	AGAP000576	-	X:10135397-10146715	L1	L3	OK	3.91447	3.04682	-0.361512	-0.222445	0.7733	0.939663	no
AGAP000577	AGAP000577	-	X:10149404-10156525	L1	L3	OK	13.1999	30.6205	1.21398	0.761507	0.26005	0.638483	no
AGAP000578	AGAP000578	-	X:10169729-10173933	L1	L3	OK	2.51883	4.79039	0.927387	0.559288	0.4928	0.819055	no
AGAP000579	AGAP000579	-	X:10177932-10183042	L1	L3	OK	6.1736	15.7939	1.35519	1.07212	0.1586	0.553715	no
AGAP000580	AGAP000580	OBP38	X:10205843-10206981	L1	L3	NOTEST	0	0	0	0	1	1	no
AGAP000581	AGAP000581	-	X:10206997-10208562	L1	L3	NOTEST	0	0	0	0	1	1	no
AGAP000585	AGAP000585	-	X:10410447-10477935	L1	L3	OK	0.0197791	0.625276	4.98245	2.16413	0.1331	0.517852	no
AGAP000586	AGAP000586	-	2R:28522097-28524387	L1	L3	OK	5.89766	190.1	5.01047	3.37292	0.0017	0.051659	no
AGAP000587	AGAP000587	-	X:10498795-10500896	L1	L3	NOTEST	0	0.00812071	inf	0	1	1	no
AGAP000588	AGAP000588	-	X:10517878-10519519	L1	L3	OK	0.409639	0.116388	-1.8154	-0.829821	0.3749	0.737542	no
AGAP000589	AGAP000589	-	X:10529347-10531430	L1	L3	OK	6.80181	7.89001	0.21411	0.136521	0.8693	0.965634	no
AGAP000591	AGAP000591	-	X:10537707-10588150	L1	L3	OK	4.99149	5.1949	0.0576241	0.0459316	0.95485	0.987371	no
AGAP000592	AGAP000592	-	X:10595977-10604125	L1	L3	NOTEST	0.233254	0.0439359	-2.40843	0	1	1	no
AGAP000594	AGAP000594	-	X:10643529-10653152	L1	L3	OK	4.23196	10.6717	1.33439	0.403923	0.75815	0.934354	no
AGAP000595	AGAP000595	-	X:10643529-10653152	L1	L3	OK	10.6244	19.1424	0.849398	0.477464	0.49855	0.823243	no
AGAP000596	AGAP000596	-	X:10655940-10671973	L1	L3	OK	5.07211	3.67405	-0.465217	-0.292152	0.67805	0.905861	no
AGAP000597	AGAP000597	-	X:10674506-10675769	L1	L3	OK	2.25128	2.68299	0.253095	0.15379	0.8583	0.963457	no
AGAP000598	AGAP000598	-	X:10676544-10677731	L1	L3	OK	15.219	19.4666	0.355127	0.271685	0.75745	0.933989	no
AGAP000599	AGAP000599	-	X:10680099-10682107	L1	L3	OK	1.06603	0.835783	-0.35105	-0.189816	0.8194	0.953678	no
AGAP000601	AGAP000601	-	X:10691119-10696691	L1	L3	OK	3.61155	5.2721	0.545761	0.391618	0.58015	0.866441	no
AGAP000602	AGAP000602	-	X:10709823-10717506	L1	L3	OK	0.895784	0.678064	-0.40173	-0.223577	0.77125	0.939306	no
AGAP000603	AGAP000603	-	X:10719349-10720140	L1	L3	NOTEST	0.145067	0.303282	1.06394	0	1	1	no
AGAP000604	AGAP000604	-	X:10721570-10722556	L1	L3	NOTEST	0.117254	0	#NAME?	0	1	1	no
AGAP000605	AGAP000605	-	X:10822500-10823703	L1	L3	NOTEST	0.0246719	0.312133	3.66122	0	1	1	no
AGAP000606	AGAP000606	GPRNNA19	X:10929171-11101428	L1	L3	NOTEST	0.276663	0.129557	-1.09454	0	1	1	no
AGAP000607	AGAP000607	-	X:10929171-11101428	L1	L3	NOTEST	0.0288058	0.0276164	-0.0608357	0	1	1	no
AGAP000609	AGAP000609	-	X:10929171-11101428	L1	L3	NOTEST	0.0169269	0.0135156	-0.324692	0	1	1	no
AGAP000610	AGAP000610	-	X:10929171-11101428	L1	L3	NOTEST	0.113304	0.0359726	-1.65523	0	1	1	no
AGAP000611	AGAP000611	-	X:10929171-11101428	L1	L3	NOTEST	0.0156493	0.01247	-0.327634	0	1	1	no
AGAP000612	AGAP000612	-	X:10929171-11101428	L1	L3	NOTEST	0	0	0	0	1	1	no
AGAP000614	AGAP000614	-	X:11191462-11196870	L1	L3	OK	1.21926	0.61031	-0.998395	-0.516689	0.5274	0.839164	no
AGAP000615	AGAP000615	-	X:11202825-11207016	L1	L3	OK	8.82447	11.608	0.395543	0.253243	0.7493	0.931372	no
AGAP000616	AGAP000616	-	X:11207344-11209451	L1	L3	OK	37.5771	28.3202	-0.408022	-0.308587	0.6969	0.912388	no
AGAP000617	AGAP000617	-	X:11211421-11215716	L1	L3	OK	31.7212	33.3908	0.074007	0.0199735	0.9738	0.9926	no
AGAP000618	AGAP000618	-	X:11211421-11215716	L1	L3	OK	126.182	207.199	0.715507	0.370455	0.65665	0.897973	no
AGAP000619	AGAP000619	-	X:11219753-11222619	L1	L3	OK	1.29728	0.780142	-0.733686	-0.424279	0.597	0.874272	no
AGAP000620	AGAP000620	-	X:11229217-11231403	L1	L3	OK	1.26459	0.721486	-0.809626	-0.434152	0.6039	0.877412	no
AGAP000621	AGAP000621	-	X:11233956-11236530	L1	L3	OK	3.4695	30.726	3.14666	2.01708	0.02785	0.258959	no
AGAP000622	AGAP000622	-	X:11240598-11252784	L1	L3	OK	12.3541	7.22026	-0.774863	-0.459116	0.51545	0.833163	no
AGAP000623	AGAP000623	-	X:11255092-11258226	L1	L3	OK	1.22181	1.51735	0.31254	0.178651	0.82415	0.955009	no
AGAP000624	AGAP000624	-	X:11260580-11262080	L1	L3	OK	79.927	116.642	0.545334	0.440095	0.5869	0.869502	no
AGAP000625	AGAP000625	-	X:11263540-11267788	L1	L3	OK	30.8744	30.9739	0.00464333	0.00341334	0.9964	0.998372	no
AGAP000626	AGAP000626	-	X:11272363-11278512	L1	L3	OK	37.4064	28.3268	-0.401121	-0.321387	0.732	0.925367	no
AGAP000627	AGAP000627	-	X:11283575-11289116	L1	L3	OK	53.5027	46.5877	-0.199662	-0.153127	0.8306	0.956962	no
AGAP000628	AGAP000628	-	X:11306054-11306765	L1	L3	OK	0.829066	2.47807	1.57966	1.16518	0.2455	0.629935	no
AGAP000629	AGAP000629	-	X:11320150-11323879	L1	L3	OK	8.75044	9.72791	0.152776	0.12248	0.8731	0.966543	no
AGAP000630	AGAP000630	-	X:11335151-11352646	L1	L3	OK	3.09756	0.870635	-1.83099	-1.08411	0.17055	0.56612	no
AGAP000631	AGAP000631	-	X:11356529-11363878	L1	L3	OK	5.46723	2.99205	-0.869674	-0.551382	0.47535	0.808428	no
AGAP000633	AGAP000633	-	X:11369792-11372923	L1	L3	OK	6.83672	18.1526	1.4088	0.993806	0.2355	0.624213	no
AGAP000634	AGAP000634	RTEL1_ANOGA	X:11376127-11379532	L1	L3	OK	4.49439	4.83142	0.104322	0.0697572	0.9251	0.979934	no
AGAP000635	AGAP000635	-	X:11387692-11397817	L1	L3	OK	1.43119	0.691801	-1.04879	-0.597364	0.4434	0.786909	no
AGAP000636	AGAP000636	-	X:11400205-11401076	L1	L3	OK	9.34052	4.90307	-0.929818	-0.794222	0.40825	0.763364	no
AGAP000637	AGAP000637	-	X:11407472-11411940	L1	L3	OK	7.72044	1.94979	-1.98537	-1.51584	0.05875	0.367353	no
AGAP000638	AGAP000638	OBP32	X:11413678-11414777	L1	L3	NOTEST	0	0.0391003	inf	0	1	1	no
AGAP000639	AGAP000639	-	X:11415444-11488785	L1	L3	OK	6.15173	17.3283	1.49406	1.21674	0.13665	0.523097	no
AGAP000640	AGAP000640	OBP33	X:11415444-11488785	L1	L3	NOTEST	0	0	0	0	1	1	no
AGAP000641	AGAP000641	OBP34	X:11415444-11488785	L1	L3	NOTEST	0.096841	0.0405598	-1.25557	0	1	1	no
AGAP000642	AGAP000642	OBP35	X:11415444-11488785	L1	L3	NOTEST	0.038664	0.0236093	-0.711635	0	1	1	no
AGAP000643	AGAP000643	OBP36	X:11415444-11488785	L1	L3	NOTEST	0	0.0472186	inf	0	1	1	no
AGAP000644	AGAP000644	OBP37	X:11415444-11488785	L1	L3	NOTEST	0	0	0	0	1	1	no
AGAP000646	AGAP000646	-	X:11508184-11520692	L1	L3	OK	4.22247	3.71616	-0.184273	-0.141038	0.8544	0.962506	no
AGAP000647	AGAP000647	-	X:11531757-11532084	L1	L3	NOTEST	0	0	0	0	1	1	no
AGAP000648	AGAP000648	-	X:11593689-11595622	L1	L3	OK	4.7569	4.80008	0.0130352	0.00828096	0.9929	0.9974	no
AGAP000649	AGAP000649	-	X:11597717-11599288	L1	L3	OK	19.6549	21.0367	0.098019	0.0733113	0.92805	0.980902	no
AGAP000650	AGAP000650	-	X:11651484-11653404	L1	L3	OK	10.4867	9.82148	-0.0945534	-0.0770862	0.92435	0.979798	no
AGAP000651	AGAP000651	Actin5C	X:11655372-11664337	L1	L3	OK	1707.38	1388.67	-0.298079	-0.180172	0.8031	0.949101	no
AGAP000652	AGAP000652	-	X:11675678-11680429	L1	L3	OK	69.319	57.3343	-0.273852	-0.230017	0.7777	0.941146	no
AGAP000653	AGAP000653	-	X:11683503-11686565	L1	L3	OK	3.78108	4.37445	0.210306	0.167805	0.828	0.955935	no
AGAP000654	AGAP000654	-	X:11692556-11695719	L1	L3	OK	4017.4	5412.06	0.429914	0.362306	0.7117	0.918436	no
AGAP000655	AGAP000655	RS14A_ANOGA	X:11703113-11704270	L1	L3	OK	1574.51	2098.01	0.414121	0.352672	0.7045	0.915462	no
AGAP000656	AGAP000656	-	X:11705822-11708034	L1	L3	OK	6.91423	8.03526	0.216776	0.146991	0.85205	0.961939	no
AGAP000657	AGAP000657	-	X:11718048-11720785	L1	L3	NOTEST	0.0469933	0.113424	1.2712	0	1	1	no
AGAP000658	AGAP000658	GPRGHP3	X:11722985-11727257	L1	L3	NOTEST	0.121071	0.338827	1.48469	0	1	1	no
AGAP000659	AGAP000659	-	X:11733474-11745014	L1	L3	OK	1.48326	0.661601	-1.16474	-0.772927	0.3106	0.684461	no
AGAP000660	AGAP000660	-	X:11750946-11754470	L1	L3	OK	3.1574	3.6103	0.19338	0.144635	0.8559	0.962898	no
AGAP000662	AGAP000662	-	X:11758080-11772470	L1	L3	OK	6.74986	4.2043	-0.682992	-0.485312	0.4949	0.820732	no
AGAP000663	AGAP000663	-	X:11783527-11803269	L1	L3	OK	5.91416	6.34562	0.101587	0.0734697	0.9126	0.976671	no
AGAP000666	AGAP000666	-	X:11804662-11808611	L1	L3	OK	6.31005	5.04562	-0.322621	-0.21181	0.78805	0.944487	no
AGAP000667	AGAP000667	GPRDOP2	X:11817967-11824738	L1	L3	NOTEST	0.20685	0.170999	-0.27459	0	1	1	no
AGAP000668	AGAP000668	-	X:11832304-11837951	L1	L3	OK	2.41115	0.903183	-1.41663	-0.844071	0.28395	0.660022	no
AGAP000669	AGAP000669	-	X:11840405-11841085	L1	L3	OK	4103.05	4587.06	0.160872	0.137788	0.9061	0.975031	no
AGAP000670	AGAP000670	-	X:11842901-11843636	L1	L3	OK	25.0647	36.5853	0.545608	0.524283	0.61425	0.882178	no
AGAP000671	AGAP000671	-	X:11847966-11853440	L1	L3	OK	7.90735	4.96701	-0.670815	-0.527037	0.62695	0.887607	no
AGAP000672	AGAP000672	-	X:11856357-11875562	L1	L3	OK	188.082	185.985	-0.016171	-0.0107728	0.98785	0.9963	no
AGAP000673	AGAP000673	-	X:11918460-11921847	L1	L3	OK	0.783339	0.368051	-1.08973	-0.534655	0.52485	0.837609	no
AGAP000674	AGAP000674	-	X:12010634-12014869	L1	L3	OK	0.820319	0.245348	-1.74135	-0.902458	0.2742	0.651326	no
AGAP000675	AGAP000675	-	X:12037002-12060602	L1	L3	OK	3.31528	4.21158	0.34523	0.228742	0.74895	0.931372	no
AGAP000676	AGAP000676	-	X:12064570-12071459	L1	L3	OK	0.917361	0.619574	-0.566213	-0.296087	0.70585	0.915998	no
AGAP000678	AGAP000678	-	X:12106447-12111019	L1	L3	OK	3.06145	1.40593	-1.12269	-0.607457	0.3958	0.753881	no
AGAP000679	AGAP000679	-	X:12117414-12119423	L1	L3	OK	64.0919	83.6522	0.384261	0.30854	0.70175	0.91432	no
AGAP000680	AGAP000680	-	X:12119441-12120056	L1	L3	OK	30.2013	17.2165	-0.810815	-0.858981	0.42245	0.773958	no
AGAP000681	AGAP000681	-	X:12124480-12125898	L1	L3	OK	8.49946	18.3127	1.1074	0.749352	0.3947	0.752675	no
AGAP000682	AGAP000682	-	X:12128804-12130244	L1	L3	OK	15.1316	12.7292	-0.249424	-0.22402	0.7851	0.943532	no
AGAP000684	AGAP000684	-	X:12135380-12147837	L1	L3	OK	2.00145	2.65751	0.40903	0.292456	0.70975	0.917626	no
AGAP000685	AGAP000685	-	X:12160908-12169682	L1	L3	OK	0.392061	0.205559	-0.931524	-0.542751	0.4859	0.815298	no
AGAP000686	AGAP000686	-	X:12174015-12182557	L1	L3	OK	0.570583	0.124652	-2.19453	-1.03628	0.2127	0.609321	no
AGAP000687	AGAP000687	-	X:12281539-12300807	L1	L3	OK	48.5953	234.785	2.27245	1.63987	0.06115	0.374528	no
AGAP000688	AGAP000688	-	X:12400052-12409855	L1	L3	NOTEST	0.302856	0.0549175	-2.46329	0	1	1	no
AGAP000689	AGAP000689	-	X:12426458-12428058	L1	L3	OK	45.4033	87.6211	0.94848	0.798631	0.3598	0.726053	no
AGAP000690	AGAP000690	-	X:12430902-12431759	L1	L3	OK	33.6792	57.6632	0.77579	0.708957	0.44355	0.786909	no
AGAP000691	AGAP000691	-	X:12435495-12436530	L1	L3	OK	7.02976	11.6306	0.726377	0.506193	0.57895	0.866103	no
AGAP000692	AGAP000692	CEC3	X:12437472-12438077	L1	L3	OK	1.43075	8.1472	2.50954	1.83206	0.11545	0.490078	no
AGAP000693	AGAP000693	CEC1	X:12440532-12441132	L1	L3	OK	14.0869	65.8342	2.22448	2.31698	0.04705	0.330474	no
AGAP000694	AGAP000694	CEC2	X:12442173-12442986	L1	L3	OK	0.738678	10.1259	3.77696	2.93769	0.0165	0.197054	no
AGAP000695	AGAP000695	-	X:12443350-12444668	L1	L3	OK	3.36039	57.7194	4.10235	2.90614	0.00385	0.0867188	no
AGAP000696	AGAP000696	-	X:12474718-12486013	L1	L3	OK	1.08343	58.5374	5.75569	2.65122	0.0029	0.0731325	no
AGAP000697	AGAP000697	-	X:12519278-12536726	L1	L3	OK	8.95933	41.4067	2.2084	1.37486	0.06415	0.382732	no
AGAP000698	AGAP000698	-	X:12541161-12546434	L1	L3	OK	9.77321	49.8189	2.34979	0.874094	0.36895	0.732672	no
AGAP000699	AGAP000699	-	X:12541161-12546434	L1	L3	OK	28.3578	72.3639	1.35153	0.641254	0.3742	0.737168	no
AGAP000700	AGAP000700	-	X:12548887-12556851	L1	L3	OK	15.5839	29.8049	0.935494	0.693894	0.3207	0.69321	no
AGAP000702	AGAP000702	-	X:12561090-12570020	L1	L3	OK	2.11322	0.731168	-1.53116	-0.959687	0.22905	0.619497	no
AGAP000703	AGAP000703	-	X:12597181-12610383	L1	L3	OK	3.67944	1.12977	-1.70346	-1.24511	0.12665	0.5075	no
AGAP000704	AGAP000704	-	X:12622061-12623732	L1	L3	OK	9.28732	10.5048	0.177713	0.141882	0.87475	0.96666	no
AGAP000705	AGAP000705	-	X:12629142-12630245	L1	L3	OK	20.9226	26.6951	0.351513	0.253821	0.781	0.942113	no
AGAP000706	AGAP000706	-	X:12641185-12641809	L1	L3	NOTEST	0	0	0	0	1	1	no
AGAP000707	AGAP000707	-	X:12660500-12671546	L1	L3	OK	1.08185	0.446389	-1.27713	-0.652345	0.4219	0.773696	no
AGAP000708	AGAP000708	-	X:12682361-12698181	L1	L3	OK	5.43427	4.40214	-0.30388	-0.175476	0.79905	0.947909	no
AGAP000711	AGAP000711	-	X:12699878-12706943	L1	L3	OK	6.13966	5.34062	-0.201152	-0.132043	0.86595	0.964987	no
AGAP000713	AGAP000713	-	X:12726945-12743043	L1	L3	OK	8.44426	11.4212	0.435677	0.367751	0.6269	0.887575	no
AGAP000714	AGAP000714	IR7n	X:12757891-12760135	L1	L3	NOTEST	0	0	0	0	1	1	no
AGAP000715	AGAP000715	-	X:12859843-12886948	L1	L3	OK	2.38747	0.335377	-2.83163	-1.88339	0.05885	0.367746	no
AGAP000717	AGAP000717	-	X:13042227-13066994	L1	L3	OK	8.85169	8.74759	-0.0170665	-0.0119788	0.98835	0.996306	no
AGAP000718	AGAP000718	-	X:13042227-13066994	L1	L3	OK	1.25126	3.70455	1.56592	0.313399	0.5998	0.8756	no
AGAP000719	AGAP000719	SAHH_ANOGA	X:13067589-13073526	L1	L3	OK	193.124	451.575	1.22544	0.873824	0.291	0.666649	no
AGAP000720	AGAP000720	-	X:13096617-13124464	L1	L3	OK	9.17634	4.40908	-1.05744	-0.65417	0.36095	0.726771	no
AGAP000721	AGAP000721	-	X:13133748-13137233	L1	L3	OK	99.6891	85.6291	-0.219334	-0.138324	0.8679	0.965465	no
AGAP000723	AGAP000723	-	X:13140984-13150404	L1	L3	OK	8.28471	3.87923	-1.09468	-0.75955	0.3447	0.714093	no
AGAP000724	AGAP000724	-	X:13154934-13156918	L1	L3	OK	2.1523	5.65078	1.39257	0.987211	0.2371	0.625454	no
AGAP000725	AGAP000725	-	X:13159186-13160745	L1	L3	OK	5.0545	3.41327	-0.566415	-0.405012	0.6307	0.889036	no
AGAP000726	AGAP000726	-	X:13162863-13169057	L1	L3	OK	6.58773	4.84212	-0.444141	-0.295678	0.7091	0.917401	no
AGAP000727	AGAP000727	-	X:13212859-13229038	L1	L3	OK	2.44297	0.927184	-1.39771	-0.824201	0.29375	0.669266	no
AGAP000728	AGAP000728	-	X:13239845-13249547	L1	L3	OK	5.25373	3.59454	-0.547535	-0.360668	0.6787	0.905976	no
AGAP000729	AGAP000729	AGAP000729	X:13307467-13307540	L1	L3	NOTEST	0	0	0	0	1	1	no
AGAP000730	AGAP000730	AGAP000730	X:13307850-13307922	L1	L3	NOTEST	0	0	0	0	1	1	no
AGAP000731	AGAP000731	-	X:13371219-13377313	L1	L3	OK	3.34623	1.6515	-1.01876	-0.666374	0.4166	0.770012	no
AGAP000732	AGAP000732	-	X:13402162-13404914	L1	L3	OK	0.911911	0.0569012	-4.00236	-1.91669	0.09025	0.442543	no
AGAP000733	AGAP000733	-	X:13412127-13413801	L1	L3	OK	23.1048	16.289	-0.504296	-0.362037	0.6613	0.900112	no
AGAP000734	AGAP000734	-	X:13417983-13420227	L1	L3	OK	7.96852	3.63819	-1.13109	-0.727494	0.41685	0.770269	no
AGAP000735	AGAP000735	-	X:13423328-13428590	L1	L3	OK	32.1268	42.3882	0.399886	0.243189	0.73015	0.924987	no
AGAP000736	AGAP000736	-	X:13432330-13433400	L1	L3	OK	2.14911	1.70214	-0.33639	-0.211622	0.8177	0.953218	no
AGAP000737	AGAP000737	-	X:13437822-13440589	L1	L3	OK	3.34191	3.00285	-0.15434	-0.0969899	0.90265	0.974069	no
AGAP000738	AGAP000738	-	X:13456930-13458634	L1	L3	OK	11.4688	11.3725	-0.0121715	-0.00893066	0.99205	0.997122	no
AGAP000739	AGAP000739	-	X:13489255-13490740	L1	L3	OK	1831.62	2278.24	0.314805	0.239175	0.7924	0.945903	no
AGAP000740	AGAP000740	-	X:13494763-13533093	L1	L3	OK	2.09454	2.1755	0.0547149	0.0121975	0.98065	0.994715	no
AGAP000741	AGAP000741	-	X:13494763-13533093	L1	L3	OK	1.25984	1.02278	-0.300748	-0.116379	0.90175	0.973907	no
AGAP000742	AGAP000742	AGAP000742	X:13578566-13578639	L1	L3	NOTEST	0	0	0	0	1	1	no
AGAP000743	AGAP000743	-	X:13593847-13594674	L1	L3	OK	5.21883	4.62172	-0.175296	-0.129779	0.89255	0.971861	no
AGAP000744	AGAP000744	-	X:13623924-13626564	L1	L3	OK	0.0512012	1.31135	4.67874	2.11745	0.0864	0.433845	no
AGAP000745	AGAP000745	-	X:13656840-13658643	L1	L3	OK	1.90988	20.0984	3.39553	2.04614	0.02295	0.235422	no
AGAP000747	AGAP000747	-	X:13683499-13699672	L1	L3	OK	9.02358	12.2221	0.43772	0.259927	0.70485	0.915591	no
AGAP000748	AGAP000748	-	X:13700536-13729423	L1	L3	OK	12.5906	13.5903	0.11023	0.0124968	0.7033	0.915051	no
AGAP000749	AGAP000749	-	X:13700536-13729423	L1	L3	OK	315.833	326.453	0.0477152	0.0365335	0.9656	0.990222	no
AGAP000750	AGAP000750	-	X:13700536-13729423	L1	L3	NOTEST	0.219625	0.35045	0.674163	0	1	1	no
AGAP000751	AGAP000751	-	X:13733033-13734070	L1	L3	OK	20.7125	11.162	-0.89191	-0.793161	0.39625	0.754076	no
AGAP000752	AGAP000752	-	X:13735944-13736706	L1	L3	OK	91.9993	111.428	0.276417	0.214721	0.8243	0.955021	no
AGAP000754	AGAP000754	-	X:13740178-13748423	L1	L3	OK	6.07245	6.16458	0.0217249	0.015409	0.98355	0.995183	no
AGAP000755	AGAP000755	-	X:13749444-13764965	L1	L3	OK	136.226	127.075	-0.10033	-0.0725662	0.92575	0.980047	no
AGAP000756	AGAP000756	-	X:13749444-13764965	L1	L3	OK	7.68727	14.972	0.961719	0.144264	0.8484	0.961037	no
AGAP000757	AGAP000757	-	X:13765205-13766963	L1	L3	OK	5.77407	7.96662	0.464379	0.375802	0.63925	0.892255	no
AGAP000758	AGAP000758	-	X:13767756-13769567	L1	L3	OK	2.46549	1.79582	-0.457228	-0.271146	0.74915	0.931372	no
AGAP000759	AGAP000759	-	X:13771892-13772921	L1	L3	OK	42.9145	58.7647	0.453485	0.399556	0.6728	0.904418	no
AGAP000760	AGAP000760	-	X:13773039-13774708	L1	L3	OK	14.3941	18.1725	0.336275	0.24267	0.727	0.923746	no
AGAP000761	AGAP000761	GSTT1	X:13784274-13785443	L1	L3	OK	65.8122	66.1968	0.00840639	0.00725075	0.9943	0.997781	no
AGAP000762	AGAP000762	-	X:13786755-13788683	L1	L3	OK	1.65572	1.85739	0.165819	0.0962948	0.90785	0.975604	no
AGAP000763	AGAP000763	-	X:13791908-13796842	L1	L3	OK	5.36634	4.03114	-0.412751	-0.278784	0.7381	0.927618	no
AGAP000765	AGAP000765	-	X:13806368-13813289	L1	L3	OK	1.42268	0.865428	-0.717129	-0.451434	0.5769	0.865126	no
AGAP000767	AGAP000767	-	X:13819939-13824507	L1	L3	OK	10.0039	10.0129	0.00130099	0.000939848	0.99845	0.999055	no
AGAP000768	AGAP000768	-	X:13840458-13842373	L1	L3	OK	8.26109	2.5543	-1.6934	-1.22224	0.1487	0.539233	no
AGAP000769	AGAP000769	-	X:13845731-13852853	L1	L3	OK	16.558	34.1716	1.04527	0.717221	0.31525	0.688357	no
AGAP000770	AGAP000770	-	X:13856867-13859415	L1	L3	OK	8.14964	27.9201	1.77649	1.28156	0.11	0.480648	no
AGAP000771	AGAP000771	-	X:13860779-13861688	L1	L3	OK	21.0409	18.0305	-0.222759	-0.206925	0.8239	0.954988	no
AGAP000772	AGAP000772	-	X:13870126-13871264	L1	L3	NOTEST	0.143579	0.164054	0.192324	0	1	1	no
AGAP000773	AGAP000773	-	X:13882784-13890371	L1	L3	NOTEST	0.129842	0.100287	-0.372633	0	1	1	no
AGAP000774	AGAP000774	-	X:13897617-13912227	L1	L3	OK	2.20388	1.33923	-0.718641	-0.408041	0.5469	0.849823	no
AGAP000776	AGAP000776	-	X:13917964-13927924	L1	L3	OK	3.52706	3.58995	0.0254973	0.015921	0.98405	0.995283	no
AGAP000777	AGAP000777	-	X:13948490-13949540	L1	L3	OK	5.35198	4.07884	-0.391915	-0.263934	0.8004	0.948349	no
AGAP000778	AGAP000778	-	X:13956640-13959926	L1	L3	OK	2.24286	1.30498	-0.781314	-0.532005	0.5152	0.832992	no
AGAP000779	AGAP000779	-	X:13969856-13978437	L1	L3	OK	0.500635	0.23906	-1.06638	-0.467792	0.6828	0.90723	no
AGAP000780	AGAP000780	-	X:14238572-14239414	L1	L3	OK	143.617	222.822	0.633667	0.497342	0.61625	0.882912	no
AGAP000781	AGAP000781	-	X:14239441-14240165	L1	L3	OK	347.79	287.075	-0.276789	-0.269925	0.79475	0.946477	no
AGAP000782	AGAP000782	-	X:14242082-14243062	L1	L3	OK	3.6747	5.99398	0.705889	0.542813	0.5399	0.845403	no
AGAP000783	AGAP000783	-	X:14247919-14265405	L1	L3	OK	3.06668	1.55555	-0.979247	-0.591312	0.43935	0.784756	no
AGAP000784	AGAP000784	-	X:14272802-14275118	L1	L3	OK	13.4664	16.7346	0.313471	0.253095	0.7546	0.933257	no
AGAP000785	AGAP000785	-	X:14279660-14289825	L1	L3	OK	9.04091	36.2662	2.00409	1.59216	0.0524	0.348738	no
AGAP000786	AGAP000786	-	X:14307482-14318789	L1	L3	OK	0.989266	2.66577	1.43012	0.88289	0.2843	0.660239	no
AGAP000787	AGAP000787	-	X:14325020-14343038	L1	L3	OK	1.79439	1.71028	-0.0692603	-0.0494385	0.94955	0.986457	no
AGAP000788	AGAP000788	-	X:14351162-14353159	L1	L3	OK	0.0110748	2.47934	7.80654	2.83797	0.24715	0.629935	no
AGAP000789	AGAP000789	-	X:14362709-14366014	L1	L3	OK	38.9071	189.13	2.28127	1.40898	0.08805	0.437538	no
AGAP000790	AGAP000790	-	X:14391198-14393982	L1	L3	OK	2.55213	2.43401	-0.068366	-0.0518811	0.95225	0.987007	no
AGAP000791	AGAP000791	-	X:14411708-14416243	L1	L3	OK	8.53511	11.2016	0.392219	0.338138	0.66555	0.901279	no
AGAP000792	AGAP000792	-	X:14419728-14435537	L1	L3	OK	3.92091	4.81405	0.296063	0.20233	0.7992	0.947909	no
AGAP000793	AGAP000793	-	X:14439437-14439960	L1	L3	OK	13.2292	15.9743	0.272022	0.253067	0.8239	0.954988	no
AGAP000794	AGAP000794	-	X:14441807-14444177	L1	L3	OK	83.3927	119.205	0.515457	0.274415	0.7047	0.915585	no
AGAP000795	AGAP000795	-	X:14461511-14527163	L1	L3	OK	1.29216	0.859657	-0.587951	-0.269222	0.72825	0.924264	no
AGAP000797	AGAP000797	-	X:14561682-14577309	L1	L3	OK	0.584881	0.154125	-1.92404	-0.901165	0.292	0.667599	no
AGAP000798	AGAP000798	GLURIIc	X:14600997-14611915	L1	L3	OK	1.30005	3.05922	1.2346	0.912926	0.25025	0.630579	no
AGAP000801	AGAP000801	GLURIIb	X:14618212-14702072	L1	L3	OK	8.953	25.6405	1.51798	1.18243	0.10705	0.47592	no
AGAP000803	AGAP000803	GLURIIa	X:14738909-14744472	L1	L3	OK	0.947968	0.3531	-1.42476	-0.675329	0.50355	0.82617	no
AGAP000804	AGAP000804	GPXH2	X:14745060-14745238	L1	L3	OK	485.311	1496.8	1.6249	8.06158	0.20775	0.60504	no
AGAP000805	AGAP000805	-	X:14756842-14758303	L1	L3	OK	4.04934	0.578119	-2.80825	-1.58937	0.1101	0.480873	no
AGAP000806	AGAP000806	-	X:14770307-14771754	L1	L3	OK	6.0499	48.7652	3.01087	2.31853	0.01145	0.16188	no
AGAP000807	AGAP000807	-	X:14803451-14825980	L1	L3	OK	10.735	11.6414	0.116943	0.0813678	0.92165	0.97894	no
AGAP000808	AGAP000808	-	X:14828246-14830147	L1	L3	OK	6.86336	6.70521	-0.0336324	-0.0251085	0.97545	0.992947	no
AGAP000809	AGAP000809	-	X:14838270-14839995	L1	L3	OK	6.40414	5.48451	-0.223643	-0.159701	0.84035	0.959138	no
AGAP000810	AGAP000810	-	X:14841696-14871886	L1	L3	OK	1.88727	1.22757	-0.620499	-0.363006	0.6366	0.891282	no
AGAP000812	AGAP000812	-	X:14888684-14897448	L1	L3	OK	15.1565	21.6174	0.512257	0.391451	0.64485	0.893996	no
AGAP000813	AGAP000813	-	X:14912126-14913229	L1	L3	OK	30.3534	25.2531	-0.265395	-0.250099	0.77475	0.940165	no
AGAP000814	AGAP000814	-	X:14915761-14918629	L1	L3	OK	0.810568	0.597941	-0.43893	-0.221086	0.79825	0.947663	no
AGAP000815	AGAP000815	INTB	X:14937286-14950975	L1	L3	OK	26.875	28.5261	0.0860181	0.056593	0.94005	0.98365	no
AGAP000816	AGAP000816	-	X:15007940-15008906	L1	L3	NOTEST	0	0.0221144	inf	0	1	1	no
AGAP000817	AGAP000817	-	X:15003957-15006394	L1	L3	NOTEST	0	0	0	0	1	1	no
AGAP000818	AGAP000818	CYP9K1	X:15240571-15242864	L1	L3	OK	16.4151	52.9913	1.69073	1.21308	0.14765	0.537928	no
AGAP000819	AGAP000819	-	X:15252294-15254168	L1	L3	OK	0.283049	0.507512	0.842389	0.444294	0.62035	0.88493	no
AGAP000820	AGAP000820	CPR125	X:15282060-15283387	L1	L3	OK	20.8085	150.698	2.85641	2.02472	0.0417	0.312581	no
AGAP000821	AGAP000821	-	X:15317420-15319139	L1	L3	OK	4.28087	7.95623	0.894183	0.644244	0.4444	0.787551	no
AGAP000822	AGAP000822	-	X:15319509-15320904	L1	L3	OK	8.75548	3.19955	-1.45232	-1.19088	0.19525	0.590493	no
AGAP000823	AGAP000823	-	X:15327410-15333680	L1	L3	OK	27.1229	19.7709	-0.45613	-0.39123	0.61	0.880246	no
AGAP000824	AGAP000824	-	X:15336217-15339506	L1	L3	OK	27.8706	33.651	0.271906	0.210759	0.7666	0.937573	no
AGAP000825	AGAP000825	-	X:15343948-15345874	L1	L3	OK	1.89625	1.8724	-0.0182633	-0.0102727	0.9914	0.997062	no
AGAP000826	AGAP000826	-	X:15348504-15353183	L1	L3	OK	4.60109	3.35198	-0.456962	-0.295737	0.7094	0.9176	no
AGAP000829	AGAP000829	-	X:15355730-15364742	L1	L3	OK	6.00665	4.96898	-0.273609	-0.154295	0.82185	0.954458	no
AGAP000830	AGAP000830	CASPS7	X:15367593-15371384	L1	L3	OK	8.78419	9.99116	0.185743	0.151263	0.8559	0.962898	no
AGAP000831	AGAP000831	-	X:15375385-15376767	L1	L3	OK	77.7507	50.9104	-0.610896	-0.508117	0.5357	0.843203	no
AGAP000832	AGAP000832	-	X:15378923-15383302	L1	L3	OK	208.798	306.349	0.553073	0.39081	0.65005	0.895675	no
AGAP000833	AGAP000833	MIP	X:15383616-15388601	L1	L3	OK	11.7948	11.3365	-0.0571711	-0.0418494	0.9537	0.987279	no
AGAP000834	AGAP000834	-	X:15414171-15423553	L1	L3	OK	49.0364	79.7952	0.70245	0.516739	0.4723	0.806926	no
AGAP000835	AGAP000835	-	X:15430355-15434984	L1	L3	NOTEST	0.288638	0.0824675	-1.80737	0	1	1	no
AGAP000837	AGAP000837	-	X:15438819-15446837	L1	L3	NOTEST	0.0044356	0.0347239	2.96873	0	1	1	no
AGAP000839	AGAP000839	-	X:15448138-15449297	L1	L3	NOTEST	0	0	0	0	1	1	no
AGAP000840	AGAP000840	-	X:15536994-15539148	L1	L3	NOTEST	0.0527718	0.0500544	-0.0762716	0	1	1	no
AGAP000841	AGAP000841	-	X:15543193-15548834	L1	L3	OK	2.62508	1.64783	-0.671792	-0.513986	0.5846	0.868338	no
AGAP000842	AGAP000842	-	X:15559096-15560436	L1	L3	OK	22.7677	30.5761	0.425417	0.349674	0.68345	0.907295	no
AGAP000843	AGAP000843	-	X:15562825-15564556	L1	L3	OK	13.9725	22.9954	0.71875	0.507947	0.54545	0.848902	no
AGAP000844	AGAP000844	-	X:15570147-15577691	L1	L3	OK	8.53151	2.6374	-1.69369	-1.33178	0.1106	0.481209	no
AGAP000847	AGAP000847	-	X:15618827-15688956	L1	L3	OK	3.93758	6.42326	0.705996	0.497427	0.47955	0.811256	no
AGAP000848	AGAP000848	-	X:15693833-15705445	L1	L3	OK	5.50832	1.95472	-1.49465	-0.989626	0.222	0.615931	no
AGAP000849	AGAP000849	-	X:15717093-15717709	L1	L3	OK	670.265	663.91	-0.013744	-0.0158865	0.98895	0.996498	no
AGAP000850	AGAP000850	-	X:15720736-15722091	L1	L3	OK	7.98817	7.66772	-0.0590689	-0.0501749	0.9533	0.987219	no
AGAP000851	AGAP000851	-	X:15724064-15725189	L1	L3	OK	1133.11	1123.47	-0.0123341	-0.00941676	0.9911	0.997007	no
AGAP000852	AGAP000852	-	X:15728708-15731359	L1	L3	OK	205.732	204.362	-0.00963972	-0.0083871	0.992	0.997102	no
AGAP000853	AGAP000853	-	X:15745789-15748844	L1	L3	OK	6.48342	7.97544	0.298807	0.22752	0.7724	0.939499	no
AGAP000854	AGAP000854	-	X:15755375-15765168	L1	L3	OK	1.23466	0.327447	-1.91478	-0.96278	0.2976	0.672552	no
AGAP000855	AGAP000855	-	X:15783192-15784645	L1	L3	OK	17.9934	26.6888	0.568769	0.438598	0.6079	0.87943	no
AGAP000856	AGAP000856	-	X:15786438-15788568	L1	L3	OK	9.26707	6.14433	-0.592857	-0.488448	0.54285	0.847192	no
AGAP000857	AGAP000857	-	X:15790707-15792393	L1	L3	OK	23.9526	29.5997	0.305402	0.212922	0.8039	0.949351	no
AGAP000858	AGAP000858	-	X:15833867-15836389	L1	L3	NOTEST	0.182094	0.227929	0.323906	0	1	1	no
AGAP000859	AGAP000859	-	X:15837886-15839184	L1	L3	OK	2.03512	0.520289	-1.96773	-1.30125	0.1572	0.551408	no
AGAP000860	AGAP000860	-	X:15841785-15848469	L1	L3	OK	0.901743	0.156956	-2.52235	-1.20787	0.16645	0.563511	no
AGAP000861	AGAP000861	-	X:15861006-15868268	L1	L3	OK	2.96778	2.61328	-0.183521	-0.111646	0.8917	0.971516	no
AGAP000862	AGAP000862	-	X:15870645-15874557	L1	L3	OK	27.9834	50.9837	0.865463	0.543396	0.48055	0.811948	no
AGAP000863	AGAP000863	-	X:16014865-16027418	L1	L3	OK	0.657333	0.317812	-1.04845	-0.623762	0.50585	0.827478	no
AGAP000864	AGAP000864	-	X:16089584-16093450	L1	L3	OK	2.84389	2.2239	-0.354772	-0.178001	0.8031	0.949101	no
AGAP000865	AGAP000865	-	X:16104445-16138308	L1	L3	OK	1.54512	1.4229	-0.118885	-0.0849282	0.9124	0.976671	no
AGAP000866	AGAP000866	-	X:16154351-16155389	L1	L3	OK	9.7586	10.6418	0.124997	0.112907	0.9083	0.975722	no
AGAP000867	AGAP000867	-	X:16156070-16158302	L1	L3	OK	4.32267	5.67053	0.391561	0.310418	0.7684	0.938368	no
AGAP000868	AGAP000868	-	X:16164225-16179371	L1	L3	OK	7.84794	3.52431	-1.15497	-0.934801	0.248	0.629935	no
AGAP000869	AGAP000869	-	X:16222087-16237104	L1	L3	OK	1.49386	0.95114	-0.651316	-0.374658	0.62865	0.888276	no
AGAP000870	AGAP000870	-	X:16247459-16258053	L1	L3	OK	1.44187	0.636906	-1.17879	-0.790944	0.30445	0.679204	no
AGAP000871	AGAP000871	-	X:16316521-16317178	L1	L3	NOTEST	0	0	0	0	1	1	no
AGAP000874	AGAP000874	-	X:16431517-16435201	L1	L3	OK	0.831614	0.210717	-1.98061	-0.9513	0.27905	0.65584	no
AGAP000875	AGAP000875	-	X:16526578-16535047	L1	L3	OK	0.821416	0.192562	-2.09279	-1.00658	0.2321	0.621566	no
AGAP000876	AGAP000876	-	X:16612687-16613803	L1	L3	NOTEST	0.233876	0.438446	0.906658	0	1	1	no
AGAP000877	AGAP000877	CYP4G17	X:16619140-16621269	L1	L3	OK	0.0036069	5.40851	10.5503	1.40089	0.17485	0.570145	no
AGAP000878	AGAP000878	-	X:16635817-16636981	L1	L3	OK	0.468169	0.524259	0.163249	0.082132	0.93425	0.982039	no
AGAP000879	AGAP000879	-	X:16665772-16671544	L1	L3	OK	22.4927	30.4693	0.437901	0.296674	0.71785	0.920754	no
AGAP000880	AGAP000880	-	X:16694424-16698877	L1	L3	OK	28.1442	28.9633	0.0413894	0.0323964	0.96365	0.98978	no
AGAP000881	AGAP000881	-	X:16705323-16707385	L1	L3	OK	52.459	67.9333	0.37293	0.300476	0.70755	0.91676	no
AGAP000882	AGAP000882	-	X:16708578-16711009	L1	L3	OK	8.43568	8.55318	0.0199564	0.0169512	0.98275	0.995183	no
AGAP000883	AGAP000883	-	X:16712625-16715100	L1	L3	OK	431.669	710.373	0.718651	0.409701	0.62105	0.885158	no
AGAP000884	AGAP000884	-	X:16719924-16727252	L1	L3	OK	3.78649	2.45764	-0.623584	-0.383685	0.5803	0.866497	no
AGAP000885	AGAP000885	-	X:16729032-16734077	L1	L3	OK	7.97872	20.7196	1.37676	0.912491	0.25145	0.631104	no
AGAP000886	AGAP000886	-	X:16737313-16741889	L1	L3	OK	28.8268	28.6169	-0.0105433	-0.00836046	0.99115	0.997028	no
AGAP000887	AGAP000887	-	X:16743732-16745470	L1	L3	OK	11.2326	13.5698	0.272707	0.235752	0.77225	0.939492	no
AGAP000888	AGAP000888	GSTT2	X:16746633-16747763	L1	L3	OK	36.8181	29.3765	-0.325753	-0.237718	0.7322	0.925489	no
AGAP000889	AGAP000889	-	X:16748347-16758001	L1	L3	OK	14.9636	27.7669	0.891906	0.720047	0.36435	0.729215	no
AGAP000890	AGAP000890	-	X:16762945-16764551	L1	L3	OK	84.9201	41.0343	-1.04928	-0.827441	0.30825	0.682263	no
AGAP000891	AGAP000891	-	X:16768556-16772936	L1	L3	OK	14.8872	23.3943	0.652083	0.55579	0.47615	0.808854	no
AGAP000892	AGAP000892	-	X:16792765-16794816	L1	L3	OK	7.69825	136.937	4.15284	2.94324	0.00565	0.10885	no
AGAP000893	AGAP000893	-	X:16803739-16812325	L1	L3	OK	2.47676	1.8324	-0.434721	-0.309873	0.67525	0.905031	no
AGAP000894	AGAP000894	-	X:16896936-16942574	L1	L3	OK	2.93884	2.04561	-0.522718	-0.326668	0.67755	0.905702	no
AGAP000896	AGAP000896	-	X:16949436-16950371	L1	L3	OK	30.4709	49.9692	0.713605	0.63491	0.47405	0.807782	no
AGAP000897	AGAP000897	-	X:16954634-16956590	L1	L3	OK	165.363	226.626	0.454676	0.315645	0.72835	0.92431	no
AGAP000898	AGAP000898	-	X:16961685-16969738	L1	L3	OK	1.59842	0.923086	-0.792112	-0.449349	0.56585	0.859347	no
AGAP000899	AGAP000899	-	X:16998330-17000803	L1	L3	OK	2.14218	5.08688	1.2477	0.837241	0.35535	0.722474	no
AGAP000900	AGAP000900	-	X:17009230-17023810	L1	L3	OK	7.23944	3.22264	-1.16763	-0.96327	0.213	0.609431	no
AGAP000901	AGAP000901	-	X:17030110-17042080	L1	L3	OK	46.4142	55.176	0.249475	0.167267	0.8292	0.956435	no
AGAP000903	AGAP000903	-	X:17044953-17051080	L1	L3	OK	0.785968	0.612257	-0.360332	-0.194299	0.81035	0.951277	no
AGAP000904	AGAP000904	-	X:17079068-17099382	L1	L3	OK	1.82618	2.16451	0.245215	0.148496	0.8433	0.960151	no
AGAP000906	AGAP000906	-	X:17099580-17107525	L1	L3	OK	37.208	76.9955	1.04916	0.706997	0.37275	0.735795	no
AGAP000907	AGAP000907	-	X:17122993-17124751	L1	L3	OK	3.64292	12.7665	1.8092	1.18041	0.17135	0.567635	no
AGAP000908	AGAP000908	-	X:17125042-17134310	L1	L3	OK	11.4092	12.7418	0.159376	0.122535	0.8766	0.967423	no
AGAP000909	AGAP000909	-	X:17143167-17148449	L1	L3	OK	28.4618	26.1686	-0.121191	-0.0989659	0.89895	0.973164	no
AGAP000911	AGAP000911	-	X:17155340-17156810	L1	L3	OK	10.1463	11.9763	0.239237	0.195834	0.8176	0.953214	no
AGAP000912	AGAP000912	-	X:17165875-17169527	L1	L3	OK	0.604043	0.358941	-0.750906	-0.376714	0.63105	0.88915	no
AGAP000913	AGAP000913	-	X:17173440-17179958	L1	L3	OK	17.5115	18.1174	0.0490727	0.0360456	0.96365	0.98978	no
AGAP000915	AGAP000915	-	X:17182846-17262131	L1	L3	OK	4.97484	0.71244	-2.80381	-1.99103	0.0505	0.342333	no
AGAP000916	AGAP000916	-	X:17270960-17272099	L1	L3	NOTEST	0	0	0	0	1	1	no
AGAP000917	AGAP000917	-	X:17285902-17286547	L1	L3	NOTEST	0	0	0	0	1	1	no
AGAP000918	AGAP000918	-	X:17289438-17290050	L1	L3	NOTEST	0	0	0	0	1	1	no
AGAP000919	AGAP000919	-	X:17336558-17337439	L1	L3	NOTEST	0	0	0	0	1	1	no
AGAP000920	AGAP000920	-	X:17343818-17344826	L1	L3	NOTEST	0	0	0	0	1	1	no
AGAP000921	AGAP000921	-	X:17347399-17348176	L1	L3	NOTEST	0	0	0	0	1	1	no
AGAP000922	AGAP000922	-	X:17385628-17400976	L1	L3	OK	0.711117	0.642596	-0.146173	-0.0813098	0.92105	0.978722	no
AGAP000923	AGAP000923	-	X:17404251-17406307	L1	L3	OK	9.45441	8.01296	-0.238652	-0.168497	0.8322	0.957093	no
AGAP000924	AGAP000924	-	X:17411651-17417652	L1	L3	OK	11.5467	8.8609	-0.381956	-0.258436	0.7403	0.928436	no
AGAP000926	AGAP000926	-	X:17445749-17471498	L1	L3	OK	3.74798	3.04479	-0.299772	-0.197581	0.78495	0.943499	no
AGAP000927	AGAP000927	-	X:17495740-17498867	L1	L3	OK	436.662	366.657	-0.252085	-0.159966	0.816	0.952645	no
AGAP000928	AGAP000928	-	X:17501629-17503013	L1	L3	OK	4.08861	6.24859	0.611919	0.380126	0.60325	0.877275	no
AGAP000929	AGAP000929	CTLSE1	X:17503856-17514771	L1	L3	OK	2.28849	3.53503	0.627322	0.408105	0.6089	0.879793	no
AGAP000930	AGAP000930	-	X:17572687-17584166	L1	L3	OK	1.53164	0.710896	-1.10737	-0.662106	0.39855	0.755799	no
AGAP000931	AGAP000931	U729_ANOGA	X:17592231-17593302	L1	L3	OK	38.9413	40.7026	0.063821	0.0599897	0.9441	0.984961	no
AGAP000932	AGAP000932	-	X:17601861-17614708	L1	L3	OK	2.95934	2.39609	-0.304593	-0.182411	0.81275	0.951996	no
AGAP000933	AGAP000933	APG10	X:17655701-17657067	L1	L3	OK	13.8237	10.8007	-0.356016	-0.270486	0.70505	0.915679	no
AGAP000934	AGAP000934	-	X:17661066-17662596	L1	L3	OK	4.08239	4.32889	0.0845852	0.0551897	0.9508	0.986669	no
AGAP000935	AGAP000935	-	X:17669188-17671445	L1	L3	OK	167.693	276.047	0.71909	0.51779	0.5175	0.834067	no
AGAP000937	AGAP000937	TWDL2	X:17838470-17839013	L1	L3	OK	5.41676	1.64101	-1.72284	-1.3576	0.25155	0.631218	no
AGAP000938	AGAP000938	-	X:17997199-18009612	L1	L3	OK	6.15572	3.13648	-0.972784	-0.755341	0.36315	0.728221	no
AGAP000939	AGAP000939	-	X:18120045-18126678	L1	L3	OK	3.36633	1.87318	-0.845688	-0.614155	0.4637	0.800946	no
AGAP000940	AGAP000940	CTL7	X:18135302-18149164	L1	L3	OK	8.265	3.23833	-1.35177	-1.09266	0.16145	0.557194	no
AGAP000941	AGAP000941	-	X:18244402-18251267	L1	L3	OK	144.025	154.859	0.104636	0.0777319	0.9105	0.976124	no
AGAP000942	AGAP000942	-	X:18252083-18253792	L1	L3	OK	73.3598	65.1672	-0.170843	-0.117906	0.8655	0.964842	no
AGAP000943	AGAP000943	-	X:18254536-18268004	L1	L3	OK	92.8205	92.9219	0.00157609	0.00108176	0.99865	0.99914	no
AGAP000944	AGAP000944	-	X:18279734-18280419	L1	L3	OK	0.681886	0.465269	-0.551464	-0.349724	0.76595	0.937389	no
AGAP000945	AGAP000945	-	X:18285703-18293666	L1	L3	OK	1.36495	0.761575	-0.841794	-0.506968	0.51225	0.831244	no
AGAP000946	AGAP000946	-	X:18300571-18301621	L1	L3	OK	82.7379	107.017	0.371216	0.259579	0.7703	0.939118	no
AGAP000947	AGAP000947	GSTU1	X:18313948-18316465	L1	L3	OK	82.3698	70.1481	-0.231712	-0.126512	0.85945	0.963595	no
AGAP000948	AGAP000948	-	X:18319985-18320947	L1	L3	OK	24.1619	29.2708	0.27673	0.268228	0.76235	0.935889	no
AGAP000949	AGAP000949	-	X:18322895-18324357	L1	L3	OK	92.3408	58.1142	-0.668078	-0.571206	0.50275	0.825912	no
AGAP000950	AGAP000950	-	X:18326877-18328426	L1	L3	OK	147.785	123.496	-0.259035	-0.200938	0.80325	0.949165	no
AGAP000951	AGAP000951	-	X:18328708-18330466	L1	L3	OK	18.0454	20.0592	0.152633	0.097057	0.88815	0.971008	no
AGAP000952	AGAP000952	-	X:18333058-18335365	L1	L3	OK	4850.28	6319.64	0.381775	0.269398	0.7716	0.939306	no
AGAP000953	AGAP000953	-	X:18339667-18342792	L1	L3	OK	2144.69	2084.86	-0.0408196	-0.0252405	0.97315	0.992346	no
AGAP000954	AGAP000954	-	X:18343378-18352636	L1	L3	OK	20.3335	16.5098	-0.300534	-0.197271	0.7811	0.942168	no
AGAP000955	AGAP000955	-	X:18354070-18361547	L1	L3	OK	3.84186	1.47344	-1.38261	-0.806336	0.36965	0.733495	no
AGAP000957	AGAP000957	-	X:18367146-18368810	L1	L3	NOTEST	0.0270057	0.0219161	-0.301273	0	1	1	no
AGAP000958	AGAP000958	-	X:18370380-18381700	L1	L3	OK	19.0104	19.1051	0.00716542	0.00463709	0.99495	0.997928	no
AGAP000960	AGAP000960	-	X:18384523-18387161	L1	L3	OK	3.61523	5.62782	0.638489	0.449141	0.5847	0.868338	no
AGAP000961	AGAP000961	-	X:18406757-18410245	L1	L3	OK	1.68414	1.09888	-0.615971	-0.403809	0.60615	0.878909	no
AGAP000962	AGAP000962	-	X:18426677-18467864	L1	L3	NOTEST	0.19148	0.0334057	-2.51903	0	1	1	no
AGAP000963	AGAP000963	-	X:18525136-18525755	L1	L3	OK	0.870136	0.7953	-0.129742	-0.107433	0.9358	0.982434	no
AGAP000964	AGAP000964	-	X:18531765-18534558	L1	L3	OK	315.675	717.429	1.1844	0.87294	0.31165	0.685265	no
AGAP000965	AGAP000965	-	X:18545041-18546653	L1	L3	OK	4.71784	1.38977	-1.76328	-1.32514	0.15085	0.542211	no
AGAP000966	AGAP000966	-	X:18557872-18559842	L1	L3	OK	3.47176	0.285708	-3.60305	-2.43195	0.01655	0.197583	no
AGAP000967	AGAP000967	-	X:18569271-18570787	L1	L3	OK	10.87	10.2302	-0.0875256	-0.0711651	0.9351	0.982218	no
AGAP000968	AGAP000968	-	X:18582513-18585274	L1	L3	OK	4.43258	2.34498	-0.91857	-0.668123	0.4171	0.770443	no
AGAP000969	AGAP000969	-	X:18590128-18616690	L1	L3	OK	71.2479	73.3846	0.0426294	0.0301805	0.96875	0.991115	no
AGAP000970	AGAP000970	-	X:18632742-18636223	L1	L3	OK	4.36294	2.06474	-1.07934	-0.793474	0.4837	0.813811	no
AGAP000971	AGAP000971	-	X:18641004-18648212	L1	L3	OK	7.00385	3.23128	-1.11604	-0.879903	0.2633	0.641378	no
AGAP000973	AGAP000973	-	X:18649630-18659609	L1	L3	OK	1.6599	3.5093	1.08009	0.697752	0.37465	0.73728	no
AGAP000974	AGAP000974	-	X:18736743-18770916	L1	L3	OK	1.49602	0.489739	-1.61105	-1.02989	0.18705	0.583438	no
AGAP000975	AGAP000975	-	X:18783238-18784299	L1	L3	OK	16.4938	18.9065	0.196965	0.18084	0.8417	0.959542	no
AGAP000976	AGAP000976	-	X:18787704-18788400	L1	L3	NOTEST	0.356821	0.482375	0.434956	0	1	1	no
AGAP000977	AGAP000977	-	X:18793796-18794593	L1	L3	OK	30.0514	31.2065	0.0544135	0.0515421	0.9545	0.987341	no
AGAP000978	AGAP000978	-	X:18801784-18803385	L1	L3	OK	10.0438	2.87112	-1.80662	-1.28452	0.1317	0.515839	no
AGAP000979	AGAP000979	-	X:18803397-18806393	L1	L3	OK	13.9864	12.1388	-0.204395	-0.131126	0.86185	0.96398	no
AGAP000981	AGAP000981	-	X:18817349-18821904	L1	L3	OK	3.65416	2.89814	-0.334414	-0.218266	0.7859	0.943955	no
AGAP000982	AGAP000982	-	X:18824362-18830464	L1	L3	OK	2.63104	2.62948	-0.000855081	-0.00062091	0.9983	0.998991	no
AGAP000983	AGAP000983	-	X:18833750-18837401	L1	L3	OK	2.48766	2.31734	-0.102323	-0.0750019	0.9225	0.979229	no
AGAP000984	AGAP000984	-	X:18904973-18913038	L1	L3	NOTEST	0.304792	0.211725	-0.525636	0	1	1	no
AGAP000985	AGAP000985	-	X:18918715-18924434	L1	L3	OK	26.5347	20.6306	-0.363092	-0.318843	0.6933	0.911369	no
AGAP000986	AGAP000986	CPAP3-D	X:18926156-18930119	L1	L3	OK	11.826	62.5268	2.40252	1.76347	0.0711	0.398978	no
AGAP000987	AGAP000987	CPAP3-A1b	X:18933848-18935322	L1	L3	OK	89.195	370.354	2.05387	1.80895	0.0472	0.330925	no
AGAP000988	AGAP000988	CPAP3-A1c	X:18937586-18938933	L1	L3	OK	124.624	178.589	0.519064	0.419884	0.6458	0.894384	no
AGAP000989	AGAP000989	CPAP3-A1a	X:18943235-18946454	L1	L3	OK	122.53	108.773	-0.171818	-0.142945	0.8695	0.965664	no
AGAP000990	AGAP000990	-	X:18948972-18955677	L1	L3	NOTEST	0.0255683	0.0171847	-0.573233	0	1	1	no
AGAP000991	AGAP000991	-	X:18974105-18975611	L1	L3	OK	8.34965	9.0811	0.121151	0.0958837	0.9078	0.975596	no
AGAP000992	AGAP000992	-	X:18978096-18979392	L1	L3	OK	2.26815	1.35467	-0.743574	-0.41644	0.57075	0.861602	no
AGAP000994	AGAP000994	-	X:18982546-18985864	L1	L3	OK	10.4012	17.7095	0.76777	0.359683	0.6703	0.903479	no
AGAP000995	AGAP000995	-	X:18982546-18985864	L1	L3	OK	44.6872	48.9972	0.132835	0.0833698	0.90675	0.975253	no
AGAP000996	AGAP000996	-	X:18992867-18997417	L1	L3	OK	2.09853	2.09926	0.000507144	8.07E-05	0.96985	0.991422	no
AGAP000997	AGAP000997	-	X:18992867-18997417	L1	L3	OK	52.0174	74.0828	0.510145	0.35594	0.6158	0.882777	no
AGAP000998	AGAP000998	-	X:19000321-19100511	L1	L3	OK	3.33672	9.77236	1.55028	0.190409	0.765	0.937037	no
AGAP000999	AGAP000999	TOLL5A	X:19000321-19100511	L1	L3	OK	5.07496	16.1057	1.66611	0.257035	0.67955	0.906193	no
AGAP001002	AGAP001002	-	X:19000321-19100511	L1	L3	NOTEST	0.160415	0.237436	0.565731	0	1	1	no
AGAP001004	AGAP001004	TOLL1A	X:19000321-19100511	L1	L3	OK	0.606712	0.600961	-0.0137398	-0.000503727	0.4724	0.806952	no
AGAP001005	AGAP001005	-	X:19000321-19100511	L1	L3	OK	11.7758	34.4028	1.5467	0.222401	0.6457	0.894353	no
AGAP001006	AGAP001006	-	X:19000321-19100511	L1	L3	OK	1413.32	1216.86	-0.215923	-0.0727293	0.9237	0.979618	no
AGAP001007	AGAP001007	-	X:19110767-19111497	L1	L3	OK	16.664	18.6197	0.160092	0.134869	0.894	0.972044	no
AGAP001008	AGAP001008	-	X:19111844-19113372	L1	L3	OK	0.41652	0.344378	-0.27439	-0.171988	0.8405	0.959183	no
AGAP001009	AGAP001009	-	X:19113597-19115474	L1	L3	OK	1.30026	2.07672	0.675503	0.421886	0.62005	0.884866	no
AGAP001010	AGAP001010	-	X:19263983-19269266	L1	L3	OK	5.32276	10.5778	0.990799	0.651328	0.413	0.766995	no
AGAP001011	AGAP001011	-	X:19351375-19355452	L1	L3	OK	14.9062	32.3952	1.11986	0.866713	0.2554	0.634385	no
AGAP001012	AGAP001012	GPROR36	X:19361655-19362964	L1	L3	NOTEST	0.0708502	0	#NAME?	0	1	1	no
AGAP001013	AGAP001013	-	X:19406517-19407155	L1	L3	OK	0.219266	1.27057	2.53473	1.4803	0.2126	0.609284	no
AGAP001014	AGAP001014	-	X:19408609-19409948	L1	L3	NOTEST	0.259802	0.355022	0.450495	0	1	1	no
AGAP001015	AGAP001015	-	X:19495564-19526057	L1	L3	OK	2.47582	0.81241	-1.60762	-1.03873	0.1735	0.570145	no
AGAP001018	AGAP001018	-	X:19571835-19573861	L1	L3	NOTEST	0.112608	0.110684	-0.024862	0	1	1	no
AGAP001019	AGAP001019	-	X:19576760-19580988	L1	L3	OK	0.870708	0.402174	-1.11437	-0.577959	0.47135	0.80633	no
AGAP001021	AGAP001021	-	X:19597157-19604587	L1	L3	OK	33.7443	52.8506	0.647273	0.388397	0.574	0.863258	no
AGAP001022	AGAP001022	GPRCCK1	X:19629895-19640578	L1	L3	OK	0.569819	0.108374	-2.39448	-0.940105	0.31495	0.687961	no
AGAP001023	AGAP001023	-	X:19654475-19663046	L1	L3	OK	372.238	480.559	0.368489	0.215786	0.75905	0.934723	no
AGAP001024	AGAP001024	-	X:19665564-19666071	L1	L3	OK	46.7961	82.1371	0.811646	0.966805	0.3773	0.739141	no
AGAP001025	AGAP001025	-	X:19714750-19718165	L1	L3	OK	7.1437	22.9214	1.68195	1.16276	0.16405	0.560087	no
AGAP001026	AGAP001026	-	X:19721318-19723125	L1	L3	OK	42.3514	73.9612	0.804359	0.548793	0.44645	0.789027	no
AGAP001027	AGAP001027	-	X:19726631-19737089	L1	L3	OK	26.6547	42.9582	0.688544	0.506047	0.4759	0.808729	no
AGAP001028	AGAP001028	-	X:19742304-19746392	L1	L3	OK	32.4068	19.6482	-0.721897	-0.708698	0.43665	0.782986	no
AGAP001029	AGAP001029	-	X:19765603-19769651	L1	L3	OK	1.68203	0.848132	-0.987843	-0.581252	0.4641	0.801158	no
AGAP001030	AGAP001030	-	X:19773820-19776214	L1	L3	OK	21.9046	95.2708	2.1208	1.53746	0.0678	0.390796	no
AGAP001031	AGAP001031	-	X:19776386-19778243	L1	L3	OK	1.72605	2.91347	0.755261	0.527085	0.5691	0.860966	no
AGAP001032	AGAP001032	-	X:19780012-19785723	L1	L3	OK	30.0668	27.9853	-0.103503	-0.065591	0.9254	0.979952	no
AGAP001033	AGAP001033	MB21L_ANOGA	X:19814212-19815888	L1	L3	OK	6.45409	5.40905	-0.254838	-0.208494	0.801	0.948644	no
AGAP001034	AGAP001034	MAB21_ANOGA	X:19832540-19834953	L1	L3	OK	26.8043	19.0207	-0.494898	-0.418046	0.6063	0.878909	no
AGAP001035	AGAP001035	-	X:19923243-19929520	L1	L3	OK	2.86352	1.59502	-0.844213	-0.574247	0.4561	0.795283	no
AGAP001036	AGAP001036	-	X:19935926-19937664	L1	L3	OK	41.0018	63.893	0.639971	0.429363	0.53855	0.844623	no
AGAP001037	AGAP001037	-	X:19938331-19941402	L1	L3	OK	22.8829	50.7605	1.14944	0.969899	0.22015	0.615679	no
AGAP001038	AGAP001038	-	X:19963918-19965530	L1	L3	OK	13.9117	27.8542	1.00159	0.726518	0.37855	0.740231	no
AGAP001039	AGAP001039	CYP307A1	X:20009764-20017250	L1	L3	OK	5.83959	3.04882	-0.937617	-0.559612	0.4085	0.763585	no
AGAP001040	AGAP001040	-	X:20051825-20053170	L1	L3	OK	15.9303	12.4179	-0.359353	-0.331856	0.7028	0.914945	no
AGAP001041	AGAP001041	-	X:20061483-20063037	L1	L3	OK	77.3459	77.6662	0.00596144	0.00353317	0.99515	0.997983	no
AGAP001042	AGAP001042	-	X:20063114-20064156	L1	L3	OK	15.5414	8.42798	-0.882858	-0.78749	0.37285	0.735846	no
AGAP001043	AGAP001043	ARM_ANOGA	X:20100626-20158206	L1	L3	OK	15.2405	9.31766	-0.709867	-0.546586	0.4854	0.815194	no
AGAP001044	AGAP001044	-	X:20161490-20162678	L1	L3	OK	0.535408	1.56068	1.54346	1.0113	0.25645	0.63531	no
AGAP001045	AGAP001045	-	X:20172572-20174282	L1	L3	OK	46.9225	55.3847	0.239207	0.176057	0.8249	0.955106	no
AGAP001046	AGAP001046	-	X:20392219-20415876	L1	L3	OK	27.7537	27.365	-0.0203505	-0.0174083	0.9831	0.995183	no
AGAP001047	AGAP001047	-	X:20424065-20427902	L1	L3	OK	27.8466	13.8643	-1.00613	-0.806823	0.26685	0.64493	no
AGAP001048	AGAP001048	-	X:20604952-20748760	L1	L3	OK	2.36722	1.3026	-0.861798	-0.574319	0.50885	0.82931	no
AGAP001050	AGAP001050	-	X:20944179-20955989	L1	L3	OK	5.2599	6.96876	0.405868	0.230416	0.7684	0.938368	no
AGAP001051	AGAP001051	-	X:20944179-20955989	L1	L3	OK	11.4078	12.4043	0.120818	0.0615016	0.93035	0.98133	no
AGAP001052	AGAP001052	-	X:20969558-21116865	L1	L3	OK	11.4041	12.8753	0.175056	0.115164	0.8682	0.965465	no
AGAP001053	AGAP001053	-	X:21343434-21367564	L1	L3	OK	1973.67	5697.89	1.52955	0.897259	0.217	0.614121	no
AGAP001054	AGAP001054	-	X:21450334-21450414	L1	L3	NOTEST	0	0	0	0	1	1	no
AGAP001056	AGAP001056	-	X:21755595-21762662	L1	L3	OK	111.185	165.123	0.570582	0.570989	0.54865	0.85096	no
AGAP001057	AGAP001057	-	X:21769837-21772242	L1	L3	OK	10.2766	16.5558	0.687965	0.565109	0.4648	0.801588	no
AGAP001058	AGAP001058	-	X:21772458-21773934	L1	L3	OK	8.59731	8.35529	-0.0411955	-0.0335577	0.96945	0.991364	no
AGAP001061	AGAP001061	-	X:22104914-22212120	L1	L3	OK	1.80872	1.24238	-0.541865	-0.336734	0.63685	0.891348	no
AGAP001064	AGAP001064	-	X:22293008-22319374	L1	L3	OK	130.242	142.546	0.130226	0.11691	0.8893	0.971014	no
AGAP001065	AGAP001065	-	X:22324223-22330158	L1	L3	OK	188.168	191.791	0.0275177	0.0168376	0.9805	0.994715	no
AGAP001067	AGAP001067	-	X:22364082-22365231	L1	L3	NOTEST	0.0975445	0.218265	1.16195	0	1	1	no
AGAP001068	AGAP001068	-	X:22390511-22416767	L1	L3	OK	78.2504	84.769	0.115439	0.107336	0.90475	0.974731	no
AGAP001069	AGAP001069	-	X:22455073-22488471	L1	L3	OK	46.1527	64.3382	0.479261	0.394368	0.6365	0.891252	no
AGAP001070	AGAP001070	-	X:22496340-22563331	L1	L3	OK	6.36989	5.06441	-0.330875	-0.243798	0.7545	0.933257	no
AGAP001072	AGAP001072	-	X:22717917-22718692	L1	L3	OK	2.4468	4.77197	0.963688	0.760111	0.429	0.77817	no
AGAP001073	AGAP001073	-	X:22747834-22848119	L1	L3	OK	13.9442	15.0905	0.113982	0.0882102	0.90305	0.974189	no
AGAP001076	AGAP001076	CYP4G16	X:22937391-22947129	L1	L3	OK	33.915	62.6011	0.884266	0.676781	0.3434	0.713211	no
AGAP001078	AGAP001078	-	X:23113204-23114090	L1	L3	NOTEST	0.0115685	0	#NAME?	0	1	1	no
AGAP001079	AGAP001079	-	X:23125381-23126267	L1	L3	NOTEST	0	0	0	0	1	1	no
AGAP001081	AGAP001081	-	X:23370754-23374875	L1	L3	OK	5.57377	7.34525	0.398157	0.274687	0.7535	0.932882	no
AGAP001082	AGAP001082	-	X:23455888-23493707	L1	L3	OK	40.3085	123.339	1.61348	1.18276	0.1019	0.465607	no
AGAP001083	AGAP001083	-	X:23498801-23501429	L1	L3	OK	31.811	41.0238	0.366935	0.268593	0.6952	0.911969	no
AGAP001084	AGAP001084	-	X:23511521-23634351	L1	L3	OK	0.424233	1.60647	1.92097	1.20175	0.1371	0.523924	no
AGAP001085	AGAP001085	-	X:23511521-23634351	L1	L3	NOTEST	0.0169144	0.162594	3.26495	0	1	1	no
AGAP001087	AGAP001087	-	X:23638857-23647209	L1	L3	NOTEST	0.291254	0.0941695	-1.62895	0	1	1	no
AGAP001088	AGAP001088	-	X:23708398-23709342	L1	L3	NOTEST	0	0	0	0	1	1	no
AGAP001089	AGAP001089	-	X:23749155-23749689	L1	L3	OK	0.714892	0.974602	0.447088	0.269245	0.8133	0.952163	no
AGAP001090	AGAP001090	-	X:23834052-23854040	L1	L3	OK	5.78854	6.40433	0.145847	0.121256	0.8748	0.96666	no
AGAP001091	AGAP001091	-	X:23957192-23998340	L1	L3	OK	4.68936	3.74853	-0.323067	-0.249686	0.7293	0.92462	no
AGAP001092	AGAP001092	-	X:24086189-24087589	L1	L3	OK	17.1875	23.0085	0.420805	0.387432	0.63615	0.891196	no
AGAP001093	AGAP001093	-	X:24094798-24142048	L1	L3	OK	8.14975	8.82088	0.114168	0.0954994	0.9035	0.974425	no
AGAP001094	AGAP001094	-	X:24233178-24254341	L1	L3	OK	5.68043	3.84912	-0.561472	-0.447861	0.589	0.870865	no
AGAP001096	AGAP001096	-	2R:6576-7851	L1	L3	OK	4.5297	2.06526	-1.13309	-0.769116	0.43205	0.780011	no
AGAP001097	AGAP001097	-	2R:18553-19549	L1	L3	OK	0.421939	0.466701	0.145463	0.0812771	0.93195	0.981793	no
AGAP001098	AGAP001098	-	2R:20367-31394	L1	L3	OK	9.21063	29.7618	1.69209	0.640579	0.35985	0.726053	no
AGAP001099	AGAP001099	-	2R:20367-31394	L1	L3	OK	8.55181	5.76756	-0.56827	-0.322159	0.6758	0.905229	no
AGAP001100	AGAP001100	-	2R:36342-45594	L1	L3	OK	6.37069	2.52302	-1.3363	-1.01375	0.30475	0.679349	no
AGAP001101	AGAP001101	COEBE2O	2R:55571-60067	L1	L3	OK	7.22475	8.63753	0.257672	0.19525	0.816	0.952645	no
AGAP001102	AGAP001102	-	2R:66264-72695	L1	L3	OK	5.87099	5.40527	-0.119237	-0.0841192	0.91415	0.977077	no
AGAP001103	AGAP001103	-	2R:74259-75980	L1	L3	OK	19.1943	17.1457	-0.162835	-0.145873	0.8608	0.96384	no
AGAP001104	AGAP001104	-	2R:81094-84532	L1	L3	OK	4.25853	2.70411	-0.655201	-0.453887	0.56305	0.857742	no
AGAP001105	AGAP001105	AGAP001105	2R:170661-170764	L1	L3	NOTEST	0	0	0	0	1	1	no
AGAP001106	AGAP001106	-	2R:223732-227671	L1	L3	OK	4.31428	1.28783	-1.74418	-1.14479	0.14835	0.538846	no
AGAP001107	AGAP001107	-	2R:263674-267184	L1	L3	OK	10.662	36.9305	1.79234	1.3485	0.06595	0.386916	no
AGAP001108	AGAP001108	-	2R:267273-268618	L1	L3	OK	144.573	75.5278	-0.936717	-0.679424	0.41635	0.769775	no
AGAP001109	AGAP001109	-	2R:273176-285693	L1	L3	OK	5.41677	5.21955	-0.0535078	-0.041399	0.9577	0.988271	no
AGAP001110	AGAP001110	-	2R:288097-293321	L1	L3	OK	2.81916	2.01343	-0.485614	-0.309378	0.6613	0.900112	no
AGAP001111	AGAP001111	-	2R:297229-317099	L1	L3	OK	14.7688	27.267	0.884608	0.551762	0.45835	0.797123	no
AGAP001112	AGAP001112	-	2R:297229-317099	L1	L3	OK	0.117065	0.99973	3.09423	0.140811	0.29095	0.6666	no
AGAP001113	AGAP001113	-	2R:297229-317099	L1	L3	OK	12.6026	10.1302	-0.315049	-0.13017	0.86645	0.96511	no
AGAP001114	AGAP001114	GPRGR38	2R:346603-349603	L1	L3	NOTEST	0.309309	0.0145911	-4.40588	0	1	1	no
AGAP001115	AGAP001115	GPRGR42	2R:355688-357770	L1	L3	NOTEST	0.164111	0.120783	-0.442252	0	1	1	no
AGAP001116	AGAP001116	-	2R:372674-374369	L1	L3	OK	38.7868	68.9422	0.829821	0.667128	0.4327	0.780331	no
AGAP001117	AGAP001117	GPRGR37	2R:374650-384172	L1	L3	OK	1.65403	3.40254	1.04062	0.564334	0.4035	0.759972	no
AGAP001118	AGAP001118	-	2R:426828-429591	L1	L3	OK	15.2077	21.4666	0.497289	0.310557	0.69885	0.913218	no
AGAP001119	AGAP001119	GPRGR39	2R:439781-441270	L1	L3	NOTEST	0.17991	0.0273844	-2.71585	0	1	1	no
AGAP001120	AGAP001120	GPRGR40	2R:443777-445150	L1	L3	NOTEST	0.185258	0	#NAME?	0	1	1	no
AGAP001121	AGAP001121	GPRGR60	2R:445478-446801	L1	L3	NOTEST	0.152807	0	#NAME?	0	1	1	no
AGAP001122	AGAP001122	GPRGR41	2R:446997-448433	L1	L3	NOTEST	0.103036	0.0139262	-2.88728	0	1	1	no
AGAP001123	AGAP001123	GPRGR36	2R:449456-450730	L1	L3	NOTEST	0.0426736	0.0146348	-1.54394	0	1	1	no
AGAP001124	AGAP001124	-	2R:451593-453027	L1	L3	OK	47.5842	50.1183	0.0748565	0.0653101	0.9388	0.983261	no
AGAP001125	AGAP001125	GPRGR58	2R:453143-454505	L1	L3	NOTEST	0.0300443	0	#NAME?	0	1	1	no
AGAP001126	AGAP001126	-	2R:504904-511603	L1	L3	OK	2.00066	0.982545	-1.02588	-0.697593	0.4668	0.802604	no
AGAP001127	AGAP001127	-	2R:514771-517415	L1	L3	OK	8.26898	23.89	1.53062	1.17546	0.14485	0.53398	no
AGAP001128	AGAP001128	AGAP001128	2R:524488-524561	L1	L3	NOTEST	0	0	0	0	1	1	no
AGAP001129	AGAP001129	AGAP001129	2R:526033-526107	L1	L3	NOTEST	0	0	0	0	1	1	no
AGAP001130	AGAP001130	-	2R:545597-552364	L1	L3	OK	1.24036	0.88526	-0.486585	-0.346032	0.6475	0.894834	no
AGAP001132	AGAP001132	-	2R:552869-555099	L1	L3	OK	3.18546	7.78881	1.2899	0.949919	0.2346	0.623953	no
AGAP001133	AGAP001133	-	2R:556577-560219	L1	L3	OK	5.69156	7.32458	0.363921	0.29766	0.6862	0.908714	no
AGAP001134	AGAP001134	-	2R:560843-562592	L1	L3	OK	89.3342	67.67	-0.400696	-0.285408	0.72485	0.923244	no
AGAP001135	AGAP001135	-	2R:562787-565559	L1	L3	OK	11.9542	6.6338	-0.849612	-0.715934	0.35455	0.721778	no
AGAP001136	AGAP001136	-	2R:565689-567393	L1	L3	OK	75.2296	54.5951	-0.462528	-0.396875	0.6208	0.885117	no
AGAP001137	AGAP001137	GPRGR59	2R:567439-568742	L1	L3	NOTEST	0.412864	0.31419	-0.39403	0	1	1	no
AGAP001138	AGAP001138	-	2R:568906-570507	L1	L3	OK	1308.74	1632.6	0.31899	0.221558	0.7981	0.947615	no
AGAP001139	AGAP001139	-	2R:570583-572350	L1	L3	OK	56.7458	38.6228	-0.555061	-0.484789	0.549	0.851065	no
AGAP001140	AGAP001140	-	2R:572472-578806	L1	L3	OK	8.49199	5.52511	-0.620098	-0.493348	0.50795	0.8289	no
AGAP001141	AGAP001141	-	2R:582183-587865	L1	L3	OK	21.5101	17.8518	-0.268945	-0.203312	0.76885	0.938488	no
AGAP001143	AGAP001143	-	2R:587998-589633	L1	L3	OK	42.6804	45.4921	0.0920399	0.0819626	0.92015	0.97841	no
AGAP001144	AGAP001144	-	2R:592483-594701	L1	L3	OK	22.5078	30.6732	0.446553	0.33584	0.68875	0.909608	no
AGAP001145	AGAP001145	-	2R:595001-596454	L1	L3	OK	16.0085	12.2786	-0.382698	-0.337573	0.6852	0.908072	no
AGAP001146	AGAP001146	-	2R:596585-599507	L1	L3	OK	13.3873	23.4204	0.806894	0.605153	0.4313	0.779549	no
AGAP001147	AGAP001147	-	2R:599851-600239	L1	L3	OK	28.8499	19.4004	-0.572481	-0.839391	0.62125	0.885158	no
AGAP001148	AGAP001148	-	2R:601040-606859	L1	L3	OK	13.2898	59.0617	2.15191	1.59743	0.03005	0.268857	no
AGAP001149	AGAP001149	-	2R:607206-608719	L1	L3	OK	19.1098	20.5221	0.102865	0.0905339	0.9094	0.976022	no
AGAP001150	AGAP001150	-	2R:609029-612419	L1	L3	OK	6.53309	33.8181	2.37196	1.74912	0.02945	0.265716	no
AGAP001151	AGAP001151	-	2R:617197-625229	L1	L3	OK	487.049	430.352	-0.178548	-0.145324	0.86385	0.96432	no
AGAP001152	AGAP001152	-	2R:625430-626462	L1	L3	OK	41.4976	47.6996	0.20095	0.175619	0.8377	0.958494	no
AGAP001153	AGAP001153	-	2R:626497-628360	L1	L3	OK	37.7048	75.2807	0.997531	0.749203	0.3543	0.721545	no
AGAP001154	AGAP001154	-	2R:629168-630390	L1	L3	OK	54.4386	48.5452	-0.1653	-0.122421	0.88405	0.969798	no
AGAP001156	AGAP001156	-	2R:630536-634830	L1	L3	OK	2.17354	4.35544	1.00277	0.74539	0.32165	0.694074	no
AGAP001157	AGAP001157	-	2R:637122-655125	L1	L3	OK	8.53588	10.5504	0.305683	0.225081	0.759	0.934723	no
AGAP001158	AGAP001158	-	2R:656191-657861	L1	L3	OK	2.85978	3.81384	0.415339	0.310599	0.70375	0.915242	no
AGAP001159	AGAP001159	-	2R:658072-660564	L1	L3	OK	5.55197	7.89864	0.508603	0.427163	0.5874	0.86989	no
AGAP001160	AGAP001160	-	2R:660834-665222	L1	L3	OK	4.77959	7.27001	0.605071	0.502712	0.50605	0.82761	no
AGAP001161	AGAP001161	GPROP6	2R:665797-667234	L1	L3	OK	1804.28	2465.74	0.450603	0.277988	0.7353	0.926344	no
AGAP001162	AGAP001162	GPROP5	2R:668887-670326	L1	L3	OK	7.01591	6.62186	-0.0833929	-0.0632809	0.9363	0.982513	no
AGAP001165	AGAP001165	-	2R:675308-677922	L1	L3	OK	0.361076	0.866766	1.26334	0.748605	0.34785	0.716447	no
AGAP001166	AGAP001166	-	2R:677952-679051	L1	L3	OK	11.5692	8.47047	-0.449772	-0.387146	0.6492	0.895286	no
AGAP001167	AGAP001167	-	2R:679354-680196	L1	L3	OK	109.322	88.7485	-0.300796	-0.254479	0.79055	0.945332	no
AGAP001168	AGAP001168	-	2R:680442-685871	L1	L3	OK	6.20634	4.81683	-0.365659	-0.284335	0.6915	0.910763	no
AGAP001169	AGAP001169	GPRGR49	2R:685936-688584	L1	L3	NOTEST	0.187873	0.103888	-0.854728	0	1	1	no
AGAP001170	AGAP001170	GPRGR48	2R:688811-690230	L1	L3	NOTEST	0.0553489	0.0295348	-0.906141	0	1	1	no
AGAP001171	AGAP001171	GPRGR50	2R:690555-691912	L1	L3	NOTEST	0.246535	0.323142	0.390375	0	1	1	no
AGAP001172	AGAP001172	GPRGR51	2R:691957-693422	L1	L3	NOTEST	0.117813	0.369473	1.64897	0	1	1	no
AGAP001173	AGAP001173	GPRGR52	2R:693554-694975	L1	L3	NOTEST	0.134117	0.220698	0.718581	0	1	1	no
AGAP001174	AGAP001174	-	2R:695496-696755	L1	L3	OK	267.806	195.871	-0.451288	-0.393731	0.64795	0.894896	no
AGAP001175	AGAP001175	GPRCAL2	2R:713762-722284	L1	L3	OK	2.71041	4.51781	0.737116	0.544711	0.515	0.832843	no
AGAP001176	AGAP001176	-	2R:729585-730008	L1	L3	OK	5.01714	7.08058	0.497004	0.530296	0.6892	0.909862	no
AGAP001177	AGAP001177	-	2R:730545-734079	L1	L3	OK	76.3642	109.908	0.525323	0.493091	0.5775	0.865352	no
AGAP001179	AGAP001179	-	2R:735265-786214	L1	L3	OK	11.2863	13.3111	0.238053	0.0869844	0.85905	0.963551	no
AGAP001181	AGAP001181	-	2R:789094-789957	L1	L3	OK	0	1.39564	inf	#NAME?	0.00175	0.0526937	no
AGAP001182	AGAP001182	-	2R:795140-796380	L1	L3	OK	42.2032	111.195	1.39767	0.955171	0.268	0.645918	no
AGAP001183	AGAP001183	-	2R:802408-803533	L1	L3	OK	0.544166	0.312421	-0.800557	-0.431357	0.6308	0.889085	no
AGAP001184	AGAP001184	-	2R:811803-812476	L1	L3	NOTEST	0	0.0452208	inf	0	1	1	no
AGAP001185	AGAP001185	-	2R:820754-823404	L1	L3	OK	24.6467	34.513	0.485748	0.420218	0.5967	0.874181	no
AGAP001187	AGAP001187	-	2R:1034138-1169444	L1	L3	OK	1.172	0.658786	-0.831095	-0.308466	0.7475	0.930602	no
AGAP001189	AGAP001189	OBP10	2R:1034138-1169444	L1	L3	OK	3.75802	52.7483	3.81108	0.687899	0.1848	0.582591	no
AGAP001190	AGAP001190	-	2R:1173921-1175549	L1	L3	NOTEST	0.376136	0.120678	-1.64009	0	1	1	no
AGAP001191	AGAP001191	AGAP001191	2R:1180147-1180229	L1	L3	NOTEST	0	0	0	0	1	1	no
AGAP001192	AGAP001192	-	2R:1213325-1213894	L1	L3	NOTEST	0.0489216	0.373173	2.9313	0	1	1	no
AGAP001193	AGAP001193	-	2R:1214535-1215158	L1	L3	NOTEST	0.0176321	0	#NAME?	0	1	1	no
AGAP001194	AGAP001194	-	2R:1215907-1232126	L1	L3	OK	1.24213	0.435729	-1.51132	-1.09342	0.1421	0.53021	no
AGAP001195	AGAP001195	NCBP1_ANOGA	2R:1238209-1257658	L1	L3	OK	13.2254	12.4045	-0.0924513	-0.0785854	0.9168	0.977697	no
AGAP001196	AGAP001196	-	2R:1257983-1259194	L1	L3	OK	5.31808	4.74826	-0.163507	-0.13185	0.87745	0.967699	no
AGAP001197	AGAP001197	GALE10	2R:1272610-1273259	L1	L3	OK	36.8304	47.2759	0.360207	0.357411	0.7453	0.929949	no
AGAP001198	AGAP001198	-	2R:1274223-1284558	L1	L3	OK	1.57049	4.53525	1.52997	0.31739	0.681	0.906712	no
AGAP001199	AGAP001199	-	2R:1274223-1284558	L1	L3	OK	4.76577	3.96321	-0.266038	-0.0895045	0.90385	0.974447	no
AGAP001200	AGAP001200	-	2R:1284943-1291277	L1	L3	OK	17.1509	15.1636	-0.177676	-0.136183	0.8488	0.961145	no
AGAP001201	AGAP001201	-	2R:1297007-1344393	L1	L3	OK	3.15574	1.00251	-1.65436	-1.08119	0.25615	0.634907	no
AGAP001202	AGAP001202	-	2R:1402898-1404898	L1	L3	OK	143.347	92.631	-0.629948	-0.428048	0.58815	0.870388	no
AGAP001203	AGAP001203	-	2R:1496599-1497238	L1	L3	OK	48.7029	162.733	1.74043	1.39066	0.1849	0.582721	no
AGAP001205	AGAP001205	-	2R:1501389-1514018	L1	L3	OK	1.28458	1.77181	0.463921	0.329796	0.6547	0.897093	no
AGAP001206	AGAP001206	-	2R:1527420-1529058	L1	L3	OK	21.2393	26.3061	0.308664	0.235444	0.78005	0.941786	no
AGAP001207	AGAP001207	-	2R:1560057-1564399	L1	L3	OK	51.9799	49.0969	-0.0823231	-0.0747164	0.93675	0.982553	no
AGAP001208	AGAP001208	-	2R:1564838-1569129	L1	L3	OK	37.9219	35.4345	-0.0978756	-0.0678114	0.9275	0.980709	no
AGAP001209	AGAP001209	-	2R:1570810-1583778	L1	L3	OK	2.8381	2.61726	-0.116865	-0.0908382	0.9016	0.973836	no
AGAP001211	AGAP001211	-	2R:1585467-1589997	L1	L3	OK	34.0889	32.0675	-0.0881911	-0.0746687	0.9188	0.978039	no
AGAP001212	AGAP001212	PGRPLB	2R:1593353-1595399	L1	L3	OK	30.1326	49.3615	0.712058	0.442476	0.52695	0.838948	no
AGAP001213	AGAP001213	-	2R:1599877-1603974	L1	L3	OK	8.90415	12.0794	0.44	0.291606	0.7125	0.918784	no
AGAP001214	AGAP001214	-	2R:1605326-1606439	L1	L3	OK	2.9635	1.83743	-0.689614	-0.510651	0.55995	0.856499	no
AGAP001215	AGAP001215	-	2R:1608203-1613085	L1	L3	OK	1.53257	2.49295	0.701898	0.485552	0.53115	0.840619	no
AGAP001217	AGAP001217	-	2R:1615069-1616976	L1	L3	OK	53.3851	52.9212	-0.0125924	-0.0091159	0.9902	0.996824	no
AGAP001218	AGAP001218	-	2R:1617934-1620320	L1	L3	OK	4.81939	0.940591	-2.35721	-1.3822	0.11075	0.481566	no
AGAP001219	AGAP001219	TubulinA	2R:1621912-1624294	L1	L3	OK	2.48674	1.68214	-0.56396	-0.374207	0.6521	0.896256	no
AGAP001220	AGAP001220	-	2R:1625813-1635009	L1	L3	OK	2.52476	1.71111	-0.561214	-0.350085	0.6243	0.886409	no
AGAP001222	AGAP001222	-	2R:1635843-1637388	L1	L3	OK	34.1635	24.1301	-0.501626	-0.374486	0.60635	0.878909	no
AGAP001223	AGAP001223	-	2R:1637506-1639524	L1	L3	OK	22.5765	31.7395	0.491455	0.370929	0.63665	0.891282	no
AGAP001224	AGAP001224	-	2R:1639767-1641840	L1	L3	OK	12.7311	11.1792	-0.187548	-0.15382	0.8453	0.960411	no
AGAP001225	AGAP001225	-	2R:1642947-1646465	L1	L3	OK	1.88713	1.57297	-0.262706	-0.1919	0.7982	0.947652	no
AGAP001226	AGAP001226	-	2R:1647690-1648722	L1	L3	OK	7.40055	8.57933	0.213233	0.156665	0.85655	0.962983	no
AGAP001227	AGAP001227	-	2R:1648879-1652299	L1	L3	OK	2.64519	2.50869	-0.0764388	-0.0574319	0.9421	0.984333	no
AGAP001228	AGAP001228	-	2R:1652311-1652910	L1	L3	OK	66.3779	53.8347	-0.302166	-0.218485	0.75035	0.931555	no
AGAP001229	AGAP001229	-	2R:1653341-1658336	L1	L3	OK	68.7054	85.6692	0.318354	0.270757	0.7371	0.927222	no
AGAP001230	AGAP001230	-	2R:1663907-1745786	L1	L3	OK	682.727	769.462	0.172542	0.126903	0.88435	0.969893	no
AGAP001231	AGAP001231	-	2R:1663907-1745786	L1	L3	OK	4.6866	3.63648	-0.366	-0.0219594	0.54615	0.849266	no
AGAP001232	AGAP001232	-	2R:1745952-1749534	L1	L3	OK	38.7541	30.8425	-0.329428	-0.183797	0.81335	0.952163	no
AGAP001233	AGAP001233	-	2R:1745952-1749534	L1	L3	OK	12.9651	34.8635	1.42709	0.460444	0.4815	0.812327	no
AGAP001234	AGAP001234	-	2R:1750143-1757210	L1	L3	OK	4.98977	4.42623	-0.172894	-0.140454	0.85215	0.961939	no
AGAP001235	AGAP001235	-	2R:1757770-1764254	L1	L3	OK	27.661	41.7198	0.59288	0.428007	0.5405	0.845674	no
AGAP001236	AGAP001236	-	2R:1770521-1772729	L1	L3	OK	14.0257	34.8257	1.31208	1.14187	0.16055	0.555907	no
AGAP001237	AGAP001237	MED29_ANOGA	2R:1772748-1773959	L1	L3	OK	26.7877	26.8805	0.00498977	0.00468465	0.99555	0.998068	no
AGAP001238	AGAP001238	-	2R:1779495-1815088	L1	L3	OK	2.15185	0.439553	-2.29147	-1.53887	0.0432	0.317378	no
AGAP001239	AGAP001239	-	2R:1840883-1864559	L1	L3	OK	2.14092	0.783348	-1.45051	-1.03899	0.2692	0.646779	no
AGAP001240	AGAP001240	SP11372	2R:1882632-1884715	L1	L3	OK	355.377	997.813	1.48942	0.799576	0.33685	0.70725	no
AGAP001241	AGAP001241	-	2R:1905683-1906697	L1	L3	OK	9.5435	21.1556	1.14845	1.0338	0.26695	0.645001	no
AGAP001242	AGAP001242	-	2R:1970270-1973082	L1	L3	OK	3.45334	1.90833	-0.855683	-0.590712	0.52225	0.836669	no
AGAP001243	AGAP001243	-	2R:1988250-1990704	L1	L3	OK	0.582971	2.13223	1.87087	1.28595	0.1238	0.50267	no
AGAP001244	AGAP001244	-	2R:2026788-2027870	L1	L3	OK	1621.06	3363.47	1.05301	0.608419	0.5099	0.829896	no
AGAP001245	AGAP001245	-	2R:2029477-2030464	L1	L3	OK	1562.75	2110.31	0.433364	0.285463	0.7517	0.932034	no
AGAP001246	AGAP001246	-	2R:2031647-2032691	L1	L3	OK	1449.07	1140.9	-0.344952	-0.232797	0.80095	0.948644	no
AGAP001247	AGAP001247	-	2R:2033355-2034363	L1	L3	OK	67.2934	233.218	1.79314	1.39181	0.1321	0.516335	no
AGAP001248	AGAP001248	-	2R:2034985-2035967	L1	L3	OK	43.4951	329.462	2.92119	2.76018	0.00425	0.0921387	no
AGAP001249	AGAP001249	-	2R:2037106-2038136	L1	L3	OK	4059.13	8969.42	1.14384	0.671809	0.4648	0.801588	no
AGAP001250	AGAP001250	-	2R:2038457-2039707	L1	L3	OK	180.533	482.074	1.417	0.862097	0.3296	0.701087	no
AGAP001251	AGAP001251	-	2R:2040017-2041312	L1	L3	OK	74.9472	78.436	0.0656409	0.053139	0.9528	0.98712	no
AGAP001252	AGAP001252	-	2R:2041740-2042734	L1	L3	OK	43.2759	113.834	1.3953	1.15438	0.2213	0.615679	no
AGAP001253	AGAP001253	-	2R:2043488-2044772	L1	L3	OK	18.8142	22.51	0.258743	0.24673	0.7717	0.939306	no
AGAP001255	AGAP001255	-	2R:2046106-2053275	L1	L3	OK	5.80015	3.76121	-0.624896	-0.392632	0.6067	0.878975	no
AGAP001256	AGAP001256	-	2R:2053329-2059076	L1	L3	OK	13.0008	25.7201	0.984294	0.625634	0.352	0.719717	no
AGAP001257	AGAP001257	-	2R:2059770-2066185	L1	L3	OK	152.398	356.718	1.22694	0.728413	0.33785	0.707979	no
AGAP001258	AGAP001258	-	2R:2066366-2067177	L1	L3	OK	1.80323	3.47496	0.946412	0.744045	0.4313	0.779549	no
AGAP001259	AGAP001259	-	2R:2082466-2084221	L1	L3	OK	6.38993	5.93689	-0.106093	-0.0879783	0.91635	0.977697	no
AGAP001261	AGAP001261	-	2R:2089320-2091433	L1	L3	OK	13.2867	15.8541	0.254874	0.218516	0.7831	0.942691	no
AGAP001264	AGAP001264	-	2R:2095726-2097478	L1	L3	OK	32.1998	30.7726	-0.0654032	-0.0516699	0.94815	0.986102	no
AGAP001265	AGAP001265	-	2R:2101259-2106211	L1	L3	OK	1.20369	0.108489	-3.47183	-1.69966	0.08475	0.42957	no
AGAP001267	AGAP001267	-	2R:2125309-2132140	L1	L3	OK	23.5403	16.4902	-0.513524	-0.375537	0.62955	0.888643	no
AGAP001268	AGAP001268	-	2R:2132453-2133880	L1	L3	OK	22.6513	35.6951	0.656133	0.561692	0.51565	0.833175	no
AGAP001269	AGAP001269	-	2R:2140535-2145097	L1	L3	OK	3.60148	4.15409	0.205942	0.125786	0.85325	0.96221	no
AGAP001270	AGAP001270	-	2R:2146077-2147348	L1	L3	OK	8.05396	8.51193	0.0797884	0.0650611	0.9373	0.982773	no
AGAP001271	AGAP001271	-	2R:2148669-2158897	L1	L3	OK	4.16896	3.06149	-0.445452	-0.286471	0.68925	0.909876	no
AGAP001272	AGAP001272	-	2R:2161806-2167475	L1	L3	OK	6.24305	5.76364	-0.11527	-0.070684	0.9161	0.977655	no
AGAP001273	AGAP001273	-	2R:2176279-2180464	L1	L3	OK	24.2813	26.5642	0.129633	0.105676	0.89105	0.97144	no
AGAP001274	AGAP001274	-	2R:2185353-2186002	L1	L3	OK	5522.35	5940.81	0.105376	0.0849125	0.9319	0.981785	no
AGAP001275	AGAP001275	-	2R:2186060-2186808	L1	L3	OK	0.562709	0.534771	-0.0734674	-0.0445999	0.9614	0.989278	no
AGAP001276	AGAP001276	-	2R:2187229-2188894	L1	L3	OK	22.604	21.9454	-0.0426588	-0.0339623	0.966	0.990368	no
AGAP001277	AGAP001277	-	2R:2189193-2190072	L1	L3	OK	31.8148	18.6343	-0.771737	-0.745827	0.42045	0.77263	no
AGAP001278	AGAP001278	-	2R:2195492-2197228	L1	L3	OK	4.98688	5.54197	0.152262	0.131825	0.9094	0.976022	no
AGAP001279	AGAP001279	-	2R:2217739-2222956	L1	L3	OK	7.54165	5.73224	-0.39578	-0.290839	0.71535	0.91981	no
AGAP001280	AGAP001280	-	2R:2263693-2274752	L1	L3	OK	14.1934	17.7634	0.323689	0.140399	0.86615	0.965052	no
AGAP001281	AGAP001281	-	2R:2263693-2274752	L1	L3	OK	33.0606	40.996	0.310371	0.200518	0.7855	0.943784	no
AGAP001283	AGAP001283	-	2R:2276104-2279562	L1	L3	OK	34.5054	44.9177	0.380461	0.279856	0.68875	0.909608	no
AGAP001284	AGAP001284	-	2R:2280075-2281706	L1	L3	OK	4.83579	6.80784	0.493446	0.380395	0.6492	0.895286	no
AGAP001285	AGAP001285	-	2R:2470906-2472085	L1	L3	OK	44.1968	52.3988	0.245592	0.234937	0.78645	0.943955	no
AGAP001286	AGAP001286	-	2R:2472437-2475513	L1	L3	OK	6.87148	5.18264	-0.406932	-0.332505	0.6637	0.900632	no
AGAP001287	AGAP001287	-	2R:2476049-2498876	L1	L3	OK	9.84384	8.22704	-0.258848	-0.170229	0.80295	0.949101	no
AGAP001290	AGAP001290	-	2R:2505658-2508881	L1	L3	OK	6.10346	8.68026	0.50811	0.417503	0.58335	0.867913	no
AGAP001291	AGAP001291	-	2R:2539594-2571510	L1	L3	OK	1.71294	0.782807	-1.12974	-0.615966	0.4617	0.799282	no
AGAP001292	AGAP001292	-	2R:2616402-2618742	L1	L3	OK	3.74576	2.80331	-0.41813	-0.318436	0.6869	0.908882	no
AGAP001293	AGAP001293	-	2R:2619882-2623094	L1	L3	OK	0.33694	0.560149	0.733316	0.415698	0.5952	0.873756	no
AGAP001294	AGAP001294	-	2R:2623886-2626235	L1	L3	OK	1.66605	9.13084	2.45432	1.7349	0.039	0.302744	no
AGAP001296	AGAP001296	-	2R:2628766-2644802	L1	L3	OK	5.79714	4.71792	-0.297191	-0.192613	0.7957	0.946839	no
AGAP001297	AGAP001297	-	2R:2646109-2647858	L1	L3	OK	24.8628	31.7449	0.352535	0.289771	0.72105	0.92191	no
AGAP001298	AGAP001298	-	2R:2648268-2653960	L1	L3	OK	10.107	5.21496	-0.954627	-0.677751	0.3805	0.74139	no
AGAP001299	AGAP001299	-	2R:2654312-2656352	L1	L3	OK	50.3957	18.0547	-1.48093	-1.15715	0.15495	0.548508	no
AGAP001300	AGAP001300	-	2R:2656775-2658992	L1	L3	OK	58.1521	55.6815	-0.0626329	-0.0237742	0.96995	0.991422	no
AGAP001301	AGAP001301	-	2R:2659246-2660358	L1	L3	OK	0.858783	1.05412	0.295678	0.162544	0.8512	0.96179	no
AGAP001302	AGAP001302	-	2R:2660469-2662493	L1	L3	OK	16.5303	17.0795	0.0471474	0.0358517	0.96675	0.990581	no
AGAP001303	AGAP001303	-	2R:2712309-2723763	L1	L3	OK	2.8181	36.9272	3.71189	2.26263	0.0062	0.114639	no
AGAP001304	AGAP001304	-	2R:2734845-2737423	L1	L3	OK	1.99262	0.812727	-1.29382	-0.783978	0.36185	0.727233	no
AGAP001306	AGAP001306	-	2R:2802247-2804587	L1	L3	OK	91.8862	86.0966	-0.093891	-0.0519253	0.9465	0.985701	no
AGAP001307	AGAP001307	-	2R:2802247-2804587	L1	L3	OK	78.3201	54.8741	-0.513259	-0.225831	0.7696	0.938726	no
AGAP001308	AGAP001308	-	2R:2807244-2818374	L1	L3	OK	16.5564	22.3928	0.435645	0.386174	0.622	0.885644	no
AGAP001309	AGAP001309	-	2R:2838493-2840101	L1	L3	OK	0.706694	0.714211	0.0152641	0.00921644	0.99035	0.996859	no
AGAP001310	AGAP001310	-	2R:2840127-2842171	L1	L3	OK	16.7746	14.9741	-0.163808	-0.141905	0.8576	0.963186	no
AGAP001311	AGAP001311	-	2R:2842384-2842848	L1	L3	OK	159.077	217.337	0.450208	0.570976	0.6414	0.892907	no
AGAP001312	AGAP001312	-	2R:2843089-2845996	L1	L3	OK	312.941	443.196	0.502053	0.342144	0.63315	0.889866	no
AGAP001313	AGAP001313	-	2R:2846879-2868935	L1	L3	OK	95.9334	83.4588	-0.200969	-0.168054	0.84165	0.959542	no
AGAP001314	AGAP001314	-	2R:2874534-2875630	L1	L3	OK	35.7659	40.2058	0.168817	0.145188	0.8672	0.965412	no
AGAP001315	AGAP001315	-	2R:2882343-2978863	L1	L3	OK	8.78767	8.49977	-0.0480567	-0.0360906	0.96255	0.989544	no
AGAP001316	AGAP001316	-	2R:2882343-2978863	L1	L3	OK	0.480472	0.832072	0.792256	0.0799346	0.7311	0.925321	no
AGAP001318	AGAP001318	-	2R:2979490-2982024	L1	L3	OK	57.0449	67.7897	0.248968	0.198646	0.8039	0.949351	no
AGAP001319	AGAP001319	-	2R:2983191-2984995	L1	L3	OK	35.3345	48.7623	0.464688	0.356765	0.6545	0.896996	no
AGAP001320	AGAP001320	-	2R:2987348-2991811	L1	L3	OK	13.3225	14.6723	0.139232	0.117202	0.87375	0.966611	no
AGAP001321	AGAP001321	-	2R:2992463-2993429	L1	L3	OK	111.736	77.2056	-0.533315	-0.481812	0.5903	0.871413	no
AGAP001322	AGAP001322	-	2R:2993786-2997135	L1	L3	OK	6.15836	7.515	0.287228	0.219258	0.75535	0.933376	no
AGAP001323	AGAP001323	-	2R:2997176-2998252	L1	L3	OK	17.4657	142.039	3.02369	2.75811	0.00325	0.0782334	no
AGAP001324	AGAP001324	-	2R:2999288-3003685	L1	L3	OK	2.41173	2.48458	0.042932	0.0328239	0.9646	0.989972	no
AGAP001325	AGAP001325	-	2R:3003979-3009428	L1	L3	OK	147.431	136.35	-0.112727	-0.0761604	0.929	0.981039	no
AGAP001326	AGAP001326	-	2R:3009615-3010357	L1	L3	OK	29.7968	14.0408	-1.08553	-1.01002	0.29525	0.670364	no
AGAP001328	AGAP001328	-	2R:3039805-3049522	L1	L3	OK	3.8404	1.94451	-0.98185	-0.667474	0.38425	0.744265	no
AGAP001329	AGAP001329	CPLCX1	2R:3094227-3094979	L1	L3	OK	1.06919	371.969	8.44252	5.55632	0.0046	0.0962089	no
AGAP001330	AGAP001330	-	2R:3124553-3195326	L1	L3	OK	3.82448	3.64679	-0.0686378	-0.0446584	0.94795	0.986086	no
AGAP001331	AGAP001331	-	2R:3226132-3227189	L1	L3	NOTEST	0.0188964	0.0230528	0.28683	0	1	1	no
AGAP001332	AGAP001332	-	2R:3251612-3252710	L1	L3	OK	0.808376	1.62023	1.0031	0.637876	0.49835	0.82305	no
AGAP001333	AGAP001333	-	2R:3253874-3257684	L1	L3	OK	0.317753	0.708763	1.1574	0.67675	0.4034	0.75996	no
AGAP001334	AGAP001334	-	2R:3260239-3261465	L1	L3	OK	30.8846	67.5904	1.12993	0.821418	0.32925	0.700666	no
AGAP001335	AGAP001335	-	2R:3262687-3282290	L1	L3	OK	114.584	66.5565	-0.783756	-0.769288	0.3936	0.751838	no
AGAP001336	AGAP001336	-	2R:3286020-3294386	L1	L3	OK	32.8888	39.1308	0.250706	0.200992	0.7966	0.947131	no
AGAP001337	AGAP001337	-	2R:3308741-3311392	L1	L3	OK	1.63776	0.565416	-1.53434	-1.01988	0.22135	0.615679	no
AGAP001338	AGAP001338	-	2R:3313344-3317264	L1	L3	OK	2.00387	2.75443	0.45897	0.343883	0.65175	0.89613	no
AGAP001339	AGAP001339	-	2R:3319865-3321548	L1	L3	OK	1.46038	1.35705	-0.105871	-0.0670731	0.93535	0.982243	no
AGAP001340	AGAP001340	-	2R:3322959-3324572	L1	L3	OK	3.10696	3.99022	0.360966	0.270099	0.7447	0.929753	no
AGAP001341	AGAP001341	-	2R:3324750-3330289	L1	L3	OK	42.6055	79.7836	0.905054	0.742247	0.3408	0.710683	no
AGAP001342	AGAP001342	-	2R:3330416-3331217	L1	L3	OK	21.1962	26.6914	0.33257	0.28159	0.7617	0.935666	no
AGAP001343	AGAP001343	-	2R:3331997-3345232	L1	L3	OK	11.0024	29.6964	1.43247	1.19706	0.13135	0.515233	no
AGAP001344	AGAP001344	-	2R:3358518-3370810	L1	L3	OK	1.19638	1.47418	0.301229	0.0105945	0.69595	0.912074	no
AGAP001345	AGAP001345	-	2R:3358518-3370810	L1	L3	OK	0.160373	182.309	10.1507	2.87216	0.1864	0.583438	no
AGAP001346	AGAP001346	-	2R:3380536-3381874	L1	L3	OK	308.478	401.616	0.380649	0.298909	0.74325	0.929213	no
AGAP001347	AGAP001347	-	2R:3382257-3384035	L1	L3	OK	7.22257	6.30495	-0.196027	-0.165298	0.84125	0.959329	no
AGAP001348	AGAP001348	-	2R:3384345-3388160	L1	L3	OK	0.486597	0.131261	-1.89029	-0.986549	0.26355	0.641694	no
AGAP001349	AGAP001349	-	2R:3394541-3395858	L1	L3	OK	21.8652	22.3841	0.0338416	0.0276921	0.9741	0.992702	no
AGAP001350	AGAP001350	-	2R:3399097-3402472	L1	L3	OK	1.68057	2.14108	0.349384	0.248012	0.78565	0.943898	no
AGAP001351	AGAP001351	-	2R:3423283-3426247	L1	L3	OK	2.67017	3.37791	0.339201	0.245865	0.77155	0.939306	no
AGAP001352	AGAP001352	-	2R:3430764-3432005	L1	L3	OK	4.24042	15.4419	1.86458	1.26643	0.1513	0.542788	no
AGAP001353	AGAP001353	-	2R:3432983-3433877	L1	L3	NOTEST	0	0.256138	inf	0	1	1	no
AGAP001354	AGAP001354	-	2R:3434158-3435100	L1	L3	OK	39.6678	606.609	3.93473	2.77402	0.0067	0.120169	no
AGAP001355	AGAP001355	-	2R:3435806-3436692	L1	L3	OK	250.685	686.176	1.4527	1.16241	0.2241	0.616728	no
AGAP001356	AGAP001356	ACE1	2R:3484106-3495790	L1	L3	OK	5.58072	4.77726	-0.224268	-0.166706	0.82775	0.955812	no
AGAP001357	AGAP001357	-	2R:3501595-3503538	L1	L3	OK	25.4089	29.1871	0.199997	0.14936	0.8532	0.96221	no
AGAP001358	AGAP001358	-	2R:3512831-3567719	L1	L3	OK	1.4264	1.08046	-0.400736	-0.272949	0.7208	0.92191	no
AGAP001360	AGAP001360	-	2R:3512831-3567719	L1	L3	NOTEST	0.169396	0.0563857	-1.58699	0	1	1	no
AGAP001361	AGAP001361	-	2R:3568691-3571356	L1	L3	OK	7.39797	5.80654	-0.349449	-0.294297	0.70765	0.916773	no
AGAP001362	AGAP001362	-	2R:3571834-3577510	L1	L3	OK	8.3821	4.10696	-1.02924	-0.821684	0.28385	0.659901	no
AGAP001363	AGAP001363	-	2R:3578168-3580460	L1	L3	OK	21.7848	34.1439	0.648305	0.522325	0.50315	0.826139	no
AGAP001364	AGAP001364	UFM1_ANOGA	2R:3580983-3584603	L1	L3	OK	157.302	115.833	-0.441486	-0.364772	0.6959	0.912074	no
AGAP001365	AGAP001365	-	2R:3580983-3584603	L1	L3	OK	2.28671	13.1296	2.52148	0.450321	0.4824	0.812925	no
AGAP001366	AGAP001366	-	2R:3584941-3588013	L1	L3	NOTEST	0.0358225	0.0779537	1.12175	0	1	1	no
AGAP001367	AGAP001367	-	2R:3590763-3632244	L1	L3	OK	3.86935	3.45186	-0.164719	-0.129848	0.8622	0.964023	no
AGAP001368	AGAP001368	-	2R:3634517-3645862	L1	L3	OK	18.1027	17.406	-0.0566134	-0.0357377	0.95985	0.988901	no
AGAP001369	AGAP001369	-	2R:3648150-3730354	L1	L3	OK	7.06839	6.27895	-0.170859	-0.132324	0.85705	0.963077	no
AGAP001370	AGAP001370	-	2R:3840141-3879913	L1	L3	OK	1.05355	0.439425	-1.26157	-0.653054	0.3533	0.720845	no
AGAP001371	AGAP001371	-	2R:3885126-3885956	L1	L3	OK	21.0655	22.7088	0.108367	0.110076	0.9085	0.975722	no
AGAP001372	AGAP001372	-	2R:3888122-3995260	L1	L3	OK	34.7341	31.6936	-0.13216	-0.104897	0.8837	0.969751	no
AGAP001373	AGAP001373	-	2R:3995816-3998759	L1	L3	OK	7.5982	5.52562	-0.459522	-0.361005	0.6391	0.892255	no
AGAP001374	AGAP001374	-	2R:4001199-4002475	L1	L3	NOTEST	0.0848434	0.0551808	-0.620635	0	1	1	no
AGAP001375	AGAP001375	SRPN12	2R:4010430-4013511	L1	L3	OK	56.1395	34.5036	-0.70227	-0.411953	0.6039	0.877412	no
AGAP001376	AGAP001376	SRPN17	2R:4014252-4016549	L1	L3	OK	77.816	121.587	0.643848	0.474895	0.55695	0.855041	no
AGAP001377	AGAP001377	SRPN11	2R:4017726-4020192	L1	L3	OK	67.2397	255.76	1.92741	1.23941	0.1362	0.52247	no
AGAP001379	AGAP001379	GPRCCK2	2R:4039502-4049913	L1	L3	OK	2.04749	0.617507	-1.72933	-1.06885	0.2127	0.609321	no
AGAP001380	AGAP001380	-	2R:4050176-4051830	L1	L3	OK	110.054	98.3417	-0.16233	-0.143903	0.8607	0.963828	no
AGAP001381	AGAP001381	-	2R:4053092-4061875	L1	L3	OK	19.8411	12.0018	-0.725243	-0.561431	0.45065	0.791946	no
AGAP001382	AGAP001382	DH31	2R:4067051-4078477	L1	L3	OK	103.454	91.5248	-0.176751	-0.0464137	0.9398	0.983566	no
AGAP001384	AGAP001384	-	2R:4098310-4099372	L1	L3	OK	5.9502	2.83195	-1.07114	-0.707308	0.44065	0.785561	no
AGAP001386	AGAP001386	-	2R:4103439-4111571	L1	L3	OK	4.83467	2.79854	-0.788742	-0.532992	0.477	0.80935	no
AGAP001387	AGAP001387	-	2R:4116620-4117855	L1	L3	OK	966.698	514.709	-0.909309	-0.772374	0.4193	0.771795	no
AGAP001388	AGAP001388	-	2R:4120809-4122586	L1	L3	OK	2.1174	2.03085	-0.0602081	-0.0431845	0.96295	0.989581	no
AGAP001389	AGAP001389	-	2R:4128478-4139224	L1	L3	OK	26.0715	48.4392	0.893702	0.66651	0.4431	0.786815	no
AGAP001390	AGAP001390	-	2R:4142241-4145605	L1	L3	OK	13.1253	8.4908	-0.628378	-0.514986	0.53415	0.842235	no
AGAP001391	AGAP001391	-	2R:4146362-4149418	L1	L3	OK	21.2931	19.5427	-0.123756	-0.106517	0.8942	0.972094	no
AGAP001392	AGAP001392	-	2R:4149628-4151307	L1	L3	OK	15.4989	15.6003	0.00940597	0.00847882	0.9911	0.997007	no
AGAP001393	AGAP001393	SGF11_ANOGA	2R:4152299-4153102	L1	L3	OK	9.79846	7.55753	-0.374639	-0.336115	0.72815	0.92426	no
AGAP001394	AGAP001394	-	2R:4153646-4168168	L1	L3	OK	17.1953	14.6095	-0.235112	-0.17686	0.80085	0.948607	no
AGAP001395	AGAP001395	-	2R:4178103-4179000	L1	L3	OK	0.660271	3.50483	2.40822	1.60217	0.12405	0.503067	no
AGAP001396	AGAP001396	-	2R:4179317-4181072	L1	L3	OK	45.0634	47.4842	0.0754919	0.0562453	0.9437	0.984766	no
AGAP001397	AGAP001397	-	2R:4181463-4183005	L1	L3	OK	4.55342	2.9187	-0.641623	-0.492289	0.5549	0.853839	no
AGAP001398	AGAP001398	-	2R:4183803-4184912	L1	L3	OK	56.0206	93.005	0.731351	0.598629	0.5323	0.841134	no
AGAP001399	AGAP001399	-	2R:4186474-4189953	L1	L3	OK	27.4871	19.2833	-0.511403	-0.420233	0.57755	0.865352	no
AGAP001400	AGAP001400	-	2R:4190439-4191665	L1	L3	OK	15.6432	13.8564	-0.174979	-0.154405	0.85395	0.96228	no
AGAP001401	AGAP001401	-	2R:4191971-4193497	L1	L3	OK	23.2909	22.1561	-0.0720683	-0.0664274	0.93915	0.98339	no
AGAP001402	AGAP001402	-	2R:4193841-4197466	L1	L3	OK	15.1837	19.5737	0.366398	0.181038	0.81575	0.952594	no
AGAP001403	AGAP001403	-	2R:4193841-4197466	L1	L3	OK	72.3211	61.5728	-0.232123	-0.106824	0.8828	0.969361	no
AGAP001404	AGAP001404	-	2R:4197825-4200745	L1	L3	OK	3.86768	3.16976	-0.287096	-0.224481	0.7731	0.939663	no
AGAP001405	AGAP001405	-	2R:4201701-4202915	L1	L3	OK	12.3228	17.6915	0.521724	0.41198	0.63175	0.889333	no
AGAP001406	AGAP001406	WUHO_ANOGA	2R:4203346-4206271	L1	L3	OK	25.65	42.5623	0.730619	0.181438	0.83235	0.957093	no
AGAP001407	AGAP001407	-	2R:4203346-4206271	L1	L3	OK	176.119	140.846	-0.322436	-0.18524	0.7976	0.947459	no
AGAP001408	AGAP001408	-	2R:4206542-4207195	L1	L3	OK	6202.27	7984.3	0.364369	0.258075	0.7969	0.947228	no
AGAP001409	AGAP001409	OBP3	2R:4210576-4212097	L1	L3	NOTEST	0	0	0	0	1	1	no
AGAP001410	AGAP001410	-	2R:4334731-4351316	L1	L3	OK	2.31507	0.78317	-1.56366	-0.850407	0.29665	0.67174	no
AGAP001411	AGAP001411	-	2R:4482873-4496691	L1	L3	OK	17.5803	62.0699	1.81993	1.28978	0.0829	0.425132	no
AGAP001412	AGAP001412	-	2R:4523317-4543046	L1	L3	OK	1.35813	1.00346	-0.436634	-0.242704	0.7731	0.939663	no
AGAP001413	AGAP001413	-	2R:4546477-4559023	L1	L3	OK	7.13973	6.24944	-0.192141	-0.155657	0.84755	0.960749	no
AGAP001414	AGAP001414	-	2R:4563163-4564968	L1	L3	OK	35.5039	49.6322	0.483296	0.352294	0.661	0.899966	no
AGAP001415	AGAP001415	-	2R:4572744-4585913	L1	L3	OK	2.75062	0.634297	-2.11653	-1.13124	0.17275	0.569553	no
AGAP001416	AGAP001416	-	2R:4586512-4587286	L1	L3	OK	0.0212958	1.30846	5.94115	1.75007	0.22525	0.617145	no
AGAP001417	AGAP001417	-	2R:4657949-4659347	L1	L3	OK	88.3311	115.386	0.385471	0.295471	0.6788	0.905976	no
AGAP001418	AGAP001418	-	2R:4663353-4667600	L1	L3	OK	34.7277	20.5264	-0.758602	-0.615934	0.41595	0.769487	no
AGAP001419	AGAP001419	-	2R:4668474-4729876	L1	L3	OK	0.161089	13.9541	6.43669	3.6083	0.0016	0.0495757	yes
AGAP001420	AGAP001420	-	2R:4739220-4740413	L1	L3	OK	1089.38	614.661	-0.825642	-0.581287	0.49125	0.817984	no
AGAP001421	AGAP001421	-	2R:4740771-4742911	L1	L3	OK	16.9825	8.91183	-0.930255	-0.758873	0.34885	0.717166	no
AGAP001422	AGAP001422	-	2R:4743079-4744435	L1	L3	OK	8.70695	26.8269	1.62344	1.46188	0.1054	0.472848	no
AGAP001423	AGAP001423	-	2R:4746140-4748841	L1	L3	OK	36.0755	44.8027	0.312566	0.261405	0.7412	0.928726	no
AGAP001424	AGAP001424	-	2R:4750040-4752796	L1	L3	OK	82.7414	27.7034	-1.57855	-1.18817	0.1354	0.521439	no
AGAP001425	AGAP001425	-	2R:4753563-4754986	L1	L3	OK	10.0542	17.1656	0.771719	0.542584	0.5403	0.845571	no
AGAP001426	AGAP001426	-	2R:4756011-4757124	L1	L3	OK	31.654	33.3363	0.0747069	0.0729325	0.9318	0.981748	no
AGAP001427	AGAP001427	-	2R:4761982-4771036	L1	L3	OK	0.78236	0.311325	-1.32941	-0.810571	0.2911	0.666724	no
AGAP001428	AGAP001428	-	2R:4785996-4786773	L1	L3	OK	14.6419	17.1278	0.226236	0.193487	0.8571	0.963077	no
AGAP001429	AGAP001429	-	2R:4787206-4790047	L1	L3	OK	0.690892	0.597995	-0.208328	-0.102204	0.8133	0.952163	no
AGAP001430	AGAP001430	-	2R:4794057-4795073	L1	L3	OK	1.76847	1.18363	-0.579276	-0.347506	0.71255	0.918798	no
AGAP001432	AGAP001432	-	2R:4798079-4799501	L1	L3	OK	8.52992	8.44151	-0.015031	-0.0128694	0.98695	0.996096	no
AGAP001433	AGAP001433	CLIPD3	2R:4840497-4842657	L1	L3	OK	1.55803	5.36792	1.78464	1.09653	0.1879	0.58348	no
AGAP001434	AGAP001434	-	2R:4848634-4895916	L1	L3	OK	2.78412	2.50054	-0.154981	-0.0838581	0.90435	0.974621	no
AGAP001435	AGAP001435	-	2R:4948688-4992698	L1	L3	OK	2.65093	1.82505	-0.538557	-0.390858	0.6189	0.884495	no
AGAP001438	AGAP001438	-	2R:5021916-5049053	L1	L3	OK	24.7012	23.0044	-0.102669	-0.0664938	0.92785	0.980848	no
AGAP001439	AGAP001439	-	2R:5021916-5049053	L1	L3	NOTEST	0	0	0	0	1	1	no
AGAP001440	AGAP001440	-	2R:5049345-5051914	L1	L3	OK	178.583	99.5642	-0.842896	-0.515601	0.47485	0.808164	no
AGAP001441	AGAP001441	-	2R:5052771-5054534	L1	L3	OK	18.7183	15.8963	-0.235754	-0.202011	0.8027	0.949027	no
AGAP001442	AGAP001442	-	2R:5057272-5058671	L1	L3	OK	25.2823	39.4558	0.642108	0.55442	0.50825	0.829039	no
AGAP001443	AGAP001443	CYP325J1	2R:5058684-5060107	L1	L3	NOTEST	0.0609623	0.0146348	-2.05852	0	1	1	no
AGAP001444	AGAP001444	-	2R:5062560-5100497	L1	L3	OK	0.662663	0.281191	-1.23672	-0.603401	0.50245	0.825822	no
AGAP001445	AGAP001445	-	2R:5136652-5137549	L1	L3	OK	10.4429	3.9313	-1.40944	-1.07619	0.30495	0.679494	no
AGAP001446	AGAP001446	-	2R:5140729-5214670	L1	L3	OK	7.28591	5.30708	-0.45719	-0.28686	0.7129	0.918849	no
AGAP001447	AGAP001447	-	2R:5215151-5216681	L1	L3	OK	110.779	60.4985	-0.872717	-0.684268	0.40595	0.761506	no
AGAP001448	AGAP001448	-	2R:5222246-5227609	L1	L3	OK	6.69376	3.9987	-0.743285	-0.600553	0.48245	0.81293	no
AGAP001449	AGAP001449	-	2R:5229809-5230716	L1	L3	OK	33.9731	36.707	0.111661	0.0896121	0.91945	0.978278	no
AGAP001450	AGAP001450	-	2R:5232294-5234152	L1	L3	OK	8.56827	14.5541	0.764349	0.652359	0.418	0.770997	no
AGAP001451	AGAP001451	-	2R:5237784-5250571	L1	L3	OK	2.81615	1.13782	-1.30745	-0.684541	0.2983	0.673213	no
AGAP001452	AGAP001452	-	2R:5252709-5261854	L1	L3	OK	6.56276	6.58955	0.0058776	0.00476105	0.99445	0.997816	no
AGAP001453	AGAP001453	-	2R:5263198-5266126	L1	L3	OK	2.8183	3.42841	0.282717	0.217074	0.77505	0.94042	no
AGAP001454	AGAP001454	-	2R:5266432-5267166	L1	L3	OK	129.959	99.2506	-0.388909	-0.299439	0.74235	0.929093	no
AGAP001455	AGAP001455	-	2R:5267486-5280188	L1	L3	OK	3.51819	3.19688	-0.138166	-0.101757	0.8858	0.970321	no
AGAP001458	AGAP001458	-	2R:5281494-5282828	L1	L3	OK	5.36525	6.69515	0.319469	0.256304	0.7547	0.933269	no
AGAP001459	AGAP001459	RL17_ANOGA	2R:5283095-5284326	L1	L3	OK	5441.17	8063.14	0.567425	0.313306	0.65695	0.898073	no
AGAP001460	AGAP001460	-	2R:5286140-5291320	L1	L3	OK	14.6895	6.85192	-1.10021	-0.765477	0.3336	0.704521	no
AGAP001461	AGAP001461	-	2R:5292780-5294103	L1	L3	OK	21.4009	29.7722	0.476294	0.405734	0.63585	0.89113	no
AGAP001462	AGAP001462	-	2R:5294600-5296609	L1	L3	OK	7.8056	6.44276	-0.276829	-0.225258	0.77515	0.94042	no
AGAP001463	AGAP001463	-	2R:5296805-5298958	L1	L3	OK	4.1366	8.92207	1.10893	0.8489	0.2877	0.66303	no
AGAP001464	AGAP001464	-	2R:5300730-5315891	L1	L3	OK	12.1486	14.5687	0.262077	0.208753	0.77185	0.939406	no
AGAP001466	AGAP001466	-	2R:5316667-5317902	L1	L3	OK	7.98939	7.05247	-0.179958	-0.152951	0.86525	0.964703	no
AGAP001467	AGAP001467	-	2R:5321975-5326279	L1	L3	OK	4.89378	1.88056	-1.37978	-0.884725	0.2638	0.641919	no
AGAP001468	AGAP001468	-	2R:5327483-5334602	L1	L3	OK	5.17962	13.8177	1.4156	1.15531	0.13165	0.515768	no
AGAP001469	AGAP001469	-	2R:5341314-5350782	L1	L3	OK	5.25875	2.83993	-0.888865	-0.586548	0.44495	0.787902	no
AGAP001470	AGAP001470	-	2R:5352330-5355060	L1	L3	OK	27.4571	13.3035	-1.04537	-0.699469	0.3717	0.735023	no
AGAP001471	AGAP001471	-	2R:5355839-5358629	L1	L3	OK	5.36509	5.16149	-0.0558162	-0.0420028	0.95965	0.988856	no
AGAP001472	AGAP001472	-	2R:5359825-5364330	L1	L3	OK	3.92065	2.91582	-0.427189	-0.319114	0.6808	0.906605	no
AGAP001473	AGAP001473	-	2R:5364945-5369903	L1	L3	OK	23.0552	9.42818	-1.29004	-0.96006	0.2268	0.61846	no
AGAP001474	AGAP001474	MSN	2R:5371422-5372853	L1	L3	OK	24.6772	30.8681	0.32294	0.298072	0.72625	0.923428	no
AGAP001475	AGAP001475	-	2R:5373542-5378576	L1	L3	OK	9.12829	7.33431	-0.315683	-0.259871	0.732	0.925367	no
AGAP001476	AGAP001476	-	2R:5378776-5383987	L1	L3	OK	36.0958	59.0268	0.70954	0.572151	0.4753	0.808428	no
AGAP001477	AGAP001477	-	2R:5386546-5388354	L1	L3	OK	24.8735	58.7349	1.23961	0.863377	0.29585	0.671023	no
AGAP001478	AGAP001478	NMDAR1	2R:5390304-5394755	L1	L3	OK	3.47491	0.616427	-2.49497	-1.59571	0.05785	0.365181	no
AGAP001480	AGAP001480	-	2R:5397434-5407083	L1	L3	OK	14.1774	16.6428	0.231299	0.157062	0.82555	0.955259	no
AGAP001481	AGAP001481	-	2R:5408353-5418148	L1	L3	OK	2.09441	3.90759	0.899735	0.280347	0.6638	0.900632	no
AGAP001482	AGAP001482	-	2R:5408353-5418148	L1	L3	OK	7.52033	5.08384	-0.564878	-0.311629	0.72185	0.922297	no
AGAP001483	AGAP001483	-	2R:5426072-5426742	L1	L3	OK	0.925969	1.28296	0.470441	0.340762	0.754	0.933114	no
AGAP001484	AGAP001484	-	2R:5426951-5429009	L1	L3	OK	40.1648	24.5699	-0.70904	-0.568739	0.48155	0.812327	no
AGAP001485	AGAP001485	-	2R:5437339-5462040	L1	L3	OK	9.83328	32.7692	1.7366	0.605613	0.442	0.786109	no
AGAP001486	AGAP001486	-	2R:5437339-5462040	L1	L3	OK	34.0104	29.4612	-0.207159	-0.10974	0.87285	0.966494	no
AGAP001487	AGAP001487	SHAKB_ANOGA	2R:5476046-5497777	L1	L3	OK	22.6233	29.6314	0.389318	0.274387	0.7021	0.914502	no
AGAP001488	AGAP001488	-	2R:5545460-5555466	L1	L3	OK	42.4392	26.9843	-0.653275	-0.46571	0.51075	0.830325	no
AGAP001490	AGAP001490	-	2R:5556916-5558802	L1	L3	OK	31.6097	31.1695	-0.0202361	-0.0159467	0.9833	0.995183	no
AGAP001491	AGAP001491	-	2R:5558859-5559879	L1	L3	OK	28.6616	34.7171	0.276529	0.24217	0.77805	0.941146	no
AGAP001492	AGAP001492	-	2R:5560312-5563158	L1	L3	OK	23.9717	17.8215	-0.427713	-0.33287	0.66035	0.899611	no
AGAP001493	AGAP001493	-	X:1646370-1647834	L1	L3	NOTEST	0.240635	0.175838	-0.452597	0	1	1	no
AGAP001495	AGAP001495	-	2R:5610197-5630520	L1	L3	OK	1.30024	0.488644	-1.41192	-0.840705	0.44965	0.791135	no
AGAP001496	AGAP001496	-	2R:5638254-5642700	L1	L3	OK	4.61431	10.0148	1.11794	0.82741	0.27905	0.65584	no
AGAP001497	AGAP001497	ACTN_ANOGA	2R:5645474-5661255	L1	L3	OK	182.664	350.696	0.941031	0.512702	0.48375	0.813816	no
AGAP001498	AGAP001498	GPROPDR	2R:5668628-5670745	L1	L3	OK	7.68353	9.35201	0.283506	0.240376	0.77105	0.939289	no
AGAP001499	AGAP001499	GPRMTN	2R:5680742-5684594	L1	L3	OK	6.12504	5.05161	-0.277976	-0.166772	0.81055	0.951277	no
AGAP001500	AGAP001500	-	2R:5684803-5688313	L1	L3	OK	4.61969	5.29886	0.197887	0.155251	0.836	0.958003	no
AGAP001501	AGAP001501	-	2R:5689162-5690818	L1	L3	OK	31.4249	61.0432	0.957922	0.618474	0.36535	0.72999	no
AGAP001502	AGAP001502	-	2R:5690855-5692322	L1	L3	OK	627.21	428.091	-0.551032	-0.454344	0.60655	0.878962	no
AGAP001503	AGAP001503	-	2R:5692707-5694802	L1	L3	OK	0.672906	0.844669	0.32798	0.210532	0.8026	0.948995	no
AGAP001504	AGAP001504	-	2R:5695122-5698055	L1	L3	OK	33.5362	22.957	-0.546781	-0.251618	0.78625	0.943955	no
AGAP001505	AGAP001505	-	2R:5695122-5698055	L1	L3	OK	39.2326	41.1222	0.0678652	0.0385446	0.9565	0.987915	no
AGAP001506	AGAP001506	-	2R:5698130-5700330	L1	L3	OK	23.0348	18.5727	-0.310631	-0.259229	0.74355	0.929278	no
AGAP001507	AGAP001507	-	2R:5701494-5705051	L1	L3	OK	17.8218	25.0047	0.488559	0.313602	0.70145	0.91429	no
AGAP001508	AGAP001508	-	2R:5710026-5710780	L1	L3	OK	539.062	1186.57	1.13828	0.920128	0.37005	0.733738	no
AGAP001509	AGAP001509	-	2R:5712375-5713285	L1	L3	OK	578.442	296.926	-0.962071	-0.687336	0.4756	0.808635	no
AGAP001510	AGAP001510	-	2R:5715515-5716495	L1	L3	OK	2462.67	2552.92	0.0519259	0.0404634	0.96535	0.990156	no
AGAP001511	AGAP001511	-	2R:5720112-5721309	L1	L3	OK	55.1381	132.333	1.26305	1.15774	0.1822	0.578946	no
AGAP001512	AGAP001512	-	2R:5728454-5733573	L1	L3	OK	8.35063	8.86052	0.0855058	0.0670753	0.93055	0.981421	no
AGAP001513	AGAP001513	-	2R:5735735-5739949	L1	L3	OK	2.46862	1.75307	-0.493824	-0.309339	0.71285	0.918849	no
AGAP001514	AGAP001514	-	2R:5742047-5744240	L1	L3	OK	4.7054	3.00369	-0.647581	-0.424419	0.60085	0.876209	no
AGAP001515	AGAP001515	-	2R:5746470-5758351	L1	L3	OK	22.84	34.3001	0.586653	0.433644	0.5378	0.844325	no
AGAP001518	AGAP001518	-	2R:5770468-5777527	L1	L3	OK	8.86447	6.58327	-0.429231	-0.30503	0.68765	0.909165	no
AGAP001519	AGAP001519	-	2R:5778064-5785959	L1	L3	OK	7.90598	6.43864	-0.296187	-0.245468	0.7404	0.928469	no
AGAP001520	AGAP001520	-	2R:5789030-5811072	L1	L3	OK	2.57732	4.34545	0.753633	0.45429	0.5311	0.840617	no
AGAP001521	AGAP001521	-	2R:5826875-5828938	L1	L3	OK	9.63861	11.2671	0.225221	0.188435	0.8126	0.951996	no
AGAP001522	AGAP001522	-	2R:5830072-5831722	L1	L3	OK	9.98595	6.88057	-0.537371	-0.42707	0.60665	0.878975	no
AGAP001523	AGAP001523	-	2R:5832761-5838593	L1	L3	OK	15.1649	18.4288	0.281224	0.22022	0.7677	0.938108	no
AGAP001524	AGAP001524	-	2R:5839348-5840548	L1	L3	OK	9.47849	4.06495	-1.22142	-0.990088	0.2532	0.632567	no
AGAP001525	AGAP001525	-	2R:5843401-5845206	L1	L3	OK	6.08995	12.0594	0.985655	0.810314	0.31085	0.684461	no
AGAP001526	AGAP001526	-	2R:5845640-5847526	L1	L3	OK	43.9109	51.71	0.235863	0.179765	0.82065	0.954156	no
AGAP001527	AGAP001527	-	2R:5848234-5855575	L1	L3	OK	4.91154	3.67365	-0.418963	-0.304405	0.6878	0.909204	no
AGAP001528	AGAP001528	-	2R:5856009-5856568	L1	L3	OK	28.3461	26.2664	-0.109932	-0.111406	0.9171	0.9777	no
AGAP001529	AGAP001529	-	2R:5859972-5862376	L1	L3	OK	55.4768	44.0077	-0.334128	-0.243444	0.82875	0.956298	no
AGAP001530	AGAP001530	-	2R:5859972-5862376	L1	L3	OK	0.770759	5.72373	2.8926	0.102579	0.54925	0.85113	no
AGAP001531	AGAP001531	-	2R:5882627-5884607	L1	L3	OK	1.8719	3.22284	0.783827	0.455934	0.5837	0.868098	no
AGAP001532	AGAP001532	GPRGNR3	2R:5890137-5912438	L1	L3	OK	0.767776	0.0549226	-3.80521	-1.66907	0.1884	0.583832	no
AGAP001533	AGAP001533	-	2R:5920730-5925849	L1	L3	OK	3.13613	2.36594	-0.406573	-0.307098	0.69025	0.910275	no
AGAP001534	AGAP001534	-	2R:5936130-5939052	L1	L3	OK	0.426312	0.767644	0.848527	0.526701	0.49935	0.823945	no
AGAP001535	AGAP001535	-	2R:5939939-5955493	L1	L3	OK	0.889558	0.467651	-0.927656	-0.541354	0.47355	0.807485	no
AGAP001536	AGAP001536	-	2R:6024207-6034371	L1	L3	OK	3.1308	1.58766	-0.979626	-0.693615	0.37575	0.738084	no
AGAP001537	AGAP001537	-	2R:6040317-6043193	L1	L3	OK	0.581211	0.413895	-0.489799	-0.300032	0.70225	0.914611	no
AGAP001538	AGAP001538	-	2R:6043587-6045022	L1	L3	OK	8.91497	10.0643	0.174939	0.125541	0.88405	0.969798	no
AGAP001539	AGAP001539	-	2R:6045546-6047524	L1	L3	OK	4.4449	3.33401	-0.414891	-0.324386	0.6961	0.912081	no
AGAP001541	AGAP001541	-	2R:6049754-6051861	L1	L3	OK	18.2041	26.2966	0.530613	0.448509	0.58555	0.86882	no
AGAP001542	AGAP001542	-	2R:6057240-6059432	L1	L3	OK	5.755	6.22529	0.113326	0.0938556	0.90235	0.974009	no
AGAP001543	AGAP001543	TWDL11	2R:6076048-6076932	L1	L3	OK	14.7918	228.378	3.94855	2.87426	0.011	0.158325	no
AGAP001544	AGAP001544	-	2R:6086235-6090156	L1	L3	NOTEST	0.129151	0.264161	1.03236	0	1	1	no
AGAP001545	AGAP001545	-	2R:6090679-6091626	L1	L3	OK	305.373	615.608	1.01144	0.904793	0.3141	0.687252	no
AGAP001546	AGAP001546	-	2R:6091796-6094114	L1	L3	OK	3.50659	1.77125	-0.9853	-0.567623	0.4313	0.779549	no
AGAP001547	AGAP001547	AGAP001547	2R:6091796-6094114	L1	L3	NOTEST	0	0	0	0	1	1	no
AGAP001548	AGAP001548	-	2R:6095853-6097314	L1	L3	OK	282.363	781.056	1.46788	0.859945	0.2058	0.60286	no
AGAP001549	AGAP001549	-	2R:6099433-6102777	L1	L3	OK	19.4035	26.9831	0.475737	0.373148	0.62075	0.8851	no
AGAP001550	AGAP001550	-	2R:6104361-6108403	L1	L3	OK	22.9275	10.723	-1.09636	-0.925688	0.23415	0.623504	no
AGAP001551	AGAP001551	-	2R:6108728-6126244	L1	L3	OK	7.88486	11.4215	0.534591	0.0203928	0.74	0.928362	no
AGAP001552	AGAP001552	-	2R:6108728-6126244	L1	L3	OK	2.74598	3.5745	0.380422	0.00833712	0.3087	0.682605	no
AGAP001553	AGAP001553	-	2R:6108728-6126244	L1	L3	OK	6.05564	18.0712	1.57734	0.0721016	0.31	0.683693	no
AGAP001554	AGAP001554	-	2R:6126688-6142448	L1	L3	OK	3.70247	5.11835	0.467189	0.234914	0.7617	0.935666	no
AGAP001555	AGAP001555	-	2R:6146691-6148924	L1	L3	OK	3.08253	2.57065	-0.261983	-0.195438	0.8072	0.950352	no
AGAP001556	AGAP001556	OBP7	2R:6149808-6160034	L1	L3	NOTEST	0.00905375	0.129802	3.84165	0	1	1	no
AGAP001557	AGAP001557	-	2R:6186489-6193122	L1	L3	OK	1.86781	2.10038	0.169304	0.108881	0.88975	0.971014	no
AGAP001558	AGAP001558	GPRGNR2	2R:6215420-6236597	L1	L3	OK	1.25028	0.571161	-1.13028	-0.674529	0.4196	0.772019	no
AGAP001559	AGAP001559	-	2R:6237595-6241453	L1	L3	OK	4.84924	3.85999	-0.329163	-0.209063	0.78615	0.943955	no
AGAP001560	AGAP001560	-	2R:6255961-6256978	L1	L3	NOTEST	0.0603532	0.200613	1.73291	0	1	1	no
AGAP001561	AGAP001561	GPRNNA5	2R:6265271-6268016	L1	L3	OK	1.88284	15.604	3.05093	2.1467	0.0167	0.19869	no
AGAP001562	AGAP001562	GPRNNB3	2R:6270228-6274416	L1	L3	OK	1.66234	0.211192	-2.97659	-1.53925	0.0938	0.44987	no
AGAP001563	AGAP001563	-	2R:6276430-6280676	L1	L3	OK	6.25974	13.8711	1.1479	0.913399	0.2626	0.640685	no
AGAP001564	AGAP001564	-	2R:6286885-6299463	L1	L3	OK	2.59007	1.52254	-0.766512	-0.489012	0.53155	0.840734	no
AGAP001565	AGAP001565	-	2R:6303900-6305412	L1	L3	OK	13.0524	7.52619	-0.794318	-0.685922	0.4174	0.770731	no
AGAP001566	AGAP001566	-	2R:6307925-6324138	L1	L3	OK	1.4777	0.323858	-2.18992	-1.34726	0.07165	0.399833	no
AGAP001567	AGAP001567	AGAP001567	2R:6307925-6324138	L1	L3	NOTEST	0	0	0	0	1	1	no
AGAP001568	AGAP001568	-	2R:6327149-6329082	L1	L3	NOTEST	0.142494	0.173363	0.2829	0	1	1	no
AGAP001569	AGAP001569	-	2R:6333431-6336084	L1	L3	OK	7552.27	20193.9	1.41894	0.896516	0.2069	0.604156	no
AGAP001570	AGAP001570	-	2R:6347414-6353991	L1	L3	OK	5.42489	4.30192	-0.334612	-0.274822	0.72645	0.923487	no
AGAP001572	AGAP001572	-	2R:6356276-6356531	L1	L3	OK	1.62651	1.97779	0.282115	0.370855	0.87025	0.965758	no
AGAP001573	AGAP001573	-	2R:6360322-6361802	L1	L3	OK	8.4098	6.68031	-0.332157	-0.266577	0.7684	0.938368	no
AGAP001576	AGAP001576	-	2R:6374967-6432123	L1	L3	NOTEST	0.0279243	0	#NAME?	0	1	1	no
AGAP001577	AGAP001577	-	2R:6374967-6432123	L1	L3	OK	5.5644	6.5787	0.241575	0.171405	0.81855	0.953408	no
AGAP001578	AGAP001578	-	2R:6374967-6432123	L1	L3	NOTEST	0	0.0614644	inf	0	1	1	no
AGAP001579	AGAP001579	-	2R:6374967-6432123	L1	L3	NOTEST	0	0	0	0	1	1	no
AGAP001580	AGAP001580	-	2R:6374967-6432123	L1	L3	NOTEST	0	0	0	0	1	1	no
AGAP001581	AGAP001581	-	2R:6447643-6451539	L1	L3	OK	3.71505	1.68207	-1.14315	-0.669603	0.35985	0.726053	no
AGAP001582	AGAP001582	-	2R:1982565-1986438	L1	L3	OK	2.98351	10.8979	1.86897	1.49945	0.05825	0.366141	no
AGAP001583	AGAP001583	-	2R:6464425-6477495	L1	L3	OK	2.28613	0.924272	-1.30652	-0.797885	0.30625	0.680485	no
AGAP001584	AGAP001584	RU1C_ANOGA	2R:6478871-6479529	L1	L3	OK	26.9783	22.9008	-0.236403	-0.218383	0.83175	0.957073	no
AGAP001585	AGAP001585	-	2R:6479829-6482286	L1	L3	OK	46.8093	45.6106	-0.0374247	-0.0282335	0.967	0.990603	no
AGAP001586	AGAP001586	-	2R:6483107-6485265	L1	L3	OK	7.33016	4.80075	-0.610587	-0.475398	0.56035	0.856546	no
AGAP001587	AGAP001587	-	2R:6485731-6489508	L1	L3	OK	66.2133	53.5719	-0.305645	-0.240177	0.75405	0.933114	no
AGAP001588	AGAP001588	-	2R:6491876-6495408	L1	L3	OK	115.766	314.776	1.44311	0.845265	0.28365	0.659723	no
AGAP001589	AGAP001589	MTNA_ANOGA	2R:6496846-6498319	L1	L3	OK	53.8103	53.2885	-0.0140569	-0.0111835	0.9898	0.99671	no
AGAP001590	AGAP001590	-	2R:6500796-6508125	L1	L3	OK	2.84721	1.75776	-0.695813	-0.382299	0.57845	0.86571	no
AGAP001591	AGAP001591	-	2R:6519173-6525698	L1	L3	OK	1.24579	0.468787	-1.41006	-0.960167	0.21155	0.608041	no
AGAP001592	AGAP001592	GPRTAK2	2R:6527323-6539429	L1	L3	OK	1.92098	0.448595	-2.09836	-0.927604	0.62115	0.885158	no
AGAP001593	AGAP001593	-	2R:6555149-6556426	L1	L3	NOTEST	0.194348	0.157029	-0.307612	0	1	1	no
AGAP001594	AGAP001594	-	2R:6556958-6559112	L1	L3	OK	1.07024	2.71699	1.34407	0.923228	0.2733	0.650368	no
AGAP001595	AGAP001595	-	2R:6560221-6560992	L1	L3	OK	2853.6	4274.87	0.583096	0.72033	0.6037	0.877397	no
AGAP001596	AGAP001596	-	2R:6562275-6563519	L1	L3	NOTEST	0.101194	0.0234959	-2.10665	0	1	1	no
AGAP001597	AGAP001597	-	2R:6567816-6580077	L1	L3	OK	2.97318	3.76467	0.340516	0.183044	0.8287	0.956256	no
AGAP001598	AGAP001598	-	2R:6581886-6585340	L1	L3	NOTEST	0	0.026133	inf	0	1	1	no
AGAP001599	AGAP001599	-	2R:6621959-6630139	L1	L3	NOTEST	0.361947	0.106214	-1.7688	0	1	1	no
AGAP001600	AGAP001600	-	2R:6631783-6633758	L1	L3	OK	62.286	64.6168	0.0530013	0.0351754	0.9627	0.989544	no
AGAP001601	AGAP001601	-	2R:6634516-6636560	L1	L3	OK	6.48647	17.3653	1.42071	1.12236	0.16765	0.565092	no
AGAP001602	AGAP001602	-	2R:6641934-6644418	L1	L3	OK	0.794952	0.767937	-0.0498805	-0.032819	0.96815	0.991086	no
AGAP001603	AGAP001603	-	2R:6644505-6645923	L1	L3	OK	47.706	44.7985	-0.0907204	-0.0816144	0.92175	0.978964	no
AGAP001604	AGAP001604	-	2R:6668521-6679508	L1	L3	OK	1.11485	2.21426	0.989975	0.653681	0.3607	0.726648	no
AGAP001605	AGAP001605	AGAP001605	2R:6668521-6679508	L1	L3	NOTEST	0	0	0	0	1	1	no
AGAP001606	AGAP001606	-	2R:6683333-6688184	L1	L3	OK	2.40229	4.03024	0.746459	0.466511	0.5503	0.851615	no
AGAP001608	AGAP001608	-	2R:6690021-6755015	L1	L3	OK	3.24306	2.46476	-0.39591	-0.252048	0.73815	0.927618	no
AGAP001609	AGAP001609	-	2R:6777109-6796100	L1	L3	OK	3.28709	4.0727	0.309176	0.203411	0.80675	0.950311	no
AGAP001610	AGAP001610	-	2R:6804959-6809210	L1	L3	OK	4.04858	18.8691	2.22054	1.8294	0.04075	0.308965	no
AGAP001611	AGAP001611	-	2R:6810855-6812376	L1	L3	OK	28.3786	16.0223	-0.824724	-0.677715	0.43225	0.780169	no
AGAP001612	AGAP001612	-	2R:6812664-6815482	L1	L3	OK	11.3026	10.3377	-0.128743	-0.107463	0.8876	0.970882	no
AGAP001613	AGAP001613	-	2R:6816113-6818154	L1	L3	OK	77.7293	55.9738	-0.473707	-0.410224	0.61255	0.881231	no
AGAP001614	AGAP001614	-	2R:6818633-6820463	L1	L3	OK	1.02185	1.76395	0.787628	0.485353	0.54855	0.8509	no
AGAP001615	AGAP001615	-	2R:6821133-6824818	L1	L3	OK	2.60069	2.54852	-0.0292365	-0.0221251	0.97615	0.993274	no
AGAP001616	AGAP001616	-	2R:6826008-6826714	L1	L3	OK	73.2347	113.428	0.631181	0.66936	0.4855	0.815194	no
AGAP001617	AGAP001617	-	2R:6827827-6831707	L1	L3	OK	109.545	191.646	0.806918	0.446494	0.5152	0.832992	no
AGAP001618	AGAP001618	-	2R:6838327-6847245	L1	L3	OK	1.70519	1.23164	-0.469354	-0.261284	0.76135	0.935666	no
AGAP001619	AGAP001619	-	2R:6860511-6875955	L1	L3	OK	0.971209	0.889629	-0.126578	-0.0703304	0.93695	0.982584	no
AGAP001620	AGAP001620	-	2R:6966594-6967435	L1	L3	OK	0.0211526	2.02312	6.5796	1.94334	0.2215	0.615679	no
AGAP001621	AGAP001621	-	2R:6967707-6969761	L1	L3	OK	59.0998	69.2104	0.227836	0.15432	0.8218	0.954454	no
AGAP001622	AGAP001622	-	2R:6972958-6975072	L1	L3	OK	2563.61	7239.79	1.49777	0.782246	0.37715	0.739055	no
AGAP001623	AGAP001623	-	2R:6975667-6979509	L1	L3	OK	4.53915	4.33156	-0.0675364	-0.0537807	0.9468	0.985828	no
AGAP001624	AGAP001624	-	2R:6980724-6984171	L1	L3	OK	41.8347	21.6195	-0.952369	-0.81628	0.30715	0.681132	no
AGAP001625	AGAP001625	-	2R:7002511-7006196	L1	L3	OK	6.65031	7.37934	0.150072	0.0994304	0.90955	0.976022	no
AGAP001626	AGAP001626	-	2R:7006336-7007117	L1	L3	NOTEST	0.132113	0.0890258	-0.56948	0	1	1	no
AGAP001627	AGAP001627	-	2R:7012406-7020397	L1	L3	OK	23.7542	20.9549	-0.180891	-0.135641	0.8604	0.963781	no
AGAP001628	AGAP001628	-	2R:7020546-7021910	L1	L3	OK	18.298	56.9245	1.63737	1.23781	0.1512	0.542654	no
AGAP001629	AGAP001629	-	2R:7023981-7025193	L1	L3	OK	69.0621	66.1818	-0.061458	-0.0551464	0.95	0.986561	no
AGAP001630	AGAP001630	-	2R:7025242-7026261	L1	L3	OK	358.137	411.839	0.20157	0.143094	0.8696	0.965689	no
AGAP001631	AGAP001631	-	2R:7034302-7038826	L1	L3	NOTEST	0.0686099	0.155863	1.18379	0	1	1	no
AGAP001632	AGAP001632	-	2R:7049725-7056168	L1	L3	OK	1.84144	0.851898	-1.11209	-0.65298	0.4159	0.769456	no
AGAP001633	AGAP001633	-	2R:7152913-7188656	L1	L3	OK	14.2752	25.7868	0.85312	0.478698	0.5251	0.837656	no
AGAP001634	AGAP001634	-	2R:7195471-7197583	L1	L3	OK	4.71665	6.89172	0.547103	0.440548	0.574	0.863258	no
AGAP001635	AGAP001635	-	2R:7210600-7212596	L1	L3	OK	1.12474	2.26389	1.00922	0.713773	0.38075	0.741523	no
AGAP001636	AGAP001636	-	2R:7217529-7220383	L1	L3	OK	1.13373	1.08281	-0.0662869	-0.0375019	0.96295	0.989581	no
AGAP001637	AGAP001637	-	2R:7222873-7228820	L1	L3	OK	5.83748	2.26695	-1.36459	-0.99708	0.25715	0.635929	no
AGAP001638	AGAP001638	-	2R:7235284-7238573	L1	L3	OK	9.38681	25.5165	1.44272	1.10058	0.1322	0.516377	no
AGAP001639	AGAP001639	-	2R:7248222-7250002	L1	L3	OK	12.8356	13.9551	0.120639	0.087764	0.90045	0.973488	no
AGAP001640	AGAP001640	-	2R:7252699-7256453	L1	L3	OK	2.71602	1.6048	-0.759106	-0.546125	0.4786	0.810399	no
AGAP001643	AGAP001643	-	2R:7256644-7261443	L1	L3	OK	3.8241	3.09683	-0.304324	-0.221695	0.7734	0.939663	no
AGAP001644	AGAP001644	-	2R:7262510-7265846	L1	L3	OK	13.2752	8.71173	-0.6077	-0.462757	0.51995	0.835395	no
AGAP001645	AGAP001645	-	2R:7266757-7271844	L1	L3	OK	46.4717	33.4683	-0.47356	-0.345133	0.67365	0.90462	no
AGAP001646	AGAP001646	-	2R:7273677-7276023	L1	L3	OK	3.48467	1.76072	-0.984853	-0.652602	0.4242	0.775218	no
AGAP001647	AGAP001647	-	2R:7276442-7277024	L1	L3	OK	0.269504	0.6999	1.37684	0.816371	0.47935	0.811036	no
AGAP001648	AGAP001648	CLIPB17	2R:7278771-7280475	L1	L3	OK	1.21424	3.45513	1.50869	1.02204	0.22725	0.61861	no
AGAP001649	AGAP001649	-	2R:7281481-7283417	L1	L3	OK	2.62595	4.73327	0.849997	0.625561	0.45135	0.792438	no
AGAP001650	AGAP001650	-	2R:7304075-7310674	L1	L3	OK	9.60912	13.8331	0.525646	0.157724	0.84655	0.960667	no
AGAP001651	AGAP001651	-	2R:7304075-7310674	L1	L3	OK	88.8879	48.4473	-0.87557	-0.514643	0.45955	0.79773	no
AGAP001652	AGAP001652	-	2R:7310995-7317770	L1	L3	OK	6.72193	6.43949	-0.0619276	-0.05132	0.94675	0.985798	no
AGAP001653	AGAP001653	-	2R:7320003-7323349	L1	L3	OK	69.7973	101.619	0.541926	0.305157	0.681	0.906712	no
AGAP001654	AGAP001654	SAP30_ANOGA	2R:7323742-7325012	L1	L3	OK	24.9931	22.3952	-0.158345	-0.140729	0.8694	0.965664	no
AGAP001655	AGAP001655	-	2R:7325153-7326467	L1	L3	OK	20.8387	16.1223	-0.370207	-0.290752	0.72565	0.923244	no
AGAP001656	AGAP001656	-	2R:7326476-7327395	L1	L3	OK	45.1795	59.47	0.396494	0.353276	0.68735	0.908994	no
AGAP001657	AGAP001657	-	2R:7534948-7537087	L1	L3	OK	0.11473	307.511	11.3882	5.46873	0.0282	0.260364	no
AGAP001658	AGAP001658	-	2R:7538950-7549751	L1	L3	OK	3.88325	0.800312	-2.27863	-1.56625	0.0841	0.428153	no
AGAP001659	AGAP001659	-	2R:7552173-7554309	L1	L3	OK	3.19587	1699.1	9.05434	4.78188	5.00E-05	0.00329416	yes
AGAP001660	AGAP001660	-	2R:7568321-7607358	L1	L3	NOTEST	0.0274974	0.0265384	-0.0512117	0	1	1	no
AGAP001661	AGAP001661	-	2R:7607830-7609198	L1	L3	OK	7.66727	4.9768	-0.623493	-0.461451	0.6001	0.87578	no
AGAP001662	AGAP001662	-	2R:7610593-7623254	L1	L3	OK	3.66926	1.68296	-1.12448	-0.70474	0.356	0.723096	no
AGAP001664	AGAP001664	CPR1	2R:7639416-7640126	L1	L3	OK	0.393389	79.3408	7.65596	4.95419	0.0528	0.34969	no
AGAP001665	AGAP001665	CPR2	2R:7642570-7643437	L1	L3	OK	29.4945	438.873	3.89528	3.23977	0.0021	0.0591504	no
AGAP001666	AGAP001666	CPR3	2R:7645434-7646297	L1	L3	OK	14.6858	121.849	3.05261	2.50675	0.0154	0.190272	no
AGAP001667	AGAP001667	CPR4	2R:7648890-7649756	L1	L3	OK	0.641619	121.479	7.56477	5.10775	0.00615	0.11411	no
AGAP001668	AGAP001668	CPR5	2R:7651640-7652462	L1	L3	OK	31.8861	204.665	2.68226	2.32042	0.02295	0.235422	no
AGAP001669	AGAP001669	CPR6	2R:7656372-7657277	L1	L3	OK	40.9976	675.147	4.04159	3.11082	0.00625	0.115348	no
AGAP001670	AGAP001670	-	2R:7680932-7683252	L1	L3	OK	4.15302	2.8596	-0.538346	-0.371134	0.6416	0.892986	no
AGAP001671	AGAP001671	-	2R:7740983-7742423	L1	L3	OK	1.30015	0.418313	-1.63602	-0.854476	0.3449	0.714337	no
AGAP001672	AGAP001672	-	2R:7770070-7787763	L1	L3	NOTEST	0.0606717	0.0353264	-0.780279	0	1	1	no
AGAP001673	AGAP001673	-	2R:7824100-7828224	L1	L3	NOTEST	0.224788	0.0573106	-1.97169	0	1	1	no
AGAP001674	AGAP001674	-	2R:7842505-7873403	L1	L3	OK	3.92514	2.12449	-0.885628	-0.277431	0.72455	0.923119	no
AGAP001675	AGAP001675	-	2R:7842505-7873403	L1	L3	OK	17.0387	27.9068	0.711803	0.463482	0.5393	0.845035	no
AGAP001676	AGAP001676	-	2R:8001904-8003591	L1	L3	OK	1.1338	2.19575	0.953555	0.63397	0.44765	0.78984	no
AGAP001677	AGAP001677	-	2R:8052303-8056990	L1	L3	OK	15.7689	14.2285	-0.1483	-0.0861213	0.89545	0.972525	no
AGAP001678	AGAP001678	-	2R:8060564-8100009	L1	L3	OK	18.9241	20.7391	0.132128	0.0844341	0.9001	0.973307	no
AGAP001679	AGAP001679	-	2R:8158077-8166680	L1	L3	OK	1.04965	0.20564	-2.35172	-0.994537	0.37395	0.736885	no
AGAP001680	AGAP001680	-	2R:8184822-8185494	L1	L3	OK	0	1.20009	inf	#NAME?	0.004	0.0889423	no
AGAP001681	AGAP001681	-	2R:8217794-8221364	L1	L3	OK	8.89095	7.37124	-0.270431	-0.204847	0.78795	0.944454	no
AGAP001682	AGAP001682	-	2R:8221423-8222332	L1	L3	OK	11.5494	9.73416	-0.246684	-0.224437	0.8066	0.950301	no
AGAP001683	AGAP001683	-	2R:8247069-8438651	L1	L3	OK	4.53416	2.47915	-0.870993	-0.21305	0.7405	0.928469	no
AGAP001684	AGAP001684	-	2R:8247069-8438651	L1	L3	OK	57.8543	15.3108	-1.91788	-1.16941	0.11455	0.488529	no
AGAP001685	AGAP001685	-	2R:8444190-8447176	L1	L3	OK	9.06205	5.98367	-0.598808	-0.49588	0.52125	0.835974	no
AGAP001686	AGAP001686	-	2R:8447653-8448231	L1	L3	OK	35.6105	20.8241	-0.774048	-0.978159	0.4514	0.792466	no
AGAP001687	AGAP001687	-	2R:8448795-8453002	L1	L3	OK	1.94943	0.881308	-1.14534	-0.695077	0.33445	0.705349	no
AGAP001688	AGAP001688	-	2R:8453491-8458394	L1	L3	OK	5.20935	4.27886	-0.283877	-0.231793	0.76	0.935096	no
AGAP001690	AGAP001690	-	2R:8465598-8507940	L1	L3	OK	1.13859	0.248376	-2.19664	-1.48688	0.05105	0.344346	no
AGAP001694	AGAP001694	-	2R:8673914-8678386	L1	L3	OK	6.03275	9.70735	0.686261	0.577852	0.4505	0.791908	no
AGAP001695	AGAP001695	-	2R:8713174-8718042	L1	L3	OK	3.34449	4.37526	0.387581	0.287253	0.72405	0.922944	no
AGAP001696	AGAP001696	-	2R:8745207-8775657	L1	L3	OK	0.884385	0.256614	-1.78507	-0.9878	0.21635	0.613275	no
AGAP001697	AGAP001697	-	2R:8779101-8780122	L1	L3	OK	376.23	181.205	-1.05399	-0.666091	0.3487	0.717112	no
AGAP001698	AGAP001698	-	2R:8780400-8781420	L1	L3	OK	0.0150342	1.73259	6.84854	1.88983	0.22075	0.615679	no
AGAP001699	AGAP001699	-	2R:8781984-8790785	L1	L3	OK	8.29315	22.7205	1.45401	0.987831	0.17205	0.568867	no
AGAP001700	AGAP001700	-	2R:8791639-8800165	L1	L3	OK	6.86181	5.55028	-0.306029	-0.204546	0.77835	0.941241	no
AGAP001701	AGAP001701	-	2R:8800517-8801163	L1	L3	OK	993.387	375.348	-1.40413	-1.20676	0.2188	0.615679	no
AGAP001702	AGAP001702	-	2R:8802219-8804542	L1	L3	OK	5.61796	6.03636	0.103633	0.0818928	0.9174	0.97773	no
AGAP001703	AGAP001703	-	2R:8805539-8806429	L1	L3	OK	60.9869	43.6184	-0.483562	-0.485132	0.6033	0.877275	no
AGAP001704	AGAP001704	-	2R:8806922-8808463	L1	L3	OK	17.4865	19.4635	0.154524	0.137516	0.8659	0.964987	no
AGAP001705	AGAP001705	-	2R:8809100-8824972	L1	L3	OK	8.38978	12.6196	0.588958	0.445389	0.5699	0.861296	no
AGAP001706	AGAP001706	-	2R:8829881-8831817	L1	L3	OK	2.85289	7.98518	1.4849	1.0114	0.20935	0.606973	no
AGAP001707	AGAP001707	-	2R:8840694-8843819	L1	L3	OK	26.5817	19.8414	-0.421922	-0.374748	0.6385	0.89221	no
AGAP001708	AGAP001708	-	2R:8846990-8848182	L1	L3	OK	90.1023	69.9209	-0.36584	-0.275116	0.74645	0.930397	no
AGAP001710	AGAP001710	-	2R:8851104-8857906	L1	L3	OK	2.4821	1.59351	-0.639348	-0.399778	0.5984	0.874954	no
AGAP001711	AGAP001711	-	2R:8858255-8860220	L1	L3	OK	71.0442	110.157	0.632767	0.374124	0.7119	0.918523	no
AGAP001712	AGAP001712	-	2R:8858255-8860220	L1	L3	OK	112.429	90.6751	-0.310242	-0.0895138	0.87715	0.967623	no
AGAP001713	AGAP001713	-	2R:8862945-8877405	L1	L3	OK	48.3308	180.628	1.902	1.37637	0.0662	0.387529	no
AGAP001714	AGAP001714	AGAP001714	2R:8880031-8880103	L1	L3	NOTEST	0	0	0	0	1	1	no
AGAP001715	AGAP001715	-	2R:8880369-8881485	L1	L3	OK	10.0516	11.7569	0.226082	0.196956	0.8236	0.954977	no
AGAP001716	AGAP001716	-	2R:8885302-8890890	L1	L3	OK	0.95886	0.288739	-1.73155	-1.01068	0.2019	0.598908	no
AGAP001717	AGAP001717	-	2R:8908699-8909248	L1	L3	OK	68.2548	183.242	1.42475	1.57974	0.1614	0.557194	no
AGAP001718	AGAP001718	-	2R:8919552-8920874	L1	L3	OK	124.79	203.864	0.708108	0.6399	0.4555	0.794916	no
AGAP001719	AGAP001719	-	2R:8921797-8923444	L1	L3	OK	569.379	1354.14	1.24992	0.776821	0.39275	0.751166	no
AGAP001720	AGAP001720	-	2R:8923445-8925211	L1	L3	OK	8.82992	20.2868	1.20007	0.925491	0.26355	0.641694	no
AGAP001721	AGAP001721	-	2R:8925597-8927708	L1	L3	OK	301.84	152.397	-0.985945	-0.721093	0.3756	0.738013	no
AGAP001722	AGAP001722	-	2R:8928723-8930493	L1	L3	OK	30.68	341.224	3.47535	2.55188	0.00815	0.135135	no
AGAP001723	AGAP001723	COEAE2A	2R:8931912-8933709	L1	L3	OK	5.55017	43.6227	2.97447	2.05639	0.01635	0.196276	no
AGAP001724	AGAP001724	-	2R:8933813-8936243	L1	L3	OK	103.773	88.0185	-0.237556	-0.152137	0.84645	0.960667	no
AGAP001725	AGAP001725	-	2R:8936528-8938016	L1	L3	OK	7.6734	7.42474	-0.0475268	-0.0385902	0.96035	0.989004	no
AGAP001726	AGAP001726	-	2R:8941087-8955816	L1	L3	OK	1.42567	0.439233	-1.69858	-0.936371	0.2918	0.667358	no
AGAP001727	AGAP001727	-	2R:8941087-8955816	L1	L3	OK	0.0664768	0.668129	3.3292	0.22759	0.46995	0.805226	no
AGAP001728	AGAP001728	-	2R:9007635-9008622	L1	L3	OK	0.00782577	0.562658	6.16788	0.900499	0.18615	0.583438	no
AGAP001729	AGAP001729	-	2R:9035995-9037755	L1	L3	OK	5.81882	8.26096	0.505582	0.367419	0.6653	0.901152	no
AGAP001730	AGAP001730	-	2R:9045749-9067187	L1	L3	OK	29.8515	33.9957	0.187548	0.150582	0.8395	0.959004	no
AGAP001731	AGAP001731	-	2R:9071790-9080531	L1	L3	OK	2.15544	1.25692	-0.778085	-0.52983	0.4891	0.816992	no
AGAP001732	AGAP001732	-	2R:9086406-9087895	L1	L3	OK	36.326	35.95	-0.0150091	-0.011346	0.98855	0.996421	no
AGAP001733	AGAP001733	-	2R:9089858-9093105	L1	L3	OK	4.25429	3.5201	-0.2733	-0.219704	0.77925	0.941623	no
AGAP001734	AGAP001734	-	2R:9093430-9095845	L1	L3	OK	7.33695	7.59104	0.0491183	0.0365053	0.96085	0.989049	no
AGAP001735	AGAP001735	-	2R:9096568-9097790	L1	L3	NOTEST	0.14373	0.0471503	-1.60803	0	1	1	no
AGAP001736	AGAP001736	-	2R:9098058-9099638	L1	L3	OK	5.35792	8.07968	0.592624	0.461464	0.57625	0.864618	no
AGAP001737	AGAP001737	MOCS3_ANOGA	2R:9099746-9102059	L1	L3	OK	7.25427	14.5857	1.00765	0.729765	0.3816	0.742241	no
AGAP001738	AGAP001738	-	2R:9102162-9103618	L1	L3	OK	45.7871	42.7334	-0.0995774	-0.0913242	0.91215	0.976655	no
AGAP001739	AGAP001739	-	2R:9119330-9126257	L1	L3	OK	4.28285	4.44024	0.0520669	0.03794	0.95805	0.988396	no
AGAP001740	AGAP001740	-	2R:9145674-9146295	L1	L3	OK	3.80979	5.1639	0.43875	0.340589	0.73005	0.924979	no
AGAP001741	AGAP001741	-	2R:9168507-9169356	L1	L3	OK	0.880222	2.85568	1.6979	1.20383	0.1952	0.590493	no
AGAP001742	AGAP001742	-	2R:9178670-9180426	L1	L3	OK	8.34955	3.66618	-1.18742	-1.01462	0.29425	0.669737	no
AGAP001743	AGAP001743	-	2R:9205695-9237530	L1	L3	OK	2.82835	1.37018	-1.0456	-0.686042	0.40345	0.75996	no
AGAP001744	AGAP001744	-	2R:9238610-9240389	L1	L3	OK	39.9413	32.4799	-0.298334	-0.259112	0.7481	0.931077	no
AGAP001745	AGAP001745	-	2R:9240499-9243772	L1	L3	OK	52.1027	20.3651	-1.35526	-1.03677	0.1859	0.583438	no
AGAP001746	AGAP001746	-	2R:9244663-9246446	L1	L3	OK	83.8065	60.1373	-0.478802	-0.351833	0.66905	0.902882	no
AGAP001747	AGAP001747	-	2R:9248926-9253764	L1	L3	OK	19.4307	22.5536	0.215019	0.17701	0.82455	0.955034	no
AGAP001748	AGAP001748	-	2R:9255339-9283083	L1	L3	OK	5.66403	7.29122	0.364331	0.281164	0.70725	0.916563	no
AGAP001749	AGAP001749	-	2R:9284343-9285666	L1	L3	OK	142.512	78.5603	-0.859206	-0.727038	0.4032	0.759852	no
AGAP001750	AGAP001750	-	2R:9305751-9397954	L1	L3	NOTEST	0.0502231	0.382301	2.92829	0	1	1	no
AGAP001751	AGAP001751	-	2R:9305751-9397954	L1	L3	OK	11.393	14.0949	0.307029	0.212473	0.75485	0.933354	no
AGAP001752	AGAP001752	-	2R:9412294-9418087	L1	L3	OK	0.986294	0.412626	-1.25718	-0.41943	0.4297	0.778594	no
AGAP001753	AGAP001753	-	2R:9444298-9446175	L1	L3	OK	12.4241	7.54801	-0.718967	-0.618159	0.44055	0.785483	no
AGAP001754	AGAP001754	-	2R:9447207-9460299	L1	L3	OK	6.4946	3.56692	-0.864562	-0.550922	0.4716	0.806459	no
AGAP001756	AGAP001756	-	2R:9460610-9465509	L1	L3	OK	0.335949	0.393411	0.227795	0.141331	0.86085	0.96384	no
AGAP001757	AGAP001757	-	2R:9468280-9476705	L1	L3	OK	2.08477	2.1342	0.0338062	0.0237306	0.97445	0.992796	no
AGAP001759	AGAP001759	-	2R:9479329-9483291	L1	L3	OK	43.806	43.0533	-0.0250054	-0.0176207	0.98265	0.995183	no
AGAP001760	AGAP001760	-	2R:9483431-9485151	L1	L3	OK	145.775	357.651	1.29481	1.00135	0.251	0.630933	no
AGAP001761	AGAP001761	-	2R:9497141-9511895	L1	L3	OK	25.2437	20.0678	-0.331039	-0.276996	0.72565	0.923244	no
AGAP001762	AGAP001762	APG9	2R:9488302-9493744	L1	L3	OK	4.5888	7.91502	0.786476	0.576001	0.45645	0.795614	no
AGAP001763	AGAP001763	-	2R:9523896-9529284	L1	L3	OK	18.9796	38.2418	1.0107	0.66188	0.4074	0.762506	no
AGAP001764	AGAP001764	-	2R:9529915-9531048	L1	L3	OK	36.9504	242.684	2.71542	2.15618	0.03085	0.271946	no
AGAP001765	AGAP001765	-	2R:9532283-9535855	L1	L3	OK	2.47243	4.49961	0.86387	0.56675	0.4823	0.812836	no
AGAP001766	AGAP001766	-	2R:9595495-9597220	L1	L3	OK	8.18294	3.27491	-1.32117	-1.06813	0.206	0.60293	no
AGAP001767	AGAP001767	-	2R:9602331-9603836	L1	L3	OK	0.436818	1.45917	1.74004	1.00651	0.2401	0.628019	no
AGAP001768	AGAP001768	-	2R:9687415-9695369	L1	L3	OK	41.1348	76.356	0.892381	0.665197	0.3415	0.711245	no
AGAP001769	AGAP001769	-	2R:9701618-9706096	L1	L3	OK	7.5883	7.09983	-0.095993	-0.0704337	0.9192	0.97821	no
AGAP001773	AGAP001773	GPRALS2	2R:9766908-9999598	L1	L3	OK	1.04595	0.0761115	-3.78055	-1.49119	0.25355	0.632849	no
AGAP001774	AGAP001774	-	2R:10041417-10061319	L1	L3	NOTEST	0.0298231	0	#NAME?	0	1	1	no
AGAP001775	AGAP001775	-	2R:10155930-10164783	L1	L3	OK	2.80118	2.98322	0.0908386	0.0556783	0.9418	0.984197	no
AGAP001776	AGAP001776	-	2R:10166570-10167082	L1	L3	OK	1.08746	0.0692017	-3.97402	-1.92409	0.28645	0.662002	no
AGAP001777	AGAP001777	-	2R:10172461-10177055	L1	L3	OK	1.97046	2.41252	0.292014	0.178782	0.8198	0.953823	no
AGAP001778	AGAP001778	-	2R:10178041-10179205	L1	L3	OK	30.8807	45.0366	0.544395	0.414561	0.62895	0.888438	no
AGAP001779	AGAP001779	-	2R:10183331-10210950	L1	L3	OK	3.15358	2.2161	-0.508971	-0.266434	0.6984	0.913077	no
AGAP001780	AGAP001780	-	2R:10216144-10230335	L1	L3	OK	5.31256	2.51175	-1.08071	-0.639591	0.40275	0.759405	no
AGAP001781	AGAP001781	-	2R:10256614-10259011	L1	L3	NOTEST	0.230264	0.0303804	-2.92207	0	1	1	no
AGAP001782	AGAP001782	-	2R:10282124-10287251	L1	L3	OK	2.22832	1.40137	-0.669116	-0.43087	0.58475	0.868338	no
AGAP001783	AGAP001783	-	2R:10312920-10332387	L1	L3	OK	4.38788	4.33678	-0.0168993	-0.00971704	0.9889	0.996498	no
AGAP001786	AGAP001786	-	2R:10352195-10457721	L1	L3	OK	2.46387	1.13353	-1.12011	-0.713026	0.34875	0.717166	no
AGAP001787	AGAP001787	-	2R:10479868-10481936	L1	L3	OK	15.273	12.9405	-0.239092	-0.199847	0.8016	0.948831	no
AGAP001788	AGAP001788	-	2R:10482018-10483314	L1	L3	OK	27.7579	28.0103	0.0130602	0.0116551	0.98775	0.9963	no
AGAP001789	AGAP001789	-	2R:10483614-10485170	L1	L3	OK	0.319534	0.8105	1.34284	0.805636	0.3595	0.725853	no
AGAP001790	AGAP001790	-	2R:10491596-10493192	L1	L3	OK	2.99216	2.1341	-0.487563	-0.300276	0.72525	0.923244	no
AGAP001791	AGAP001791	-	2R:10512946-10517390	L1	L3	OK	36.704	48.4713	0.401191	0.277488	0.7123	0.918714	no
AGAP001792	AGAP001792	-	2R:10518010-10520280	L1	L3	OK	30.0055	12.7083	-1.23945	-0.953972	0.2381	0.626377	no
AGAP001793	AGAP001793	-	2R:10522412-10523849	L1	L3	OK	8.33294	3.77942	-1.14066	-0.9273	0.26775	0.645755	no
AGAP001794	AGAP001794	-	2R:10524886-10528650	L1	L3	OK	6.76532	4.08309	-0.728496	-0.481158	0.53725	0.844113	no
AGAP001795	AGAP001795	-	2R:10529934-10531440	L1	L3	OK	41.0534	71.5499	0.801449	0.587623	0.4848	0.814773	no
AGAP001796	AGAP001796	-	2R:10532170-10533424	L1	L3	OK	67.7449	61.4456	-0.140802	-0.146218	0.8832	0.969503	no
AGAP001797	AGAP001797	-	2R:10541383-10585913	L1	L3	OK	2006.89	3302.97	0.718803	0.419384	0.5631	0.857762	no
AGAP001798	AGAP001798	-	2R:10586596-10589184	L1	L3	OK	4.92803	9.76903	0.987205	0.696776	0.39905	0.756189	no
AGAP001799	AGAP001799	-	2R:10591412-10597071	L1	L3	OK	1569.02	3281.88	1.06466	0.635371	0.37415	0.737112	no
AGAP001800	AGAP001800	-	2R:10598689-10606185	L1	L3	OK	6.18184	1.45053	-2.09146	-1.20703	0.0929	0.447783	no
AGAP001801	AGAP001801	-	2R:10608498-10609655	L1	L3	OK	29.8339	36.0305	0.272267	0.21508	0.8022	0.948942	no
AGAP001802	AGAP001802	-	2R:10609792-10615620	L1	L3	OK	16.1699	22.5634	0.480672	0.360682	0.61505	0.882413	no
AGAP001803	AGAP001803	-	2R:10615692-10617366	L1	L3	OK	4.33077	2.95677	-0.550601	-0.367327	0.6549	0.897137	no
AGAP001804	AGAP001804	-	2R:10617749-10620802	L1	L3	OK	30.8114	20.4838	-0.588977	-0.487348	0.5209	0.835915	no
AGAP001805	AGAP001805	-	2R:10621227-10623450	L1	L3	OK	3186.24	3793.5	0.251676	0.174051	0.8433	0.960151	no
AGAP001806	AGAP001806	-	2R:10771839-10785393	L1	L3	OK	2.93533	2.42522	-0.275411	-0.191749	0.802	0.948927	no
AGAP001807	AGAP001807	GPRGPH	2R:10790865-10805553	L1	L3	OK	0.617105	0.326898	-0.916677	-0.435993	0.5624	0.857507	no
AGAP001809	AGAP001809	-	2R:10837461-10839379	L1	L3	OK	0.455935	0.275728	-0.725586	-0.405229	0.6349	0.890812	no
AGAP001810	AGAP001810	-	2R:10841633-10844181	L1	L3	OK	57.9232	105.013	0.858351	0.692517	0.38005	0.741096	no
AGAP001811	AGAP001811	IR75h.1	2R:10851534-10853577	L1	L3	NOTEST	0	0.0100586	inf	0	1	1	no
AGAP001812	AGAP001812	IR75h.2	2R:10855567-10857858	L1	L3	NOTEST	0	0	0	0	1	1	no
AGAP001813	AGAP001813	-	2R:10859311-10865032	L1	L3	OK	553.46	428.521	-0.369113	-0.239781	0.7398	0.928246	no
AGAP001814	AGAP001814	-	2R:10859311-10865032	L1	L3	OK	0.630022	0.514282	-0.292843	-0.0097527	0.10935	0.479439	no
AGAP001815	AGAP001815	-	2R:10865041-10866073	L1	L3	OK	2.64157	13.1626	2.31698	1.65629	0.0684	0.39204	no
AGAP001816	AGAP001816	-	2R:10866301-10867306	L1	L3	OK	6.81185	8.37844	0.298635	0.228515	0.80705	0.950352	no
AGAP001817	AGAP001817	-	2R:10867620-10869000	L1	L3	OK	73.1237	46.4727	-0.653954	-0.469772	0.71355	0.919131	no
AGAP001818	AGAP001818	-	2R:10867620-10869000	L1	L3	OK	41.3536	20.8094	-0.990774	-0.540573	0.44655	0.789063	no
AGAP001819	AGAP001819	-	2R:10869931-10870919	L1	L3	OK	32.3361	138.288	2.09646	1.6867	0.0752	0.409465	no
AGAP001820	AGAP001820	-	2R:10871573-10878925	L1	L3	OK	4.08253	2.58448	-0.65959	-0.39703	0.6031	0.877132	no
AGAP001821	AGAP001821	-	2R:10897667-10898832	L1	L3	OK	38.1312	64.8468	0.766062	0.586574	0.4911	0.817935	no
AGAP001822	AGAP001822	-	2R:10900128-10901647	L1	L3	OK	2.16303	7.14872	1.72463	1.25777	0.15785	0.552487	no
AGAP001823	AGAP001823	-	2R:10902266-10903524	L1	L3	OK	1329.1	1686.04	0.343184	0.236833	0.7894	0.945	no
AGAP001824	AGAP001824	-	2R:10911117-11032919	L1	L3	OK	0.899374	0.209304	-2.10332	-0.0215532	0.1544	0.547427	no
AGAP001825	AGAP001825	-	2R:10911117-11032919	L1	L3	OK	1112.11	2291.62	1.04306	0.509046	0.4859	0.815298	no
AGAP001826	AGAP001826	-	2R:11116761-11163371	L1	L3	OK	75.682	83.8262	0.147452	0.0915034	0.89815	0.972851	no
AGAP001827	AGAP001827	-	2R:11265310-11269057	L1	L3	OK	23.0925	15.0561	-0.617078	-0.421109	0.58485	0.868338	no
AGAP001828	AGAP001828	-	2R:11276773-11280461	L1	L3	OK	1.64447	1.30317	-0.335602	-0.208962	0.80245	0.94899	no
AGAP001829	AGAP001829	AGAP001829	2R:11289277-11289350	L1	L3	NOTEST	0	0	0	0	1	1	no
AGAP001830	AGAP001830	AGAP001830	2R:11295933-11296005	L1	L3	NOTEST	0	0	0	0	1	1	no
AGAP001831	AGAP001831	AGAP001831	2R:11307655-11307737	L1	L3	NOTEST	0	0	0	0	1	1	no
AGAP001832	AGAP001832	AGAP001832	2R:11337065-11337138	L1	L3	NOTEST	0	0	0	0	1	1	no
AGAP001833	AGAP001833	AGAP001833	2R:11352123-11352195	L1	L3	NOTEST	0	0	0	0	1	1	no
AGAP001834	AGAP001834	AGAP001834	2R:11360406-11360488	L1	L3	NOTEST	0	0	0	0	1	1	no
AGAP001835	AGAP001835	AGAP001835	2R:11364130-11364212	L1	L3	NOTEST	0	0	0	0	1	1	no
AGAP001836	AGAP001836	AGAP001836	2R:11365428-11365510	L1	L3	NOTEST	0	0	0	0	1	1	no
AGAP001837	AGAP001837	AGAP001837	2R:11377353-11377425	L1	L3	NOTEST	0	0	0	0	1	1	no
AGAP001838	AGAP001838	AGAP001838	2R:11382348-11382430	L1	L3	NOTEST	0	0	0	0	1	1	no
AGAP001839	AGAP001839	AGAP001839	2R:11383443-11383517	L1	L3	NOTEST	0	0	0	0	1	1	no
AGAP001840	AGAP001840	AGAP001840	2R:11388288-11388360	L1	L3	NOTEST	0	0	0	0	1	1	no
AGAP001841	AGAP001841	AGAP001841	2R:11393009-11393082	L1	L3	NOTEST	0	0	0	0	1	1	no
AGAP001842	AGAP001842	AGAP001842	2R:11393504-11393576	L1	L3	NOTEST	0	0	0	0	1	1	no
AGAP001843	AGAP001843	AGAP001843	2R:11394291-11394363	L1	L3	NOTEST	0	0	0	0	1	1	no
AGAP001844	AGAP001844	AGAP001844	2R:11395105-11395178	L1	L3	NOTEST	0	0	0	0	1	1	no
AGAP001845	AGAP001845	AGAP001845	2R:11436108-11436190	L1	L3	NOTEST	0	0	0	0	1	1	no
AGAP001846	AGAP001846	AGAP001846	2R:11437076-11437150	L1	L3	NOTEST	0	0	0	0	1	1	no
AGAP001847	AGAP001847	AGAP001847	2R:11437699-11437773	L1	L3	NOTEST	0	0	0	0	1	1	no
AGAP001848	AGAP001848	AGAP001848	2R:11438917-11438991	L1	L3	NOTEST	0	0	0	0	1	1	no
AGAP001849	AGAP001849	AGAP001849	2R:11444173-11444246	L1	L3	NOTEST	0	0	0	0	1	1	no
AGAP001850	AGAP001850	AGAP001850	2R:11444943-11445015	L1	L3	NOTEST	0	0	0	0	1	1	no
AGAP001851	AGAP001851	AGAP001851	2R:11445698-11445770	L1	L3	NOTEST	0	0	0	0	1	1	no
AGAP001852	AGAP001852	AGAP001852	2R:11446451-11446523	L1	L3	NOTEST	0	0	0	0	1	1	no
AGAP001853	AGAP001853	AGAP001853	2R:11446746-11446826	L1	L3	NOTEST	0	0	0	0	1	1	no
AGAP001854	AGAP001854	-	2R:11447314-11448907	L1	L3	OK	6.92875	8.51091	0.296717	0.227862	0.7802	0.941869	no
AGAP001856	AGAP001856	-	2R:11449081-11460839	L1	L3	OK	0.44371	0.411894	-0.107344	-0.0553016	0.9435	0.984705	no
AGAP001858	AGAP001858	-	2R:11470622-11474065	L1	L3	OK	2.30805	2.12806	-0.117136	-0.0762771	0.92405	0.979719	no
AGAP001859	AGAP001859	-	2R:11504732-11506672	L1	L3	OK	40.2988	31.2994	-0.364604	-0.281945	0.6873	0.908945	no
AGAP001861	AGAP001861	CYP4H14	2R:11508430-11510833	L1	L3	OK	20.9732	130.837	2.64116	1.79685	0.03845	0.301171	no
AGAP001862	AGAP001862	GPRNNA1	2R:11516576-11518058	L1	L3	OK	0.905614	0.208014	-2.12222	-1.03429	0.269	0.646545	no
AGAP001863	AGAP001863	-	2R:11588059-11590290	L1	L3	OK	17.0605	3.30266	-2.36896	-1.34356	0.07075	0.398302	no
AGAP001864	AGAP001864	CYP4H15	2R:11614186-11615787	L1	L3	OK	102.225	117.213	0.19738	0.133608	0.8718	0.966001	no
AGAP001865	AGAP001865	-	2R:11622215-11623103	L1	L3	OK	80.3055	53.2461	-0.592824	-0.553275	0.54105	0.846115	no
AGAP001866	AGAP001866	-	2R:11641204-11688314	L1	L3	OK	4.13493	4.52136	0.128894	0.0953259	0.8997	0.973269	no
AGAP001867	AGAP001867	-	2R:11691760-11698819	L1	L3	OK	3.85543	2.90318	-0.40926	-0.293423	0.69925	0.913327	no
AGAP001870	AGAP001870	-	2R:11703668-11716697	L1	L3	OK	12.9585	7.14946	-0.857992	-0.619138	0.4553	0.794887	no
AGAP001871	AGAP001871	-	2R:11732285-11734690	L1	L3	OK	1.65899	1.28316	-0.370602	-0.250389	0.746	0.930254	no
AGAP001872	AGAP001872	-	2R:11735994-11738881	L1	L3	OK	22.9076	29.2267	0.351466	0.261894	0.71435	0.919427	no
AGAP001873	AGAP001873	-	2R:11741626-11744613	L1	L3	OK	4.90281	7.58913	0.630324	0.509674	0.5196	0.835245	no
AGAP001874	AGAP001874	-	2R:11749193-11777977	L1	L3	OK	31.5476	24.1306	-0.386669	-0.275656	0.6865	0.908805	no
AGAP001877	AGAP001877	-	2R:11780126-11794013	L1	L3	OK	2.18289	1.18539	-0.880874	-0.602247	0.42165	0.773493	no
AGAP001878	AGAP001878	-	2R:11797322-11798213	L1	L3	OK	50.4986	36.5429	-0.46665	-0.504794	0.6086	0.879562	no
AGAP001879	AGAP001879	-	2R:11798219-11800517	L1	L3	OK	13.0957	13.8893	0.0848762	0.06811	0.93165	0.981748	no
AGAP001880	AGAP001880	-	2R:11805626-11807268	L1	L3	NOTEST	0.0866803	0.0329554	-1.39519	0	1	1	no
AGAP001881	AGAP001881	-	2R:11833851-11837198	L1	L3	OK	16.2076	33.7326	1.05747	0.80541	0.30505	0.679494	no
AGAP001882	AGAP001882	-	2R:11839353-11841426	L1	L3	OK	5.67336	6.80581	0.262562	0.218669	0.80565	0.950027	no
AGAP001883	AGAP001883	-	2R:11855013-11857698	L1	L3	OK	4.38831	1.88398	-1.21988	-0.916029	0.2721	0.649138	no
AGAP001884	AGAP001884	-	2R:11882020-11885600	L1	L3	OK	116.179	185.304	0.673544	0.473752	0.56125	0.856788	no
AGAP001885	AGAP001885	-	2R:11885787-11887098	L1	L3	OK	15.6311	11.8211	-0.403054	-0.331512	0.68855	0.909608	no
AGAP001886	AGAP001886	-	2R:11888994-11894017	L1	L3	OK	8.6171	17.2929	1.00491	0.838063	0.2816	0.657623	no
AGAP001887	AGAP001887	-	2R:11906043-11906759	L1	L3	OK	52.9571	44.6602	-0.245836	-0.273115	0.79865	0.947749	no
AGAP001888	AGAP001888	-	2R:11907699-11910024	L1	L3	OK	6.88238	5.24327	-0.39244	-0.311732	0.6935	0.911398	no
AGAP001889	AGAP001889	-	2R:11911869-11912392	L1	L3	OK	89.1103	271.123	1.60529	1.79597	0.12145	0.49962	no
AGAP001890	AGAP001890	-	2R:11913001-11916521	L1	L3	OK	261.909	194.705	-0.427772	-0.305988	0.74075	0.928597	no
AGAP001891	AGAP001891	-	2R:11913001-11916521	L1	L3	OK	36.672	26.0499	-0.4934	-0.147698	0.8332	0.957293	no
AGAP001892	AGAP001892	-	2R:11917628-11919234	L1	L3	OK	7.48866	9.24548	0.30404	0.235255	0.7723	0.939492	no
AGAP001893	AGAP001893	-	2R:11920532-11921866	L1	L3	OK	5.62829	2.95825	-0.927952	-0.713251	0.4171	0.770443	no
AGAP001894	AGAP001894	-	2R:11923301-11926819	L1	L3	OK	39.0494	32.7492	-0.253842	-0.217591	0.7821	0.942419	no
AGAP001895	AGAP001895	-	2R:11930096-11936362	L1	L3	OK	2.59931	1.18355	-1.13501	-0.767237	0.32385	0.695854	no
AGAP001896	AGAP001896	-	2R:11948395-11949914	L1	L3	OK	14.6113	14.1236	-0.0489758	-0.0443605	0.95795	0.988367	no
AGAP001897	AGAP001897	-	2R:11950444-11953744	L1	L3	OK	1.38789	0.808505	-0.779566	-0.526244	0.5	0.824342	no
AGAP001898	AGAP001898	-	2R:11953825-11955037	L1	L3	OK	80.0305	86.3318	0.109342	0.0883516	0.9164	0.977697	no
AGAP001899	AGAP001899	-	2R:11955909-11963410	L1	L3	OK	11.8635	9.56462	-0.310755	-0.247128	0.7386	0.927696	no
AGAP001900	AGAP001900	-	2R:11965229-11967114	L1	L3	OK	2.06733	2.18865	0.0822717	0.0570224	0.9427	0.98447	no
AGAP001901	AGAP001901	-	2R:11967474-11971280	L1	L3	OK	1.27002	1.93055	0.604165	0.407141	0.59755	0.874523	no
AGAP001902	AGAP001902	-	2R:11972460-11974403	L1	L3	OK	28.1686	53.6055	0.928295	0.79065	0.3412	0.71094	no
AGAP001903	AGAP001903	-	2R:11975822-11977806	L1	L3	OK	530.929	623.638	0.232191	0.166027	0.83635	0.958151	no
AGAP001905	AGAP001905	-	2R:11978381-11987819	L1	L3	OK	5.7767	3.02143	-0.935016	-0.618245	0.3821	0.742672	no
AGAP001907	AGAP001907	-	2R:11993621-11999176	L1	L3	OK	1.21003	0.4889	-1.30743	-0.785182	0.31725	0.690074	no
AGAP001908	AGAP001908	-	2R:12003202-12005507	L1	L3	OK	5.44651	3.65438	-0.575706	-0.424104	0.58795	0.87024	no
AGAP001909	AGAP001909	-	2R:12006613-12009304	L1	L3	OK	3.42691	2.96725	-0.207783	-0.132764	0.86915	0.965591	no
AGAP001910	AGAP001910	-	2R:12009508-12011157	L1	L3	OK	2532.26	3512.84	0.472211	0.354302	0.69375	0.911398	no
AGAP001911	AGAP001911	-	2R:12011654-12012730	L1	L3	OK	6821.4	6109.47	-0.15902	-0.0821829	0.92505	0.979911	no
AGAP001912	AGAP001912	GPROR8	2R:12012989-12014364	L1	L3	NOTEST	0	0	0	0	1	1	no
AGAP001913	AGAP001913	-	2R:12021328-12023879	L1	L3	OK	0.62929	3.39747	2.43266	1.69464	0.0434	0.317804	no
AGAP001914	AGAP001914	-	2R:12025703-12027590	L1	L3	OK	32.0756	22.0073	-0.543495	-0.433281	0.5941	0.873232	no
AGAP001915	AGAP001915	GPRGR24	2R:12028578-12030120	L1	L3	NOTEST	0.0568793	0.0757863	0.414034	0	1	1	no
AGAP001916	AGAP001916	-	2R:12076165-12089005	L1	L3	OK	1.33606	1.17668	-0.183267	-0.107137	0.88905	0.971008	no
AGAP001917	AGAP001917	-	2R:12093359-12095236	L1	L3	OK	10.6579	30.7202	1.52726	1.15505	0.15455	0.547763	no
AGAP001918	AGAP001918	-	2R:12095511-12097245	L1	L3	OK	17.9611	18.3283	0.0292044	0.0242461	0.9761	0.993274	no
AGAP001919	AGAP001919	-	2R:12097942-12099925	L1	L3	OK	316.618	96.3826	-1.7159	-1.20247	0.1382	0.525983	no
AGAP001920	AGAP001920	AGAP001920	2R:12101003-12101075	L1	L3	NOTEST	0	0	0	0	1	1	no
AGAP001921	AGAP001921	AGAP001921	2R:12101459-12101531	L1	L3	NOTEST	0	0	0	0	1	1	no
AGAP001922	AGAP001922	AGAP001922	2R:12101673-12101745	L1	L3	NOTEST	0	0	0	0	1	1	no
AGAP001923	AGAP001923	-	2R:12104540-12107273	L1	L3	OK	7.81113	4.66894	-0.742436	-0.609412	0.436	0.78258	no
AGAP001924	AGAP001924	-	2R:12294979-12296203	L1	L3	OK	10.7134	1.92342	-2.47767	-1.63014	0.0713	0.399325	no
AGAP001925	AGAP001925	-	2R:12299383-12332346	L1	L3	OK	1.01091	0.262766	-1.94381	-1.07835	0.19075	0.585569	no
AGAP001926	AGAP001926	AGAP001926	2R:12343282-12343355	L1	L3	NOTEST	0	0	0	0	1	1	no
AGAP001927	AGAP001927	AGAP001927	2R:12349268-12349341	L1	L3	NOTEST	0	0	0	0	1	1	no
AGAP001928	AGAP001928	-	2R:12380417-12382914	L1	L3	OK	93.6064	71.9625	-0.379362	-0.248151	0.7667	0.937629	no
AGAP001929	AGAP001929	-	2R:12383703-12388896	L1	L3	OK	3.49904	1.6222	-1.109	-0.734384	0.33355	0.704501	no
AGAP001930	AGAP001930	-	2R:12389829-12392626	L1	L3	OK	13.9662	6.43068	-1.1189	-0.686733	0.34245	0.712304	no
AGAP001931	AGAP001931	-	2R:12405845-12406419	L1	L3	OK	2.49616	11.5288	2.20746	1.87109	0.0932	0.448512	no
AGAP001932	AGAP001932	-	2R:12406769-12407785	L1	L3	OK	7.46907	12.2894	0.718413	0.568407	0.52875	0.839848	no
AGAP001933	AGAP001933	-	2R:12424562-12426730	L1	L3	OK	6.11231	4.85484	-0.332294	-0.265744	0.73475	0.926256	no
AGAP001934	AGAP001934	-	2R:12499809-12500847	L1	L3	OK	1.71618	0.440073	-1.96339	-1.2717	0.185	0.582771	no
AGAP001935	AGAP001935	-	2R:12534895-12621762	L1	L3	OK	3.0059	1.2099	-1.31291	-0.798328	0.2596	0.637875	no
AGAP001936	AGAP001936	-	2R:12644795-12665612	L1	L3	OK	2.31317	1.06713	-1.11614	-0.709427	0.32395	0.695854	no
AGAP001937	AGAP001937	RM33_ANOGA	2R:12670178-12671299	L1	L3	OK	104.625	87.0695	-0.264995	-0.345838	0.7799	0.941764	no
AGAP001938	AGAP001938	-	2R:12671582-12673939	L1	L3	OK	6.87986	9.14528	0.410648	0.272394	0.7396	0.928179	no
AGAP001939	AGAP001939	-	2R:12677693-12680051	L1	L3	OK	16.8381	19.2954	0.196533	0.126323	0.87245	0.966286	no
AGAP001940	AGAP001940	-	2R:12680159-12680777	L1	L3	OK	109.136	91.8795	-0.248315	-0.241992	0.8026	0.948995	no
AGAP001941	AGAP001941	-	2R:12681097-12683927	L1	L3	OK	4.0059	5.95959	0.573088	0.161424	0.874	0.96666	no
AGAP001942	AGAP001942	-	2R:12681097-12683927	L1	L3	OK	21.6983	76.5259	1.81837	0.983125	0.1701	0.565824	no
AGAP001943	AGAP001943	-	2R:12684514-12690361	L1	L3	OK	9.25229	7.77241	-0.251448	-0.16238	0.8328	0.957243	no
AGAP001944	AGAP001944	-	2R:12692619-12717413	L1	L3	OK	6.89863	8.42817	0.288909	0.194476	0.80405	0.949366	no
AGAP001945	AGAP001945	-	2R:12720849-12724816	L1	L3	OK	4.26257	6.73282	0.659487	0.461203	0.55525	0.853999	no
AGAP001946	AGAP001946	-	2R:12726311-12727124	L1	L3	OK	5.1089	4.98088	-0.0366113	-0.0255967	0.97805	0.993844	no
AGAP001947	AGAP001947	-	2R:12727415-12743008	L1	L3	OK	1.74341	1.38377	-0.333307	-0.199053	0.7974	0.947384	no
AGAP001948	AGAP001948	-	2R:12766674-12768198	L1	L3	OK	19.282	14.9991	-0.362378	-0.301245	0.70955	0.9176	no
AGAP001949	AGAP001949	-	2R:12768694-12774338	L1	L3	OK	0.75782	0.688238	-0.138947	-0.0919807	0.9021	0.973966	no
AGAP001950	AGAP001950	-	2R:12774800-12777198	L1	L3	OK	1.61845	0.764266	-1.08247	-0.718753	0.363	0.728131	no
AGAP001951	AGAP001951	-	2R:12778937-12780479	L1	L3	OK	45.5325	33.984	-0.42204	-0.35959	0.664	0.90071	no
AGAP001952	AGAP001952	-	2R:12780684-12782505	L1	L3	OK	0.020214	7.81622	8.59498	3.63783	0.21845	0.615428	no
AGAP001953	AGAP001953	-	2R:12793302-12794674	L1	L3	OK	13.7414	14.7188	0.0991317	0.0758854	0.92845	0.980921	no
AGAP001954	AGAP001954	NAA25_ANOGA	2R:12797645-12801508	L1	L3	OK	6.4695	4.55591	-0.505916	-0.402749	0.60285	0.877044	no
AGAP001955	AGAP001955	-	2R:12802212-12808232	L1	L3	OK	9.60561	13.6064	0.502332	0.0394807	0.70675	0.916489	no
AGAP001956	AGAP001956	-	2R:12802212-12808232	L1	L3	OK	260.898	3399.63	3.70382	2.27213	0.02945	0.265716	no
AGAP001957	AGAP001957	-	2R:12809542-12829007	L1	L3	OK	40.5659	33.719	-0.266705	-0.198549	0.77415	0.939881	no
AGAP001958	AGAP001958	CRY1_ANOGA	2R:12836579-12840281	L1	L3	OK	31.2456	71.4474	1.19323	0.970405	0.2152	0.61189	no
AGAP001959	AGAP001959	-	2R:12841067-12843396	L1	L3	OK	11.148	7.19228	-0.632257	-0.497937	0.52905	0.840017	no
AGAP001960	AGAP001960	-	2R:12866127-12869332	L1	L3	NOTEST	0.0530899	0.0107045	-2.31022	0	1	1	no
AGAP001961	AGAP001961	GPRVPR2	2R:12906882-12909642	L1	L3	OK	0.711836	0.436158	-0.706695	-0.374038	0.68335	0.907267	no
AGAP001962	AGAP001962	GPRVPR1	2R:12913820-12937345	L1	L3	OK	2.18187	1.55821	-0.485674	-0.289731	0.67185	0.904058	no
AGAP001963	AGAP001963	AGAP001963	2R:12913820-12937345	L1	L3	NOTEST	0	0	0	0	1	1	no
AGAP001964	AGAP001964	-	2R:12971257-12973402	L1	L3	OK	1.12293	2.28207	1.02308	0.69441	0.4252	0.775891	no
AGAP001965	AGAP001965	-	2R:12976760-12978999	L1	L3	OK	12.1838	22.4033	0.87875	0.740926	0.3538	0.721246	no
AGAP001966	AGAP001966	-	2R:12979691-12982136	L1	L3	OK	63.4015	62.1589	-0.0285548	-0.0212631	0.9784	0.993887	no
AGAP001967	AGAP001967	-	2R:12985651-12988388	L1	L3	OK	1.16739	1.53679	0.396629	0.277409	0.72425	0.922953	no
AGAP001968	AGAP001968	-	2R:12988768-12990379	L1	L3	OK	10.1433	7.87711	-0.364786	-0.260155	0.70825	0.917242	no
AGAP001969	AGAP001969	-	2R:12990760-12991837	L1	L3	NOTEST	0.00761725	0	#NAME?	0	1	1	no
AGAP001970	AGAP001970	-	2R:12992452-12993988	L1	L3	NOTEST	0.0223642	0.0540407	1.27286	0	1	1	no
AGAP001971	AGAP001971	-	2R:12994465-12999278	L1	L3	OK	37.7932	91.9384	1.28254	0.898027	0.24605	0.629935	no
AGAP001972	AGAP001972	-	2R:12999647-13001649	L1	L3	OK	8.77228	5.43347	-0.691077	-0.576592	0.476	0.808741	no
AGAP001973	AGAP001973	-	2R:13002444-13014280	L1	L3	OK	194.295	105.334	-0.883282	-0.683277	0.43225	0.780169	no
AGAP001974	AGAP001974	-	2R:13002444-13014280	L1	L3	OK	4.66967	38.8141	3.05519	0.523727	0.38255	0.742881	no
AGAP001975	AGAP001975	-	2R:13017722-13018831	L1	L3	OK	34.5967	36.3823	0.0726022	0.0678815	0.94065	0.983929	no
AGAP001976	AGAP001976	-	2R:13018941-13020014	L1	L3	OK	72.3642	59.1722	-0.290357	-0.260637	0.77945	0.941702	no
AGAP001978	AGAP001978	-	2R:13020731-13042812	L1	L3	OK	3.90492	1.59202	-1.29444	-0.849595	0.2642	0.642217	no
AGAP001979	AGAP001979	SCRASP3	2R:13047590-13056621	L1	L3	OK	9.12278	8.67665	-0.0723355	-0.0485167	0.95045	0.986661	no
AGAP001980	AGAP001980	-	2R:13087481-13092836	L1	L3	OK	3.25472	20.1309	2.6288	1.90336	0.0129	0.173002	no
AGAP001981	AGAP001981	-	2R:13098150-13110036	L1	L3	OK	20.3732	122.708	2.59048	1.86122	0.01245	0.16949	no
AGAP001982	AGAP001982	-	2R:13117588-13119875	L1	L3	OK	2.04313	20.2034	3.30575	2.76506	0.0096	0.147639	no
AGAP001983	AGAP001983	-	2R:13133424-13135790	L1	L3	OK	89.461	48.845	-0.873046	-0.698441	0.45405	0.794164	no
AGAP001984	AGAP001984	-	2R:13150829-13154837	L1	L3	OK	5.74232	26.897	2.22774	1.68751	0.0801	0.420542	no
AGAP001985	AGAP001985	-	2R:13156099-13179478	L1	L3	OK	2.09519	0.700026	-1.5816	-0.865566	0.2845	0.66035	no
AGAP001986	AGAP001986	-	2R:13187295-13208622	L1	L3	OK	14.8546	11.753	-0.337885	-0.275624	0.7168	0.920309	no
AGAP001987	AGAP001987	-	2R:13187295-13208622	L1	L3	OK	1.10688	0.546619	-1.01789	-0.169626	0.7929	0.946039	no
AGAP001988	AGAP001988	-	2R:13208875-13209948	L1	L3	NOTEST	0	0.0205354	inf	0	1	1	no
AGAP001989	AGAP001989	-	2R:13210283-13211226	L1	L3	OK	0.0182918	13.505	9.52808	2.81641	0.2199	0.615679	no
AGAP001990	AGAP001990	-	2R:13212098-13237607	L1	L3	OK	6.2788	5.20866	-0.269576	-0.0438721	0.8764	0.967279	no
AGAP001991	AGAP001991	-	2R:13212098-13237607	L1	L3	OK	4.61385	2.90726	-0.666314	-0.0821777	0.7344	0.926143	no
AGAP001993	AGAP001993	-	2R:13212098-13237607	L1	L3	OK	1.49507	0.576182	-1.37562	-0.0801787	0.57265	0.862575	no
AGAP001994	AGAP001994	-	2R:13315690-13318196	L1	L3	OK	9.36615	8.03097	-0.221882	-0.139955	0.86145	0.96393	no
AGAP001995	AGAP001995	-	2R:13318399-13319597	L1	L3	OK	359.431	201.772	-0.832986	-0.650587	0.4507	0.791946	no
AGAP001996	AGAP001996	-	2R:13319934-13320974	L1	L3	OK	12.7395	10.7659	-0.242836	-0.218414	0.80665	0.950301	no
AGAP001997	AGAP001997	-	2R:13321239-13322751	L1	L3	OK	39.3058	35.0068	-0.167107	-0.146844	0.85375	0.96228	no
AGAP001998	AGAP001998	-	2R:13322899-13323616	L1	L3	OK	315.711	266.89	-0.24236	-0.206087	0.8366	0.958263	no
AGAP001999	AGAP001999	-	2R:13353614-13360847	L1	L3	OK	3.99647	3.50148	-0.190763	-0.128783	0.8579	0.963336	no
AGAP002000	AGAP002000	-	2R:13365917-13368708	L1	L3	OK	2.13425	0.144763	-3.88197	-2.23915	0.1713	0.567605	no
AGAP002002	AGAP002002	-	2R:13400734-13403075	L1	L3	OK	5.95559	12.274	1.04329	0.800839	0.31155	0.68513	no
AGAP002003	AGAP002003	-	2R:13403557-13405629	L1	L3	OK	28.6432	20.1645	-0.506375	-0.385538	0.58835	0.870479	no
AGAP002004	AGAP002004	-	2R:13406059-13409137	L1	L3	OK	3.98253	3.86888	-0.0417665	-0.0318503	0.96435	0.989964	no
AGAP002005	AGAP002005	-	2R:13533899-13535451	L1	L3	OK	92.2597	43.7901	-1.0751	-0.669753	0.43055	0.779148	no
AGAP002006	AGAP002006	-	2R:13550737-13556563	L1	L3	OK	1.1755	0.318104	-1.88571	-1.1424	0.19405	0.589405	no
AGAP002007	AGAP002007	-	2R:13729815-13733053	L1	L3	OK	4.03469	2.72557	-0.565898	-0.345917	0.69	0.910208	no
AGAP002008	AGAP002008	-	2R:13835945-13837677	L1	L3	OK	11.0977	12.466	0.167746	0.139374	0.8637	0.96432	no
AGAP002009	AGAP002009	-	2R:13875375-13889539	L1	L3	NOTEST	0.00549592	0.046029	3.06611	0	1	1	no
AGAP002010	AGAP002010	-	2R:13889941-13891213	L1	L3	OK	292.256	307.189	0.0718945	0.0393253	0.95105	0.986729	no
AGAP002011	AGAP002011	-	2R:13892543-13895367	L1	L3	OK	75.2165	86.9845	0.20971	0.172919	0.8302	0.956936	no
AGAP002012	AGAP002012	-	2R:13898543-13921949	L1	L3	OK	4.44361	14.5547	1.71168	0.461703	0.5163	0.833452	no
AGAP002013	AGAP002013	-	2R:13927784-13932101	L1	L3	NOTEST	0.115631	0.0643305	-0.845949	0	1	1	no
AGAP002014	AGAP002014	-	2R:13932761-13935504	L1	L3	OK	6.83789	8.88688	0.378126	0.321509	0.67985	0.906273	no
AGAP002015	AGAP002015	-	2R:13936706-13956091	L1	L3	OK	9.82003	6.45635	-0.605008	-0.362017	0.6045	0.87786	no
AGAP002016	AGAP002016	-	2R:13956325-13960286	L1	L3	OK	91.6335	274.838	1.58464	0.965495	0.24605	0.629935	no
AGAP002017	AGAP002017	-	2R:13956325-13960286	L1	L3	OK	2.09317	2.11817	0.0171301	0.000635445	0.728	0.924238	no
AGAP002018	AGAP002018	-	2R:13961510-13971752	L1	L3	OK	5.09052	6.11068	0.26352	0.171636	0.8156	0.952563	no
AGAP002019	AGAP002019	-	2R:14010284-14011960	L1	L3	OK	11.9233	9.20702	-0.372982	-0.323894	0.688	0.909281	no
AGAP002020	AGAP002020	-	2R:14012135-14013188	L1	L3	OK	1517.89	1673.7	0.140968	0.0897453	0.9213	0.978793	no
AGAP002021	AGAP002021	-	2R:14014495-14021640	L1	L3	OK	8.67756	18.9646	1.12795	0.937105	0.2778	0.65481	no
AGAP002022	AGAP002022	-	2R:14023309-14025269	L1	L3	OK	4.66684	4.54455	-0.0383088	-0.0254212	0.9738	0.9926	no
AGAP002023	AGAP002023	-	2R:14045792-14048939	L1	L3	OK	3.95011	3.57017	-0.1459	-0.110551	0.88775	0.970893	no
AGAP002024	AGAP002024	-	2R:14051080-14067777	L1	L3	OK	3.75729	2.611	-0.525088	-0.381864	0.616	0.882809	no
AGAP002025	AGAP002025	OBP11	2R:14069094-14069749	L1	L3	NOTEST	0.35501	0.34322	-0.048729	0	1	1	no
AGAP002026	AGAP002026	-	2R:14072672-14074022	L1	L3	OK	40.8378	19.4459	-1.07044	-0.769416	0.2749	0.652191	no
AGAP002028	AGAP002028	-	2R:14075793-14083763	L1	L3	OK	4.58397	4.2181	-0.120005	-0.0898185	0.90395	0.974447	no
AGAP002030	AGAP002030	-	2R:14084579-14097200	L1	L3	OK	3.91579	2.24804	-0.800633	-0.48285	0.52495	0.837609	no
AGAP002031	AGAP002031	AGAP002031	2R:14098300-14098372	L1	L3	NOTEST	0	0	0	0	1	1	no
AGAP002032	AGAP002032	-	2R:14098485-14109460	L1	L3	OK	7.69229	7.28218	-0.0790423	-0.0635063	0.92745	0.980709	no
AGAP002033	AGAP002033	-	2R:14098485-14109460	L1	L3	OK	0.465224	2.29657	2.30349	0.346721	0.62515	0.886797	no
AGAP002035	AGAP002035	-	2R:14110609-14115743	L1	L3	OK	14.4877	13.1997	-0.134326	-0.0865213	0.9097	0.976022	no
AGAP002036	AGAP002036	-	2R:14119306-14124417	L1	L3	OK	3.18552	4.58901	0.526653	0.359107	0.64485	0.893996	no
AGAP002037	AGAP002037	-	2R:14116060-14117553	L1	L3	OK	8.88548	10.4632	0.235808	0.185036	0.8256	0.955285	no
AGAP002038	AGAP002038	-	2R:14126284-14129473	L1	L3	OK	3.58331	4.06281	0.181187	0.129029	0.87145	0.966001	no
AGAP002039	AGAP002039	-	2R:14217621-14219247	L1	L3	OK	26.0038	28.9358	0.154134	0.132208	0.86745	0.965449	no
AGAP002040	AGAP002040	-	2R:14293692-14299822	L1	L3	OK	2.53414	0.839816	-1.59335	-0.866789	0.2504	0.630659	no
AGAP002041	AGAP002041	-	2R:14312601-14358238	L1	L3	OK	0.620922	0.427499	-0.53849	-0.291234	0.6774	0.905656	no
AGAP002043	AGAP002043	-	2R:14412815-14414564	L1	L3	OK	3.99656	6.36022	0.670319	0.477888	0.55665	0.854825	no
AGAP002044	AGAP002044	GPROR77	2R:14476577-14477808	L1	L3	NOTEST	0.00647268	0	#NAME?	0	1	1	no
AGAP002045	AGAP002045	GPROR75	2R:14483174-14484547	L1	L3	NOTEST	0.00597461	0	#NAME?	0	1	1	no
AGAP002046	AGAP002046	GPROR76	2R:14488895-14490269	L1	L3	NOTEST	0	0	0	0	1	1	no
AGAP002047	AGAP002047	-	2R:14526242-14530988	L1	L3	OK	14.7063	19.6437	0.417631	0.289081	0.7131	0.918926	no
AGAP002048	AGAP002048	-	2R:14533617-14540779	L1	L3	OK	3.18771	1.82695	-0.803086	-0.445351	0.51195	0.831165	no
AGAP002049	AGAP002049	-	2R:14551197-14552501	L1	L3	OK	135.85	49.2501	-1.46382	-1.18248	0.1587	0.553897	no
AGAP002050	AGAP002050	-	2R:14555415-14560541	L1	L3	OK	6.74426	7.33284	0.120711	0.089839	0.90575	0.974903	no
AGAP002051	AGAP002051	-	2R:14587907-14601133	L1	L3	OK	49.8087	24.3231	-1.03407	-0.701382	0.42945	0.778436	no
AGAP002052	AGAP002052	-	2R:14647187-14654837	L1	L3	OK	0.991279	6.73876	2.76512	1.64674	0.04895	0.337331	no
AGAP002053	AGAP002053	-	2R:14656431-14657743	L1	L3	OK	37.3876	48.3606	0.371273	0.362664	0.68375	0.907395	no
AGAP002054	AGAP002054	-	2R:14659702-14675948	L1	L3	OK	24.0501	19.1814	-0.326337	-0.273511	0.71805	0.920841	no
AGAP002055	AGAP002055	-	2R:14678932-14682243	L1	L3	OK	197.64	368.224	0.897706	0.548541	0.49605	0.8215	no
AGAP002056	AGAP002056	-	2R:14682870-14686149	L1	L3	OK	6.80065	12.2537	0.849472	0.628004	0.4166	0.770012	no
AGAP002058	AGAP002058	-	2R:14686566-14689309	L1	L3	OK	15.2401	7.29197	-1.06349	-0.828625	0.2855	0.661233	no
AGAP002059	AGAP002059	-	2R:14690346-14693835	L1	L3	OK	7.57999	13.4651	0.828959	0.657485	0.3566	0.72359	no
AGAP002060	AGAP002060	-	2R:14694681-14701678	L1	L3	OK	7.1014	11.0988	0.64423	0.47693	0.545	0.848619	no
AGAP002061	AGAP002061	-	2R:14715992-14717461	L1	L3	OK	163.187	87.5439	-0.898452	-0.677859	0.3986	0.755853	no
AGAP002062	AGAP002062	FAM50_ANOGA	2R:14717530-14718676	L1	L3	OK	15.728	10.3772	-0.599917	-0.543302	0.5284	0.839657	no
AGAP002063	AGAP002063	-	2R:14719715-14723114	L1	L3	OK	138.689	141.165	0.0255272	0.0198403	0.98015	0.994703	no
AGAP002064	AGAP002064	-	2R:14719715-14723114	L1	L3	OK	13.4813	18.0845	0.423793	0.0769158	0.92295	0.979376	no
AGAP002065	AGAP002065	-	2R:14723264-14724907	L1	L3	OK	18.8073	28.339	0.591491	0.508075	0.542	0.846646	no
AGAP002066	AGAP002066	-	2R:14726796-14727957	L1	L3	OK	15.9753	10.5672	-0.596243	-0.557003	0.56995	0.861296	no
AGAP002067	AGAP002067	-	2R:14728818-14737475	L1	L3	OK	40.3744	30.1398	-0.421767	-0.358408	0.6495	0.895397	no
AGAP002068	AGAP002068	-	2R:14728818-14737475	L1	L3	OK	0.356488	1.2273	1.78357	0.137322	0.5571	0.855126	no
AGAP002069	AGAP002069	-	2R:14743716-14746013	L1	L3	OK	0.340553	0.874402	1.36042	0.686286	0.46085	0.798568	no
AGAP002070	AGAP002070	-	2R:14780224-14781463	L1	L3	OK	7.30789	11.5525	0.660673	0.489929	0.57185	0.862156	no
AGAP002071	AGAP002071	-	2R:14793429-14799403	L1	L3	OK	18.0319	45.0484	1.32093	1.1027	0.1554	0.54926	no
AGAP002072	AGAP002072	-	2R:14800489-14813625	L1	L3	OK	7.65443	10.498	0.455743	0.362419	0.6729	0.904418	no
AGAP002073	AGAP002073	-	2R:14818975-14820756	L1	L3	OK	17.2668	10.8028	-0.676586	-0.597691	0.46025	0.798326	no
AGAP002074	AGAP002074	-	2R:14820873-14823625	L1	L3	OK	5.19757	6.33315	0.285086	0.136693	0.8473	0.960698	no
AGAP002075	AGAP002075	-	2R:14823863-14826298	L1	L3	OK	3.9143	2.91444	-0.425536	-0.314923	0.69415	0.911557	no
AGAP002076	AGAP002076	-	2R:14826966-14831432	L1	L3	OK	808.592	1317.26	0.704058	0.3839	0.6304	0.888866	no
AGAP002077	AGAP002077	-	2R:14831779-14833467	L1	L3	OK	10.8201	11.6576	0.107557	0.0909645	0.90805	0.975698	no
AGAP002078	AGAP002078	-	2R:14833741-14834389	L1	L3	OK	169.479	117.75	-0.525385	-0.515197	0.6079	0.87943	no
AGAP002079	AGAP002079	-	2R:14838994-14853390	L1	L3	OK	1.26134	0.116608	-3.43521	-1.65304	0.10635	0.474777	no
AGAP002080	AGAP002080	-	2R:14887447-14895033	L1	L3	NOTEST	0.0219011	0	#NAME?	0	1	1	no
AGAP002081	AGAP002081	-	2R:14897831-14903827	L1	L3	OK	3.05631	2.88514	-0.0831502	-0.0570816	0.9398	0.983566	no
AGAP002082	AGAP002082	-	2R:14906492-14936783	L1	L3	OK	4.9787	2.8746	-0.792409	-0.498467	0.5314	0.840653	no
AGAP002083	AGAP002083	-	2R:15086711-15111339	L1	L3	OK	0.549296	0.735117	0.420389	0.190585	0.77665	0.941099	no
AGAP002084	AGAP002084	-	2R:15117638-15128102	L1	L3	OK	7.64928	9.51597	0.315028	0.237716	0.739	0.927791	no
AGAP002085	AGAP002085	-	2R:15137114-15143746	L1	L3	OK	107.698	343.234	1.6722	1.07198	0.14385	0.533027	no
AGAP002086	AGAP002086	-	2R:15148368-15153499	L1	L3	OK	5.82069	4.79498	-0.279665	-0.228357	0.76865	0.938454	no
AGAP002087	AGAP002087	-	2R:15154349-15154869	L1	L3	OK	123.259	118.24	-0.0599778	-0.0801471	0.94965	0.986457	no
AGAP002088	AGAP002088	-	2R:15155208-15156993	L1	L3	OK	41.417	28.6847	-0.529945	-0.418043	0.5954	0.873792	no
AGAP002089	AGAP002089	-	2R:15157930-15160536	L1	L3	OK	5.72089	1.41922	-2.01115	-1.45208	0.0788	0.417829	no
AGAP002090	AGAP002090	COE16738	2R:15199182-15211996	L1	L3	OK	3.25894	1.14916	-1.50383	-0.909897	0.21995	0.615679	no
AGAP002091	AGAP002091	-	2R:15221487-15227114	L1	L3	OK	5.49464	12.2812	1.16036	0.7672	0.3224	0.694655	no
AGAP002092	AGAP002092	-	2R:15231601-15232478	L1	L3	OK	24.3676	29.6302	0.282106	0.271737	0.7746	0.940131	no
AGAP002093	AGAP002093	-	2R:15233477-15252328	L1	L3	OK	9.90376	16.4635	0.733222	0.613303	0.4239	0.774998	no
AGAP002094	AGAP002094	-	2R:15257858-15262080	L1	L3	OK	3.42367	3.04738	-0.167973	-0.1283	0.8707	0.965868	no
AGAP002095	AGAP002095	-	2R:15296630-15326760	L1	L3	OK	3.6771	2.47982	-0.568334	-0.361404	0.60495	0.878018	no
AGAP002097	AGAP002097	-	2R:15327134-15329582	L1	L3	OK	7.20936	6.20502	-0.216435	-0.162138	0.8348	0.957656	no
AGAP002098	AGAP002098	-	2R:15329622-15329982	L1	L3	OK	13.0546	13.4509	0.0431409	0.049385	0.973	0.992295	no
AGAP002099	AGAP002099	-	2R:15331450-15333246	L1	L3	OK	6.01097	7.4084	0.301564	0.250784	0.76245	0.935929	no
AGAP002100	AGAP002100	-	2R:15333740-15336896	L1	L3	OK	0.773583	1.31991	0.770816	0.4878	0.5382	0.844361	no
AGAP002101	AGAP002101	-	2R:15427378-15431581	L1	L3	OK	17.8521	14.544	-0.295675	-0.218248	0.76825	0.938317	no
AGAP002102	AGAP002102	-	2R:15435562-15437494	L1	L3	NOTEST	0.01128	0.0357048	1.66235	0	1	1	no
AGAP002104	AGAP002104	-	2R:15517129-15570258	L1	L3	OK	1.14562	0.189874	-2.59301	-1.4423	0.08995	0.441884	no
AGAP002105	AGAP002105	-	2R:15665439-15666091	L1	L3	OK	0	2.55609	inf	#NAME?	0.004	0.0889423	no
AGAP002106	AGAP002106	-	2R:15698396-15701879	L1	L3	OK	3.23872	1.78873	-0.856483	-0.658712	0.38585	0.745927	no
AGAP002107	AGAP002107	-	2R:15703513-15704615	L1	L3	OK	71.9057	34.8463	-1.0451	-0.966359	0.2783	0.655187	no
AGAP002108	AGAP002108	-	2R:15705486-15706852	L1	L3	OK	0.616005	0.166814	-1.8847	-0.738632	0.54345	0.847499	no
AGAP002109	AGAP002109	-	2R:15711957-15737190	L1	L3	OK	6.33351	6.51563	0.040899	0.0289499	0.9721	0.992201	no
AGAP002110	AGAP002110	-	2R:15742125-15743771	L1	L3	OK	2.33559	0.531603	-2.13537	-1.29197	0.1403	0.528037	no
AGAP002111	AGAP002111	ZGPAT_ANOGA	2R:15751131-15752827	L1	L3	OK	5.51807	4.71138	-0.228015	-0.182886	0.82175	0.954443	no
AGAP002112	AGAP002112	-	2R:15753031-15754999	L1	L3	OK	5.499	6.27779	0.191089	0.158529	0.841	0.95928	no
AGAP002113	AGAP002113	-	2R:15755286-15758115	L1	L3	OK	41.4105	67.2615	0.699783	0.540301	0.4481	0.79016	no
AGAP002114	AGAP002114	-	2R:15759225-15779255	L1	L3	OK	3.30791	4.24812	0.360903	0.256256	0.75005	0.931535	no
AGAP002115	AGAP002115	-	2R:15783898-15802524	L1	L3	OK	3.6767	0.792303	-2.21429	-1.54769	0.0558	0.358537	no
AGAP002116	AGAP002116	-	2R:15842770-15890943	L1	L3	OK	0.588203	0.0908364	-2.69497	-1.24338	0.18755	0.583438	no
AGAP002117	AGAP002117	-	2R:15977671-15978840	L1	L3	OK	21.312	52.2564	1.29394	1.00843	0.24325	0.629935	no
AGAP002118	AGAP002118	-	2R:15978896-15980273	L1	L3	OK	29.8052	20.2614	-0.556829	-0.511163	0.53605	0.843525	no
AGAP002119	AGAP002119	-	2R:15987512-16029409	L1	L3	OK	2.92725	1.57396	-0.895144	-0.484448	0.49955	0.824012	no
AGAP002120	AGAP002120	-	2R:16040476-16043134	L1	L3	OK	2.19528	2.6905	0.293464	0.198678	0.8034	0.949229	no
AGAP002121	AGAP002121	-	2R:16044790-16045694	L1	L3	OK	43.9662	36.2625	-0.277917	-0.288211	0.7622	0.935871	no
AGAP002122	AGAP002122	-	2R:16045962-16047238	L1	L3	OK	12332	14284	0.211989	0.111564	0.90735	0.975415	no
AGAP002123	AGAP002123	-	2R:16050805-16074619	L1	L3	OK	4.90174	3.08421	-0.668392	-0.534367	0.4854	0.815194	no
AGAP002124	AGAP002124	-	2R:16079937-16082010	L1	L3	OK	2.21411	0.597081	-1.89073	-1.24612	0.1917	0.586643	no
AGAP002125	AGAP002125	GPROR34	2R:16083004-16084485	L1	L3	NOTEST	0.363685	0.339273	-0.100245	0	1	1	no
AGAP002126	AGAP002126	GPROR37	2R:16085948-16087379	L1	L3	NOTEST	0.119656	0.212759	0.830326	0	1	1	no
AGAP002127	AGAP002127	-	2R:16088786-16091558	L1	L3	OK	28.9616	16.6159	-0.801583	-0.708804	0.3722	0.735275	no
AGAP002128	AGAP002128	-	2R:16092072-16094193	L1	L3	OK	12.1905	18.0979	0.570069	0.407869	0.557	0.855041	no
AGAP002129	AGAP002129	-	2R:16094307-16095471	L1	L3	OK	60.1128	39.1138	-0.619996	-0.576883	0.4953	0.82109	no
AGAP002130	AGAP002130	-	2R:16096072-16097943	L1	L3	OK	42.0655	22.817	-0.882527	-0.406219	0.61	0.880246	no
AGAP002131	AGAP002131	-	2R:16096072-16097943	L1	L3	OK	47.1738	32.5945	-0.533357	-0.345475	0.639	0.892255	no
AGAP002132	AGAP002132	-	2R:16100378-16103602	L1	L3	OK	1.01915	0.44363	-1.19993	-0.716774	0.3619	0.727265	no
AGAP002133	AGAP002133	-	2R:16106717-16110009	L1	L3	OK	3.97555	4.27741	0.105583	0.0784473	0.9261	0.980095	no
AGAP002134	AGAP002134	-	2R:16220718-16222461	L1	L3	NOTEST	0.179556	0.0766827	-1.22746	0	1	1	no
AGAP002135	AGAP002135	-	2R:16291096-16323525	L1	L3	OK	2.66974	0.412897	-2.69284	-1.23831	0.6095	0.880093	no
AGAP002136	AGAP002136	-	2R:16381646-16385706	L1	L3	OK	21.1542	38.2406	0.85416	0.707234	0.3675	0.731552	no
AGAP002137	AGAP002137	-	2R:16392255-16393909	L1	L3	OK	5.53944	9.29627	0.746912	0.54436	0.507	0.82825	no
AGAP002138	AGAP002138	CYP325H1	2R:16395815-16397481	L1	L3	NOTEST	0.0142005	0.272216	4.26074	0	1	1	no
AGAP002139	AGAP002139	-	2R:16400101-16401475	L1	L3	OK	0.940106	1.90061	1.01557	0.613592	0.47925	0.811025	no
AGAP002140	AGAP002140	-	2R:16401572-16402142	L1	L3	OK	50.4745	44.7704	-0.17301	-0.204626	0.8571	0.963077	no
AGAP002141	AGAP002141	-	2R:16402494-16405075	L1	L3	OK	37.6012	126.753	1.75317	1.39807	0.0929	0.447783	no
AGAP002142	AGAP002142	-	2R:16405354-16408305	L1	L3	OK	5.55326	5.0842	-0.127315	-0.104781	0.8963	0.9727	no
AGAP002143	AGAP002143	-	2R:16408788-16411592	L1	L3	OK	0.213005	0.862435	2.01753	1.13237	0.1814	0.577674	no
AGAP002144	AGAP002144	-	2R:16411999-16414111	L1	L3	OK	12.0475	10.0155	-0.266494	-0.230002	0.77335	0.939663	no
AGAP002145	AGAP002145	-	2R:16414467-16419095	L1	L3	OK	11.3947	6.65205	-0.776493	-0.631017	0.4243	0.775218	no
AGAP002146	AGAP002146	-	2R:16419558-16420771	L1	L3	OK	6.24491	3.65829	-0.771511	-0.619172	0.5169	0.833855	no
AGAP002147	AGAP002147	-	2R:16422204-16424324	L1	L3	OK	0.679668	0.443395	-0.616236	-0.384083	0.6647	0.900849	no
AGAP002149	AGAP002149	-	2R:16455156-16461790	L1	L3	OK	9.98186	7.34335	-0.442869	-0.270951	0.7018	0.914334	no
AGAP002150	AGAP002150	-	2R:16468981-16489129	L1	L3	OK	2.88879	1.00186	-1.52778	-0.711638	0.2732	0.650264	no
AGAP002151	AGAP002151	-	2R:16503422-16505895	L1	L3	OK	63.7749	44.2859	-0.52614	-0.436196	0.57765	0.865371	no
AGAP002152	AGAP002152	-	2R:16511318-16522978	L1	L3	OK	0.97698	0.175802	-2.47438	-1.34219	0.093	0.447954	no
AGAP002153	AGAP002153	-	2R:16535601-16541148	L1	L3	OK	5.71414	4.79879	-0.251865	-0.20137	0.8005	0.948387	no
AGAP002154	AGAP002154	-	2R:16542742-16553320	L1	L3	OK	3.71913	8.57771	1.20563	0.778195	0.272	0.6491	no
AGAP002155	AGAP002155	-	2R:16555928-16562992	L1	L3	OK	8.76446	12.2324	0.480967	0.298232	0.6588	0.898699	no
AGAP002156	AGAP002156	GPRGNR1	2R:16572377-16574313	L1	L3	OK	13.9693	43.8266	1.64955	1.40225	0.0924	0.446894	no
AGAP002157	AGAP002157	-	2R:16574587-16583302	L1	L3	OK	59.8491	29.6306	-1.01424	-0.65799	0.3306	0.702053	no
AGAP002159	AGAP002159	-	2R:16596909-16608275	L1	L3	OK	36.9799	51.2291	0.470223	0.281305	0.7143	0.919397	no
AGAP002161	AGAP002161	-	2R:16611021-16635610	L1	L3	OK	3.81143	4.1096	0.108667	0.0770321	0.9169	0.977697	no
AGAP002162	AGAP002162	-	2R:16638933-16640677	L1	L3	OK	3.00906	6.63303	1.14036	0.85014	0.30915	0.682839	no
AGAP002163	AGAP002163	-	2R:16655330-16658641	L1	L3	OK	0.856774	1.59843	0.899666	0.582593	0.6328	0.889791	no
AGAP002164	AGAP002164	-	2R:16662379-16663718	L1	L3	NOTEST	0	0.23518	inf	0	1	1	no
AGAP002165	AGAP002165	-	2R:16670767-16682537	L1	L3	OK	0.461977	0.950365	1.04066	0.571755	0.4891	0.816992	no
AGAP002166	AGAP002166	-	2R:16812392-16816168	L1	L3	OK	35.7069	41.6905	0.223517	0.169268	0.827	0.955639	no
AGAP002167	AGAP002167	-	2R:16817056-16825766	L1	L3	OK	95.104	103.861	0.127077	0.0920385	0.895	0.972378	no
AGAP002168	AGAP002168	-	2R:16825921-16827316	L1	L3	OK	39.8267	37.5654	-0.0843317	-0.0572865	0.94605	0.985513	no
AGAP002169	AGAP002169	-	2R:16830892-16833289	L1	L3	OK	93.8424	106.909	0.188074	0.139184	0.86315	0.964175	no
AGAP002170	AGAP002170	-	2R:16833607-16834838	L1	L3	OK	473.415	616.651	0.38135	0.293389	0.7412	0.928726	no
AGAP002171	AGAP002171	-	2R:16835161-16837841	L1	L3	OK	122.751	105.619	-0.216855	-0.158545	0.83975	0.959053	no
AGAP002172	AGAP002172	-	2R:16857782-16889799	L1	L3	OK	0.906757	0.419045	-1.11361	-0.630838	0.49415	0.820076	no
AGAP002173	AGAP002173	-	2R:16892275-16896899	L1	L3	OK	5.5401	5.07645	-0.126093	-0.087983	0.90815	0.975722	no
AGAP002174	AGAP002174	-	2R:16897120-16898516	L1	L3	OK	8.29038	10.2912	0.311907	0.266818	0.74745	0.930602	no
AGAP002175	AGAP002175	-	2R:16899947-16901669	L1	L3	OK	65.6031	65.4147	-0.00415013	-0.00354951	0.9955	0.998046	no
AGAP002176	AGAP002176	-	2R:16902952-16911547	L1	L3	OK	34.1375	15.6203	-1.12794	-0.773343	0.3298	0.701213	no
AGAP002177	AGAP002177	-	2R:16912023-16913096	L1	L3	OK	56.4504	66.1029	0.227728	0.182184	0.83125	0.957034	no
AGAP002178	AGAP002178	-	2R:16922253-17079034	L1	L3	OK	5.73718	2.30333	-1.31662	-0.898056	0.2796	0.656155	no
AGAP002181	AGAP002181	-	2R:17189403-17197354	L1	L3	OK	1.80933	2.62024	0.534242	0.258637	0.7718	0.939395	no
AGAP002182	AGAP002182	-	2R:17198458-17201323	L1	L3	OK	147.454	250.574	0.764971	0.587053	0.44825	0.790296	no
AGAP002183	AGAP002183	-	2R:17202246-17204526	L1	L3	OK	22.6593	18.7777	-0.271089	-0.202124	0.7904	0.945267	no
AGAP002184	AGAP002184	-	2R:17205622-17211706	L1	L3	OK	2.80395	0.93592	-1.583	-0.95032	0.23455	0.623923	no
AGAP002185	AGAP002185	-	2R:17212201-17213894	L1	L3	OK	85.4801	60.3028	-0.503364	-0.404806	0.61565	0.882777	no
AGAP002186	AGAP002186	-	2R:17219940-17315760	L1	L3	OK	16.5217	28.8288	0.80315	0.603958	0.40285	0.75949	no
AGAP002188	AGAP002188	OBP12	2R:17328043-17328912	L1	L3	OK	0.492696	0.109097	-2.17509	-0.975	0.3347	0.705405	no
AGAP002189	AGAP002189	OBP13	2R:17331870-17332553	L1	L3	NOTEST	0.0125872	0	#NAME?	0	1	1	no
AGAP002190	AGAP002190	OBP39	2R:17333034-17333892	L1	L3	NOTEST	0	0	0	0	1	1	no
AGAP002191	AGAP002191	OBP40	2R:17334178-17335132	L1	L3	NOTEST	0.0865094	0	#NAME?	0	1	1	no
AGAP002192	AGAP002192	-	2R:17383562-17389410	L1	L3	OK	111.669	176.63	0.661506	0.481165	0.505	0.827063	no
AGAP002193	AGAP002193	-	2R:17389962-17394645	L1	L3	OK	8.49947	6.97957	-0.284235	-0.195767	0.80225	0.948953	no
AGAP002194	AGAP002194	-	2R:17464877-17477310	L1	L3	OK	11.6523	17.2558	0.566459	0.399092	0.56165	0.857078	no
AGAP002195	AGAP002195	CYP325F2	2R:17478627-17482056	L1	L3	OK	0.95146	25.3458	4.73546	2.5996	0.0011	0.038348	yes
AGAP002196	AGAP002196	CYP325G1	2R:17484029-17485823	L1	L3	OK	0.152292	7.62686	5.64618	3.30308	0.014	0.180496	no
AGAP002197	AGAP002197	CYP325F1	2R:17488975-17490483	L1	L3	NOTEST	0.0204271	0.229677	3.49105	0	1	1	no
AGAP002198	AGAP002198	-	2R:17492365-17494622	L1	L3	OK	438.589	812.46	0.889429	0.591512	0.5004	0.824747	no
AGAP002199	AGAP002199	-	2R:17496292-17515225	L1	L3	OK	0.588688	0.886711	0.590961	0.19539	0.8237	0.954988	no
AGAP002200	AGAP002200	-	2R:17556633-17564558	L1	L3	OK	3.51647	2.04522	-0.781871	-0.47234	0.55955	0.856284	no
AGAP002202	AGAP002202	CYP325E1	2R:17566543-17572300	L1	L3	NOTEST	0	0.00881358	inf	0	1	1	no
AGAP002203	AGAP002203	CYP325D2	2R:17573482-17576743	L1	L3	NOTEST	0.00474422	0	#NAME?	0	1	1	no
AGAP002204	AGAP002204	-	2R:17573482-17576743	L1	L3	NOTEST	0	0	0	0	1	1	no
AGAP002205	AGAP002205	CYP325C2	2R:17577494-17580929	L1	L3	NOTEST	0	0.0114214	inf	0	1	1	no
AGAP002206	AGAP002206	CYP325D1	2R:17584689-17588086	L1	L3	NOTEST	0	0	0	0	1	1	no
AGAP002207	AGAP002207	CYP325C1	2R:17589570-17591529	L1	L3	NOTEST	0.00964116	0.0817527	3.08399	0	1	1	no
AGAP002208	AGAP002208	CYP325A3	2R:17594523-17596302	L1	L3	NOTEST	0.0186256	0.0333046	0.838432	0	1	1	no
AGAP002209	AGAP002209	CYP325A2	2R:17598959-17600720	L1	L3	NOTEST	0.0471223	0.0337128	-0.483112	0	1	1	no
AGAP002210	AGAP002210	CYP325B1	2R:17601492-17603299	L1	L3	OK	7.38281	15.9713	1.11324	0.81733	0.32015	0.692431	no
AGAP002211	AGAP002211	CYP325A1	2R:17604119-17605885	L1	L3	OK	0.711595	0.78815	0.147413	0.0933427	0.9101	0.976022	no
AGAP002212	AGAP002212	-	2R:17618863-17653542	L1	L3	OK	1.47811	1.53582	0.0552632	0.0324462	0.9678	0.990932	no
AGAP002214	AGAP002214	-	2R:17670599-17674617	L1	L3	OK	9.22995	7.28018	-0.342348	-0.293503	0.71265	0.918803	no
AGAP002215	AGAP002215	-	2R:17674756-17687612	L1	L3	OK	6.03708	7.05104	0.223984	0.153206	0.83865	0.958795	no
AGAP002216	AGAP002216	-	2R:17688479-17689560	L1	L3	OK	18.6699	33.6429	0.84959	0.658788	0.45335	0.79376	no
AGAP002217	AGAP002217	-	2R:17689930-17693750	L1	L3	OK	3.71897	3.23509	-0.201098	-0.151643	0.84735	0.960698	no
AGAP002218	AGAP002218	-	2R:17694405-17695523	L1	L3	OK	111.699	81.6365	-0.452333	-0.373874	0.6613	0.900112	no
AGAP002219	AGAP002219	-	2R:17699428-17702648	L1	L3	OK	11.9494	5.79482	-1.04411	-0.811307	0.31835	0.690993	no
AGAP002220	AGAP002220	-	2R:17703703-17706258	L1	L3	OK	11.5186	19.7674	0.779155	0.236115	0.7969	0.947228	no
AGAP002221	AGAP002221	-	2R:17703703-17706258	L1	L3	OK	49.518	20.0782	-1.30233	-0.836145	0.24765	0.629935	no
AGAP002222	AGAP002222	-	2R:17706764-17709059	L1	L3	OK	10.4017	9.41272	-0.144139	-0.124452	0.8713	0.965953	no
AGAP002223	AGAP002223	-	2R:17709314-17713348	L1	L3	OK	4.33734	4.81438	0.150538	0.120555	0.87385	0.966611	no
AGAP002224	AGAP002224	-	2R:17723895-17731996	L1	L3	OK	3.24	6.22477	0.94203	0.628791	0.42195	0.773696	no
AGAP002226	AGAP002226	-	2R:17736710-17780265	L1	L3	NOTEST	0.343993	0.0356135	-3.27189	0	1	1	no
AGAP002227	AGAP002227	-	2R:17787346-17788652	L1	L3	OK	121.378	92.8255	-0.386912	-0.291085	0.73165	0.925367	no
AGAP002228	AGAP002228	-	2R:17790876-17793760	L1	L3	OK	8.47142	4.92392	-0.782798	-0.655997	0.44085	0.785675	no
AGAP002229	AGAP002229	-	2R:17802397-17816166	L1	L3	OK	1.25942	0.463396	-1.44244	-0.743181	0.3577	0.724369	no
AGAP002231	AGAP002231	-	2R:17829160-17831842	L1	L3	NOTEST	0	0	0	0	1	1	no
[truncated: 78,761 more rows]
