# Supplementary material for: Long non-coding RNA discovery across the genus anopheles reveals conserved secondary structures within and beyond the Gambiae complex
Source: BMC Genomics. 2015 Apr 23;16(1):337. doi: 10.1186/s12864-015-1507-3 (PMC4409983; doi:10.1186/s12864-015-1507-3)
Supplement: Additional file 3: — DAVID enrichment classes for each life-stage comparison. [file 12864_2015_1507_MOESM3_ESM.xlsx]

## Sheet: L3-L1_DOWN
NO CLUSTERING

## Sheet: L3-L1_UP
1 Cluster(s)
Annotation Cluster 1	Enrichment Score: 9.57				Count	P_Value	Benjamini
	GOTERM_MF_FAT	structural constituent of cuticle	RT		11	4.9e-11	1.8e-09
	INTERPRO	Insect cuticle protein	RT		11	7e-11	4e-09	CUTICLE
	GOTERM_MF_FAT	structural molecule activity	RT		12	5.7e-09	1.1e-07

## Sheet: Female-L1_DOWN
9 Cluster(s)
Annotation Cluster 1	Enrichment Score: 22.77			Count	Count	P_Value	Benjamini
	INTERPRO	Insect cuticle protein	RT		32	1e-27	1.4e-25
	GOTERM_MF_FAT	structural constituent of cuticle	RT		32	1.6e-26	1.1e-24	CUTICLE
	GOTERM_MF_FAT	structural molecule activity	RT		32	3.2e-16	1.1e-14
Annotation Cluster 2	Enrichment Score: 8.6			Count	Count	P_Value	Benjamini
	GOTERM_BP_FAT	proteolysis	RT		32	1.5e-13	1.5e-11
	SMART	Tryp_SPc	RT		25	3.4e-13	1.2e-11
	INTERPRO	Peptidase S1A, chymotrypsin	RT		23	4.4e-12	3.1e-10
	GOTERM_MF_FAT	serine-type peptidase activity	RT		28	8e-12	1.8e-10
	GOTERM_MF_FAT	serine hydrolase activity	RT		28	8e-12	1.8e-10
	INTERPRO	Peptidase S1 and S6, chymotrypsin/Hap	RT		25	1.3e-11	6.3e-10
	GOTERM_MF_FAT	serine-type endopeptidase activity	RT		25	3.8e-10	6.5e-09	PEPTIDASE/PROTEASE
	GOTERM_MF_FAT	peptidase activity	RT		33	1.7e-09	2.3e-08
	GOTERM_MF_FAT	peptidase activity, acting on L-amino acid peptides	RT		32	2e-09	2.3e-08
	GOTERM_MF_FAT	endopeptidase activity	RT		27	1.4e-08	1.4e-07
	INTERPRO	Peptidase S1/S6, chymotrypsin/Hap, active site	RT		16	3.5e-07	1.2e-05
	SP_PIR_KEYWORDS	Serine protease	RT		10	0.00011	0.0035
	SP_PIR_KEYWORDS	Protease	RT		12	0.00074	0.012
	SP_PIR_KEYWORDS	hydrolase	RT		15	0.0039	0.041
Annotation Cluster 3	Enrichment Score: 3.5			Count	Count	P_Value	Benjamini
	GOTERM_BP_FAT	aminoglycan metabolic process	RT		10	6e-06	0.0003
	GOTERM_BP_FAT	polysaccharide metabolic process	RT		10	1.3e-05	0.00042
	GOTERM_BP_FAT	chitin metabolic process	RT		9	1.8e-05	0.00044
	GOTERM_CC_FAT	extracellular region	RT		8	0.00028	0.0048
	GOTERM_MF_FAT	carbohydrate binding	RT		10	0.00074	0.0063	CHITIN/CARBOHYDRATE METABOLISM
	SMART	ChtBD2	RT		7	0.00084	0.015
	INTERPRO	Chitin binding protein, peritrophin-A	RT		7	0.0013	0.018
	GOTERM_MF_FAT	chitin binding	RT		7	0.0027	0.021
	GOTERM_MF_FAT	polysaccharide binding	RT		7	0.0033	0.022
	GOTERM_MF_FAT	pattern binding	RT		7	0.0033	0.022
Annotation Cluster 4	Enrichment Score: 3.29			Count	Count	P_Value	Benjamini
	INTERPRO	Glutathione S-transferase, C-terminal	RT		6	7.6e-05	0.0018
	COG_ONTOLOGY	Posttranslational modification, protein turnover, chaperones	RT		7	7.7e-05	0.00031
	INTERPRO	Glutathione S-transferase, N-terminal	RT		6	9e-05	0.0018
	INTERPRO	Glutathione S-transferase, C-terminal-like	RT		6	0.00011	0.0019	GLUTATHIONE S-TRANSFERASE
	INTERPRO	Glutathione S-transferase/chloride channel, C-terminal	RT		6	0.00014	0.0022
	PIR_SUPERFAMILY	PIRSF000503:glutathione transferase	RT		4	0.0076	0.03
	SP_PIR_KEYWORDS	transferase	RT		7	0.15	0.66
Annotation Cluster 5	Enrichment Score: 2.37			Count	Count	P_Value	Benjamini
	INTERPRO	Cellular retinaldehyde binding/alpha-tocopherol transport	RT		5	0.002	0.026
	SMART	SEC14	RT		5	0.0053	0.06	RETINALDEHYDE BINDING
	INTERPRO	Cellular retinaldehyde-binding/triple function, C-terminal	RT		5	0.007	0.079
Annotation Cluster 6	Enrichment Score: 1.05			Count	Count	P_Value	Benjamini
	GOTERM_BP_FAT	polysaccharide catabolic process	RT		3	0.048	0.63
	GOTERM_BP_FAT	aminoglycan catabolic process	RT		3	0.048	0.63
	GOTERM_BP_FAT	carbohydrate catabolic process	RT		4	0.049	0.56
	GOTERM_BP_FAT	macromolecule catabolic process	RT		3	0.56	1
Annotation Cluster 7	Enrichment Score: 0.57			Count	P_Value	Benjamini
	INTERPRO	Glucose-methanol-choline oxidoreductase	RT		3	0.028	0.23
	INTERPRO	Glucose-methanol-choline oxidoreductase, N-terminal	RT		3	0.035	0.27
	INTERPRO	Glucose-methanol-choline oxidoreductase, C-terminal	RT		3	0.042	0.3
	PIR_SUPERFAMILY	PIRSF000137:Alcohol_oxidase	RT		3	0.059	0.17
	SP_PIR_KEYWORDS	Flavoprotein	RT		3	0.079	0.48
	GOTERM_MF_FAT	FAD binding	RT		3	0.35	0.93
	GOTERM_MF_FAT	coenzyme binding	RT		3	0.71	1
	GOTERM_MF_FAT	cofactor binding	RT		3	0.85	1
	GOTERM_MF_FAT	purine nucleoside binding	RT		3	1	1
	GOTERM_MF_FAT	adenyl nucleotide binding	RT		3	1	1
	GOTERM_MF_FAT	nucleoside binding	RT		3	1	1
	GOTERM_MF_FAT	purine nucleotide binding	RT		3	1	1
	GOTERM_MF_FAT	nucleotide binding	RT		3	1	1
Annotation Cluster 8	Enrichment Score: 0.03			Count	Count	P_Value	Benjamini
	GOTERM_MF_FAT	metallopeptidase activity	RT		3	0.64	1
	GOTERM_MF_FAT	ion binding	RT		14	1	1
	GOTERM_MF_FAT	cation binding	RT		14	1	1
	GOTERM_MF_FAT	transition metal ion binding	RT		8	1	1
	GOTERM_MF_FAT	zinc ion binding	RT		5	1	1
	GOTERM_MF_FAT	metal ion binding	RT		10	1	1
Annotation Cluster 9	Enrichment Score: 0			Count	Count	P_Value	Benjamini
	GOTERM_CC_FAT	integral to membrane	RT		4	0.99	1
	GOTERM_CC_FAT	intrinsic to membrane	RT		4	0.99	1
	SP_PIR_KEYWORDS	transmembrane	RT		4	1	1
	SP_PIR_KEYWORDS	membrane	RT		3	1	1

## Sheet: Female-L1_UP
11 Cluster(s)
Annotation Cluster 1	Enrichment Score: 3.56				Count	P_Value	Benjamini
	INTERPRO	Pheromone/general odorant binding protein, PBP/GOBP	RT		7	3.2e-06	0.00047
	GOTERM_MF_FAT	odorant binding	RT		7	0.0011	0.097	ODORANT RECOGNITION
	INTERPRO	Insect pheromone/odorant binding protein PhBP	RT		4	0.0012	0.088
	SMART	PhBP	RT		4	0.0013	0.038
Annotation Cluster 2	Enrichment Score: 1.72				Count	P_Value	Benjamini
	INTERPRO	Proteinase inhibitor, carboxypeptidase propeptide	RT		3	0.0035	0.16
	GOTERM_MF_FAT	carboxypeptidase activity	RT		3	0.024	0.55
	GOTERM_MF_FAT	exopeptidase activity	RT		3	0.082	0.81
Annotation Cluster 3	Enrichment Score: 1.11				Count	P_Value	Benjamini
	INTERPRO	BTB/Kelch-associated	RT		3	0.0085	0.27
	INTERPRO	BTB/POZ	RT		3	0.11	0.91
	INTERPRO	BTB/POZ-like	RT		3	0.14	0.91
	SMART	BTB	RT		3	0.14	0.78
	INTERPRO	BTB/POZ fold	RT		3	0.15	0.91
Annotation Cluster 4	Enrichment Score: 1.01				Count	P_Value	Benjamini
	GOTERM_MF_FAT	peptidase activity	RT		11	0.022	0.65
	GOTERM_BP_FAT	proteolysis	RT		11	0.027	0.99
	GOTERM_MF_FAT	peptidase activity, acting on L-amino acid peptides	RT		10	0.04	0.63
	INTERPRO	Peptidase S1/S6, chymotrypsin/Hap, active site	RT		5	0.078	0.91
	INTERPRO	Peptidase S1 and S6, chymotrypsin/Hap	RT		6	0.09	0.9
	SMART	Tryp_SPc	RT		6	0.099	0.78
	INTERPRO	Peptidase S1A, chymotrypsin	RT		5	0.12	0.9
	GOTERM_MF_FAT	serine-type endopeptidase activity	RT		6	0.12	0.87
	GOTERM_MF_FAT	serine hydrolase activity	RT		6	0.15	0.86
	GOTERM_MF_FAT	serine-type peptidase activity	RT		6	0.15	0.86
	SP_PIR_KEYWORDS	Protease	RT		5	0.17	0.91
	GOTERM_MF_FAT	endopeptidase activity	RT		6	0.3	0.96
	SP_PIR_KEYWORDS	Serine protease	RT		3	0.33	0.95
Annotation Cluster 5	Enrichment Score: 0.73				Count	P_Value	Benjamini
	INTERPRO	Chitin binding protein, peritrophin-A	RT		3	0.14	0.91
	SMART	ChtBD2	RT		3	0.14	0.78
	GOTERM_MF_FAT	chitin binding	RT		3	0.15	0.89
	GOTERM_MF_FAT	pattern binding	RT		3	0.16	0.84
	GOTERM_MF_FAT	polysaccharide binding	RT		3	0.16	0.84
	GOTERM_BP_FAT	chitin metabolic process	RT		3	0.19	1
	GOTERM_BP_FAT	aminoglycan metabolic process	RT		3	0.23	1
	GOTERM_BP_FAT	polysaccharide metabolic process	RT		3	0.26	1
	GOTERM_MF_FAT	carbohydrate binding	RT		3	0.33	0.95
Annotation Cluster 6	Enrichment Score: 0.61				Count	P_Value	Benjamini
	COG_ONTOLOGY	Secondary metabolites biosynthesis, transport, and catabolism	RT		3	0.084	0.41
	GOTERM_BP_FAT	oxidation reduction	RT		6	0.11	1
	INTERPRO	Cytochrome P450, E-class, group I	RT		3	0.14	0.91
	INTERPRO	Cytochrome P450, conserved site	RT		3	0.15	0.9
	INTERPRO	Cytochrome P450, C-terminal region	RT		3	0.16	0.88
	SP_PIR_KEYWORDS	Monooxygenase	RT		3	0.17	0.86
	INTERPRO	Cytochrome P450	RT		3	0.19	0.92
	SP_PIR_KEYWORDS	heme	RT		3	0.24	0.91
	SP_PIR_KEYWORDS	iron	RT		3	0.35	0.94
	GOTERM_MF_FAT	heme binding	RT		3	0.35	0.94
	GOTERM_MF_FAT	tetrapyrrole binding	RT		3	0.35	0.94
	SP_PIR_KEYWORDS	metal-binding	RT		6	0.5	0.96
	GOTERM_MF_FAT	electron carrier activity	RT		3	0.5	0.98
	GOTERM_MF_FAT	iron ion binding	RT		3	0.57	0.99
	SP_PIR_KEYWORDS	oxidoreductase	RT		3	0.57	0.97
Annotation Cluster 7	Enrichment Score: 0.46				Count	P_Value	Benjamini
	KEGG_PATHWAY	Circadian rhythm	RT		3	0.00083	0.012
	GOTERM_MF_FAT	transcription factor activity	RT		3	0.57	0.99
	SP_PIR_KEYWORDS	dna-binding	RT		3	0.61	0.97
	SP_PIR_KEYWORDS	nucleus	RT		3	0.76	0.99
	GOTERM_BP_FAT	regulation of transcription, DNA-dependent	RT		3	0.77	1
	GOTERM_MF_FAT	transcription regulator activity	RT		3	0.8	1
	GOTERM_BP_FAT	regulation of RNA metabolic process	RT		3	0.8	1
	GOTERM_MF_FAT	DNA binding	RT		4	0.83	1
	GOTERM_BP_FAT	regulation of transcription	RT		3	0.88	1
Annotation Cluster 8	Enrichment Score: 0.36				Count	P_Value	Benjamini
	INTERPRO	Insect cuticle protein	RT		3	0.32	0.98
	GOTERM_MF_FAT	structural constituent of cuticle	RT		3	0.35	0.95
	GOTERM_MF_FAT	structural molecule activity	RT		3	0.75	1
Annotation Cluster 9	Enrichment Score: 0.14				Count	P_Value	Benjamini
	SP_PIR_KEYWORDS	transport	RT		4	0.41	0.93
	SP_PIR_KEYWORDS	transmembrane	RT		6	0.79	0.99
	GOTERM_CC_FAT	integral to membrane	RT		8	0.8	1
	GOTERM_CC_FAT	intrinsic to membrane	RT		8	0.81	1
	SP_PIR_KEYWORDS	membrane	RT		3	0.98	1
Annotation Cluster 10	Enrichment Score: 0.13				Count	P_Value	Benjamini
	GOTERM_MF_FAT	ATPase activity, coupled	RT		3	0.33	0.96
	GOTERM_MF_FAT	ATPase activity	RT		3	0.46	0.98
	SP_PIR_KEYWORDS	atp-binding	RT		5	0.54	0.97
	SP_PIR_KEYWORDS	nucleotide-binding	RT		5	0.73	0.99
	GOTERM_MF_FAT	ATP binding	RT		5	0.83	1
	GOTERM_MF_FAT	adenyl ribonucleotide binding	RT		5	0.84	1
	GOTERM_MF_FAT	adenyl nucleotide binding	RT		5	0.89	1
	GOTERM_MF_FAT	purine nucleoside binding	RT		5	0.89	1
	GOTERM_MF_FAT	nucleoside binding	RT		5	0.89	1
	GOTERM_MF_FAT	ribonucleotide binding	RT		5	0.93	1
	GOTERM_MF_FAT	purine ribonucleotide binding	RT		5	0.93	1
	GOTERM_MF_FAT	purine nucleotide binding	RT		5	0.95	1
	GOTERM_MF_FAT	nucleotide binding	RT		6	0.97	1
Annotation Cluster 11	Enrichment Score: 0.11				Count	P_Value	Benjamini
	SP_PIR_KEYWORDS	metal-binding	RT		6	0.5	0.96
	SP_PIR_KEYWORDS	zinc	RT		4	0.65	0.97
	GOTERM_MF_FAT	transition metal ion binding	RT		9	0.83	1
	GOTERM_MF_FAT	cation binding	RT		11	0.88	1
	GOTERM_MF_FAT	ion binding	RT		11	0.88	1
	GOTERM_MF_FAT	zinc ion binding	RT		6	0.91	1
	GOTERM_MF_FAT	metal ion binding	RT		10	0.92	1

## Sheet: Female-L3_DOWN
13 Cluster(s)
Annotation Cluster 1	Enrichment Score: 31.2				Count	P_Value	Benjamini
	INTERPRO	Insect cuticle protein	RT		44	3.4e-37	7.1e-35
	GOTERM_MF_FAT	structural constituent of cuticle	RT		44	1e-36	1.1e-34	CUTICLE
	GOTERM_MF_FAT	structural molecule activity	RT		44	6.9e-22	3.8e-20
Annotation Cluster 2	Enrichment Score: 6.4				Count	P_Value	Benjamini
	SMART	Tryp_SPc	RT		27	2.3e-12	8.6e-11
	GOTERM_BP_FAT	proteolysis	RT		35	2e-10	4e-08
	GOTERM_MF_FAT	serine-type peptidase activity	RT		30	1.6e-09	5.9e-08
	GOTERM_MF_FAT	serine hydrolase activity	RT		30	1.6e-09	5.9e-08
	INTERPRO	Peptidase S1A, chymotrypsin	RT		24	2.3e-09	2.4e-07
	INTERPRO	Peptidase S1 and S6, chymotrypsin/Hap	RT		27	2.8e-09	2e-07	PEPTIDASE/PROTEASE
	GOTERM_MF_FAT	serine-type endopeptidase activity	RT		27	2.8e-08	7.6e-07
	GOTERM_MF_FAT	peptidase activity, acting on L-amino acid peptides	RT		34	1.1e-06	2.4e-05
	GOTERM_MF_FAT	peptidase activity	RT		35	1.2e-06	2.2e-05
	GOTERM_MF_FAT	endopeptidase activity	RT		28	5.6e-06	8.8e-05
	INTERPRO	Peptidase S1/S6, chymotrypsin/Hap, active site	RT		17	1.3e-05	0.00033
	SP_PIR_KEYWORDS	Serine protease	RT		11	0.00043	0.018
	SP_PIR_KEYWORDS	hydrolase	RT		21	0.00084	0.017
	PIR_SUPERFAMILY	PIRSF001135:trypsin	RT		6	0.0041	0.028
	SP_PIR_KEYWORDS	Protease	RT		11	0.032	0.24
Annotation Cluster 3	Enrichment Score: 5				Count	P_Value	Benjamini
	GOTERM_BP_FAT	aminoglycan metabolic process	RT		14	4.1e-08	4e-06
	GOTERM_BP_FAT	chitin metabolic process	RT		13	7.3e-08	4.8e-06
	GOTERM_BP_FAT	polysaccharide metabolic process	RT		14	1.2e-07	6e-06
	SMART	ChtBD2	RT		10	1e-05	0.00019
	GOTERM_CC_FAT	extracellular region	RT		11	3.7e-05	0.0004	CHITIN/CARBOHYDRATE METABOLISM
	INTERPRO	Chitin binding protein, peritrophin-A	RT		10	7.9e-05	0.0018
	GOTERM_MF_FAT	chitin binding	RT		10	0.00015	0.002
	GOTERM_MF_FAT	carbohydrate binding	RT		13	0.00016	0.002
	GOTERM_MF_FAT	polysaccharide binding	RT		10	0.0002	0.0022
	GOTERM_MF_FAT	pattern binding	RT		10	0.0002	0.0022
Annotation Cluster 4	Enrichment Score: 3.64				Count	P_Value	Benjamini
	INTERPRO	Glutathione S-transferase, C-terminal	RT		8	3.5e-06	0.00018
	INTERPRO	Glutathione S-transferase, N-terminal	RT		8	4.4e-06	0.00018
	INTERPRO	Glutathione S-transferase, C-terminal-like	RT		8	5.6e-06	0.0002
	INTERPRO	Glutathione S-transferase/chloride channel, C-terminal	RT		8	8.8e-06	0.00026	GLUTATHIONE-S TRANFERASE
	PIR_SUPERFAMILY	PIRSF000503:glutathione transferase	RT		6	0.00018	0.0019
	COG_ONTOLOGY	Posttranslational modification, protein turnover, chaperones	RT		9	0.00078	0.0062
	SP_PIR_KEYWORDS	transferase	RT		9	0.16	0.56
	INTERPRO	Thioredoxin fold	RT		3	0.43	0.97
Annotation Cluster 5	Enrichment Score: 3.5				Count	P_Value	Benjamini
	INTERPRO	Cellular retinaldehyde binding/alpha-tocopherol transport	RT		7	0.00014	0.0029
	SMART	SEC14	RT		7	0.00024	0.0029	RETINALDEHYDE BINDING
	INTERPRO	Cellular retinaldehyde-binding/triple function, C-terminal	RT		7	0.00092	0.017
Annotation Cluster 6	Enrichment Score: 1.38				Count	P_Value	Benjamini
	INTERPRO	Glycoside hydrolase, subgroup, catalytic core	RT		7	0.0029	0.049
	GOTERM_BP_FAT	polysaccharide catabolic process	RT		4	0.014	0.42
	GOTERM_BP_FAT	aminoglycan catabolic process	RT		4	0.014	0.42
	GOTERM_BP_FAT	carbohydrate catabolic process	RT		5	0.03	0.57
	GOTERM_BP_FAT	chitin catabolic process	RT		3	0.05	0.72
	SMART	Glyco_18	RT		3	0.051	0.39
	INTERPRO	Chitinase II	RT		3	0.078	0.51
	GOTERM_MF_FAT	chitinase activity	RT		3	0.091	0.58
	INTERPRO	Glycoside hydrolase, family 18, catalytic domain	RT		3	0.11	0.6
	GOTERM_BP_FAT	macromolecule catabolic process	RT		4	0.51	1
Annotation Cluster 7	Enrichment Score: 1.11				Count	P_Value	Benjamini
	INTERPRO	Male sterility, NAD-binding	RT		3	0.053	0.41
	INTERPRO	Male sterility	RT		3	0.059	0.44
	INTERPRO	NAD(P)-binding domain	RT		6	0.15	0.71
Annotation Cluster 8	Enrichment Score: 1.1				Count	P_Value	Benjamini
	INTERPRO	Carboxylesterase type B, active site	RT		4	0.032	0.33
	INTERPRO	Carboxylesterase, type B	RT		4	0.11	0.61
	INTERPRO	Carboxylesterase type B, conserved site	RT		3	0.11	0.6
	COG_ONTOLOGY	Lipid metabolism	RT		4	0.11	0.27
Annotation Cluster 9	Enrichment Score: 0.95				Count	P_Value	Benjamini
	GOTERM_BP_FAT	oxidation reduction	RT		12	0.019	0.47
	INTERPRO	Cytochrome P450	RT		7	0.027	0.32
	SP_PIR_KEYWORDS	Monooxygenase	RT		6	0.031	0.29
	INTERPRO	Cytochrome P450, E-class, group I	RT		6	0.035	0.34
	SP_PIR_KEYWORDS	oxidoreductase	RT		10	0.037	0.23
	COG_ONTOLOGY	Secondary metabolites biosynthesis, transport, and catabolism	RT		6	0.045	0.17
	INTERPRO	Cytochrome P450, conserved site	RT		6	0.046	0.41
	INTERPRO	Cytochrome P450, C-terminal region	RT		6	0.048	0.4
	SP_PIR_KEYWORDS	iron	RT		7	0.069	0.35
	GOTERM_MF_FAT	heme binding	RT		8	0.071	0.52
	GOTERM_MF_FAT	tetrapyrrole binding	RT		8	0.071	0.52
	SP_PIR_KEYWORDS	heme	RT		6	0.072	0.32
	GOTERM_MF_FAT	iron ion binding	RT		10	0.1	0.59
	GOTERM_MF_FAT	electron carrier activity	RT		8	0.22	0.85
	SP_PIR_KEYWORDS	metal-binding	RT		8	0.93	1
	GOTERM_MF_FAT	cation binding	RT		28	0.99	1
	GOTERM_MF_FAT	ion binding	RT		28	0.99	1
	GOTERM_MF_FAT	transition metal ion binding	RT		17	1	1
	GOTERM_MF_FAT	metal ion binding	RT		21	1	1
Annotation Cluster 10	Enrichment Score: 0.87				Count	P_Value	Benjamini
	INTERPRO	C-type lectin, conserved site	RT		3	0.065	0.46
	SMART	CLECT	RT		3	0.1	0.49
	INTERPRO	C-type lectin	RT		3	0.15	0.7
	INTERPRO	C-type lectin-like	RT		3	0.15	0.7
	SP_PIR_KEYWORDS	Lectin	RT		3	0.28	0.74
Annotation Cluster 11	Enrichment Score: 0.75				Count	P_Value	Benjamini
	GOTERM_BP_FAT	programmed cell death	RT		3	0.16	0.98
	GOTERM_BP_FAT	cell death	RT		3	0.18	0.98
	GOTERM_BP_FAT	death	RT		3	0.19	0.98
Annotation Cluster 12	Enrichment Score: 0.01				Count	P_Value	Benjamini
	GOTERM_CC_FAT	integral to membrane	RT		8	0.94	1
	GOTERM_CC_FAT	intrinsic to membrane	RT		8	0.95	1
	SP_PIR_KEYWORDS	transmembrane	RT		6	1	1
	SP_PIR_KEYWORDS	membrane	RT		4	1	1
Annotation Cluster 13	Enrichment Score: 0				Count	P_Value	Benjamini
	SP_PIR_KEYWORDS	atp-binding	RT		3	1	1
	SP_PIR_KEYWORDS	nucleotide-binding	RT		3	1	1
	GOTERM_MF_FAT	nucleoside binding	RT		6	1	1
	GOTERM_MF_FAT	adenyl nucleotide binding	RT		5	1	1
	GOTERM_MF_FAT	purine nucleoside binding	RT		5	1	1
	GOTERM_MF_FAT	ATP binding	RT		3	1	1
	GOTERM_MF_FAT	adenyl ribonucleotide binding	RT		3	1	1
	GOTERM_MF_FAT	purine nucleotide binding	RT		5	1	1
	GOTERM_MF_FAT	purine ribonucleotide binding	RT		3	1	1
	GOTERM_MF_FAT	ribonucleotide binding	RT		3	1	1
	GOTERM_MF_FAT	nucleotide binding	RT		5	1	1

## Sheet: Female-L3_UP
7 Cluster(s)
Annotation Cluster 1	Enrichment Score: 4.31				Count	P_Value	Benjamini
	SP_PIR_KEYWORDS	signal	RT		12	8e-13	4.1e-11
	SP_PIR_KEYWORDS	Secreted	RT		6	4.6e-07	1.2e-05
	SP_PIR_KEYWORDS	antibiotic	RT		4	1.8e-06	3e-05
	SP_PIR_KEYWORDS	immune response	RT		4	4.4e-06	5.6e-05
	SP_PIR_KEYWORDS	innate immunity	RT		4	4.4e-06	5.6e-05
	SP_PIR_KEYWORDS	Antimicrobial	RT		4	8.8e-06	9e-05
	GOTERM_BP_FAT	response to bacterium	RT		4	9.9e-05	0.012	IMMUNITY
	GOTERM_BP_FAT	defense response to bacterium	RT		4	9.9e-05	0.012
	GOTERM_CC_FAT	extracellular region	RT		9	0.0001	0.0022
	UP_SEQ_FEATURE	signal peptide	RT		7	0.00039	0.0078
	GOTERM_BP_FAT	innate immune response	RT		4	0.00044	0.027
	INTERPRO	Cecropin	RT		3	0.00045	0.019
	SP_PIR_KEYWORDS	amidation	RT		3	0.00087	0.0074
	GOTERM_BP_FAT	immune response	RT		4	0.0017	0.052
	GOTERM_BP_FAT	defense response	RT		4	0.0026	0.063
	SP_PIR_KEYWORDS	disulfide bond	RT		3	0.011	0.062
	UP_SEQ_FEATURE	disulfide bond	RT		3	0.12	0.73
Annotation Cluster 2	Enrichment Score: 2.88				Count	P_Value	Benjamini
	INTERPRO	Peptidase S1 and S6, chymotrypsin/Hap	RT		10	0.00013	0.017
	SMART	Tryp_SPc	RT		10	0.00018	0.0055
	GOTERM_MF_FAT	serine-type endopeptidase activity	RT		10	0.00041	0.033
	GOTERM_MF_FAT	peptidase activity, acting on L-amino acid peptides	RT		13	0.00057	0.023
	GOTERM_MF_FAT	serine-type peptidase activity	RT		10	0.00071	0.019
	GOTERM_MF_FAT	serine hydrolase activity	RT		10	0.00071	0.019
	GOTERM_BP_FAT	proteolysis	RT		13	0.00079	0.032
	INTERPRO	Peptidase S1A, chymotrypsin	RT		8	0.00079	0.026	PEPTIDASE/PROTEASE
	GOTERM_MF_FAT	peptidase activity	RT		13	0.00092	0.019
	INTERPRO	Peptidase S1/S6, chymotrypsin/Hap, active site	RT		7	0.002	0.052
	SP_PIR_KEYWORDS	Serine protease	RT		6	0.0028	0.02
	GOTERM_MF_FAT	endopeptidase activity	RT		10	0.0043	0.057
	SP_PIR_KEYWORDS	hydrolase	RT		10	0.0046	0.029
	PIR_SUPERFAMILY	PIRSF001135:trypsin	RT		4	0.011	0.14
	SP_PIR_KEYWORDS	Protease	RT		6	0.033	0.16
Annotation Cluster 3	Enrichment Score: 2.39				Count	P_Value	Benjamini
	INTERPRO	Pheromone/general odorant binding protein, PBP/GOBP	RT		5	0.00035	0.023
	GOTERM_MF_FAT	odorant binding	RT		6	0.0038	0.06	ODORANT RECOGNITION
	INTERPRO	Insect pheromone/odorant binding protein PhBP	RT		3	0.013	0.22
	SMART	PhBP	RT		3	0.016	0.21
Annotation Cluster 4	Enrichment Score: 0.64				Count	P_Value	Benjamini
	INTERPRO	RNA helicase, ATP-dependent, DEAD-box, conserved site	RT		3	0.0072	0.15
	INTERPRO	RNA helicase, DEAD-box type, Q motif	RT		3	0.017	0.25
	INTERPRO	DNA/RNA helicase, DEAD/DEAH box type, N-terminal	RT		3	0.039	0.44
	SP_PIR_KEYWORDS	helicase	RT		3	0.059	0.25
	INTERPRO	DEAD-like helicase, N-terminal	RT		3	0.088	0.7
	GOTERM_MF_FAT	ATP-dependent helicase activity	RT		3	0.088	0.66
	GOTERM_MF_FAT	purine NTP-dependent helicase activity	RT		3	0.088	0.66
	INTERPRO	Helicase, superfamily 1 and 2, ATP-binding	RT		3	0.092	0.68
	INTERPRO	DNA/RNA helicase, C-terminal	RT		3	0.098	0.68
	SMART	DEXDc	RT		3	0.1	0.66
	SMART	HELICc	RT		3	0.12	0.6
	GOTERM_MF_FAT	helicase activity	RT		3	0.19	0.89
	GOTERM_MF_FAT	ATPase activity, coupled	RT		3	0.28	0.95
	GOTERM_MF_FAT	ATPase activity	RT		3	0.4	0.97
	SP_PIR_KEYWORDS	atp-binding	RT		4	0.62	0.98
	SP_PIR_KEYWORDS	nucleotide-binding	RT		4	0.78	0.99
	GOTERM_MF_FAT	ATP binding	RT		4	0.9	1
	GOTERM_MF_FAT	adenyl ribonucleotide binding	RT		4	0.9	1
	GOTERM_MF_FAT	purine nucleoside binding	RT		4	0.93	1
	GOTERM_MF_FAT	adenyl nucleotide binding	RT		4	0.93	1
	GOTERM_MF_FAT	nucleoside binding	RT		4	0.93	1
	GOTERM_MF_FAT	purine ribonucleotide binding	RT		4	0.96	1
	GOTERM_MF_FAT	ribonucleotide binding	RT		4	0.96	1
	GOTERM_MF_FAT	purine nucleotide binding	RT		4	0.97	1
	GOTERM_MF_FAT	nucleotide binding	RT		4	0.99	1
Annotation Cluster 5	Enrichment Score: 0.43				Count	P_Value	Benjamini
	INTERPRO	Cytochrome P450	RT		3	0.14	0.79
	GOTERM_MF_FAT	tetrapyrrole binding	RT		3	0.3	0.95
	GOTERM_MF_FAT	heme binding	RT		3	0.3	0.95
	GOTERM_MF_FAT	electron carrier activity	RT		3	0.44	0.97
	GOTERM_MF_FAT	iron ion binding	RT		3	0.51	0.98
	GOTERM_MF_FAT	transition metal ion binding	RT		7	0.92	1
Annotation Cluster 6	Enrichment Score: 0.08				Count	P_Value	Benjamini
	SP_PIR_KEYWORDS	metal-binding	RT		4	0.75	0.99
	GOTERM_MF_FAT	cation binding	RT		11	0.78	1
	GOTERM_MF_FAT	ion binding	RT		11	0.78	1
	GOTERM_MF_FAT	metal ion binding	RT		10	0.83	1
	GOTERM_MF_FAT	transition metal ion binding	RT		7	0.92	1
	GOTERM_MF_FAT	zinc ion binding	RT		4	0.98	1
Annotation Cluster 7	Enrichment Score: 0.03				Count	P_Value	Benjamini
	SP_PIR_KEYWORDS	transmembrane	RT		4	0.91	1
	GOTERM_CC_FAT	integral to membrane	RT		6	0.93	1
	GOTERM_CC_FAT	intrinsic to membrane	RT		6	0.93	1

## Sheet: Male-L1_DOWN
12 Cluster(s)
Annotation Cluster 1	Enrichment Score: 17.9				Count	P_Value	Benjamini
	INTERPRO	Insect cuticle protein	RT		28	6.3e-22	1.2e-19
	GOTERM_MF_FAT	structural constituent of cuticle	RT		28	1.8e-20	1.7e-18	CUTICLE
	GOTERM_MF_FAT	structural molecule activity	RT		30	1.8e-13	8.5e-12
Annotation Cluster 2	Enrichment Score: 5.22				Count	P_Value	Benjamini
	SMART	Tryp_SPc	RT		19	1.2e-08	4.1e-07
	GOTERM_BP_FAT	proteolysis	RT		26	5.2e-07	7e-05
	INTERPRO	Peptidase S1 and S6, chymotrypsin/Hap	RT		19	1e-06	9.4e-05
	GOTERM_MF_FAT	serine-type peptidase activity	RT		21	3.1e-06	9.9e-05
	GOTERM_MF_FAT	serine hydrolase activity	RT		21	3.1e-06	9.9e-05	PEPTIDASE/PROTEASE
	INTERPRO	Peptidase S1A, chymotrypsin	RT		16	3.8e-06	0.00024
	GOTERM_MF_FAT	serine-type endopeptidase activity	RT		19	1.6e-05	0.00039
	GOTERM_MF_FAT	peptidase activity	RT		27	2e-05	0.00038
	GOTERM_MF_FAT	peptidase activity, acting on L-amino acid peptides	RT		26	2.4e-05	0.00038
	GOTERM_MF_FAT	endopeptidase activity	RT		22	4.5e-05	0.0006
	INTERPRO	Peptidase S1/S6, chymotrypsin/Hap, active site	RT		10	0.0047	0.077
Annotation Cluster 3	Enrichment Score: 4.72				Count	P_Value	Benjamini
	GOTERM_BP_FAT	chitin metabolic process	RT		11	7.4e-07	5e-05
	GOTERM_BP_FAT	aminoglycan metabolic process	RT		11	2.7e-06	0.00012
	GOTERM_BP_FAT	polysaccharide metabolic process	RT		11	6.2e-06	0.00021
	SMART	ChtBD2	RT		9	6.3e-06	0.00011
	GOTERM_CC_FAT	extracellular region	RT		11	1.3e-05	0.00023
	INTERPRO	Chitin binding protein, peritrophin-A	RT		9	3.8e-05	0.0014	CHITIN/CARBOHYDRATE BINDING
	GOTERM_MF_FAT	carbohydrate binding	RT		12	5.7e-05	0.00068
	GOTERM_MF_FAT	chitin binding	RT		9	0.00012	0.0013
	GOTERM_MF_FAT	pattern binding	RT		9	0.00016	0.0015
	GOTERM_MF_FAT	polysaccharide binding	RT		9	0.00016	0.0015
Annotation Cluster 4	Enrichment Score: 2.74				Count	P_Value	Benjamini
	INTERPRO	Glutathione S-transferase, C-terminal	RT		6	9.5e-05	0.0026
	INTERPRO	Glutathione S-transferase, N-terminal	RT		6	0.00011	0.0026
	INTERPRO	Glutathione S-transferase, C-terminal-like	RT		6	0.00013	0.0028
	INTERPRO	Glutathione S-transferase/chloride channel, C-terminal	RT		6	0.00018	0.0034	GLUTATHIONE-S-TRANSFERASE
	COG_ONTOLOGY	Posttranslational modification, protein turnover, chaperones	RT		5	0.04	0.17
	PIR_SUPERFAMILY	PIRSF000503:glutathione transferase	RT		3	0.042	0.16
	SP_PIR_KEYWORDS	transferase	RT		7	0.16	0.59
Annotation Cluster 5	Enrichment Score: 1.72				Count	P_Value	Benjamini
	INTERPRO	5'-Nucleotidase and apyrase	RT		3	0.013	0.19
	INTERPRO	5'-Nucleotidase, C-terminal	RT		3	0.013	0.19
	GOTERM_BP_FAT	nucleobase, nucleoside and nucleotide catabolic process	RT		3	0.015	0.33
	GOTERM_BP_FAT	nucleotide catabolic process	RT		3	0.015	0.33	NUCLEOTIDE BINDING/METABOLISM
	GOTERM_BP_FAT	nucleobase, nucleoside, nucleotide and nucleic acid catabolic process	RT		3	0.015	0.33
	COG_ONTOLOGY	Nucleotide transport and metabolism	RT		3	0.015	0.13
	GOTERM_BP_FAT	nitrogen compound catabolic process	RT		3	0.023	0.4
	INTERPRO	Metallophosphoesterase	RT		3	0.086	0.57
Annotation Cluster 6	Enrichment Score: 1.69				Count	P_Value	Benjamini
	INTERPRO	Glycoside hydrolase, subgroup, catalytic core	RT		8	5.7e-05	0.0018
	SP_PIR_KEYWORDS	glycosidase	RT		5	0.00026	0.009
	INTERPRO	Glycoside hydrolase, chitinase active site	RT		3	0.013	0.19
	SMART	Glyco_18	RT		3	0.028	0.28
	GOTERM_BP_FAT	chitin catabolic process	RT
	INTERPRO	Chitinase II	RT		3	0.042	0.39
	GOTERM_MF_FAT	chitinase activity	RT		3	0.057	0.4	CHITIN/CARBOHYDRATE CATABOLISM
	INTERPRO	Glycoside hydrolase, family 18, catalytic domain	RT		3	0.058	0.47
	GOTERM_BP_FAT	polysaccharide catabolic process	RT		3	0.063	0.67
	GOTERM_BP_FAT	aminoglycan catabolic process	RT		3	0.063	0.67
	GOTERM_BP_FAT	carbohydrate catabolic process	RT		4	0.07	0.66
	GOTERM_BP_FAT	macromolecule catabolic process	RT		3	0.65	1
Annotation Cluster 7	Enrichment Score: 1.51				Count	P_Value	Benjamini
	INTERPRO	Peptidase S1/S6, chymotrypsin/Hap, active site	RT		10	0.0047	0.077
	SP_PIR_KEYWORDS	hydrolase	RT		14	0.011	0.18	PEPTIDASE/PROTEASE
	SP_PIR_KEYWORDS	Serine protease	RT		5	0.12	0.69
	SP_PIR_KEYWORDS	Protease	RT		7	0.14	0.66
Annotation Cluster 8	Enrichment Score: 0.93				Count	P_Value	Benjamini
	SMART	CLECT	RT		3	0.059	0.34
	INTERPRO	C-type lectin	RT		3	0.086	0.57
	SP_PIR_KEYWORDS	Lectin	RT		3	0.16	0.64
	GOTERM_MF_FAT	sugar binding	RT		3	0.22	0.84
Annotation Cluster 9	Enrichment Score: 0.7				Count	P_Value	Benjamini
	SP_PIR_KEYWORDS	Flavoprotein	RT		4	0.012	0.13
	INTERPRO	Glucose-methanol-choline oxidoreductase	RT		3	0.031	0.37
	PIR_SUPERFAMILY	PIRSF000137:Alcohol_oxidase	RT		3	0.038	0.21
	INTERPRO	Glucose-methanol-choline oxidoreductase, N-terminal	RT		3	0.038	0.39
	INTERPRO	Glucose-methanol-choline oxidoreductase, C-terminal	RT		3	0.046	0.4
	GOTERM_MF_FAT	FAD binding	RT		4	0.15	0.71
	GOTERM_MF_FAT	cofactor binding	RT		5	0.47	0.99
	GOTERM_MF_FAT	coenzyme binding	RT		4	0.5	0.99
	GOTERM_MF_FAT	adenyl nucleotide binding	RT		5	1	1
	GOTERM_MF_FAT	purine nucleoside binding	RT		5	1	1
	GOTERM_MF_FAT	nucleoside binding	RT		5	1	1
	GOTERM_MF_FAT	purine nucleotide binding	RT		5	1	1
	GOTERM_MF_FAT	nucleotide binding	RT		7	1	1
Annotation Cluster 10	Enrichment Score: 0.06				Count	P_Value	Benjamini
	GOTERM_MF_FAT	metallopeptidase activity	RT		3	0.67	1
	GOTERM_MF_FAT	transition metal ion binding	RT		8	1	1
	GOTERM_MF_FAT	zinc ion binding	RT		4	1	1
Annotation Cluster 11	Enrichment Score: 0.01				Count	P_Value	Benjamini
	GOTERM_MF_FAT	cation binding	RT		22	0.98	1
	GOTERM_MF_FAT	ion binding	RT		22	0.98	1
	GOTERM_MF_FAT	metal ion binding	RT		14	1	1
	GOTERM_MF_FAT	transition metal ion binding	RT		8	1	1
Annotation Cluster 12	Enrichment Score: 0				Count	P_Value	Benjamini
	SP_PIR_KEYWORDS	transmembrane	RT		4	1	1
	SP_PIR_KEYWORDS	membrane	RT		3	1	1
	GOTERM_CC_FAT	integral to membrane	RT		3	1	1
	GOTERM_CC_FAT	intrinsic to membrane	RT		3	1	1

## Sheet: Male-L1_UP
10 Cluster(s)
Annotation Cluster 1	Enrichment Score: 2.79				Count	P_Value	Benjamini
	GOTERM_CC_FAT	extracellular region	RT		12	0.00016	0.0071
	GOTERM_CC_FAT	extracellular space	RT		5	0.00035	0.0079
	INTERPRO	A-macroglobulin complement component	RT		4	0.00046	0.087
	INTERPRO	Alpha-2-macroglobulin	RT		4	0.00046	0.087
	GOTERM_CC_FAT	extracellular region part	RT		6	0.0016	0.023	PEPTIDASE/PROTEASE INHIBITION
	GOTERM_MF_FAT	endopeptidase inhibitor activity	RT		5	0.002	0.21
	GOTERM_MF_FAT	peptidase inhibitor activity	RT		5	0.0031	0.17
	GOTERM_MF_FAT	enzyme inhibitor activity	RT		5	0.0047	0.17
	INTERPRO	Alpha-2-macroglobulin, N-terminal	RT		3	0.0062	0.34
	INTERPRO	Alpha-2-macroglobulin, N-terminal 2	RT		3	0.0076	0.31
	INTERPRO	Alpha-macroglobulin, receptor-binding	RT		3	0.009	0.26
Annotation Cluster 2	Enrichment Score: 1.76				Count	P_Value	Benjamini
	INTERPRO	Pheromone/general odorant binding protein, PBP/GOBP	RT		5	0.0032	0.27
	GOTERM_MF_FAT	odorant binding	RT		6	0.023	0.37
	SMART	PhBP	RT		3	0.032	0.43
	INTERPRO	Insect pheromone/odorant binding protein PhBP	RT		3	0.04	0.59
Annotation Cluster 3	Enrichment Score: 1.5				Count	P_Value	Benjamini
	GOTERM_BP_FAT	response to abiotic stimulus	RT		4	0.014	0.96
	GOTERM_BP_FAT	response to light stimulus	RT		3	0.045	0.99
	GOTERM_BP_FAT	response to radiation	RT		3	0.051	0.98
Annotation Cluster 4	Enrichment Score: 1.25				Count	P_Value	Benjamini
	SMART	Tryp_SPc	RT		10	0.0034	0.11
	INTERPRO	Peptidase S1 and S6, chymotrypsin/Hap	RT		10	0.0086	0.29
	GOTERM_MF_FAT	serine-type endopeptidase activity	RT		10	0.0095	0.24
	GOTERM_MF_FAT	serine-type peptidase activity	RT		10	0.015	0.3
	GOTERM_MF_FAT	serine hydrolase activity	RT		10	0.015	0.3
	INTERPRO	Peptidase S1/S6, chymotrypsin/Hap, active site	RT		7	0.032	0.55
	INTERPRO	Peptidase S1A, chymotrypsin	RT		7	0.057	0.68
	GOTERM_MF_FAT	endopeptidase activity	RT		10	0.063	0.67
	GOTERM_MF_FAT	peptidase activity	RT		12	0.074	0.67
	GOTERM_MF_FAT	peptidase activity, acting on L-amino acid peptides	RT		11	0.11	0.74
	GOTERM_BP_FAT	proteolysis	RT		11	0.17	1
	SP_PIR_KEYWORDS	Serine protease	RT		3	0.56	0.99
	SP_PIR_KEYWORDS	Protease	RT		4	0.68	1
	SP_PIR_KEYWORDS	hydrolase	RT		6	0.75	1
Annotation Cluster 5	Enrichment Score: 0.46				Count	P_Value	Benjamini
	GOTERM_BP_FAT	oxidation reduction	RT		8	0.06	0.97
	GOTERM_MF_FAT	tetrapyrrole binding	RT		5	0.091	0.71
	GOTERM_MF_FAT	heme binding	RT		5	0.091	0.71
	SP_PIR_KEYWORDS	heme	RT		4	0.19	1
	INTERPRO	Cytochrome P450, E-class, group I	RT		3	0.25	0.99
	GOTERM_MF_FAT	iron ion binding	RT		5	0.26	0.95
	INTERPRO	Cytochrome P450, conserved site	RT		3	0.27	0.99
	INTERPRO	Cytochrome P450, C-terminal region	RT		3	0.28	0.99
	SP_PIR_KEYWORDS	iron	RT		4	0.31	1
	COG_ONTOLOGY	Secondary metabolites biosynthesis, transport, and catabolism	RT		3	0.33	0.84
	SP_PIR_KEYWORDS	Monooxygenase	RT		3	0.34	1
	INTERPRO	Cytochrome P450	RT		3	0.34	1
	SP_PIR_KEYWORDS	oxidoreductase	RT		5	0.36	0.99
	GOTERM_MF_FAT	electron carrier activity	RT		4	0.41	0.99
	SP_PIR_KEYWORDS	metal-binding	RT		5	0.94	1
	GOTERM_MF_FAT	transition metal ion binding	RT		10	0.96	1
	GOTERM_MF_FAT	metal ion binding	RT		11	0.99	1
	GOTERM_MF_FAT	cation binding	RT		11	0.99	1
	GOTERM_MF_FAT	ion binding	RT		11	0.99	1
	GOTERM_MF_FAT	zinc ion binding	RT		4	1	1
Annotation Cluster 6	Enrichment Score: 0.44				Count	P_Value	Benjamini
	KEGG_PATHWAY	Circadian rhythm	RT		3	0.001	0.015
	SP_PIR_KEYWORDS	transcription regulation	RT		3	0.4	0.99
	SP_PIR_KEYWORDS	Transcription	RT		3	0.44	0.99
	GOTERM_MF_FAT	transcription factor activity	RT		4	0.49	0.99
	SP_PIR_KEYWORDS	dna-binding	RT		4	0.64	1
	GOTERM_BP_FAT	regulation of transcription, DNA-dependent	RT		4	0.74	1
	GOTERM_MF_FAT	transcription regulator activity	RT		4	0.78	1
	GOTERM_BP_FAT	regulation of RNA metabolic process	RT		4	0.78	1
	SP_PIR_KEYWORDS	nucleus	RT		4	0.81	1
	GOTERM_MF_FAT	DNA binding	RT		5	0.87	1
	GOTERM_BP_FAT	regulation of transcription	RT		4	0.88	1
Annotation Cluster 7	Enrichment Score: 0.4				Count	P_Value	Benjamini
	GOTERM_CC_FAT	mitochondrial membrane	RT		3	0.25	0.84
	GOTERM_CC_FAT	mitochondrial envelope	RT		3	0.29	0.85
	GOTERM_CC_FAT	mitochondrial part	RT		3	0.33	0.86
	GOTERM_CC_FAT	organelle envelope	RT		3	0.46	0.94
	GOTERM_CC_FAT	envelope	RT		3	0.46	0.92
	GOTERM_CC_FAT	mitochondrion	RT		3	0.53	0.94
	GOTERM_CC_FAT	organelle membrane	RT		3	0.57	0.95
Annotation Cluster 8	Enrichment Score: 0.34				Count	P_Value	Benjamini
	GOTERM_BP_FAT	microtubule-based process	RT		4	0.073	0.97
	GOTERM_CC_FAT	microtubule cytoskeleton	RT		4	0.076	0.59
	GOTERM_BP_FAT	microtubule-based movement	RT		3	0.094	0.98
	GOTERM_CC_FAT	cytoskeleton	RT		5	0.12	0.67
	GOTERM_CC_FAT	cytoskeletal part	RT		4	0.16	0.72
	GOTERM_MF_FAT	ATPase activity	RT		4	0.36	0.98
	GOTERM_CC_FAT	intracellular non-membrane-bounded organelle	RT		6	0.61	0.95
	GOTERM_CC_FAT	non-membrane-bounded organelle	RT		6	0.61	0.95
	GOTERM_MF_FAT	ATP binding	RT		7	0.81	1
	GOTERM_MF_FAT	adenyl ribonucleotide binding	RT		7	0.81	1
	GOTERM_MF_FAT	purine ribonucleotide binding	RT		8	0.85	1
	GOTERM_MF_FAT	ribonucleotide binding	RT		8	0.85	1
	GOTERM_MF_FAT	purine nucleoside binding	RT		7	0.88	1
	GOTERM_MF_FAT	adenyl nucleotide binding	RT		7	0.88	1
	GOTERM_MF_FAT	nucleoside binding	RT		7	0.89	1
	GOTERM_MF_FAT	purine nucleotide binding	RT		8	0.91	1
	SP_PIR_KEYWORDS	atp-binding	RT		4	0.95	1
	GOTERM_MF_FAT	nucleotide binding	RT		9	0.96	1
	SP_PIR_KEYWORDS	nucleotide-binding	RT		5	0.96	1
Annotation Cluster 9	Enrichment Score: 0.19				Count	P_Value	Benjamini
	GOTERM_BP_FAT	phosphorus metabolic process	RT		5	0.57	1
	GOTERM_BP_FAT	phosphate metabolic process	RT		5	0.57	1
	GOTERM_BP_FAT	phosphorylation	RT		3	0.85	1
Annotation Cluster 10	Enrichment Score: 0.07				Count	P_Value	Benjamini
	SP_PIR_KEYWORDS	transport	RT		5	0.51	0.99
	SP_PIR_KEYWORDS	transmembrane	RT		8	0.9	1
	SP_PIR_KEYWORDS	membrane	RT		5	0.98	1
	GOTERM_CC_FAT	integral to membrane	RT		8	1	1
	GOTERM_CC_FAT	intrinsic to membrane	RT		8	1	1

## Sheet: Male-L3_DOWN
20 Cluster(s)
Annotation Cluster 1	Enrichment Score: 28.35				Count	P_Value	Benjamini
	INTERPRO	Insect cuticle protein	RT		43	2.9e-34	7.8e-32
	GOTERM_MF_FAT	structural constituent of cuticle	RT		43	3.1e-32	4.7e-30	CUTICLE
	GOTERM_MF_FAT	structural molecule activity	RT		46	9.8e-21	7.5e-19
Annotation Cluster 2	Enrichment Score: 5.25				Count	P_Value	Benjamini
	SMART	Tryp_SPc	RT		25	2e-10	8e-09
	GOTERM_BP_FAT	proteolysis	RT		35	8e-08	1.5e-05
	INTERPRO	Peptidase S1A, chymotrypsin	RT		22	2.4e-07	3.3e-05
	INTERPRO	Peptidase S1 and S6, chymotrypsin/Hap	RT		25	2.7e-07	2.5e-05
	GOTERM_MF_FAT	serine-type peptidase activity	RT		28	8.3e-07	4.2e-05
	GOTERM_MF_FAT	serine hydrolase activity	RT		28	8.3e-07	4.2e-05	PEPTIDASE/PROTEASE
	GOTERM_MF_FAT	peptidase activity, acting on L-amino acid peptides	RT		36	5.4e-06	0.00021
	GOTERM_MF_FAT	peptidase activity	RT		37	6.8e-06	0.00021
	GOTERM_MF_FAT	serine-type endopeptidase activity	RT		25	8e-06	0.0002
	GOTERM_MF_FAT	endopeptidase activity	RT		28	0.0001	0.0019
	INTERPRO	Peptidase S1/S6, chymotrypsin/Hap, active site	RT		15	0.00043	0.013
	SP_PIR_KEYWORDS	Protease	RT		12	0.02	0.17
	SP_PIR_KEYWORDS	Serine protease	RT		8	0.027	0.19
Annotation Cluster 3	Enrichment Score: 4.41				Count	P_Value	Benjamini
	SMART	ChtBD2	RT		11	1.5e-06	2.9e-05
	GOTERM_BP_FAT	aminoglycan metabolic process	RT		12	1.9e-05	0.0018
	INTERPRO	Chitin binding protein, peritrophin-A	RT		11	2.5e-05	0.00086
	GOTERM_BP_FAT	chitin metabolic process	RT		11	3.1e-05	0.002
	GOTERM_CC_FAT	extracellular region	RT		14	3.4e-05	0.00054	CHITIN/CARBOHYDRATE METABOLISM
	GOTERM_BP_FAT	polysaccharide metabolic process	RT		12	4.4e-05	0.0021
	GOTERM_MF_FAT	chitin binding	RT		11	9.2e-05	0.002
	GOTERM_MF_FAT	pattern binding	RT		11	0.00013	0.0021
	GOTERM_MF_FAT	polysaccharide binding	RT		11	0.00013	0.0021
	GOTERM_MF_FAT	carbohydrate binding	RT
Annotation Cluster 4	Enrichment Score: 3.72				Count	P_Value	Benjamini
	INTERPRO	Glutathione S-transferase, C-terminal	RT		8	6e-06	0.00041
	INTERPRO	Glutathione S-transferase, N-terminal	RT		8	7.7e-06	0.00042
	INTERPRO	Glutathione S-transferase, C-terminal-like	RT		8	9.7e-06	0.00044
	INTERPRO	Glutathione S-transferase/chloride channel, C-terminal	RT		8	1.5e-05	0.00058	GLUTATHIONE-S-TRANSFERASE
	PIR_SUPERFAMILY	PIRSF000503:glutathione transferase	RT		5	0.0018	0.023
	COG_ONTOLOGY	Posttranslational modification, protein turnover, chaperones	RT		8	0.0066	0.064
	SP_PIR_KEYWORDS	transferase	RT		10	0.11	0.53
Annotation Cluster 5	Enrichment Score: 1.94				Count	P_Value	Benjamini
	SMART	alkPPc	RT		4	0.00096	0.013
	INTERPRO	Alkaline phosphatase	RT		4	0.0023	0.06
	INTERPRO	Alkaline phosphatase-like, alpha/beta/alpha	RT		4	0.013	0.23
	GOTERM_MF_FAT	phosphatase activity	RT		4	0.58	1
Annotation Cluster 6	Enrichment Score: 1.87				Count	P_Value	Benjamini
	INTERPRO	Glycoside hydrolase, subgroup, catalytic core	RT		7	0.0043	0.094
	INTERPRO	Glycosyl hydrolase, family 13, catalytic region	RT		4	0.0099	0.19
	SMART	Aamy	RT		3	0.021	0.19
	INTERPRO	Glycosyl hydrolase, family 13, subfamily, catalytic region	RT		3	0.036	0.44
Annotation Cluster 7	Enrichment Score: 1.49				Count	P_Value	Benjamini
	GOTERM_BP_FAT	nitrogen compound catabolic process	RT		4	0.0048	0.14
	INTERPRO	5'-Nucleotidase, C-terminal	RT		3	0.03	0.41
	INTERPRO	5'-Nucleotidase and apyrase	RT		3	0.03	0.41
	GOTERM_BP_FAT	nucleotide catabolic process	RT		3	0.032	0.5
	GOTERM_BP_FAT	nucleobase, nucleoside and nucleotide catabolic process	RT		3	0.032	0.5
	GOTERM_BP_FAT	nucleobase, nucleoside, nucleotide and nucleic acid catabolic process	RT		3	0.032	0.5
	COG_ONTOLOGY	Nucleotide transport and metabolism	RT		3	0.044	0.14
	INTERPRO	Metallophosphoesterase	RT		3	0.18	0.88
Annotation Cluster 8	Enrichment Score: 1.48				Count	P_Value	Benjamini
	COG_ONTOLOGY	Lipid metabolism	RT		6	0.0071	0.035
	INTERPRO	Carboxylesterase type B, active site	RT		4	0.04	0.46
	INTERPRO	Carboxylesterase, type B	RT		4	0.13	0.81
Annotation Cluster 9	Enrichment Score: 1.11				Count	P_Value	Benjamini
	INTERPRO	Cellular retinaldehyde binding/alpha-tocopherol transport	RT		4	0.058	0.56
	SMART	SEC14	RT		4	0.064	0.36
	INTERPRO	Cellular retinaldehyde-binding/triple function, C-terminal	RT		4	0.13	0.81
Annotation Cluster 10	Enrichment Score: 0.91				Count	P_Value	Benjamini
	GOTERM_MF_FAT	carboxypeptidase activity	RT		4	0.049	0.47
	SMART	Zn_pept	RT		3	0.069	0.33
	INTERPRO	Peptidase M14, carboxypeptidase A	RT		3	0.11	0.79
	GOTERM_MF_FAT	metallocarboxypeptidase activity	RT		3	0.14	0.83
	GOTERM_MF_FAT	metallopeptidase activity	RT		7	0.14	0.8
	GOTERM_MF_FAT	exopeptidase activity	RT		4	0.23	0.92
	GOTERM_MF_FAT	metalloexopeptidase activity	RT		3	0.27	0.95
Annotation Cluster 11	Enrichment Score: 0.88				Count	P_Value	Benjamini
	GOTERM_BP_FAT	fatty acid metabolic process	RT		4	0.023	0.43
	GOTERM_BP_FAT	fatty acid biosynthetic process	RT		3	0.065	0.69
	GOTERM_BP_FAT	carboxylic acid biosynthetic process	RT		3	0.25	0.97
	GOTERM_BP_FAT	organic acid biosynthetic process	RT		3	0.25	0.97
	GOTERM_BP_FAT	lipid biosynthetic process	RT		3	0.44	0.99
Annotation Cluster 12	Enrichment Score: 0.82				Count	P_Value	Benjamini
	GOTERM_BP_FAT	carbohydrate catabolic process	RT		5	0.055	0.66
	GOTERM_BP_FAT	monosaccharide catabolic process	RT		3	0.18	0.96
	GOTERM_BP_FAT	monosaccharide metabolic process	RT		4	0.19	0.96
	GOTERM_BP_FAT	cellular carbohydrate catabolic process	RT		3	0.2	0.95
	GOTERM_BP_FAT	alcohol catabolic process	RT		3	0.21	0.95
Annotation Cluster 13	Enrichment Score: 0.79				Count	P_Value	Benjamini
	INTERPRO	Glucose/ribitol dehydrogenase	RT		4	0.13	0.81
	INTERPRO	Short-chain dehydrogenase/reductase SDR	RT		4	0.17	0.88
	INTERPRO	NAD(P)-binding domain	RT		6	0.19	0.89
Annotation Cluster 14	Enrichment Score: 0.48				Count	P_Value	Benjamini
	SP_PIR_KEYWORDS	oxidoreductase	RT		12	0.0085	0.12
	SP_PIR_KEYWORDS	Monooxygenase	RT		4	0.29	0.82
	GOTERM_MF_FAT	iron ion binding	RT		9	0.32	0.97
	INTERPRO	Cytochrome P450, E-class, group I	RT		4	0.32	0.97
	SP_PIR_KEYWORDS	iron	RT		5	0.37	0.87
	INTERPRO	Cytochrome P450, C-terminal region	RT		4	0.37	0.98
	COG_ONTOLOGY	Secondary metabolites biosynthesis, transport, and catabolism	RT		4	0.38	0.69
	GOTERM_MF_FAT	heme binding	RT		6	0.42	0.99
	GOTERM_MF_FAT	tetrapyrrole binding	RT		6	0.42	0.99
	SP_PIR_KEYWORDS	heme	RT		4	0.42	0.89
	INTERPRO	Cytochrome P450	RT		4	0.46	0.99
	INTERPRO	Cytochrome P450, conserved site	RT		3	0.63	1
	SP_PIR_KEYWORDS	metal-binding	RT		10	0.83	1
	GOTERM_MF_FAT	electron carrier activity	RT		5	0.83	1
Annotation Cluster 15	Enrichment Score: 0.28				Count	P_Value	Benjamini
	GOTERM_BP_FAT	purine ribonucleotide biosynthetic process	RT		3	0.39	1
	GOTERM_BP_FAT	purine ribonucleotide metabolic process	RT		3	0.39	1
	GOTERM_BP_FAT	ribonucleotide biosynthetic process	RT		3	0.42	0.99
	GOTERM_BP_FAT	ribonucleotide metabolic process	RT		3	0.42	0.99
	GOTERM_BP_FAT	purine nucleotide biosynthetic process	RT		3	0.48	1
	GOTERM_BP_FAT	purine nucleotide metabolic process	RT		3	0.49	1
	GOTERM_BP_FAT	nucleotide biosynthetic process	RT		3	0.66	1
	GOTERM_BP_FAT	nucleobase, nucleoside, nucleotide and nucleic acid biosynthetic process	RT		3	0.69	1
	GOTERM_BP_FAT	nucleobase, nucleoside and nucleotide biosynthetic process	RT		3	0.69	1
	GOTERM_BP_FAT	nitrogen compound biosynthetic process	RT		3	0.88	1
Annotation Cluster 16	Enrichment Score: 0.26				Count	P_Value	Benjamini
	SMART	EFh	RT		3	0.31	0.8
	INTERPRO	Calcium-binding EF-hand	RT		3	0.44	0.99
	SP_PIR_KEYWORDS	calcium	RT		4	0.53	0.93
	INTERPRO	EF-Hand type	RT		3	0.55	1
	INTERPRO	EF-HAND 2	RT		3	0.58	1
	INTERPRO	EF-HAND 1	RT		3	0.66	1
	GOTERM_MF_FAT	calcium ion binding	RT		4	0.92	1
Annotation Cluster 17	Enrichment Score: 0.15				Count	P_Value	Benjamini
	KEGG_PATHWAY	Ribosome	RT		3	0.45	0.99
	GOTERM_CC_FAT	ribonucleoprotein complex	RT		4	0.49	0.93
	GOTERM_CC_FAT	ribosome	RT		3	0.63	0.96
	GOTERM_BP_FAT	translation	RT		4	0.87	1
	GOTERM_CC_FAT	non-membrane-bounded organelle	RT		5	0.88	1
	GOTERM_CC_FAT	intracellular non-membrane-bounded organelle	RT		5	0.88	1
	GOTERM_MF_FAT	structural constituent of ribosome	RT		3	0.89	1
Annotation Cluster 18	Enrichment Score: 0.1				Count	P_Value	Benjamini
	SP_PIR_KEYWORDS	Flavoprotein	RT		3	0.16	0.63
	GOTERM_MF_FAT	cofactor binding	RT		7	0.46	0.99
	GOTERM_MF_FAT	FAD binding	RT		3	0.61	1
	GOTERM_MF_FAT	coenzyme binding	RT		4	0.78	1
	SP_PIR_KEYWORDS	atp-binding	RT		3	1	1
	SP_PIR_KEYWORDS	nucleotide-binding	RT		4	1	1
	GOTERM_MF_FAT	nucleoside binding	RT		8	1	1
	GOTERM_MF_FAT	adenyl nucleotide binding	RT		7	1	1
	GOTERM_MF_FAT	purine nucleoside binding	RT		7	1	1
	GOTERM_MF_FAT	nucleotide binding	RT		11	1	1
	GOTERM_MF_FAT	ATP binding	RT		4	1	1
	GOTERM_MF_FAT	adenyl ribonucleotide binding	RT		4	1	1
	GOTERM_MF_FAT	purine nucleotide binding	RT		7	1	1
	GOTERM_MF_FAT	ribonucleotide binding	RT		4	1	1
	GOTERM_MF_FAT	purine ribonucleotide binding	RT		4	1	1
Annotation Cluster 19	Enrichment Score: 0.02				Count	P_Value	Benjamini
	GOTERM_MF_FAT	cation binding	RT		39	0.91	1
	GOTERM_MF_FAT	ion binding	RT		39	0.91	1
	GOTERM_MF_FAT	transition metal ion binding	RT		25	0.99	1
	GOTERM_MF_FAT	metal ion binding	RT		32	0.99	1
	GOTERM_MF_FAT	zinc ion binding	RT		14	1	1
Annotation Cluster 20	Enrichment Score: 0				Count	P_Value	Benjamini
	GOTERM_CC_FAT	integral to membrane	RT		11	0.99	1
	GOTERM_CC_FAT	intrinsic to membrane	RT		11	0.99	1
	SP_PIR_KEYWORDS	transmembrane	RT		9	0.99	1
	SP_PIR_KEYWORDS	membrane	RT		5	1	1

## Sheet: Male-L3_UP
11 Cluster(s)
Annotation Cluster 1	Enrichment Score: 3.73				Count	P_Value	Benjamini
	SP_PIR_KEYWORDS	signal	RT		11	5.5e-10	3.2e-08
	SP_PIR_KEYWORDS	Secreted	RT		6	2.1e-06	6.2e-05
	SP_PIR_KEYWORDS	antibiotic	RT		4	4.5e-06	8.8e-05
	SP_PIR_KEYWORDS	innate immunity	RT		4	1.1e-05	0.00016
	SP_PIR_KEYWORDS	immune response	RT		4	1.1e-05	0.00016
	SP_PIR_KEYWORDS	Antimicrobial	RT		4	2.2e-05	0.00026
	GOTERM_BP_FAT	response to bacterium	RT		4	0.00032	0.065	IMMUNITY
	GOTERM_BP_FAT	defense response to bacterium	RT		4	0.00032	0.065
	INTERPRO	Cecropin	RT		3	0.00089	0.039
	GOTERM_CC_FAT	extracellular region	RT		10	0.001	0.052
	GOTERM_BP_FAT	innate immune response	RT		4	0.0014	0.14
	SP_PIR_KEYWORDS	amidation	RT		3	0.0016	0.016
	UP_SEQ_FEATURE	signal peptide	RT		6	0.0018	0.034
	GOTERM_BP_FAT	immune response	RT		4	0.0052	0.31
	GOTERM_BP_FAT	defense response	RT		4	0.0077	0.34
	SP_PIR_KEYWORDS	disulfide bond	RT		3	0.02	0.16
	UP_SEQ_FEATURE	disulfide bond	RT		3	0.093	0.62
Annotation Cluster 2	Enrichment Score: 2.88				Count	P_Value	Benjamini
	INTERPRO	Pheromone/general odorant binding protein, PBP/GOBP	RT		6	0.00011	0.0096
	GOTERM_MF_FAT	odorant binding	RT		8	0.00057	0.022
	SMART	PhBP	RT		4	0.0017	0.026	ODORANT RECOGNITION
	INTERPRO	Insect pheromone/odorant binding protein PhBP	RT		4	0.0019	0.065
	PIR_SUPERFAMILY	PIRSF016604:odorant binding protein/pheromone binding protein, Neoptera type	RT		3	0.02	0.29
Annotation Cluster 3	Enrichment Score: 2.25				Count	P_Value	Benjamini
	SMART	Tryp_SPc	RT		12	4.2e-05	0.0013
	INTERPRO	Peptidase S1 and S6, chymotrypsin/Hap	RT		12	8.8e-05	0.016
	GOTERM_MF_FAT	serine-type endopeptidase activity	RT		12	0.0003	0.034
	GOTERM_MF_FAT	serine-type peptidase activity	RT		12	0.00056	0.032
	GOTERM_MF_FAT	serine hydrolase activity	RT		12	0.00056	0.032
	GOTERM_MF_FAT	peptidase activity, acting on L-amino acid peptides	RT		14	0.0039	0.11
	GOTERM_MF_FAT	endopeptidase activity	RT		12	0.0045	0.099	PEPTIDASE/PROTEASE
	GOTERM_MF_FAT	peptidase activity	RT		14	0.0061	0.11
	GOTERM_BP_FAT	proteolysis	RT		14	0.01	0.35
	INTERPRO	Peptidase S1A, chymotrypsin	RT		7	0.021	0.41
	INTERPRO	Peptidase S1/S6, chymotrypsin/Hap, active site	RT		6	0.039	0.59
	SP_PIR_KEYWORDS	Serine protease	RT		3	0.38	0.94
	SP_PIR_KEYWORDS	hydrolase	RT		6	0.44	0.94
	SP_PIR_KEYWORDS	Protease	RT		3	0.7	0.99
Annotation Cluster 4	Enrichment Score: 1.52				Count	P_Value	Benjamini
	GOTERM_CC_FAT	rhabdomere	RT		3	0.0076	0.18
	GOTERM_BP_FAT	response to abiotic stimulus	RT		4	0.011	0.32
	GOTERM_BP_FAT	phototransduction	RT		3	0.014	0.35
	GOTERM_BP_FAT	detection of light stimulus	RT		3	0.016	0.34
	GOTERM_BP_FAT	detection of external stimulus	RT		3	0.019	0.37
	GOTERM_BP_FAT	detection of abiotic stimulus	RT		3	0.019	0.37
	GOTERM_BP_FAT	detection of stimulus	RT		3	0.021	0.36
	GOTERM_BP_FAT	response to light stimulus	RT		3	0.039	0.53
	GOTERM_CC_FAT	cell projection	RT		3	0.043	0.53
	GOTERM_BP_FAT	response to radiation	RT		3	0.044	0.55
	GOTERM_BP_FAT	G-protein coupled receptor protein signaling pathway	RT		6	0.18	0.96
	GOTERM_BP_FAT	cell surface receptor linked signal transduction	RT		6	0.32	0.99
Annotation Cluster 5	Enrichment Score: 0.67				Count	P_Value	Benjamini
	GOTERM_MF_FAT	substrate specific channel activity	RT		4	0.19	0.93
	GOTERM_MF_FAT	ion channel activity	RT		4	0.19	0.93
	GOTERM_MF_FAT	passive transmembrane transporter activity	RT		4	0.19	0.91
	GOTERM_MF_FAT	channel activity	RT		4	0.19	0.91
	GOTERM_MF_FAT	gated channel activity	RT		3	0.24	0.93
	GOTERM_BP_FAT	ion transport	RT		5	0.28	0.99
Annotation Cluster 6	Enrichment Score: 0.62				Count	P_Value	Benjamini
	INTERPRO	Cytochrome P450	RT		5	0.014	0.35
	COG_ONTOLOGY	Secondary metabolites biosynthesis, transport, and catabolism	RT		4	0.058	0.34
	GOTERM_MF_FAT	heme binding	RT		5	0.065	0.67
	GOTERM_MF_FAT	tetrapyrrole binding	RT		5	0.065	0.67
	GOTERM_MF_FAT	electron carrier activity	RT		5	0.15	0.9
	INTERPRO	Cytochrome P450, E-class, group I	RT		3	0.17	0.97
	INTERPRO	Cytochrome P450, conserved site	RT		3	0.19	0.97
	INTERPRO	Cytochrome P450, C-terminal region	RT		3	0.19	0.96
	GOTERM_MF_FAT	iron ion binding	RT		5	0.2	0.9
	SP_PIR_KEYWORDS	Monooxygenase	RT		3	0.21	0.82
	GOTERM_BP_FAT	oxidation reduction	RT		6	0.22	0.98
	SP_PIR_KEYWORDS	heme	RT		3	0.29	0.89
	SP_PIR_KEYWORDS	iron	RT		3	0.4	0.94
	SP_PIR_KEYWORDS	oxidoreductase	RT		3	0.64	0.98
	SP_PIR_KEYWORDS	metal-binding	RT		5	0.77	0.99
	GOTERM_MF_FAT	transition metal ion binding	RT		10	0.91	1
	GOTERM_MF_FAT	metal ion binding	RT		12	0.94	1
	GOTERM_MF_FAT	ion binding	RT		12	0.96	1
	GOTERM_MF_FAT	cation binding	RT		12	0.96	1
Annotation Cluster 7	Enrichment Score: 0.48				Count	P_Value	Benjamini
	GOTERM_CC_FAT	mitochondrial membrane	RT		3	0.2	0.94
	GOTERM_CC_FAT	mitochondrial envelope	RT		3	0.23	0.93
	GOTERM_CC_FAT	mitochondrial part	RT		3	0.27	0.93
	GOTERM_CC_FAT	organelle envelope	RT		3	0.39	0.97
	GOTERM_CC_FAT	envelope	RT		3	0.39	0.96
	GOTERM_CC_FAT	mitochondrion	RT		3	0.46	0.97
	GOTERM_CC_FAT	organelle membrane	RT		3	0.49	0.97
Annotation Cluster 8	Enrichment Score: 0.33				Count	P_Value	Benjamini
	INTERPRO	WD40 repeat, region	RT		3	0.38	1
	SP_PIR_KEYWORDS	wd repeat	RT		3	0.46	0.94
	SMART	WD40	RT		3	0.49	1
	INTERPRO	WD40 repeat	RT		3	0.5	1
	INTERPRO	WD40/YVTN repeat-like	RT		3	0.52	1
Annotation Cluster 9	Enrichment Score: 0.13				Count	P_Value	Benjamini
	GOTERM_BP_FAT	phosphorus metabolic process	RT		4	0.72	1
	GOTERM_BP_FAT	phosphate metabolic process	RT		4	0.72	1
	GOTERM_BP_FAT	phosphorylation	RT		3	0.81	1
Annotation Cluster 10	Enrichment Score: 0.09				Count	P_Value	Benjamini
	SP_PIR_KEYWORDS	transport	RT		4	0.49	0.94
	SP_PIR_KEYWORDS	transmembrane	RT		6	0.86	1
	SP_PIR_KEYWORDS	membrane	RT		5	0.88	1
	GOTERM_CC_FAT	integral to membrane	RT		9	0.96	1
	GOTERM_CC_FAT	intrinsic to membrane	RT		9	0.97	1
Annotation Cluster 11	Enrichment Score: 0.06				Count	P_Value	Benjamini
	SP_PIR_KEYWORDS	nucleotide-binding	RT		5	0.81	0.99
	SP_PIR_KEYWORDS	atp-binding	RT		4	0.81	0.99
	GOTERM_MF_FAT	ATP binding	RT		6	0.84	1
	GOTERM_MF_FAT	adenyl ribonucleotide binding	RT		6	0.85	1
	GOTERM_MF_FAT	purine ribonucleotide binding	RT		7	0.87	1
	GOTERM_MF_FAT	ribonucleotide binding	RT		7	0.87	1
	GOTERM_MF_FAT	adenyl nucleotide binding	RT		6	0.9	1
	GOTERM_MF_FAT	purine nucleoside binding	RT		6	0.9	1
	GOTERM_MF_FAT	nucleoside binding	RT		6	0.91	1
	GOTERM_MF_FAT	purine nucleotide binding	RT		7	0.92	1
	GOTERM_MF_FAT	nucleotide binding	RT		7	0.98	1

[truncated: 2 more sheets: Male-Female_DOWN, Male-Female_UP]
