# Supplementary material for: Long non-coding RNA discovery across the genus anopheles reveals conserved secondary structures within and beyond the Gambiae complex
Source: BMC Genomics. 2015 Apr 23;16(1):337. doi: 10.1186/s12864-015-1507-3 (PMC4409983; doi:10.1186/s12864-015-1507-3)
Supplement: Additional file 4: — GTF file produced by Cufflinks of newly annotated genes. [file 12864_2015_1507_MOESM4_ESM.zip]

Archive with 3 entries (2 files):
- S3_File.gtf
- __MACOSX/
- __MACOSX/._S3_File.gtf
