# Supplementary material for: Long non-coding RNA discovery across the genus anopheles reveals conserved secondary structures within and beyond the Gambiae complex
Source: BMC Genomics. 2015 Apr 23;16(1):337. doi: 10.1186/s12864-015-1507-3 (PMC4409983; doi:10.1186/s12864-015-1507-3)
Supplement: Additional file 4: — GTF file produced by Cufflinks of newly annotated genes. [file 12864_2015_1507_MOESM4_ESM.zip › S3_File.gtf]

2L	VectorBase	exon	186860	186936	.	-	.	gene_id "AGAP004677"; transcript_id "AGAP004677-RB"; exon_number "1"; seqedit "false";
2L	VectorBase	exon	159192	159366	.	-	.	gene_id "AGAP004677"; transcript_id "AGAP004677-RB"; exon_number "2"; seqedit "false";
2L	VectorBase	CDS	159192	159356	.	-	0	gene_id "AGAP004677"; transcript_id "AGAP004677-RB"; exon_number "2"; protein_id "AGAP004677-PB";
2L	VectorBase	start_codon	159354	159356	.	-	0	gene_id "AGAP004677"; transcript_id "AGAP004677-RB"; exon_number "2";
2L	VectorBase	exon	157679	158297	.	-	.	gene_id "AGAP004677"; transcript_id "AGAP004677-RB"; exon_number "3"; seqedit "false";
2L	VectorBase	CDS	157679	158297	.	-	0	gene_id "AGAP004677"; transcript_id "AGAP004677-RB"; exon_number "3"; protein_id "AGAP004677-PB";
2L	VectorBase	exon	157348	157623	.	-	.	gene_id "AGAP004677"; transcript_id "AGAP004677-RB"; exon_number "4"; seqedit "false";
2L	VectorBase	CDS	157499	157623	.	-	2	gene_id "AGAP004677"; transcript_id "AGAP004677-RB"; exon_number "4"; protein_id "AGAP004677-PB";
2L	VectorBase	stop_codon	157496	157498	.	-	0	gene_id "AGAP004677"; transcript_id "AGAP004677-RB"; exon_number "4";
2L	VectorBase	exon	180909	181305	.	-	.	gene_id "AGAP004677"; transcript_id "AGAP004677-RA"; exon_number "1"; seqedit "false";
2L	VectorBase	CDS	180909	181213	.	-	0	gene_id "AGAP004677"; transcript_id "AGAP004677-RA"; exon_number "1"; protein_id "AGAP004677-PA";
2L	VectorBase	start_codon	181211	181213	.	-	0	gene_id "AGAP004677"; transcript_id "AGAP004677-RA"; exon_number "1";
2L	VectorBase	exon	159192	159366	.	-	.	gene_id "AGAP004677"; transcript_id "AGAP004677-RA"; exon_number "2"; seqedit "false";
2L	VectorBase	CDS	159192	159366	.	-	1	gene_id "AGAP004677"; transcript_id "AGAP004677-RA"; exon_number "2"; protein_id "AGAP004677-PA";
2L	VectorBase	exon	157679	158297	.	-	.	gene_id "AGAP004677"; transcript_id "AGAP004677-RA"; exon_number "3"; seqedit "false";
2L	VectorBase	CDS	157679	158297	.	-	0	gene_id "AGAP004677"; transcript_id "AGAP004677-RA"; exon_number "3"; protein_id "AGAP004677-PA";
2L	VectorBase	exon	157348	157623	.	-	.	gene_id "AGAP004677"; transcript_id "AGAP004677-RA"; exon_number "4"; seqedit "false";
2L	VectorBase	CDS	157499	157623	.	-	2	gene_id "AGAP004677"; transcript_id "AGAP004677-RA"; exon_number "4"; protein_id "AGAP004677-PA";
2L	VectorBase	stop_codon	157496	157498	.	-	0	gene_id "AGAP004677"; transcript_id "AGAP004677-RA"; exon_number "4";
2L	VectorBase	exon	203779	203924	.	+	.	gene_id "AGAP004678"; transcript_id "AGAP004678-RA"; exon_number "1"; seqedit "false";
2L	VectorBase	CDS	203866	203924	.	+	0	gene_id "AGAP004678"; transcript_id "AGAP004678-RA"; exon_number "1"; protein_id "AGAP004678-PA";
2L	VectorBase	start_codon	203866	203868	.	+	0	gene_id "AGAP004678"; transcript_id "AGAP004678-RA"; exon_number "1";
2L	VectorBase	exon	203981	205293	.	+	.	gene_id "AGAP004678"; transcript_id "AGAP004678-RA"; exon_number "2"; seqedit "false";
2L	VectorBase	CDS	203981	204953	.	+	1	gene_id "AGAP004678"; transcript_id "AGAP004678-RA"; exon_number "2"; protein_id "AGAP004678-PA";
2L	VectorBase	stop_codon	204954	204956	.	+	0	gene_id "AGAP004678"; transcript_id "AGAP004678-RA"; exon_number "2";
2L	VectorBase	exon	207894	207953	.	+	.	gene_id "AGAP004679"; transcript_id "AGAP004679-RB"; exon_number "1"; seqedit "false";
2L	VectorBase	exon	208393	208581	.	+	.	gene_id "AGAP004679"; transcript_id "AGAP004679-RB"; exon_number "2"; seqedit "false";
2L	VectorBase	CDS	208417	208581	.	+	0	gene_id "AGAP004679"; transcript_id "AGAP004679-RB"; exon_number "2"; protein_id "AGAP004679-PB";
2L	VectorBase	start_codon	208417	208419	.	+	0	gene_id "AGAP004679"; transcript_id "AGAP004679-RB"; exon_number "2";
2L	VectorBase	exon	208639	208824	.	+	.	gene_id "AGAP004679"; transcript_id "AGAP004679-RB"; exon_number "3"; seqedit "false";
2L	VectorBase	CDS	208639	208824	.	+	0	gene_id "AGAP004679"; transcript_id "AGAP004679-RB"; exon_number "3"; protein_id "AGAP004679-PB";
2L	VectorBase	exon	208897	209394	.	+	.	gene_id "AGAP004679"; transcript_id "AGAP004679-RB"; exon_number "4"; seqedit "false";
2L	VectorBase	CDS	208897	209394	.	+	0	gene_id "AGAP004679"; transcript_id "AGAP004679-RB"; exon_number "4"; protein_id "AGAP004679-PB";
2L	VectorBase	exon	209473	209816	.	+	.	gene_id "AGAP004679"; transcript_id "AGAP004679-RB"; exon_number "5"; seqedit "false";
2L	VectorBase	CDS	209473	209816	.	+	0	gene_id "AGAP004679"; transcript_id "AGAP004679-RB"; exon_number "5"; protein_id "AGAP004679-PB";
2L	VectorBase	exon	209877	210460	.	+	.	gene_id "AGAP004679"; transcript_id "AGAP004679-RB"; exon_number "6"; seqedit "false";
2L	VectorBase	CDS	209877	210273	.	+	1	gene_id "AGAP004679"; transcript_id "AGAP004679-RB"; exon_number "6"; protein_id "AGAP004679-PB";
2L	VectorBase	stop_codon	210274	210276	.	+	0	gene_id "AGAP004679"; transcript_id "AGAP004679-RB"; exon_number "6";
2L	VectorBase	exon	208183	208581	.	+	.	gene_id "AGAP004679"; transcript_id "AGAP004679-RA"; exon_number "1"; seqedit "false";
2L	VectorBase	CDS	208417	208581	.	+	0	gene_id "AGAP004679"; transcript_id "AGAP004679-RA"; exon_number "1"; protein_id "AGAP004679-PA";
2L	VectorBase	start_codon	208417	208419	.	+	0	gene_id "AGAP004679"; transcript_id "AGAP004679-RA"; exon_number "1";
2L	VectorBase	exon	208639	208824	.	+	.	gene_id "AGAP004679"; transcript_id "AGAP004679-RA"; exon_number "2"; seqedit "false";
2L	VectorBase	CDS	208639	208824	.	+	0	gene_id "AGAP004679"; transcript_id "AGAP004679-RA"; exon_number "2"; protein_id "AGAP004679-PA";
2L	VectorBase	exon	208897	209394	.	+	.	gene_id "AGAP004679"; transcript_id "AGAP004679-RA"; exon_number "3"; seqedit "false";
2L	VectorBase	CDS	208897	209394	.	+	0	gene_id "AGAP004679"; transcript_id "AGAP004679-RA"; exon_number "3"; protein_id "AGAP004679-PA";
2L	VectorBase	exon	209473	209816	.	+	.	gene_id "AGAP004679"; transcript_id "AGAP004679-RA"; exon_number "4"; seqedit "false";
2L	VectorBase	CDS	209473	209816	.	+	0	gene_id "AGAP004679"; transcript_id "AGAP004679-RA"; exon_number "4"; protein_id "AGAP004679-PA";
2L	VectorBase	exon	209877	210460	.	+	.	gene_id "AGAP004679"; transcript_id "AGAP004679-RA"; exon_number "5"; seqedit "false";
2L	VectorBase	CDS	209877	210273	.	+	1	gene_id "AGAP004679"; transcript_id "AGAP004679-RA"; exon_number "5"; protein_id "AGAP004679-PA";
2L	VectorBase	stop_codon	210274	210276	.	+	0	gene_id "AGAP004679"; transcript_id "AGAP004679-RA"; exon_number "5";
2L	VectorBase	exon	271285	271815	.	+	.	gene_id "AGAP004680"; transcript_id "AGAP004680-RA"; exon_number "1"; seqedit "false";
2L	VectorBase	CDS	271285	271812	.	+	0	gene_id "AGAP004680"; transcript_id "AGAP004680-RA"; exon_number "1"; protein_id "AGAP004680-PA";
2L	VectorBase	start_codon	271285	271287	.	+	0	gene_id "AGAP004680"; transcript_id "AGAP004680-RA"; exon_number "1";
2L	VectorBase	stop_codon	271813	271815	.	+	0	gene_id "AGAP004680"; transcript_id "AGAP004680-RA"; exon_number "1";
2L	VectorBase	exon	358977	359280	.	-	.	gene_id "AGAP004681"; transcript_id "AGAP004681-RA"; exon_number "1"; seqedit "false";
2L	VectorBase	CDS	358977	359145	.	-	0	gene_id "AGAP004681"; transcript_id "AGAP004681-RA"; exon_number "1"; protein_id "AGAP004681-PA";
2L	VectorBase	start_codon	359143	359145	.	-	0	gene_id "AGAP004681"; transcript_id "AGAP004681-RA"; exon_number "1";
2L	VectorBase	exon	358329	358881	.	-	.	gene_id "AGAP004681"; transcript_id "AGAP004681-RA"; exon_number "2"; seqedit "false";
2L	VectorBase	CDS	358643	358881	.	-	2	gene_id "AGAP004681"; transcript_id "AGAP004681-RA"; exon_number "2"; protein_id "AGAP004681-PA";
2L	VectorBase	stop_codon	358640	358642	.	-	0	gene_id "AGAP004681"; transcript_id "AGAP004681-RA"; exon_number "2";
2L	VectorBase	exon	461514	461627	.	-	.	gene_id "AGAP004682"; transcript_id "AGAP004682-RA"; exon_number "1"; seqedit "false";
2L	VectorBase	exon	460185	461391	.	-	.	gene_id "AGAP004682"; transcript_id "AGAP004682-RA"; exon_number "2"; seqedit "false";
2L	VectorBase	CDS	460185	461082	.	-	0	gene_id "AGAP004682"; transcript_id "AGAP004682-RA"; exon_number "2"; protein_id "AGAP004682-PA";
2L	VectorBase	start_codon	461080	461082	.	-	0	gene_id "AGAP004682"; transcript_id "AGAP004682-RA"; exon_number "2";
2L	VectorBase	exon	433503	434254	.	-	.	gene_id "AGAP004682"; transcript_id "AGAP004682-RA"; exon_number "3"; seqedit "false";
2L	VectorBase	CDS	433506	434254	.	-	2	gene_id "AGAP004682"; transcript_id "AGAP004682-RA"; exon_number "3"; protein_id "AGAP004682-PA";
2L	VectorBase	stop_codon	433503	433505	.	-	0	gene_id "AGAP004682"; transcript_id "AGAP004682-RA"; exon_number "3";
2L	VectorBase	exon	486671	488369	.	-	.	gene_id "AGAP004683"; transcript_id "AGAP004683-RA"; exon_number "1"; seqedit "false";
2L	VectorBase	CDS	486671	488369	.	-	0	gene_id "AGAP004683"; transcript_id "AGAP004683-RA"; exon_number "1"; protein_id "AGAP004683-PA";
2L	VectorBase	start_codon	488367	488369	.	-	0	gene_id "AGAP004683"; transcript_id "AGAP004683-RA"; exon_number "1";
2L	VectorBase	exon	485698	486245	.	-	.	gene_id "AGAP004683"; transcript_id "AGAP004683-RA"; exon_number "2"; seqedit "false";
2L	VectorBase	CDS	485740	486245	.	-	2	gene_id "AGAP004683"; transcript_id "AGAP004683-RA"; exon_number "2"; protein_id "AGAP004683-PA";
2L	VectorBase	stop_codon	485737	485739	.	-	0	gene_id "AGAP004683"; transcript_id "AGAP004683-RA"; exon_number "2";
2L	VectorBase	exon	493039	493187	.	+	.	gene_id "AGAP004684"; transcript_id "AGAP004684-RA"; exon_number "1"; seqedit "false";
2L	VectorBase	CDS	493039	493187	.	+	0	gene_id "AGAP004684"; transcript_id "AGAP004684-RA"; exon_number "1"; protein_id "AGAP004684-PA";
2L	VectorBase	start_codon	493039	493041	.	+	0	gene_id "AGAP004684"; transcript_id "AGAP004684-RA"; exon_number "1";
2L	VectorBase	exon	493252	493543	.	+	.	gene_id "AGAP004684"; transcript_id "AGAP004684-RA"; exon_number "2"; seqedit "false";
2L	VectorBase	CDS	493252	493540	.	+	1	gene_id "AGAP004684"; transcript_id "AGAP004684-RA"; exon_number "2"; protein_id "AGAP004684-PA";
2L	VectorBase	stop_codon	493541	493543	.	+	0	gene_id "AGAP004684"; transcript_id "AGAP004684-RA"; exon_number "2";
2L	VectorBase	exon	497357	497632	.	-	.	gene_id "AGAP004685"; transcript_id "AGAP004685-RA"; exon_number "1"; seqedit "false";
2L	VectorBase	CDS	497357	497560	.	-	0	gene_id "AGAP004685"; transcript_id "AGAP004685-RA"; exon_number "1"; protein_id "AGAP004685-PA";
2L	VectorBase	start_codon	497558	497560	.	-	0	gene_id "AGAP004685"; transcript_id "AGAP004685-RA"; exon_number "1";
2L	VectorBase	exon	497150	497286	.	-	.	gene_id "AGAP004685"; transcript_id "AGAP004685-RA"; exon_number "2"; seqedit "false";
2L	VectorBase	CDS	497150	497286	.	-	0	gene_id "AGAP004685"; transcript_id "AGAP004685-RA"; exon_number "2"; protein_id "AGAP004685-PA";
2L	VectorBase	exon	496874	497093	.	-	.	gene_id "AGAP004685"; transcript_id "AGAP004685-RA"; exon_number "3"; seqedit "false";
2L	VectorBase	CDS	496874	497093	.	-	1	gene_id "AGAP004685"; transcript_id "AGAP004685-RA"; exon_number "3"; protein_id "AGAP004685-PA";
2L	VectorBase	exon	495937	496801	.	-	.	gene_id "AGAP004685"; transcript_id "AGAP004685-RA"; exon_number "4"; seqedit "false";
2L	VectorBase	CDS	495937	496801	.	-	0	gene_id "AGAP004685"; transcript_id "AGAP004685-RA"; exon_number "4"; protein_id "AGAP004685-PA";
2L	VectorBase	exon	495468	495873	.	-	.	gene_id "AGAP004685"; transcript_id "AGAP004685-RA"; exon_number "5"; seqedit "false";
2L	VectorBase	CDS	495468	495873	.	-	2	gene_id "AGAP004685"; transcript_id "AGAP004685-RA"; exon_number "5"; protein_id "AGAP004685-PA";
2L	VectorBase	exon	494989	495406	.	-	.	gene_id "AGAP004685"; transcript_id "AGAP004685-RA"; exon_number "6"; seqedit "false";
2L	VectorBase	CDS	494989	495406	.	-	1	gene_id "AGAP004685"; transcript_id "AGAP004685-RA"; exon_number "6"; protein_id "AGAP004685-PA";
2L	VectorBase	exon	494735	494928	.	-	.	gene_id "AGAP004685"; transcript_id "AGAP004685-RA"; exon_number "7"; seqedit "false";
2L	VectorBase	CDS	494735	494928	.	-	0	gene_id "AGAP004685"; transcript_id "AGAP004685-RA"; exon_number "7"; protein_id "AGAP004685-PA";
2L	VectorBase	exon	493996	494641	.	-	.	gene_id "AGAP004685"; transcript_id "AGAP004685-RA"; exon_number "8"; seqedit "false";
2L	VectorBase	CDS	493996	494641	.	-	1	gene_id "AGAP004685"; transcript_id "AGAP004685-RA"; exon_number "8"; protein_id "AGAP004685-PA";
2L	VectorBase	exon	493579	493935	.	-	.	gene_id "AGAP004685"; transcript_id "AGAP004685-RA"; exon_number "9"; seqedit "false";
2L	VectorBase	CDS	493636	493935	.	-	0	gene_id "AGAP004685"; transcript_id "AGAP004685-RA"; exon_number "9"; protein_id "AGAP004685-PA";
2L	VectorBase	stop_codon	493633	493635	.	-	0	gene_id "AGAP004685"; transcript_id "AGAP004685-RA"; exon_number "9";
2L	VectorBase	exon	497357	497632	.	-	.	gene_id "AGAP004685"; transcript_id "AGAP004685-RB"; exon_number "1"; seqedit "false";
2L	VectorBase	exon	497150	497286	.	-	.	gene_id "AGAP004685"; transcript_id "AGAP004685-RB"; exon_number "2"; seqedit "false";
2L	VectorBase	exon	497039	497093	.	-	.	gene_id "AGAP004685"; transcript_id "AGAP004685-RB"; exon_number "3"; seqedit "false";
2L	VectorBase	exon	496874	496970	.	-	.	gene_id "AGAP004685"; transcript_id "AGAP004685-RB"; exon_number "4"; seqedit "false";
2L	VectorBase	CDS	496874	496897	.	-	0	gene_id "AGAP004685"; transcript_id "AGAP004685-RB"; exon_number "4"; protein_id "AGAP004685-PB";
2L	VectorBase	start_codon	496895	496897	.	-	0	gene_id "AGAP004685"; transcript_id "AGAP004685-RB"; exon_number "4";
2L	VectorBase	exon	495937	496801	.	-	.	gene_id "AGAP004685"; transcript_id "AGAP004685-RB"; exon_number "5"; seqedit "false";
2L	VectorBase	CDS	495937	496801	.	-	0	gene_id "AGAP004685"; transcript_id "AGAP004685-RB"; exon_number "5"; protein_id "AGAP004685-PB";
2L	VectorBase	exon	495468	495873	.	-	.	gene_id "AGAP004685"; transcript_id "AGAP004685-RB"; exon_number "6"; seqedit "false";
2L	VectorBase	CDS	495468	495873	.	-	2	gene_id "AGAP004685"; transcript_id "AGAP004685-RB"; exon_number "6"; protein_id "AGAP004685-PB";
2L	VectorBase	exon	494989	495406	.	-	.	gene_id "AGAP004685"; transcript_id "AGAP004685-RB"; exon_number "7"; seqedit "false";
2L	VectorBase	CDS	494989	495406	.	-	1	gene_id "AGAP004685"; transcript_id "AGAP004685-RB"; exon_number "7"; protein_id "AGAP004685-PB";
2L	VectorBase	exon	494735	494928	.	-	.	gene_id "AGAP004685"; transcript_id "AGAP004685-RB"; exon_number "8"; seqedit "false";
2L	VectorBase	CDS	494735	494928	.	-	0	gene_id "AGAP004685"; transcript_id "AGAP004685-RB"; exon_number "8"; protein_id "AGAP004685-PB";
2L	VectorBase	exon	493996	494641	.	-	.	gene_id "AGAP004685"; transcript_id "AGAP004685-RB"; exon_number "9"; seqedit "false";
2L	VectorBase	CDS	493996	494641	.	-	1	gene_id "AGAP004685"; transcript_id "AGAP004685-RB"; exon_number "9"; protein_id "AGAP004685-PB";
2L	VectorBase	exon	493579	493935	.	-	.	gene_id "AGAP004685"; transcript_id "AGAP004685-RB"; exon_number "10"; seqedit "false";
2L	VectorBase	CDS	493636	493935	.	-	0	gene_id "AGAP004685"; transcript_id "AGAP004685-RB"; exon_number "10"; protein_id "AGAP004685-PB";
2L	VectorBase	stop_codon	493633	493635	.	-	0	gene_id "AGAP004685"; transcript_id "AGAP004685-RB"; exon_number "10";
2L	VectorBase	exon	742004	742024	.	+	.	gene_id "AGAP004686"; transcript_id "AGAP004686-RA"; exon_number "1"; seqedit "false";
2L	VectorBase	exon	742437	742564	.	+	.	gene_id "AGAP004686"; transcript_id "AGAP004686-RA"; exon_number "2"; seqedit "false";
2L	VectorBase	CDS	742521	742564	.	+	0	gene_id "AGAP004686"; transcript_id "AGAP004686-RA"; exon_number "2"; protein_id "AGAP004686-PA";
2L	VectorBase	start_codon	742521	742523	.	+	0	gene_id "AGAP004686"; transcript_id "AGAP004686-RA"; exon_number "2";
2L	VectorBase	exon	742850	742874	.	+	.	gene_id "AGAP004686"; transcript_id "AGAP004686-RA"; exon_number "3"; seqedit "false";
2L	VectorBase	CDS	742850	742874	.	+	1	gene_id "AGAP004686"; transcript_id "AGAP004686-RA"; exon_number "3"; protein_id "AGAP004686-PA";
2L	VectorBase	exon	743770	743878	.	+	.	gene_id "AGAP004686"; transcript_id "AGAP004686-RA"; exon_number "4"; seqedit "false";
2L	VectorBase	CDS	743770	743878	.	+	0	gene_id "AGAP004686"; transcript_id "AGAP004686-RA"; exon_number "4"; protein_id "AGAP004686-PA";
2L	VectorBase	exon	743959	744207	.	+	.	gene_id "AGAP004686"; transcript_id "AGAP004686-RA"; exon_number "5"; seqedit "false";
2L	VectorBase	CDS	743959	744207	.	+	2	gene_id "AGAP004686"; transcript_id "AGAP004686-RA"; exon_number "5"; protein_id "AGAP004686-PA";
2L	VectorBase	exon	744304	744841	.	+	.	gene_id "AGAP004686"; transcript_id "AGAP004686-RA"; exon_number "6"; seqedit "false";
2L	VectorBase	CDS	744304	744841	.	+	2	gene_id "AGAP004686"; transcript_id "AGAP004686-RA"; exon_number "6"; protein_id "AGAP004686-PA";
2L	VectorBase	exon	744909	745689	.	+	.	gene_id "AGAP004686"; transcript_id "AGAP004686-RA"; exon_number "7"; seqedit "false";
2L	VectorBase	CDS	744909	745689	.	+	1	gene_id "AGAP004686"; transcript_id "AGAP004686-RA"; exon_number "7"; protein_id "AGAP004686-PA";
2L	VectorBase	exon	745768	746123	.	+	.	gene_id "AGAP004686"; transcript_id "AGAP004686-RA"; exon_number "8"; seqedit "false";
2L	VectorBase	CDS	745768	746123	.	+	0	gene_id "AGAP004686"; transcript_id "AGAP004686-RA"; exon_number "8"; protein_id "AGAP004686-PA";
2L	VectorBase	exon	746259	746524	.	+	.	gene_id "AGAP004686"; transcript_id "AGAP004686-RA"; exon_number "9"; seqedit "false";
2L	VectorBase	CDS	746259	746524	.	+	1	gene_id "AGAP004686"; transcript_id "AGAP004686-RA"; exon_number "9"; protein_id "AGAP004686-PA";
2L	VectorBase	exon	746622	746812	.	+	.	gene_id "AGAP004686"; transcript_id "AGAP004686-RA"; exon_number "10"; seqedit "false";
2L	VectorBase	CDS	746622	746812	.	+	2	gene_id "AGAP004686"; transcript_id "AGAP004686-RA"; exon_number "10"; protein_id "AGAP004686-PA";
2L	VectorBase	exon	746878	747057	.	+	.	gene_id "AGAP004686"; transcript_id "AGAP004686-RA"; exon_number "11"; seqedit "false";
2L	VectorBase	CDS	746878	747018	.	+	0	gene_id "AGAP004686"; transcript_id "AGAP004686-RA"; exon_number "11"; protein_id "AGAP004686-PA";
2L	VectorBase	stop_codon	747019	747021	.	+	0	gene_id "AGAP004686"; transcript_id "AGAP004686-RA"; exon_number "11";
2L	VectorBase	exon	742004	742024	.	+	.	gene_id "AGAP004686"; transcript_id "AGAP004686-RB"; exon_number "1"; seqedit "false";
2L	VectorBase	exon	742437	742564	.	+	.	gene_id "AGAP004686"; transcript_id "AGAP004686-RB"; exon_number "2"; seqedit "false";
2L	VectorBase	exon	743770	743878	.	+	.	gene_id "AGAP004686"; transcript_id "AGAP004686-RB"; exon_number "3"; seqedit "false";
2L	VectorBase	exon	743959	744207	.	+	.	gene_id "AGAP004686"; transcript_id "AGAP004686-RB"; exon_number "4"; seqedit "false";
2L	VectorBase	CDS	744150	744207	.	+	0	gene_id "AGAP004686"; transcript_id "AGAP004686-RB"; exon_number "4"; protein_id "AGAP004686-PB";
2L	VectorBase	start_codon	744150	744152	.	+	0	gene_id "AGAP004686"; transcript_id "AGAP004686-RB"; exon_number "4";
2L	VectorBase	exon	744304	744841	.	+	.	gene_id "AGAP004686"; transcript_id "AGAP004686-RB"; exon_number "5"; seqedit "false";
2L	VectorBase	CDS	744304	744841	.	+	2	gene_id "AGAP004686"; transcript_id "AGAP004686-RB"; exon_number "5"; protein_id "AGAP004686-PB";
2L	VectorBase	exon	744909	745689	.	+	.	gene_id "AGAP004686"; transcript_id "AGAP004686-RB"; exon_number "6"; seqedit "false";
2L	VectorBase	CDS	744909	745689	.	+	1	gene_id "AGAP004686"; transcript_id "AGAP004686-RB"; exon_number "6"; protein_id "AGAP004686-PB";
2L	VectorBase	exon	745768	746123	.	+	.	gene_id "AGAP004686"; transcript_id "AGAP004686-RB"; exon_number "7"; seqedit "false";
2L	VectorBase	CDS	745768	746123	.	+	0	gene_id "AGAP004686"; transcript_id "AGAP004686-RB"; exon_number "7"; protein_id "AGAP004686-PB";
2L	VectorBase	exon	746259	746524	.	+	.	gene_id "AGAP004686"; transcript_id "AGAP004686-RB"; exon_number "8"; seqedit "false";
2L	VectorBase	CDS	746259	746524	.	+	1	gene_id "AGAP004686"; transcript_id "AGAP004686-RB"; exon_number "8"; protein_id "AGAP004686-PB";
2L	VectorBase	exon	746622	746812	.	+	.	gene_id "AGAP004686"; transcript_id "AGAP004686-RB"; exon_number "9"; seqedit "false";
2L	VectorBase	CDS	746622	746812	.	+	2	gene_id "AGAP004686"; transcript_id "AGAP004686-RB"; exon_number "9"; protein_id "AGAP004686-PB";
2L	VectorBase	exon	746878	747057	.	+	.	gene_id "AGAP004686"; transcript_id "AGAP004686-RB"; exon_number "10"; seqedit "false";
2L	VectorBase	CDS	746878	747018	.	+	0	gene_id "AGAP004686"; transcript_id "AGAP004686-RB"; exon_number "10"; protein_id "AGAP004686-PB";
2L	VectorBase	stop_codon	747019	747021	.	+	0	gene_id "AGAP004686"; transcript_id "AGAP004686-RB"; exon_number "10";
2L	VectorBase	exon	819113	819301	.	-	.	gene_id "AGAP004687"; transcript_id "AGAP004687-RA"; exon_number "1"; seqedit "false";
2L	VectorBase	CDS	819116	819301	.	-	0	gene_id "AGAP004687"; transcript_id "AGAP004687-RA"; exon_number "1"; protein_id "AGAP004687-PA";
2L	VectorBase	start_codon	819299	819301	.	-	0	gene_id "AGAP004687"; transcript_id "AGAP004687-RA"; exon_number "1";
2L	VectorBase	stop_codon	819113	819115	.	-	0	gene_id "AGAP004687"; transcript_id "AGAP004687-RA"; exon_number "1";
2L	VectorBase	exon	1018621	1019196	.	-	.	gene_id "AGAP004688"; transcript_id "AGAP004688-RA"; exon_number "1"; seqedit "false";
2L	VectorBase	CDS	1018621	1019196	.	-	0	gene_id "AGAP004688"; transcript_id "AGAP004688-RA"; exon_number "1"; protein_id "AGAP004688-PA";
2L	VectorBase	start_codon	1019194	1019196	.	-	0	gene_id "AGAP004688"; transcript_id "AGAP004688-RA"; exon_number "1";
2L	VectorBase	exon	1018162	1018560	.	-	.	gene_id "AGAP004688"; transcript_id "AGAP004688-RA"; exon_number "2"; seqedit "false";
2L	VectorBase	CDS	1018162	1018560	.	-	0	gene_id "AGAP004688"; transcript_id "AGAP004688-RA"; exon_number "2"; protein_id "AGAP004688-PA";
2L	VectorBase	exon	1018044	1018091	.	-	.	gene_id "AGAP004688"; transcript_id "AGAP004688-RA"; exon_number "3"; seqedit "false";
2L	VectorBase	CDS	1018047	1018091	.	-	0	gene_id "AGAP004688"; transcript_id "AGAP004688-RA"; exon_number "3"; protein_id "AGAP004688-PA";
2L	VectorBase	stop_codon	1018044	1018046	.	-	0	gene_id "AGAP004688"; transcript_id "AGAP004688-RA"; exon_number "3";
2L	VectorBase	exon	1052036	1052410	.	+	.	gene_id "AGAP004689"; transcript_id "AGAP004689-RA"; exon_number "1"; seqedit "false";
2L	VectorBase	CDS	1052326	1052410	.	+	0	gene_id "AGAP004689"; transcript_id "AGAP004689-RA"; exon_number "1"; protein_id "AGAP004689-PA";
2L	VectorBase	start_codon	1052326	1052328	.	+	0	gene_id "AGAP004689"; transcript_id "AGAP004689-RA"; exon_number "1";
2L	VectorBase	exon	1052528	1052910	.	+	.	gene_id "AGAP004689"; transcript_id "AGAP004689-RA"; exon_number "2"; seqedit "false";
2L	VectorBase	CDS	1052528	1052910	.	+	2	gene_id "AGAP004689"; transcript_id "AGAP004689-RA"; exon_number "2"; protein_id "AGAP004689-PA";
2L	VectorBase	exon	1053358	1053597	.	+	.	gene_id "AGAP004689"; transcript_id "AGAP004689-RA"; exon_number "3"; seqedit "false";
2L	VectorBase	CDS	1053358	1053597	.	+	0	gene_id "AGAP004689"; transcript_id "AGAP004689-RA"; exon_number "3"; protein_id "AGAP004689-PA";
2L	VectorBase	exon	1054290	1054482	.	+	.	gene_id "AGAP004689"; transcript_id "AGAP004689-RA"; exon_number "4"; seqedit "false";
2L	VectorBase	CDS	1054290	1054482	.	+	0	gene_id "AGAP004689"; transcript_id "AGAP004689-RA"; exon_number "4"; protein_id "AGAP004689-PA";
2L	VectorBase	exon	1054548	1054769	.	+	.	gene_id "AGAP004689"; transcript_id "AGAP004689-RA"; exon_number "5"; seqedit "false";
2L	VectorBase	CDS	1054548	1054769	.	+	2	gene_id "AGAP004689"; transcript_id "AGAP004689-RA"; exon_number "5"; protein_id "AGAP004689-PA";
2L	VectorBase	exon	1054878	1055032	.	+	.	gene_id "AGAP004689"; transcript_id "AGAP004689-RA"; exon_number "6"; seqedit "false";
2L	VectorBase	CDS	1054878	1055032	.	+	2	gene_id "AGAP004689"; transcript_id "AGAP004689-RA"; exon_number "6"; protein_id "AGAP004689-PA";
2L	VectorBase	exon	1055104	1055176	.	+	.	gene_id "AGAP004689"; transcript_id "AGAP004689-RA"; exon_number "7"; seqedit "false";
2L	VectorBase	CDS	1055104	1055176	.	+	0	gene_id "AGAP004689"; transcript_id "AGAP004689-RA"; exon_number "7"; protein_id "AGAP004689-PA";
2L	VectorBase	exon	1055240	1055637	.	+	.	gene_id "AGAP004689"; transcript_id "AGAP004689-RA"; exon_number "8"; seqedit "false";
2L	VectorBase	CDS	1055240	1055637	.	+	2	gene_id "AGAP004689"; transcript_id "AGAP004689-RA"; exon_number "8"; protein_id "AGAP004689-PA";
2L	VectorBase	exon	1055743	1055760	.	+	.	gene_id "AGAP004689"; transcript_id "AGAP004689-RA"; exon_number "9"; seqedit "false";
2L	VectorBase	CDS	1055743	1055760	.	+	0	gene_id "AGAP004689"; transcript_id "AGAP004689-RA"; exon_number "9"; protein_id "AGAP004689-PA";
2L	VectorBase	exon	1056832	1057434	.	+	.	gene_id "AGAP004689"; transcript_id "AGAP004689-RA"; exon_number "10"; seqedit "false";
2L	VectorBase	CDS	1056832	1056897	.	+	0	gene_id "AGAP004689"; transcript_id "AGAP004689-RA"; exon_number "10"; protein_id "AGAP004689-PA";
2L	VectorBase	stop_codon	1056898	1056900	.	+	0	gene_id "AGAP004689"; transcript_id "AGAP004689-RA"; exon_number "10";
2L	VectorBase	exon	1052036	1052410	.	+	.	gene_id "AGAP004689"; transcript_id "AGAP004689-RB"; exon_number "1"; seqedit "false";
2L	VectorBase	CDS	1052326	1052410	.	+	0	gene_id "AGAP004689"; transcript_id "AGAP004689-RB"; exon_number "1"; protein_id "AGAP004689-PB";
2L	VectorBase	start_codon	1052326	1052328	.	+	0	gene_id "AGAP004689"; transcript_id "AGAP004689-RB"; exon_number "1";
2L	VectorBase	exon	1052528	1052683	.	+	.	gene_id "AGAP004689"; transcript_id "AGAP004689-RB"; exon_number "2"; seqedit "false";
2L	VectorBase	CDS	1052528	1052683	.	+	2	gene_id "AGAP004689"; transcript_id "AGAP004689-RB"; exon_number "2"; protein_id "AGAP004689-PB";
2L	VectorBase	exon	1052807	1052910	.	+	.	gene_id "AGAP004689"; transcript_id "AGAP004689-RB"; exon_number "3"; seqedit "false";
2L	VectorBase	CDS	1052807	1052910	.	+	2	gene_id "AGAP004689"; transcript_id "AGAP004689-RB"; exon_number "3"; protein_id "AGAP004689-PB";
2L	VectorBase	exon	1053358	1053597	.	+	.	gene_id "AGAP004689"; transcript_id "AGAP004689-RB"; exon_number "4"; seqedit "false";
2L	VectorBase	CDS	1053358	1053597	.	+	0	gene_id "AGAP004689"; transcript_id "AGAP004689-RB"; exon_number "4"; protein_id "AGAP004689-PB";
2L	VectorBase	exon	1054290	1054482	.	+	.	gene_id "AGAP004689"; transcript_id "AGAP004689-RB"; exon_number "5"; seqedit "false";
2L	VectorBase	CDS	1054290	1054482	.	+	0	gene_id "AGAP004689"; transcript_id "AGAP004689-RB"; exon_number "5"; protein_id "AGAP004689-PB";
2L	VectorBase	exon	1054548	1054769	.	+	.	gene_id "AGAP004689"; transcript_id "AGAP004689-RB"; exon_number "6"; seqedit "false";
2L	VectorBase	CDS	1054548	1054769	.	+	2	gene_id "AGAP004689"; transcript_id "AGAP004689-RB"; exon_number "6"; protein_id "AGAP004689-PB";
2L	VectorBase	exon	1054878	1055032	.	+	.	gene_id "AGAP004689"; transcript_id "AGAP004689-RB"; exon_number "7"; seqedit "false";
2L	VectorBase	CDS	1054878	1055032	.	+	2	gene_id "AGAP004689"; transcript_id "AGAP004689-RB"; exon_number "7"; protein_id "AGAP004689-PB";
2L	VectorBase	exon	1055104	1055176	.	+	.	gene_id "AGAP004689"; transcript_id "AGAP004689-RB"; exon_number "8"; seqedit "false";
2L	VectorBase	CDS	1055104	1055176	.	+	0	gene_id "AGAP004689"; transcript_id "AGAP004689-RB"; exon_number "8"; protein_id "AGAP004689-PB";
2L	VectorBase	exon	1055240	1055637	.	+	.	gene_id "AGAP004689"; transcript_id "AGAP004689-RB"; exon_number "9"; seqedit "false";
2L	VectorBase	CDS	1055240	1055637	.	+	2	gene_id "AGAP004689"; transcript_id "AGAP004689-RB"; exon_number "9"; protein_id "AGAP004689-PB";
2L	VectorBase	exon	1055743	1055760	.	+	.	gene_id "AGAP004689"; transcript_id "AGAP004689-RB"; exon_number "10"; seqedit "false";
2L	VectorBase	CDS	1055743	1055760	.	+	0	gene_id "AGAP004689"; transcript_id "AGAP004689-RB"; exon_number "10"; protein_id "AGAP004689-PB";
2L	VectorBase	exon	1056832	1057434	.	+	.	gene_id "AGAP004689"; transcript_id "AGAP004689-RB"; exon_number "11"; seqedit "false";
2L	VectorBase	CDS	1056832	1056897	.	+	0	gene_id "AGAP004689"; transcript_id "AGAP004689-RB"; exon_number "11"; protein_id "AGAP004689-PB";
2L	VectorBase	stop_codon	1056898	1056900	.	+	0	gene_id "AGAP004689"; transcript_id "AGAP004689-RB"; exon_number "11";
2L	VectorBase	exon	1052036	1052410	.	+	.	gene_id "AGAP004689"; transcript_id "AGAP004689-RC"; exon_number "1"; seqedit "false";
2L	VectorBase	CDS	1052326	1052410	.	+	0	gene_id "AGAP004689"; transcript_id "AGAP004689-RC"; exon_number "1"; protein_id "AGAP004689-PC";
2L	VectorBase	start_codon	1052326	1052328	.	+	0	gene_id "AGAP004689"; transcript_id "AGAP004689-RC"; exon_number "1";
2L	VectorBase	exon	1052528	1052683	.	+	.	gene_id "AGAP004689"; transcript_id "AGAP004689-RC"; exon_number "2"; seqedit "false";
2L	VectorBase	CDS	1052528	1052683	.	+	2	gene_id "AGAP004689"; transcript_id "AGAP004689-RC"; exon_number "2"; protein_id "AGAP004689-PC";
2L	VectorBase	exon	1052807	1052910	.	+	.	gene_id "AGAP004689"; transcript_id "AGAP004689-RC"; exon_number "3"; seqedit "false";
2L	VectorBase	CDS	1052807	1052910	.	+	2	gene_id "AGAP004689"; transcript_id "AGAP004689-RC"; exon_number "3"; protein_id "AGAP004689-PC";
2L	VectorBase	exon	1053358	1053597	.	+	.	gene_id "AGAP004689"; transcript_id "AGAP004689-RC"; exon_number "4"; seqedit "false";
2L	VectorBase	CDS	1053358	1053597	.	+	0	gene_id "AGAP004689"; transcript_id "AGAP004689-RC"; exon_number "4"; protein_id "AGAP004689-PC";
2L	VectorBase	exon	1054290	1054482	.	+	.	gene_id "AGAP004689"; transcript_id "AGAP004689-RC"; exon_number "5"; seqedit "false";
2L	VectorBase	CDS	1054290	1054482	.	+	0	gene_id "AGAP004689"; transcript_id "AGAP004689-RC"; exon_number "5"; protein_id "AGAP004689-PC";
2L	VectorBase	exon	1054548	1054769	.	+	.	gene_id "AGAP004689"; transcript_id "AGAP004689-RC"; exon_number "6"; seqedit "false";
2L	VectorBase	CDS	1054548	1054769	.	+	2	gene_id "AGAP004689"; transcript_id "AGAP004689-RC"; exon_number "6"; protein_id "AGAP004689-PC";
2L	VectorBase	exon	1054878	1055032	.	+	.	gene_id "AGAP004689"; transcript_id "AGAP004689-RC"; exon_number "7"; seqedit "false";
2L	VectorBase	CDS	1054878	1055032	.	+	2	gene_id "AGAP004689"; transcript_id "AGAP004689-RC"; exon_number "7"; protein_id "AGAP004689-PC";
2L	VectorBase	exon	1055104	1055176	.	+	.	gene_id "AGAP004689"; transcript_id "AGAP004689-RC"; exon_number "8"; seqedit "false";
2L	VectorBase	CDS	1055104	1055176	.	+	0	gene_id "AGAP004689"; transcript_id "AGAP004689-RC"; exon_number "8"; protein_id "AGAP004689-PC";
2L	VectorBase	exon	1055240	1055637	.	+	.	gene_id "AGAP004689"; transcript_id "AGAP004689-RC"; exon_number "9"; seqedit "false";
2L	VectorBase	CDS	1055240	1055637	.	+	2	gene_id "AGAP004689"; transcript_id "AGAP004689-RC"; exon_number "9"; protein_id "AGAP004689-PC";
2L	VectorBase	exon	1056832	1057434	.	+	.	gene_id "AGAP004689"; transcript_id "AGAP004689-RC"; exon_number "10"; seqedit "false";
2L	VectorBase	CDS	1056832	1056897	.	+	0	gene_id "AGAP004689"; transcript_id "AGAP004689-RC"; exon_number "10"; protein_id "AGAP004689-PC";
2L	VectorBase	stop_codon	1056898	1056900	.	+	0	gene_id "AGAP004689"; transcript_id "AGAP004689-RC"; exon_number "10";
2L	VectorBase	exon	1133661	1133751	.	-	.	gene_id "AGAP004690"; transcript_id "AGAP004690-RA"; exon_number "1"; gene_name "CPF3"; seqedit "false";
2L	VectorBase	CDS	1133661	1133669	.	-	0	gene_id "AGAP004690"; transcript_id "AGAP004690-RA"; exon_number "1"; gene_name "CPF3"; protein_id "AGAP004690-PA";
2L	VectorBase	start_codon	1133667	1133669	.	-	0	gene_id "AGAP004690"; transcript_id "AGAP004690-RA"; exon_number "1"; gene_name "CPF3";
2L	VectorBase	exon	1133037	1133593	.	-	.	gene_id "AGAP004690"; transcript_id "AGAP004690-RA"; exon_number "2"; gene_name "CPF3"; seqedit "false";
2L	VectorBase	CDS	1133192	1133593	.	-	0	gene_id "AGAP004690"; transcript_id "AGAP004690-RA"; exon_number "2"; gene_name "CPF3"; protein_id "AGAP004690-PA";
2L	VectorBase	stop_codon	1133189	1133191	.	-	0	gene_id "AGAP004690"; transcript_id "AGAP004690-RA"; exon_number "2"; gene_name "CPF3";
2L	VectorBase	exon	1300988	1301008	.	-	.	gene_id "AGAP004691"; transcript_id "AGAP004691-RA"; exon_number "1"; seqedit "false";
2L	VectorBase	exon	1290438	1290714	.	-	.	gene_id "AGAP004691"; transcript_id "AGAP004691-RA"; exon_number "2"; seqedit "false";
2L	VectorBase	CDS	1290438	1290444	.	-	0	gene_id "AGAP004691"; transcript_id "AGAP004691-RA"; exon_number "2"; protein_id "AGAP004691-PA";
2L	VectorBase	start_codon	1290442	1290444	.	-	0	gene_id "AGAP004691"; transcript_id "AGAP004691-RA"; exon_number "2";
2L	VectorBase	exon	1289055	1289729	.	-	.	gene_id "AGAP004691"; transcript_id "AGAP004691-RA"; exon_number "3"; seqedit "false";
2L	VectorBase	CDS	1289055	1289729	.	-	2	gene_id "AGAP004691"; transcript_id "AGAP004691-RA"; exon_number "3"; protein_id "AGAP004691-PA";
2L	VectorBase	exon	1288979	1289024	.	-	.	gene_id "AGAP004691"; transcript_id "AGAP004691-RA"; exon_number "4"; seqedit "false";
2L	VectorBase	CDS	1288979	1289024	.	-	2	gene_id "AGAP004691"; transcript_id "AGAP004691-RA"; exon_number "4"; protein_id "AGAP004691-PA";
2L	VectorBase	exon	1288799	1288871	.	-	.	gene_id "AGAP004691"; transcript_id "AGAP004691-RA"; exon_number "5"; seqedit "false";
2L	VectorBase	CDS	1288799	1288871	.	-	1	gene_id "AGAP004691"; transcript_id "AGAP004691-RA"; exon_number "5"; protein_id "AGAP004691-PA";
2L	VectorBase	exon	1288626	1288728	.	-	.	gene_id "AGAP004691"; transcript_id "AGAP004691-RA"; exon_number "6"; seqedit "false";
2L	VectorBase	CDS	1288626	1288728	.	-	0	gene_id "AGAP004691"; transcript_id "AGAP004691-RA"; exon_number "6"; protein_id "AGAP004691-PA";
2L	VectorBase	exon	1288376	1288548	.	-	.	gene_id "AGAP004691"; transcript_id "AGAP004691-RA"; exon_number "7"; seqedit "false";
2L	VectorBase	CDS	1288376	1288548	.	-	2	gene_id "AGAP004691"; transcript_id "AGAP004691-RA"; exon_number "7"; protein_id "AGAP004691-PA";
2L	VectorBase	exon	1277157	1277369	.	-	.	gene_id "AGAP004691"; transcript_id "AGAP004691-RA"; exon_number "8"; seqedit "false";
2L	VectorBase	CDS	1277157	1277369	.	-	0	gene_id "AGAP004691"; transcript_id "AGAP004691-RA"; exon_number "8"; protein_id "AGAP004691-PA";
2L	VectorBase	exon	1275336	1275471	.	-	.	gene_id "AGAP004691"; transcript_id "AGAP004691-RA"; exon_number "9"; seqedit "false";
2L	VectorBase	CDS	1275336	1275471	.	-	0	gene_id "AGAP004691"; transcript_id "AGAP004691-RA"; exon_number "9"; protein_id "AGAP004691-PA";
2L	VectorBase	exon	1273090	1273223	.	-	.	gene_id "AGAP004691"; transcript_id "AGAP004691-RA"; exon_number "10"; seqedit "false";
2L	VectorBase	CDS	1273090	1273223	.	-	2	gene_id "AGAP004691"; transcript_id "AGAP004691-RA"; exon_number "10"; protein_id "AGAP004691-PA";
2L	VectorBase	exon	1272330	1272924	.	-	.	gene_id "AGAP004691"; transcript_id "AGAP004691-RA"; exon_number "11"; seqedit "false";
2L	VectorBase	CDS	1272631	1272924	.	-	0	gene_id "AGAP004691"; transcript_id "AGAP004691-RA"; exon_number "11"; protein_id "AGAP004691-PA";
2L	VectorBase	stop_codon	1272628	1272630	.	-	0	gene_id "AGAP004691"; transcript_id "AGAP004691-RA"; exon_number "11";
2L	VectorBase	exon	1411011	1411116	.	+	.	gene_id "AGAP004692"; transcript_id "AGAP004692-RA"; exon_number "1"; seqedit "false";
2L	VectorBase	exon	1411539	1412760	.	+	.	gene_id "AGAP004692"; transcript_id "AGAP004692-RA"; exon_number "2"; seqedit "false";
2L	VectorBase	CDS	1411761	1412760	.	+	0	gene_id "AGAP004692"; transcript_id "AGAP004692-RA"; exon_number "2"; protein_id "AGAP004692-PA";
2L	VectorBase	start_codon	1411761	1411763	.	+	0	gene_id "AGAP004692"; transcript_id "AGAP004692-RA"; exon_number "2";
2L	VectorBase	exon	1414264	1414369	.	+	.	gene_id "AGAP004692"; transcript_id "AGAP004692-RA"; exon_number "3"; seqedit "false";
2L	VectorBase	CDS	1414264	1414369	.	+	2	gene_id "AGAP004692"; transcript_id "AGAP004692-RA"; exon_number "3"; protein_id "AGAP004692-PA";
2L	VectorBase	exon	1414438	1417987	.	+	.	gene_id "AGAP004692"; transcript_id "AGAP004692-RA"; exon_number "4"; seqedit "false";
2L	VectorBase	CDS	1414438	1417987	.	+	1	gene_id "AGAP004692"; transcript_id "AGAP004692-RA"; exon_number "4"; protein_id "AGAP004692-PA";
2L	VectorBase	exon	1418272	1418717	.	+	.	gene_id "AGAP004692"; transcript_id "AGAP004692-RA"; exon_number "5"; seqedit "false";
2L	VectorBase	CDS	1418272	1418717	.	+	0	gene_id "AGAP004692"; transcript_id "AGAP004692-RA"; exon_number "5"; protein_id "AGAP004692-PA";
2L	VectorBase	exon	1440965	1441380	.	+	.	gene_id "AGAP004692"; transcript_id "AGAP004692-RA"; exon_number "6"; seqedit "false";
2L	VectorBase	CDS	1440965	1441193	.	+	1	gene_id "AGAP004692"; transcript_id "AGAP004692-RA"; exon_number "6"; protein_id "AGAP004692-PA";
2L	VectorBase	stop_codon	1441194	1441196	.	+	0	gene_id "AGAP004692"; transcript_id "AGAP004692-RA"; exon_number "6";
2L	VectorBase	exon	1411011	1411272	.	+	.	gene_id "AGAP004692"; transcript_id "AGAP004692-RB"; exon_number "1"; seqedit "false";
2L	VectorBase	CDS	1411121	1411272	.	+	0	gene_id "AGAP004692"; transcript_id "AGAP004692-RB"; exon_number "1"; protein_id "AGAP004692-PB";
2L	VectorBase	start_codon	1411121	1411123	.	+	0	gene_id "AGAP004692"; transcript_id "AGAP004692-RB"; exon_number "1";
2L	VectorBase	exon	1412027	1412760	.	+	.	gene_id "AGAP004692"; transcript_id "AGAP004692-RB"; exon_number "2"; seqedit "false";
2L	VectorBase	CDS	1412027	1412760	.	+	1	gene_id "AGAP004692"; transcript_id "AGAP004692-RB"; exon_number "2"; protein_id "AGAP004692-PB";
2L	VectorBase	exon	1414264	1414369	.	+	.	gene_id "AGAP004692"; transcript_id "AGAP004692-RB"; exon_number "3"; seqedit "false";
2L	VectorBase	CDS	1414264	1414369	.	+	2	gene_id "AGAP004692"; transcript_id "AGAP004692-RB"; exon_number "3"; protein_id "AGAP004692-PB";
2L	VectorBase	exon	1414438	1417987	.	+	.	gene_id "AGAP004692"; transcript_id "AGAP004692-RB"; exon_number "4"; seqedit "false";
2L	VectorBase	CDS	1414438	1417987	.	+	1	gene_id "AGAP004692"; transcript_id "AGAP004692-RB"; exon_number "4"; protein_id "AGAP004692-PB";
2L	VectorBase	exon	1418272	1418717	.	+	.	gene_id "AGAP004692"; transcript_id "AGAP004692-RB"; exon_number "5"; seqedit "false";
2L	VectorBase	CDS	1418272	1418717	.	+	0	gene_id "AGAP004692"; transcript_id "AGAP004692-RB"; exon_number "5"; protein_id "AGAP004692-PB";
2L	VectorBase	exon	1440965	1441380	.	+	.	gene_id "AGAP004692"; transcript_id "AGAP004692-RB"; exon_number "6"; seqedit "false";
2L	VectorBase	CDS	1440965	1441193	.	+	1	gene_id "AGAP004692"; transcript_id "AGAP004692-RB"; exon_number "6"; protein_id "AGAP004692-PB";
2L	VectorBase	stop_codon	1441194	1441196	.	+	0	gene_id "AGAP004692"; transcript_id "AGAP004692-RB"; exon_number "6";
2L	VectorBase	exon	1411011	1411041	.	+	.	gene_id "AGAP004692"; transcript_id "AGAP004692-RC"; exon_number "1"; seqedit "false";
2L	VectorBase	exon	1412075	1412760	.	+	.	gene_id "AGAP004692"; transcript_id "AGAP004692-RC"; exon_number "2"; seqedit "false";
2L	VectorBase	CDS	1412289	1412760	.	+	0	gene_id "AGAP004692"; transcript_id "AGAP004692-RC"; exon_number "2"; protein_id "AGAP004692-PC";
2L	VectorBase	start_codon	1412289	1412291	.	+	0	gene_id "AGAP004692"; transcript_id "AGAP004692-RC"; exon_number "2";
2L	VectorBase	exon	1414264	1414369	.	+	.	gene_id "AGAP004692"; transcript_id "AGAP004692-RC"; exon_number "3"; seqedit "false";
2L	VectorBase	CDS	1414264	1414369	.	+	2	gene_id "AGAP004692"; transcript_id "AGAP004692-RC"; exon_number "3"; protein_id "AGAP004692-PC";
2L	VectorBase	exon	1414438	1417987	.	+	.	gene_id "AGAP004692"; transcript_id "AGAP004692-RC"; exon_number "4"; seqedit "false";
2L	VectorBase	CDS	1414438	1417987	.	+	1	gene_id "AGAP004692"; transcript_id "AGAP004692-RC"; exon_number "4"; protein_id "AGAP004692-PC";
2L	VectorBase	exon	1418272	1418717	.	+	.	gene_id "AGAP004692"; transcript_id "AGAP004692-RC"; exon_number "5"; seqedit "false";
2L	VectorBase	CDS	1418272	1418717	.	+	0	gene_id "AGAP004692"; transcript_id "AGAP004692-RC"; exon_number "5"; protein_id "AGAP004692-PC";
2L	VectorBase	exon	1440965	1441380	.	+	.	gene_id "AGAP004692"; transcript_id "AGAP004692-RC"; exon_number "6"; seqedit "false";
2L	VectorBase	CDS	1440965	1441193	.	+	1	gene_id "AGAP004692"; transcript_id "AGAP004692-RC"; exon_number "6"; protein_id "AGAP004692-PC";
2L	VectorBase	stop_codon	1441194	1441196	.	+	0	gene_id "AGAP004692"; transcript_id "AGAP004692-RC"; exon_number "6";
2L	VectorBase	exon	1411011	1411116	.	+	.	gene_id "AGAP004692"; transcript_id "AGAP004692-RD"; exon_number "1"; seqedit "false";
2L	VectorBase	exon	1414264	1414369	.	+	.	gene_id "AGAP004692"; transcript_id "AGAP004692-RD"; exon_number "2"; seqedit "false";
2L	VectorBase	CDS	1414317	1414369	.	+	0	gene_id "AGAP004692"; transcript_id "AGAP004692-RD"; exon_number "2"; protein_id "AGAP004692-PD";
2L	VectorBase	start_codon	1414317	1414319	.	+	0	gene_id "AGAP004692"; transcript_id "AGAP004692-RD"; exon_number "2";
2L	VectorBase	exon	1414438	1417987	.	+	.	gene_id "AGAP004692"; transcript_id "AGAP004692-RD"; exon_number "3"; seqedit "false";
2L	VectorBase	CDS	1414438	1417987	.	+	1	gene_id "AGAP004692"; transcript_id "AGAP004692-RD"; exon_number "3"; protein_id "AGAP004692-PD";
2L	VectorBase	exon	1418272	1418717	.	+	.	gene_id "AGAP004692"; transcript_id "AGAP004692-RD"; exon_number "4"; seqedit "false";
2L	VectorBase	CDS	1418272	1418717	.	+	0	gene_id "AGAP004692"; transcript_id "AGAP004692-RD"; exon_number "4"; protein_id "AGAP004692-PD";
2L	VectorBase	exon	1440965	1441380	.	+	.	gene_id "AGAP004692"; transcript_id "AGAP004692-RD"; exon_number "5"; seqedit "false";
2L	VectorBase	CDS	1440965	1441193	.	+	1	gene_id "AGAP004692"; transcript_id "AGAP004692-RD"; exon_number "5"; protein_id "AGAP004692-PD";
2L	VectorBase	stop_codon	1441194	1441196	.	+	0	gene_id "AGAP004692"; transcript_id "AGAP004692-RD"; exon_number "5";
2L	VectorBase	exon	1532908	1533479	.	-	.	gene_id "AGAP004693"; transcript_id "AGAP004693-RA"; exon_number "1"; seqedit "false";
2L	VectorBase	CDS	1532908	1533479	.	-	0	gene_id "AGAP004693"; transcript_id "AGAP004693-RA"; exon_number "1"; protein_id "AGAP004693-PA";
2L	VectorBase	start_codon	1533477	1533479	.	-	0	gene_id "AGAP004693"; transcript_id "AGAP004693-RA"; exon_number "1";
2L	VectorBase	exon	1531054	1531425	.	-	.	gene_id "AGAP004693"; transcript_id "AGAP004693-RA"; exon_number "2"; seqedit "false";
2L	VectorBase	CDS	1531054	1531425	.	-	1	gene_id "AGAP004693"; transcript_id "AGAP004693-RA"; exon_number "2"; protein_id "AGAP004693-PA";
2L	VectorBase	exon	1529949	1530588	.	-	.	gene_id "AGAP004693"; transcript_id "AGAP004693-RA"; exon_number "3"; seqedit "false";
2L	VectorBase	CDS	1529949	1530588	.	-	1	gene_id "AGAP004693"; transcript_id "AGAP004693-RA"; exon_number "3"; protein_id "AGAP004693-PA";
2L	VectorBase	exon	1529885	1529899	.	-	.	gene_id "AGAP004693"; transcript_id "AGAP004693-RA"; exon_number "4"; seqedit "false";
2L	VectorBase	CDS	1529885	1529899	.	-	0	gene_id "AGAP004693"; transcript_id "AGAP004693-RA"; exon_number "4"; protein_id "AGAP004693-PA";
2L	VectorBase	exon	1529673	1529864	.	-	.	gene_id "AGAP004693"; transcript_id "AGAP004693-RA"; exon_number "5"; seqedit "false";
2L	VectorBase	CDS	1529673	1529864	.	-	0	gene_id "AGAP004693"; transcript_id "AGAP004693-RA"; exon_number "5"; protein_id "AGAP004693-PA";
2L	VectorBase	exon	1529355	1529610	.	-	.	gene_id "AGAP004693"; transcript_id "AGAP004693-RA"; exon_number "6"; seqedit "false";
2L	VectorBase	CDS	1529355	1529610	.	-	0	gene_id "AGAP004693"; transcript_id "AGAP004693-RA"; exon_number "6"; protein_id "AGAP004693-PA";
2L	VectorBase	exon	1528404	1529224	.	-	.	gene_id "AGAP004693"; transcript_id "AGAP004693-RA"; exon_number "7"; seqedit "false";
2L	VectorBase	CDS	1528404	1529224	.	-	2	gene_id "AGAP004693"; transcript_id "AGAP004693-RA"; exon_number "7"; protein_id "AGAP004693-PA";
2L	VectorBase	exon	1528079	1528271	.	-	.	gene_id "AGAP004693"; transcript_id "AGAP004693-RA"; exon_number "8"; seqedit "false";
2L	VectorBase	CDS	1528079	1528271	.	-	0	gene_id "AGAP004693"; transcript_id "AGAP004693-RA"; exon_number "8"; protein_id "AGAP004693-PA";
2L	VectorBase	exon	1527857	1527972	.	-	.	gene_id "AGAP004693"; transcript_id "AGAP004693-RA"; exon_number "9"; seqedit "false";
2L	VectorBase	CDS	1527857	1527972	.	-	2	gene_id "AGAP004693"; transcript_id "AGAP004693-RA"; exon_number "9"; protein_id "AGAP004693-PA";
2L	VectorBase	exon	1527686	1527766	.	-	.	gene_id "AGAP004693"; transcript_id "AGAP004693-RA"; exon_number "10"; seqedit "false";
2L	VectorBase	CDS	1527689	1527766	.	-	0	gene_id "AGAP004693"; transcript_id "AGAP004693-RA"; exon_number "10"; protein_id "AGAP004693-PA";
2L	VectorBase	stop_codon	1527686	1527688	.	-	0	gene_id "AGAP004693"; transcript_id "AGAP004693-RA"; exon_number "10";
2L	VectorBase	exon	1602081	1602296	.	-	.	gene_id "AGAP004694"; transcript_id "AGAP004694-RA"; exon_number "1"; seqedit "false";
2L	VectorBase	CDS	1602081	1602225	.	-	0	gene_id "AGAP004694"; transcript_id "AGAP004694-RA"; exon_number "1"; protein_id "AGAP004694-PA";
2L	VectorBase	start_codon	1602223	1602225	.	-	0	gene_id "AGAP004694"; transcript_id "AGAP004694-RA"; exon_number "1";
2L	VectorBase	exon	1601453	1601762	.	-	.	gene_id "AGAP004694"; transcript_id "AGAP004694-RA"; exon_number "2"; seqedit "false";
2L	VectorBase	CDS	1601453	1601762	.	-	2	gene_id "AGAP004694"; transcript_id "AGAP004694-RA"; exon_number "2"; protein_id "AGAP004694-PA";
2L	VectorBase	exon	1598809	1598965	.	-	.	gene_id "AGAP004694"; transcript_id "AGAP004694-RA"; exon_number "3"; seqedit "false";
2L	VectorBase	CDS	1598809	1598965	.	-	1	gene_id "AGAP004694"; transcript_id "AGAP004694-RA"; exon_number "3"; protein_id "AGAP004694-PA";
2L	VectorBase	exon	1598661	1598737	.	-	.	gene_id "AGAP004694"; transcript_id "AGAP004694-RA"; exon_number "4"; seqedit "false";
2L	VectorBase	CDS	1598661	1598737	.	-	0	gene_id "AGAP004694"; transcript_id "AGAP004694-RA"; exon_number "4"; protein_id "AGAP004694-PA";
2L	VectorBase	exon	1598471	1598584	.	-	.	gene_id "AGAP004694"; transcript_id "AGAP004694-RA"; exon_number "5"; seqedit "false";
2L	VectorBase	CDS	1598471	1598584	.	-	1	gene_id "AGAP004694"; transcript_id "AGAP004694-RA"; exon_number "5"; protein_id "AGAP004694-PA";
2L	VectorBase	exon	1595176	1595335	.	-	.	gene_id "AGAP004694"; transcript_id "AGAP004694-RA"; exon_number "6"; seqedit "false";
2L	VectorBase	CDS	1595179	1595335	.	-	1	gene_id "AGAP004694"; transcript_id "AGAP004694-RA"; exon_number "6"; protein_id "AGAP004694-PA";
2L	VectorBase	stop_codon	1595176	1595178	.	-	0	gene_id "AGAP004694"; transcript_id "AGAP004694-RA"; exon_number "6";
2L	VectorBase	exon	1834186	1834682	.	+	.	gene_id "AGAP004695"; transcript_id "AGAP004695-RA"; exon_number "1"; seqedit "false";
2L	VectorBase	CDS	1834222	1834682	.	+	0	gene_id "AGAP004695"; transcript_id "AGAP004695-RA"; exon_number "1"; protein_id "AGAP004695-PA";
2L	VectorBase	start_codon	1834222	1834224	.	+	0	gene_id "AGAP004695"; transcript_id "AGAP004695-RA"; exon_number "1";
2L	VectorBase	exon	1834813	1834948	.	+	.	gene_id "AGAP004695"; transcript_id "AGAP004695-RA"; exon_number "2"; seqedit "false";
2L	VectorBase	CDS	1834813	1834948	.	+	1	gene_id "AGAP004695"; transcript_id "AGAP004695-RA"; exon_number "2"; protein_id "AGAP004695-PA";
2L	VectorBase	exon	1835017	1835193	.	+	.	gene_id "AGAP004695"; transcript_id "AGAP004695-RA"; exon_number "3"; seqedit "false";
2L	VectorBase	CDS	1835017	1835193	.	+	0	gene_id "AGAP004695"; transcript_id "AGAP004695-RA"; exon_number "3"; protein_id "AGAP004695-PA";
2L	VectorBase	exon	1835279	1835605	.	+	.	gene_id "AGAP004695"; transcript_id "AGAP004695-RA"; exon_number "4"; seqedit "false";
2L	VectorBase	CDS	1835279	1835395	.	+	0	gene_id "AGAP004695"; transcript_id "AGAP004695-RA"; exon_number "4"; protein_id "AGAP004695-PA";
2L	VectorBase	stop_codon	1835396	1835398	.	+	0	gene_id "AGAP004695"; transcript_id "AGAP004695-RA"; exon_number "4";
2L	VectorBase	exon	1965310	1965505	.	-	.	gene_id "AGAP004696"; transcript_id "AGAP004696-RA"; exon_number "1"; gene_name "EXD_ANOGA"; transcript_name "EXD_ANOGA"; seqedit "false";
2L	VectorBase	exon	1964076	1964159	.	-	.	gene_id "AGAP004696"; transcript_id "AGAP004696-RA"; exon_number "2"; gene_name "EXD_ANOGA"; transcript_name "EXD_ANOGA"; seqedit "false";
2L	VectorBase	exon	1935430	1935727	.	-	.	gene_id "AGAP004696"; transcript_id "AGAP004696-RA"; exon_number "3"; gene_name "EXD_ANOGA"; transcript_name "EXD_ANOGA"; seqedit "false";
2L	VectorBase	CDS	1935430	1935682	.	-	0	gene_id "AGAP004696"; transcript_id "AGAP004696-RA"; exon_number "3"; gene_name "EXD_ANOGA"; transcript_name "EXD_ANOGA"; protein_id "AGAP004696-PA";
2L	VectorBase	start_codon	1935680	1935682	.	-	0	gene_id "AGAP004696"; transcript_id "AGAP004696-RA"; exon_number "3"; gene_name "EXD_ANOGA"; transcript_name "EXD_ANOGA";
2L	VectorBase	exon	1929618	1929731	.	-	.	gene_id "AGAP004696"; transcript_id "AGAP004696-RA"; exon_number "4"; gene_name "EXD_ANOGA"; transcript_name "EXD_ANOGA"; seqedit "false";
2L	VectorBase	CDS	1929618	1929731	.	-	2	gene_id "AGAP004696"; transcript_id "AGAP004696-RA"; exon_number "4"; gene_name "EXD_ANOGA"; transcript_name "EXD_ANOGA"; protein_id "AGAP004696-PA";
2L	VectorBase	exon	1929293	1929473	.	-	.	gene_id "AGAP004696"; transcript_id "AGAP004696-RA"; exon_number "5"; gene_name "EXD_ANOGA"; transcript_name "EXD_ANOGA"; seqedit "false";
2L	VectorBase	CDS	1929293	1929473	.	-	2	gene_id "AGAP004696"; transcript_id "AGAP004696-RA"; exon_number "5"; gene_name "EXD_ANOGA"; transcript_name "EXD_ANOGA"; protein_id "AGAP004696-PA";
2L	VectorBase	exon	1929117	1929227	.	-	.	gene_id "AGAP004696"; transcript_id "AGAP004696-RA"; exon_number "6"; gene_name "EXD_ANOGA"; transcript_name "EXD_ANOGA"; seqedit "false";
2L	VectorBase	CDS	1929117	1929227	.	-	1	gene_id "AGAP004696"; transcript_id "AGAP004696-RA"; exon_number "6"; gene_name "EXD_ANOGA"; transcript_name "EXD_ANOGA"; protein_id "AGAP004696-PA";
2L	VectorBase	exon	1927301	1927448	.	-	.	gene_id "AGAP004696"; transcript_id "AGAP004696-RA"; exon_number "7"; gene_name "EXD_ANOGA"; transcript_name "EXD_ANOGA"; seqedit "false";
2L	VectorBase	CDS	1927301	1927448	.	-	1	gene_id "AGAP004696"; transcript_id "AGAP004696-RA"; exon_number "7"; gene_name "EXD_ANOGA"; transcript_name "EXD_ANOGA"; protein_id "AGAP004696-PA";
2L	VectorBase	exon	1926520	1927205	.	-	.	gene_id "AGAP004696"; transcript_id "AGAP004696-RA"; exon_number "8"; gene_name "EXD_ANOGA"; transcript_name "EXD_ANOGA"; seqedit "false";
2L	VectorBase	CDS	1926927	1927205	.	-	0	gene_id "AGAP004696"; transcript_id "AGAP004696-RA"; exon_number "8"; gene_name "EXD_ANOGA"; transcript_name "EXD_ANOGA"; protein_id "AGAP004696-PA";
2L	VectorBase	stop_codon	1926924	1926926	.	-	0	gene_id "AGAP004696"; transcript_id "AGAP004696-RA"; exon_number "8"; gene_name "EXD_ANOGA"; transcript_name "EXD_ANOGA";
2L	tRNA	exon	1929925	1929996	.	-	.	gene_id "AGAP004697"; transcript_id "AGAP004697-RA"; exon_number "1"; gene_name "AGAP004697"; seqedit "false";
2L	VectorBase	exon	1971090	1971192	.	-	.	gene_id "AGAP004698"; transcript_id "AGAP004698-RA"; exon_number "1"; seqedit "false";
2L	VectorBase	exon	1970835	1970919	.	-	.	gene_id "AGAP004698"; transcript_id "AGAP004698-RA"; exon_number "2"; seqedit "false";
2L	VectorBase	CDS	1970835	1970850	.	-	0	gene_id "AGAP004698"; transcript_id "AGAP004698-RA"; exon_number "2"; protein_id "AGAP004698-PA";
2L	VectorBase	start_codon	1970848	1970850	.	-	0	gene_id "AGAP004698"; transcript_id "AGAP004698-RA"; exon_number "2";
2L	VectorBase	exon	1970562	1970759	.	-	.	gene_id "AGAP004698"; transcript_id "AGAP004698-RA"; exon_number "3"; seqedit "false";
2L	VectorBase	CDS	1970562	1970759	.	-	2	gene_id "AGAP004698"; transcript_id "AGAP004698-RA"; exon_number "3"; protein_id "AGAP004698-PA";
2L	VectorBase	exon	1970311	1970435	.	-	.	gene_id "AGAP004698"; transcript_id "AGAP004698-RA"; exon_number "4"; seqedit "false";
2L	VectorBase	CDS	1970311	1970435	.	-	2	gene_id "AGAP004698"; transcript_id "AGAP004698-RA"; exon_number "4"; protein_id "AGAP004698-PA";
2L	VectorBase	exon	1970093	1970228	.	-	.	gene_id "AGAP004698"; transcript_id "AGAP004698-RA"; exon_number "5"; seqedit "false";
2L	VectorBase	CDS	1970093	1970228	.	-	0	gene_id "AGAP004698"; transcript_id "AGAP004698-RA"; exon_number "5"; protein_id "AGAP004698-PA";
2L	VectorBase	exon	1969868	1969974	.	-	.	gene_id "AGAP004698"; transcript_id "AGAP004698-RA"; exon_number "6"; seqedit "false";
2L	VectorBase	CDS	1969868	1969974	.	-	2	gene_id "AGAP004698"; transcript_id "AGAP004698-RA"; exon_number "6"; protein_id "AGAP004698-PA";
2L	VectorBase	exon	1969722	1969791	.	-	.	gene_id "AGAP004698"; transcript_id "AGAP004698-RA"; exon_number "7"; seqedit "false";
2L	VectorBase	CDS	1969722	1969791	.	-	0	gene_id "AGAP004698"; transcript_id "AGAP004698-RA"; exon_number "7"; protein_id "AGAP004698-PA";
2L	VectorBase	exon	1969023	1969643	.	-	.	gene_id "AGAP004698"; transcript_id "AGAP004698-RA"; exon_number "8"; seqedit "false";
2L	VectorBase	CDS	1969204	1969643	.	-	2	gene_id "AGAP004698"; transcript_id "AGAP004698-RA"; exon_number "8"; protein_id "AGAP004698-PA";
2L	VectorBase	stop_codon	1969201	1969203	.	-	0	gene_id "AGAP004698"; transcript_id "AGAP004698-RA"; exon_number "8";
2L	VectorBase	exon	1973601	1974298	.	+	.	gene_id "AGAP004699"; transcript_id "AGAP004699-RA"; exon_number "1"; seqedit "false";
2L	VectorBase	CDS	1974042	1974298	.	+	0	gene_id "AGAP004699"; transcript_id "AGAP004699-RA"; exon_number "1"; protein_id "AGAP004699-PA";
2L	VectorBase	start_codon	1974042	1974044	.	+	0	gene_id "AGAP004699"; transcript_id "AGAP004699-RA"; exon_number "1";
2L	VectorBase	exon	1974415	1975054	.	+	.	gene_id "AGAP004699"; transcript_id "AGAP004699-RA"; exon_number "2"; seqedit "false";
2L	VectorBase	CDS	1974415	1975054	.	+	1	gene_id "AGAP004699"; transcript_id "AGAP004699-RA"; exon_number "2"; protein_id "AGAP004699-PA";
2L	VectorBase	exon	1975180	1975329	.	+	.	gene_id "AGAP004699"; transcript_id "AGAP004699-RA"; exon_number "3"; seqedit "false";
2L	VectorBase	CDS	1975180	1975329	.	+	0	gene_id "AGAP004699"; transcript_id "AGAP004699-RA"; exon_number "3"; protein_id "AGAP004699-PA";
2L	VectorBase	exon	1975401	1976357	.	+	.	gene_id "AGAP004699"; transcript_id "AGAP004699-RA"; exon_number "4"; seqedit "false";
2L	VectorBase	CDS	1975401	1976354	.	+	0	gene_id "AGAP004699"; transcript_id "AGAP004699-RA"; exon_number "4"; protein_id "AGAP004699-PA";
2L	VectorBase	stop_codon	1976355	1976357	.	+	0	gene_id "AGAP004699"; transcript_id "AGAP004699-RA"; exon_number "4";
2L	VectorBase	exon	2013634	2013907	.	+	.	gene_id "AGAP004700"; transcript_id "AGAP004700-RA"; exon_number "1"; seqedit "false";
2L	VectorBase	CDS	2013727	2013907	.	+	0	gene_id "AGAP004700"; transcript_id "AGAP004700-RA"; exon_number "1"; protein_id "AGAP004700-PA";
2L	VectorBase	start_codon	2013727	2013729	.	+	0	gene_id "AGAP004700"; transcript_id "AGAP004700-RA"; exon_number "1";
2L	VectorBase	exon	2013981	2014009	.	+	.	gene_id "AGAP004700"; transcript_id "AGAP004700-RA"; exon_number "2"; seqedit "false";
2L	VectorBase	CDS	2013981	2014009	.	+	2	gene_id "AGAP004700"; transcript_id "AGAP004700-RA"; exon_number "2"; protein_id "AGAP004700-PA";
2L	VectorBase	exon	2014079	2014344	.	+	.	gene_id "AGAP004700"; transcript_id "AGAP004700-RA"; exon_number "3"; seqedit "false";
2L	VectorBase	CDS	2014079	2014344	.	+	0	gene_id "AGAP004700"; transcript_id "AGAP004700-RA"; exon_number "3"; protein_id "AGAP004700-PA";
2L	VectorBase	exon	2014403	2014512	.	+	.	gene_id "AGAP004700"; transcript_id "AGAP004700-RA"; exon_number "4"; seqedit "false";
2L	VectorBase	CDS	2014403	2014512	.	+	1	gene_id "AGAP004700"; transcript_id "AGAP004700-RA"; exon_number "4"; protein_id "AGAP004700-PA";
2L	VectorBase	exon	2014582	2015127	.	+	.	gene_id "AGAP004700"; transcript_id "AGAP004700-RA"; exon_number "5"; seqedit "false";
2L	VectorBase	CDS	2014582	2014919	.	+	2	gene_id "AGAP004700"; transcript_id "AGAP004700-RA"; exon_number "5"; protein_id "AGAP004700-PA";
2L	VectorBase	stop_codon	2014920	2014922	.	+	0	gene_id "AGAP004700"; transcript_id "AGAP004700-RA"; exon_number "5";
2L	VectorBase	exon	2013702	2013736	.	+	.	gene_id "AGAP004700"; transcript_id "AGAP004700-RB"; exon_number "1"; seqedit "false";
2L	VectorBase	CDS	2013727	2013736	.	+	0	gene_id "AGAP004700"; transcript_id "AGAP004700-RB"; exon_number "1"; protein_id "AGAP004700-PB";
2L	VectorBase	start_codon	2013727	2013729	.	+	0	gene_id "AGAP004700"; transcript_id "AGAP004700-RB"; exon_number "1";
2L	VectorBase	exon	2013981	2014009	.	+	.	gene_id "AGAP004700"; transcript_id "AGAP004700-RB"; exon_number "2"; seqedit "false";
2L	VectorBase	CDS	2013981	2014009	.	+	2	gene_id "AGAP004700"; transcript_id "AGAP004700-RB"; exon_number "2"; protein_id "AGAP004700-PB";
2L	VectorBase	exon	2014079	2014344	.	+	.	gene_id "AGAP004700"; transcript_id "AGAP004700-RB"; exon_number "3"; seqedit "false";
2L	VectorBase	CDS	2014079	2014344	.	+	0	gene_id "AGAP004700"; transcript_id "AGAP004700-RB"; exon_number "3"; protein_id "AGAP004700-PB";
2L	VectorBase	exon	2014403	2014512	.	+	.	gene_id "AGAP004700"; transcript_id "AGAP004700-RB"; exon_number "4"; seqedit "false";
2L	VectorBase	CDS	2014403	2014512	.	+	1	gene_id "AGAP004700"; transcript_id "AGAP004700-RB"; exon_number "4"; protein_id "AGAP004700-PB";
2L	VectorBase	exon	2014582	2015127	.	+	.	gene_id "AGAP004700"; transcript_id "AGAP004700-RB"; exon_number "5"; seqedit "false";
2L	VectorBase	CDS	2014582	2014919	.	+	2	gene_id "AGAP004700"; transcript_id "AGAP004700-RB"; exon_number "5"; protein_id "AGAP004700-PB";
2L	VectorBase	stop_codon	2014920	2014922	.	+	0	gene_id "AGAP004700"; transcript_id "AGAP004700-RB"; exon_number "5";
2L	VectorBase	exon	2074972	2075068	.	+	.	gene_id "AGAP004701"; transcript_id "AGAP004701-RA"; exon_number "1"; seqedit "false";
2L	VectorBase	CDS	2074972	2075068	.	+	0	gene_id "AGAP004701"; transcript_id "AGAP004701-RA"; exon_number "1"; protein_id "AGAP004701-PA";
2L	VectorBase	start_codon	2074972	2074974	.	+	0	gene_id "AGAP004701"; transcript_id "AGAP004701-RA"; exon_number "1";
2L	VectorBase	exon	2075795	2076373	.	+	.	gene_id "AGAP004701"; transcript_id "AGAP004701-RA"; exon_number "2"; seqedit "false";
2L	VectorBase	CDS	2075795	2076373	.	+	2	gene_id "AGAP004701"; transcript_id "AGAP004701-RA"; exon_number "2"; protein_id "AGAP004701-PA";
2L	VectorBase	exon	2076859	2077120	.	+	.	gene_id "AGAP004701"; transcript_id "AGAP004701-RA"; exon_number "3"; seqedit "false";
2L	VectorBase	CDS	2076859	2077120	.	+	2	gene_id "AGAP004701"; transcript_id "AGAP004701-RA"; exon_number "3"; protein_id "AGAP004701-PA";
2L	VectorBase	exon	2080681	2080723	.	+	.	gene_id "AGAP004701"; transcript_id "AGAP004701-RA"; exon_number "4"; seqedit "false";
2L	VectorBase	CDS	2080681	2080723	.	+	1	gene_id "AGAP004701"; transcript_id "AGAP004701-RA"; exon_number "4"; protein_id "AGAP004701-PA";
2L	VectorBase	exon	2080817	2081776	.	+	.	gene_id "AGAP004701"; transcript_id "AGAP004701-RA"; exon_number "5"; seqedit "false";
2L	VectorBase	CDS	2080817	2081776	.	+	0	gene_id "AGAP004701"; transcript_id "AGAP004701-RA"; exon_number "5"; protein_id "AGAP004701-PA";
2L	VectorBase	exon	2105673	2105855	.	+	.	gene_id "AGAP004701"; transcript_id "AGAP004701-RA"; exon_number "6"; seqedit "false";
2L	VectorBase	CDS	2105673	2105855	.	+	0	gene_id "AGAP004701"; transcript_id "AGAP004701-RA"; exon_number "6"; protein_id "AGAP004701-PA";
2L	VectorBase	exon	2105929	2106087	.	+	.	gene_id "AGAP004701"; transcript_id "AGAP004701-RA"; exon_number "7"; seqedit "false";
2L	VectorBase	CDS	2105929	2106087	.	+	0	gene_id "AGAP004701"; transcript_id "AGAP004701-RA"; exon_number "7"; protein_id "AGAP004701-PA";
2L	VectorBase	exon	2106153	2106362	.	+	.	gene_id "AGAP004701"; transcript_id "AGAP004701-RA"; exon_number "8"; seqedit "false";
2L	VectorBase	CDS	2106153	2106362	.	+	0	gene_id "AGAP004701"; transcript_id "AGAP004701-RA"; exon_number "8"; protein_id "AGAP004701-PA";
2L	VectorBase	exon	2106431	2106584	.	+	.	gene_id "AGAP004701"; transcript_id "AGAP004701-RA"; exon_number "9"; seqedit "false";
2L	VectorBase	CDS	2106431	2106584	.	+	0	gene_id "AGAP004701"; transcript_id "AGAP004701-RA"; exon_number "9"; protein_id "AGAP004701-PA";
2L	VectorBase	exon	2106655	2106825	.	+	.	gene_id "AGAP004701"; transcript_id "AGAP004701-RA"; exon_number "10"; seqedit "false";
2L	VectorBase	CDS	2106655	2106825	.	+	2	gene_id "AGAP004701"; transcript_id "AGAP004701-RA"; exon_number "10"; protein_id "AGAP004701-PA";
2L	VectorBase	exon	2117104	2117281	.	+	.	gene_id "AGAP004701"; transcript_id "AGAP004701-RA"; exon_number "11"; seqedit "false";
2L	VectorBase	CDS	2117104	2117281	.	+	2	gene_id "AGAP004701"; transcript_id "AGAP004701-RA"; exon_number "11"; protein_id "AGAP004701-PA";
2L	VectorBase	exon	2118934	2120041	.	+	.	gene_id "AGAP004701"; transcript_id "AGAP004701-RA"; exon_number "12"; seqedit "false";
2L	VectorBase	CDS	2118934	2120038	.	+	1	gene_id "AGAP004701"; transcript_id "AGAP004701-RA"; exon_number "12"; protein_id "AGAP004701-PA";
2L	VectorBase	stop_codon	2120039	2120041	.	+	0	gene_id "AGAP004701"; transcript_id "AGAP004701-RA"; exon_number "12";
2L	VectorBase	exon	2163142	2163250	.	+	.	gene_id "AGAP004702"; transcript_id "AGAP004702-RA"; exon_number "1"; seqedit "false";
2L	VectorBase	CDS	2163143	2163250	.	+	0	gene_id "AGAP004702"; transcript_id "AGAP004702-RA"; exon_number "1"; protein_id "AGAP004702-PA";
2L	VectorBase	exon	2164277	2164726	.	+	.	gene_id "AGAP004702"; transcript_id "AGAP004702-RA"; exon_number "2"; seqedit "false";
2L	VectorBase	CDS	2164277	2164363	.	+	0	gene_id "AGAP004702"; transcript_id "AGAP004702-RA"; exon_number "2"; protein_id "AGAP004702-PA";
2L	VectorBase	stop_codon	2164364	2164366	.	+	0	gene_id "AGAP004702"; transcript_id "AGAP004702-RA"; exon_number "2";
2L	VectorBase	exon	2248667	2248813	.	+	.	gene_id "AGAP004703"; transcript_id "AGAP004703-RA"; exon_number "1"; seqedit "false";
2L	VectorBase	CDS	2248770	2248813	.	+	0	gene_id "AGAP004703"; transcript_id "AGAP004703-RA"; exon_number "1"; protein_id "AGAP004703-PA";
2L	VectorBase	start_codon	2248770	2248772	.	+	0	gene_id "AGAP004703"; transcript_id "AGAP004703-RA"; exon_number "1";
2L	VectorBase	exon	2248887	2249850	.	+	.	gene_id "AGAP004703"; transcript_id "AGAP004703-RA"; exon_number "2"; seqedit "false";
2L	VectorBase	CDS	2248887	2249850	.	+	1	gene_id "AGAP004703"; transcript_id "AGAP004703-RA"; exon_number "2"; protein_id "AGAP004703-PA";
2L	VectorBase	exon	2249920	2250126	.	+	.	gene_id "AGAP004703"; transcript_id "AGAP004703-RA"; exon_number "3"; seqedit "false";
2L	VectorBase	CDS	2249920	2250126	.	+	0	gene_id "AGAP004703"; transcript_id "AGAP004703-RA"; exon_number "3"; protein_id "AGAP004703-PA";
2L	VectorBase	exon	2250191	2251454	.	+	.	gene_id "AGAP004703"; transcript_id "AGAP004703-RA"; exon_number "4"; seqedit "false";
2L	VectorBase	CDS	2250191	2251454	.	+	0	gene_id "AGAP004703"; transcript_id "AGAP004703-RA"; exon_number "4"; protein_id "AGAP004703-PA";
2L	VectorBase	exon	2251578	2252013	.	+	.	gene_id "AGAP004703"; transcript_id "AGAP004703-RA"; exon_number "5"; seqedit "false";
2L	VectorBase	CDS	2251578	2252013	.	+	2	gene_id "AGAP004703"; transcript_id "AGAP004703-RA"; exon_number "5"; protein_id "AGAP004703-PA";
2L	VectorBase	exon	2252166	2252693	.	+	.	gene_id "AGAP004703"; transcript_id "AGAP004703-RA"; exon_number "6"; seqedit "false";
2L	VectorBase	CDS	2252166	2252693	.	+	1	gene_id "AGAP004703"; transcript_id "AGAP004703-RA"; exon_number "6"; protein_id "AGAP004703-PA";
2L	VectorBase	exon	2252763	2253270	.	+	.	gene_id "AGAP004703"; transcript_id "AGAP004703-RA"; exon_number "7"; seqedit "false";
2L	VectorBase	CDS	2252763	2253270	.	+	1	gene_id "AGAP004703"; transcript_id "AGAP004703-RA"; exon_number "7"; protein_id "AGAP004703-PA";
2L	VectorBase	exon	2253358	2253660	.	+	.	gene_id "AGAP004703"; transcript_id "AGAP004703-RA"; exon_number "8"; seqedit "false";
2L	VectorBase	CDS	2253358	2253543	.	+	0	gene_id "AGAP004703"; transcript_id "AGAP004703-RA"; exon_number "8"; protein_id "AGAP004703-PA";
2L	VectorBase	stop_codon	2253544	2253546	.	+	0	gene_id "AGAP004703"; transcript_id "AGAP004703-RA"; exon_number "8";
2L	VectorBase	exon	2255383	2255495	.	-	.	gene_id "AGAP004704"; transcript_id "AGAP004704-RA"; exon_number "1"; seqedit "false";
2L	VectorBase	CDS	2255383	2255415	.	-	0	gene_id "AGAP004704"; transcript_id "AGAP004704-RA"; exon_number "1"; protein_id "AGAP004704-PA";
2L	VectorBase	start_codon	2255413	2255415	.	-	0	gene_id "AGAP004704"; transcript_id "AGAP004704-RA"; exon_number "1";
2L	VectorBase	exon	2255178	2255299	.	-	.	gene_id "AGAP004704"; transcript_id "AGAP004704-RA"; exon_number "2"; seqedit "false";
2L	VectorBase	CDS	2255178	2255299	.	-	0	gene_id "AGAP004704"; transcript_id "AGAP004704-RA"; exon_number "2"; protein_id "AGAP004704-PA";
2L	VectorBase	exon	2254037	2255104	.	-	.	gene_id "AGAP004704"; transcript_id "AGAP004704-RA"; exon_number "3"; seqedit "false";
2L	VectorBase	CDS	2254037	2255104	.	-	1	gene_id "AGAP004704"; transcript_id "AGAP004704-RA"; exon_number "3"; protein_id "AGAP004704-PA";
2L	VectorBase	exon	2253748	2253970	.	-	.	gene_id "AGAP004704"; transcript_id "AGAP004704-RA"; exon_number "4"; seqedit "false";
2L	VectorBase	CDS	2253751	2253970	.	-	1	gene_id "AGAP004704"; transcript_id "AGAP004704-RA"; exon_number "4"; protein_id "AGAP004704-PA";
2L	VectorBase	stop_codon	2253748	2253750	.	-	0	gene_id "AGAP004704"; transcript_id "AGAP004704-RA"; exon_number "4";
2L	VectorBase	exon	2305657	2306118	.	+	.	gene_id "AGAP004706"; transcript_id "AGAP004706-RA"; exon_number "1"; seqedit "false";
2L	VectorBase	CDS	2305657	2306115	.	+	0	gene_id "AGAP004706"; transcript_id "AGAP004706-RA"; exon_number "1"; protein_id "AGAP004706-PA";
2L	VectorBase	start_codon	2305657	2305659	.	+	0	gene_id "AGAP004706"; transcript_id "AGAP004706-RA"; exon_number "1";
2L	VectorBase	stop_codon	2306116	2306118	.	+	0	gene_id "AGAP004706"; transcript_id "AGAP004706-RA"; exon_number "1";
2L	VectorBase	exon	2358158	2358304	.	+	.	gene_id "AGAP004707"; transcript_id "AGAP004707-RA"; exon_number "1"; seqedit "false";
2L	VectorBase	CDS	2358158	2358304	.	+	0	gene_id "AGAP004707"; transcript_id "AGAP004707-RA"; exon_number "1"; protein_id "AGAP004707-PA";
2L	VectorBase	start_codon	2358158	2358160	.	+	0	gene_id "AGAP004707"; transcript_id "AGAP004707-RA"; exon_number "1";
2L	VectorBase	exon	2362007	2362144	.	+	.	gene_id "AGAP004707"; transcript_id "AGAP004707-RA"; exon_number "2"; seqedit "false";
2L	VectorBase	CDS	2362007	2362144	.	+	0	gene_id "AGAP004707"; transcript_id "AGAP004707-RA"; exon_number "2"; protein_id "AGAP004707-PA";
2L	VectorBase	exon	2381065	2381270	.	+	.	gene_id "AGAP004707"; transcript_id "AGAP004707-RA"; exon_number "3"; seqedit "false";
2L	VectorBase	CDS	2381065	2381270	.	+	0	gene_id "AGAP004707"; transcript_id "AGAP004707-RA"; exon_number "3"; protein_id "AGAP004707-PA";
2L	VectorBase	exon	2382270	2382398	.	+	.	gene_id "AGAP004707"; transcript_id "AGAP004707-RA"; exon_number "4"; seqedit "false";
2L	VectorBase	CDS	2382270	2382398	.	+	1	gene_id "AGAP004707"; transcript_id "AGAP004707-RA"; exon_number "4"; protein_id "AGAP004707-PA";
2L	VectorBase	exon	2385694	2385785	.	+	.	gene_id "AGAP004707"; transcript_id "AGAP004707-RA"; exon_number "5"; seqedit "false";
2L	VectorBase	CDS	2385694	2385785	.	+	1	gene_id "AGAP004707"; transcript_id "AGAP004707-RA"; exon_number "5"; protein_id "AGAP004707-PA";
2L	VectorBase	exon	2390129	2390341	.	+	.	gene_id "AGAP004707"; transcript_id "AGAP004707-RA"; exon_number "6"; seqedit "false";
2L	VectorBase	CDS	2390129	2390341	.	+	2	gene_id "AGAP004707"; transcript_id "AGAP004707-RA"; exon_number "6"; protein_id "AGAP004707-PA";
2L	VectorBase	exon	2390425	2390485	.	+	.	gene_id "AGAP004707"; transcript_id "AGAP004707-RA"; exon_number "7"; seqedit "false";
2L	VectorBase	CDS	2390425	2390485	.	+	2	gene_id "AGAP004707"; transcript_id "AGAP004707-RA"; exon_number "7"; protein_id "AGAP004707-PA";
2L	VectorBase	exon	2390594	2390738	.	+	.	gene_id "AGAP004707"; transcript_id "AGAP004707-RA"; exon_number "8"; seqedit "false";
2L	VectorBase	CDS	2390594	2390738	.	+	1	gene_id "AGAP004707"; transcript_id "AGAP004707-RA"; exon_number "8"; protein_id "AGAP004707-PA";
2L	VectorBase	exon	2391156	2391320	.	+	.	gene_id "AGAP004707"; transcript_id "AGAP004707-RA"; exon_number "9"; seqedit "false";
2L	VectorBase	CDS	2391156	2391320	.	+	0	gene_id "AGAP004707"; transcript_id "AGAP004707-RA"; exon_number "9"; protein_id "AGAP004707-PA";
2L	VectorBase	exon	2399898	2400173	.	+	.	gene_id "AGAP004707"; transcript_id "AGAP004707-RA"; exon_number "10"; seqedit "false";
2L	VectorBase	CDS	2399898	2400173	.	+	0	gene_id "AGAP004707"; transcript_id "AGAP004707-RA"; exon_number "10"; protein_id "AGAP004707-PA";
2L	VectorBase	exon	2402447	2402509	.	+	.	gene_id "AGAP004707"; transcript_id "AGAP004707-RA"; exon_number "11"; seqedit "false";
2L	VectorBase	CDS	2402447	2402509	.	+	0	gene_id "AGAP004707"; transcript_id "AGAP004707-RA"; exon_number "11"; protein_id "AGAP004707-PA";
2L	VectorBase	exon	2403086	2403269	.	+	.	gene_id "AGAP004707"; transcript_id "AGAP004707-RA"; exon_number "12"; seqedit "false";
2L	VectorBase	CDS	2403086	2403269	.	+	0	gene_id "AGAP004707"; transcript_id "AGAP004707-RA"; exon_number "12"; protein_id "AGAP004707-PA";
2L	VectorBase	exon	2407622	2407818	.	+	.	gene_id "AGAP004707"; transcript_id "AGAP004707-RA"; exon_number "13"; seqedit "false";
2L	VectorBase	CDS	2407622	2407818	.	+	2	gene_id "AGAP004707"; transcript_id "AGAP004707-RA"; exon_number "13"; protein_id "AGAP004707-PA";
2L	VectorBase	exon	2407894	2407993	.	+	.	gene_id "AGAP004707"; transcript_id "AGAP004707-RA"; exon_number "14"; seqedit "false";
2L	VectorBase	CDS	2407894	2407993	.	+	0	gene_id "AGAP004707"; transcript_id "AGAP004707-RA"; exon_number "14"; protein_id "AGAP004707-PA";
2L	VectorBase	exon	2408071	2408139	.	+	.	gene_id "AGAP004707"; transcript_id "AGAP004707-RA"; exon_number "15"; seqedit "false";
2L	VectorBase	CDS	2408071	2408139	.	+	2	gene_id "AGAP004707"; transcript_id "AGAP004707-RA"; exon_number "15"; protein_id "AGAP004707-PA";
2L	VectorBase	exon	2416794	2417071	.	+	.	gene_id "AGAP004707"; transcript_id "AGAP004707-RA"; exon_number "16"; seqedit "false";
2L	VectorBase	CDS	2416794	2417071	.	+	2	gene_id "AGAP004707"; transcript_id "AGAP004707-RA"; exon_number "16"; protein_id "AGAP004707-PA";
2L	VectorBase	exon	2417185	2417358	.	+	.	gene_id "AGAP004707"; transcript_id "AGAP004707-RA"; exon_number "17"; seqedit "false";
2L	VectorBase	CDS	2417185	2417358	.	+	0	gene_id "AGAP004707"; transcript_id "AGAP004707-RA"; exon_number "17"; protein_id "AGAP004707-PA";
2L	VectorBase	exon	2417637	2417799	.	+	.	gene_id "AGAP004707"; transcript_id "AGAP004707-RA"; exon_number "18"; seqedit "false";
2L	VectorBase	CDS	2417637	2417799	.	+	0	gene_id "AGAP004707"; transcript_id "AGAP004707-RA"; exon_number "18"; protein_id "AGAP004707-PA";
2L	VectorBase	exon	2422468	2422655	.	+	.	gene_id "AGAP004707"; transcript_id "AGAP004707-RA"; exon_number "19"; seqedit "false";
2L	VectorBase	CDS	2422468	2422655	.	+	2	gene_id "AGAP004707"; transcript_id "AGAP004707-RA"; exon_number "19"; protein_id "AGAP004707-PA";
2L	VectorBase	exon	2422713	2422920	.	+	.	gene_id "AGAP004707"; transcript_id "AGAP004707-RA"; exon_number "20"; seqedit "false";
2L	VectorBase	CDS	2422713	2422920	.	+	0	gene_id "AGAP004707"; transcript_id "AGAP004707-RA"; exon_number "20"; protein_id "AGAP004707-PA";
2L	VectorBase	exon	2424207	2424418	.	+	.	gene_id "AGAP004707"; transcript_id "AGAP004707-RA"; exon_number "21"; seqedit "false";
2L	VectorBase	CDS	2424207	2424418	.	+	2	gene_id "AGAP004707"; transcript_id "AGAP004707-RA"; exon_number "21"; protein_id "AGAP004707-PA";
2L	VectorBase	exon	2424651	2424870	.	+	.	gene_id "AGAP004707"; transcript_id "AGAP004707-RA"; exon_number "22"; seqedit "false";
2L	VectorBase	CDS	2424651	2424870	.	+	0	gene_id "AGAP004707"; transcript_id "AGAP004707-RA"; exon_number "22"; protein_id "AGAP004707-PA";
2L	VectorBase	exon	2424946	2425211	.	+	.	gene_id "AGAP004707"; transcript_id "AGAP004707-RA"; exon_number "23"; seqedit "false";
2L	VectorBase	CDS	2424946	2425211	.	+	2	gene_id "AGAP004707"; transcript_id "AGAP004707-RA"; exon_number "23"; protein_id "AGAP004707-PA";
2L	VectorBase	exon	2425278	2425451	.	+	.	gene_id "AGAP004707"; transcript_id "AGAP004707-RA"; exon_number "24"; seqedit "false";
2L	VectorBase	CDS	2425278	2425451	.	+	0	gene_id "AGAP004707"; transcript_id "AGAP004707-RA"; exon_number "24"; protein_id "AGAP004707-PA";
2L	VectorBase	exon	2427988	2428110	.	+	.	gene_id "AGAP004707"; transcript_id "AGAP004707-RA"; exon_number "25"; seqedit "false";
2L	VectorBase	CDS	2427988	2428110	.	+	0	gene_id "AGAP004707"; transcript_id "AGAP004707-RA"; exon_number "25"; protein_id "AGAP004707-PA";
2L	VectorBase	exon	2429097	2429219	.	+	.	gene_id "AGAP004707"; transcript_id "AGAP004707-RA"; exon_number "26"; seqedit "false";
2L	VectorBase	CDS	2429097	2429219	.	+	0	gene_id "AGAP004707"; transcript_id "AGAP004707-RA"; exon_number "26"; protein_id "AGAP004707-PA";
2L	VectorBase	exon	2429282	2429485	.	+	.	gene_id "AGAP004707"; transcript_id "AGAP004707-RA"; exon_number "27"; seqedit "false";
2L	VectorBase	CDS	2429282	2429485	.	+	0	gene_id "AGAP004707"; transcript_id "AGAP004707-RA"; exon_number "27"; protein_id "AGAP004707-PA";
2L	VectorBase	exon	2429556	2429801	.	+	.	gene_id "AGAP004707"; transcript_id "AGAP004707-RA"; exon_number "28"; seqedit "false";
2L	VectorBase	CDS	2429556	2429801	.	+	0	gene_id "AGAP004707"; transcript_id "AGAP004707-RA"; exon_number "28"; protein_id "AGAP004707-PA";
2L	VectorBase	exon	2429872	2430142	.	+	.	gene_id "AGAP004707"; transcript_id "AGAP004707-RA"; exon_number "29"; seqedit "false";
2L	VectorBase	CDS	2429872	2430142	.	+	0	gene_id "AGAP004707"; transcript_id "AGAP004707-RA"; exon_number "29"; protein_id "AGAP004707-PA";
2L	VectorBase	exon	2430224	2430528	.	+	.	gene_id "AGAP004707"; transcript_id "AGAP004707-RA"; exon_number "30"; seqedit "false";
2L	VectorBase	CDS	2430224	2430528	.	+	2	gene_id "AGAP004707"; transcript_id "AGAP004707-RA"; exon_number "30"; protein_id "AGAP004707-PA";
2L	VectorBase	exon	2430601	2431617	.	+	.	gene_id "AGAP004707"; transcript_id "AGAP004707-RA"; exon_number "31"; seqedit "false";
2L	VectorBase	CDS	2430601	2431614	.	+	0	gene_id "AGAP004707"; transcript_id "AGAP004707-RA"; exon_number "31"; protein_id "AGAP004707-PA";
2L	VectorBase	stop_codon	2431615	2431617	.	+	0	gene_id "AGAP004707"; transcript_id "AGAP004707-RA"; exon_number "31";
2L	VectorBase	exon	2358158	2358304	.	+	.	gene_id "AGAP004707"; transcript_id "AGAP004707-RB"; exon_number "1"; seqedit "false";
2L	VectorBase	CDS	2358158	2358304	.	+	0	gene_id "AGAP004707"; transcript_id "AGAP004707-RB"; exon_number "1"; protein_id "AGAP004707-PB";
2L	VectorBase	start_codon	2358158	2358160	.	+	0	gene_id "AGAP004707"; transcript_id "AGAP004707-RB"; exon_number "1";
2L	VectorBase	exon	2362007	2362144	.	+	.	gene_id "AGAP004707"; transcript_id "AGAP004707-RB"; exon_number "2"; seqedit "false";
2L	VectorBase	CDS	2362007	2362144	.	+	0	gene_id "AGAP004707"; transcript_id "AGAP004707-RB"; exon_number "2"; protein_id "AGAP004707-PB";
2L	VectorBase	exon	2381065	2381270	.	+	.	gene_id "AGAP004707"; transcript_id "AGAP004707-RB"; exon_number "3"; seqedit "false";
2L	VectorBase	CDS	2381065	2381270	.	+	0	gene_id "AGAP004707"; transcript_id "AGAP004707-RB"; exon_number "3"; protein_id "AGAP004707-PB";
2L	VectorBase	exon	2382270	2382398	.	+	.	gene_id "AGAP004707"; transcript_id "AGAP004707-RB"; exon_number "4"; seqedit "false";
2L	VectorBase	CDS	2382270	2382398	.	+	1	gene_id "AGAP004707"; transcript_id "AGAP004707-RB"; exon_number "4"; protein_id "AGAP004707-PB";
2L	VectorBase	exon	2385694	2385785	.	+	.	gene_id "AGAP004707"; transcript_id "AGAP004707-RB"; exon_number "5"; seqedit "false";
2L	VectorBase	CDS	2385694	2385785	.	+	1	gene_id "AGAP004707"; transcript_id "AGAP004707-RB"; exon_number "5"; protein_id "AGAP004707-PB";
2L	VectorBase	exon	2390129	2390341	.	+	.	gene_id "AGAP004707"; transcript_id "AGAP004707-RB"; exon_number "6"; seqedit "false";
2L	VectorBase	CDS	2390129	2390341	.	+	2	gene_id "AGAP004707"; transcript_id "AGAP004707-RB"; exon_number "6"; protein_id "AGAP004707-PB";
2L	VectorBase	exon	2390425	2390485	.	+	.	gene_id "AGAP004707"; transcript_id "AGAP004707-RB"; exon_number "7"; seqedit "false";
2L	VectorBase	CDS	2390425	2390485	.	+	2	gene_id "AGAP004707"; transcript_id "AGAP004707-RB"; exon_number "7"; protein_id "AGAP004707-PB";
2L	VectorBase	exon	2390594	2390738	.	+	.	gene_id "AGAP004707"; transcript_id "AGAP004707-RB"; exon_number "8"; seqedit "false";
2L	VectorBase	CDS	2390594	2390738	.	+	1	gene_id "AGAP004707"; transcript_id "AGAP004707-RB"; exon_number "8"; protein_id "AGAP004707-PB";
2L	VectorBase	exon	2391156	2391320	.	+	.	gene_id "AGAP004707"; transcript_id "AGAP004707-RB"; exon_number "9"; seqedit "false";
2L	VectorBase	CDS	2391156	2391320	.	+	0	gene_id "AGAP004707"; transcript_id "AGAP004707-RB"; exon_number "9"; protein_id "AGAP004707-PB";
2L	VectorBase	exon	2399898	2400173	.	+	.	gene_id "AGAP004707"; transcript_id "AGAP004707-RB"; exon_number "10"; seqedit "false";
2L	VectorBase	CDS	2399898	2400173	.	+	0	gene_id "AGAP004707"; transcript_id "AGAP004707-RB"; exon_number "10"; protein_id "AGAP004707-PB";
2L	VectorBase	exon	2402447	2402509	.	+	.	gene_id "AGAP004707"; transcript_id "AGAP004707-RB"; exon_number "11"; seqedit "false";
2L	VectorBase	CDS	2402447	2402509	.	+	0	gene_id "AGAP004707"; transcript_id "AGAP004707-RB"; exon_number "11"; protein_id "AGAP004707-PB";
2L	VectorBase	exon	2403086	2403269	.	+	.	gene_id "AGAP004707"; transcript_id "AGAP004707-RB"; exon_number "12"; seqedit "false";
2L	VectorBase	CDS	2403086	2403269	.	+	0	gene_id "AGAP004707"; transcript_id "AGAP004707-RB"; exon_number "12"; protein_id "AGAP004707-PB";
2L	VectorBase	exon	2407622	2407818	.	+	.	gene_id "AGAP004707"; transcript_id "AGAP004707-RB"; exon_number "13"; seqedit "false";
2L	VectorBase	CDS	2407622	2407818	.	+	2	gene_id "AGAP004707"; transcript_id "AGAP004707-RB"; exon_number "13"; protein_id "AGAP004707-PB";
2L	VectorBase	exon	2407894	2407993	.	+	.	gene_id "AGAP004707"; transcript_id "AGAP004707-RB"; exon_number "14"; seqedit "false";
2L	VectorBase	CDS	2407894	2407993	.	+	0	gene_id "AGAP004707"; transcript_id "AGAP004707-RB"; exon_number "14"; protein_id "AGAP004707-PB";
2L	VectorBase	exon	2408071	2408139	.	+	.	gene_id "AGAP004707"; transcript_id "AGAP004707-RB"; exon_number "15"; seqedit "false";
2L	VectorBase	CDS	2408071	2408139	.	+	2	gene_id "AGAP004707"; transcript_id "AGAP004707-RB"; exon_number "15"; protein_id "AGAP004707-PB";
2L	VectorBase	exon	2416794	2417071	.	+	.	gene_id "AGAP004707"; transcript_id "AGAP004707-RB"; exon_number "16"; seqedit "false";
2L	VectorBase	CDS	2416794	2417071	.	+	2	gene_id "AGAP004707"; transcript_id "AGAP004707-RB"; exon_number "16"; protein_id "AGAP004707-PB";
2L	VectorBase	exon	2417185	2417358	.	+	.	gene_id "AGAP004707"; transcript_id "AGAP004707-RB"; exon_number "17"; seqedit "false";
2L	VectorBase	CDS	2417185	2417358	.	+	0	gene_id "AGAP004707"; transcript_id "AGAP004707-RB"; exon_number "17"; protein_id "AGAP004707-PB";
2L	VectorBase	exon	2421385	2421547	.	+	.	gene_id "AGAP004707"; transcript_id "AGAP004707-RB"; exon_number "18"; seqedit "false";
2L	VectorBase	CDS	2421385	2421547	.	+	0	gene_id "AGAP004707"; transcript_id "AGAP004707-RB"; exon_number "18"; protein_id "AGAP004707-PB";
2L	VectorBase	exon	2422468	2422655	.	+	.	gene_id "AGAP004707"; transcript_id "AGAP004707-RB"; exon_number "19"; seqedit "false";
2L	VectorBase	CDS	2422468	2422655	.	+	2	gene_id "AGAP004707"; transcript_id "AGAP004707-RB"; exon_number "19"; protein_id "AGAP004707-PB";
2L	VectorBase	exon	2422713	2422920	.	+	.	gene_id "AGAP004707"; transcript_id "AGAP004707-RB"; exon_number "20"; seqedit "false";
2L	VectorBase	CDS	2422713	2422920	.	+	0	gene_id "AGAP004707"; transcript_id "AGAP004707-RB"; exon_number "20"; protein_id "AGAP004707-PB";
2L	VectorBase	exon	2424207	2424418	.	+	.	gene_id "AGAP004707"; transcript_id "AGAP004707-RB"; exon_number "21"; seqedit "false";
2L	VectorBase	CDS	2424207	2424418	.	+	2	gene_id "AGAP004707"; transcript_id "AGAP004707-RB"; exon_number "21"; protein_id "AGAP004707-PB";
2L	VectorBase	exon	2424729	2424870	.	+	.	gene_id "AGAP004707"; transcript_id "AGAP004707-RB"; exon_number "22"; seqedit "false";
2L	VectorBase	CDS	2424729	2424870	.	+	0	gene_id "AGAP004707"; transcript_id "AGAP004707-RB"; exon_number "22"; protein_id "AGAP004707-PB";
2L	VectorBase	exon	2424946	2425211	.	+	.	gene_id "AGAP004707"; transcript_id "AGAP004707-RB"; exon_number "23"; seqedit "false";
2L	VectorBase	CDS	2424946	2425211	.	+	2	gene_id "AGAP004707"; transcript_id "AGAP004707-RB"; exon_number "23"; protein_id "AGAP004707-PB";
2L	VectorBase	exon	2425278	2425451	.	+	.	gene_id "AGAP004707"; transcript_id "AGAP004707-RB"; exon_number "24"; seqedit "false";
2L	VectorBase	CDS	2425278	2425451	.	+	0	gene_id "AGAP004707"; transcript_id "AGAP004707-RB"; exon_number "24"; protein_id "AGAP004707-PB";
2L	VectorBase	exon	2427988	2428110	.	+	.	gene_id "AGAP004707"; transcript_id "AGAP004707-RB"; exon_number "25"; seqedit "false";
2L	VectorBase	CDS	2427988	2428110	.	+	0	gene_id "AGAP004707"; transcript_id "AGAP004707-RB"; exon_number "25"; protein_id "AGAP004707-PB";
2L	VectorBase	exon	2429097	2429219	.	+	.	gene_id "AGAP004707"; transcript_id "AGAP004707-RB"; exon_number "26"; seqedit "false";
2L	VectorBase	CDS	2429097	2429219	.	+	0	gene_id "AGAP004707"; transcript_id "AGAP004707-RB"; exon_number "26"; protein_id "AGAP004707-PB";
2L	VectorBase	exon	2429282	2429485	.	+	.	gene_id "AGAP004707"; transcript_id "AGAP004707-RB"; exon_number "27"; seqedit "false";
2L	VectorBase	CDS	2429282	2429485	.	+	0	gene_id "AGAP004707"; transcript_id "AGAP004707-RB"; exon_number "27"; protein_id "AGAP004707-PB";
2L	VectorBase	exon	2429556	2429801	.	+	.	gene_id "AGAP004707"; transcript_id "AGAP004707-RB"; exon_number "28"; seqedit "false";
2L	VectorBase	CDS	2429556	2429801	.	+	0	gene_id "AGAP004707"; transcript_id "AGAP004707-RB"; exon_number "28"; protein_id "AGAP004707-PB";
2L	VectorBase	exon	2429872	2430142	.	+	.	gene_id "AGAP004707"; transcript_id "AGAP004707-RB"; exon_number "29"; seqedit "false";
2L	VectorBase	CDS	2429872	2430142	.	+	0	gene_id "AGAP004707"; transcript_id "AGAP004707-RB"; exon_number "29"; protein_id "AGAP004707-PB";
2L	VectorBase	exon	2430224	2430528	.	+	.	gene_id "AGAP004707"; transcript_id "AGAP004707-RB"; exon_number "30"; seqedit "false";
2L	VectorBase	CDS	2430224	2430528	.	+	2	gene_id "AGAP004707"; transcript_id "AGAP004707-RB"; exon_number "30"; protein_id "AGAP004707-PB";
2L	VectorBase	exon	2430601	2431617	.	+	.	gene_id "AGAP004707"; transcript_id "AGAP004707-RB"; exon_number "31"; seqedit "false";
2L	VectorBase	CDS	2430601	2431614	.	+	0	gene_id "AGAP004707"; transcript_id "AGAP004707-RB"; exon_number "31"; protein_id "AGAP004707-PB";
2L	VectorBase	stop_codon	2431615	2431617	.	+	0	gene_id "AGAP004707"; transcript_id "AGAP004707-RB"; exon_number "31";
2L	VectorBase	exon	2358158	2358304	.	+	.	gene_id "AGAP004707"; transcript_id "AGAP004707-RC"; exon_number "1"; seqedit "false";
2L	VectorBase	CDS	2358158	2358304	.	+	0	gene_id "AGAP004707"; transcript_id "AGAP004707-RC"; exon_number "1"; protein_id "AGAP004707-PC";
2L	VectorBase	start_codon	2358158	2358160	.	+	0	gene_id "AGAP004707"; transcript_id "AGAP004707-RC"; exon_number "1";
2L	VectorBase	exon	2362007	2362144	.	+	.	gene_id "AGAP004707"; transcript_id "AGAP004707-RC"; exon_number "2"; seqedit "false";
2L	VectorBase	CDS	2362007	2362144	.	+	0	gene_id "AGAP004707"; transcript_id "AGAP004707-RC"; exon_number "2"; protein_id "AGAP004707-PC";
2L	VectorBase	exon	2381065	2381270	.	+	.	gene_id "AGAP004707"; transcript_id "AGAP004707-RC"; exon_number "3"; seqedit "false";
2L	VectorBase	CDS	2381065	2381270	.	+	0	gene_id "AGAP004707"; transcript_id "AGAP004707-RC"; exon_number "3"; protein_id "AGAP004707-PC";
2L	VectorBase	exon	2382270	2382398	.	+	.	gene_id "AGAP004707"; transcript_id "AGAP004707-RC"; exon_number "4"; seqedit "false";
2L	VectorBase	CDS	2382270	2382398	.	+	1	gene_id "AGAP004707"; transcript_id "AGAP004707-RC"; exon_number "4"; protein_id "AGAP004707-PC";
2L	VectorBase	exon	2385694	2385785	.	+	.	gene_id "AGAP004707"; transcript_id "AGAP004707-RC"; exon_number "5"; seqedit "false";
2L	VectorBase	CDS	2385694	2385785	.	+	1	gene_id "AGAP004707"; transcript_id "AGAP004707-RC"; exon_number "5"; protein_id "AGAP004707-PC";
2L	VectorBase	exon	2390129	2390341	.	+	.	gene_id "AGAP004707"; transcript_id "AGAP004707-RC"; exon_number "6"; seqedit "false";
2L	VectorBase	CDS	2390129	2390341	.	+	2	gene_id "AGAP004707"; transcript_id "AGAP004707-RC"; exon_number "6"; protein_id "AGAP004707-PC";
2L	VectorBase	exon	2390425	2390485	.	+	.	gene_id "AGAP004707"; transcript_id "AGAP004707-RC"; exon_number "7"; seqedit "false";
2L	VectorBase	CDS	2390425	2390485	.	+	2	gene_id "AGAP004707"; transcript_id "AGAP004707-RC"; exon_number "7"; protein_id "AGAP004707-PC";
2L	VectorBase	exon	2390594	2390738	.	+	.	gene_id "AGAP004707"; transcript_id "AGAP004707-RC"; exon_number "8"; seqedit "false";
2L	VectorBase	CDS	2390594	2390738	.	+	1	gene_id "AGAP004707"; transcript_id "AGAP004707-RC"; exon_number "8"; protein_id "AGAP004707-PC";
2L	VectorBase	exon	2391156	2391320	.	+	.	gene_id "AGAP004707"; transcript_id "AGAP004707-RC"; exon_number "9"; seqedit "false";
2L	VectorBase	CDS	2391156	2391320	.	+	0	gene_id "AGAP004707"; transcript_id "AGAP004707-RC"; exon_number "9"; protein_id "AGAP004707-PC";
2L	VectorBase	exon	2399898	2400173	.	+	.	gene_id "AGAP004707"; transcript_id "AGAP004707-RC"; exon_number "10"; seqedit "false";
2L	VectorBase	CDS	2399898	2400173	.	+	0	gene_id "AGAP004707"; transcript_id "AGAP004707-RC"; exon_number "10"; protein_id "AGAP004707-PC";
2L	VectorBase	exon	2402447	2402509	.	+	.	gene_id "AGAP004707"; transcript_id "AGAP004707-RC"; exon_number "11"; seqedit "false";
2L	VectorBase	CDS	2402447	2402509	.	+	0	gene_id "AGAP004707"; transcript_id "AGAP004707-RC"; exon_number "11"; protein_id "AGAP004707-PC";
2L	VectorBase	exon	2403086	2403269	.	+	.	gene_id "AGAP004707"; transcript_id "AGAP004707-RC"; exon_number "12"; seqedit "false";
2L	VectorBase	CDS	2403086	2403269	.	+	0	gene_id "AGAP004707"; transcript_id "AGAP004707-RC"; exon_number "12"; protein_id "AGAP004707-PC";
2L	VectorBase	exon	2407622	2407818	.	+	.	gene_id "AGAP004707"; transcript_id "AGAP004707-RC"; exon_number "13"; seqedit "false";
2L	VectorBase	CDS	2407622	2407818	.	+	2	gene_id "AGAP004707"; transcript_id "AGAP004707-RC"; exon_number "13"; protein_id "AGAP004707-PC";
2L	VectorBase	exon	2407894	2407993	.	+	.	gene_id "AGAP004707"; transcript_id "AGAP004707-RC"; exon_number "14"; seqedit "false";
2L	VectorBase	CDS	2407894	2407993	.	+	0	gene_id "AGAP004707"; transcript_id "AGAP004707-RC"; exon_number "14"; protein_id "AGAP004707-PC";
2L	VectorBase	exon	2408071	2408139	.	+	.	gene_id "AGAP004707"; transcript_id "AGAP004707-RC"; exon_number "15"; seqedit "false";
2L	VectorBase	CDS	2408071	2408139	.	+	2	gene_id "AGAP004707"; transcript_id "AGAP004707-RC"; exon_number "15"; protein_id "AGAP004707-PC";
2L	VectorBase	exon	2416794	2417071	.	+	.	gene_id "AGAP004707"; transcript_id "AGAP004707-RC"; exon_number "16"; seqedit "false";
2L	VectorBase	CDS	2416794	2417071	.	+	2	gene_id "AGAP004707"; transcript_id "AGAP004707-RC"; exon_number "16"; protein_id "AGAP004707-PC";
2L	VectorBase	exon	2417185	2417358	.	+	.	gene_id "AGAP004707"; transcript_id "AGAP004707-RC"; exon_number "17"; seqedit "false";
2L	VectorBase	CDS	2417185	2417358	.	+	0	gene_id "AGAP004707"; transcript_id "AGAP004707-RC"; exon_number "17"; protein_id "AGAP004707-PC";
2L	VectorBase	exon	2417637	2417799	.	+	.	gene_id "AGAP004707"; transcript_id "AGAP004707-RC"; exon_number "18"; seqedit "false";
2L	VectorBase	CDS	2417637	2417799	.	+	0	gene_id "AGAP004707"; transcript_id "AGAP004707-RC"; exon_number "18"; protein_id "AGAP004707-PC";
2L	VectorBase	exon	2422468	2422655	.	+	.	gene_id "AGAP004707"; transcript_id "AGAP004707-RC"; exon_number "19"; seqedit "false";
2L	VectorBase	CDS	2422468	2422655	.	+	2	gene_id "AGAP004707"; transcript_id "AGAP004707-RC"; exon_number "19"; protein_id "AGAP004707-PC";
2L	VectorBase	exon	2422713	2422920	.	+	.	gene_id "AGAP004707"; transcript_id "AGAP004707-RC"; exon_number "20"; seqedit "false";
2L	VectorBase	CDS	2422713	2422920	.	+	0	gene_id "AGAP004707"; transcript_id "AGAP004707-RC"; exon_number "20"; protein_id "AGAP004707-PC";
2L	VectorBase	exon	2424207	2424418	.	+	.	gene_id "AGAP004707"; transcript_id "AGAP004707-RC"; exon_number "21"; seqedit "false";
2L	VectorBase	CDS	2424207	2424418	.	+	2	gene_id "AGAP004707"; transcript_id "AGAP004707-RC"; exon_number "21"; protein_id "AGAP004707-PC";
2L	VectorBase	exon	2424729	2424870	.	+	.	gene_id "AGAP004707"; transcript_id "AGAP004707-RC"; exon_number "22"; seqedit "false";
2L	VectorBase	CDS	2424729	2424870	.	+	0	gene_id "AGAP004707"; transcript_id "AGAP004707-RC"; exon_number "22"; protein_id "AGAP004707-PC";
2L	VectorBase	exon	2424946	2425211	.	+	.	gene_id "AGAP004707"; transcript_id "AGAP004707-RC"; exon_number "23"; seqedit "false";
2L	VectorBase	CDS	2424946	2425211	.	+	2	gene_id "AGAP004707"; transcript_id "AGAP004707-RC"; exon_number "23"; protein_id "AGAP004707-PC";
2L	VectorBase	exon	2425278	2425451	.	+	.	gene_id "AGAP004707"; transcript_id "AGAP004707-RC"; exon_number "24"; seqedit "false";
2L	VectorBase	CDS	2425278	2425451	.	+	0	gene_id "AGAP004707"; transcript_id "AGAP004707-RC"; exon_number "24"; protein_id "AGAP004707-PC";
2L	VectorBase	exon	2427988	2428110	.	+	.	gene_id "AGAP004707"; transcript_id "AGAP004707-RC"; exon_number "25"; seqedit "false";
2L	VectorBase	CDS	2427988	2428110	.	+	0	gene_id "AGAP004707"; transcript_id "AGAP004707-RC"; exon_number "25"; protein_id "AGAP004707-PC";
2L	VectorBase	exon	2429097	2429219	.	+	.	gene_id "AGAP004707"; transcript_id "AGAP004707-RC"; exon_number "26"; seqedit "false";
2L	VectorBase	CDS	2429097	2429219	.	+	0	gene_id "AGAP004707"; transcript_id "AGAP004707-RC"; exon_number "26"; protein_id "AGAP004707-PC";
2L	VectorBase	exon	2429282	2429485	.	+	.	gene_id "AGAP004707"; transcript_id "AGAP004707-RC"; exon_number "27"; seqedit "false";
2L	VectorBase	CDS	2429282	2429485	.	+	0	gene_id "AGAP004707"; transcript_id "AGAP004707-RC"; exon_number "27"; protein_id "AGAP004707-PC";
2L	VectorBase	exon	2429556	2429801	.	+	.	gene_id "AGAP004707"; transcript_id "AGAP004707-RC"; exon_number "28"; seqedit "false";
2L	VectorBase	CDS	2429556	2429801	.	+	0	gene_id "AGAP004707"; transcript_id "AGAP004707-RC"; exon_number "28"; protein_id "AGAP004707-PC";
2L	VectorBase	exon	2429872	2430142	.	+	.	gene_id "AGAP004707"; transcript_id "AGAP004707-RC"; exon_number "29"; seqedit "false";
2L	VectorBase	CDS	2429872	2430142	.	+	0	gene_id "AGAP004707"; transcript_id "AGAP004707-RC"; exon_number "29"; protein_id "AGAP004707-PC";
2L	VectorBase	exon	2430224	2430528	.	+	.	gene_id "AGAP004707"; transcript_id "AGAP004707-RC"; exon_number "30"; seqedit "false";
2L	VectorBase	CDS	2430224	2430528	.	+	2	gene_id "AGAP004707"; transcript_id "AGAP004707-RC"; exon_number "30"; protein_id "AGAP004707-PC";
2L	VectorBase	exon	2430601	2431617	.	+	.	gene_id "AGAP004707"; transcript_id "AGAP004707-RC"; exon_number "31"; seqedit "false";
2L	VectorBase	CDS	2430601	2431614	.	+	0	gene_id "AGAP004707"; transcript_id "AGAP004707-RC"; exon_number "31"; protein_id "AGAP004707-PC";
2L	VectorBase	stop_codon	2431615	2431617	.	+	0	gene_id "AGAP004707"; transcript_id "AGAP004707-RC"; exon_number "31";
2L	VectorBase	exon	2474117	2474401	.	-	.	gene_id "AGAP004708"; transcript_id "AGAP004708-RA"; exon_number "1"; seqedit "false";
2L	VectorBase	CDS	2474117	2474296	.	-	0	gene_id "AGAP004708"; transcript_id "AGAP004708-RA"; exon_number "1"; protein_id "AGAP004708-PA";
2L	VectorBase	start_codon	2474294	2474296	.	-	0	gene_id "AGAP004708"; transcript_id "AGAP004708-RA"; exon_number "1";
2L	VectorBase	exon	2473705	2474036	.	-	.	gene_id "AGAP004708"; transcript_id "AGAP004708-RA"; exon_number "2"; seqedit "false";
2L	VectorBase	CDS	2473705	2474036	.	-	0	gene_id "AGAP004708"; transcript_id "AGAP004708-RA"; exon_number "2"; protein_id "AGAP004708-PA";
2L	VectorBase	exon	2472577	2473639	.	-	.	gene_id "AGAP004708"; transcript_id "AGAP004708-RA"; exon_number "3"; seqedit "false";
2L	VectorBase	CDS	2472577	2473639	.	-	1	gene_id "AGAP004708"; transcript_id "AGAP004708-RA"; exon_number "3"; protein_id "AGAP004708-PA";
2L	VectorBase	exon	2472199	2472505	.	-	.	gene_id "AGAP004708"; transcript_id "AGAP004708-RA"; exon_number "4"; seqedit "false";
2L	VectorBase	CDS	2472199	2472505	.	-	0	gene_id "AGAP004708"; transcript_id "AGAP004708-RA"; exon_number "4"; protein_id "AGAP004708-PA";
2L	VectorBase	exon	2471997	2472106	.	-	.	gene_id "AGAP004708"; transcript_id "AGAP004708-RA"; exon_number "5"; seqedit "false";
2L	VectorBase	CDS	2472000	2472106	.	-	2	gene_id "AGAP004708"; transcript_id "AGAP004708-RA"; exon_number "5"; protein_id "AGAP004708-PA";
2L	VectorBase	stop_codon	2471997	2471999	.	-	0	gene_id "AGAP004708"; transcript_id "AGAP004708-RA"; exon_number "5";
2L	VectorBase	exon	2482553	2482797	.	+	.	gene_id "AGAP004709"; transcript_id "AGAP004709-RA"; exon_number "1"; seqedit "false";
2L	VectorBase	CDS	2482628	2482797	.	+	0	gene_id "AGAP004709"; transcript_id "AGAP004709-RA"; exon_number "1"; protein_id "AGAP004709-PA";
2L	VectorBase	start_codon	2482628	2482630	.	+	0	gene_id "AGAP004709"; transcript_id "AGAP004709-RA"; exon_number "1";
2L	VectorBase	exon	2482856	2483310	.	+	.	gene_id "AGAP004709"; transcript_id "AGAP004709-RA"; exon_number "2"; seqedit "false";
2L	VectorBase	CDS	2482856	2483201	.	+	1	gene_id "AGAP004709"; transcript_id "AGAP004709-RA"; exon_number "2"; protein_id "AGAP004709-PA";
2L	VectorBase	stop_codon	2483202	2483204	.	+	0	gene_id "AGAP004709"; transcript_id "AGAP004709-RA"; exon_number "2";
2L	VectorBase	exon	2483422	2483631	.	-	.	gene_id "AGAP004710"; transcript_id "AGAP004710-RA"; exon_number "1"; seqedit "false";
2L	VectorBase	CDS	2483422	2483553	.	-	0	gene_id "AGAP004710"; transcript_id "AGAP004710-RA"; exon_number "1"; protein_id "AGAP004710-PA";
2L	VectorBase	start_codon	2483551	2483553	.	-	0	gene_id "AGAP004710"; transcript_id "AGAP004710-RA"; exon_number "1";
2L	VectorBase	exon	2483226	2483337	.	-	.	gene_id "AGAP004710"; transcript_id "AGAP004710-RA"; exon_number "2"; seqedit "false";
2L	VectorBase	CDS	2483302	2483337	.	-	0	gene_id "AGAP004710"; transcript_id "AGAP004710-RA"; exon_number "2"; protein_id "AGAP004710-PA";
2L	VectorBase	stop_codon	2483299	2483301	.	-	0	gene_id "AGAP004710"; transcript_id "AGAP004710-RA"; exon_number "2";
2L	VectorBase	exon	2487770	2489611	.	+	.	gene_id "AGAP004711"; transcript_id "AGAP004711-RA"; exon_number "1"; seqedit "false";
2L	VectorBase	CDS	2487770	2489608	.	+	0	gene_id "AGAP004711"; transcript_id "AGAP004711-RA"; exon_number "1"; protein_id "AGAP004711-PA";
2L	VectorBase	start_codon	2487770	2487772	.	+	0	gene_id "AGAP004711"; transcript_id "AGAP004711-RA"; exon_number "1";
2L	VectorBase	stop_codon	2489609	2489611	.	+	0	gene_id "AGAP004711"; transcript_id "AGAP004711-RA"; exon_number "1";
2L	VectorBase	exon	2506572	2506927	.	+	.	gene_id "AGAP004712"; transcript_id "AGAP004712-RA"; exon_number "1"; seqedit "false";
2L	VectorBase	CDS	2506572	2506927	.	+	0	gene_id "AGAP004712"; transcript_id "AGAP004712-RA"; exon_number "1"; protein_id "AGAP004712-PA";
2L	VectorBase	start_codon	2506572	2506574	.	+	0	gene_id "AGAP004712"; transcript_id "AGAP004712-RA"; exon_number "1";
2L	VectorBase	exon	2507146	2507341	.	+	.	gene_id "AGAP004712"; transcript_id "AGAP004712-RA"; exon_number "2"; seqedit "false";
2L	VectorBase	CDS	2507146	2507338	.	+	1	gene_id "AGAP004712"; transcript_id "AGAP004712-RA"; exon_number "2"; protein_id "AGAP004712-PA";
2L	VectorBase	stop_codon	2507339	2507341	.	+	0	gene_id "AGAP004712"; transcript_id "AGAP004712-RA"; exon_number "2";
2L	VectorBase	exon	2559455	2559808	.	-	.	gene_id "AGAP004713"; transcript_id "AGAP004713-RA"; exon_number "1"; seqedit "false";
2L	VectorBase	CDS	2559455	2559808	.	-	0	gene_id "AGAP004713"; transcript_id "AGAP004713-RA"; exon_number "1"; protein_id "AGAP004713-PA";
2L	VectorBase	start_codon	2559806	2559808	.	-	0	gene_id "AGAP004713"; transcript_id "AGAP004713-RA"; exon_number "1";
2L	VectorBase	exon	2559360	2559395	.	-	.	gene_id "AGAP004713"; transcript_id "AGAP004713-RA"; exon_number "2"; seqedit "false";
2L	VectorBase	CDS	2559363	2559395	.	-	0	gene_id "AGAP004713"; transcript_id "AGAP004713-RA"; exon_number "2"; protein_id "AGAP004713-PA";
2L	VectorBase	stop_codon	2559360	2559362	.	-	0	gene_id "AGAP004713"; transcript_id "AGAP004713-RA"; exon_number "2";
2L	VectorBase	exon	2573498	2574134	.	+	.	gene_id "AGAP004714"; transcript_id "AGAP004714-RA"; exon_number "1"; seqedit "false";
2L	VectorBase	CDS	2573498	2574134	.	+	0	gene_id "AGAP004714"; transcript_id "AGAP004714-RA"; exon_number "1"; protein_id "AGAP004714-PA";
2L	VectorBase	exon	2574366	2574460	.	+	.	gene_id "AGAP004714"; transcript_id "AGAP004714-RA"; exon_number "2"; seqedit "false";
2L	VectorBase	CDS	2574366	2574457	.	+	2	gene_id "AGAP004714"; transcript_id "AGAP004714-RA"; exon_number "2"; protein_id "AGAP004714-PA";
2L	VectorBase	stop_codon	2574458	2574460	.	+	0	gene_id "AGAP004714"; transcript_id "AGAP004714-RA"; exon_number "2";
2L	VectorBase	exon	2615657	2616225	.	+	.	gene_id "AGAP004715"; transcript_id "AGAP004715-RA"; exon_number "1"; seqedit "false";
2L	VectorBase	CDS	2615699	2616225	.	+	0	gene_id "AGAP004715"; transcript_id "AGAP004715-RA"; exon_number "1"; protein_id "AGAP004715-PA";
2L	VectorBase	start_codon	2615699	2615701	.	+	0	gene_id "AGAP004715"; transcript_id "AGAP004715-RA"; exon_number "1";
2L	VectorBase	exon	2616288	2616969	.	+	.	gene_id "AGAP004715"; transcript_id "AGAP004715-RA"; exon_number "2"; seqedit "false";
2L	VectorBase	CDS	2616288	2616969	.	+	1	gene_id "AGAP004715"; transcript_id "AGAP004715-RA"; exon_number "2"; protein_id "AGAP004715-PA";
2L	VectorBase	exon	2617029	2617122	.	+	.	gene_id "AGAP004715"; transcript_id "AGAP004715-RA"; exon_number "3"; seqedit "false";
2L	VectorBase	CDS	2617029	2617122	.	+	0	gene_id "AGAP004715"; transcript_id "AGAP004715-RA"; exon_number "3"; protein_id "AGAP004715-PA";
2L	VectorBase	exon	2618761	2619316	.	+	.	gene_id "AGAP004715"; transcript_id "AGAP004715-RA"; exon_number "4"; seqedit "false";
2L	VectorBase	CDS	2618761	2619316	.	+	2	gene_id "AGAP004715"; transcript_id "AGAP004715-RA"; exon_number "4"; protein_id "AGAP004715-PA";
2L	VectorBase	exon	2619456	2619663	.	+	.	gene_id "AGAP004715"; transcript_id "AGAP004715-RA"; exon_number "5"; seqedit "false";
2L	VectorBase	CDS	2619456	2619663	.	+	1	gene_id "AGAP004715"; transcript_id "AGAP004715-RA"; exon_number "5"; protein_id "AGAP004715-PA";
2L	VectorBase	exon	2619748	2620017	.	+	.	gene_id "AGAP004715"; transcript_id "AGAP004715-RA"; exon_number "6"; seqedit "false";
2L	VectorBase	CDS	2619748	2620017	.	+	0	gene_id "AGAP004715"; transcript_id "AGAP004715-RA"; exon_number "6"; protein_id "AGAP004715-PA";
2L	VectorBase	exon	2620100	2620300	.	+	.	gene_id "AGAP004715"; transcript_id "AGAP004715-RA"; exon_number "7"; seqedit "false";
2L	VectorBase	CDS	2620100	2620300	.	+	0	gene_id "AGAP004715"; transcript_id "AGAP004715-RA"; exon_number "7"; protein_id "AGAP004715-PA";
2L	VectorBase	exon	2620365	2620722	.	+	.	gene_id "AGAP004715"; transcript_id "AGAP004715-RA"; exon_number "8"; seqedit "false";
2L	VectorBase	CDS	2620365	2620601	.	+	0	gene_id "AGAP004715"; transcript_id "AGAP004715-RA"; exon_number "8"; protein_id "AGAP004715-PA";
2L	VectorBase	stop_codon	2620602	2620604	.	+	0	gene_id "AGAP004715"; transcript_id "AGAP004715-RA"; exon_number "8";
2L	VectorBase	exon	2624121	2625242	.	+	.	gene_id "AGAP004716"; transcript_id "AGAP004716-RA"; exon_number "1"; gene_name "GPRGR57"; seqedit "false";
2L	VectorBase	CDS	2624121	2625242	.	+	0	gene_id "AGAP004716"; transcript_id "AGAP004716-RA"; exon_number "1"; gene_name "GPRGR57"; protein_id "AGAP004716-PA";
2L	VectorBase	start_codon	2624121	2624123	.	+	0	gene_id "AGAP004716"; transcript_id "AGAP004716-RA"; exon_number "1"; gene_name "GPRGR57";
2L	VectorBase	exon	2627459	2627560	.	+	.	gene_id "AGAP004716"; transcript_id "AGAP004716-RA"; exon_number "2"; gene_name "GPRGR57"; seqedit "false";
2L	VectorBase	CDS	2627459	2627560	.	+	0	gene_id "AGAP004716"; transcript_id "AGAP004716-RA"; exon_number "2"; gene_name "GPRGR57"; protein_id "AGAP004716-PA";
2L	VectorBase	exon	2627616	2627705	.	+	.	gene_id "AGAP004716"; transcript_id "AGAP004716-RA"; exon_number "3"; gene_name "GPRGR57"; seqedit "false";
2L	VectorBase	CDS	2627616	2627705	.	+	0	gene_id "AGAP004716"; transcript_id "AGAP004716-RA"; exon_number "3"; gene_name "GPRGR57"; protein_id "AGAP004716-PA";
2L	VectorBase	exon	2627768	2627818	.	+	.	gene_id "AGAP004716"; transcript_id "AGAP004716-RA"; exon_number "4"; gene_name "GPRGR57"; seqedit "false";
2L	VectorBase	CDS	2627768	2627815	.	+	0	gene_id "AGAP004716"; transcript_id "AGAP004716-RA"; exon_number "4"; gene_name "GPRGR57"; protein_id "AGAP004716-PA";
2L	VectorBase	stop_codon	2627816	2627818	.	+	0	gene_id "AGAP004716"; transcript_id "AGAP004716-RA"; exon_number "4"; gene_name "GPRGR57";
2L	VectorBase	exon	2643650	2643883	.	+	.	gene_id "AGAP004717"; transcript_id "AGAP004717-RB"; exon_number "1"; seqedit "false";
2L	VectorBase	CDS	2643650	2643883	.	+	0	gene_id "AGAP004717"; transcript_id "AGAP004717-RB"; exon_number "1"; protein_id "AGAP004717-PB";
2L	VectorBase	start_codon	2643650	2643652	.	+	0	gene_id "AGAP004717"; transcript_id "AGAP004717-RB"; exon_number "1";
2L	VectorBase	exon	2650301	2650420	.	+	.	gene_id "AGAP004717"; transcript_id "AGAP004717-RB"; exon_number "2"; seqedit "false";
2L	VectorBase	CDS	2650301	2650420	.	+	0	gene_id "AGAP004717"; transcript_id "AGAP004717-RB"; exon_number "2"; protein_id "AGAP004717-PB";
2L	VectorBase	exon	2650615	2650741	.	+	.	gene_id "AGAP004717"; transcript_id "AGAP004717-RB"; exon_number "3"; seqedit "false";
2L	VectorBase	CDS	2650615	2650741	.	+	0	gene_id "AGAP004717"; transcript_id "AGAP004717-RB"; exon_number "3"; protein_id "AGAP004717-PB";
2L	VectorBase	exon	2668756	2668882	.	+	.	gene_id "AGAP004717"; transcript_id "AGAP004717-RB"; exon_number "4"; seqedit "false";
2L	VectorBase	CDS	2668756	2668882	.	+	2	gene_id "AGAP004717"; transcript_id "AGAP004717-RB"; exon_number "4"; protein_id "AGAP004717-PB";
2L	VectorBase	exon	2669737	2669835	.	+	.	gene_id "AGAP004717"; transcript_id "AGAP004717-RB"; exon_number "5"; seqedit "false";
2L	VectorBase	CDS	2669737	2669835	.	+	1	gene_id "AGAP004717"; transcript_id "AGAP004717-RB"; exon_number "5"; protein_id "AGAP004717-PB";
2L	VectorBase	exon	2675471	2675592	.	+	.	gene_id "AGAP004717"; transcript_id "AGAP004717-RB"; exon_number "6"; seqedit "false";
2L	VectorBase	CDS	2675471	2675592	.	+	1	gene_id "AGAP004717"; transcript_id "AGAP004717-RB"; exon_number "6"; protein_id "AGAP004717-PB";
2L	VectorBase	exon	2677704	2677955	.	+	.	gene_id "AGAP004717"; transcript_id "AGAP004717-RB"; exon_number "7"; seqedit "false";
2L	VectorBase	CDS	2677704	2677955	.	+	2	gene_id "AGAP004717"; transcript_id "AGAP004717-RB"; exon_number "7"; protein_id "AGAP004717-PB";
2L	VectorBase	exon	2678608	2678892	.	+	.	gene_id "AGAP004717"; transcript_id "AGAP004717-RB"; exon_number "8"; seqedit "false";
2L	VectorBase	CDS	2678608	2678892	.	+	2	gene_id "AGAP004717"; transcript_id "AGAP004717-RB"; exon_number "8"; protein_id "AGAP004717-PB";
2L	VectorBase	exon	2679439	2679635	.	+	.	gene_id "AGAP004717"; transcript_id "AGAP004717-RB"; exon_number "9"; seqedit "false";
2L	VectorBase	CDS	2679439	2679632	.	+	2	gene_id "AGAP004717"; transcript_id "AGAP004717-RB"; exon_number "9"; protein_id "AGAP004717-PB";
2L	VectorBase	stop_codon	2679633	2679635	.	+	0	gene_id "AGAP004717"; transcript_id "AGAP004717-RB"; exon_number "9";
2L	VectorBase	exon	2643650	2643883	.	+	.	gene_id "AGAP004717"; transcript_id "AGAP004717-RC"; exon_number "1"; seqedit "false";
2L	VectorBase	CDS	2643650	2643883	.	+	0	gene_id "AGAP004717"; transcript_id "AGAP004717-RC"; exon_number "1"; protein_id "AGAP004717-PC";
2L	VectorBase	start_codon	2643650	2643652	.	+	0	gene_id "AGAP004717"; transcript_id "AGAP004717-RC"; exon_number "1";
2L	VectorBase	exon	2650301	2650420	.	+	.	gene_id "AGAP004717"; transcript_id "AGAP004717-RC"; exon_number "2"; seqedit "false";
2L	VectorBase	CDS	2650301	2650420	.	+	0	gene_id "AGAP004717"; transcript_id "AGAP004717-RC"; exon_number "2"; protein_id "AGAP004717-PC";
2L	VectorBase	exon	2650615	2650741	.	+	.	gene_id "AGAP004717"; transcript_id "AGAP004717-RC"; exon_number "3"; seqedit "false";
2L	VectorBase	CDS	2650615	2650741	.	+	0	gene_id "AGAP004717"; transcript_id "AGAP004717-RC"; exon_number "3"; protein_id "AGAP004717-PC";
2L	VectorBase	exon	2672583	2672709	.	+	.	gene_id "AGAP004717"; transcript_id "AGAP004717-RC"; exon_number "4"; seqedit "false";
2L	VectorBase	CDS	2672583	2672709	.	+	2	gene_id "AGAP004717"; transcript_id "AGAP004717-RC"; exon_number "4"; protein_id "AGAP004717-PC";
2L	VectorBase	exon	2673550	2673600	.	+	.	gene_id "AGAP004717"; transcript_id "AGAP004717-RC"; exon_number "5"; seqedit "false";
2L	VectorBase	CDS	2673550	2673600	.	+	1	gene_id "AGAP004717"; transcript_id "AGAP004717-RC"; exon_number "5"; protein_id "AGAP004717-PC";
2L	VectorBase	exon	2675471	2675592	.	+	.	gene_id "AGAP004717"; transcript_id "AGAP004717-RC"; exon_number "6"; seqedit "false";
2L	VectorBase	CDS	2675471	2675592	.	+	1	gene_id "AGAP004717"; transcript_id "AGAP004717-RC"; exon_number "6"; protein_id "AGAP004717-PC";
2L	VectorBase	exon	2677704	2677955	.	+	.	gene_id "AGAP004717"; transcript_id "AGAP004717-RC"; exon_number "7"; seqedit "false";
2L	VectorBase	CDS	2677704	2677955	.	+	2	gene_id "AGAP004717"; transcript_id "AGAP004717-RC"; exon_number "7"; protein_id "AGAP004717-PC";
2L	VectorBase	exon	2678608	2678892	.	+	.	gene_id "AGAP004717"; transcript_id "AGAP004717-RC"; exon_number "8"; seqedit "false";
2L	VectorBase	CDS	2678608	2678892	.	+	2	gene_id "AGAP004717"; transcript_id "AGAP004717-RC"; exon_number "8"; protein_id "AGAP004717-PC";
2L	VectorBase	exon	2679439	2679635	.	+	.	gene_id "AGAP004717"; transcript_id "AGAP004717-RC"; exon_number "9"; seqedit "false";
2L	VectorBase	CDS	2679439	2679632	.	+	2	gene_id "AGAP004717"; transcript_id "AGAP004717-RC"; exon_number "9"; protein_id "AGAP004717-PC";
2L	VectorBase	stop_codon	2679633	2679635	.	+	0	gene_id "AGAP004717"; transcript_id "AGAP004717-RC"; exon_number "9";
2L	VectorBase	exon	2643650	2643883	.	+	.	gene_id "AGAP004717"; transcript_id "AGAP004717-RA"; exon_number "1"; seqedit "false";
2L	VectorBase	CDS	2643650	2643883	.	+	0	gene_id "AGAP004717"; transcript_id "AGAP004717-RA"; exon_number "1"; protein_id "AGAP004717-PA";
2L	VectorBase	start_codon	2643650	2643652	.	+	0	gene_id "AGAP004717"; transcript_id "AGAP004717-RA"; exon_number "1";
2L	VectorBase	exon	2650301	2650420	.	+	.	gene_id "AGAP004717"; transcript_id "AGAP004717-RA"; exon_number "2"; seqedit "false";
2L	VectorBase	CDS	2650301	2650420	.	+	0	gene_id "AGAP004717"; transcript_id "AGAP004717-RA"; exon_number "2"; protein_id "AGAP004717-PA";
2L	VectorBase	exon	2650615	2650741	.	+	.	gene_id "AGAP004717"; transcript_id "AGAP004717-RA"; exon_number "3"; seqedit "false";
2L	VectorBase	CDS	2650615	2650741	.	+	0	gene_id "AGAP004717"; transcript_id "AGAP004717-RA"; exon_number "3"; protein_id "AGAP004717-PA";
2L	VectorBase	exon	2668756	2668882	.	+	.	gene_id "AGAP004717"; transcript_id "AGAP004717-RA"; exon_number "4"; seqedit "false";
2L	VectorBase	CDS	2668756	2668882	.	+	2	gene_id "AGAP004717"; transcript_id "AGAP004717-RA"; exon_number "4"; protein_id "AGAP004717-PA";
2L	VectorBase	exon	2669737	2669835	.	+	.	gene_id "AGAP004717"; transcript_id "AGAP004717-RA"; exon_number "5"; seqedit "false";
2L	VectorBase	CDS	2669737	2669835	.	+	1	gene_id "AGAP004717"; transcript_id "AGAP004717-RA"; exon_number "5"; protein_id "AGAP004717-PA";
2L	VectorBase	exon	2675471	2675592	.	+	.	gene_id "AGAP004717"; transcript_id "AGAP004717-RA"; exon_number "6"; seqedit "false";
2L	VectorBase	CDS	2675471	2675592	.	+	1	gene_id "AGAP004717"; transcript_id "AGAP004717-RA"; exon_number "6"; protein_id "AGAP004717-PA";
2L	VectorBase	exon	2677704	2677955	.	+	.	gene_id "AGAP004717"; transcript_id "AGAP004717-RA"; exon_number "7"; seqedit "false";
2L	VectorBase	CDS	2677704	2677955	.	+	2	gene_id "AGAP004717"; transcript_id "AGAP004717-RA"; exon_number "7"; protein_id "AGAP004717-PA";
2L	VectorBase	exon	2678608	2679164	.	+	.	gene_id "AGAP004717"; transcript_id "AGAP004717-RA"; exon_number "8"; seqedit "false";
2L	VectorBase	CDS	2678608	2678897	.	+	2	gene_id "AGAP004717"; transcript_id "AGAP004717-RA"; exon_number "8"; protein_id "AGAP004717-PA";
2L	VectorBase	stop_codon	2678898	2678900	.	+	0	gene_id "AGAP004717"; transcript_id "AGAP004717-RA"; exon_number "8";
2L	VectorBase	exon	2687938	2688076	.	+	.	gene_id "AGAP004718"; transcript_id "AGAP004718-RA"; exon_number "1"; seqedit "false";
2L	VectorBase	CDS	2687938	2688076	.	+	0	gene_id "AGAP004718"; transcript_id "AGAP004718-RA"; exon_number "1"; protein_id "AGAP004718-PA";
2L	VectorBase	start_codon	2687938	2687940	.	+	0	gene_id "AGAP004718"; transcript_id "AGAP004718-RA"; exon_number "1";
2L	VectorBase	exon	2698966	2699113	.	+	.	gene_id "AGAP004718"; transcript_id "AGAP004718-RA"; exon_number "2"; seqedit "false";
2L	VectorBase	CDS	2698966	2699113	.	+	2	gene_id "AGAP004718"; transcript_id "AGAP004718-RA"; exon_number "2"; protein_id "AGAP004718-PA";
2L	VectorBase	exon	2699460	2699608	.	+	.	gene_id "AGAP004718"; transcript_id "AGAP004718-RA"; exon_number "3"; seqedit "false";
2L	VectorBase	CDS	2699460	2699608	.	+	1	gene_id "AGAP004718"; transcript_id "AGAP004718-RA"; exon_number "3"; protein_id "AGAP004718-PA";
2L	VectorBase	exon	2700869	2700970	.	+	.	gene_id "AGAP004718"; transcript_id "AGAP004718-RA"; exon_number "4"; seqedit "false";
2L	VectorBase	CDS	2700869	2700970	.	+	2	gene_id "AGAP004718"; transcript_id "AGAP004718-RA"; exon_number "4"; protein_id "AGAP004718-PA";
2L	VectorBase	exon	2701068	2701123	.	+	.	gene_id "AGAP004718"; transcript_id "AGAP004718-RA"; exon_number "5"; seqedit "false";
2L	VectorBase	CDS	2701068	2701123	.	+	2	gene_id "AGAP004718"; transcript_id "AGAP004718-RA"; exon_number "5"; protein_id "AGAP004718-PA";
2L	VectorBase	exon	2701171	2701198	.	+	.	gene_id "AGAP004718"; transcript_id "AGAP004718-RA"; exon_number "6"; seqedit "false";
2L	VectorBase	CDS	2701171	2701198	.	+	0	gene_id "AGAP004718"; transcript_id "AGAP004718-RA"; exon_number "6"; protein_id "AGAP004718-PA";
2L	VectorBase	exon	2701409	2701484	.	+	.	gene_id "AGAP004718"; transcript_id "AGAP004718-RA"; exon_number "7"; seqedit "false";
2L	VectorBase	CDS	2701409	2701484	.	+	2	gene_id "AGAP004718"; transcript_id "AGAP004718-RA"; exon_number "7"; protein_id "AGAP004718-PA";
2L	VectorBase	exon	2701577	2701736	.	+	.	gene_id "AGAP004718"; transcript_id "AGAP004718-RA"; exon_number "8"; seqedit "false";
2L	VectorBase	CDS	2701577	2701736	.	+	1	gene_id "AGAP004718"; transcript_id "AGAP004718-RA"; exon_number "8"; protein_id "AGAP004718-PA";
2L	VectorBase	exon	2711187	2711339	.	+	.	gene_id "AGAP004718"; transcript_id "AGAP004718-RA"; exon_number "9"; seqedit "false";
2L	VectorBase	CDS	2711187	2711339	.	+	0	gene_id "AGAP004718"; transcript_id "AGAP004718-RA"; exon_number "9"; protein_id "AGAP004718-PA";
2L	VectorBase	exon	2713944	2714108	.	+	.	gene_id "AGAP004718"; transcript_id "AGAP004718-RA"; exon_number "10"; seqedit "false";
2L	VectorBase	CDS	2713944	2714105	.	+	0	gene_id "AGAP004718"; transcript_id "AGAP004718-RA"; exon_number "10"; protein_id "AGAP004718-PA";
2L	VectorBase	stop_codon	2714106	2714108	.	+	0	gene_id "AGAP004718"; transcript_id "AGAP004718-RA"; exon_number "10";
2L	VectorBase	exon	2719400	2719933	.	-	.	gene_id "AGAP004719"; transcript_id "AGAP004719-RA"; exon_number "1"; gene_name "CLIPC9"; seqedit "false";
2L	VectorBase	CDS	2719400	2719933	.	-	0	gene_id "AGAP004719"; transcript_id "AGAP004719-RA"; exon_number "1"; gene_name "CLIPC9"; protein_id "AGAP004719-PA";
2L	VectorBase	start_codon	2719931	2719933	.	-	0	gene_id "AGAP004719"; transcript_id "AGAP004719-RA"; exon_number "1"; gene_name "CLIPC9";
2L	VectorBase	exon	2719173	2719368	.	-	.	gene_id "AGAP004719"; transcript_id "AGAP004719-RA"; exon_number "2"; gene_name "CLIPC9"; seqedit "false";
2L	VectorBase	CDS	2719173	2719368	.	-	0	gene_id "AGAP004719"; transcript_id "AGAP004719-RA"; exon_number "2"; gene_name "CLIPC9"; protein_id "AGAP004719-PA";
2L	VectorBase	exon	2714552	2714910	.	-	.	gene_id "AGAP004719"; transcript_id "AGAP004719-RA"; exon_number "3"; gene_name "CLIPC9"; seqedit "false";
2L	VectorBase	CDS	2714555	2714910	.	-	1	gene_id "AGAP004719"; transcript_id "AGAP004719-RA"; exon_number "3"; gene_name "CLIPC9"; protein_id "AGAP004719-PA";
2L	VectorBase	exon	2727394	2727665	.	+	.	gene_id "AGAP004720"; transcript_id "AGAP004720-RA"; exon_number "1"; seqedit "false";
2L	VectorBase	exon	2740328	2740626	.	+	.	gene_id "AGAP004720"; transcript_id "AGAP004720-RA"; exon_number "2"; seqedit "false";
2L	VectorBase	CDS	2740452	2740626	.	+	0	gene_id "AGAP004720"; transcript_id "AGAP004720-RA"; exon_number "2"; protein_id "AGAP004720-PA";
2L	VectorBase	start_codon	2740452	2740454	.	+	0	gene_id "AGAP004720"; transcript_id "AGAP004720-RA"; exon_number "2";
2L	VectorBase	exon	2740705	2740861	.	+	.	gene_id "AGAP004720"; transcript_id "AGAP004720-RA"; exon_number "3"; seqedit "false";
2L	VectorBase	CDS	2740705	2740861	.	+	1	gene_id "AGAP004720"; transcript_id "AGAP004720-RA"; exon_number "3"; protein_id "AGAP004720-PA";
2L	VectorBase	exon	2740946	2741042	.	+	.	gene_id "AGAP004720"; transcript_id "AGAP004720-RA"; exon_number "4"; seqedit "false";
2L	VectorBase	CDS	2740946	2741042	.	+	2	gene_id "AGAP004720"; transcript_id "AGAP004720-RA"; exon_number "4"; protein_id "AGAP004720-PA";
2L	VectorBase	exon	2741872	2742060	.	+	.	gene_id "AGAP004720"; transcript_id "AGAP004720-RA"; exon_number "5"; seqedit "false";
2L	VectorBase	CDS	2741872	2742057	.	+	0	gene_id "AGAP004720"; transcript_id "AGAP004720-RA"; exon_number "5"; protein_id "AGAP004720-PA";
2L	VectorBase	exon	2751992	2752163	.	-	.	gene_id "AGAP004721"; transcript_id "AGAP004721-RA"; exon_number "1"; seqedit "false";
2L	VectorBase	exon	2751645	2751947	.	-	.	gene_id "AGAP004721"; transcript_id "AGAP004721-RA"; exon_number "2"; seqedit "false";
2L	VectorBase	CDS	2751645	2751776	.	-	0	gene_id "AGAP004721"; transcript_id "AGAP004721-RA"; exon_number "2"; protein_id "AGAP004721-PA";
2L	VectorBase	start_codon	2751774	2751776	.	-	0	gene_id "AGAP004721"; transcript_id "AGAP004721-RA"; exon_number "2";
2L	VectorBase	exon	2751523	2751582	.	-	.	gene_id "AGAP004721"; transcript_id "AGAP004721-RA"; exon_number "3"; seqedit "false";
2L	VectorBase	CDS	2751523	2751582	.	-	0	gene_id "AGAP004721"; transcript_id "AGAP004721-RA"; exon_number "3"; protein_id "AGAP004721-PA";
2L	VectorBase	exon	2751113	2751451	.	-	.	gene_id "AGAP004721"; transcript_id "AGAP004721-RA"; exon_number "4"; seqedit "false";
2L	VectorBase	CDS	2751113	2751451	.	-	0	gene_id "AGAP004721"; transcript_id "AGAP004721-RA"; exon_number "4"; protein_id "AGAP004721-PA";
2L	VectorBase	exon	2750852	2751026	.	-	.	gene_id "AGAP004721"; transcript_id "AGAP004721-RA"; exon_number "5"; seqedit "false";
2L	VectorBase	CDS	2750852	2751026	.	-	0	gene_id "AGAP004721"; transcript_id "AGAP004721-RA"; exon_number "5"; protein_id "AGAP004721-PA";
2L	VectorBase	exon	2750574	2750774	.	-	.	gene_id "AGAP004721"; transcript_id "AGAP004721-RA"; exon_number "6"; seqedit "false";
2L	VectorBase	CDS	2750574	2750774	.	-	1	gene_id "AGAP004721"; transcript_id "AGAP004721-RA"; exon_number "6"; protein_id "AGAP004721-PA";
2L	VectorBase	exon	2750084	2750511	.	-	.	gene_id "AGAP004721"; transcript_id "AGAP004721-RA"; exon_number "7"; seqedit "false";
2L	VectorBase	CDS	2750084	2750511	.	-	1	gene_id "AGAP004721"; transcript_id "AGAP004721-RA"; exon_number "7"; protein_id "AGAP004721-PA";
2L	VectorBase	exon	2749855	2750004	.	-	.	gene_id "AGAP004721"; transcript_id "AGAP004721-RA"; exon_number "8"; seqedit "false";
2L	VectorBase	CDS	2749858	2750004	.	-	0	gene_id "AGAP004721"; transcript_id "AGAP004721-RA"; exon_number "8"; protein_id "AGAP004721-PA";
2L	VectorBase	exon	2753020	2753362	.	-	.	gene_id "AGAP004722"; transcript_id "AGAP004722-RA"; exon_number "1"; seqedit "false";
2L	VectorBase	CDS	2753020	2753193	.	-	0	gene_id "AGAP004722"; transcript_id "AGAP004722-RA"; exon_number "1"; protein_id "AGAP004722-PA";
2L	VectorBase	start_codon	2753191	2753193	.	-	0	gene_id "AGAP004722"; transcript_id "AGAP004722-RA"; exon_number "1";
2L	VectorBase	exon	2752424	2752940	.	-	.	gene_id "AGAP004722"; transcript_id "AGAP004722-RA"; exon_number "2"; seqedit "false";
2L	VectorBase	CDS	2752443	2752940	.	-	0	gene_id "AGAP004722"; transcript_id "AGAP004722-RA"; exon_number "2"; protein_id "AGAP004722-PA";
2L	VectorBase	exon	2756472	2756536	.	+	.	gene_id "AGAP004723"; transcript_id "AGAP004723-RA"; exon_number "1"; seqedit "false";
2L	VectorBase	exon	2756743	2756899	.	+	.	gene_id "AGAP004723"; transcript_id "AGAP004723-RA"; exon_number "2"; seqedit "false";
2L	VectorBase	CDS	2756804	2756899	.	+	0	gene_id "AGAP004723"; transcript_id "AGAP004723-RA"; exon_number "2"; protein_id "AGAP004723-PA";
2L	VectorBase	start_codon	2756804	2756806	.	+	0	gene_id "AGAP004723"; transcript_id "AGAP004723-RA"; exon_number "2";
2L	VectorBase	exon	2756954	2757088	.	+	.	gene_id "AGAP004723"; transcript_id "AGAP004723-RA"; exon_number "3"; seqedit "false";
2L	VectorBase	CDS	2756954	2757088	.	+	0	gene_id "AGAP004723"; transcript_id "AGAP004723-RA"; exon_number "3"; protein_id "AGAP004723-PA";
2L	VectorBase	exon	2757129	2757291	.	+	.	gene_id "AGAP004723"; transcript_id "AGAP004723-RA"; exon_number "4"; seqedit "false";
2L	VectorBase	CDS	2757129	2757291	.	+	0	gene_id "AGAP004723"; transcript_id "AGAP004723-RA"; exon_number "4"; protein_id "AGAP004723-PA";
2L	VectorBase	exon	2760014	2760324	.	+	.	gene_id "AGAP004723"; transcript_id "AGAP004723-RA"; exon_number "5"; seqedit "false";
2L	VectorBase	CDS	2760014	2760189	.	+	1	gene_id "AGAP004723"; transcript_id "AGAP004723-RA"; exon_number "5"; protein_id "AGAP004723-PA";
2L	VectorBase	exon	2775211	2775371	.	+	.	gene_id "AGAP004724"; transcript_id "AGAP004724-RA"; exon_number "1"; seqedit "false";
2L	VectorBase	CDS	2775211	2775371	.	+	0	gene_id "AGAP004724"; transcript_id "AGAP004724-RA"; exon_number "1"; protein_id "AGAP004724-PA";
2L	VectorBase	start_codon	2775211	2775213	.	+	0	gene_id "AGAP004724"; transcript_id "AGAP004724-RA"; exon_number "1";
2L	VectorBase	exon	2794635	2794749	.	+	.	gene_id "AGAP004724"; transcript_id "AGAP004724-RA"; exon_number "2"; seqedit "false";
2L	VectorBase	CDS	2794635	2794749	.	+	2	gene_id "AGAP004724"; transcript_id "AGAP004724-RA"; exon_number "2"; protein_id "AGAP004724-PA";
2L	VectorBase	exon	2794886	2796481	.	+	.	gene_id "AGAP004724"; transcript_id "AGAP004724-RA"; exon_number "3"; seqedit "false";
2L	VectorBase	CDS	2794886	2796478	.	+	0	gene_id "AGAP004724"; transcript_id "AGAP004724-RA"; exon_number "3"; protein_id "AGAP004724-PA";
2L	VectorBase	exon	2797664	2797724	.	+	.	gene_id "AGAP004725"; transcript_id "AGAP004725-RA"; exon_number "1"; gene_name "EIF3C_ANOGA"; transcript_name "EIF3C_ANOGA"; seqedit "false";
2L	VectorBase	exon	2798052	2798166	.	+	.	gene_id "AGAP004725"; transcript_id "AGAP004725-RA"; exon_number "2"; gene_name "EIF3C_ANOGA"; transcript_name "EIF3C_ANOGA"; seqedit "false";
2L	VectorBase	CDS	2798074	2798166	.	+	0	gene_id "AGAP004725"; transcript_id "AGAP004725-RA"; exon_number "2"; gene_name "EIF3C_ANOGA"; transcript_name "EIF3C_ANOGA"; protein_id "AGAP004725-PA";
2L	VectorBase	start_codon	2798074	2798076	.	+	0	gene_id "AGAP004725"; transcript_id "AGAP004725-RA"; exon_number "2"; gene_name "EIF3C_ANOGA"; transcript_name "EIF3C_ANOGA";
2L	VectorBase	exon	2798237	2801444	.	+	.	gene_id "AGAP004725"; transcript_id "AGAP004725-RA"; exon_number "3"; gene_name "EIF3C_ANOGA"; transcript_name "EIF3C_ANOGA"; seqedit "false";
2L	VectorBase	CDS	2798237	2801008	.	+	0	gene_id "AGAP004725"; transcript_id "AGAP004725-RA"; exon_number "3"; gene_name "EIF3C_ANOGA"; transcript_name "EIF3C_ANOGA"; protein_id "AGAP004725-PA";
2L	VectorBase	exon	2806928	2807762	.	-	.	gene_id "AGAP004726"; transcript_id "AGAP004726-RA"; exon_number "1"; seqedit "false";
2L	VectorBase	CDS	2806928	2807762	.	-	0	gene_id "AGAP004726"; transcript_id "AGAP004726-RA"; exon_number "1"; protein_id "AGAP004726-PA";
2L	VectorBase	start_codon	2807760	2807762	.	-	0	gene_id "AGAP004726"; transcript_id "AGAP004726-RA"; exon_number "1";
2L	VectorBase	exon	2806540	2806823	.	-	.	gene_id "AGAP004726"; transcript_id "AGAP004726-RA"; exon_number "2"; seqedit "false";
2L	VectorBase	CDS	2806540	2806823	.	-	1	gene_id "AGAP004726"; transcript_id "AGAP004726-RA"; exon_number "2"; protein_id "AGAP004726-PA";
2L	VectorBase	exon	2805987	2806306	.	-	.	gene_id "AGAP004726"; transcript_id "AGAP004726-RA"; exon_number "3"; seqedit "false";
2L	VectorBase	CDS	2805987	2806306	.	-	0	gene_id "AGAP004726"; transcript_id "AGAP004726-RA"; exon_number "3"; protein_id "AGAP004726-PA";
2L	VectorBase	exon	2805782	2805859	.	-	.	gene_id "AGAP004726"; transcript_id "AGAP004726-RA"; exon_number "4"; seqedit "false";
2L	VectorBase	CDS	2805782	2805859	.	-	2	gene_id "AGAP004726"; transcript_id "AGAP004726-RA"; exon_number "4"; protein_id "AGAP004726-PA";
2L	VectorBase	exon	2805638	2805720	.	-	.	gene_id "AGAP004726"; transcript_id "AGAP004726-RA"; exon_number "5"; seqedit "false";
2L	VectorBase	CDS	2805638	2805720	.	-	2	gene_id "AGAP004726"; transcript_id "AGAP004726-RA"; exon_number "5"; protein_id "AGAP004726-PA";
2L	VectorBase	exon	2805267	2805527	.	-	.	gene_id "AGAP004726"; transcript_id "AGAP004726-RA"; exon_number "6"; seqedit "false";
2L	VectorBase	CDS	2805469	2805527	.	-	1	gene_id "AGAP004726"; transcript_id "AGAP004726-RA"; exon_number "6"; protein_id "AGAP004726-PA";
2L	VectorBase	exon	2804809	2805198	.	-	.	gene_id "AGAP004726"; transcript_id "AGAP004726-RA"; exon_number "7"; seqedit "false";
2L	VectorBase	exon	2812213	2812369	.	+	.	gene_id "AGAP004727"; transcript_id "AGAP004727-RA"; exon_number "1"; gene_name "GPRGR25"; seqedit "false";
2L	VectorBase	CDS	2812213	2812369	.	+	0	gene_id "AGAP004727"; transcript_id "AGAP004727-RA"; exon_number "1"; gene_name "GPRGR25"; protein_id "AGAP004727-PA";
2L	VectorBase	start_codon	2812213	2812215	.	+	0	gene_id "AGAP004727"; transcript_id "AGAP004727-RA"; exon_number "1"; gene_name "GPRGR25";
2L	VectorBase	exon	2812484	2812538	.	+	.	gene_id "AGAP004727"; transcript_id "AGAP004727-RA"; exon_number "2"; gene_name "GPRGR25"; seqedit "false";
2L	VectorBase	CDS	2812484	2812538	.	+	1	gene_id "AGAP004727"; transcript_id "AGAP004727-RA"; exon_number "2"; gene_name "GPRGR25"; protein_id "AGAP004727-PA";
2L	VectorBase	exon	2812625	2812757	.	+	.	gene_id "AGAP004727"; transcript_id "AGAP004727-RA"; exon_number "3"; gene_name "GPRGR25"; seqedit "false";
2L	VectorBase	CDS	2812625	2812757	.	+	2	gene_id "AGAP004727"; transcript_id "AGAP004727-RA"; exon_number "3"; gene_name "GPRGR25"; protein_id "AGAP004727-PA";
2L	VectorBase	exon	2812873	2812984	.	+	.	gene_id "AGAP004727"; transcript_id "AGAP004727-RA"; exon_number "4"; gene_name "GPRGR25"; seqedit "false";
2L	VectorBase	CDS	2812873	2812984	.	+	0	gene_id "AGAP004727"; transcript_id "AGAP004727-RA"; exon_number "4"; gene_name "GPRGR25"; protein_id "AGAP004727-PA";
2L	VectorBase	exon	2813081	2813143	.	+	.	gene_id "AGAP004727"; transcript_id "AGAP004727-RA"; exon_number "5"; gene_name "GPRGR25"; seqedit "false";
2L	VectorBase	CDS	2813081	2813143	.	+	1	gene_id "AGAP004727"; transcript_id "AGAP004727-RA"; exon_number "5"; gene_name "GPRGR25"; protein_id "AGAP004727-PA";
2L	VectorBase	exon	2813212	2813355	.	+	.	gene_id "AGAP004727"; transcript_id "AGAP004727-RA"; exon_number "6"; gene_name "GPRGR25"; seqedit "false";
2L	VectorBase	CDS	2813212	2813355	.	+	1	gene_id "AGAP004727"; transcript_id "AGAP004727-RA"; exon_number "6"; gene_name "GPRGR25"; protein_id "AGAP004727-PA";
2L	VectorBase	exon	2813425	2813529	.	+	.	gene_id "AGAP004727"; transcript_id "AGAP004727-RA"; exon_number "7"; gene_name "GPRGR25"; seqedit "false";
2L	VectorBase	CDS	2813425	2813529	.	+	1	gene_id "AGAP004727"; transcript_id "AGAP004727-RA"; exon_number "7"; gene_name "GPRGR25"; protein_id "AGAP004727-PA";
2L	VectorBase	exon	2813604	2813688	.	+	.	gene_id "AGAP004727"; transcript_id "AGAP004727-RA"; exon_number "8"; gene_name "GPRGR25"; seqedit "false";
2L	VectorBase	CDS	2813604	2813688	.	+	1	gene_id "AGAP004727"; transcript_id "AGAP004727-RA"; exon_number "8"; gene_name "GPRGR25"; protein_id "AGAP004727-PA";
2L	VectorBase	exon	2813782	2813878	.	+	.	gene_id "AGAP004727"; transcript_id "AGAP004727-RA"; exon_number "9"; gene_name "GPRGR25"; seqedit "false";
2L	VectorBase	CDS	2813782	2813878	.	+	2	gene_id "AGAP004727"; transcript_id "AGAP004727-RA"; exon_number "9"; gene_name "GPRGR25"; protein_id "AGAP004727-PA";
2L	VectorBase	exon	2813947	2814042	.	+	.	gene_id "AGAP004727"; transcript_id "AGAP004727-RA"; exon_number "10"; gene_name "GPRGR25"; seqedit "false";
2L	VectorBase	CDS	2813947	2814042	.	+	0	gene_id "AGAP004727"; transcript_id "AGAP004727-RA"; exon_number "10"; gene_name "GPRGR25"; protein_id "AGAP004727-PA";
2L	VectorBase	exon	2814108	2814176	.	+	.	gene_id "AGAP004727"; transcript_id "AGAP004727-RA"; exon_number "11"; gene_name "GPRGR25"; seqedit "false";
2L	VectorBase	CDS	2814108	2814176	.	+	0	gene_id "AGAP004727"; transcript_id "AGAP004727-RA"; exon_number "11"; gene_name "GPRGR25"; protein_id "AGAP004727-PA";
2L	VectorBase	exon	2814248	2814337	.	+	.	gene_id "AGAP004727"; transcript_id "AGAP004727-RA"; exon_number "12"; gene_name "GPRGR25"; seqedit "false";
2L	VectorBase	CDS	2814248	2814337	.	+	0	gene_id "AGAP004727"; transcript_id "AGAP004727-RA"; exon_number "12"; gene_name "GPRGR25"; protein_id "AGAP004727-PA";
2L	VectorBase	exon	2814427	2814510	.	+	.	gene_id "AGAP004727"; transcript_id "AGAP004727-RA"; exon_number "13"; gene_name "GPRGR25"; seqedit "false";
2L	VectorBase	CDS	2814427	2814507	.	+	0	gene_id "AGAP004727"; transcript_id "AGAP004727-RA"; exon_number "13"; gene_name "GPRGR25"; protein_id "AGAP004727-PA";
2L	VectorBase	exon	2831099	2831367	.	-	.	gene_id "AGAP004728"; transcript_id "AGAP004728-RA"; exon_number "1"; seqedit "false";
2L	VectorBase	CDS	2831099	2831367	.	-	0	gene_id "AGAP004728"; transcript_id "AGAP004728-RA"; exon_number "1"; protein_id "AGAP004728-PA";
2L	VectorBase	start_codon	2831365	2831367	.	-	0	gene_id "AGAP004728"; transcript_id "AGAP004728-RA"; exon_number "1";
2L	VectorBase	exon	2826098	2826209	.	-	.	gene_id "AGAP004728"; transcript_id "AGAP004728-RA"; exon_number "2"; seqedit "false";
2L	VectorBase	CDS	2826098	2826209	.	-	2	gene_id "AGAP004728"; transcript_id "AGAP004728-RA"; exon_number "2"; protein_id "AGAP004728-PA";
2L	VectorBase	exon	2825896	2826030	.	-	.	gene_id "AGAP004728"; transcript_id "AGAP004728-RA"; exon_number "3"; seqedit "false";
2L	VectorBase	CDS	2825896	2826030	.	-	0	gene_id "AGAP004728"; transcript_id "AGAP004728-RA"; exon_number "3"; protein_id "AGAP004728-PA";
2L	VectorBase	exon	2825705	2825807	.	-	.	gene_id "AGAP004728"; transcript_id "AGAP004728-RA"; exon_number "4"; seqedit "false";
2L	VectorBase	CDS	2825705	2825807	.	-	0	gene_id "AGAP004728"; transcript_id "AGAP004728-RA"; exon_number "4"; protein_id "AGAP004728-PA";
2L	VectorBase	exon	2824731	2825617	.	-	.	gene_id "AGAP004728"; transcript_id "AGAP004728-RA"; exon_number "5"; seqedit "false";
2L	VectorBase	CDS	2824731	2825617	.	-	1	gene_id "AGAP004728"; transcript_id "AGAP004728-RA"; exon_number "5"; protein_id "AGAP004728-PA";
2L	VectorBase	exon	2824043	2824624	.	-	.	gene_id "AGAP004728"; transcript_id "AGAP004728-RA"; exon_number "6"; seqedit "false";
2L	VectorBase	CDS	2824046	2824624	.	-	0	gene_id "AGAP004728"; transcript_id "AGAP004728-RA"; exon_number "6"; protein_id "AGAP004728-PA";
2L	VectorBase	exon	2847147	2847575	.	-	.	gene_id "AGAP004729"; transcript_id "AGAP004729-RA"; exon_number "1"; seqedit "false";
2L	VectorBase	CDS	2847147	2847278	.	-	0	gene_id "AGAP004729"; transcript_id "AGAP004729-RA"; exon_number "1"; protein_id "AGAP004729-PA";
2L	VectorBase	start_codon	2847276	2847278	.	-	0	gene_id "AGAP004729"; transcript_id "AGAP004729-RA"; exon_number "1";
2L	VectorBase	exon	2846477	2847071	.	-	.	gene_id "AGAP004729"; transcript_id "AGAP004729-RA"; exon_number "2"; seqedit "false";
2L	VectorBase	CDS	2846477	2847071	.	-	0	gene_id "AGAP004729"; transcript_id "AGAP004729-RA"; exon_number "2"; protein_id "AGAP004729-PA";
2L	VectorBase	exon	2846102	2846416	.	-	.	gene_id "AGAP004729"; transcript_id "AGAP004729-RA"; exon_number "3"; seqedit "false";
2L	VectorBase	CDS	2846102	2846416	.	-	1	gene_id "AGAP004729"; transcript_id "AGAP004729-RA"; exon_number "3"; protein_id "AGAP004729-PA";
2L	VectorBase	exon	2845885	2846012	.	-	.	gene_id "AGAP004729"; transcript_id "AGAP004729-RA"; exon_number "4"; seqedit "false";
2L	VectorBase	CDS	2845885	2846012	.	-	1	gene_id "AGAP004729"; transcript_id "AGAP004729-RA"; exon_number "4"; protein_id "AGAP004729-PA";
2L	VectorBase	exon	2845734	2845823	.	-	.	gene_id "AGAP004729"; transcript_id "AGAP004729-RA"; exon_number "5"; seqedit "false";
2L	VectorBase	CDS	2845734	2845823	.	-	0	gene_id "AGAP004729"; transcript_id "AGAP004729-RA"; exon_number "5"; protein_id "AGAP004729-PA";
2L	VectorBase	exon	2845544	2845633	.	-	.	gene_id "AGAP004729"; transcript_id "AGAP004729-RA"; exon_number "6"; seqedit "false";
2L	VectorBase	CDS	2845544	2845633	.	-	0	gene_id "AGAP004729"; transcript_id "AGAP004729-RA"; exon_number "6"; protein_id "AGAP004729-PA";
2L	VectorBase	exon	2845322	2845462	.	-	.	gene_id "AGAP004729"; transcript_id "AGAP004729-RA"; exon_number "7"; seqedit "false";
2L	VectorBase	CDS	2845322	2845462	.	-	0	gene_id "AGAP004729"; transcript_id "AGAP004729-RA"; exon_number "7"; protein_id "AGAP004729-PA";
2L	VectorBase	exon	2844659	2845242	.	-	.	gene_id "AGAP004729"; transcript_id "AGAP004729-RA"; exon_number "8"; seqedit "false";
2L	VectorBase	CDS	2845177	2845242	.	-	0	gene_id "AGAP004729"; transcript_id "AGAP004729-RA"; exon_number "8"; protein_id "AGAP004729-PA";
2L	VectorBase	exon	2865742	2866214	.	+	.	gene_id "AGAP004730"; transcript_id "AGAP004730-RA"; exon_number "1"; seqedit "false";
2L	VectorBase	CDS	2865742	2866214	.	+	0	gene_id "AGAP004730"; transcript_id "AGAP004730-RA"; exon_number "1"; protein_id "AGAP004730-PA";
2L	VectorBase	start_codon	2865742	2865744	.	+	0	gene_id "AGAP004730"; transcript_id "AGAP004730-RA"; exon_number "1";
2L	VectorBase	exon	2866329	2866475	.	+	.	gene_id "AGAP004730"; transcript_id "AGAP004730-RA"; exon_number "2"; seqedit "false";
2L	VectorBase	CDS	2866329	2866475	.	+	2	gene_id "AGAP004730"; transcript_id "AGAP004730-RA"; exon_number "2"; protein_id "AGAP004730-PA";
2L	VectorBase	exon	2866568	2866766	.	+	.	gene_id "AGAP004730"; transcript_id "AGAP004730-RA"; exon_number "3"; seqedit "false";
2L	VectorBase	CDS	2866568	2866763	.	+	2	gene_id "AGAP004730"; transcript_id "AGAP004730-RA"; exon_number "3"; protein_id "AGAP004730-PA";
2L	VectorBase	exon	2886335	2886486	.	-	.	gene_id "AGAP004731"; transcript_id "AGAP004731-RA"; exon_number "1"; seqedit "false";
2L	VectorBase	exon	2884564	2884797	.	-	.	gene_id "AGAP004731"; transcript_id "AGAP004731-RA"; exon_number "2"; seqedit "false";
2L	VectorBase	CDS	2884564	2884739	.	-	0	gene_id "AGAP004731"; transcript_id "AGAP004731-RA"; exon_number "2"; protein_id "AGAP004731-PA";
2L	VectorBase	start_codon	2884737	2884739	.	-	0	gene_id "AGAP004731"; transcript_id "AGAP004731-RA"; exon_number "2";
2L	VectorBase	exon	2884127	2884296	.	-	.	gene_id "AGAP004731"; transcript_id "AGAP004731-RA"; exon_number "3"; seqedit "false";
2L	VectorBase	CDS	2884127	2884296	.	-	2	gene_id "AGAP004731"; transcript_id "AGAP004731-RA"; exon_number "3"; protein_id "AGAP004731-PA";
2L	VectorBase	exon	2870495	2870689	.	-	.	gene_id "AGAP004731"; transcript_id "AGAP004731-RA"; exon_number "4"; seqedit "false";
2L	VectorBase	CDS	2870495	2870689	.	-	1	gene_id "AGAP004731"; transcript_id "AGAP004731-RA"; exon_number "4"; protein_id "AGAP004731-PA";
2L	VectorBase	exon	2869800	2869887	.	-	.	gene_id "AGAP004731"; transcript_id "AGAP004731-RA"; exon_number "5"; seqedit "false";
2L	VectorBase	CDS	2869800	2869887	.	-	1	gene_id "AGAP004731"; transcript_id "AGAP004731-RA"; exon_number "5"; protein_id "AGAP004731-PA";
2L	VectorBase	exon	2867519	2867715	.	-	.	gene_id "AGAP004731"; transcript_id "AGAP004731-RA"; exon_number "6"; seqedit "false";
2L	VectorBase	CDS	2867616	2867715	.	-	2	gene_id "AGAP004731"; transcript_id "AGAP004731-RA"; exon_number "6"; protein_id "AGAP004731-PA";
2L	VectorBase	exon	2902823	2906165	.	-	.	gene_id "AGAP004732"; transcript_id "AGAP004732-RA"; exon_number "1"; seqedit "false";
2L	VectorBase	CDS	2902823	2906163	.	-	0	gene_id "AGAP004732"; transcript_id "AGAP004732-RA"; exon_number "1"; protein_id "AGAP004732-PA";
2L	VectorBase	exon	2902381	2902625	.	-	.	gene_id "AGAP004732"; transcript_id "AGAP004732-RA"; exon_number "2"; seqedit "false";
2L	VectorBase	CDS	2902381	2902625	.	-	2	gene_id "AGAP004732"; transcript_id "AGAP004732-RA"; exon_number "2"; protein_id "AGAP004732-PA";
2L	VectorBase	exon	2901914	2902293	.	-	.	gene_id "AGAP004732"; transcript_id "AGAP004732-RA"; exon_number "3"; seqedit "false";
2L	VectorBase	CDS	2901914	2902293	.	-	1	gene_id "AGAP004732"; transcript_id "AGAP004732-RA"; exon_number "3"; protein_id "AGAP004732-PA";
2L	VectorBase	exon	2900121	2900186	.	-	.	gene_id "AGAP004732"; transcript_id "AGAP004732-RA"; exon_number "4"; seqedit "false";
2L	VectorBase	CDS	2900121	2900186	.	-	0	gene_id "AGAP004732"; transcript_id "AGAP004732-RA"; exon_number "4"; protein_id "AGAP004732-PA";
2L	VectorBase	exon	2898242	2899953	.	-	.	gene_id "AGAP004732"; transcript_id "AGAP004732-RA"; exon_number "5"; seqedit "false";
2L	VectorBase	CDS	2898565	2899953	.	-	0	gene_id "AGAP004732"; transcript_id "AGAP004732-RA"; exon_number "5"; protein_id "AGAP004732-PA";
2L	VectorBase	exon	2917655	2918887	.	+	.	gene_id "AGAP004733"; transcript_id "AGAP004733-RA"; exon_number "1"; seqedit "false";
2L	VectorBase	CDS	2917655	2918887	.	+	0	gene_id "AGAP004733"; transcript_id "AGAP004733-RA"; exon_number "1"; protein_id "AGAP004733-PA";
2L	VectorBase	exon	2919133	2919864	.	+	.	gene_id "AGAP004733"; transcript_id "AGAP004733-RA"; exon_number "2"; seqedit "false";
2L	VectorBase	CDS	2919133	2919861	.	+	0	gene_id "AGAP004733"; transcript_id "AGAP004733-RA"; exon_number "2"; protein_id "AGAP004733-PA";
2L	VectorBase	exon	2926630	2930688	.	-	.	gene_id "AGAP004734"; transcript_id "AGAP004734-RA"; exon_number "1"; seqedit "false";
2L	VectorBase	CDS	2926630	2930688	.	-	0	gene_id "AGAP004734"; transcript_id "AGAP004734-RA"; exon_number "1"; protein_id "AGAP004734-PA";
2L	VectorBase	start_codon	2930686	2930688	.	-	0	gene_id "AGAP004734"; transcript_id "AGAP004734-RA"; exon_number "1";
2L	VectorBase	exon	2926424	2926549	.	-	.	gene_id "AGAP004734"; transcript_id "AGAP004734-RA"; exon_number "2"; seqedit "false";
2L	VectorBase	CDS	2926424	2926549	.	-	0	gene_id "AGAP004734"; transcript_id "AGAP004734-RA"; exon_number "2"; protein_id "AGAP004734-PA";
2L	VectorBase	exon	2921834	2921953	.	-	.	gene_id "AGAP004734"; transcript_id "AGAP004734-RA"; exon_number "3"; seqedit "false";
2L	VectorBase	CDS	2921834	2921953	.	-	0	gene_id "AGAP004734"; transcript_id "AGAP004734-RA"; exon_number "3"; protein_id "AGAP004734-PA";
2L	VectorBase	exon	2921586	2921746	.	-	.	gene_id "AGAP004734"; transcript_id "AGAP004734-RA"; exon_number "4"; seqedit "false";
2L	VectorBase	CDS	2921586	2921746	.	-	0	gene_id "AGAP004734"; transcript_id "AGAP004734-RA"; exon_number "4"; protein_id "AGAP004734-PA";
2L	VectorBase	exon	2920492	2921486	.	-	.	gene_id "AGAP004734"; transcript_id "AGAP004734-RA"; exon_number "5"; seqedit "false";
2L	VectorBase	CDS	2920499	2921486	.	-	2	gene_id "AGAP004734"; transcript_id "AGAP004734-RA"; exon_number "5"; protein_id "AGAP004734-PA";
2L	VectorBase	exon	2967362	2967485	.	-	.	gene_id "AGAP004735"; transcript_id "AGAP004735-RA"; exon_number "1"; seqedit "false";
2L	VectorBase	CDS	2967362	2967435	.	-	0	gene_id "AGAP004735"; transcript_id "AGAP004735-RA"; exon_number "1"; protein_id "AGAP004735-PA";
2L	VectorBase	start_codon	2967433	2967435	.	-	0	gene_id "AGAP004735"; transcript_id "AGAP004735-RA"; exon_number "1";
2L	VectorBase	exon	2966376	2967299	.	-	.	gene_id "AGAP004735"; transcript_id "AGAP004735-RA"; exon_number "2"; seqedit "false";
2L	VectorBase	CDS	2966376	2967299	.	-	2	gene_id "AGAP004735"; transcript_id "AGAP004735-RA"; exon_number "2"; protein_id "AGAP004735-PA";
2L	VectorBase	exon	2966120	2966285	.	-	.	gene_id "AGAP004735"; transcript_id "AGAP004735-RA"; exon_number "3"; seqedit "false";
2L	VectorBase	CDS	2966123	2966285	.	-	2	gene_id "AGAP004735"; transcript_id "AGAP004735-RA"; exon_number "3"; protein_id "AGAP004735-PA";
2L	VectorBase	exon	2968484	2968625	.	+	.	gene_id "AGAP004736"; transcript_id "AGAP004736-RA"; exon_number "1"; seqedit "false";
2L	VectorBase	exon	2968711	2969085	.	+	.	gene_id "AGAP004736"; transcript_id "AGAP004736-RA"; exon_number "2"; seqedit "false";
2L	VectorBase	CDS	2968766	2969085	.	+	0	gene_id "AGAP004736"; transcript_id "AGAP004736-RA"; exon_number "2"; protein_id "AGAP004736-PA";
2L	VectorBase	start_codon	2968766	2968768	.	+	0	gene_id "AGAP004736"; transcript_id "AGAP004736-RA"; exon_number "2";
2L	VectorBase	exon	2969154	2969976	.	+	.	gene_id "AGAP004736"; transcript_id "AGAP004736-RA"; exon_number "3"; seqedit "false";
2L	VectorBase	CDS	2969154	2969811	.	+	2	gene_id "AGAP004736"; transcript_id "AGAP004736-RA"; exon_number "3"; protein_id "AGAP004736-PA";
2L	VectorBase	exon	2970597	2970870	.	+	.	gene_id "AGAP004737"; transcript_id "AGAP004737-RA"; exon_number "1"; seqedit "false";
2L	VectorBase	CDS	2970769	2970870	.	+	0	gene_id "AGAP004737"; transcript_id "AGAP004737-RA"; exon_number "1"; protein_id "AGAP004737-PA";
2L	VectorBase	start_codon	2970769	2970771	.	+	0	gene_id "AGAP004737"; transcript_id "AGAP004737-RA"; exon_number "1";
2L	VectorBase	exon	2970993	2971251	.	+	.	gene_id "AGAP004737"; transcript_id "AGAP004737-RA"; exon_number "2"; seqedit "false";
2L	VectorBase	CDS	2970993	2971251	.	+	0	gene_id "AGAP004737"; transcript_id "AGAP004737-RA"; exon_number "2"; protein_id "AGAP004737-PA";
2L	VectorBase	exon	2971494	2971602	.	+	.	gene_id "AGAP004737"; transcript_id "AGAP004737-RA"; exon_number "3"; seqedit "false";
2L	VectorBase	CDS	2971494	2971602	.	+	1	gene_id "AGAP004737"; transcript_id "AGAP004737-RA"; exon_number "3"; protein_id "AGAP004737-PA";
2L	VectorBase	exon	2971668	2971775	.	+	.	gene_id "AGAP004737"; transcript_id "AGAP004737-RA"; exon_number "4"; seqedit "false";
2L	VectorBase	CDS	2971668	2971775	.	+	2	gene_id "AGAP004737"; transcript_id "AGAP004737-RA"; exon_number "4"; protein_id "AGAP004737-PA";
2L	VectorBase	exon	2971851	2972064	.	+	.	gene_id "AGAP004737"; transcript_id "AGAP004737-RA"; exon_number "5"; seqedit "false";
2L	VectorBase	CDS	2971851	2972064	.	+	2	gene_id "AGAP004737"; transcript_id "AGAP004737-RA"; exon_number "5"; protein_id "AGAP004737-PA";
2L	VectorBase	exon	2972142	2972774	.	+	.	gene_id "AGAP004737"; transcript_id "AGAP004737-RA"; exon_number "6"; seqedit "false";
2L	VectorBase	CDS	2972142	2972432	.	+	0	gene_id "AGAP004737"; transcript_id "AGAP004737-RA"; exon_number "6"; protein_id "AGAP004737-PA";
2L	VectorBase	exon	2974582	2974653	.	-	.	gene_id "AGAP004738"; transcript_id "AGAP004738-RA"; exon_number "1"; seqedit "false";
2L	VectorBase	exon	2972617	2974494	.	-	.	gene_id "AGAP004738"; transcript_id "AGAP004738-RA"; exon_number "2"; seqedit "false";
2L	VectorBase	CDS	2972797	2974434	.	-	0	gene_id "AGAP004738"; transcript_id "AGAP004738-RA"; exon_number "2"; protein_id "AGAP004738-PA";
2L	VectorBase	start_codon	2974432	2974434	.	-	0	gene_id "AGAP004738"; transcript_id "AGAP004738-RA"; exon_number "2";
2L	VectorBase	exon	2976111	2976228	.	+	.	gene_id "AGAP004739"; transcript_id "AGAP004739-RA"; exon_number "1"; seqedit "false";
2L	VectorBase	CDS	2976219	2976228	.	+	0	gene_id "AGAP004739"; transcript_id "AGAP004739-RA"; exon_number "1"; protein_id "AGAP004739-PA";
2L	VectorBase	start_codon	2976219	2976221	.	+	0	gene_id "AGAP004739"; transcript_id "AGAP004739-RA"; exon_number "1";
2L	VectorBase	exon	2976320	2977915	.	+	.	gene_id "AGAP004739"; transcript_id "AGAP004739-RA"; exon_number "2"; seqedit "false";
2L	VectorBase	CDS	2976320	2977872	.	+	1	gene_id "AGAP004739"; transcript_id "AGAP004739-RA"; exon_number "2"; protein_id "AGAP004739-PA";
2L	VectorBase	exon	2983852	2983998	.	-	.	gene_id "AGAP004740"; transcript_id "AGAP004740-RA"; exon_number "1"; seqedit "false";
2L	VectorBase	CDS	2983852	2983914	.	-	0	gene_id "AGAP004740"; transcript_id "AGAP004740-RA"; exon_number "1"; protein_id "AGAP004740-PA";
2L	VectorBase	start_codon	2983912	2983914	.	-	0	gene_id "AGAP004740"; transcript_id "AGAP004740-RA"; exon_number "1";
2L	VectorBase	exon	2983360	2983777	.	-	.	gene_id "AGAP004740"; transcript_id "AGAP004740-RA"; exon_number "2"; seqedit "false";
2L	VectorBase	CDS	2983360	2983777	.	-	0	gene_id "AGAP004740"; transcript_id "AGAP004740-RA"; exon_number "2"; protein_id "AGAP004740-PA";
2L	VectorBase	exon	2982984	2983279	.	-	.	gene_id "AGAP004740"; transcript_id "AGAP004740-RA"; exon_number "3"; seqedit "false";
2L	VectorBase	CDS	2982987	2983279	.	-	1	gene_id "AGAP004740"; transcript_id "AGAP004740-RA"; exon_number "3"; protein_id "AGAP004740-PA";
2L	VectorBase	exon	2997997	2998143	.	-	.	gene_id "AGAP004741"; transcript_id "AGAP004741-RA"; exon_number "1"; seqedit "false";
2L	VectorBase	CDS	2997997	2998143	.	-	0	gene_id "AGAP004741"; transcript_id "AGAP004741-RA"; exon_number "1"; protein_id "AGAP004741-PA";
2L	VectorBase	start_codon	2998141	2998143	.	-	0	gene_id "AGAP004741"; transcript_id "AGAP004741-RA"; exon_number "1";
2L	VectorBase	exon	2997445	2997907	.	-	.	gene_id "AGAP004741"; transcript_id "AGAP004741-RA"; exon_number "2"; seqedit "false";
2L	VectorBase	CDS	2997445	2997907	.	-	0	gene_id "AGAP004741"; transcript_id "AGAP004741-RA"; exon_number "2"; protein_id "AGAP004741-PA";
2L	VectorBase	exon	2997029	2997366	.	-	.	gene_id "AGAP004741"; transcript_id "AGAP004741-RA"; exon_number "3"; seqedit "false";
2L	VectorBase	CDS	2997032	2997366	.	-	1	gene_id "AGAP004741"; transcript_id "AGAP004741-RA"; exon_number "3"; protein_id "AGAP004741-PA";
2L	VectorBase	exon	3007935	3008084	.	-	.	gene_id "AGAP004742"; transcript_id "AGAP004742-RB"; exon_number "1"; seqedit "false";
2L	VectorBase	exon	3004351	3004784	.	-	.	gene_id "AGAP004742"; transcript_id "AGAP004742-RB"; exon_number "2"; seqedit "false";
2L	VectorBase	CDS	3004351	3004703	.	-	0	gene_id "AGAP004742"; transcript_id "AGAP004742-RB"; exon_number "2"; protein_id "AGAP004742-PB";
2L	VectorBase	start_codon	3004701	3004703	.	-	0	gene_id "AGAP004742"; transcript_id "AGAP004742-RB"; exon_number "2";
2L	VectorBase	exon	3003022	3004274	.	-	.	gene_id "AGAP004742"; transcript_id "AGAP004742-RB"; exon_number "3"; seqedit "false";
2L	VectorBase	CDS	3003022	3004274	.	-	2	gene_id "AGAP004742"; transcript_id "AGAP004742-RB"; exon_number "3"; protein_id "AGAP004742-PB";
2L	VectorBase	exon	3001248	3001645	.	-	.	gene_id "AGAP004742"; transcript_id "AGAP004742-RB"; exon_number "4"; seqedit "false";
2L	VectorBase	CDS	3001248	3001645	.	-	1	gene_id "AGAP004742"; transcript_id "AGAP004742-RB"; exon_number "4"; protein_id "AGAP004742-PB";
2L	VectorBase	exon	3000903	3001162	.	-	.	gene_id "AGAP004742"; transcript_id "AGAP004742-RB"; exon_number "5"; seqedit "false";
2L	VectorBase	CDS	3000903	3001162	.	-	0	gene_id "AGAP004742"; transcript_id "AGAP004742-RB"; exon_number "5"; protein_id "AGAP004742-PB";
2L	VectorBase	exon	2999723	3000828	.	-	.	gene_id "AGAP004742"; transcript_id "AGAP004742-RB"; exon_number "6"; seqedit "false";
2L	VectorBase	CDS	2999723	3000828	.	-	2	gene_id "AGAP004742"; transcript_id "AGAP004742-RB"; exon_number "6"; protein_id "AGAP004742-PB";
2L	VectorBase	exon	2998916	2999637	.	-	.	gene_id "AGAP004742"; transcript_id "AGAP004742-RB"; exon_number "7"; seqedit "false";
2L	VectorBase	CDS	2999468	2999637	.	-	1	gene_id "AGAP004742"; transcript_id "AGAP004742-RB"; exon_number "7"; protein_id "AGAP004742-PB";
2L	VectorBase	exon	3007935	3008084	.	-	.	gene_id "AGAP004742"; transcript_id "AGAP004742-RA"; exon_number "1"; seqedit "false";
2L	VectorBase	exon	3004351	3004784	.	-	.	gene_id "AGAP004742"; transcript_id "AGAP004742-RA"; exon_number "2"; seqedit "false";
2L	VectorBase	CDS	3004351	3004703	.	-	0	gene_id "AGAP004742"; transcript_id "AGAP004742-RA"; exon_number "2"; protein_id "AGAP004742-PA";
2L	VectorBase	start_codon	3004701	3004703	.	-	0	gene_id "AGAP004742"; transcript_id "AGAP004742-RA"; exon_number "2";
2L	VectorBase	exon	3003022	3004274	.	-	.	gene_id "AGAP004742"; transcript_id "AGAP004742-RA"; exon_number "3"; seqedit "false";
2L	VectorBase	CDS	3003022	3004274	.	-	2	gene_id "AGAP004742"; transcript_id "AGAP004742-RA"; exon_number "3"; protein_id "AGAP004742-PA";
2L	VectorBase	exon	3002532	3002579	.	-	.	gene_id "AGAP004742"; transcript_id "AGAP004742-RA"; exon_number "4"; seqedit "false";
2L	VectorBase	CDS	3002532	3002579	.	-	1	gene_id "AGAP004742"; transcript_id "AGAP004742-RA"; exon_number "4"; protein_id "AGAP004742-PA";
2L	VectorBase	exon	3001248	3001645	.	-	.	gene_id "AGAP004742"; transcript_id "AGAP004742-RA"; exon_number "5"; seqedit "false";
2L	VectorBase	CDS	3001248	3001645	.	-	1	gene_id "AGAP004742"; transcript_id "AGAP004742-RA"; exon_number "5"; protein_id "AGAP004742-PA";
2L	VectorBase	exon	3000903	3001162	.	-	.	gene_id "AGAP004742"; transcript_id "AGAP004742-RA"; exon_number "6"; seqedit "false";
2L	VectorBase	CDS	3000903	3001162	.	-	0	gene_id "AGAP004742"; transcript_id "AGAP004742-RA"; exon_number "6"; protein_id "AGAP004742-PA";
2L	VectorBase	exon	2999723	3000828	.	-	.	gene_id "AGAP004742"; transcript_id "AGAP004742-RA"; exon_number "7"; seqedit "false";
2L	VectorBase	CDS	2999723	3000828	.	-	2	gene_id "AGAP004742"; transcript_id "AGAP004742-RA"; exon_number "7"; protein_id "AGAP004742-PA";
2L	VectorBase	exon	2998916	2999637	.	-	.	gene_id "AGAP004742"; transcript_id "AGAP004742-RA"; exon_number "8"; seqedit "false";
2L	VectorBase	CDS	2999468	2999637	.	-	1	gene_id "AGAP004742"; transcript_id "AGAP004742-RA"; exon_number "8"; protein_id "AGAP004742-PA";
2L	VectorBase	exon	3020238	3020423	.	+	.	gene_id "AGAP004743"; transcript_id "AGAP004743-RA"; exon_number "1"; seqedit "false";
2L	VectorBase	CDS	3020291	3020423	.	+	0	gene_id "AGAP004743"; transcript_id "AGAP004743-RA"; exon_number "1"; protein_id "AGAP004743-PA";
2L	VectorBase	start_codon	3020291	3020293	.	+	0	gene_id "AGAP004743"; transcript_id "AGAP004743-RA"; exon_number "1";
2L	VectorBase	exon	3020517	3020698	.	+	.	gene_id "AGAP004743"; transcript_id "AGAP004743-RA"; exon_number "2"; seqedit "false";
2L	VectorBase	CDS	3020517	3020698	.	+	1	gene_id "AGAP004743"; transcript_id "AGAP004743-RA"; exon_number "2"; protein_id "AGAP004743-PA";
2L	VectorBase	exon	3020772	3020924	.	+	.	gene_id "AGAP004743"; transcript_id "AGAP004743-RA"; exon_number "3"; seqedit "false";
2L	VectorBase	CDS	3020772	3020924	.	+	0	gene_id "AGAP004743"; transcript_id "AGAP004743-RA"; exon_number "3"; protein_id "AGAP004743-PA";
2L	VectorBase	exon	3020985	3021140	.	+	.	gene_id "AGAP004743"; transcript_id "AGAP004743-RA"; exon_number "4"; seqedit "false";
2L	VectorBase	CDS	3020985	3021131	.	+	0	gene_id "AGAP004743"; transcript_id "AGAP004743-RA"; exon_number "4"; protein_id "AGAP004743-PA";
2L	VectorBase	exon	3021774	3021989	.	+	.	gene_id "AGAP004744"; transcript_id "AGAP004744-RA"; exon_number "1"; seqedit "false";
2L	VectorBase	CDS	3021924	3021989	.	+	0	gene_id "AGAP004744"; transcript_id "AGAP004744-RA"; exon_number "1"; protein_id "AGAP004744-PA";
2L	VectorBase	start_codon	3021924	3021926	.	+	0	gene_id "AGAP004744"; transcript_id "AGAP004744-RA"; exon_number "1";
2L	VectorBase	exon	3022432	3022523	.	+	.	gene_id "AGAP004744"; transcript_id "AGAP004744-RA"; exon_number "2"; seqedit "false";
2L	VectorBase	CDS	3022432	3022523	.	+	0	gene_id "AGAP004744"; transcript_id "AGAP004744-RA"; exon_number "2"; protein_id "AGAP004744-PA";
2L	VectorBase	exon	3022877	3023029	.	+	.	gene_id "AGAP004744"; transcript_id "AGAP004744-RA"; exon_number "3"; seqedit "false";
2L	VectorBase	CDS	3022877	3023029	.	+	2	gene_id "AGAP004744"; transcript_id "AGAP004744-RA"; exon_number "3"; protein_id "AGAP004744-PA";
2L	VectorBase	exon	3023103	3023265	.	+	.	gene_id "AGAP004744"; transcript_id "AGAP004744-RA"; exon_number "4"; seqedit "false";
2L	VectorBase	CDS	3023103	3023265	.	+	2	gene_id "AGAP004744"; transcript_id "AGAP004744-RA"; exon_number "4"; protein_id "AGAP004744-PA";
2L	VectorBase	exon	3023341	3023469	.	+	.	gene_id "AGAP004744"; transcript_id "AGAP004744-RA"; exon_number "5"; seqedit "false";
2L	VectorBase	CDS	3023341	3023469	.	+	0	gene_id "AGAP004744"; transcript_id "AGAP004744-RA"; exon_number "5"; protein_id "AGAP004744-PA";
2L	VectorBase	exon	3023539	3023674	.	+	.	gene_id "AGAP004744"; transcript_id "AGAP004744-RA"; exon_number "6"; seqedit "false";
2L	VectorBase	CDS	3023539	3023674	.	+	0	gene_id "AGAP004744"; transcript_id "AGAP004744-RA"; exon_number "6"; protein_id "AGAP004744-PA";
2L	VectorBase	exon	3024799	3025711	.	+	.	gene_id "AGAP004744"; transcript_id "AGAP004744-RA"; exon_number "7"; seqedit "false";
2L	VectorBase	CDS	3024799	3025397	.	+	1	gene_id "AGAP004744"; transcript_id "AGAP004744-RA"; exon_number "7"; protein_id "AGAP004744-PA";
2L	VectorBase	exon	3030017	3030332	.	-	.	gene_id "AGAP004745"; transcript_id "AGAP004745-RB"; exon_number "1"; seqedit "false";
2L	VectorBase	CDS	3030017	3030244	.	-	0	gene_id "AGAP004745"; transcript_id "AGAP004745-RB"; exon_number "1"; protein_id "AGAP004745-PB";
2L	VectorBase	start_codon	3030242	3030244	.	-	0	gene_id "AGAP004745"; transcript_id "AGAP004745-RB"; exon_number "1";
2L	VectorBase	exon	3029353	3029935	.	-	.	gene_id "AGAP004745"; transcript_id "AGAP004745-RB"; exon_number "2"; seqedit "false";
2L	VectorBase	CDS	3029353	3029935	.	-	0	gene_id "AGAP004745"; transcript_id "AGAP004745-RB"; exon_number "2"; protein_id "AGAP004745-PB";
2L	VectorBase	exon	3028128	3029274	.	-	.	gene_id "AGAP004745"; transcript_id "AGAP004745-RB"; exon_number "3"; seqedit "false";
2L	VectorBase	CDS	3028128	3029274	.	-	1	gene_id "AGAP004745"; transcript_id "AGAP004745-RB"; exon_number "3"; protein_id "AGAP004745-PB";
2L	VectorBase	exon	3027869	3028019	.	-	.	gene_id "AGAP004745"; transcript_id "AGAP004745-RB"; exon_number "4"; seqedit "false";
2L	VectorBase	CDS	3027869	3028019	.	-	2	gene_id "AGAP004745"; transcript_id "AGAP004745-RB"; exon_number "4"; protein_id "AGAP004745-PB";
2L	VectorBase	exon	3027282	3027799	.	-	.	gene_id "AGAP004745"; transcript_id "AGAP004745-RB"; exon_number "5"; seqedit "false";
2L	VectorBase	CDS	3027282	3027799	.	-	0	gene_id "AGAP004745"; transcript_id "AGAP004745-RB"; exon_number "5"; protein_id "AGAP004745-PB";
2L	VectorBase	exon	3026877	3027039	.	-	.	gene_id "AGAP004745"; transcript_id "AGAP004745-RB"; exon_number "6"; seqedit "false";
2L	VectorBase	CDS	3026877	3027039	.	-	2	gene_id "AGAP004745"; transcript_id "AGAP004745-RB"; exon_number "6"; protein_id "AGAP004745-PB";
2L	VectorBase	exon	3026512	3026805	.	-	.	gene_id "AGAP004745"; transcript_id "AGAP004745-RB"; exon_number "7"; seqedit "false";
2L	VectorBase	CDS	3026515	3026805	.	-	0	gene_id "AGAP004745"; transcript_id "AGAP004745-RB"; exon_number "7"; protein_id "AGAP004745-PB";
2L	VectorBase	exon	3030017	3030332	.	-	.	gene_id "AGAP004745"; transcript_id "AGAP004745-RA"; exon_number "1"; seqedit "false";
2L	VectorBase	CDS	3030017	3030244	.	-	0	gene_id "AGAP004745"; transcript_id "AGAP004745-RA"; exon_number "1"; protein_id "AGAP004745-PA";
2L	VectorBase	start_codon	3030242	3030244	.	-	0	gene_id "AGAP004745"; transcript_id "AGAP004745-RA"; exon_number "1";
2L	VectorBase	exon	3029353	3029935	.	-	.	gene_id "AGAP004745"; transcript_id "AGAP004745-RA"; exon_number "2"; seqedit "false";
2L	VectorBase	CDS	3029353	3029935	.	-	0	gene_id "AGAP004745"; transcript_id "AGAP004745-RA"; exon_number "2"; protein_id "AGAP004745-PA";
2L	VectorBase	exon	3028128	3029274	.	-	.	gene_id "AGAP004745"; transcript_id "AGAP004745-RA"; exon_number "3"; seqedit "false";
2L	VectorBase	CDS	3028128	3029274	.	-	1	gene_id "AGAP004745"; transcript_id "AGAP004745-RA"; exon_number "3"; protein_id "AGAP004745-PA";
2L	VectorBase	exon	3027869	3028019	.	-	.	gene_id "AGAP004745"; transcript_id "AGAP004745-RA"; exon_number "4"; seqedit "false";
2L	VectorBase	CDS	3027869	3028019	.	-	2	gene_id "AGAP004745"; transcript_id "AGAP004745-RA"; exon_number "4"; protein_id "AGAP004745-PA";
2L	VectorBase	exon	3027120	3027799	.	-	.	gene_id "AGAP004745"; transcript_id "AGAP004745-RA"; exon_number "5"; seqedit "false";
2L	VectorBase	CDS	3027120	3027799	.	-	0	gene_id "AGAP004745"; transcript_id "AGAP004745-RA"; exon_number "5"; protein_id "AGAP004745-PA";
2L	VectorBase	exon	3026877	3027039	.	-	.	gene_id "AGAP004745"; transcript_id "AGAP004745-RA"; exon_number "6"; seqedit "false";
2L	VectorBase	CDS	3026877	3027039	.	-	2	gene_id "AGAP004745"; transcript_id "AGAP004745-RA"; exon_number "6"; protein_id "AGAP004745-PA";
2L	VectorBase	exon	3026512	3026805	.	-	.	gene_id "AGAP004745"; transcript_id "AGAP004745-RA"; exon_number "7"; seqedit "false";
2L	VectorBase	CDS	3026515	3026805	.	-	0	gene_id "AGAP004745"; transcript_id "AGAP004745-RA"; exon_number "7"; protein_id "AGAP004745-PA";
2L	VectorBase	exon	3030691	3030896	.	+	.	gene_id "AGAP004746"; transcript_id "AGAP004746-RA"; exon_number "1"; seqedit "false";
2L	VectorBase	CDS	3030774	3030896	.	+	0	gene_id "AGAP004746"; transcript_id "AGAP004746-RA"; exon_number "1"; protein_id "AGAP004746-PA";
2L	VectorBase	start_codon	3030774	3030776	.	+	0	gene_id "AGAP004746"; transcript_id "AGAP004746-RA"; exon_number "1";
2L	VectorBase	exon	3030964	3031711	.	+	.	gene_id "AGAP004746"; transcript_id "AGAP004746-RA"; exon_number "2"; seqedit "false";
2L	VectorBase	CDS	3030964	3031711	.	+	0	gene_id "AGAP004746"; transcript_id "AGAP004746-RA"; exon_number "2"; protein_id "AGAP004746-PA";
2L	VectorBase	exon	3031810	3032846	.	+	.	gene_id "AGAP004746"; transcript_id "AGAP004746-RA"; exon_number "3"; seqedit "false";
2L	VectorBase	CDS	3031810	3032846	.	+	1	gene_id "AGAP004746"; transcript_id "AGAP004746-RA"; exon_number "3"; protein_id "AGAP004746-PA";
2L	VectorBase	exon	3032920	3033267	.	+	.	gene_id "AGAP004746"; transcript_id "AGAP004746-RA"; exon_number "4"; seqedit "false";
2L	VectorBase	CDS	3032920	3033156	.	+	0	gene_id "AGAP004746"; transcript_id "AGAP004746-RA"; exon_number "4"; protein_id "AGAP004746-PA";
2L	VectorBase	exon	3036338	3037695	.	-	.	gene_id "AGAP004747"; transcript_id "AGAP004747-RA"; exon_number "1"; seqedit "false";
2L	VectorBase	CDS	3036338	3037570	.	-	0	gene_id "AGAP004747"; transcript_id "AGAP004747-RA"; exon_number "1"; protein_id "AGAP004747-PA";
2L	VectorBase	start_codon	3037568	3037570	.	-	0	gene_id "AGAP004747"; transcript_id "AGAP004747-RA"; exon_number "1";
2L	VectorBase	exon	3035727	3036059	.	-	.	gene_id "AGAP004747"; transcript_id "AGAP004747-RA"; exon_number "2"; seqedit "false";
2L	VectorBase	CDS	3035727	3036059	.	-	0	gene_id "AGAP004747"; transcript_id "AGAP004747-RA"; exon_number "2"; protein_id "AGAP004747-PA";
2L	VectorBase	exon	3034955	3035628	.	-	.	gene_id "AGAP004747"; transcript_id "AGAP004747-RA"; exon_number "3"; seqedit "false";
2L	VectorBase	CDS	3034955	3035628	.	-	0	gene_id "AGAP004747"; transcript_id "AGAP004747-RA"; exon_number "3"; protein_id "AGAP004747-PA";
2L	VectorBase	exon	3034544	3034880	.	-	.	gene_id "AGAP004747"; transcript_id "AGAP004747-RA"; exon_number "4"; seqedit "false";
2L	VectorBase	CDS	3034544	3034880	.	-	2	gene_id "AGAP004747"; transcript_id "AGAP004747-RA"; exon_number "4"; protein_id "AGAP004747-PA";
2L	VectorBase	exon	3034074	3034446	.	-	.	gene_id "AGAP004747"; transcript_id "AGAP004747-RA"; exon_number "5"; seqedit "false";
2L	VectorBase	CDS	3034081	3034446	.	-	0	gene_id "AGAP004747"; transcript_id "AGAP004747-RA"; exon_number "5"; protein_id "AGAP004747-PA";
2L	VectorBase	exon	3038166	3038411	.	-	.	gene_id "AGAP004748"; transcript_id "AGAP004748-RA"; exon_number "1"; seqedit "false";
2L	VectorBase	CDS	3038166	3038283	.	-	0	gene_id "AGAP004748"; transcript_id "AGAP004748-RA"; exon_number "1"; protein_id "AGAP004748-PA";
2L	VectorBase	start_codon	3038281	3038283	.	-	0	gene_id "AGAP004748"; transcript_id "AGAP004748-RA"; exon_number "1";
2L	VectorBase	exon	3037963	3038073	.	-	.	gene_id "AGAP004748"; transcript_id "AGAP004748-RA"; exon_number "2"; seqedit "false";
2L	VectorBase	CDS	3038054	3038073	.	-	1	gene_id "AGAP004748"; transcript_id "AGAP004748-RA"; exon_number "2"; protein_id "AGAP004748-PA";
2L	VectorBase	exon	3038604	3038703	.	+	.	gene_id "AGAP004749"; transcript_id "AGAP004749-RA"; exon_number "1"; seqedit "false";
2L	VectorBase	exon	3038784	3038893	.	+	.	gene_id "AGAP004749"; transcript_id "AGAP004749-RA"; exon_number "2"; seqedit "false";
2L	VectorBase	CDS	3038802	3038893	.	+	0	gene_id "AGAP004749"; transcript_id "AGAP004749-RA"; exon_number "2"; protein_id "AGAP004749-PA";
2L	VectorBase	start_codon	3038802	3038804	.	+	0	gene_id "AGAP004749"; transcript_id "AGAP004749-RA"; exon_number "2";
2L	VectorBase	exon	3038963	3039971	.	+	.	gene_id "AGAP004749"; transcript_id "AGAP004749-RA"; exon_number "3"; seqedit "false";
2L	VectorBase	CDS	3038963	3039971	.	+	2	gene_id "AGAP004749"; transcript_id "AGAP004749-RA"; exon_number "3"; protein_id "AGAP004749-PA";
2L	VectorBase	exon	3040050	3040277	.	+	.	gene_id "AGAP004749"; transcript_id "AGAP004749-RA"; exon_number "4"; seqedit "false";
2L	VectorBase	CDS	3040050	3040139	.	+	0	gene_id "AGAP004749"; transcript_id "AGAP004749-RA"; exon_number "4"; protein_id "AGAP004749-PA";
2L	VectorBase	exon	3038713	3038893	.	+	.	gene_id "AGAP004749"; transcript_id "AGAP004749-RB"; exon_number "1"; seqedit "false";
2L	VectorBase	CDS	3038802	3038893	.	+	0	gene_id "AGAP004749"; transcript_id "AGAP004749-RB"; exon_number "1"; protein_id "AGAP004749-PB";
2L	VectorBase	start_codon	3038802	3038804	.	+	0	gene_id "AGAP004749"; transcript_id "AGAP004749-RB"; exon_number "1";
2L	VectorBase	exon	3038963	3039971	.	+	.	gene_id "AGAP004749"; transcript_id "AGAP004749-RB"; exon_number "2"; seqedit "false";
2L	VectorBase	CDS	3038963	3039971	.	+	2	gene_id "AGAP004749"; transcript_id "AGAP004749-RB"; exon_number "2"; protein_id "AGAP004749-PB";
2L	VectorBase	exon	3040050	3040277	.	+	.	gene_id "AGAP004749"; transcript_id "AGAP004749-RB"; exon_number "3"; seqedit "false";
2L	VectorBase	CDS	3040050	3040139	.	+	0	gene_id "AGAP004749"; transcript_id "AGAP004749-RB"; exon_number "3"; protein_id "AGAP004749-PB";
2L	VectorBase	exon	3052001	3052055	.	-	.	gene_id "AGAP004750"; transcript_id "AGAP004750-RA"; exon_number "1"; seqedit "false";
2L	VectorBase	exon	3046696	3047569	.	-	.	gene_id "AGAP004750"; transcript_id "AGAP004750-RA"; exon_number "2"; seqedit "false";
2L	VectorBase	exon	3045696	3046597	.	-	.	gene_id "AGAP004750"; transcript_id "AGAP004750-RA"; exon_number "3"; seqedit "false";
2L	VectorBase	CDS	3045696	3046447	.	-	0	gene_id "AGAP004750"; transcript_id "AGAP004750-RA"; exon_number "3"; protein_id "AGAP004750-PA";
2L	VectorBase	start_codon	3046445	3046447	.	-	0	gene_id "AGAP004750"; transcript_id "AGAP004750-RA"; exon_number "3";
2L	VectorBase	exon	3043022	3045350	.	-	.	gene_id "AGAP004750"; transcript_id "AGAP004750-RA"; exon_number "4"; seqedit "false";
2L	VectorBase	CDS	3043022	3045350	.	-	2	gene_id "AGAP004750"; transcript_id "AGAP004750-RA"; exon_number "4"; protein_id "AGAP004750-PA";
2L	VectorBase	exon	3042774	3042939	.	-	.	gene_id "AGAP004750"; transcript_id "AGAP004750-RA"; exon_number "5"; seqedit "false";
2L	VectorBase	CDS	3042774	3042939	.	-	0	gene_id "AGAP004750"; transcript_id "AGAP004750-RA"; exon_number "5"; protein_id "AGAP004750-PA";
2L	VectorBase	exon	3041661	3042701	.	-	.	gene_id "AGAP004750"; transcript_id "AGAP004750-RA"; exon_number "6"; seqedit "false";
2L	VectorBase	CDS	3042520	3042701	.	-	1	gene_id "AGAP004750"; transcript_id "AGAP004750-RA"; exon_number "6"; protein_id "AGAP004750-PA";
2L	VectorBase	exon	3052358	3053864	.	+	.	gene_id "AGAP004751"; transcript_id "AGAP004751-RA"; exon_number "1"; seqedit "false";
2L	VectorBase	CDS	3052358	3053864	.	+	0	gene_id "AGAP004751"; transcript_id "AGAP004751-RA"; exon_number "1"; protein_id "AGAP004751-PA";
2L	VectorBase	start_codon	3052358	3052360	.	+	0	gene_id "AGAP004751"; transcript_id "AGAP004751-RA"; exon_number "1";
2L	VectorBase	exon	3053970	3054465	.	+	.	gene_id "AGAP004751"; transcript_id "AGAP004751-RA"; exon_number "2"; seqedit "false";
2L	VectorBase	CDS	3053970	3054465	.	+	1	gene_id "AGAP004751"; transcript_id "AGAP004751-RA"; exon_number "2"; protein_id "AGAP004751-PA";
2L	VectorBase	exon	3054541	3054691	.	+	.	gene_id "AGAP004751"; transcript_id "AGAP004751-RA"; exon_number "3"; seqedit "false";
2L	VectorBase	CDS	3054541	3054691	.	+	2	gene_id "AGAP004751"; transcript_id "AGAP004751-RA"; exon_number "3"; protein_id "AGAP004751-PA";
2L	VectorBase	exon	3054773	3055184	.	+	.	gene_id "AGAP004751"; transcript_id "AGAP004751-RA"; exon_number "4"; seqedit "false";
2L	VectorBase	CDS	3054773	3055184	.	+	0	gene_id "AGAP004751"; transcript_id "AGAP004751-RA"; exon_number "4"; protein_id "AGAP004751-PA";
2L	VectorBase	exon	3055270	3055456	.	+	.	gene_id "AGAP004751"; transcript_id "AGAP004751-RA"; exon_number "5"; seqedit "false";
2L	VectorBase	CDS	3055270	3055456	.	+	1	gene_id "AGAP004751"; transcript_id "AGAP004751-RA"; exon_number "5"; protein_id "AGAP004751-PA";
2L	VectorBase	exon	3055531	3055823	.	+	.	gene_id "AGAP004751"; transcript_id "AGAP004751-RA"; exon_number "6"; seqedit "false";
2L	VectorBase	CDS	3055531	3055823	.	+	2	gene_id "AGAP004751"; transcript_id "AGAP004751-RA"; exon_number "6"; protein_id "AGAP004751-PA";
2L	VectorBase	exon	3056413	3056687	.	+	.	gene_id "AGAP004751"; transcript_id "AGAP004751-RA"; exon_number "7"; seqedit "false";
2L	VectorBase	CDS	3056413	3056684	.	+	1	gene_id "AGAP004751"; transcript_id "AGAP004751-RA"; exon_number "7"; protein_id "AGAP004751-PA";
2L	VectorBase	exon	3056994	3057934	.	+	.	gene_id "AGAP004752"; transcript_id "AGAP004752-RA"; exon_number "1"; gene_name "TRMB_ANOGA"; transcript_name "TRMB_ANOGA"; seqedit "false";
2L	VectorBase	CDS	3057140	3057844	.	+	0	gene_id "AGAP004752"; transcript_id "AGAP004752-RA"; exon_number "1"; gene_name "TRMB_ANOGA"; transcript_name "TRMB_ANOGA"; protein_id "AGAP004752-PA";
2L	VectorBase	start_codon	3057140	3057142	.	+	0	gene_id "AGAP004752"; transcript_id "AGAP004752-RA"; exon_number "1"; gene_name "TRMB_ANOGA"; transcript_name "TRMB_ANOGA";
2L	VectorBase	exon	3059280	3059411	.	-	.	gene_id "AGAP004753"; transcript_id "AGAP004753-RB"; exon_number "1"; seqedit "false";
2L	VectorBase	CDS	3059280	3059379	.	-	0	gene_id "AGAP004753"; transcript_id "AGAP004753-RB"; exon_number "1"; protein_id "AGAP004753-PB";
2L	VectorBase	start_codon	3059377	3059379	.	-	0	gene_id "AGAP004753"; transcript_id "AGAP004753-RB"; exon_number "1";
2L	VectorBase	exon	3059035	3059213	.	-	.	gene_id "AGAP004753"; transcript_id "AGAP004753-RB"; exon_number "2"; seqedit "false";
2L	VectorBase	CDS	3059035	3059213	.	-	1	gene_id "AGAP004753"; transcript_id "AGAP004753-RB"; exon_number "2"; protein_id "AGAP004753-PB";
2L	VectorBase	exon	3058579	3058952	.	-	.	gene_id "AGAP004753"; transcript_id "AGAP004753-RB"; exon_number "3"; seqedit "false";
2L	VectorBase	CDS	3058579	3058952	.	-	0	gene_id "AGAP004753"; transcript_id "AGAP004753-RB"; exon_number "3"; protein_id "AGAP004753-PB";
2L	VectorBase	exon	3058289	3058480	.	-	.	gene_id "AGAP004753"; transcript_id "AGAP004753-RB"; exon_number "4"; seqedit "false";
2L	VectorBase	CDS	3058289	3058480	.	-	2	gene_id "AGAP004753"; transcript_id "AGAP004753-RB"; exon_number "4"; protein_id "AGAP004753-PB";
2L	VectorBase	exon	3057997	3058198	.	-	.	gene_id "AGAP004753"; transcript_id "AGAP004753-RB"; exon_number "5"; seqedit "false";
2L	VectorBase	CDS	3058063	3058198	.	-	2	gene_id "AGAP004753"; transcript_id "AGAP004753-RB"; exon_number "5"; protein_id "AGAP004753-PB";
2L	VectorBase	exon	3061678	3061847	.	-	.	gene_id "AGAP004753"; transcript_id "AGAP004753-RA"; exon_number "1"; seqedit "false";
2L	VectorBase	CDS	3061678	3061830	.	-	0	gene_id "AGAP004753"; transcript_id "AGAP004753-RA"; exon_number "1"; protein_id "AGAP004753-PA";
2L	VectorBase	start_codon	3061828	3061830	.	-	0	gene_id "AGAP004753"; transcript_id "AGAP004753-RA"; exon_number "1";
2L	VectorBase	exon	3061484	3061613	.	-	.	gene_id "AGAP004753"; transcript_id "AGAP004753-RA"; exon_number "2"; seqedit "false";
2L	VectorBase	CDS	3061484	3061613	.	-	0	gene_id "AGAP004753"; transcript_id "AGAP004753-RA"; exon_number "2"; protein_id "AGAP004753-PA";
2L	VectorBase	exon	3059035	3059213	.	-	.	gene_id "AGAP004753"; transcript_id "AGAP004753-RA"; exon_number "3"; seqedit "false";
2L	VectorBase	CDS	3059035	3059213	.	-	1	gene_id "AGAP004753"; transcript_id "AGAP004753-RA"; exon_number "3"; protein_id "AGAP004753-PA";
2L	VectorBase	exon	3058579	3058952	.	-	.	gene_id "AGAP004753"; transcript_id "AGAP004753-RA"; exon_number "4"; seqedit "false";
2L	VectorBase	CDS	3058579	3058952	.	-	0	gene_id "AGAP004753"; transcript_id "AGAP004753-RA"; exon_number "4"; protein_id "AGAP004753-PA";
2L	VectorBase	exon	3058289	3058480	.	-	.	gene_id "AGAP004753"; transcript_id "AGAP004753-RA"; exon_number "5"; seqedit "false";
2L	VectorBase	CDS	3058289	3058480	.	-	2	gene_id "AGAP004753"; transcript_id "AGAP004753-RA"; exon_number "5"; protein_id "AGAP004753-PA";
2L	VectorBase	exon	3057997	3058198	.	-	.	gene_id "AGAP004753"; transcript_id "AGAP004753-RA"; exon_number "6"; seqedit "false";
2L	VectorBase	CDS	3058063	3058198	.	-	2	gene_id "AGAP004753"; transcript_id "AGAP004753-RA"; exon_number "6"; protein_id "AGAP004753-PA";
2L	VectorBase	exon	3063116	3063267	.	+	.	gene_id "AGAP004754"; transcript_id "AGAP004754-RA"; exon_number "1"; gene_name "CASPL2"; seqedit "false";
2L	VectorBase	CDS	3063136	3063267	.	+	0	gene_id "AGAP004754"; transcript_id "AGAP004754-RA"; exon_number "1"; gene_name "CASPL2"; protein_id "AGAP004754-PA";
2L	VectorBase	start_codon	3063136	3063138	.	+	0	gene_id "AGAP004754"; transcript_id "AGAP004754-RA"; exon_number "1"; gene_name "CASPL2";
2L	VectorBase	exon	3063343	3063903	.	+	.	gene_id "AGAP004754"; transcript_id "AGAP004754-RA"; exon_number "2"; gene_name "CASPL2"; seqedit "false";
2L	VectorBase	CDS	3063343	3063903	.	+	0	gene_id "AGAP004754"; transcript_id "AGAP004754-RA"; exon_number "2"; gene_name "CASPL2"; protein_id "AGAP004754-PA";
2L	VectorBase	exon	3063985	3064208	.	+	.	gene_id "AGAP004754"; transcript_id "AGAP004754-RA"; exon_number "3"; gene_name "CASPL2"; seqedit "false";
2L	VectorBase	CDS	3063985	3064208	.	+	0	gene_id "AGAP004754"; transcript_id "AGAP004754-RA"; exon_number "3"; gene_name "CASPL2"; protein_id "AGAP004754-PA";
2L	VectorBase	exon	3064286	3064911	.	+	.	gene_id "AGAP004754"; transcript_id "AGAP004754-RA"; exon_number "4"; gene_name "CASPL2"; seqedit "false";
2L	VectorBase	CDS	3064286	3064658	.	+	2	gene_id "AGAP004754"; transcript_id "AGAP004754-RA"; exon_number "4"; gene_name "CASPL2"; protein_id "AGAP004754-PA";
2L	VectorBase	exon	3065637	3065791	.	+	.	gene_id "AGAP004755"; transcript_id "AGAP004755-RA"; exon_number "1"; seqedit "false";
2L	VectorBase	CDS	3065696	3065791	.	+	0	gene_id "AGAP004755"; transcript_id "AGAP004755-RA"; exon_number "1"; protein_id "AGAP004755-PA";
2L	VectorBase	start_codon	3065696	3065698	.	+	0	gene_id "AGAP004755"; transcript_id "AGAP004755-RA"; exon_number "1";
2L	VectorBase	exon	3065856	3066950	.	+	.	gene_id "AGAP004755"; transcript_id "AGAP004755-RA"; exon_number "2"; seqedit "false";
2L	VectorBase	CDS	3065856	3066947	.	+	0	gene_id "AGAP004755"; transcript_id "AGAP004755-RA"; exon_number "2"; protein_id "AGAP004755-PA";
2L	VectorBase	exon	3067467	3068314	.	-	.	gene_id "AGAP004756"; transcript_id "AGAP004756-RA"; exon_number "1"; seqedit "false";
2L	VectorBase	CDS	3067467	3068278	.	-	0	gene_id "AGAP004756"; transcript_id "AGAP004756-RA"; exon_number "1"; protein_id "AGAP004756-PA";
2L	VectorBase	start_codon	3068276	3068278	.	-	0	gene_id "AGAP004756"; transcript_id "AGAP004756-RA"; exon_number "1";
2L	VectorBase	exon	3066808	3067393	.	-	.	gene_id "AGAP004756"; transcript_id "AGAP004756-RA"; exon_number "2"; seqedit "false";
2L	VectorBase	CDS	3066976	3067393	.	-	2	gene_id "AGAP004756"; transcript_id "AGAP004756-RA"; exon_number "2"; protein_id "AGAP004756-PA";
2L	VectorBase	exon	3068708	3068804	.	+	.	gene_id "AGAP013546"; transcript_id "AGAP013546-RA"; exon_number "1"; seqedit "false";
2L	VectorBase	CDS	3068763	3068804	.	+	0	gene_id "AGAP013546"; transcript_id "AGAP013546-RA"; exon_number "1"; protein_id "AGAP013546-PA";
2L	VectorBase	start_codon	3068763	3068765	.	+	0	gene_id "AGAP013546"; transcript_id "AGAP013546-RA"; exon_number "1";
2L	VectorBase	exon	3068886	3069527	.	+	.	gene_id "AGAP013546"; transcript_id "AGAP013546-RA"; exon_number "2"; seqedit "false";
2L	VectorBase	CDS	3068886	3069155	.	+	0	gene_id "AGAP013546"; transcript_id "AGAP013546-RA"; exon_number "2"; protein_id "AGAP013546-PA";
2L	VectorBase	exon	3069282	3070019	.	+	.	gene_id "AGAP004757"; transcript_id "AGAP004757-RA"; exon_number "1"; seqedit "false";
2L	VectorBase	CDS	3069282	3070019	.	+	0	gene_id "AGAP004757"; transcript_id "AGAP004757-RA"; exon_number "1"; protein_id "AGAP004757-PA";
2L	VectorBase	start_codon	3069282	3069284	.	+	0	gene_id "AGAP004757"; transcript_id "AGAP004757-RA"; exon_number "1";
2L	VectorBase	exon	3070087	3070456	.	+	.	gene_id "AGAP004757"; transcript_id "AGAP004757-RA"; exon_number "2"; seqedit "false";
2L	VectorBase	CDS	3070087	3070374	.	+	0	gene_id "AGAP004757"; transcript_id "AGAP004757-RA"; exon_number "2"; protein_id "AGAP004757-PA";
2L	VectorBase	exon	3072316	3072366	.	-	.	gene_id "AGAP004758"; transcript_id "AGAP004758-RC"; exon_number "1"; seqedit "false";
2L	VectorBase	exon	3071646	3072227	.	-	.	gene_id "AGAP004758"; transcript_id "AGAP004758-RC"; exon_number "2"; seqedit "false";
2L	VectorBase	CDS	3071646	3072193	.	-	0	gene_id "AGAP004758"; transcript_id "AGAP004758-RC"; exon_number "2"; protein_id "AGAP004758-PC";
2L	VectorBase	start_codon	3072191	3072193	.	-	0	gene_id "AGAP004758"; transcript_id "AGAP004758-RC"; exon_number "2";
2L	VectorBase	exon	3070600	3071574	.	-	.	gene_id "AGAP004758"; transcript_id "AGAP004758-RC"; exon_number "3"; seqedit "false";
2L	VectorBase	CDS	3070770	3071574	.	-	2	gene_id "AGAP004758"; transcript_id "AGAP004758-RC"; exon_number "3"; protein_id "AGAP004758-PC";
2L	VectorBase	exon	3072316	3072473	.	-	.	gene_id "AGAP004758"; transcript_id "AGAP004758-RB"; exon_number "1"; seqedit "false";
2L	VectorBase	exon	3071646	3072197	.	-	.	gene_id "AGAP004758"; transcript_id "AGAP004758-RB"; exon_number "2"; seqedit "false";
2L	VectorBase	CDS	3071646	3072193	.	-	0	gene_id "AGAP004758"; transcript_id "AGAP004758-RB"; exon_number "2"; protein_id "AGAP004758-PB";
2L	VectorBase	start_codon	3072191	3072193	.	-	0	gene_id "AGAP004758"; transcript_id "AGAP004758-RB"; exon_number "2";
2L	VectorBase	exon	3070600	3071550	.	-	.	gene_id "AGAP004758"; transcript_id "AGAP004758-RB"; exon_number "3"; seqedit "false";
2L	VectorBase	CDS	3070770	3071550	.	-	2	gene_id "AGAP004758"; transcript_id "AGAP004758-RB"; exon_number "3"; protein_id "AGAP004758-PB";
2L	VectorBase	exon	3072316	3072473	.	-	.	gene_id "AGAP004758"; transcript_id "AGAP004758-RA"; exon_number "1"; seqedit "false";
2L	VectorBase	exon	3071646	3072197	.	-	.	gene_id "AGAP004758"; transcript_id "AGAP004758-RA"; exon_number "2"; seqedit "false";
2L	VectorBase	CDS	3071646	3072193	.	-	0	gene_id "AGAP004758"; transcript_id "AGAP004758-RA"; exon_number "2"; protein_id "AGAP004758-PA";
2L	VectorBase	start_codon	3072191	3072193	.	-	0	gene_id "AGAP004758"; transcript_id "AGAP004758-RA"; exon_number "2";
2L	VectorBase	exon	3070600	3071574	.	-	.	gene_id "AGAP004758"; transcript_id "AGAP004758-RA"; exon_number "3"; seqedit "false";
2L	VectorBase	CDS	3070770	3071574	.	-	2	gene_id "AGAP004758"; transcript_id "AGAP004758-RA"; exon_number "3"; protein_id "AGAP004758-PA";
2L	VectorBase	exon	3075360	3076135	.	+	.	gene_id "AGAP004759"; transcript_id "AGAP004759-RA"; exon_number "1"; seqedit "false";
2L	VectorBase	CDS	3075389	3076072	.	+	0	gene_id "AGAP004759"; transcript_id "AGAP004759-RA"; exon_number "1"; protein_id "AGAP004759-PA";
2L	VectorBase	start_codon	3075389	3075391	.	+	0	gene_id "AGAP004759"; transcript_id "AGAP004759-RA"; exon_number "1";
2L	VectorBase	exon	3081759	3081900	.	-	.	gene_id "AGAP004760"; transcript_id "AGAP004760-RA"; exon_number "1"; seqedit "false";
2L	VectorBase	CDS	3081759	3081900	.	-	0	gene_id "AGAP004760"; transcript_id "AGAP004760-RA"; exon_number "1"; protein_id "AGAP004760-PA";
2L	VectorBase	exon	3081416	3081679	.	-	.	gene_id "AGAP004760"; transcript_id "AGAP004760-RA"; exon_number "2"; seqedit "false";
2L	VectorBase	CDS	3081416	3081679	.	-	1	gene_id "AGAP004760"; transcript_id "AGAP004760-RA"; exon_number "2"; protein_id "AGAP004760-PA";
2L	VectorBase	exon	3080556	3081340	.	-	.	gene_id "AGAP004760"; transcript_id "AGAP004760-RA"; exon_number "3"; seqedit "false";
2L	VectorBase	CDS	3080658	3081340	.	-	1	gene_id "AGAP004760"; transcript_id "AGAP004760-RA"; exon_number "3"; protein_id "AGAP004760-PA";
2L	VectorBase	exon	3127125	3127162	.	+	.	gene_id "AGAP004761"; transcript_id "AGAP004761-RA"; exon_number "1"; seqedit "false";
2L	VectorBase	CDS	3127125	3127162	.	+	0	gene_id "AGAP004761"; transcript_id "AGAP004761-RA"; exon_number "1"; protein_id "AGAP004761-PA";
2L	VectorBase	start_codon	3127125	3127127	.	+	0	gene_id "AGAP004761"; transcript_id "AGAP004761-RA"; exon_number "1";
2L	VectorBase	exon	3127363	3127483	.	+	.	gene_id "AGAP004761"; transcript_id "AGAP004761-RA"; exon_number "2"; seqedit "false";
2L	VectorBase	CDS	3127363	3127483	.	+	2	gene_id "AGAP004761"; transcript_id "AGAP004761-RA"; exon_number "2"; protein_id "AGAP004761-PA";
2L	VectorBase	exon	3127559	3127755	.	+	.	gene_id "AGAP004761"; transcript_id "AGAP004761-RA"; exon_number "3"; seqedit "false";
2L	VectorBase	CDS	3127559	3127755	.	+	0	gene_id "AGAP004761"; transcript_id "AGAP004761-RA"; exon_number "3"; protein_id "AGAP004761-PA";
2L	VectorBase	exon	3127851	3127964	.	+	.	gene_id "AGAP004761"; transcript_id "AGAP004761-RA"; exon_number "4"; seqedit "false";
2L	VectorBase	CDS	3127851	3127964	.	+	2	gene_id "AGAP004761"; transcript_id "AGAP004761-RA"; exon_number "4"; protein_id "AGAP004761-PA";
2L	VectorBase	exon	3128817	3128999	.	+	.	gene_id "AGAP004761"; transcript_id "AGAP004761-RA"; exon_number "5"; seqedit "false";
2L	VectorBase	CDS	3128817	3128999	.	+	2	gene_id "AGAP004761"; transcript_id "AGAP004761-RA"; exon_number "5"; protein_id "AGAP004761-PA";
2L	VectorBase	exon	3129076	3131071	.	+	.	gene_id "AGAP004761"; transcript_id "AGAP004761-RA"; exon_number "6"; seqedit "false";
2L	VectorBase	CDS	3129076	3131068	.	+	2	gene_id "AGAP004761"; transcript_id "AGAP004761-RA"; exon_number "6"; protein_id "AGAP004761-PA";
2L	VectorBase	exon	3150315	3150582	.	+	.	gene_id "AGAP004762"; transcript_id "AGAP004762-RA"; exon_number "1"; seqedit "false";
2L	VectorBase	exon	3150993	3151347	.	+	.	gene_id "AGAP004762"; transcript_id "AGAP004762-RA"; exon_number "2"; seqedit "false";
2L	VectorBase	CDS	3151046	3151347	.	+	0	gene_id "AGAP004762"; transcript_id "AGAP004762-RA"; exon_number "2"; protein_id "AGAP004762-PA";
2L	VectorBase	start_codon	3151046	3151048	.	+	0	gene_id "AGAP004762"; transcript_id "AGAP004762-RA"; exon_number "2";
2L	VectorBase	exon	3151437	3151676	.	+	.	gene_id "AGAP004762"; transcript_id "AGAP004762-RA"; exon_number "3"; seqedit "false";
2L	VectorBase	CDS	3151437	3151676	.	+	2	gene_id "AGAP004762"; transcript_id "AGAP004762-RA"; exon_number "3"; protein_id "AGAP004762-PA";
2L	VectorBase	exon	3151758	3152338	.	+	.	gene_id "AGAP004762"; transcript_id "AGAP004762-RA"; exon_number "4"; seqedit "false";
2L	VectorBase	CDS	3151758	3152139	.	+	2	gene_id "AGAP004762"; transcript_id "AGAP004762-RA"; exon_number "4"; protein_id "AGAP004762-PA";
2L	VectorBase	exon	3152721	3153022	.	+	.	gene_id "AGAP004763"; transcript_id "AGAP004763-RA"; exon_number "1"; seqedit "false";
2L	VectorBase	CDS	3152721	3153022	.	+	0	gene_id "AGAP004763"; transcript_id "AGAP004763-RA"; exon_number "1"; protein_id "AGAP004763-PA";
2L	VectorBase	start_codon	3152721	3152723	.	+	0	gene_id "AGAP004763"; transcript_id "AGAP004763-RA"; exon_number "1";
2L	VectorBase	exon	3153085	3153523	.	+	.	gene_id "AGAP004763"; transcript_id "AGAP004763-RA"; exon_number "2"; seqedit "false";
2L	VectorBase	CDS	3153085	3153523	.	+	2	gene_id "AGAP004763"; transcript_id "AGAP004763-RA"; exon_number "2"; protein_id "AGAP004763-PA";
2L	VectorBase	exon	3153579	3153806	.	+	.	gene_id "AGAP004763"; transcript_id "AGAP004763-RA"; exon_number "3"; seqedit "false";
2L	VectorBase	CDS	3153579	3153803	.	+	0	gene_id "AGAP004763"; transcript_id "AGAP004763-RA"; exon_number "3"; protein_id "AGAP004763-PA";
2L	VectorBase	exon	3154590	3156095	.	-	.	gene_id "AGAP004764"; transcript_id "AGAP004764-RA"; exon_number "1"; seqedit "false";
2L	VectorBase	CDS	3154593	3156095	.	-	0	gene_id "AGAP004764"; transcript_id "AGAP004764-RA"; exon_number "1"; protein_id "AGAP004764-PA";
2L	VectorBase	start_codon	3156093	3156095	.	-	0	gene_id "AGAP004764"; transcript_id "AGAP004764-RA"; exon_number "1";
2L	VectorBase	exon	3156536	3156551	.	+	.	gene_id "AGAP004765"; transcript_id "AGAP004765-RA"; exon_number "1"; seqedit "false";
2L	VectorBase	CDS	3156536	3156551	.	+	0	gene_id "AGAP004765"; transcript_id "AGAP004765-RA"; exon_number "1"; protein_id "AGAP004765-PA";
2L	VectorBase	start_codon	3156536	3156538	.	+	0	gene_id "AGAP004765"; transcript_id "AGAP004765-RA"; exon_number "1";
2L	VectorBase	exon	3156618	3159336	.	+	.	gene_id "AGAP004765"; transcript_id "AGAP004765-RA"; exon_number "2"; seqedit "false";
2L	VectorBase	CDS	3156618	3158785	.	+	1	gene_id "AGAP004765"; transcript_id "AGAP004765-RA"; exon_number "2"; protein_id "AGAP004765-PA";
2L	VectorBase	exon	3158856	3159260	.	-	.	gene_id "AGAP028129"; transcript_id "AGAP028129-RA"; exon_number "1"; seqedit "false";
2L	VectorBase	CDS	3158859	3159260	.	-	0	gene_id "AGAP028129"; transcript_id "AGAP028129-RA"; exon_number "1"; protein_id "AGAP028129-PA";
2L	VectorBase	start_codon	3159258	3159260	.	-	0	gene_id "AGAP028129"; transcript_id "AGAP028129-RA"; exon_number "1";
2L	VectorBase	exon	3163010	3163063	.	+	.	gene_id "AGAP004766"; transcript_id "AGAP004766-RB"; exon_number "1"; seqedit "false";
2L	VectorBase	exon	3167653	3168082	.	+	.	gene_id "AGAP004766"; transcript_id "AGAP004766-RB"; exon_number "2"; seqedit "false";
2L	VectorBase	CDS	3168038	3168082	.	+	0	gene_id "AGAP004766"; transcript_id "AGAP004766-RB"; exon_number "2"; protein_id "AGAP004766-PC";
2L	VectorBase	start_codon	3168038	3168040	.	+	0	gene_id "AGAP004766"; transcript_id "AGAP004766-RB"; exon_number "2";
2L	VectorBase	exon	3168864	3168932	.	+	.	gene_id "AGAP004766"; transcript_id "AGAP004766-RB"; exon_number "3"; seqedit "false";
2L	VectorBase	CDS	3168864	3168932	.	+	0	gene_id "AGAP004766"; transcript_id "AGAP004766-RB"; exon_number "3"; protein_id "AGAP004766-PC";
2L	VectorBase	exon	3169010	3169112	.	+	.	gene_id "AGAP004766"; transcript_id "AGAP004766-RB"; exon_number "4"; seqedit "false";
2L	VectorBase	CDS	3169010	3169112	.	+	0	gene_id "AGAP004766"; transcript_id "AGAP004766-RB"; exon_number "4"; protein_id "AGAP004766-PC";
2L	VectorBase	exon	3169164	3169226	.	+	.	gene_id "AGAP004766"; transcript_id "AGAP004766-RB"; exon_number "5"; seqedit "false";
2L	VectorBase	CDS	3169164	3169226	.	+	1	gene_id "AGAP004766"; transcript_id "AGAP004766-RB"; exon_number "5"; protein_id "AGAP004766-PC";
2L	VectorBase	exon	3170459	3170592	.	+	.	gene_id "AGAP004766"; transcript_id "AGAP004766-RB"; exon_number "6"; seqedit "false";
2L	VectorBase	CDS	3170459	3170592	.	+	1	gene_id "AGAP004766"; transcript_id "AGAP004766-RB"; exon_number "6"; protein_id "AGAP004766-PC";
2L	VectorBase	exon	3170692	3170758	.	+	.	gene_id "AGAP004766"; transcript_id "AGAP004766-RB"; exon_number "7"; seqedit "false";
2L	VectorBase	CDS	3170692	3170758	.	+	0	gene_id "AGAP004766"; transcript_id "AGAP004766-RB"; exon_number "7"; protein_id "AGAP004766-PC";
2L	VectorBase	exon	3171232	3171332	.	+	.	gene_id "AGAP004766"; transcript_id "AGAP004766-RB"; exon_number "8"; seqedit "false";
2L	VectorBase	CDS	3171232	3171332	.	+	1	gene_id "AGAP004766"; transcript_id "AGAP004766-RB"; exon_number "8"; protein_id "AGAP004766-PC";
2L	VectorBase	exon	3171516	3171619	.	+	.	gene_id "AGAP004766"; transcript_id "AGAP004766-RB"; exon_number "9"; seqedit "false";
2L	VectorBase	CDS	3171516	3171619	.	+	0	gene_id "AGAP004766"; transcript_id "AGAP004766-RB"; exon_number "9"; protein_id "AGAP004766-PC";
2L	VectorBase	exon	3171690	3171787	.	+	.	gene_id "AGAP004766"; transcript_id "AGAP004766-RB"; exon_number "10"; seqedit "false";
2L	VectorBase	CDS	3171690	3171787	.	+	2	gene_id "AGAP004766"; transcript_id "AGAP004766-RB"; exon_number "10"; protein_id "AGAP004766-PC";
2L	VectorBase	exon	3175059	3175183	.	+	.	gene_id "AGAP004766"; transcript_id "AGAP004766-RB"; exon_number "11"; seqedit "false";
2L	VectorBase	CDS	3175059	3175183	.	+	1	gene_id "AGAP004766"; transcript_id "AGAP004766-RB"; exon_number "11"; protein_id "AGAP004766-PC";
2L	VectorBase	exon	3175254	3178079	.	+	.	gene_id "AGAP004766"; transcript_id "AGAP004766-RB"; exon_number "12"; seqedit "false";
2L	VectorBase	CDS	3175254	3175376	.	+	0	gene_id "AGAP004766"; transcript_id "AGAP004766-RB"; exon_number "12"; protein_id "AGAP004766-PC";
2L	VectorBase	exon	3167681	3168082	.	+	.	gene_id "AGAP004766"; transcript_id "AGAP004766-RA"; exon_number "1"; seqedit "false";
2L	VectorBase	CDS	3168038	3168082	.	+	0	gene_id "AGAP004766"; transcript_id "AGAP004766-RA"; exon_number "1"; protein_id "AGAP004766-PA";
2L	VectorBase	start_codon	3168038	3168040	.	+	0	gene_id "AGAP004766"; transcript_id "AGAP004766-RA"; exon_number "1";
2L	VectorBase	exon	3168864	3168932	.	+	.	gene_id "AGAP004766"; transcript_id "AGAP004766-RA"; exon_number "2"; seqedit "false";
2L	VectorBase	CDS	3168864	3168932	.	+	0	gene_id "AGAP004766"; transcript_id "AGAP004766-RA"; exon_number "2"; protein_id "AGAP004766-PA";
2L	VectorBase	exon	3169010	3169112	.	+	.	gene_id "AGAP004766"; transcript_id "AGAP004766-RA"; exon_number "3"; seqedit "false";
2L	VectorBase	CDS	3169010	3169112	.	+	0	gene_id "AGAP004766"; transcript_id "AGAP004766-RA"; exon_number "3"; protein_id "AGAP004766-PA";
2L	VectorBase	exon	3169164	3169226	.	+	.	gene_id "AGAP004766"; transcript_id "AGAP004766-RA"; exon_number "4"; seqedit "false";
2L	VectorBase	CDS	3169164	3169226	.	+	1	gene_id "AGAP004766"; transcript_id "AGAP004766-RA"; exon_number "4"; protein_id "AGAP004766-PA";
2L	VectorBase	exon	3170459	3170592	.	+	.	gene_id "AGAP004766"; transcript_id "AGAP004766-RA"; exon_number "5"; seqedit "false";
2L	VectorBase	CDS	3170459	3170592	.	+	1	gene_id "AGAP004766"; transcript_id "AGAP004766-RA"; exon_number "5"; protein_id "AGAP004766-PA";
2L	VectorBase	exon	3170692	3170758	.	+	.	gene_id "AGAP004766"; transcript_id "AGAP004766-RA"; exon_number "6"; seqedit "false";
2L	VectorBase	CDS	3170692	3170758	.	+	0	gene_id "AGAP004766"; transcript_id "AGAP004766-RA"; exon_number "6"; protein_id "AGAP004766-PA";
2L	VectorBase	exon	3171232	3171332	.	+	.	gene_id "AGAP004766"; transcript_id "AGAP004766-RA"; exon_number "7"; seqedit "false";
2L	VectorBase	CDS	3171232	3171332	.	+	1	gene_id "AGAP004766"; transcript_id "AGAP004766-RA"; exon_number "7"; protein_id "AGAP004766-PA";
2L	VectorBase	exon	3171516	3171619	.	+	.	gene_id "AGAP004766"; transcript_id "AGAP004766-RA"; exon_number "8"; seqedit "false";
2L	VectorBase	CDS	3171516	3171619	.	+	0	gene_id "AGAP004766"; transcript_id "AGAP004766-RA"; exon_number "8"; protein_id "AGAP004766-PA";
2L	VectorBase	exon	3171690	3171787	.	+	.	gene_id "AGAP004766"; transcript_id "AGAP004766-RA"; exon_number "9"; seqedit "false";
2L	VectorBase	CDS	3171690	3171787	.	+	2	gene_id "AGAP004766"; transcript_id "AGAP004766-RA"; exon_number "9"; protein_id "AGAP004766-PA";
2L	VectorBase	exon	3174131	3174240	.	+	.	gene_id "AGAP004766"; transcript_id "AGAP004766-RA"; exon_number "10"; seqedit "false";
2L	VectorBase	CDS	3174131	3174237	.	+	1	gene_id "AGAP004766"; transcript_id "AGAP004766-RA"; exon_number "10"; protein_id "AGAP004766-PA";
2L	VectorBase	exon	3170282	3170592	.	+	.	gene_id "AGAP004766"; transcript_id "AGAP004766-RD"; exon_number "1"; seqedit "false";
2L	VectorBase	CDS	3170476	3170592	.	+	0	gene_id "AGAP004766"; transcript_id "AGAP004766-RD"; exon_number "1"; protein_id "AGAP004766-PE";
2L	VectorBase	start_codon	3170476	3170478	.	+	0	gene_id "AGAP004766"; transcript_id "AGAP004766-RD"; exon_number "1";
2L	VectorBase	exon	3170692	3170758	.	+	.	gene_id "AGAP004766"; transcript_id "AGAP004766-RD"; exon_number "2"; seqedit "false";
2L	VectorBase	CDS	3170692	3170758	.	+	0	gene_id "AGAP004766"; transcript_id "AGAP004766-RD"; exon_number "2"; protein_id "AGAP004766-PE";
2L	VectorBase	exon	3171247	3171332	.	+	.	gene_id "AGAP004766"; transcript_id "AGAP004766-RD"; exon_number "3"; seqedit "false";
2L	VectorBase	CDS	3171247	3171332	.	+	1	gene_id "AGAP004766"; transcript_id "AGAP004766-RD"; exon_number "3"; protein_id "AGAP004766-PE";
2L	VectorBase	exon	3171516	3171619	.	+	.	gene_id "AGAP004766"; transcript_id "AGAP004766-RD"; exon_number "4"; seqedit "false";
2L	VectorBase	CDS	3171516	3171619	.	+	0	gene_id "AGAP004766"; transcript_id "AGAP004766-RD"; exon_number "4"; protein_id "AGAP004766-PE";
2L	VectorBase	exon	3171690	3171787	.	+	.	gene_id "AGAP004766"; transcript_id "AGAP004766-RD"; exon_number "5"; seqedit "false";
2L	VectorBase	CDS	3171690	3171787	.	+	2	gene_id "AGAP004766"; transcript_id "AGAP004766-RD"; exon_number "5"; protein_id "AGAP004766-PE";
2L	VectorBase	exon	3175059	3175183	.	+	.	gene_id "AGAP004766"; transcript_id "AGAP004766-RD"; exon_number "6"; seqedit "false";
2L	VectorBase	CDS	3175059	3175183	.	+	1	gene_id "AGAP004766"; transcript_id "AGAP004766-RD"; exon_number "6"; protein_id "AGAP004766-PE";
2L	VectorBase	exon	3175254	3178079	.	+	.	gene_id "AGAP004766"; transcript_id "AGAP004766-RD"; exon_number "7"; seqedit "false";
2L	VectorBase	CDS	3175254	3175376	.	+	0	gene_id "AGAP004766"; transcript_id "AGAP004766-RD"; exon_number "7"; protein_id "AGAP004766-PE";
2L	VectorBase	exon	3170282	3170592	.	+	.	gene_id "AGAP004766"; transcript_id "AGAP004766-RF"; exon_number "1"; seqedit "false";
2L	VectorBase	CDS	3170476	3170592	.	+	0	gene_id "AGAP004766"; transcript_id "AGAP004766-RF"; exon_number "1"; protein_id "AGAP004766-PG";
2L	VectorBase	start_codon	3170476	3170478	.	+	0	gene_id "AGAP004766"; transcript_id "AGAP004766-RF"; exon_number "1";
2L	VectorBase	exon	3170692	3170758	.	+	.	gene_id "AGAP004766"; transcript_id "AGAP004766-RF"; exon_number "2"; seqedit "false";
2L	VectorBase	CDS	3170692	3170758	.	+	0	gene_id "AGAP004766"; transcript_id "AGAP004766-RF"; exon_number "2"; protein_id "AGAP004766-PG";
2L	VectorBase	exon	3171247	3171332	.	+	.	gene_id "AGAP004766"; transcript_id "AGAP004766-RF"; exon_number "3"; seqedit "false";
2L	VectorBase	CDS	3171247	3171332	.	+	1	gene_id "AGAP004766"; transcript_id "AGAP004766-RF"; exon_number "3"; protein_id "AGAP004766-PG";
2L	VectorBase	exon	3171516	3171619	.	+	.	gene_id "AGAP004766"; transcript_id "AGAP004766-RF"; exon_number "4"; seqedit "false";
2L	VectorBase	CDS	3171516	3171619	.	+	0	gene_id "AGAP004766"; transcript_id "AGAP004766-RF"; exon_number "4"; protein_id "AGAP004766-PG";
2L	VectorBase	exon	3171690	3171787	.	+	.	gene_id "AGAP004766"; transcript_id "AGAP004766-RF"; exon_number "5"; seqedit "false";
2L	VectorBase	CDS	3171690	3171787	.	+	2	gene_id "AGAP004766"; transcript_id "AGAP004766-RF"; exon_number "5"; protein_id "AGAP004766-PG";
2L	VectorBase	exon	3174131	3174240	.	+	.	gene_id "AGAP004766"; transcript_id "AGAP004766-RF"; exon_number "6"; seqedit "false";
2L	VectorBase	CDS	3174131	3174237	.	+	1	gene_id "AGAP004766"; transcript_id "AGAP004766-RF"; exon_number "6"; protein_id "AGAP004766-PG";
2L	VectorBase	exon	3196439	3196599	.	-	.	gene_id "AGAP004767"; transcript_id "AGAP004767-RA"; exon_number "1"; seqedit "false";
2L	VectorBase	CDS	3196439	3196599	.	-	0	gene_id "AGAP004767"; transcript_id "AGAP004767-RA"; exon_number "1"; protein_id "AGAP004767-PA";
2L	VectorBase	start_codon	3196597	3196599	.	-	0	gene_id "AGAP004767"; transcript_id "AGAP004767-RA"; exon_number "1";
2L	VectorBase	exon	3196123	3196346	.	-	.	gene_id "AGAP004767"; transcript_id "AGAP004767-RA"; exon_number "2"; seqedit "false";
2L	VectorBase	CDS	3196123	3196346	.	-	2	gene_id "AGAP004767"; transcript_id "AGAP004767-RA"; exon_number "2"; protein_id "AGAP004767-PA";
2L	VectorBase	exon	3195641	3195995	.	-	.	gene_id "AGAP004767"; transcript_id "AGAP004767-RA"; exon_number "3"; seqedit "false";
2L	VectorBase	CDS	3195641	3195995	.	-	1	gene_id "AGAP004767"; transcript_id "AGAP004767-RA"; exon_number "3"; protein_id "AGAP004767-PA";
2L	VectorBase	exon	3195319	3195493	.	-	.	gene_id "AGAP004767"; transcript_id "AGAP004767-RA"; exon_number "4"; seqedit "false";
2L	VectorBase	CDS	3195319	3195493	.	-	2	gene_id "AGAP004767"; transcript_id "AGAP004767-RA"; exon_number "4"; protein_id "AGAP004767-PA";
2L	VectorBase	exon	3194926	3195182	.	-	.	gene_id "AGAP004767"; transcript_id "AGAP004767-RA"; exon_number "5"; seqedit "false";
2L	VectorBase	CDS	3194926	3195182	.	-	0	gene_id "AGAP004767"; transcript_id "AGAP004767-RA"; exon_number "5"; protein_id "AGAP004767-PA";
2L	VectorBase	exon	3194585	3194746	.	-	.	gene_id "AGAP004767"; transcript_id "AGAP004767-RA"; exon_number "6"; seqedit "false";
2L	VectorBase	CDS	3194585	3194746	.	-	2	gene_id "AGAP004767"; transcript_id "AGAP004767-RA"; exon_number "6"; protein_id "AGAP004767-PA";
2L	VectorBase	exon	3194035	3194446	.	-	.	gene_id "AGAP004767"; transcript_id "AGAP004767-RA"; exon_number "7"; seqedit "false";
2L	VectorBase	CDS	3194038	3194446	.	-	2	gene_id "AGAP004767"; transcript_id "AGAP004767-RA"; exon_number "7"; protein_id "AGAP004767-PA";
2L	VectorBase	exon	3322368	3322501	.	-	.	gene_id "AGAP004768"; transcript_id "AGAP004768-RB"; exon_number "1"; seqedit "false";
2L	VectorBase	CDS	3322368	3322463	.	-	0	gene_id "AGAP004768"; transcript_id "AGAP004768-RB"; exon_number "1"; protein_id "AGAP004768-PB";
2L	VectorBase	start_codon	3322461	3322463	.	-	0	gene_id "AGAP004768"; transcript_id "AGAP004768-RB"; exon_number "1";
2L	VectorBase	exon	3289799	3289860	.	-	.	gene_id "AGAP004768"; transcript_id "AGAP004768-RB"; exon_number "2"; seqedit "false";
2L	VectorBase	CDS	3289799	3289860	.	-	0	gene_id "AGAP004768"; transcript_id "AGAP004768-RB"; exon_number "2"; protein_id "AGAP004768-PB";
2L	VectorBase	exon	3289579	3289733	.	-	.	gene_id "AGAP004768"; transcript_id "AGAP004768-RB"; exon_number "3"; seqedit "false";
2L	VectorBase	CDS	3289579	3289733	.	-	1	gene_id "AGAP004768"; transcript_id "AGAP004768-RB"; exon_number "3"; protein_id "AGAP004768-PB";
2L	VectorBase	exon	3289330	3289494	.	-	.	gene_id "AGAP004768"; transcript_id "AGAP004768-RB"; exon_number "4"; seqedit "false";
2L	VectorBase	CDS	3289330	3289494	.	-	2	gene_id "AGAP004768"; transcript_id "AGAP004768-RB"; exon_number "4"; protein_id "AGAP004768-PB";
2L	VectorBase	exon	3288968	3289250	.	-	.	gene_id "AGAP004768"; transcript_id "AGAP004768-RB"; exon_number "5"; seqedit "false";
2L	VectorBase	CDS	3288968	3289250	.	-	2	gene_id "AGAP004768"; transcript_id "AGAP004768-RB"; exon_number "5"; protein_id "AGAP004768-PB";
2L	VectorBase	exon	3288289	3288896	.	-	.	gene_id "AGAP004768"; transcript_id "AGAP004768-RB"; exon_number "6"; seqedit "false";
2L	VectorBase	CDS	3288289	3288896	.	-	1	gene_id "AGAP004768"; transcript_id "AGAP004768-RB"; exon_number "6"; protein_id "AGAP004768-PB";
2L	VectorBase	exon	3288076	3288219	.	-	.	gene_id "AGAP004768"; transcript_id "AGAP004768-RB"; exon_number "7"; seqedit "false";
2L	VectorBase	CDS	3288122	3288219	.	-	2	gene_id "AGAP004768"; transcript_id "AGAP004768-RB"; exon_number "7"; protein_id "AGAP004768-PB";
2L	VectorBase	stop_codon	3288119	3288121	.	-	0	gene_id "AGAP004768"; transcript_id "AGAP004768-RB"; exon_number "7";
2L	VectorBase	exon	3289930	3290094	.	-	.	gene_id "AGAP004768"; transcript_id "AGAP004768-RA"; exon_number "1"; seqedit "false";
2L	VectorBase	CDS	3289930	3290025	.	-	0	gene_id "AGAP004768"; transcript_id "AGAP004768-RA"; exon_number "1"; protein_id "AGAP004768-PA";
2L	VectorBase	start_codon	3290023	3290025	.	-	0	gene_id "AGAP004768"; transcript_id "AGAP004768-RA"; exon_number "1";
2L	VectorBase	exon	3289799	3289860	.	-	.	gene_id "AGAP004768"; transcript_id "AGAP004768-RA"; exon_number "2"; seqedit "false";
2L	VectorBase	CDS	3289799	3289860	.	-	0	gene_id "AGAP004768"; transcript_id "AGAP004768-RA"; exon_number "2"; protein_id "AGAP004768-PA";
2L	VectorBase	exon	3289579	3289733	.	-	.	gene_id "AGAP004768"; transcript_id "AGAP004768-RA"; exon_number "3"; seqedit "false";
2L	VectorBase	CDS	3289579	3289733	.	-	1	gene_id "AGAP004768"; transcript_id "AGAP004768-RA"; exon_number "3"; protein_id "AGAP004768-PA";
2L	VectorBase	exon	3289330	3289494	.	-	.	gene_id "AGAP004768"; transcript_id "AGAP004768-RA"; exon_number "4"; seqedit "false";
2L	VectorBase	CDS	3289330	3289494	.	-	2	gene_id "AGAP004768"; transcript_id "AGAP004768-RA"; exon_number "4"; protein_id "AGAP004768-PA";
2L	VectorBase	exon	3288968	3289250	.	-	.	gene_id "AGAP004768"; transcript_id "AGAP004768-RA"; exon_number "5"; seqedit "false";
2L	VectorBase	CDS	3288968	3289250	.	-	2	gene_id "AGAP004768"; transcript_id "AGAP004768-RA"; exon_number "5"; protein_id "AGAP004768-PA";
2L	VectorBase	exon	3288289	3288896	.	-	.	gene_id "AGAP004768"; transcript_id "AGAP004768-RA"; exon_number "6"; seqedit "false";
2L	VectorBase	CDS	3288289	3288896	.	-	1	gene_id "AGAP004768"; transcript_id "AGAP004768-RA"; exon_number "6"; protein_id "AGAP004768-PA";
2L	VectorBase	exon	3288076	3288219	.	-	.	gene_id "AGAP004768"; transcript_id "AGAP004768-RA"; exon_number "7"; seqedit "false";
2L	VectorBase	CDS	3288122	3288219	.	-	2	gene_id "AGAP004768"; transcript_id "AGAP004768-RA"; exon_number "7"; protein_id "AGAP004768-PA";
2L	VectorBase	stop_codon	3288119	3288121	.	-	0	gene_id "AGAP004768"; transcript_id "AGAP004768-RA"; exon_number "7";
2L	VectorBase	exon	3297616	3298709	.	+	.	gene_id "AGAP004769"; transcript_id "AGAP004769-RA"; exon_number "1"; seqedit "false";
2L	VectorBase	CDS	3298575	3298709	.	+	0	gene_id "AGAP004769"; transcript_id "AGAP004769-RA"; exon_number "1"; protein_id "AGAP004769-PA";
2L	VectorBase	start_codon	3298575	3298577	.	+	0	gene_id "AGAP004769"; transcript_id "AGAP004769-RA"; exon_number "1";
2L	VectorBase	exon	3314728	3314865	.	+	.	gene_id "AGAP004769"; transcript_id "AGAP004769-RA"; exon_number "2"; seqedit "false";
2L	VectorBase	CDS	3314728	3314865	.	+	0	gene_id "AGAP004769"; transcript_id "AGAP004769-RA"; exon_number "2"; protein_id "AGAP004769-PA";
2L	VectorBase	exon	3315854	3315971	.	+	.	gene_id "AGAP004769"; transcript_id "AGAP004769-RA"; exon_number "3"; seqedit "false";
2L	VectorBase	CDS	3315854	3315971	.	+	0	gene_id "AGAP004769"; transcript_id "AGAP004769-RA"; exon_number "3"; protein_id "AGAP004769-PA";
2L	VectorBase	exon	3317666	3317823	.	+	.	gene_id "AGAP004769"; transcript_id "AGAP004769-RA"; exon_number "4"; seqedit "false";
2L	VectorBase	CDS	3317666	3317820	.	+	2	gene_id "AGAP004769"; transcript_id "AGAP004769-RA"; exon_number "4"; protein_id "AGAP004769-PA";
2L	VectorBase	stop_codon	3317821	3317823	.	+	0	gene_id "AGAP004769"; transcript_id "AGAP004769-RA"; exon_number "4";
2L	VectorBase	exon	3312914	3312961	.	-	.	gene_id "AGAP004770"; transcript_id "AGAP004770-RA"; exon_number "1"; seqedit "false";
2L	VectorBase	CDS	3312914	3312961	.	-	0	gene_id "AGAP004770"; transcript_id "AGAP004770-RA"; exon_number "1"; protein_id "AGAP004770-PA";
2L	VectorBase	start_codon	3312959	3312961	.	-	0	gene_id "AGAP004770"; transcript_id "AGAP004770-RA"; exon_number "1";
2L	VectorBase	exon	3312614	3312781	.	-	.	gene_id "AGAP004770"; transcript_id "AGAP004770-RA"; exon_number "2"; seqedit "false";
2L	VectorBase	CDS	3312614	3312781	.	-	0	gene_id "AGAP004770"; transcript_id "AGAP004770-RA"; exon_number "2"; protein_id "AGAP004770-PA";
2L	VectorBase	exon	3312046	3312609	.	-	.	gene_id "AGAP004770"; transcript_id "AGAP004770-RA"; exon_number "3"; seqedit "false";
2L	VectorBase	CDS	3312049	3312609	.	-	0	gene_id "AGAP004770"; transcript_id "AGAP004770-RA"; exon_number "3"; protein_id "AGAP004770-PA";
2L	VectorBase	stop_codon	3312046	3312048	.	-	0	gene_id "AGAP004770"; transcript_id "AGAP004770-RA"; exon_number "3";
2L	VectorBase	exon	3339660	3340228	.	-	.	gene_id "AGAP004771"; transcript_id "AGAP004771-RA"; exon_number "1"; seqedit "false";
2L	VectorBase	CDS	3339660	3340228	.	-	0	gene_id "AGAP004771"; transcript_id "AGAP004771-RA"; exon_number "1"; protein_id "AGAP004771-PA";
2L	VectorBase	exon	3328939	3329422	.	-	.	gene_id "AGAP004771"; transcript_id "AGAP004771-RA"; exon_number "2"; seqedit "false";
2L	VectorBase	CDS	3328942	3329422	.	-	1	gene_id "AGAP004771"; transcript_id "AGAP004771-RA"; exon_number "2"; protein_id "AGAP004771-PA";
2L	VectorBase	stop_codon	3328939	3328941	.	-	0	gene_id "AGAP004771"; transcript_id "AGAP004771-RA"; exon_number "2";
2L	VectorBase	exon	3353084	3353159	.	-	.	gene_id "AGAP004772"; transcript_id "AGAP004772-RA"; exon_number "1"; seqedit "false";
2L	VectorBase	CDS	3353084	3353159	.	-	0	gene_id "AGAP004772"; transcript_id "AGAP004772-RA"; exon_number "1"; protein_id "AGAP004772-PA";
2L	VectorBase	start_codon	3353157	3353159	.	-	0	gene_id "AGAP004772"; transcript_id "AGAP004772-RA"; exon_number "1";
2L	VectorBase	exon	3351287	3351470	.	-	.	gene_id "AGAP004772"; transcript_id "AGAP004772-RA"; exon_number "2"; seqedit "false";
2L	VectorBase	CDS	3351287	3351470	.	-	2	gene_id "AGAP004772"; transcript_id "AGAP004772-RA"; exon_number "2"; protein_id "AGAP004772-PA";
2L	VectorBase	exon	3351038	3351203	.	-	.	gene_id "AGAP004772"; transcript_id "AGAP004772-RA"; exon_number "3"; seqedit "false";
2L	VectorBase	CDS	3351038	3351203	.	-	1	gene_id "AGAP004772"; transcript_id "AGAP004772-RA"; exon_number "3"; protein_id "AGAP004772-PA";
2L	VectorBase	exon	3350619	3350969	.	-	.	gene_id "AGAP004772"; transcript_id "AGAP004772-RA"; exon_number "4"; seqedit "false";
2L	VectorBase	CDS	3350619	3350969	.	-	0	gene_id "AGAP004772"; transcript_id "AGAP004772-RA"; exon_number "4"; protein_id "AGAP004772-PA";
2L	VectorBase	exon	3350045	3350533	.	-	.	gene_id "AGAP004772"; transcript_id "AGAP004772-RA"; exon_number "5"; seqedit "false";
2L	VectorBase	CDS	3350045	3350533	.	-	0	gene_id "AGAP004772"; transcript_id "AGAP004772-RA"; exon_number "5"; protein_id "AGAP004772-PA";
2L	VectorBase	exon	3349688	3349955	.	-	.	gene_id "AGAP004772"; transcript_id "AGAP004772-RA"; exon_number "6"; seqedit "false";
2L	VectorBase	CDS	3349688	3349955	.	-	0	gene_id "AGAP004772"; transcript_id "AGAP004772-RA"; exon_number "6"; protein_id "AGAP004772-PA";
2L	VectorBase	exon	3349401	3349613	.	-	.	gene_id "AGAP004772"; transcript_id "AGAP004772-RA"; exon_number "7"; seqedit "false";
2L	VectorBase	CDS	3349401	3349613	.	-	2	gene_id "AGAP004772"; transcript_id "AGAP004772-RA"; exon_number "7"; protein_id "AGAP004772-PA";
2L	VectorBase	exon	3349211	3349316	.	-	.	gene_id "AGAP004772"; transcript_id "AGAP004772-RA"; exon_number "8"; seqedit "false";
2L	VectorBase	CDS	3349211	3349316	.	-	2	gene_id "AGAP004772"; transcript_id "AGAP004772-RA"; exon_number "8"; protein_id "AGAP004772-PA";
2L	VectorBase	exon	3348902	3349126	.	-	.	gene_id "AGAP004772"; transcript_id "AGAP004772-RA"; exon_number "9"; seqedit "false";
2L	VectorBase	CDS	3348902	3349126	.	-	1	gene_id "AGAP004772"; transcript_id "AGAP004772-RA"; exon_number "9"; protein_id "AGAP004772-PA";
2L	VectorBase	exon	3348589	3348760	.	-	.	gene_id "AGAP004772"; transcript_id "AGAP004772-RA"; exon_number "10"; seqedit "false";
2L	VectorBase	CDS	3348589	3348760	.	-	1	gene_id "AGAP004772"; transcript_id "AGAP004772-RA"; exon_number "10"; protein_id "AGAP004772-PA";
2L	VectorBase	exon	3348417	3348515	.	-	.	gene_id "AGAP004772"; transcript_id "AGAP004772-RA"; exon_number "11"; seqedit "false";
2L	VectorBase	CDS	3348420	3348515	.	-	0	gene_id "AGAP004772"; transcript_id "AGAP004772-RA"; exon_number "11"; protein_id "AGAP004772-PA";
2L	VectorBase	stop_codon	3348417	3348419	.	-	0	gene_id "AGAP004772"; transcript_id "AGAP004772-RA"; exon_number "11";
2L	VectorBase	exon	3360197	3361330	.	+	.	gene_id "AGAP004773"; transcript_id "AGAP004773-RA"; exon_number "1"; seqedit "false";
2L	VectorBase	CDS	3360197	3361327	.	+	0	gene_id "AGAP004773"; transcript_id "AGAP004773-RA"; exon_number "1"; protein_id "AGAP004773-PA";
2L	VectorBase	start_codon	3360197	3360199	.	+	0	gene_id "AGAP004773"; transcript_id "AGAP004773-RA"; exon_number "1";
2L	VectorBase	stop_codon	3361328	3361330	.	+	0	gene_id "AGAP004773"; transcript_id "AGAP004773-RA"; exon_number "1";
2L	VectorBase	exon	3389141	3389354	.	+	.	gene_id "AGAP004774"; transcript_id "AGAP004774-RA"; exon_number "1"; seqedit "false";
2L	VectorBase	CDS	3389141	3389354	.	+	0	gene_id "AGAP004774"; transcript_id "AGAP004774-RA"; exon_number "1"; protein_id "AGAP004774-PA";
2L	VectorBase	start_codon	3389141	3389143	.	+	0	gene_id "AGAP004774"; transcript_id "AGAP004774-RA"; exon_number "1";
2L	VectorBase	exon	3390856	3391560	.	+	.	gene_id "AGAP004774"; transcript_id "AGAP004774-RA"; exon_number "2"; seqedit "false";
2L	VectorBase	CDS	3390856	3391560	.	+	2	gene_id "AGAP004774"; transcript_id "AGAP004774-RA"; exon_number "2"; protein_id "AGAP004774-PA";
2L	VectorBase	exon	3391633	3391778	.	+	.	gene_id "AGAP004774"; transcript_id "AGAP004774-RA"; exon_number "3"; seqedit "false";
2L	VectorBase	CDS	3391633	3391778	.	+	2	gene_id "AGAP004774"; transcript_id "AGAP004774-RA"; exon_number "3"; protein_id "AGAP004774-PA";
2L	VectorBase	exon	3392234	3392531	.	+	.	gene_id "AGAP004774"; transcript_id "AGAP004774-RA"; exon_number "4"; seqedit "false";
2L	VectorBase	CDS	3392234	3392531	.	+	0	gene_id "AGAP004774"; transcript_id "AGAP004774-RA"; exon_number "4"; protein_id "AGAP004774-PA";
2L	VectorBase	exon	3392663	3393927	.	+	.	gene_id "AGAP004774"; transcript_id "AGAP004774-RA"; exon_number "5"; seqedit "false";
2L	VectorBase	CDS	3392663	3393927	.	+	2	gene_id "AGAP004774"; transcript_id "AGAP004774-RA"; exon_number "5"; protein_id "AGAP004774-PA";
2L	VectorBase	exon	3394172	3394333	.	+	.	gene_id "AGAP004774"; transcript_id "AGAP004774-RA"; exon_number "6"; seqedit "false";
2L	VectorBase	CDS	3394172	3394333	.	+	0	gene_id "AGAP004774"; transcript_id "AGAP004774-RA"; exon_number "6"; protein_id "AGAP004774-PA";
2L	VectorBase	exon	3394862	3395349	.	+	.	gene_id "AGAP004774"; transcript_id "AGAP004774-RA"; exon_number "7"; seqedit "false";
2L	VectorBase	CDS	3394862	3395349	.	+	0	gene_id "AGAP004774"; transcript_id "AGAP004774-RA"; exon_number "7"; protein_id "AGAP004774-PA";
2L	VectorBase	exon	3395730	3395838	.	+	.	gene_id "AGAP004774"; transcript_id "AGAP004774-RA"; exon_number "8"; seqedit "false";
2L	VectorBase	CDS	3395730	3395838	.	+	1	gene_id "AGAP004774"; transcript_id "AGAP004774-RA"; exon_number "8"; protein_id "AGAP004774-PA";
2L	VectorBase	exon	3396341	3396763	.	+	.	gene_id "AGAP004774"; transcript_id "AGAP004774-RA"; exon_number "9"; seqedit "false";
2L	VectorBase	CDS	3396341	3396763	.	+	0	gene_id "AGAP004774"; transcript_id "AGAP004774-RA"; exon_number "9"; protein_id "AGAP004774-PA";
2L	VectorBase	exon	3397120	3397732	.	+	.	gene_id "AGAP004774"; transcript_id "AGAP004774-RA"; exon_number "10"; seqedit "false";
2L	VectorBase	CDS	3397120	3397732	.	+	0	gene_id "AGAP004774"; transcript_id "AGAP004774-RA"; exon_number "10"; protein_id "AGAP004774-PA";
2L	VectorBase	exon	3397839	3399248	.	+	.	gene_id "AGAP004774"; transcript_id "AGAP004774-RA"; exon_number "11"; seqedit "false";
2L	VectorBase	CDS	3397839	3398029	.	+	2	gene_id "AGAP004774"; transcript_id "AGAP004774-RA"; exon_number "11"; protein_id "AGAP004774-PA";
2L	VectorBase	stop_codon	3398030	3398032	.	+	0	gene_id "AGAP004774"; transcript_id "AGAP004774-RA"; exon_number "11";
2L	VectorBase	exon	3447089	3447379	.	-	.	gene_id "AGAP004775"; transcript_id "AGAP004775-RA"; exon_number "1"; seqedit "false";
2L	VectorBase	exon	3433702	3433762	.	-	.	gene_id "AGAP004775"; transcript_id "AGAP004775-RA"; exon_number "2"; seqedit "false";
2L	VectorBase	exon	3415492	3415739	.	-	.	gene_id "AGAP004775"; transcript_id "AGAP004775-RA"; exon_number "3"; seqedit "false";
2L	VectorBase	CDS	3415492	3415683	.	-	0	gene_id "AGAP004775"; transcript_id "AGAP004775-RA"; exon_number "3"; protein_id "AGAP004775-PA";
2L	VectorBase	start_codon	3415681	3415683	.	-	0	gene_id "AGAP004775"; transcript_id "AGAP004775-RA"; exon_number "3";
2L	VectorBase	exon	3415202	3415393	.	-	.	gene_id "AGAP004775"; transcript_id "AGAP004775-RA"; exon_number "4"; seqedit "false";
2L	VectorBase	CDS	3415202	3415393	.	-	0	gene_id "AGAP004775"; transcript_id "AGAP004775-RA"; exon_number "4"; protein_id "AGAP004775-PA";
2L	VectorBase	exon	3412031	3412078	.	-	.	gene_id "AGAP004775"; transcript_id "AGAP004775-RA"; exon_number "5"; seqedit "false";
2L	VectorBase	CDS	3412031	3412078	.	-	0	gene_id "AGAP004775"; transcript_id "AGAP004775-RA"; exon_number "5"; protein_id "AGAP004775-PA";
2L	VectorBase	exon	3408287	3408348	.	-	.	gene_id "AGAP004775"; transcript_id "AGAP004775-RA"; exon_number "6"; seqedit "false";
2L	VectorBase	CDS	3408287	3408348	.	-	0	gene_id "AGAP004775"; transcript_id "AGAP004775-RA"; exon_number "6"; protein_id "AGAP004775-PA";
2L	VectorBase	exon	3408090	3408134	.	-	.	gene_id "AGAP004775"; transcript_id "AGAP004775-RA"; exon_number "7"; seqedit "false";
2L	VectorBase	CDS	3408090	3408134	.	-	1	gene_id "AGAP004775"; transcript_id "AGAP004775-RA"; exon_number "7"; protein_id "AGAP004775-PA";
2L	VectorBase	exon	3401545	3402259	.	-	.	gene_id "AGAP004775"; transcript_id "AGAP004775-RA"; exon_number "8"; seqedit "false";
2L	VectorBase	CDS	3401545	3402259	.	-	1	gene_id "AGAP004775"; transcript_id "AGAP004775-RA"; exon_number "8"; protein_id "AGAP004775-PA";
2L	VectorBase	exon	3401307	3401458	.	-	.	gene_id "AGAP004775"; transcript_id "AGAP004775-RA"; exon_number "9"; seqedit "false";
2L	VectorBase	CDS	3401307	3401458	.	-	0	gene_id "AGAP004775"; transcript_id "AGAP004775-RA"; exon_number "9"; protein_id "AGAP004775-PA";
2L	VectorBase	exon	3401014	3401221	.	-	.	gene_id "AGAP004775"; transcript_id "AGAP004775-RA"; exon_number "10"; seqedit "false";
2L	VectorBase	CDS	3401191	3401221	.	-	1	gene_id "AGAP004775"; transcript_id "AGAP004775-RA"; exon_number "10"; protein_id "AGAP004775-PA";
2L	VectorBase	stop_codon	3401188	3401190	.	-	0	gene_id "AGAP004775"; transcript_id "AGAP004775-RA"; exon_number "10";
2L	VectorBase	exon	3435354	3435406	.	-	.	gene_id "AGAP004775"; transcript_id "AGAP004775-RB"; exon_number "1"; seqedit "false";
2L	VectorBase	exon	3433702	3433762	.	-	.	gene_id "AGAP004775"; transcript_id "AGAP004775-RB"; exon_number "2"; seqedit "false";
2L	VectorBase	exon	3415492	3415739	.	-	.	gene_id "AGAP004775"; transcript_id "AGAP004775-RB"; exon_number "3"; seqedit "false";
2L	VectorBase	CDS	3415492	3415683	.	-	0	gene_id "AGAP004775"; transcript_id "AGAP004775-RB"; exon_number "3"; protein_id "AGAP004775-PB";
2L	VectorBase	start_codon	3415681	3415683	.	-	0	gene_id "AGAP004775"; transcript_id "AGAP004775-RB"; exon_number "3";
2L	VectorBase	exon	3415202	3415393	.	-	.	gene_id "AGAP004775"; transcript_id "AGAP004775-RB"; exon_number "4"; seqedit "false";
2L	VectorBase	CDS	3415202	3415393	.	-	0	gene_id "AGAP004775"; transcript_id "AGAP004775-RB"; exon_number "4"; protein_id "AGAP004775-PB";
2L	VectorBase	exon	3412031	3412078	.	-	.	gene_id "AGAP004775"; transcript_id "AGAP004775-RB"; exon_number "5"; seqedit "false";
2L	VectorBase	CDS	3412031	3412078	.	-	0	gene_id "AGAP004775"; transcript_id "AGAP004775-RB"; exon_number "5"; protein_id "AGAP004775-PB";
2L	VectorBase	exon	3408287	3408348	.	-	.	gene_id "AGAP004775"; transcript_id "AGAP004775-RB"; exon_number "6"; seqedit "false";
2L	VectorBase	CDS	3408287	3408348	.	-	0	gene_id "AGAP004775"; transcript_id "AGAP004775-RB"; exon_number "6"; protein_id "AGAP004775-PB";
2L	VectorBase	exon	3408090	3408134	.	-	.	gene_id "AGAP004775"; transcript_id "AGAP004775-RB"; exon_number "7"; seqedit "false";
2L	VectorBase	CDS	3408090	3408134	.	-	1	gene_id "AGAP004775"; transcript_id "AGAP004775-RB"; exon_number "7"; protein_id "AGAP004775-PB";
2L	VectorBase	exon	3401545	3402259	.	-	.	gene_id "AGAP004775"; transcript_id "AGAP004775-RB"; exon_number "8"; seqedit "false";
2L	VectorBase	CDS	3401545	3402259	.	-	1	gene_id "AGAP004775"; transcript_id "AGAP004775-RB"; exon_number "8"; protein_id "AGAP004775-PB";
2L	VectorBase	exon	3401307	3401458	.	-	.	gene_id "AGAP004775"; transcript_id "AGAP004775-RB"; exon_number "9"; seqedit "false";
2L	VectorBase	CDS	3401307	3401458	.	-	0	gene_id "AGAP004775"; transcript_id "AGAP004775-RB"; exon_number "9"; protein_id "AGAP004775-PB";
2L	VectorBase	exon	3401014	3401221	.	-	.	gene_id "AGAP004775"; transcript_id "AGAP004775-RB"; exon_number "10"; seqedit "false";
2L	VectorBase	CDS	3401191	3401221	.	-	1	gene_id "AGAP004775"; transcript_id "AGAP004775-RB"; exon_number "10"; protein_id "AGAP004775-PB";
2L	VectorBase	stop_codon	3401188	3401190	.	-	0	gene_id "AGAP004775"; transcript_id "AGAP004775-RB"; exon_number "10";
2L	VectorBase	exon	3402582	3404142	.	+	.	gene_id "AGAP004776"; transcript_id "AGAP004776-RA"; exon_number "1"; seqedit "false";
2L	VectorBase	CDS	3402678	3404142	.	+	0	gene_id "AGAP004776"; transcript_id "AGAP004776-RA"; exon_number "1"; protein_id "AGAP004776-PA";
2L	VectorBase	start_codon	3402678	3402680	.	+	0	gene_id "AGAP004776"; transcript_id "AGAP004776-RA"; exon_number "1";
2L	VectorBase	exon	3404233	3404685	.	+	.	gene_id "AGAP004776"; transcript_id "AGAP004776-RA"; exon_number "2"; seqedit "false";
2L	VectorBase	CDS	3404233	3404549	.	+	2	gene_id "AGAP004776"; transcript_id "AGAP004776-RA"; exon_number "2"; protein_id "AGAP004776-PA";
2L	VectorBase	stop_codon	3404550	3404552	.	+	0	gene_id "AGAP004776"; transcript_id "AGAP004776-RA"; exon_number "2";
2L	VectorBase	exon	3405024	3407138	.	-	.	gene_id "AGAP004777"; transcript_id "AGAP004777-RA"; exon_number "1"; seqedit "false";
2L	VectorBase	CDS	3405027	3407138	.	-	0	gene_id "AGAP004777"; transcript_id "AGAP004777-RA"; exon_number "1"; protein_id "AGAP004777-PA";
2L	VectorBase	start_codon	3407136	3407138	.	-	0	gene_id "AGAP004777"; transcript_id "AGAP004777-RA"; exon_number "1";
2L	VectorBase	stop_codon	3405024	3405026	.	-	0	gene_id "AGAP004777"; transcript_id "AGAP004777-RA"; exon_number "1";
2L	miRNA	exon	3439935	3440006	.	+	.	gene_id "AGAP013620"; transcript_id "AGAP013620-RA"; exon_number "1"; seqedit "false";
2L	VectorBase	exon	3445900	3446273	.	+	.	gene_id "AGAP004778"; transcript_id "AGAP004778-RA"; exon_number "1"; seqedit "false";
2L	VectorBase	CDS	3446229	3446273	.	+	0	gene_id "AGAP004778"; transcript_id "AGAP004778-RA"; exon_number "1"; protein_id "AGAP004778-PA";
2L	VectorBase	start_codon	3446229	3446231	.	+	0	gene_id "AGAP004778"; transcript_id "AGAP004778-RA"; exon_number "1";
2L	VectorBase	exon	3446516	3446605	.	+	.	gene_id "AGAP004778"; transcript_id "AGAP004778-RA"; exon_number "2"; seqedit "false";
2L	VectorBase	CDS	3446516	3446605	.	+	0	gene_id "AGAP004778"; transcript_id "AGAP004778-RA"; exon_number "2"; protein_id "AGAP004778-PA";
2L	VectorBase	exon	3446762	3447091	.	+	.	gene_id "AGAP004778"; transcript_id "AGAP004778-RA"; exon_number "3"; seqedit "false";
2L	VectorBase	CDS	3446762	3446941	.	+	0	gene_id "AGAP004778"; transcript_id "AGAP004778-RA"; exon_number "3"; protein_id "AGAP004778-PA";
2L	VectorBase	stop_codon	3446942	3446944	.	+	0	gene_id "AGAP004778"; transcript_id "AGAP004778-RA"; exon_number "3";
2L	VectorBase	exon	3460135	3460414	.	-	.	gene_id "AGAP004780"; transcript_id "AGAP004780-RA"; exon_number "1"; seqedit "false";
2L	VectorBase	exon	3458330	3459947	.	-	.	gene_id "AGAP004780"; transcript_id "AGAP004780-RA"; exon_number "2"; seqedit "false";
2L	VectorBase	CDS	3458330	3459344	.	-	0	gene_id "AGAP004780"; transcript_id "AGAP004780-RA"; exon_number "2"; protein_id "AGAP004780-PA";
2L	VectorBase	start_codon	3459342	3459344	.	-	0	gene_id "AGAP004780"; transcript_id "AGAP004780-RA"; exon_number "2";
2L	VectorBase	exon	3457828	3458247	.	-	.	gene_id "AGAP004780"; transcript_id "AGAP004780-RA"; exon_number "3"; seqedit "false";
2L	VectorBase	CDS	3457828	3458247	.	-	2	gene_id "AGAP004780"; transcript_id "AGAP004780-RA"; exon_number "3"; protein_id "AGAP004780-PA";
2L	VectorBase	exon	3456897	3457059	.	-	.	gene_id "AGAP004780"; transcript_id "AGAP004780-RA"; exon_number "4"; seqedit "false";
2L	VectorBase	CDS	3456897	3457059	.	-	2	gene_id "AGAP004780"; transcript_id "AGAP004780-RA"; exon_number "4"; protein_id "AGAP004780-PA";
2L	VectorBase	exon	3456185	3456804	.	-	.	gene_id "AGAP004780"; transcript_id "AGAP004780-RA"; exon_number "5"; seqedit "false";
2L	VectorBase	CDS	3456185	3456804	.	-	1	gene_id "AGAP004780"; transcript_id "AGAP004780-RA"; exon_number "5"; protein_id "AGAP004780-PA";
2L	VectorBase	exon	3455823	3456016	.	-	.	gene_id "AGAP004780"; transcript_id "AGAP004780-RA"; exon_number "6"; seqedit "false";
2L	VectorBase	CDS	3455823	3456016	.	-	2	gene_id "AGAP004780"; transcript_id "AGAP004780-RA"; exon_number "6"; protein_id "AGAP004780-PA";
2L	VectorBase	exon	3455489	3455624	.	-	.	gene_id "AGAP004780"; transcript_id "AGAP004780-RA"; exon_number "7"; seqedit "false";
2L	VectorBase	CDS	3455489	3455624	.	-	0	gene_id "AGAP004780"; transcript_id "AGAP004780-RA"; exon_number "7"; protein_id "AGAP004780-PA";
2L	VectorBase	exon	3455223	3455380	.	-	.	gene_id "AGAP004780"; transcript_id "AGAP004780-RA"; exon_number "8"; seqedit "false";
2L	VectorBase	CDS	3455223	3455380	.	-	2	gene_id "AGAP004780"; transcript_id "AGAP004780-RA"; exon_number "8"; protein_id "AGAP004780-PA";
2L	VectorBase	exon	3454747	3455135	.	-	.	gene_id "AGAP004780"; transcript_id "AGAP004780-RA"; exon_number "9"; seqedit "false";
2L	VectorBase	CDS	3454747	3455135	.	-	0	gene_id "AGAP004780"; transcript_id "AGAP004780-RA"; exon_number "9"; protein_id "AGAP004780-PA";
2L	VectorBase	exon	3454066	3454539	.	-	.	gene_id "AGAP004780"; transcript_id "AGAP004780-RA"; exon_number "10"; seqedit "false";
2L	VectorBase	CDS	3454066	3454539	.	-	1	gene_id "AGAP004780"; transcript_id "AGAP004780-RA"; exon_number "10"; protein_id "AGAP004780-PA";
2L	VectorBase	exon	3453793	3453988	.	-	.	gene_id "AGAP004780"; transcript_id "AGAP004780-RA"; exon_number "11"; seqedit "false";
2L	VectorBase	CDS	3453796	3453988	.	-	1	gene_id "AGAP004780"; transcript_id "AGAP004780-RA"; exon_number "11"; protein_id "AGAP004780-PA";
2L	VectorBase	stop_codon	3453793	3453795	.	-	0	gene_id "AGAP004780"; transcript_id "AGAP004780-RA"; exon_number "11";
2L	VectorBase	exon	3465707	3465836	.	-	.	gene_id "AGAP004781"; transcript_id "AGAP004781-RA"; exon_number "1"; seqedit "false";
2L	VectorBase	CDS	3465707	3465836	.	-	0	gene_id "AGAP004781"; transcript_id "AGAP004781-RA"; exon_number "1"; protein_id "AGAP004781-PA";
2L	VectorBase	start_codon	3465834	3465836	.	-	0	gene_id "AGAP004781"; transcript_id "AGAP004781-RA"; exon_number "1";
2L	VectorBase	exon	3465088	3465619	.	-	.	gene_id "AGAP004781"; transcript_id "AGAP004781-RA"; exon_number "2"; seqedit "false";
2L	VectorBase	CDS	3465088	3465619	.	-	2	gene_id "AGAP004781"; transcript_id "AGAP004781-RA"; exon_number "2"; protein_id "AGAP004781-PA";
2L	VectorBase	exon	3464928	3465023	.	-	.	gene_id "AGAP004781"; transcript_id "AGAP004781-RA"; exon_number "3"; seqedit "false";
2L	VectorBase	CDS	3464928	3465023	.	-	1	gene_id "AGAP004781"; transcript_id "AGAP004781-RA"; exon_number "3"; protein_id "AGAP004781-PA";
2L	VectorBase	exon	3464650	3464818	.	-	.	gene_id "AGAP004781"; transcript_id "AGAP004781-RA"; exon_number "4"; seqedit "false";
2L	VectorBase	CDS	3464653	3464818	.	-	1	gene_id "AGAP004781"; transcript_id "AGAP004781-RA"; exon_number "4"; protein_id "AGAP004781-PA";
2L	VectorBase	stop_codon	3464650	3464652	.	-	0	gene_id "AGAP004781"; transcript_id "AGAP004781-RA"; exon_number "4";
2L	VectorBase	exon	3471343	3473011	.	-	.	gene_id "AGAP004782"; transcript_id "AGAP004782-RA"; exon_number "1"; seqedit "false";
2L	VectorBase	CDS	3471343	3473011	.	-	0	gene_id "AGAP004782"; transcript_id "AGAP004782-RA"; exon_number "1"; protein_id "AGAP004782-PA";
2L	VectorBase	start_codon	3473009	3473011	.	-	0	gene_id "AGAP004782"; transcript_id "AGAP004782-RA"; exon_number "1";
2L	VectorBase	exon	3470847	3471260	.	-	.	gene_id "AGAP004782"; transcript_id "AGAP004782-RA"; exon_number "2"; seqedit "false";
2L	VectorBase	CDS	3470847	3471260	.	-	2	gene_id "AGAP004782"; transcript_id "AGAP004782-RA"; exon_number "2"; protein_id "AGAP004782-PA";
2L	VectorBase	exon	3469348	3470768	.	-	.	gene_id "AGAP004782"; transcript_id "AGAP004782-RA"; exon_number "3"; seqedit "false";
2L	VectorBase	CDS	3469351	3470768	.	-	2	gene_id "AGAP004782"; transcript_id "AGAP004782-RA"; exon_number "3"; protein_id "AGAP004782-PA";
2L	VectorBase	stop_codon	3469348	3469350	.	-	0	gene_id "AGAP004782"; transcript_id "AGAP004782-RA"; exon_number "3";
2L	VectorBase	exon	3535144	3535246	.	-	.	gene_id "AGAP004783"; transcript_id "AGAP004783-RA"; exon_number "1"; seqedit "false";
2L	VectorBase	exon	3508779	3510053	.	-	.	gene_id "AGAP004783"; transcript_id "AGAP004783-RA"; exon_number "2"; seqedit "false";
2L	VectorBase	CDS	3508779	3509808	.	-	0	gene_id "AGAP004783"; transcript_id "AGAP004783-RA"; exon_number "2"; protein_id "AGAP004783-PA";
2L	VectorBase	start_codon	3509806	3509808	.	-	0	gene_id "AGAP004783"; transcript_id "AGAP004783-RA"; exon_number "2";
2L	VectorBase	exon	3502359	3502553	.	-	.	gene_id "AGAP004783"; transcript_id "AGAP004783-RA"; exon_number "3"; seqedit "false";
2L	VectorBase	CDS	3502359	3502553	.	-	2	gene_id "AGAP004783"; transcript_id "AGAP004783-RA"; exon_number "3"; protein_id "AGAP004783-PA";
2L	VectorBase	exon	3499395	3499399	.	-	.	gene_id "AGAP004783"; transcript_id "AGAP004783-RA"; exon_number "4"; seqedit "false";
2L	VectorBase	CDS	3499395	3499399	.	-	2	gene_id "AGAP004783"; transcript_id "AGAP004783-RA"; exon_number "4"; protein_id "AGAP004783-PA";
2L	VectorBase	exon	3490307	3490570	.	-	.	gene_id "AGAP004783"; transcript_id "AGAP004783-RA"; exon_number "5"; seqedit "false";
2L	VectorBase	CDS	3490310	3490570	.	-	0	gene_id "AGAP004783"; transcript_id "AGAP004783-RA"; exon_number "5"; protein_id "AGAP004783-PA";
2L	VectorBase	stop_codon	3490307	3490309	.	-	0	gene_id "AGAP004783"; transcript_id "AGAP004783-RA"; exon_number "5";
2L	VectorBase	exon	3519838	3520213	.	+	.	gene_id "AGAP004784"; transcript_id "AGAP004784-RA"; exon_number "1"; seqedit "false";
2L	VectorBase	CDS	3520010	3520213	.	+	0	gene_id "AGAP004784"; transcript_id "AGAP004784-RA"; exon_number "1"; protein_id "AGAP004784-PA";
2L	VectorBase	start_codon	3520010	3520012	.	+	0	gene_id "AGAP004784"; transcript_id "AGAP004784-RA"; exon_number "1";
2L	VectorBase	exon	3520343	3520734	.	+	.	gene_id "AGAP004784"; transcript_id "AGAP004784-RA"; exon_number "2"; seqedit "false";
2L	VectorBase	CDS	3520343	3520734	.	+	0	gene_id "AGAP004784"; transcript_id "AGAP004784-RA"; exon_number "2"; protein_id "AGAP004784-PA";
2L	VectorBase	exon	3520828	3521373	.	+	.	gene_id "AGAP004784"; transcript_id "AGAP004784-RA"; exon_number "3"; seqedit "false";
2L	VectorBase	CDS	3520828	3521373	.	+	1	gene_id "AGAP004784"; transcript_id "AGAP004784-RA"; exon_number "3"; protein_id "AGAP004784-PA";
2L	VectorBase	exon	3521462	3521587	.	+	.	gene_id "AGAP004784"; transcript_id "AGAP004784-RA"; exon_number "4"; seqedit "false";
2L	VectorBase	CDS	3521462	3521587	.	+	1	gene_id "AGAP004784"; transcript_id "AGAP004784-RA"; exon_number "4"; protein_id "AGAP004784-PA";
2L	VectorBase	exon	3521666	3522515	.	+	.	gene_id "AGAP004784"; transcript_id "AGAP004784-RA"; exon_number "5"; seqedit "false";
2L	VectorBase	CDS	3521666	3521876	.	+	1	gene_id "AGAP004784"; transcript_id "AGAP004784-RA"; exon_number "5"; protein_id "AGAP004784-PA";
2L	VectorBase	stop_codon	3521877	3521879	.	+	0	gene_id "AGAP004784"; transcript_id "AGAP004784-RA"; exon_number "5";
2L	VectorBase	exon	3542108	3542219	.	+	.	gene_id "AGAP004785"; transcript_id "AGAP004785-RA"; exon_number "1"; seqedit "false";
2L	VectorBase	CDS	3542108	3542219	.	+	0	gene_id "AGAP004785"; transcript_id "AGAP004785-RA"; exon_number "1"; protein_id "AGAP004785-PA";
2L	VectorBase	start_codon	3542108	3542110	.	+	0	gene_id "AGAP004785"; transcript_id "AGAP004785-RA"; exon_number "1";
2L	VectorBase	exon	3542355	3542511	.	+	.	gene_id "AGAP004785"; transcript_id "AGAP004785-RA"; exon_number "2"; seqedit "false";
2L	VectorBase	CDS	3542355	3542511	.	+	2	gene_id "AGAP004785"; transcript_id "AGAP004785-RA"; exon_number "2"; protein_id "AGAP004785-PA";
2L	VectorBase	exon	3543390	3543497	.	+	.	gene_id "AGAP004785"; transcript_id "AGAP004785-RA"; exon_number "3"; seqedit "false";
2L	VectorBase	CDS	3543390	3543497	.	+	1	gene_id "AGAP004785"; transcript_id "AGAP004785-RA"; exon_number "3"; protein_id "AGAP004785-PA";
2L	VectorBase	exon	3543572	3543930	.	+	.	gene_id "AGAP004785"; transcript_id "AGAP004785-RA"; exon_number "4"; seqedit "false";
2L	VectorBase	CDS	3543572	3543930	.	+	1	gene_id "AGAP004785"; transcript_id "AGAP004785-RA"; exon_number "4"; protein_id "AGAP004785-PA";
2L	VectorBase	exon	3543988	3544112	.	+	.	gene_id "AGAP004785"; transcript_id "AGAP004785-RA"; exon_number "5"; seqedit "false";
2L	VectorBase	CDS	3543988	3544109	.	+	2	gene_id "AGAP004785"; transcript_id "AGAP004785-RA"; exon_number "5"; protein_id "AGAP004785-PA";
2L	VectorBase	stop_codon	3544110	3544112	.	+	0	gene_id "AGAP004785"; transcript_id "AGAP004785-RA"; exon_number "5";
2L	VectorBase	exon	3545835	3545932	.	+	.	gene_id "AGAP004786"; transcript_id "AGAP004786-RA"; exon_number "1"; seqedit "false";
2L	VectorBase	CDS	3545879	3545932	.	+	0	gene_id "AGAP004786"; transcript_id "AGAP004786-RA"; exon_number "1"; protein_id "AGAP004786-PA";
2L	VectorBase	start_codon	3545879	3545881	.	+	0	gene_id "AGAP004786"; transcript_id "AGAP004786-RA"; exon_number "1";
2L	VectorBase	exon	3546474	3546533	.	+	.	gene_id "AGAP004786"; transcript_id "AGAP004786-RA"; exon_number "2"; seqedit "false";
2L	VectorBase	CDS	3546474	3546533	.	+	0	gene_id "AGAP004786"; transcript_id "AGAP004786-RA"; exon_number "2"; protein_id "AGAP004786-PA";
2L	VectorBase	exon	3546983	3548422	.	+	.	gene_id "AGAP004786"; transcript_id "AGAP004786-RA"; exon_number "3"; seqedit "false";
2L	VectorBase	CDS	3546983	3548059	.	+	0	gene_id "AGAP004786"; transcript_id "AGAP004786-RA"; exon_number "3"; protein_id "AGAP004786-PA";
2L	VectorBase	stop_codon	3548060	3548062	.	+	0	gene_id "AGAP004786"; transcript_id "AGAP004786-RA"; exon_number "3";
2L	VectorBase	exon	3554433	3554809	.	-	.	gene_id "AGAP004787"; transcript_id "AGAP004787-RA"; exon_number "1"; seqedit "false";
2L	VectorBase	CDS	3554433	3554642	.	-	0	gene_id "AGAP004787"; transcript_id "AGAP004787-RA"; exon_number "1"; protein_id "AGAP004787-PA";
2L	VectorBase	start_codon	3554640	3554642	.	-	0	gene_id "AGAP004787"; transcript_id "AGAP004787-RA"; exon_number "1";
2L	VectorBase	exon	3553998	3554306	.	-	.	gene_id "AGAP004787"; transcript_id "AGAP004787-RA"; exon_number "2"; seqedit "false";
2L	VectorBase	CDS	3553998	3554306	.	-	0	gene_id "AGAP004787"; transcript_id "AGAP004787-RA"; exon_number "2"; protein_id "AGAP004787-PA";
2L	VectorBase	exon	3553823	3553908	.	-	.	gene_id "AGAP004787"; transcript_id "AGAP004787-RA"; exon_number "3"; seqedit "false";
2L	VectorBase	CDS	3553823	3553908	.	-	0	gene_id "AGAP004787"; transcript_id "AGAP004787-RA"; exon_number "3"; protein_id "AGAP004787-PA";
2L	VectorBase	exon	3553262	3553745	.	-	.	gene_id "AGAP004787"; transcript_id "AGAP004787-RA"; exon_number "4"; seqedit "false";
2L	VectorBase	CDS	3553262	3553745	.	-	1	gene_id "AGAP004787"; transcript_id "AGAP004787-RA"; exon_number "4"; protein_id "AGAP004787-PA";
2L	VectorBase	exon	3553055	3553125	.	-	.	gene_id "AGAP004787"; transcript_id "AGAP004787-RA"; exon_number "5"; seqedit "false";
2L	VectorBase	CDS	3553055	3553125	.	-	0	gene_id "AGAP004787"; transcript_id "AGAP004787-RA"; exon_number "5"; protein_id "AGAP004787-PA";
2L	VectorBase	exon	3552858	3552983	.	-	.	gene_id "AGAP004787"; transcript_id "AGAP004787-RA"; exon_number "6"; seqedit "false";
2L	VectorBase	CDS	3552858	3552983	.	-	1	gene_id "AGAP004787"; transcript_id "AGAP004787-RA"; exon_number "6"; protein_id "AGAP004787-PA";
2L	VectorBase	exon	3552528	3552769	.	-	.	gene_id "AGAP004787"; transcript_id "AGAP004787-RA"; exon_number "7"; seqedit "false";
2L	VectorBase	CDS	3552550	3552769	.	-	1	gene_id "AGAP004787"; transcript_id "AGAP004787-RA"; exon_number "7"; protein_id "AGAP004787-PA";
2L	VectorBase	stop_codon	3552547	3552549	.	-	0	gene_id "AGAP004787"; transcript_id "AGAP004787-RA"; exon_number "7";
2L	VectorBase	exon	3573654	3573732	.	+	.	gene_id "AGAP004788"; transcript_id "AGAP004788-RA"; exon_number "1"; seqedit "false";
2L	VectorBase	exon	3573816	3573896	.	+	.	gene_id "AGAP004788"; transcript_id "AGAP004788-RA"; exon_number "2"; seqedit "false";
2L	VectorBase	CDS	3573816	3573896	.	+	0	gene_id "AGAP004788"; transcript_id "AGAP004788-RA"; exon_number "2"; protein_id "AGAP004788-PA";
2L	VectorBase	start_codon	3573816	3573818	.	+	0	gene_id "AGAP004788"; transcript_id "AGAP004788-RA"; exon_number "2";
2L	VectorBase	exon	3573995	3574167	.	+	.	gene_id "AGAP004788"; transcript_id "AGAP004788-RA"; exon_number "3"; seqedit "false";
2L	VectorBase	CDS	3573995	3574063	.	+	0	gene_id "AGAP004788"; transcript_id "AGAP004788-RA"; exon_number "3"; protein_id "AGAP004788-PA";
2L	VectorBase	stop_codon	3574064	3574066	.	+	0	gene_id "AGAP004788"; transcript_id "AGAP004788-RA"; exon_number "3";
2L	VectorBase	exon	3575075	3575387	.	-	.	gene_id "AGAP004789"; transcript_id "AGAP004789-RA"; exon_number "1"; seqedit "false";
2L	VectorBase	CDS	3575075	3575312	.	-	0	gene_id "AGAP004789"; transcript_id "AGAP004789-RA"; exon_number "1"; protein_id "AGAP004789-PA";
2L	VectorBase	start_codon	3575310	3575312	.	-	0	gene_id "AGAP004789"; transcript_id "AGAP004789-RA"; exon_number "1";
2L	VectorBase	exon	3574266	3575006	.	-	.	gene_id "AGAP004789"; transcript_id "AGAP004789-RA"; exon_number "2"; seqedit "false";
2L	VectorBase	CDS	3574273	3575006	.	-	2	gene_id "AGAP004789"; transcript_id "AGAP004789-RA"; exon_number "2"; protein_id "AGAP004789-PA";
2L	VectorBase	stop_codon	3574270	3574272	.	-	0	gene_id "AGAP004789"; transcript_id "AGAP004789-RA"; exon_number "2";
2L	VectorBase	exon	3576595	3576673	.	+	.	gene_id "AGAP004790"; transcript_id "AGAP004790-RA"; exon_number "1"; seqedit "false";
2L	VectorBase	exon	3576757	3576837	.	+	.	gene_id "AGAP004790"; transcript_id "AGAP004790-RA"; exon_number "2"; seqedit "false";
2L	VectorBase	CDS	3576757	3576837	.	+	0	gene_id "AGAP004790"; transcript_id "AGAP004790-RA"; exon_number "2"; protein_id "AGAP004790-PA";
2L	VectorBase	start_codon	3576757	3576759	.	+	0	gene_id "AGAP004790"; transcript_id "AGAP004790-RA"; exon_number "2";
2L	VectorBase	exon	3576936	3577108	.	+	.	gene_id "AGAP004790"; transcript_id "AGAP004790-RA"; exon_number "3"; seqedit "false";
2L	VectorBase	CDS	3576936	3577004	.	+	0	gene_id "AGAP004790"; transcript_id "AGAP004790-RA"; exon_number "3"; protein_id "AGAP004790-PA";
2L	VectorBase	stop_codon	3577005	3577007	.	+	0	gene_id "AGAP004790"; transcript_id "AGAP004790-RA"; exon_number "3";
2L	VectorBase	exon	3578016	3578328	.	-	.	gene_id "AGAP004791"; transcript_id "AGAP004791-RA"; exon_number "1"; seqedit "false";
2L	VectorBase	CDS	3578016	3578253	.	-	0	gene_id "AGAP004791"; transcript_id "AGAP004791-RA"; exon_number "1"; protein_id "AGAP004791-PA";
2L	VectorBase	start_codon	3578251	3578253	.	-	0	gene_id "AGAP004791"; transcript_id "AGAP004791-RA"; exon_number "1";
2L	VectorBase	exon	3577207	3577947	.	-	.	gene_id "AGAP004791"; transcript_id "AGAP004791-RA"; exon_number "2"; seqedit "false";
2L	VectorBase	CDS	3577214	3577947	.	-	2	gene_id "AGAP004791"; transcript_id "AGAP004791-RA"; exon_number "2"; protein_id "AGAP004791-PA";
2L	VectorBase	stop_codon	3577211	3577213	.	-	0	gene_id "AGAP004791"; transcript_id "AGAP004791-RA"; exon_number "2";
2L	VectorBase	exon	3579851	3580434	.	+	.	gene_id "AGAP004792"; transcript_id "AGAP004792-RA"; exon_number "1"; seqedit "false";
2L	VectorBase	CDS	3580207	3580434	.	+	0	gene_id "AGAP004792"; transcript_id "AGAP004792-RA"; exon_number "1"; protein_id "AGAP004792-PA";
2L	VectorBase	start_codon	3580207	3580209	.	+	0	gene_id "AGAP004792"; transcript_id "AGAP004792-RA"; exon_number "1";
2L	VectorBase	exon	3580740	3581079	.	+	.	gene_id "AGAP004792"; transcript_id "AGAP004792-RA"; exon_number "2"; seqedit "false";
2L	VectorBase	CDS	3580740	3581079	.	+	0	gene_id "AGAP004792"; transcript_id "AGAP004792-RA"; exon_number "2"; protein_id "AGAP004792-PA";
2L	VectorBase	exon	3581151	3581317	.	+	.	gene_id "AGAP004792"; transcript_id "AGAP004792-RA"; exon_number "3"; seqedit "false";
2L	VectorBase	CDS	3581151	3581317	.	+	2	gene_id "AGAP004792"; transcript_id "AGAP004792-RA"; exon_number "3"; protein_id "AGAP004792-PA";
2L	VectorBase	exon	3581388	3581859	.	+	.	gene_id "AGAP004792"; transcript_id "AGAP004792-RA"; exon_number "4"; seqedit "false";
2L	VectorBase	CDS	3581388	3581859	.	+	0	gene_id "AGAP004792"; transcript_id "AGAP004792-RA"; exon_number "4"; protein_id "AGAP004792-PA";
2L	VectorBase	exon	3582423	3582554	.	+	.	gene_id "AGAP004792"; transcript_id "AGAP004792-RA"; exon_number "5"; seqedit "false";
2L	VectorBase	CDS	3582423	3582445	.	+	2	gene_id "AGAP004792"; transcript_id "AGAP004792-RA"; exon_number "5"; protein_id "AGAP004792-PA";
2L	VectorBase	stop_codon	3582446	3582448	.	+	0	gene_id "AGAP004792"; transcript_id "AGAP004792-RA"; exon_number "5";
2L	VectorBase	exon	3583031	3583746	.	+	.	gene_id "AGAP004792"; transcript_id "AGAP004792-RA"; exon_number "6"; seqedit "false";
2L	VectorBase	exon	3579851	3580434	.	+	.	gene_id "AGAP004792"; transcript_id "AGAP004792-RB"; exon_number "1"; seqedit "false";
2L	VectorBase	CDS	3580207	3580434	.	+	0	gene_id "AGAP004792"; transcript_id "AGAP004792-RB"; exon_number "1"; protein_id "AGAP004792-PB";
2L	VectorBase	start_codon	3580207	3580209	.	+	0	gene_id "AGAP004792"; transcript_id "AGAP004792-RB"; exon_number "1";
2L	VectorBase	exon	3580740	3581079	.	+	.	gene_id "AGAP004792"; transcript_id "AGAP004792-RB"; exon_number "2"; seqedit "false";
2L	VectorBase	CDS	3580740	3581079	.	+	0	gene_id "AGAP004792"; transcript_id "AGAP004792-RB"; exon_number "2"; protein_id "AGAP004792-PB";
2L	VectorBase	exon	3581151	3581317	.	+	.	gene_id "AGAP004792"; transcript_id "AGAP004792-RB"; exon_number "3"; seqedit "false";
2L	VectorBase	CDS	3581151	3581317	.	+	2	gene_id "AGAP004792"; transcript_id "AGAP004792-RB"; exon_number "3"; protein_id "AGAP004792-PB";
2L	VectorBase	exon	3581388	3581859	.	+	.	gene_id "AGAP004792"; transcript_id "AGAP004792-RB"; exon_number "4"; seqedit "false";
2L	VectorBase	CDS	3581388	3581859	.	+	0	gene_id "AGAP004792"; transcript_id "AGAP004792-RB"; exon_number "4"; protein_id "AGAP004792-PB";
2L	VectorBase	exon	3583031	3583746	.	+	.	gene_id "AGAP004792"; transcript_id "AGAP004792-RB"; exon_number "5"; seqedit "false";
2L	VectorBase	CDS	3583031	3583242	.	+	2	gene_id "AGAP004792"; transcript_id "AGAP004792-RB"; exon_number "5"; protein_id "AGAP004792-PB";
2L	VectorBase	stop_codon	3583243	3583245	.	+	0	gene_id "AGAP004792"; transcript_id "AGAP004792-RB"; exon_number "5";
2L	VectorBase	exon	3585262	3585629	.	+	.	gene_id "AGAP004793"; transcript_id "AGAP004793-RA"; exon_number "1"; seqedit "false";
2L	VectorBase	CDS	3585443	3585629	.	+	0	gene_id "AGAP004793"; transcript_id "AGAP004793-RA"; exon_number "1"; protein_id "AGAP004793-PA";
2L	VectorBase	start_codon	3585443	3585445	.	+	0	gene_id "AGAP004793"; transcript_id "AGAP004793-RA"; exon_number "1";
2L	VectorBase	exon	3589153	3589441	.	+	.	gene_id "AGAP004793"; transcript_id "AGAP004793-RA"; exon_number "2"; seqedit "false";
2L	VectorBase	CDS	3589153	3589441	.	+	2	gene_id "AGAP004793"; transcript_id "AGAP004793-RA"; exon_number "2"; protein_id "AGAP004793-PA";
2L	VectorBase	exon	3589523	3590507	.	+	.	gene_id "AGAP004793"; transcript_id "AGAP004793-RA"; exon_number "3"; seqedit "false";
2L	VectorBase	CDS	3589523	3590504	.	+	1	gene_id "AGAP004793"; transcript_id "AGAP004793-RA"; exon_number "3"; protein_id "AGAP004793-PA";
2L	VectorBase	stop_codon	3590505	3590507	.	+	0	gene_id "AGAP004793"; transcript_id "AGAP004793-RA"; exon_number "3";
2L	VectorBase	exon	3588905	3589020	.	+	.	gene_id "AGAP004793"; transcript_id "AGAP004793-RB"; exon_number "1"; seqedit "false";
2L	VectorBase	exon	3589153	3589441	.	+	.	gene_id "AGAP004793"; transcript_id "AGAP004793-RB"; exon_number "2"; seqedit "false";
2L	VectorBase	CDS	3589167	3589441	.	+	0	gene_id "AGAP004793"; transcript_id "AGAP004793-RB"; exon_number "2"; protein_id "AGAP004793-PB";
2L	VectorBase	start_codon	3589167	3589169	.	+	0	gene_id "AGAP004793"; transcript_id "AGAP004793-RB"; exon_number "2";
2L	VectorBase	exon	3589523	3590507	.	+	.	gene_id "AGAP004793"; transcript_id "AGAP004793-RB"; exon_number "3"; seqedit "false";
2L	VectorBase	CDS	3589523	3590504	.	+	1	gene_id "AGAP004793"; transcript_id "AGAP004793-RB"; exon_number "3"; protein_id "AGAP004793-PB";
2L	VectorBase	stop_codon	3590505	3590507	.	+	0	gene_id "AGAP004793"; transcript_id "AGAP004793-RB"; exon_number "3";
2L	VectorBase	exon	3596961	3597113	.	+	.	gene_id "AGAP004794"; transcript_id "AGAP004794-RA"; exon_number "1"; seqedit "false";
2L	VectorBase	CDS	3597065	3597113	.	+	0	gene_id "AGAP004794"; transcript_id "AGAP004794-RA"; exon_number "1"; protein_id "AGAP004794-PA";
2L	VectorBase	start_codon	3597065	3597067	.	+	0	gene_id "AGAP004794"; transcript_id "AGAP004794-RA"; exon_number "1";
2L	VectorBase	exon	3597199	3598493	.	+	.	gene_id "AGAP004794"; transcript_id "AGAP004794-RA"; exon_number "2"; seqedit "false";
2L	VectorBase	CDS	3597199	3598343	.	+	2	gene_id "AGAP004794"; transcript_id "AGAP004794-RA"; exon_number "2"; protein_id "AGAP004794-PA";
2L	VectorBase	stop_codon	3598344	3598346	.	+	0	gene_id "AGAP004794"; transcript_id "AGAP004794-RA"; exon_number "2";
2L	VectorBase	exon	3630341	3630472	.	-	.	gene_id "AGAP004795"; transcript_id "AGAP004795-RA"; exon_number "1"; seqedit "false";
2L	VectorBase	CDS	3630341	3630472	.	-	0	gene_id "AGAP004795"; transcript_id "AGAP004795-RA"; exon_number "1"; protein_id "AGAP004795-PA";
2L	VectorBase	start_codon	3630470	3630472	.	-	0	gene_id "AGAP004795"; transcript_id "AGAP004795-RA"; exon_number "1";
2L	VectorBase	exon	3620828	3621102	.	-	.	gene_id "AGAP004795"; transcript_id "AGAP004795-RA"; exon_number "2"; seqedit "false";
2L	VectorBase	CDS	3620828	3621102	.	-	0	gene_id "AGAP004795"; transcript_id "AGAP004795-RA"; exon_number "2"; protein_id "AGAP004795-PA";
2L	VectorBase	exon	3618988	3619518	.	-	.	gene_id "AGAP004795"; transcript_id "AGAP004795-RA"; exon_number "3"; seqedit "false";
2L	VectorBase	CDS	3618988	3619518	.	-	1	gene_id "AGAP004795"; transcript_id "AGAP004795-RA"; exon_number "3"; protein_id "AGAP004795-PA";
2L	VectorBase	exon	3618837	3618907	.	-	.	gene_id "AGAP004795"; transcript_id "AGAP004795-RA"; exon_number "4"; seqedit "false";
2L	VectorBase	CDS	3618837	3618907	.	-	1	gene_id "AGAP004795"; transcript_id "AGAP004795-RA"; exon_number "4"; protein_id "AGAP004795-PA";
2L	VectorBase	exon	3618609	3618765	.	-	.	gene_id "AGAP004795"; transcript_id "AGAP004795-RA"; exon_number "5"; seqedit "false";
2L	VectorBase	CDS	3618609	3618765	.	-	2	gene_id "AGAP004795"; transcript_id "AGAP004795-RA"; exon_number "5"; protein_id "AGAP004795-PA";
2L	VectorBase	exon	3618317	3618529	.	-	.	gene_id "AGAP004795"; transcript_id "AGAP004795-RA"; exon_number "6"; seqedit "false";
2L	VectorBase	CDS	3618317	3618529	.	-	1	gene_id "AGAP004795"; transcript_id "AGAP004795-RA"; exon_number "6"; protein_id "AGAP004795-PA";
2L	VectorBase	exon	3616247	3616435	.	-	.	gene_id "AGAP004795"; transcript_id "AGAP004795-RA"; exon_number "7"; seqedit "false";
2L	VectorBase	CDS	3616247	3616435	.	-	1	gene_id "AGAP004795"; transcript_id "AGAP004795-RA"; exon_number "7"; protein_id "AGAP004795-PA";
2L	VectorBase	exon	3615639	3615813	.	-	.	gene_id "AGAP004795"; transcript_id "AGAP004795-RA"; exon_number "8"; seqedit "false";
2L	VectorBase	CDS	3615639	3615813	.	-	1	gene_id "AGAP004795"; transcript_id "AGAP004795-RA"; exon_number "8"; protein_id "AGAP004795-PA";
2L	VectorBase	exon	3615502	3615575	.	-	.	gene_id "AGAP004795"; transcript_id "AGAP004795-RA"; exon_number "9"; seqedit "false";
2L	VectorBase	CDS	3615502	3615575	.	-	0	gene_id "AGAP004795"; transcript_id "AGAP004795-RA"; exon_number "9"; protein_id "AGAP004795-PA";
2L	VectorBase	exon	3614688	3615396	.	-	.	gene_id "AGAP004795"; transcript_id "AGAP004795-RA"; exon_number "10"; seqedit "false";
2L	VectorBase	CDS	3615297	3615396	.	-	1	gene_id "AGAP004795"; transcript_id "AGAP004795-RA"; exon_number "10"; protein_id "AGAP004795-PA";
2L	VectorBase	stop_codon	3615294	3615296	.	-	0	gene_id "AGAP004795"; transcript_id "AGAP004795-RA"; exon_number "10";
2L	VectorBase	exon	3637113	3637329	.	-	.	gene_id "AGAP004797"; transcript_id "AGAP004797-RA"; exon_number "1"; seqedit "false";
2L	VectorBase	CDS	3637113	3637115	.	-	0	gene_id "AGAP004797"; transcript_id "AGAP004797-RA"; exon_number "1"; protein_id "AGAP004797-PA";
2L	VectorBase	start_codon	3637113	3637115	.	-	0	gene_id "AGAP004797"; transcript_id "AGAP004797-RA"; exon_number "1";
2L	VectorBase	exon	3636487	3637026	.	-	.	gene_id "AGAP004797"; transcript_id "AGAP004797-RA"; exon_number "2"; seqedit "false";
2L	VectorBase	CDS	3636487	3637026	.	-	0	gene_id "AGAP004797"; transcript_id "AGAP004797-RA"; exon_number "2"; protein_id "AGAP004797-PA";
2L	VectorBase	exon	3636280	3636409	.	-	.	gene_id "AGAP004797"; transcript_id "AGAP004797-RA"; exon_number "3"; seqedit "false";
2L	VectorBase	CDS	3636280	3636409	.	-	0	gene_id "AGAP004797"; transcript_id "AGAP004797-RA"; exon_number "3"; protein_id "AGAP004797-PA";
2L	VectorBase	exon	3635715	3636133	.	-	.	gene_id "AGAP004797"; transcript_id "AGAP004797-RA"; exon_number "4"; seqedit "false";
2L	VectorBase	CDS	3636021	3636133	.	-	2	gene_id "AGAP004797"; transcript_id "AGAP004797-RA"; exon_number "4"; protein_id "AGAP004797-PA";
2L	VectorBase	stop_codon	3636018	3636020	.	-	0	gene_id "AGAP004797"; transcript_id "AGAP004797-RA"; exon_number "4";
2L	VectorBase	exon	3645633	3645721	.	-	.	gene_id "AGAP004798"; transcript_id "AGAP004798-RA"; exon_number "1"; seqedit "false";
2L	VectorBase	CDS	3645633	3645635	.	-	0	gene_id "AGAP004798"; transcript_id "AGAP004798-RA"; exon_number "1"; protein_id "AGAP004798-PA";
2L	VectorBase	start_codon	3645633	3645635	.	-	0	gene_id "AGAP004798"; transcript_id "AGAP004798-RA"; exon_number "1";
2L	VectorBase	exon	3644343	3644694	.	-	.	gene_id "AGAP004798"; transcript_id "AGAP004798-RA"; exon_number "2"; seqedit "false";
2L	VectorBase	CDS	3644343	3644694	.	-	0	gene_id "AGAP004798"; transcript_id "AGAP004798-RA"; exon_number "2"; protein_id "AGAP004798-PA";
2L	VectorBase	exon	3643740	3644250	.	-	.	gene_id "AGAP004798"; transcript_id "AGAP004798-RA"; exon_number "3"; seqedit "false";
2L	VectorBase	CDS	3643740	3644250	.	-	2	gene_id "AGAP004798"; transcript_id "AGAP004798-RA"; exon_number "3"; protein_id "AGAP004798-PA";
2L	VectorBase	exon	3643478	3643611	.	-	.	gene_id "AGAP004798"; transcript_id "AGAP004798-RA"; exon_number "4"; seqedit "false";
2L	VectorBase	CDS	3643478	3643611	.	-	1	gene_id "AGAP004798"; transcript_id "AGAP004798-RA"; exon_number "4"; protein_id "AGAP004798-PA";
2L	VectorBase	exon	3642324	3642423	.	-	.	gene_id "AGAP004798"; transcript_id "AGAP004798-RA"; exon_number "5"; seqedit "false";
2L	VectorBase	CDS	3642324	3642423	.	-	2	gene_id "AGAP004798"; transcript_id "AGAP004798-RA"; exon_number "5"; protein_id "AGAP004798-PA";
2L	VectorBase	exon	3642039	3642238	.	-	.	gene_id "AGAP004798"; transcript_id "AGAP004798-RA"; exon_number "6"; seqedit "false";
2L	VectorBase	CDS	3642039	3642238	.	-	1	gene_id "AGAP004798"; transcript_id "AGAP004798-RA"; exon_number "6"; protein_id "AGAP004798-PA";
2L	VectorBase	exon	3641569	3641671	.	-	.	gene_id "AGAP004798"; transcript_id "AGAP004798-RA"; exon_number "7"; seqedit "false";
2L	VectorBase	CDS	3641569	3641671	.	-	2	gene_id "AGAP004798"; transcript_id "AGAP004798-RA"; exon_number "7"; protein_id "AGAP004798-PA";
2L	VectorBase	exon	3641330	3641477	.	-	.	gene_id "AGAP004798"; transcript_id "AGAP004798-RA"; exon_number "8"; seqedit "false";
2L	VectorBase	CDS	3641330	3641477	.	-	1	gene_id "AGAP004798"; transcript_id "AGAP004798-RA"; exon_number "8"; protein_id "AGAP004798-PA";
2L	VectorBase	exon	3641088	3641257	.	-	.	gene_id "AGAP004798"; transcript_id "AGAP004798-RA"; exon_number "9"; seqedit "false";
2L	VectorBase	CDS	3641088	3641257	.	-	0	gene_id "AGAP004798"; transcript_id "AGAP004798-RA"; exon_number "9"; protein_id "AGAP004798-PA";
2L	VectorBase	exon	3640598	3641001	.	-	.	gene_id "AGAP004798"; transcript_id "AGAP004798-RA"; exon_number "10"; seqedit "false";
2L	VectorBase	CDS	3640598	3641001	.	-	1	gene_id "AGAP004798"; transcript_id "AGAP004798-RA"; exon_number "10"; protein_id "AGAP004798-PA";
2L	VectorBase	exon	3639963	3640119	.	-	.	gene_id "AGAP004798"; transcript_id "AGAP004798-RA"; exon_number "11"; seqedit "false";
2L	VectorBase	CDS	3639963	3640119	.	-	2	gene_id "AGAP004798"; transcript_id "AGAP004798-RA"; exon_number "11"; protein_id "AGAP004798-PA";
2L	VectorBase	exon	3639650	3639851	.	-	.	gene_id "AGAP004798"; transcript_id "AGAP004798-RA"; exon_number "12"; seqedit "false";
2L	VectorBase	CDS	3639650	3639851	.	-	1	gene_id "AGAP004798"; transcript_id "AGAP004798-RA"; exon_number "12"; protein_id "AGAP004798-PA";
2L	VectorBase	exon	3639442	3639567	.	-	.	gene_id "AGAP004798"; transcript_id "AGAP004798-RA"; exon_number "13"; seqedit "false";
2L	VectorBase	CDS	3639442	3639567	.	-	0	gene_id "AGAP004798"; transcript_id "AGAP004798-RA"; exon_number "13"; protein_id "AGAP004798-PA";
2L	VectorBase	exon	3639163	3639372	.	-	.	gene_id "AGAP004798"; transcript_id "AGAP004798-RA"; exon_number "14"; seqedit "false";
2L	VectorBase	CDS	3639163	3639372	.	-	0	gene_id "AGAP004798"; transcript_id "AGAP004798-RA"; exon_number "14"; protein_id "AGAP004798-PA";
2L	VectorBase	exon	3638641	3639075	.	-	.	gene_id "AGAP004798"; transcript_id "AGAP004798-RA"; exon_number "15"; seqedit "false";
2L	VectorBase	CDS	3639040	3639075	.	-	0	gene_id "AGAP004798"; transcript_id "AGAP004798-RA"; exon_number "15"; protein_id "AGAP004798-PA";
2L	VectorBase	stop_codon	3639037	3639039	.	-	0	gene_id "AGAP004798"; transcript_id "AGAP004798-RA"; exon_number "15";
2L	VectorBase	exon	3721435	3721878	.	-	.	gene_id "AGAP004799"; transcript_id "AGAP004799-RA"; exon_number "1"; seqedit "false";
2L	VectorBase	CDS	3721435	3721591	.	-	0	gene_id "AGAP004799"; transcript_id "AGAP004799-RA"; exon_number "1"; protein_id "AGAP004799-PA";
2L	VectorBase	start_codon	3721589	3721591	.	-	0	gene_id "AGAP004799"; transcript_id "AGAP004799-RA"; exon_number "1";
2L	VectorBase	exon	3720848	3721323	.	-	.	gene_id "AGAP004799"; transcript_id "AGAP004799-RA"; exon_number "2"; seqedit "false";
2L	VectorBase	CDS	3720968	3721323	.	-	2	gene_id "AGAP004799"; transcript_id "AGAP004799-RA"; exon_number "2"; protein_id "AGAP004799-PA";
2L	VectorBase	stop_codon	3720965	3720967	.	-	0	gene_id "AGAP004799"; transcript_id "AGAP004799-RA"; exon_number "2";
2L	VectorBase	exon	3733750	3733779	.	-	.	gene_id "AGAP004800"; transcript_id "AGAP004800-RA"; exon_number "1"; seqedit "false";
2L	VectorBase	CDS	3733750	3733779	.	-	0	gene_id "AGAP004800"; transcript_id "AGAP004800-RA"; exon_number "1"; protein_id "AGAP004800-PA";
2L	VectorBase	start_codon	3733777	3733779	.	-	0	gene_id "AGAP004800"; transcript_id "AGAP004800-RA"; exon_number "1";
2L	VectorBase	exon	3730597	3733164	.	-	.	gene_id "AGAP004800"; transcript_id "AGAP004800-RA"; exon_number "2"; seqedit "false";
2L	VectorBase	CDS	3730597	3733164	.	-	0	gene_id "AGAP004800"; transcript_id "AGAP004800-RA"; exon_number "2"; protein_id "AGAP004800-PA";
2L	VectorBase	exon	3729952	3730302	.	-	.	gene_id "AGAP004800"; transcript_id "AGAP004800-RA"; exon_number "3"; seqedit "false";
2L	VectorBase	CDS	3729955	3730302	.	-	0	gene_id "AGAP004800"; transcript_id "AGAP004800-RA"; exon_number "3"; protein_id "AGAP004800-PA";
2L	VectorBase	stop_codon	3729952	3729954	.	-	0	gene_id "AGAP004800"; transcript_id "AGAP004800-RA"; exon_number "3";
2L	VectorBase	exon	3733801	3734021	.	+	.	gene_id "AGAP004801"; transcript_id "AGAP004801-RA"; exon_number "1"; seqedit "false";
2L	VectorBase	exon	3738148	3738246	.	+	.	gene_id "AGAP004801"; transcript_id "AGAP004801-RA"; exon_number "2"; seqedit "false";
2L	VectorBase	CDS	3738214	3738246	.	+	0	gene_id "AGAP004801"; transcript_id "AGAP004801-RA"; exon_number "2"; protein_id "AGAP004801-PA";
2L	VectorBase	start_codon	3738214	3738216	.	+	0	gene_id "AGAP004801"; transcript_id "AGAP004801-RA"; exon_number "2";
2L	VectorBase	exon	3738388	3738809	.	+	.	gene_id "AGAP004801"; transcript_id "AGAP004801-RA"; exon_number "3"; seqedit "false";
2L	VectorBase	CDS	3738388	3738809	.	+	0	gene_id "AGAP004801"; transcript_id "AGAP004801-RA"; exon_number "3"; protein_id "AGAP004801-PA";
2L	VectorBase	exon	3738894	3738955	.	+	.	gene_id "AGAP004801"; transcript_id "AGAP004801-RA"; exon_number "4"; seqedit "false";
2L	VectorBase	CDS	3738894	3738955	.	+	1	gene_id "AGAP004801"; transcript_id "AGAP004801-RA"; exon_number "4"; protein_id "AGAP004801-PA";
2L	VectorBase	exon	3739029	3739360	.	+	.	gene_id "AGAP004801"; transcript_id "AGAP004801-RA"; exon_number "5"; seqedit "false";
2L	VectorBase	CDS	3739029	3739360	.	+	2	gene_id "AGAP004801"; transcript_id "AGAP004801-RA"; exon_number "5"; protein_id "AGAP004801-PA";
2L	VectorBase	exon	3739436	3739766	.	+	.	gene_id "AGAP004801"; transcript_id "AGAP004801-RA"; exon_number "6"; seqedit "false";
2L	VectorBase	CDS	3739436	3739766	.	+	0	gene_id "AGAP004801"; transcript_id "AGAP004801-RA"; exon_number "6"; protein_id "AGAP004801-PA";
2L	VectorBase	exon	3739834	3739943	.	+	.	gene_id "AGAP004801"; transcript_id "AGAP004801-RA"; exon_number "7"; seqedit "false";
2L	VectorBase	CDS	3739834	3739943	.	+	2	gene_id "AGAP004801"; transcript_id "AGAP004801-RA"; exon_number "7"; protein_id "AGAP004801-PA";
2L	VectorBase	exon	3740392	3740905	.	+	.	gene_id "AGAP004801"; transcript_id "AGAP004801-RA"; exon_number "8"; seqedit "false";
2L	VectorBase	CDS	3740392	3740905	.	+	0	gene_id "AGAP004801"; transcript_id "AGAP004801-RA"; exon_number "8"; protein_id "AGAP004801-PA";
2L	VectorBase	exon	3741204	3741574	.	+	.	gene_id "AGAP004801"; transcript_id "AGAP004801-RA"; exon_number "9"; seqedit "false";
2L	VectorBase	CDS	3741204	3741574	.	+	2	gene_id "AGAP004801"; transcript_id "AGAP004801-RA"; exon_number "9"; protein_id "AGAP004801-PA";
2L	VectorBase	exon	3742087	3742570	.	+	.	gene_id "AGAP004801"; transcript_id "AGAP004801-RA"; exon_number "10"; seqedit "false";
2L	VectorBase	CDS	3742087	3742570	.	+	0	gene_id "AGAP004801"; transcript_id "AGAP004801-RA"; exon_number "10"; protein_id "AGAP004801-PA";
2L	VectorBase	exon	3743023	3743258	.	+	.	gene_id "AGAP004801"; transcript_id "AGAP004801-RA"; exon_number "11"; seqedit "false";
2L	VectorBase	CDS	3743023	3743258	.	+	2	gene_id "AGAP004801"; transcript_id "AGAP004801-RA"; exon_number "11"; protein_id "AGAP004801-PA";
2L	VectorBase	exon	3743351	3743604	.	+	.	gene_id "AGAP004801"; transcript_id "AGAP004801-RA"; exon_number "12"; seqedit "false";
2L	VectorBase	CDS	3743351	3743604	.	+	0	gene_id "AGAP004801"; transcript_id "AGAP004801-RA"; exon_number "12"; protein_id "AGAP004801-PA";
2L	VectorBase	exon	3743682	3744679	.	+	.	gene_id "AGAP004801"; transcript_id "AGAP004801-RA"; exon_number "13"; seqedit "false";
2L	VectorBase	CDS	3743682	3744069	.	+	1	gene_id "AGAP004801"; transcript_id "AGAP004801-RA"; exon_number "13"; protein_id "AGAP004801-PA";
2L	VectorBase	stop_codon	3744070	3744072	.	+	0	gene_id "AGAP004801"; transcript_id "AGAP004801-RA"; exon_number "13";
2L	VectorBase	exon	3736992	3737078	.	+	.	gene_id "AGAP004801"; transcript_id "AGAP004801-RC"; exon_number "1"; seqedit "false";
2L	VectorBase	exon	3738148	3738246	.	+	.	gene_id "AGAP004801"; transcript_id "AGAP004801-RC"; exon_number "2"; seqedit "false";
2L	VectorBase	CDS	3738214	3738246	.	+	0	gene_id "AGAP004801"; transcript_id "AGAP004801-RC"; exon_number "2"; protein_id "AGAP004801-PC";
2L	VectorBase	start_codon	3738214	3738216	.	+	0	gene_id "AGAP004801"; transcript_id "AGAP004801-RC"; exon_number "2";
2L	VectorBase	exon	3738388	3738809	.	+	.	gene_id "AGAP004801"; transcript_id "AGAP004801-RC"; exon_number "3"; seqedit "false";
2L	VectorBase	CDS	3738388	3738809	.	+	0	gene_id "AGAP004801"; transcript_id "AGAP004801-RC"; exon_number "3"; protein_id "AGAP004801-PC";
2L	VectorBase	exon	3738894	3738955	.	+	.	gene_id "AGAP004801"; transcript_id "AGAP004801-RC"; exon_number "4"; seqedit "false";
2L	VectorBase	CDS	3738894	3738955	.	+	1	gene_id "AGAP004801"; transcript_id "AGAP004801-RC"; exon_number "4"; protein_id "AGAP004801-PC";
2L	VectorBase	exon	3739029	3739360	.	+	.	gene_id "AGAP004801"; transcript_id "AGAP004801-RC"; exon_number "5"; seqedit "false";
2L	VectorBase	CDS	3739029	3739360	.	+	2	gene_id "AGAP004801"; transcript_id "AGAP004801-RC"; exon_number "5"; protein_id "AGAP004801-PC";
2L	VectorBase	exon	3739436	3739766	.	+	.	gene_id "AGAP004801"; transcript_id "AGAP004801-RC"; exon_number "6"; seqedit "false";
2L	VectorBase	CDS	3739436	3739766	.	+	0	gene_id "AGAP004801"; transcript_id "AGAP004801-RC"; exon_number "6"; protein_id "AGAP004801-PC";
2L	VectorBase	exon	3739834	3739943	.	+	.	gene_id "AGAP004801"; transcript_id "AGAP004801-RC"; exon_number "7"; seqedit "false";
2L	VectorBase	CDS	3739834	3739943	.	+	2	gene_id "AGAP004801"; transcript_id "AGAP004801-RC"; exon_number "7"; protein_id "AGAP004801-PC";
2L	VectorBase	exon	3740392	3740905	.	+	.	gene_id "AGAP004801"; transcript_id "AGAP004801-RC"; exon_number "8"; seqedit "false";
2L	VectorBase	CDS	3740392	3740905	.	+	0	gene_id "AGAP004801"; transcript_id "AGAP004801-RC"; exon_number "8"; protein_id "AGAP004801-PC";
2L	VectorBase	exon	3741204	3741574	.	+	.	gene_id "AGAP004801"; transcript_id "AGAP004801-RC"; exon_number "9"; seqedit "false";
2L	VectorBase	CDS	3741204	3741574	.	+	2	gene_id "AGAP004801"; transcript_id "AGAP004801-RC"; exon_number "9"; protein_id "AGAP004801-PC";
2L	VectorBase	exon	3742087	3742570	.	+	.	gene_id "AGAP004801"; transcript_id "AGAP004801-RC"; exon_number "10"; seqedit "false";
2L	VectorBase	CDS	3742087	3742570	.	+	0	gene_id "AGAP004801"; transcript_id "AGAP004801-RC"; exon_number "10"; protein_id "AGAP004801-PC";
2L	VectorBase	exon	3743023	3743258	.	+	.	gene_id "AGAP004801"; transcript_id "AGAP004801-RC"; exon_number "11"; seqedit "false";
2L	VectorBase	CDS	3743023	3743258	.	+	2	gene_id "AGAP004801"; transcript_id "AGAP004801-RC"; exon_number "11"; protein_id "AGAP004801-PC";
2L	VectorBase	exon	3743351	3743604	.	+	.	gene_id "AGAP004801"; transcript_id "AGAP004801-RC"; exon_number "12"; seqedit "false";
2L	VectorBase	CDS	3743351	3743604	.	+	0	gene_id "AGAP004801"; transcript_id "AGAP004801-RC"; exon_number "12"; protein_id "AGAP004801-PC";
2L	VectorBase	exon	3743682	3744679	.	+	.	gene_id "AGAP004801"; transcript_id "AGAP004801-RC"; exon_number "13"; seqedit "false";
2L	VectorBase	CDS	3743682	3744069	.	+	1	gene_id "AGAP004801"; transcript_id "AGAP004801-RC"; exon_number "13"; protein_id "AGAP004801-PC";
2L	VectorBase	stop_codon	3744070	3744072	.	+	0	gene_id "AGAP004801"; transcript_id "AGAP004801-RC"; exon_number "13";
2L	VectorBase	exon	3737930	3738246	.	+	.	gene_id "AGAP004801"; transcript_id "AGAP004801-RB"; exon_number "1"; seqedit "false";
2L	VectorBase	CDS	3738214	3738246	.	+	0	gene_id "AGAP004801"; transcript_id "AGAP004801-RB"; exon_number "1"; protein_id "AGAP004801-PB";
2L	VectorBase	start_codon	3738214	3738216	.	+	0	gene_id "AGAP004801"; transcript_id "AGAP004801-RB"; exon_number "1";
2L	VectorBase	exon	3738388	3738809	.	+	.	gene_id "AGAP004801"; transcript_id "AGAP004801-RB"; exon_number "2"; seqedit "false";
2L	VectorBase	CDS	3738388	3738809	.	+	0	gene_id "AGAP004801"; transcript_id "AGAP004801-RB"; exon_number "2"; protein_id "AGAP004801-PB";
2L	VectorBase	exon	3738894	3738955	.	+	.	gene_id "AGAP004801"; transcript_id "AGAP004801-RB"; exon_number "3"; seqedit "false";
2L	VectorBase	CDS	3738894	3738955	.	+	1	gene_id "AGAP004801"; transcript_id "AGAP004801-RB"; exon_number "3"; protein_id "AGAP004801-PB";
2L	VectorBase	exon	3739029	3739360	.	+	.	gene_id "AGAP004801"; transcript_id "AGAP004801-RB"; exon_number "4"; seqedit "false";
2L	VectorBase	CDS	3739029	3739360	.	+	2	gene_id "AGAP004801"; transcript_id "AGAP004801-RB"; exon_number "4"; protein_id "AGAP004801-PB";
2L	VectorBase	exon	3739436	3739766	.	+	.	gene_id "AGAP004801"; transcript_id "AGAP004801-RB"; exon_number "5"; seqedit "false";
2L	VectorBase	CDS	3739436	3739766	.	+	0	gene_id "AGAP004801"; transcript_id "AGAP004801-RB"; exon_number "5"; protein_id "AGAP004801-PB";
2L	VectorBase	exon	3739834	3739943	.	+	.	gene_id "AGAP004801"; transcript_id "AGAP004801-RB"; exon_number "6"; seqedit "false";
2L	VectorBase	CDS	3739834	3739943	.	+	2	gene_id "AGAP004801"; transcript_id "AGAP004801-RB"; exon_number "6"; protein_id "AGAP004801-PB";
2L	VectorBase	exon	3740392	3740905	.	+	.	gene_id "AGAP004801"; transcript_id "AGAP004801-RB"; exon_number "7"; seqedit "false";
2L	VectorBase	CDS	3740392	3740905	.	+	0	gene_id "AGAP004801"; transcript_id "AGAP004801-RB"; exon_number "7"; protein_id "AGAP004801-PB";
2L	VectorBase	exon	3741204	3741574	.	+	.	gene_id "AGAP004801"; transcript_id "AGAP004801-RB"; exon_number "8"; seqedit "false";
2L	VectorBase	CDS	3741204	3741574	.	+	2	gene_id "AGAP004801"; transcript_id "AGAP004801-RB"; exon_number "8"; protein_id "AGAP004801-PB";
2L	VectorBase	exon	3742087	3742570	.	+	.	gene_id "AGAP004801"; transcript_id "AGAP004801-RB"; exon_number "9"; seqedit "false";
2L	VectorBase	CDS	3742087	3742570	.	+	0	gene_id "AGAP004801"; transcript_id "AGAP004801-RB"; exon_number "9"; protein_id "AGAP004801-PB";
2L	VectorBase	exon	3743023	3743258	.	+	.	gene_id "AGAP004801"; transcript_id "AGAP004801-RB"; exon_number "10"; seqedit "false";
2L	VectorBase	CDS	3743023	3743258	.	+	2	gene_id "AGAP004801"; transcript_id "AGAP004801-RB"; exon_number "10"; protein_id "AGAP004801-PB";
2L	VectorBase	exon	3743351	3743604	.	+	.	gene_id "AGAP004801"; transcript_id "AGAP004801-RB"; exon_number "11"; seqedit "false";
2L	VectorBase	CDS	3743351	3743604	.	+	0	gene_id "AGAP004801"; transcript_id "AGAP004801-RB"; exon_number "11"; protein_id "AGAP004801-PB";
2L	VectorBase	exon	3743682	3744679	.	+	.	gene_id "AGAP004801"; transcript_id "AGAP004801-RB"; exon_number "12"; seqedit "false";
2L	VectorBase	CDS	3743682	3744069	.	+	1	gene_id "AGAP004801"; transcript_id "AGAP004801-RB"; exon_number "12"; protein_id "AGAP004801-PB";
2L	VectorBase	stop_codon	3744070	3744072	.	+	0	gene_id "AGAP004801"; transcript_id "AGAP004801-RB"; exon_number "12";
2L	VectorBase	exon	3745921	3746104	.	+	.	gene_id "AGAP004802"; transcript_id "AGAP004802-RA"; exon_number "1"; seqedit "false";
2L	VectorBase	CDS	3746102	3746104	.	+	0	gene_id "AGAP004802"; transcript_id "AGAP004802-RA"; exon_number "1"; protein_id "AGAP004802-PA";
2L	VectorBase	start_codon	3746102	3746104	.	+	0	gene_id "AGAP004802"; transcript_id "AGAP004802-RA"; exon_number "1";
2L	VectorBase	exon	3746202	3747269	.	+	.	gene_id "AGAP004802"; transcript_id "AGAP004802-RA"; exon_number "2"; seqedit "false";
2L	VectorBase	CDS	3746202	3747269	.	+	0	gene_id "AGAP004802"; transcript_id "AGAP004802-RA"; exon_number "2"; protein_id "AGAP004802-PA";
2L	VectorBase	exon	3747338	3747552	.	+	.	gene_id "AGAP004802"; transcript_id "AGAP004802-RA"; exon_number "3"; seqedit "false";
2L	VectorBase	CDS	3747338	3747409	.	+	0	gene_id "AGAP004802"; transcript_id "AGAP004802-RA"; exon_number "3"; protein_id "AGAP004802-PA";
2L	VectorBase	stop_codon	3747410	3747412	.	+	0	gene_id "AGAP004802"; transcript_id "AGAP004802-RA"; exon_number "3";
2L	VectorBase	exon	3749386	3749568	.	-	.	gene_id "AGAP004803"; transcript_id "AGAP004803-RA"; exon_number "1"; seqedit "false";
2L	VectorBase	CDS	3749386	3749485	.	-	0	gene_id "AGAP004803"; transcript_id "AGAP004803-RA"; exon_number "1"; protein_id "AGAP004803-PA";
2L	VectorBase	start_codon	3749483	3749485	.	-	0	gene_id "AGAP004803"; transcript_id "AGAP004803-RA"; exon_number "1";
2L	VectorBase	exon	3748873	3749307	.	-	.	gene_id "AGAP004803"; transcript_id "AGAP004803-RA"; exon_number "2"; seqedit "false";
2L	VectorBase	CDS	3748873	3749307	.	-	2	gene_id "AGAP004803"; transcript_id "AGAP004803-RA"; exon_number "2"; protein_id "AGAP004803-PA";
2L	VectorBase	exon	3748286	3748315	.	-	.	gene_id "AGAP004803"; transcript_id "AGAP004803-RA"; exon_number "3"; seqedit "false";
2L	VectorBase	CDS	3748286	3748315	.	-	2	gene_id "AGAP004803"; transcript_id "AGAP004803-RA"; exon_number "3"; protein_id "AGAP004803-PA";
2L	VectorBase	exon	3747710	3747779	.	-	.	gene_id "AGAP004803"; transcript_id "AGAP004803-RA"; exon_number "4"; seqedit "false";
2L	VectorBase	CDS	3747718	3747779	.	-	2	gene_id "AGAP004803"; transcript_id "AGAP004803-RA"; exon_number "4"; protein_id "AGAP004803-PA";
2L	VectorBase	stop_codon	3747715	3747717	.	-	0	gene_id "AGAP004803"; transcript_id "AGAP004803-RA"; exon_number "4";
2L	VectorBase	exon	3749873	3750398	.	+	.	gene_id "AGAP004804"; transcript_id "AGAP004804-RA"; exon_number "1"; seqedit "false";
2L	VectorBase	CDS	3749985	3750398	.	+	0	gene_id "AGAP004804"; transcript_id "AGAP004804-RA"; exon_number "1"; protein_id "AGAP004804-PA";
2L	VectorBase	start_codon	3749985	3749987	.	+	0	gene_id "AGAP004804"; transcript_id "AGAP004804-RA"; exon_number "1";
2L	VectorBase	exon	3750467	3750905	.	+	.	gene_id "AGAP004804"; transcript_id "AGAP004804-RA"; exon_number "2"; seqedit "false";
2L	VectorBase	CDS	3750467	3750640	.	+	0	gene_id "AGAP004804"; transcript_id "AGAP004804-RA"; exon_number "2"; protein_id "AGAP004804-PA";
2L	VectorBase	stop_codon	3750641	3750643	.	+	0	gene_id "AGAP004804"; transcript_id "AGAP004804-RA"; exon_number "2";
2L	VectorBase	exon	3758094	3758396	.	+	.	gene_id "AGAP004805"; transcript_id "AGAP004805-RA"; exon_number "1"; seqedit "false";
2L	VectorBase	CDS	3758094	3758396	.	+	0	gene_id "AGAP004805"; transcript_id "AGAP004805-RA"; exon_number "1"; protein_id "AGAP004805-PA";
2L	VectorBase	start_codon	3758094	3758096	.	+	0	gene_id "AGAP004805"; transcript_id "AGAP004805-RA"; exon_number "1";
2L	VectorBase	exon	3767884	3767967	.	+	.	gene_id "AGAP004805"; transcript_id "AGAP004805-RA"; exon_number "2"; seqedit "false";
2L	VectorBase	CDS	3767884	3767967	.	+	0	gene_id "AGAP004805"; transcript_id "AGAP004805-RA"; exon_number "2"; protein_id "AGAP004805-PA";
2L	VectorBase	exon	3771404	3771494	.	+	.	gene_id "AGAP004805"; transcript_id "AGAP004805-RA"; exon_number "3"; seqedit "false";
2L	VectorBase	CDS	3771404	3771494	.	+	0	gene_id "AGAP004805"; transcript_id "AGAP004805-RA"; exon_number "3"; protein_id "AGAP004805-PA";
2L	VectorBase	exon	3771569	3771591	.	+	.	gene_id "AGAP004805"; transcript_id "AGAP004805-RA"; exon_number "4"; seqedit "false";
2L	VectorBase	CDS	3771569	3771591	.	+	2	gene_id "AGAP004805"; transcript_id "AGAP004805-RA"; exon_number "4"; protein_id "AGAP004805-PA";
2L	VectorBase	exon	3772337	3774116	.	+	.	gene_id "AGAP004805"; transcript_id "AGAP004805-RA"; exon_number "5"; seqedit "false";
2L	VectorBase	CDS	3772337	3774116	.	+	0	gene_id "AGAP004805"; transcript_id "AGAP004805-RA"; exon_number "5"; protein_id "AGAP004805-PA";
2L	VectorBase	exon	3774208	3774500	.	+	.	gene_id "AGAP004805"; transcript_id "AGAP004805-RA"; exon_number "6"; seqedit "false";
2L	VectorBase	CDS	3774208	3774500	.	+	2	gene_id "AGAP004805"; transcript_id "AGAP004805-RA"; exon_number "6"; protein_id "AGAP004805-PA";
2L	VectorBase	exon	3774587	3775039	.	+	.	gene_id "AGAP004805"; transcript_id "AGAP004805-RA"; exon_number "7"; seqedit "false";
2L	VectorBase	CDS	3774587	3775039	.	+	0	gene_id "AGAP004805"; transcript_id "AGAP004805-RA"; exon_number "7"; protein_id "AGAP004805-PA";
2L	VectorBase	exon	3775121	3775222	.	+	.	gene_id "AGAP004805"; transcript_id "AGAP004805-RA"; exon_number "8"; seqedit "false";
2L	VectorBase	CDS	3775121	3775222	.	+	0	gene_id "AGAP004805"; transcript_id "AGAP004805-RA"; exon_number "8"; protein_id "AGAP004805-PA";
2L	VectorBase	exon	3775351	3775479	.	+	.	gene_id "AGAP004805"; transcript_id "AGAP004805-RA"; exon_number "9"; seqedit "false";
2L	VectorBase	CDS	3775351	3775479	.	+	0	gene_id "AGAP004805"; transcript_id "AGAP004805-RA"; exon_number "9"; protein_id "AGAP004805-PA";
2L	VectorBase	exon	3777302	3778548	.	+	.	gene_id "AGAP004805"; transcript_id "AGAP004805-RA"; exon_number "10"; seqedit "false";
2L	VectorBase	CDS	3777302	3777511	.	+	0	gene_id "AGAP004805"; transcript_id "AGAP004805-RA"; exon_number "10"; protein_id "AGAP004805-PA";
2L	VectorBase	stop_codon	3777512	3777514	.	+	0	gene_id "AGAP004805"; transcript_id "AGAP004805-RA"; exon_number "10";
2L	VectorBase	exon	3758094	3758396	.	+	.	gene_id "AGAP004805"; transcript_id "AGAP004805-RB"; exon_number "1"; seqedit "false";
2L	VectorBase	CDS	3758094	3758396	.	+	0	gene_id "AGAP004805"; transcript_id "AGAP004805-RB"; exon_number "1"; protein_id "AGAP004805-PB";
2L	VectorBase	start_codon	3758094	3758096	.	+	0	gene_id "AGAP004805"; transcript_id "AGAP004805-RB"; exon_number "1";
2L	VectorBase	exon	3767884	3767967	.	+	.	gene_id "AGAP004805"; transcript_id "AGAP004805-RB"; exon_number "2"; seqedit "false";
2L	VectorBase	CDS	3767884	3767967	.	+	0	gene_id "AGAP004805"; transcript_id "AGAP004805-RB"; exon_number "2"; protein_id "AGAP004805-PB";
2L	VectorBase	exon	3771404	3771494	.	+	.	gene_id "AGAP004805"; transcript_id "AGAP004805-RB"; exon_number "3"; seqedit "false";
2L	VectorBase	CDS	3771404	3771494	.	+	0	gene_id "AGAP004805"; transcript_id "AGAP004805-RB"; exon_number "3"; protein_id "AGAP004805-PB";
2L	VectorBase	exon	3771569	3771591	.	+	.	gene_id "AGAP004805"; transcript_id "AGAP004805-RB"; exon_number "4"; seqedit "false";
2L	VectorBase	CDS	3771569	3771591	.	+	2	gene_id "AGAP004805"; transcript_id "AGAP004805-RB"; exon_number "4"; protein_id "AGAP004805-PB";
2L	VectorBase	exon	3772337	3774116	.	+	.	gene_id "AGAP004805"; transcript_id "AGAP004805-RB"; exon_number "5"; seqedit "false";
2L	VectorBase	CDS	3772337	3774116	.	+	0	gene_id "AGAP004805"; transcript_id "AGAP004805-RB"; exon_number "5"; protein_id "AGAP004805-PB";
2L	VectorBase	exon	3774208	3774500	.	+	.	gene_id "AGAP004805"; transcript_id "AGAP004805-RB"; exon_number "6"; seqedit "false";
2L	VectorBase	CDS	3774208	3774500	.	+	2	gene_id "AGAP004805"; transcript_id "AGAP004805-RB"; exon_number "6"; protein_id "AGAP004805-PB";
2L	VectorBase	exon	3774587	3775039	.	+	.	gene_id "AGAP004805"; transcript_id "AGAP004805-RB"; exon_number "7"; seqedit "false";
2L	VectorBase	CDS	3774587	3775039	.	+	0	gene_id "AGAP004805"; transcript_id "AGAP004805-RB"; exon_number "7"; protein_id "AGAP004805-PB";
2L	VectorBase	exon	3775121	3775222	.	+	.	gene_id "AGAP004805"; transcript_id "AGAP004805-RB"; exon_number "8"; seqedit "false";
2L	VectorBase	CDS	3775121	3775222	.	+	0	gene_id "AGAP004805"; transcript_id "AGAP004805-RB"; exon_number "8"; protein_id "AGAP004805-PB";
2L	VectorBase	exon	3775351	3775795	.	+	.	gene_id "AGAP004805"; transcript_id "AGAP004805-RB"; exon_number "9"; seqedit "false";
2L	VectorBase	CDS	3775351	3775596	.	+	0	gene_id "AGAP004805"; transcript_id "AGAP004805-RB"; exon_number "9"; protein_id "AGAP004805-PB";
2L	VectorBase	stop_codon	3775597	3775599	.	+	0	gene_id "AGAP004805"; transcript_id "AGAP004805-RB"; exon_number "9";
2L	VectorBase	exon	3779982	3780367	.	-	.	gene_id "AGAP004806"; transcript_id "AGAP004806-RA"; exon_number "1"; gene_name "GALE6"; seqedit "false";
2L	VectorBase	CDS	3779982	3780011	.	-	0	gene_id "AGAP004806"; transcript_id "AGAP004806-RA"; exon_number "1"; gene_name "GALE6"; protein_id "AGAP004806-PA";
2L	VectorBase	start_codon	3780009	3780011	.	-	0	gene_id "AGAP004806"; transcript_id "AGAP004806-RA"; exon_number "1"; gene_name "GALE6";
2L	VectorBase	exon	3779828	3779910	.	-	.	gene_id "AGAP004806"; transcript_id "AGAP004806-RA"; exon_number "2"; gene_name "GALE6"; seqedit "false";
2L	VectorBase	CDS	3779828	3779910	.	-	0	gene_id "AGAP004806"; transcript_id "AGAP004806-RA"; exon_number "2"; gene_name "GALE6"; protein_id "AGAP004806-PA";
2L	VectorBase	exon	3779245	3779754	.	-	.	gene_id "AGAP004806"; transcript_id "AGAP004806-RA"; exon_number "3"; gene_name "GALE6"; seqedit "false";
2L	VectorBase	CDS	3779433	3779754	.	-	1	gene_id "AGAP004806"; transcript_id "AGAP004806-RA"; exon_number "3"; gene_name "GALE6"; protein_id "AGAP004806-PA";
2L	VectorBase	stop_codon	3779430	3779432	.	-	0	gene_id "AGAP004806"; transcript_id "AGAP004806-RA"; exon_number "3"; gene_name "GALE6";
2L	VectorBase	exon	3780412	3780550	.	+	.	gene_id "AGAP004807"; transcript_id "AGAP004807-RA"; exon_number "1"; gene_name "GALE7"; seqedit "false";
2L	VectorBase	CDS	3780524	3780550	.	+	0	gene_id "AGAP004807"; transcript_id "AGAP004807-RA"; exon_number "1"; gene_name "GALE7"; protein_id "AGAP004807-PA";
2L	VectorBase	start_codon	3780524	3780526	.	+	0	gene_id "AGAP004807"; transcript_id "AGAP004807-RA"; exon_number "1"; gene_name "GALE7";
[truncated: 160,660 more rows]
