# Supplementary material for: Long non-coding RNA discovery across the genus anopheles reveals conserved secondary structures within and beyond the Gambiae complex
Source: BMC Genomics. 2015 Apr 23;16(1):337. doi: 10.1186/s12864-015-1507-3 (PMC4409983; doi:10.1186/s12864-015-1507-3)
Supplement: Additional file 5: — FASTA file containing coding sequence of all putative protein-coding genes identified in this study. [file 12864_2015_1507_MOESM5_ESM.zip]

Archive with 1 entries (1 files):
- 12864_2015_1507_MOESM11_ESM.fasta
