# Supplementary material for: Long non-coding RNA discovery across the genus anopheles reveals conserved secondary structures within and beyond the Gambiae complex
Source: BMC Genomics. 2015 Apr 23;16(1):337. doi: 10.1186/s12864-015-1507-3 (PMC4409983; doi:10.1186/s12864-015-1507-3)
Supplement: Additional file 5: — FASTA file containing coding sequence of all putative protein-coding genes identified in this study. [file 12864_2015_1507_MOESM5_ESM.zip › 12864_2015_1507_MOESM11_ESM.fasta]

>Merged.10008.1 chr3L:2435439-2435665+chr3L:2435732-2435914+chr3L:2435982-2436427 + extracted CDS from 157 to 516
ATGAAGTGTTCACTCGTGGTATTATTGTTGGGGGTCGGTTGTCTAGGAGCTTTCGGGGATGCAAGACAAGATGAATTTCGGAATGGACCGTTGCTCGATAGATTGGTGCGTTCTCGAAGGCAAAGCGGGGGAGTAAACTATGGCTTTCCCACGTTTCCCGACTTTACCAAACAAGGTCAGTTTGCTCATTTTGGACAACAAGCGCACGGTGGAGGATTATTCTCTCGTAGTGACTTTTCCGATTTTATGCCAGATCCTTCACAGTTCAAGGGCAACCAAGGATGGACTACAAGAAGCTGTGTATATGATGAGAAAGGAAAAGCAAAGTGCGTAGAGCAACATGGTGATAAGCCCAAGCACTAG
>Merged.10051.1 chr3L:3157717-3157748+chr3L:3160174-3160493+chr3L:3160949-3161259+chr3L:3161332-3161463+chr3L:3162974-3165622+chr3L:3166207-3167693 + extracted CDS from 424 to 3783
ATGTCTACATCAATGCCTAGCGCGAGTACACCAAAGCCGGCTTTAAAGCGTAGCATGTCACAGCAGAACGAACCATGTCCATACTGCGACCGATGCTTTGGCATGAAAGCATACGATCGACATGTCGAGTGGTGCCGTGAGAAGGCAATACTCAATCGAAACGTTAACAACAACCAAAGCATTTCGGCAGCAAAGGAAAGACTTCAAGCAAGAATTCAATATAAAGCCCCGCAAATACGATCAAAACGTGCCTTAAACCGGGAAAAATATTCAGGAAGCTTGAGTTGCAGTGGTTCAACAAACAGCCTTGCCGAGTTAGATCTACACATGCCACGCCACAATTCGATGAGTTCATCCGTCTCGAGCGATAATGGATACAGCCCTGACCGTTACGATCCATTCCTGTCTGCCAGACGACAGCTCGAGGAATTATTTTCCCCTGCCACTTCTTTGATCCATACCAGTTCTCCAAGCAGTACTACCAGCACGTCACGTCTCAATCAAATGAGCCCGAACGGTGGTACTGCAAACGACAAATCAGCGAGTGGCAACGCAACGAAACATACGCCCCACAACTCGAACTTCCGGCGTGCGTACTCCCTACGAATGCCGCGCAAAGTATCTCGCCCAATGTATGTGGAGAAAGCTAAATCAAACATACAGAAGGGCATAACCGATGACGGCCCGGTGTCACCGAATTTTCTGAAATCCTCCGAGTATGACGAACTGCCGATCAAATCGACGTTTAACGCACTGCAGATGGCGGAGCCGAAACCGAAACTGCGTGATTCCAGCACAGTTCGAAAGAATCTCAAGCTGGAGATTAGGGATCCGAACAATCCGGCTGGCGGGGAGATACCGCTGTCGAAAACAGACTCATTAGCCGTGTTTCTGAAGTACGAAAACGAGCTAGCATTAAGTGAAAAGGACATGAAGGACAAAAGTAATAGTCTCAGTAAGCGAACATCATCACTCAGTGCCGAGGTAAATCAGCAAAAGAAACAGGAGGTTTTGAGCGTAGCTCCTAGTCCAGTGAAAGCTAACGAAACAATTACAGTCGACGAAGAGCAGCAAAAACACAAGAAAAATGTCCAAGCGATCGAGGATGAAACAGCGAAAAAGCAAACACAAAAGTTAGTTCCAATAAAACTGGAACCGATCAACATTACCTACAACAGTAACAATGCAAGTGAAGTCACTGATATTAAGCCAGTGGTCATATCACTAGATGCAATTATTGGAAAGCCTAGTATTAAAAAACAGAAAGAACCACAGGTGGACAGTGACAATCGTGCTGATAACAGCTATATCGATCCAAAGCTTATAAACAAATGTGATAATTTACCGATAAATCTTGTCATGCCTTCTACAAAAGATGCTGATGGTAGTTGCAGCAGTAGGAATAGCAACACCATTGGCAACATTTGTTCGGATGGAAACCAGCTCGCTTTAAAAACTATCGAGCCGAAAGTGGAACGATCTGCTGTAATATCGCCACCTCCCAGGGCCTCGCTCAGTGTGGCTCCAAAACCACCAGAACGAACGCGAAACGAAACTTGTTTCGATTATCGAAAAAGCAACAACGAACCTAGTAGCAGCGAACCTAGCACAAGCAATAACAGTAGTCCCACAACGAGTCATTCCTCCAGCCCAGTGGATCATAGGATAAGCAAGAATAGTACAAACTGTGACAAACGGCCGCAGCTCAATCGACAAGATCGAGAAGATTCGGGATACCGCACAGGACAAGAGTCTGGGCAGTCGGATGTGCATGAGCAACCCAAAAAGCCTTCCCCATCGCCGTCAGCATCCAAGAACAATGAGGATAACGTGCCCAAAAATCCCGCGTTCAAACCGACGTACAAGCTAAACCGGTTGATATCCCCATCGTCAGCTTTGAATAATTTTAGCAACACGCTACCATCGTCAAACAGCACAGCGCCGTCCACCCCTGTTAACCGTGACCGTCCAACGATATCTTCGGCACTCGAGCATTTCGATGTTGACGAATTCATGCAATCGCTGGAAGATTTGCATAGACAATCACCAATCAGTGCGAGGGAGTACAAACATTCGTTGTTTGTCCATTCCAACAGCTCCGTCACCAGTCGGAGTGTAGCCTCCAGTCAATCCGATCATACTAATAATAACAAGCGAAGCAACAGTCTCGACAGTGGACATGGTAATTCGGTTGCCAACTCGATCCGCTACGTACGCAAACACGAAAGTAGTGGCGTGCCAAGAATGGATGTGTGTGTGCGGAATGGTAGTGGCACAGCCAGTAATAATAACAGTAGCAATAGTAGTAGTAGCTTTAGTAGTCCTAGCCATTACAGTAATAGTAACAACAGTAACTCTTACTACAACAGCAGTTCGACTAATAACAACAATTCACATAATCACAGCACCAGTGCTAGCAATGCCAATGATGCTGCAAAGTGCGCTGAAGTTGTTCAGCCGCTGGGCCAGCAAATGAATTACGCTCGAAACACTCCAGCCATCGCCCATCGGCGGAGAAGCGAGGATGCAGCGGGCATATCGCTTCCTGCTGTACCGCCATTGCCTAGTAGTAACACCGGTGGAAGCGGTGCCTTATCCAGCTTGCAGAACTTACCAAACATTCATAAAGCAACAGCGGCGGATACATTGCTTAATGGAAATAATAAGACTATGCAACAACCCGGAACGCTTCCTTACTACTCATCGCCGAGTCCAGTCAACGGTAGGAAGAACAGCTACAGTAACAAATCATATCACGCTAATAATACCGGTACGTCCGCATCGACTCCGGCATCATCTCACCTAACCGGAAACGTACACGAACCGCGCTATCCAGCGGAATCGTTCGATCATCTTGAGCGCGATCTGCTGAAAAGCGTGCAAGAACTAAATCGCATGTGCGGCTCCTCGTCCTCGGTATGTTCGATCGATTCCGAGGAGTTGTACAGCGTGGAAGACTACCCGCTTAACAAACGATCGTCTGAACGATCGCAAGCCAGTGCTGATTCAGCCTATCGCAGCAGTCTATCTACGCAGTCACCACCTGACTACGCACCCCCTGTGCCTATACGCCAAGCACGGCCGAATTCTCGCAGCTCAACTACCAGTCAGAGCCAACCGGCGCAGTCAACGAACGAACCGTTCAATAGCCTTTCGTTACACACAGCCCTTCCACCGATCACGACCGCTATTATCAAGGGCCACAGAATTGAGGCCCATCTCATGAAAGATAGTCCAGAGGGGGGCCCGAATCTGATCATGAATCCAATGTCCAAATTTTGCCATGAATGTGGCGCACGCTTCATGATTAGTAGCGCTAAGTTTTGCATGTCGTGCGGCGTACGACGAATTATGCTGGATTAG
>Merged.10086.1 chr3L:4345396-4345406+chr3L:4356205-4356512+chr3L:4356566-4359860 + extracted CDS from 54 to 530
ATGGACGGCATCCCTCTTCATAAAGGAGGACCAACCCAACTTTGGCCCATTCTTATGAGAGTAGTAGAACTACCTCTAGCTCCGATCATGATGATCGCTGTATTCTGTGGTTCCTCAAAACCATCCTGTCTAGAGGCTTATCTGAGACAGTTAATAGAAGAAGCGAATGAATTGATAAGTGCAGGATTTCAGATCGGAGGTAAAACACTGGGGTTTAATGTCAAAGCTATCATTGCTGATTTACCGGCACGCGCTTTTGTAAAAGCTACTACCAATTTTAATGAATATCATGGTTGCATCCAACACAGTACTTGTGTTGGAGAATGGCATCGCGCAGGAAAAAAAATCATATTTGATGCTGTTGGAGCTCCTCTAAGAACAGATGAAGGATTTCGACGAAGAGAATGTCCTGGCCATCATCAAGTTTGGCGGTCGCCTTTGGAGGATTTAAAAAATTTTGATATGGTTAATACCAACTGA
>Merged.10139.6 chr3L:5432427-5432457+chr3L:5433274-5433901+chr3L:5433972-5436061 + extracted CDS from 28 to 882
ATGGATGATCGGTCGCCGATGTCGTCCGGCAGTGAATCGGACGATTATTCGCCCCCGGAATCGCCCCCTCCAGGACCTAGCGTTAATACTAGCAGTAATACCAACGTCAACAGTAGTAATAATCATCATTTGCAGCCGCAGCAACCGCAGCAAGGCAGCTCGAACGAAAGGCACACTACCAGAAGTGCTGGTACACAGAGTGCAGGAAGTGGTGCAGCATCAAGCACTGCTGCCGGCACAGCAACAACAAGCGTGATGACCGCTTCAAGTGCTGCTGCTGCTGCTACCATTAACGCCATCCAGCAGCAAATTCAGCAACAGCAGCAAGCACTTCAGCAGCAAATTCAACACTGTCAGCAGCAGCTACAGCAGCAGAAACAGCAACCAAAGTCCGGCAAAGCGAAGGCATCCACGGTAAAGGTGAAACAGGAACCGGTGGCACCGTCGGCAGTACCACCATCGTCGACAATATCCACCGCCACATCGTCAACAATCGTTGCACCGGCACCGAACAGTGTGGCGCCTCAGATAACGAGCAGCATCATCTATCCGGCGTCGGCACTGAGCACCTTACCACAGGATGTGCTGTTAAACCTGCTACAATCGGGGCAAATACAGCTCCATAGCGAAGGTGGAACACAAAAATACGTCACGATCCCGCTACCTCTGATGTCTGGCAATAAAACTACAACCAAATCATCCAACGCGTCCAATGGGCAGCAAAAATCCTCGAGTGGCAACTCAACGTCCTCTACGTCAGCTAGCTCGTCTGTTCCCGTGACTTCGACCCGAAGCGGCAGTGGTGCGTCCTCATCCCGGCGGAACGCAACTACTATTAAGACTGAAGTGCTCGAGTAG
>Merged.10153.1 chr3L:5438584-5439199+chr3L:5443455-5443624+chr3L:5443688-5452753 + extracted CDS from 540 to 1124
ATGGGATGTGGACCATCAAATGCAGCTGTGCCGGTAACGGGCGAAGGGGTTTCAACCATCTCTAAGCTTGTCTATCCACGACCAGAAGCGTTTGAAATTCCCCTCGGCGATTCAGAGCATCCGGATAGTCTTATCAAAAAGCATCCACCGCGGCGTCTGAAGCGTCTCGAGGAACAGTCCAGCACGACGCCGAGCATTGAAGATTTGGAGGAAAAACTAGCGACAGCTGAAACCCGAAGACAACAGTTTCTAGCGAATCGGTCCCAAAAAACTACCTTCGATAAAGGGAGCCTGGATGCGACGGAAAACGATGCTAGTACAATCCCTGAGGAGGGCGAAGATGACCGATCGGCAGATGGCGTGCACACAGCCGAACAAGATGGCGACGACTCGGGCGTGGAACGATCCGCACCGCCAGATGGCAACGGTCGCAGATCAGCATCGGAAATGGAGGACGATGAGTTCGATCCTCATCATCAGCAACAGCTGCACGATCAACGACGCCGCGGGTCGGACCTCAGCATCGGGCACCTGACCAGCATGCGGATGAAGATGAACCAGTACAGGAAAAAGTCTCACCACTACTAG
>Merged.10248.1 chr3L:7427810-7433115 + extracted CDS from 92 to 2407
ATGTTTGAGGACATTGTTGCTAAGGGCAGTGACTCCGATGCCATGAAGCTGCATCATCTCGATAAGGCTTTGGTTGGAGATGCTTCTGGTTGGATCACAGTGAAGATGATCCAGGACAACAACTTCGAGCAAACGTGGAAACAGCTGAAGTCCCAGTTCGAGAATCCCCGAGTCATTGTTGACACCCATCTGGCTGGTCTCCTGGATTTGAAACCTGTCCTGAAAGGAAACCACAAGGAGCTGTTGGAACTCTTGAAGACAGTTCAACGACACGTTGGGGGTTTGGAGTATCAGGACATCAAGGTCGACAAATTGTCTGGGTTGTTGTTAACAAAGATCATCACTTCACGGCTGGACGAACAAACTGTTCGGCTGTGGGAACGAACCCAGGAACACGGAAGGTTGCCCGACTTTAACCAAACGCTTAAGTTCCTGCAAAGCGAATGTCAGGTTTTAGAACGGTTCCAGAGTCGGCCCCAAGCAACTTCCGTGAACCAAGGAAGCTCTAAACCATCAAGTTCGAAATCCACAAGCCAGAGAGTACATGCTGCAGCACCTACCACAACTAGCCAGCTCTGCCTCTTTTGCAACAGGGCACATCGTCATCACGAGTGTCCCACATTTAAACAGTTCACACTAGCACTACGCAACGCCAAGGTGAAGGAGTTGAAACTGTGTTACAACTGCCTTCGACCCGGTCACCGTTCCAACAACTGTTCATCCAACAGAACGTGCATTAAATGCCAGCGGAAACACCACACATTACTACATGAGGAACCACCAGAACTGCCGGATACCCAAACACAGATGGCAAGCCCCATCCAATCCATGCAGTTTGAGCAGCAGGCTCAAGCATCGAATCATCCAACGTCTAACGCCGCCGTTCCATACAGCCGACCGTTGGAACAAAGGACGGCCATGCTTATGACAGCTCTCGTGAACCTGAGAGACGAATCCAACAGGACGATCCCCTGTCGTGCGCTGTTGGATTGCGGCTCACAGGTGAGCTTCATCTCGAAGGCGATGGCCGATCGCCTCCTCACCCGGCGTATCCCCACACTTGTGCCGATTACTGGAGTCGGTACAGTTAAGACGTGTGCCCGGGAAAAAGTCGTCGTGAACATCGAATCTCGATATTCAACCTTCTCAACAACCGCCGAGTGCCTCGTGATTCCTAAGGTCACAGGAATCATCCCCACAAGCCAGCTGAACGTGTCGAAATGGCCACTACCGCCCGATATCTTTCTTGCCGATCCTGAATTTCATACGCCTGGTCAAATCGACATGTTACTGGGTGTGTCCCATTTCATGCGTCTTCTCAAGTCAAACAGAATGCAGCTACGAGAAGATTTGCCTGACCTGCAAGAGACTCATCTCGGATGGGTCGTTGCTGGAGACGTCGAGGACGAGTCGACCAATCAGCAGAGCTTCATCGCTACCACCACTACGCTTTCCGAGACCATGAATAAATTTTGGGAAGTTGAAGACATCGGAGATATAGATGAAACGACCGAGCATGAAGAATGCGAAAAGATTTTTCTTGCTACCCACCGACGTGACAATGATGGAAGATACATTGTCGCCCTACCATTTCGTGAGTATCCACCTGTACTAACTAACAATCGAGAGCTTGCTTTGCGTCGTTTCCTCTCTTTAGAACGGCGAATGAAGAAAGATCATTCCCTGAAGCTCCAGTACTCCAAGTTCATCGATGACTACGAAGCTCTTGGTCATTGCCATGAAGTCAAGGAGGAATCCGACGAACCGAACAAGGCTCGCTACTACCTACCTCACCATGCTGTCCTACGTCCATCGAGCTCCAGTACGAAGCTGCGAGTGGTCTTCGACGCAACCGCCAAGGCTACAACATCCGATGTAGCTCTCAACCAAGCCCTAATGGTGGGTTCAACTGTGCAGAACGACATCTTTGTCATCCTCGTCCGTTTCCGGAAACACTTTGTTGTGTTCACAGCTGATATATCGAAGATGTATCGGCAGATCAAGGTCATCTCCGACCACTCGTGCTTTCAACGCATCTTCTGGCGTGTTGATCCAGCACTTCCTCTTCGCGTCTTAGAGTTGACAACCGTCACTTATGGAACATCGTGCGCTCCTTTCCTTGCGACTCGGTGCTTACTGCAGTTGAGCATCGACGAAGCGTCATCGTATCCGAAGCAGTCAACATCATCCGAGACGNNNNNNNNNNNNNNNNNNNNAGTGTCAAACCCAGCTCCTAGGGTTGCTCAATTCCGCTGGGTTCCCAGTTCACAAGTGGAGTTCGAACTCTCCAGAGCTCCTGAAACACGTCCCCGAAGCTGA
>Merged.10379.3 chr3L:8731421-8732292+chr3L:8732376-8732588+chr3L:8732663-8732989+chr3L:8733677-8733798+chr3L:8735267-8735326 - extracted CDS from 75 to 1151
ATGGTTTGCCAGCGGACAAGGATACCGGTGCTGGGATTTGCCGAAACAGCTGAGCGTGTCTTCCAGTATGGACCAGCAAAACTTCGACCTCTGGCCGGCTTTTCAAAAGCCTTCGTTGACTATGCCCTGATGGCGACGTACTTCAGTGCCGGGTGCGTGTACATCGTGTTCATCGCGACGTCCTTCCACGATGTGATCAACCACGAAACTGGAAACGATTGGAGCGTGCGGATCTACATTCTGCTCACGATGATACCGATCCTGCTGATCGGCCAGATCCGCGAGCTGAAGTATCTGGTGCCGTTCTCTGCCCTCGCCAACCTGTTCATCGTGGTCACGTTCGGCATTACGCTGTACTACATCTTCAAAGACCCGCTGGAGTTTGATGATAAGCCAATGTTCTCCTCATTTGGCACGCTGCCACTGTTCTTCAGCACGGTCATTTTCGCGATGGAAGGTATCGGTGTAGTCATGCCGGTGGAAAATTCGATGTCCAAACCGCAACACTTCCTGGGCTGCCCCGGTGTGCTGAATACGGCCATGGGAACCGTAATTGTGCTGTACGCCGTGATTGGATTCTTCGGTTATGTGCGTTTCGGAGATGAGTCCAAGGGAAGCGTTACGCTCAATCTTCCACTAGAAGACTCCTTGGCAGTGGCGGCACAGATTCTAATCGCCCTAGCCATCCTGTTCACGTTCGGCCTACAGTTCTACGTACCGATGGACATTCTGTGGCGCAAGATTCAGGACAAAATACCAAAGAACAAGCACATGATCTCGCAGATTGCGCTGCGCTCCGGCATCATGATCATCATGGGTGGCGTTGGATTGGCGGTGCCCGAACTTGAACCCTTCATCGGGCTGGTCGGAGCGGTCTTCTTCTCCAGCCTCGGTCTGTTTGTGCCGTGTGTCGTCGAAACCGTGTTCCTGTGGCCGAACGAGCTGGGCAAGTTCCGCTGGGTGCTCATCAAGAACGTGATCTTTGGTGCGTTCTCGATCTTTGCTCTCGTGGCCGGTGCGTATGTCAGTATTAAGGACATCGTTGCACTCTACACCGACGATGAAGGACACACGGAATAA
>Merged.10536.1 chr3L:9056570-9058348 - extracted CDS from 161 to 1057
ATGTCATACATCTTTCTGTTCGAAGTTATCGTCGATGATTTGAATATCTTTTCGGACAGTCGAAATTCACTTGGTCAGAATGACCCCGGTAGGGCACGGCAGGAACTGTGCGTCCGTCTGCAGCTCGCCAGCTTGGTACGGTGTGAGGTGTGTGAGAAAGATTTTGGCTCCGCGCTAGACATCGAGGTGCGTAAAACGGGTGAAAACTGTCTCTTTGCTTACAATCCCTCGTCCGAGCTGATGGAAGAGCAATCGCTCGACTTGCGAATATCGGCCCACGGAAAGGGTCCCGATGGGAGCAAACGATTGATCGGTAGCTGGAGGGAACCGGGGCATGAAATGTTGGTCGCATTGGCCCAGGCGTACGACCTGCAGAATGGTACACCGGCTCAGGACAACTCCAAGGAATCGTTGGCATCTGCCGAATCGCTTACAGCAGATGCCAAACGAAACAAACCCGTTTCGAACACACTGAAAGCAATGTATCCGCTGGAAGCTGAATCGAACGGTAGCAACAACAACAATACGGTCGTTGGGTTCGTCGTTCTCACCATCCGAATGTCTTGCCTTGGACCGAACATCAATCAGAAGGTACTGTTCGGAGGGCGTGATCTGCAGCAGCAACCGGTCACTTGCTACAAGGTGCAAGACGAACCGGTCGTACAGTGTGTGACGCTCGAGGACCAGGACGAACAGCAGCTGGTATGTCCGAAGGGAAGCCTTGCCAGCATTGTCGGAACGGCCATCGAGCCGGAAGTGCAACCGTACGATGAGTATGCGGCAGAACTGAACGGGAATGCCATCTGTATCCGGGTGGAGAAGGACGCCAACATTGCGGTCAGCCTTGACGGAGAGGAAACTGACGGTTGCACCAAAGGGTGTTGGGTATGTTGGGTCTGA
>Merged.10540.1 chr3L:10706013-10707374 + extracted CDS from 479 to 844
ATGCACGATCACTTCAATCCGTACGATACGTTCAACTACTTTAACGGTAAGCATGGGCTGGACGGTGGCGGCTCCTCGCACGGCGGCATGCTGCCGGGCGAGGGCGGCCGGGTCGGGGGCGATGTGGGCGGCGGTGGCGGACGCATTAAGGATTACGATCGCGGCGGAGGGAATCGATACGGCGGCAAGGACGGTGGTGGCGGAGGCGGTGGTGCTATTAGCATGTCGGGCGGCACGATCAAAGCCATTAATCCCAAATACAATAATATAAATAGTAACGGTAATCTTAACGCTAAATCCAATATGCATAGTTATAAGATGGTAGCTATATGTGAGAAGGGACAGTGCAATCCGCGTCCGAACGCATGA
>Merged.10541.1 chr3L:10699071-10699233+chr3L:10699517-10700688+chr3L:10700770-10703083+chr3L:10703896-10704123+chr3L:10704197-10704537+chr3L:10704619-10704874+chr3L:10706017-10706274+chr3L:10706351-10707374 + extracted CDS from 835 to 4227
ATGAGCCGTAGCCGGCGGTCTTCGTTTGGCCACCAGCACTACCAGCAGCAGCAGCAGCAGCAGCAGCAGTTCAGCATCACCTCCACCATCAACTATGACGATGGGCTGTGCGATGGCGGGAGCGGCCCGGGGCTGGTCTCATCCGGCGGCACCGCGTCCTCGCCGTCGCGGTTTAGCGAGTCGTCCTACTCGAACCTGGGATCCCGCCTGACCGCGTACGTCACCCAGGCTCCCCTCCACAGCTCCACCGTCGCTCCGTCATCGTCCTCCGGTTCCTCGCTGCCCCAGCCCATCCATCCGGGCTCGTCCGCCTCTTCGGTTTCGTCCGTGGCCGATCGGTACGGGCCCGGGGAGGAGTCTCTGCGGCCGTGCTGCATCTCACCGGCTGCACCACCACCATCCGCCAGTGACCGTTACTCGACCAGCTCGGCCCCAAACTCCATCATGTATCCGGAAACGCGCAACGGACCGCACCATCGTTCAATGTCGCCGGGATCGAGAACACGTTACCCCGTGCCGGAGCGGTTCCGGGATCCACCGGCGTCAGCGCCTCCGCAGCAAAGCACCACCCAGCCCAAGCTGGACCAGTACGGCAACTATCTGATCAGCAACAATGCGCCACTAATGACGAGCTCGGAAAGCTACAACTATCTCACCTCGACCGTGCACACGCCGGTGAAGCGCTACATTCCGACGCCGCCGCCCGCGGAGAACTTCTCGCACTGCGAGCCGGTCGGAGGTGGCGCCGGCGGTCTCGGTGCGAGCCTAATGGCCGGTCTGATGGCGTCCGGCGGGGGCATCAACATCATCAACGCTGCGCAAGCCGGTGCAGGTGGATCGCTGCTCAAATCGCTGCCGTACCGATTGAAGGTACCGAAATCGGCGGACCCGGTCGGTCTAGGGGAAGACACGACGGATCATTACGCGACGCCACCGCGAGCCCGGCCCGTCGGGGGCAAGTGTCCGCAGCAGCCGATCTGTACGTTCGCCGGCCAGCCGGTGGTCGGTGGGACGCTCGGACGGCAATCGCTGCAGCCGGATTATGCGTTGCTCCGGGCGGCCACACCGGTTAGCATTATGAGCGAACCGATGGTGCTGGGCCATGCACCTTCGTCGGACGAGGAGCAGTGCTATCAGTGTAACAGCTTGCGGCAAGCGACCGGCGTCCACCAGACGACGCAAACATCCGGCCCGATCAGTCCGCAGCCACTGTCGATCTCGTCCGTGTCGATGTCGGACATGGAGCGGCAATCGCCCCTCAGCCCACCGTCGCTCGTATCGCACGCTTCGTACCCACACCATCATCATCATCATCATCATCACCATCATCACCATCAGCAGCAGCAACAGCATCAGCAGCAGCATCAGCAGCAACACTACACTTTGACAACACCGGGAGATGACGGCCGGAACGCACAGCAGTCGCTAATCATCGCACAATCGCACACACTGAACAGCTCGTGCAGCAACCCGTCGATCATTATCCAGTATCAGCATCAGCAACACATACAGGCGCATCAGCAGATCCAGCAGCAGCCGCTTTATCAGCAGCTGCAGCAGCTCCAGCAGCAACACGCTCAGCAGCAGCAGCAACAGCAGCAGCAGCATCATCACCAGCTACAGCTACAACACCAACAAGCACAGCAGCAAGCACACCAGCAACAGGTTCAGCAGCAGCAGCAGCAGCAACAGCATCAACAACAGCAACAGCTGCAGCACATGCACCTGCCCCGGCTGCAGCCCGACTCCACCCCGTCAACACTGCAGCGGAACGTGCAGGCGATCCGGCAGCAGCGGCTCACCCACAAGCAACGCATCAAGGAGTATCTGCGCCGCAGCACGTCCCAGTTTTTCGGCGTCGACCAGCTGCACGATGACTACGAGCAGCAGAAGTGGGAGGACCGGCAGAAGCGGTTCGCCATCCGGCGCTTCGGCTCGCTCAAGGACGAGCTGCCACCGAACGGGCGCGGACCGTCCGAACCGAGCGCGGACGTCATGCACGACCACCTGACGCACAGCGACCGGCCGGACGTGCTGCCGGCCCAGAGCCAGGACGAGCCGGAAACGGAGCAGAACCGCCGGCAGCGCTTCAACCCGTACTACCGGCACGAGGGCGGCGAAGAGTTTCTGGTCGAGCGGAAACCGTCCGTGTCGCGCATGATGCTCAGCGGGCTGGTGTTTGTGGTGCAGAGCCTGCGGAACCGGGTGCCGCGCCGGCAGAAGCAGTGGTCCCGCAGCTTCGCCCCGGCGCACGTCGCCCTCAACAATGACGATAACGATATTTACGATGGGCTAACGCCGGTGCAGGAGGATGAGATGTTTTTCGATGTGCCGGCGGGTGGTGGTCAGAATGGTGCGGGCGGTGGTGTCCCGCCGACCCAGCAGGAGCAAGATCTGGCCGGTGCGCCAGTGCCGGACAATTCGCACCAGATCTACATGCTCGAGACGGACCGGGCGCTCGTGAGCAGCGGGTGGCGGACGCGCACGGCCGAGGAGCAGCTGCATCTGCAGGACGTTGCGGCCGGGCGCAACAACGCCATGTTTCAGTTCTTCTACGGCCAGCGCATACCGGGCACGATACTGGAGAGCGTGCTGGACAACTCGAGACGTCCGCCGCGCCACTGCATCAAGCTGTTGCGGCCGAACGCGCTGGACGACCGGTACGACTATCGGCCGTACTTTACGTACTGGATCAACACGACGCAGATACTGGTGCTGCTGCTGACGCTGCTGTGCTACGGGGTCGGCCCGATCGGCATTGGGTTCGAGCAGAAGAGCAGCCAGGTGCTGGTCACTAGTCTGAGCTTGCAAACGGTTCAACACTACGAGCCACGAAACATTTGGATTGGGCCGCGCCGGGACGACCTGGTACATCTCGGGTCGAAGTACGCGCCCTGCATGCGCAGGGACGGCCGAATCATGGATCTCATATCGAAAACGCGCAAGCAGGAGCGCGAAACGGCCTGCTGCATACGCAACGATGATTCCGGCTGTGTGCAGAGCTCCCAGGCCGACTGCTCCGTGCGTGGACTGTGGCCTACGACCATTTCAACGTGGAAAAAGTGGTCGCCCGGCGATTCCGGCCCTGGGGGGCGCATTTCCGGCAGCGTGTGCGGTCTCGACCCGAAGTACTGCGATGCGCCGGCCTCGATCGCACCGCACGAGTGGCCGGACGACATCACCAAGTGGCCTATCTGTCGGAAGAACAATCAGTTTACGCAACGCTTCCGCTTCAAGGATCACACTGCCGAGCACCATGGTGTGCGAGGTGATCGGCCACCCCGTGCTGCATGGGCATCTCGGGCGAGTGCCGCATCACGACGCGCGAGTACTGCGACTTCGTCCGGGGCTACTTTCACGACGAGGCGTCCCTCTGTTCACAGGTTTCCTGCTTGA
>Merged.10541.2 chr3L:10699071-10700688+chr3L:10700770-10703083+chr3L:10703896-10704123+chr3L:10704197-10704537+chr3L:10704619-10704874+chr3L:10706017-10706274+chr3L:10706351-10707374 + extracted CDS from 1118 to 4510
ATGAGCCGTAGCCGGCGGTCTTCGTTTGGCCACCAGCACTACCAGCAGCAGCAGCAGCAGCAGCAGCAGTTCAGCATCACCTCCACCATCAACTATGACGATGGGCTGTGCGATGGCGGGAGCGGCCCGGGGCTGGTCTCATCCGGCGGCACCGCGTCCTCGCCGTCGCGGTTTAGCGAGTCGTCCTACTCGAACCTGGGATCCCGCCTGACCGCGTACGTCACCCAGGCTCCCCTCCACAGCTCCACCGTCGCTCCGTCATCGTCCTCCGGTTCCTCGCTGCCCCAGCCCATCCATCCGGGCTCGTCCGCCTCTTCGGTTTCGTCCGTGGCCGATCGGTACGGGCCCGGGGAGGAGTCTCTGCGGCCGTGCTGCATCTCACCGGCTGCACCACCACCATCCGCCAGTGACCGTTACTCGACCAGCTCGGCCCCAAACTCCATCATGTATCCGGAAACGCGCAACGGACCGCACCATCGTTCAATGTCGCCGGGATCGAGAACACGTTACCCCGTGCCGGAGCGGTTCCGGGATCCACCGGCGTCAGCGCCTCCGCAGCAAAGCACCACCCAGCCCAAGCTGGACCAGTACGGCAACTATCTGATCAGCAACAATGCGCCACTAATGACGAGCTCGGAAAGCTACAACTATCTCACCTCGACCGTGCACACGCCGGTGAAGCGCTACATTCCGACGCCGCCGCCCGCGGAGAACTTCTCGCACTGCGAGCCGGTCGGAGGTGGCGCCGGCGGTCTCGGTGCGAGCCTAATGGCCGGTCTGATGGCGTCCGGCGGGGGCATCAACATCATCAACGCTGCGCAAGCCGGTGCAGGTGGATCGCTGCTCAAATCGCTGCCGTACCGATTGAAGGTACCGAAATCGGCGGACCCGGTCGGTCTAGGGGAAGACACGACGGATCATTACGCGACGCCACCGCGAGCCCGGCCCGTCGGGGGCAAGTGTCCGCAGCAGCCGATCTGTACGTTCGCCGGCCAGCCGGTGGTCGGTGGGACGCTCGGACGGCAATCGCTGCAGCCGGATTATGCGTTGCTCCGGGCGGCCACACCGGTTAGCATTATGAGCGAACCGATGGTGCTGGGCCATGCACCTTCGTCGGACGAGGAGCAGTGCTATCAGTGTAACAGCTTGCGGCAAGCGACCGGCGTCCACCAGACGACGCAAACATCCGGCCCGATCAGTCCGCAGCCACTGTCGATCTCGTCCGTGTCGATGTCGGACATGGAGCGGCAATCGCCCCTCAGCCCACCGTCGCTCGTATCGCACGCTTCGTACCCACACCATCATCATCATCATCATCATCACCATCATCACCATCAGCAGCAGCAACAGCATCAGCAGCAGCATCAGCAGCAACACTACACTTTGACAACACCGGGAGATGACGGCCGGAACGCACAGCAGTCGCTAATCATCGCACAATCGCACACACTGAACAGCTCGTGCAGCAACCCGTCGATCATTATCCAGTATCAGCATCAGCAACACATACAGGCGCATCAGCAGATCCAGCAGCAGCCGCTTTATCAGCAGCTGCAGCAGCTCCAGCAGCAACACGCTCAGCAGCAGCAGCAACAGCAGCAGCAGCATCATCACCAGCTACAGCTACAACACCAACAAGCACAGCAGCAAGCACACCAGCAACAGGTTCAGCAGCAGCAGCAGCAGCAACAGCATCAACAACAGCAACAGCTGCAGCACATGCACCTGCCCCGGCTGCAGCCCGACTCCACCCCGTCAACACTGCAGCGGAACGTGCAGGCGATCCGGCAGCAGCGGCTCACCCACAAGCAACGCATCAAGGAGTATCTGCGCCGCAGCACGTCCCAGTTTTTCGGCGTCGACCAGCTGCACGATGACTACGAGCAGCAGAAGTGGGAGGACCGGCAGAAGCGGTTCGCCATCCGGCGCTTCGGCTCGCTCAAGGACGAGCTGCCACCGAACGGGCGCGGACCGTCCGAACCGAGCGCGGACGTCATGCACGACCACCTGACGCACAGCGACCGGCCGGACGTGCTGCCGGCCCAGAGCCAGGACGAGCCGGAAACGGAGCAGAACCGCCGGCAGCGCTTCAACCCGTACTACCGGCACGAGGGCGGCGAAGAGTTTCTGGTCGAGCGGAAACCGTCCGTGTCGCGCATGATGCTCAGCGGGCTGGTGTTTGTGGTGCAGAGCCTGCGGAACCGGGTGCCGCGCCGGCAGAAGCAGTGGTCCCGCAGCTTCGCCCCGGCGCACGTCGCCCTCAACAATGACGATAACGATATTTACGATGGGCTAACGCCGGTGCAGGAGGATGAGATGTTTTTCGATGTGCCGGCGGGTGGTGGTCAGAATGGTGCGGGCGGTGGTGTCCCGCCGACCCAGCAGGAGCAAGATCTGGCCGGTGCGCCAGTGCCGGACAATTCGCACCAGATCTACATGCTCGAGACGGACCGGGCGCTCGTGAGCAGCGGGTGGCGGACGCGCACGGCCGAGGAGCAGCTGCATCTGCAGGACGTTGCGGCCGGGCGCAACAACGCCATGTTTCAGTTCTTCTACGGCCAGCGCATACCGGGCACGATACTGGAGAGCGTGCTGGACAACTCGAGACGTCCGCCGCGCCACTGCATCAAGCTGTTGCGGCCGAACGCGCTGGACGACCGGTACGACTATCGGCCGTACTTTACGTACTGGATCAACACGACGCAGATACTGGTGCTGCTGCTGACGCTGCTGTGCTACGGGGTCGGCCCGATCGGCATTGGGTTCGAGCAGAAGAGCAGCCAGGTGCTGGTCACTAGTCTGAGCTTGCAAACGGTTCAACACTACGAGCCACGAAACATTTGGATTGGGCCGCGCCGGGACGACCTGGTACATCTCGGGTCGAAGTACGCGCCCTGCATGCGCAGGGACGGCCGAATCATGGATCTCATATCGAAAACGCGCAAGCAGGAGCGCGAAACGGCCTGCTGCATACGCAACGATGATTCCGGCTGTGTGCAGAGCTCCCAGGCCGACTGCTCCGTGCGTGGACTGTGGCCTACGACCATTTCAACGTGGAAAAAGTGGTCGCCCGGCGATTCCGGCCCTGGGGGGCGCATTTCCGGCAGCGTGTGCGGTCTCGACCCGAAGTACTGCGATGCGCCGGCCTCGATCGCACCGCACGAGTGGCCGGACGACATCACCAAGTGGCCTATCTGTCGGAAGAACAATCAGTTTACGCAACGCTTCCGCTTCAAGGATCACACTGCCGAGCACCATGGTGTGCGAGGTGATCGGCCACCCCGTGCTGCATGGGCATCTCGGGCGAGTGCCGCATCACGACGCGCGAGTACTGCGACTTCGTCCGGGGCTACTTTCACGACGAGGCGTCCCTCTGTTCACAGGTTTCCTGCTTGA
>Merged.10552.1 chr3L:10802275-10802485+chr3L:10802594-10802974+chr3L:10803068-10803198+chr3L:10803292-10803509 + extracted CDS from 79 to 876
ATGCTCCGTTGGGTGCAAAATTTTCGATGGCGCTCGCTACGGTCGGGCTTAAAATCGAAGCTTGCAAAATCCCCGTCAGAAGGGGATCGTCGCATCGAGGACAACCACTCGCCGAATACATTATCGGACAGCTGTCCCTGTCATGTGCGGCTAGCGAAGGAAGCGGATAGCCCGGCCATCGTGCAGTTTGTGCAGGCGATCCTGCTGCACCACGAACCGCTCGTTCGGTCGCTCCACGTGTGTCGCTCCAGCGCGAGCGAGTCCGGACTGGCCGACTACATACGGGTGCTGCTGCCGGACAGCTTCACGCTGCTGGCGGTCAACCCCGTGCAGCCCGAACGGATTGTAGGCGTTGCGATTGGGCGGCGCAGCTGCCACTGGGACGGCAAGCGGCTGATCGAGCGTGCGGATCGAACGCGCTGTGACCAGCTTCGTAAGCTGCTTTACATCTGGTCCATCGTCGAGGCGGAACCGAACCTGCATCAGCACTTTTGCACCCGCTGTCTGTTTGAGATTGCATTTCTCGCGACGGCCATCGATGCACAGCGCCGGGGCATCGGGCTGCACCTGACGCAGCGTTCGGTTGCGCTGGCCCGGGACTTGGGATTCCACTTCCTGCGGATGAACTGCACCTGCGAGTACAGCTCGCGGGTGGCCACGAAAGCCGGCCTCGAGTGTCACTGGACGGTGCCGTACCATCATCTCGTCGACAGCACGGAGCAGCCGGTCGCGCTGCCGGACCCGCCCCACACGCATATCAAAGTGCACGCGATGGCCCTGTTTCCCGACGCTGTCCATTAA
>Merged.10596.1 chr3L:11739645-11744019+chr3L:11744091-11745760+chr3L:11745844-11746244+chr3L:11746420-11746756 - extracted CDS from 311 to 2449
ATGGCGAGTAAACTAGCAAAGCTGGAGCAAGACACGATAACAAACTCCCTGGAGATCGTGCACCACAAGGTCCGGCTGCTGATGGAGGTGTGGAAGATGTTCTTCGACGAGATCTGCTACCTGGACTATCTGACCTCGCTCCCGTCCAGCATCGAACAGTTTCTGGGCGAGATCTACTGCCTCACGATGAACTTTTGCGTTCGCAAGACGCAGCGCATCCGAGAGCTGCAGACGAAAATGTTCGAGCTGCGGCGGGTGCTGAGCGTGGGCAGCGACGATCCGGACGATGACTGGGAGCGGGGCCACATGTCGCTCGATCGGAAGCTGACGCAGCTGCAGCAGCGCATCAACACGCTCACCCAGCAGCTGAACGAGCGCAAGCTGCTGATGGAGGAGTACACGCGCGAGGAAATCCAGCTGCTGAGCGATCTTGGCGAGGCCGCACCGCCCCATGAACCGCTGTGCGCCAATCCGGACACGGGTGTACTGCCGGACGCGCAGAAGATGGCCCAGTTTGCGGACTACCTGAGCCGGTTGCGCGCCGAGAAGGTGAAGCGCATCGTGACGCGCGACAAGCTGCAGTCGGAGATCCGCAAGAAGGCCCAGCTGCTCGACTGGGTGCCGCGCAAGGACCGCCACCGGCAGCTGATCAACGAGCAGACGCTGATCCCGTCGCTTAGCAACCTGAACGAGCTGCAGCATCTGGACTTTGTGCTGTCGGGGCTGCTGGAGCGCAAGCAGCAGCAGGAACAGCAGCAGCAACAGCAGCAAACGCAACAGAACGCAAAGCCGCTGCCAGCAAAGAAAGGAAAAAAGCAGCAACAGCACCAGCAGCAAGAAGGACAGAAAATCGAACAGAACAAAGAGGAAAACCCACTGCCAGCTGATGGGAAGGAGCGGGACCAAGCACAACAGAAACAACAGCAGCAGCCACCGTTACCTTCCGCAACAGCGACGAATCATGCTACTGCATCGAACAGCGGCACACCGTCACCACCACCGCCACCACCATCACCCGCGTCGGAAGTCGACCTATCGGCAGCCGGCACCAGCACGACCACACCCGGCGGTACCACGGCCTCGAGCACGGCCAGCGCCACTGCCGCCACCGGGCTGTTCGAGCAAACGATCGAAACGTACATGCGGGTCGAGGCGGTGCTGGGCCGACCGGCCGACCGGGACAAAATCATCGAGGAAATATTCAGCCGCTTCCGGGCGAGCATCAATGTGTGGTGGGAGCGGTGCCTGATCCTGCCGAACGAGCGGCAACAGTGCAAGGTGCTGTACACGGACCAGCTCGACGAGGACGCGTTCGTGGCGCACATCGAGCAGCAGAAGCTGCTCCAGAGCTACTACCACGAGAACGAGGCCATCTTTCGGCTGATCTACCAGTGGGCGGACCAGTGGAACCGGGCGGTGCAGCTGCAGCGCGAGCAAACGGCGGCCGAGGAGCTAGCGGTGGTGAACGAACGGCTGGCGGCGATCCGGAAGCAGCTAGAGAGCAAGTGCCGGGAGTTTGAGCAGCGGTGTCAGGTAAAGTTCACCATGTACGGGATGCCGGTCATGCAGGTGCTGCAGCGGTGCCAGGCGAAGGGCGAGAAGCTGAAGCTCCCGGACAGCTGCAAGGTGAAGCAGGCGCCAGCACCACCACGCACCGCCACGACGAAAGCGGCCGCCAGTGCCGCCCGCCAGCAGCTATCGCCCGAGACGGCGGTGGAGCTTAGCACGATGCTGAAGGATTTGCTGTCGGAGCAGCAGCAGCAGCATCTGCTGGGAGGGCCGATCGAGTCGGACGAATCCAACCACGGTACGGATGAGTGGCAGCAGCAGCAGCAGGCGGATGGCGATGACGCTGTAGTCGACGAAGATGAAGACGACGATGAGGATGAGGATGATGACGACGATGAGGAGGAGGAGGAGGGGGAGGAGGAGGACGATGATGACGAGGAGGAAGAGGAGGATGATGATGATGATGAAGAGGATGACGATGCCGATGGTAGCAGCAGCAGCAGTGACGATGGTGGCGAGGTGAACCAGAAGCGAGACGACGAGCTGCTGGAGGAAGCGTTCGCCTCGGCAACAGCGGCAGTCACGACCAAAACCCGTATGCATTCCGTAAACGGACACCCGGCAGCATCCTGA
>Merged.10622.1 chr3L:12260645-12261426 - extracted CDS from 211 to 642
ATGCTTCCAATTTGTACCATCTGCAACCAGTGGCTGATCGAAGGTGTCGTAGCGGTAAGATGCGGTCATCTGTACCACGGCACGTGCCTGCGCATGTTTAGCCAGCGCTCGATAATGCCGTGCTCGCGGCTGGGAAATAGACGGTGGATGGTATGCAATTACCACTGGCGTAGACCGGGAGGCAGCGGTGACTGTGGTGCCGGGCAGCGGCACATCTATTTGCAGTACGATGCGAAACGGCGCGAAACAGCGAGGGAAGCGTATCATCTGCTGGAGGAGATTGAAAAGGTCGAAAAAGAGTTGCGCTTCTTTAGGCGGCACCGGCTGGACGATGATGGGAAGTGTCGCGAGTGTGGTGGTGCGGTGGAGAAACAGACGAAGGGAAGGGGAAGAAAGCGAAGGGTTGGTGGCGTGGTAAAAAGTAGTTCTGTGTAG
>Merged.10705.1 chr3L:13094568-13095711 + extracted CDS from 103 to 510
ATGCTTCCCATTTGCTCCATCTGCAATCACACGCTGATTGACGAAATCCTAGCGGCAAGATGTGGCCACTTGTACCACGAATCGTGCATCAGTAAGTTTATCGCCAGCACGTTGCTGCCCTGCCCGAAGGAGGACGAGGCACAGTGGCAAAAGTGTAGTAACCGGTGGCGCTTGGGGCATACCGTCTCGCGGGAGGGACTGCGGCGCATCTACCTCAACTACGATGCGATGCAGTGCCAGAAGCGCCGCGAACTGTGCCGGCTGACGGAAGAAGTTGAAAAGGTGCAGAAGGAGCTACGGTCACTGCAGCAACTCGTCGAGGGTGGCAAGTGTAGCCAGTGTGGCCAGAAGGTGAAGAAGGAACCGAAACCAAGGGGCAAAAAGCGAAACATACATGGTGTGGTGAAATAG
>Merged.10706.1 chr3L:13158321-13160517 + extracted CDS from 38 to 448
ATGAAGGAACATCCCGACTACAAGTACCGGCCGAGAAGGAAACCCAAACCACTGGTAAAATCGCCAACCCCAAACAGCGCCAACCACCCGAACGGTACCGGTCCGTCCTCAGCGAAGGAGCCCGCCCCCCAGTCACAGTCCCCGGTCGGCCGGACATCCTTCAGCCCCACTCAGCTGTCAACCCCGGTCGGACTACCGCCCGGTATCTTCCCGTCCTACCACTTCGCCTACGATCTGCACCAGAAAGCGTTCTGGAACCTGTACGGACCCCACCTGCTGTCCACCGTCGTACCGTCCGCGTATGCCGTGCCTCCCCATGCCGCCCTGCCGCTGTCCTACATTAAGCCGCCGAAAGCGTCACCTCCCTCGCCGATCGCACCACCGTCCCCGATACAGTCCGGCAACATTATCTGA
>Merged.10776.1 chr3L:14385645-14385837+chr3L:14385896-14386057+chr3L:14386123-14387178+chr3L:14387251-14387429 + extracted CDS from 112 to 915
ATGGCTGAAACTGAAAACACTGACGCGCTAGAAAACTGTGAAATTAAGCTAGAATGTACAGAAAATTCTCATCCTTTCGAGACGCGCATCTTAATGATCGCACCAGGAAATGAAAAGCATATTGGTCGCTATCGTAAAAAGAAATTAAACACAACACTGGATGACCACTTACTGTTTGAAAATCGCATCCTGTCCCACACTCATGCTTTACTGTTGTTTCAAGAAGGAAAGCTGTATCTTAAGGATCTTTGCAGCTCAAATGGGACGTACCTGAATGGTGAATACATTGGACCGGCCAGTGAGGAAGCGAGCGAACCGCAAGCGCGACAGCTGAAAACGGGGGATGTTTTGCGCTTTGGAAAACTACGCACCATTGATGGCGAGTTGATTAAACCGATCGAGGCAAAGCTCACGATACAATATCCACCCTCAGTGCAGGTTGAAGGCAGCAAGCAACCTCCCGCAAACTATACCCCCTGCGAGGGTCAGCAGCTTGAGCAAACTGCACCCGTGGAACAACGTTCCGGCAAACGCTCTGCTCCTTCTTCAACCATCAGCAAGGCAATCAAGGGAAAAGGTAAACCAATATCCTGCAAAACGGCTGAACGATCAACGGTGACAGATGAAATACAGCTCTGTACCAAATCGACGCAAAGTGTACACACTGAGGAAAAGAAACCATCTACCGCATGTGGCAGTTGCGGATTACTGGCTCAAGAATTTTACAACTATCGAAAACGGGCACTGATTGCAATTGCTTTCTGCCTAGCGATTATAGTAGGCTACCAACAATATGTGAAATTTTAA
>Merged.10838.1 chr3L:14580083-14580757+chr3L:14580822-14580960 - extracted CDS from 151 to 609
ATGGAGAAGGTGGAAATTTTCGACACTCCAACGCTACGAACGACTGCTAACATCACCCAGCACAGTGCAGCGTCCGTGCCGGCCGTTTTTGCCGAAATGATGGCCCTGCAGGACATTTCTCAGCTAAAGATCAACAGCGTCTTTACGGTGCGCTCCCGGACCGGGGAGCTGCAAGCGGCACTGTATAACAGTACGCTTGGGTTGTGCGAATTTCTGGAACATCCCTTCCGGAACCGGCTGCTGCAAATCATTCAGCTCGAGCTGATCCGCCACAGCAACATCCCGACCAAGTGTCCGATGCGGGCCGGCCTGTACTACATACGGAATGCATCGTTTGCCCGTGCGCGCATACCTTCGTTCCTGCCCGCCAGCTACTTCCGCGTGGACGTTAATCTGTTGAACACTAATCCGTGGCAAACGCTGCTGGAGACTCGCTGGTATGGGAAGCTAATCAAAAAGTAA
>Merged.10988.1 chr3L:16369267-16372689+chr3L:16373044-16373543 - extracted CDS from 353 to 2623
ATGGCACTGAGGGAAGGTTTGGGGAGCCGTAGCACTAGCAGCTCCCTGCGGCTGGAGGAAGGCTCCGCAGGACGAAGGACCAACTTTTCGTCCTTCAGCAGCAGCTTCGACGAGTTCGGTCCACCGTACGCCGATTTGCCCATGGAGATTCTGGTCAAAATCTTCACCTACCTTACGCCGTCGGATCGGCGCGAGGCCAGCCAAACGTGCCGCCGGTGGTGCGAGGCGTCGCACCATACCGCCTTCCTCGAGAACTTCTGGCTCGTGCTGCACCGCCAACCGTTCGACGCGAATGGCCCCCCGGTCCGGGATCTGCTGCAAAGCTTCCGCCACTTCCCGAACGTCCACCTGTCCGAGGTCGATTTCGAGCGCATCGGTAACTTCTTCACCCACTTCGGGCCACACATCCGGCGGATCGTGCTTCGTGCGTGTGAAATACAGGAGCGCGATCTTACCGCCATACTGCGCCGGCTGCCCGCACTGCGCGCCCTCACGATCGAATCCTGCCGCGATCTGTTCATGTGCGTGCGGCTGTTCGAGGATGCGGCGGAGCGGGAGGAGCTCCGGCAAACGCTCTCGAACGTGACCGACCTGTCGCTCACCCACAACCAGTACCTGTCCGATGCGATCCTGCACCGGATGGTGGAGATCATGCCGTCGCTCCGGGCGCTGGCCCTCGCCGGCTGCCACATCTCCTTCCACAAGGGCCTGTACCGGAAGTTTTACCCGGGCGATGGCAAGCAACCGTCCGAGAGTGTGCTCACCTTCCACTACGTGTCGCAGCTGATCGAGCAGCGGAAGGGTTCGCTGCGGGCGCTCGACTTTGGCGAAACGCTCGTGGACGATAATGCGCTCGAGGTGCTGGCCGGCATGAGCCCGGCGCTGTGTCTCGAGCGACTGGAGCTGAACCGGTGCGAGCAGCTGTCGAGCCGCGGGCTGGGGACACTCATCACCGCCCAGGCAGCTCATCTGCAGCATCTGAATCTGTCGAAAACGTTCCGGCTGACCGATTCCTGCCTGCTGCAGATTTGCCGCGAGCTGCGCGGACTGCGCGTGCTGAAGATGCGCGAATGTCGCGCGCTAAGCAATCAGGGTGTGCGCGAGCTGGTGCAGCTGCCGGCGCTGGAAGTGCTGGACATTTCCTACTGCGAGGATGTGAACGGAGCGGGCCTGCTGGAGGGTATTGCGTCGCGGCCGAACGAAACGCTGCGAGAGTTGCGCGTGCGGGCGCTCAACCTCTGCGAACGGTCGATAATTGCGATCAGCGAGCAGCTGTCGGCGTTACGCATTCTCGACCTGGGGTACTGCTTCCACGCCGTCTCGGACCTGTGCGTGCAGTTTATCTTCCGCAATCTGGTCCGGCTGACGGAGCTGGATCTGGAGAGCTGCCGCAAACTGTCCGACGAAGGGCTGACGGGATTGGGCATGCTGCCAATCATACAACGCCACGAGCAGCAGCAGCAACCGACGGCCCAGCCAGGTGCATCCCTTGGCAATGGCAGCGTGGAAGGGAACGCGGCGCCGGCAGACGATCAGGCCCGTCCGGCCACCCCCGAACCGGAACCGGCGCTCCAGGCGGCCACCGCCCACATGCGCATCTCGCTGCGCAGCCGGGCGGAGCGTGAGATCGTCGAGGATGCCGAGCGGAAGAAGCAGCTGCTCGAGGCGATGCAGCGCAAGGACAATCTGCAGTCGGCACGGGACGACGGCACCACCTTCAGCGGGTACTCGATCGGGCGGCTCCAGCAGCTGCGCGTCCTCAACCTGACCGGGTGCAATCGGCTGACGGACGTGACGTTGCTGTGCAACTTTAAGCTGCTGGAGCTGCGCGACCTGTACCTCGCCCAGTGTCAGCAGATTTCGGTCGACGGTATACGGGCGCTGGTCCGGGGCTGTCCCGCGGTCGAGCGGCTCGATCTCAGCGAGTGCCACAGCATCAACGACCGGGCGGTCGAGCAGATTGCGTTCCATCTGCACCGCTTGCGTACGCTCAGCCTGCGCCGCTGCTATCAGCTGACCGATTTCAGCCTCGACTACATCGCGTGCCATGCGCGACGCTTGCGCGAGCTCGATGTGCGCGGCTGCAAGCACATGTGTGCGGATCCGGCAATGCGGCTGGTGAATCTGCCCCTGCTTGCGACGATACTGCCCGGCAAGCAGGACGAGAACGGTGCGAACGGTGTGTTCGGTGCGGGCTCGTCCGCCTCGTCACCATCGTTACCGCCCGCACCACCACCGCCCGCCGCTCCGTCGCGAGCTTCGATGCGCATTTAA
>Merged.10996.1 chr3L:16546924-16550863 - extracted CDS from 264 to 731
ATGCACGAGAAGGTCCCGCGAACGTTCTACTTTGTCGTGTCCTCGCCTGCCGGTGTCGCCGAAGCCGTCTTCAAAGTCAACTACACCCAGCGGCACAAACCGTTCACCCAAACGACCCACTCCGGAGCGGGAAACTCGTTCTCATCGTCAGCCACCTCTTCGTCCTCCTCTTCTTCCTCCTCCTCCTCCAGCAATGCCGTGTCGAACATTAACGGTGGCCTGTCGGGGTACAAGCTCGGTCCCAACACCATCAACACCGTGCCGGGCAACGGGCTGGACGATGACGAGGAGCTGATGGAGCCGGAAGAGATTCATTTTCCCATCTTCGGATCGACCGGATCCACCGTAAGGTTGCAGCCCGCCCACCGCCCGCTCGCTGCATCATTGCTCTGCATGCTACTGCACTGGGTAGCCGGATGGAGCCGCTTCATTCTTGGCCCGGCATCTTGGCTGGCACGATCGACACTGTAA
>Merged.11018.1 chr3L:17004373-17006091+chr3L:17006566-17007557+chr3L:17007998-17009255 + extracted CDS from 2000 to 3037
ATGAGCAAAGCGGTCAAGATAGATTCGACTAGCGAAAGCGGGCGGGAGCTGCCGCCCGGTACGTTCAAGCTCTTCATCGGCAATGTGGACGAGAAGACGCAACCGTCCGAGCTGCGGCCACTGTTCGAAAAGTATGGCACGGTCGTCGAGTGCGACGTGGTGAAGAACTTCGGGTTCGTGCACATGGAGAACGAGGACCAGGGGCGGGAAGCGATCCAGCACCTGAACGGGTACGTGATCGGCGGGCAGCCGATCAAGGTGGAGGCGGCCCGGAGCCGCCGGGCCCCGAACGCCAACACGACCAAGATCTTCGTCGGCAACCTGACGGACAAGACGCGCGCGCCGCAGGTCCGCGAGCTGTTTCAGAAGTTCGGCTCCGTCGTGGAGTGCGACATCGTGCGCAACTACGGCTTCGTGCACCTCGACCCAACCGGCGACGTGAACGAAGCGATCCGCGAGCTGAACGGCATGATGGTGGACGGCCAGCCGATGAAGGTGCAGGTGTCCACCAGCCGGGTCCGGCCGAAGCCGGGCATGGGCGACCCGGAACAGTGCTACCGGTGCGGCCGGGCCGGCCACTGGTCGAAGGAGTGCCCGCGCCTGATCTGGGCCGAGCGGGGCTTCCGCGAGCGCAGCATGTACGCGCGGGATCCGTATCCGCCGCCGCCGCCGCCGCCCTTCCTTCGCGATCGTATAATGGACGGATTTCGGGACACCTTTGACTACTACGACCGGTATGAGGATCCGCGCGACCTGTTCGAACGCCGGTACGGCATCCGGGGACGTGATTTTCCCCCCATGAGGCGGGAACCGATGCCGCCGATACCGCCGCTAATGCGGCGCAGCGTCACGGAAAGCAGCCGGGCCAGCAGCAGCAGCTACGAGGCGATCTTTAGCCGCCGGACGCCACCACCGGCCAGCCGGAACGGTACGAGCAGCATCAGCCGGTTCGGCGTGTACGAAGACTTTAGCCGCGACTCGTTCGACGATCGGCGTGGGCTGCGCGGACCGTCGCCCACCCATCGATACGCACCGTACTGA
>Merged.11021.1 chr3L:17017364-17018646+chr3L:17018721-17019000+chr3L:17019071-17019482+chr3L:17019576-17019620 - extracted CDS from 161 to 856
ATGCGCCGCCGTCAACCGGAACTGCTGGGAGAGAATCTTGCACCGGGAGCGCACAACATCGGGTACGATCCGGGGACACCCGAGAACCATCCGGCACTGCGAAAGCCCATCAGCCGTAAAGGCTACGGGCCGCTCGTTGCCAACAGTGTGCGGTTTAACTTTGAGGAAGTGAGCAACAGCCCGGGCGTTGGGGATTACGAGCTAGTGAGGAAGCAGTCGAAACCAAAGCAGATGGCCAAACCGTTCGGGAGTGGAACGGACGAGCGTACCAAAGATCGTTCGCTTGCCTATCCTGGTGTTGGAACGTATCTCTTCAAAACGCGCAAAGACATCCGGAATCATTCGTTTGGTGGTACCATCAAAATTATGCCCGCCGCAAGGACGCTCTGCAAGACGGAAAACTTTGACCGGTGTTTGCGGTGCGACGAGCGGCCGGAAGTTGACTACTGGAAGAATCTAAGAACGGAGCGATCGCTTTGCCGGCGCTGTATGGTGCAGGAGCTTGAGGATGCACGGTCCTGCTCGAAGCACAAGTCCGAGCAGAAGAAACGGTTGGATGCACTGAACGAGTATAAGCGTGTTCGGCACTGTGCATACTATCACCGGCACGATAAGACCAGCGCAGCAATCCAATTCATCAGCAACAAGCAGTTGAAGCGAAAGTTCCGGTTAGAAAATTACCTTTCAATGTTTGAGTGA
>Merged.11021.2 chr3L:17017364-17018646+chr3L:17018721-17019000+chr3L:17019071-17019470+chr3L:17021301-17021576+chr3L:17021681-17021911 - extracted CDS from 500 to 1306
ATGGAAGGCTTCGAGTACGTCATCCAGCGCCCTCCCCAGGCAAGGATCTTCTTCGGTTCCGGCATCGAGCGGGAAACGGTACCCCTGCGAGGTCCGGCCCTGAGTTCGCTGATGCGCCGCCGTCAACCGGAACTGCTGGGAGAGAATCTTGCACCGGGAGCGCACAACATCGGGTACGATCCGGGGACACCCGAGAACCATCCGGCACTGCGAAAGCCCATCAGCCGTAAAGGCTACGGGCCGCTCGTTGCCAACAGTGTGCGGTTTAACTTTGAGGAAGTGAGCAACAGCCCGGGCGTTGGGGATTACGAGCTAGTGAGGAAGCAGTCGAAACCAAAGCAGATGGCCAAACCGTTCGGGAGTGGAACGGACGAGCGTACCAAAGATCGTTCGCTTGCCTATCCTGGTGTTGGAACGTATCTCTTCAAAACGCGCAAAGACATCCGGAATCATTCGTTTGGTGGTACCATCAAAATTATGCCCGCCGCAAGGACGCTCTGCAAGACGGAAAACTTTGACCGGTGTTTGCGGTGCGACGAGCGGCCGGAAGTTGACTACTGGAAGAATCTAAGAACGGAGCGATCGCTTTGCCGGCGCTGTATGGTGCAGGAGCTTGAGGATGCACGGTCCTGCTCGAAGCACAAGTCCGAGCAGAAGAAACGGTTGGATGCACTGAACGAGTATAAGCGTGTTCGGCACTGTGCATACTATCACCGGCACGATAAGACCAGCGCAGCAATCCAATTCATCAGCAACAAGCAGTTGAAGCGAAAGTTCCGGTTAGAAAATTACCTTTCAATGTTTGAGTGA
>Merged.11041.1 chr3L:17066282-17072023 + extracted CDS from 854 to 1468
ATGACGGCAGCTGGCGGTCCGCTTGTGAGCGGGTCCGGGCGGGCCCGAAAGCAGCGCGCAGTTTCGTTCGAACAGACGTCCACGACGACCGCCGGTACGATGACCACCTCGAGCTCGGTATCGGGCGGAGCGGCCGGCATGAACTGTTCCGTCACCGGGTGCAGCCTGAACCATCAGGCGGGTGGTCAGGTCGGTCCCCGCGGTGGCGGTGTCGTCTGGCACGAGTACGCGTCGAAGTCGCTGGACGAAAAGAAGCTGCTCACCAAGCAGAACAATGTGCCGGGCGATGGTGGCGCGGATGCGGGCGTAGATGGCGGCCTCCCGGTCGGTCGGCGCAGCATCGTGTCGGTGTGTGTGAACGATAGGCAGCTGCCGGACAGTGACGATGACTGGCCAATGGTGGACCAAAGTCAGTCGGGCACGGGTGCTGCTGCTGCTGGTGGACAGCTTCATGCTCAACAACTGCATCATCATCATCATCATCACCACCACCTTCATCATCATCATCATCATCATTCGGCGAGCAGTGGCAATGCAGGGACACCGGCAACGACAACGGCACCGGCAAGCACCACCATGAGCTCGTTACTGCATCACTTTAAACCGCCACGAATATGA
>Merged.11143.1 chr3L:18144983-18146100+chr3L:18147668-18150532 + extracted CDS from 2004 to 2624
ATGCCGGGGCCGAAAAAGGCAAAATTCTCGGCCGCCGCAACAGCGTCCGCAGCGGCCGTCGCTGCCAACTACTACGACAATGCATATCTTTCGTTCGAGAAGAGCCTCCGGGGTGCGTTTGGGGGAGGTGTTGATGGGATGGCCGGCGGCGCGGGCTCCCTGCTCGATGGTGGCAGTGGAGCAGGTTCCCCGCTCGATCCGTACGGTGGTGCGGCCGGTGGCCACCACCATCATCTGCTGAGCCCGATTAACTATACGCTCACGGCGGAAGCGATCAACCGGCGCATCCGCAGCACGCTCGGGCTCGGGGACGAGCCGGATCCGATGGAGCGGGCGCTGGCACTGAACAACGGCAGCAAGCAGGGTACGCCAGACGAGTGCTGCCCGGGGATGGCCAGTCCGGACTGGATGATGCGTCGGGCGGCGGGATCCAATGCCAGCGGACCGGCGCTGGCCGATACGCGTGTCTACGCACACAGCCCACTGCCACCGGGCACACCGGGGGCGCTGTACGAGGAGCACGGCAAGTTTGCCGCGTTTTCACCGACCGATGCAACGAACGCGAACGCCACCACGCTGCACGACGATAACAACAATGTGGACAAAAAGACGTTCCAGGAGTAG
>Merged.11161.1 chr3L:13982520-13984075 - extracted CDS from 26 to 547
ATGATTCATGGTACAGATGAGTACCCACAGGTTTCATTGCGCAACATGCGTATACCATTCAGTCACGAGATCTCGATCGCTCTGAAACCTCAAATGATGGTCACTTCACAATCGGCCGCTGACTTTAGCTGGGAGAAGCGTCAGTGCTTTTTCAATCATGAGCGATATCTTCGATTCTTTGAGCTCTACAATCAGGATAACTGTGAACTGGAATGCCTCTCCAACGTGACAAAAGCACTGTGTGGATGTGTGCGCTTTTCAATGCCTCGCTCGAACGACACAACGGTCTGCCCGCTGTCCATGTGGCAGTGTATGTACCGTGCGAAGTGGTTCTTACGTCCTAGTAACAATTCAAGACTGCCACCAAATGAAGAGTTCGAGATCACAAAAATAGTCAACAGCTGCAACTGTCTGCCAGCGTGCAGTTCGGTGTATTACGATGTGGAGACCACACAAACCTCGCTAGATATGGAAAAGTTTCTGCTTGCTACCAATGAATTGATGGGCGATGATTCAGACAAGTAA
>Merged.11163.1 chr3L:13976468-13977262+chr3L:13977334-13977543 - extracted CDS from 24 to 929
ATGATGCCGGATGATGAAATTTTTCGTAAAAACTCGCTCCATACGGAGTACACATACACGGAGAGTTGGTTTCCTTTTTCCAATAACGTGACATTGGCACCACTGTACGCACGAGGTGCAGGTCTGCATGCCGGGCTTTTAGTGTATCTCAAGCAAGCGAAGGAAGATGTGGACTACATGTGCACGGGTTTCTCGCAAGGATATAAAGTAATGATTCACGATCCGACCGAGTATCCGCAGGTGTCGATGCGCAACATGCGCATACCCTTTGGTCACGAGATCTCGATCGCGCTCAAGCCTCAAATGATCGTCACTTCCCAATCGGCCGCCGACTTTAGCTGGGAGAAGCGTCAGTGCTTCTTCAATCACGAGCGTTACCTTCGATTCTTTAAGATCTACAACCAGGACAACTGTGAACTTGAATGCTTGACCAACGTGACGCTGGCAATGTGTGGATGTGTTCGCTTTTCAATGCCAAGGTCAAAAGATATGAAGGTTTGCCCGCTTTCCATGTGGAAATGTATGTACGATGCTAAATGGTTCATGCACCCAACTGATGATCTTGCAAGCTCACGCAACCAAAATATCAAAGCCATTGTCAATAGATGTAACTGCTTGCCAGCCTGCAGCTCCTTAACGTATGACGTGGAAACCACACAAACCATGCTCGATGTGGAAAAGTTTCTGCAAGTAAACCATGAGTATAATAAGTCAGACAAGTTTTATATTACAACGATAGCGATCTACTTCAAGGAGTCGTACTTCATCACCTCGAAGCGATCGGAGCTGTACGGATGGATAGACTTTCTTGCAAATTGTGGTGGGCTATTAGGGCTATTCATGGGTGTGAGCATTCTTAGTCTGTTAGAGATATGTTACTTCATTACGATTCGACCATTTACGGTATGA
>Merged.11164.1 chr3L:13978721-13980874 - extracted CDS from 1095 to 1625
ATGGCAAAACGCAACCTGCGCCTACTACTCGGACACGAGATCTCGATCGCTCTCAAGCCGCAAATGATCGTTACCTCTCCGTCGGCCGCTGACTATAGCTGGGAGAAGCGTCAGTGCTTCTTCAATCACGAGCGTCACCTTCGCTACTTCCAGATCTACAATCAAGATAACTGTGAGCTAGAGTGCTTAACCAACGTGACGCGCGCAATGTGTGGATGTGTTCGCTTTTCGATGCCAAGATCAAACGACACAAAGGTCTGCACACTTTCAATGTGGCATTGTATGTACCGCTCAAAGTGGTTCTTACGCCCGATTCCCGGGCTTAAGCGACAACCTCACAGAGTGATTCTTGAAATGGTGAAAAACTGCAACTGTCTGCCAGCGTGCAGTTCGGTTTCTTACGACGTGGAAATGGCCCAAACTTCGCTCGATATGGAAAAGTTCCGGCTGGCAAACAATGAGCTACCGCGCGATCATTTGGACAAGTATAAAACATGTTATCGCGAAAGTATTGAAAAAAGTTTACATATGTAG
>Merged.11165.1 chr3L:13978721-13979223+chr3L:13979295-13979833+chr3L:13979901-13980874 - extracted CDS from 914 to 1780
ATGCAGGTCTTACGTTTTATTTGGCGCAAAAAAAATGAGGATACAGATTATCTGTGCACGGGATACTCGCAAGGATATAAACTAAAGATCCATGGTATAGATGAGTATCCGCATATGGCAAAACGCAACCTGCGCCTACTACTCGGACACGAGATCTCGATCGCTCTCAAGCCGCAAATGATCGTTACCTCTCCGTCGGCCGCTGACTATAGCTGGGAGAAGCGTCAGTGCTTCTTCAATCACGAGCGTCACCTTCGCTACTTCCAGATCTACAATCAAGATAACTGTGAGCTAGAGTGCTTAACCAACGTGACGCGCGCAATGTGTGGATGTGTTCGCTTTTCGATGCCAAGATCAAACGACACAAAGGTCTGCACACTTTCAATGTGGCATTGTATGTACCGCTCAAAGTGGTTCTTACGCCCGATTCCCGGGCTTAAGCGACAACCTCACAGAGTGATTCTTGAAATGGTGAAAAACTGCAACTGTCTGCCAGCGTGCAGTTCGGTTTCTTACGACGTGGAAATGGCCCAAACTTCGCTCGATATGGAAAAGTTCCGGCTGGCAAACAATGAGCTACCGCGCGATCATTTGGACAAGTTTACCATCACAACACTAGCGATCTACTTCAAGGAGTCGTACTTTATCTCTTCGAAGCGATCGGAGCTGTACGGATGGGTAGACTTTCTGGCGAACTGTGGTGGACTGTTAGGTTTGTTCATGGGTGTGAGCATTCTTAGTTTGTTGGAGATATGTTACTTCATTACGATTCGACCATTTTCGGTTAGAAGTAGAATAGCAAGTGCTGAAAAGCGCAAATCGAACGAAGTCCAGAATGCCATGCTTCCAGTTATCTGCAAACCTGAGTAG
>Merged.11165.2 chr3L:13978721-13979833+chr3L:13979901-13980874 - extracted CDS from 914 to 1558
ATGCAGGTCTTACGTTTTATTTGGCGCAAAAAAAATGAGGATACAGATTATCTGTGCACGGGATACTCGCAAGGATATAAACTAAAGATCCATGGTATAGATGAGTATCCGCATATGGCAAAACGCAACCTGCGCCTACTACTCGGACACGAGATCTCGATCGCTCTCAAGCCGCAAATGATCGTTACCTCTCCGTCGGCCGCTGACTATAGCTGGGAGAAGCGTCAGTGCTTCTTCAATCACGAGCGTCACCTTCGCTACTTCCAGATCTACAATCAAGATAACTGTGAGCTAGAGTGCTTAACCAACGTGACGCGCGCAATGTGTGGATGTGTTCGCTTTTCGATGCCAAGATCAAACGACACAAAGGTCTGCACACTTTCAATGTGGCATTGTATGTACCGCTCAAAGTGGTTCTTACGCCCGATTCCCGGGCTTAAGCGACAACCTCACAGAGTGATTCTTGAAATGGTGAAAAACTGCAACTGTCTGCCAGCGTGCAGTTCGGTTTCTTACGACGTGGAAATGGCCCAAACTTCGCTCGATATGGAAAAGTTCCGGCTGGCAAACAATGAGCTACCGCGCGATCATTTGGACAAGTATAAAACATGTTATCGCGAAAGTATTGAAAAAAGTTTACATATGTAG
>Merged.11185.1 chr3L:18759367-18759418+chr3L:18759485-18760426 + extracted CDS from 46 to 882
ATGAAGGTATTCATCGTTCTAGCAGTGAGCATTGCCAGCATGGCGGCAAGTGGCTACGCCACAAAGGTAGCCACCGGCCAGCAGAAGACGCTGGACAAACGCAGTCCCTGGGGATTGTTCTACGGCGGATTTGGAGACAGTTTAGCGCGATCGGACGATGTACATGGGCACGGGGTAGCATTGTTTGCGGCGCCACAACAGCAGTACGGTGGTGGATGGCATCAGGAATATCAGCCACAGGGACATCACTGGGTGCAGGCGGACCACGAACCGAAGTCACTAAGTCATACTCCGGTGCACGAGTGGCAGGCTGAGCGAGCGGCTGCACCTGCCCACTACGACGAACATGCCCAACAGCACCAGTTCCACTTTGGAGGTTCGTTCGAGCAGCCGAAGGTGGAGCAATCGTACGGCTGGCAGCAGCAACAGCAGCAGCACCATACCCTACAGGACGAGGATGCATCCAAGGACTGGGGACTGCAGCATCAACAGCTCCAGCAGGGAGGCTCTTCCCACGAGTGGAACCACGACGAAGGAAAGGAGAAGGAGCTGGCTGGTCATGGTGATTGGGCACCGCTGTCGGCCGGAAGTGCCGATCTGCTCAAGGAACACTCCGCCCAGTCGGTGACGACGGAAACGAAGGAAGAACATCACCAGGAGTGGGCCCCCATCGAGGGAAAGGCCGAGGAGCACAAGGAGGAGCATCACCATACGAAGATCATCAAGGTGCCGTACCCGGTGCACATCGAAAAACCCTACCCCGTGTACATCGAGAAGCCGTTCATCGTGGAAAAGCCGGTGCCACTGAAGCTGTACATTAAGAAGAAGCATCATCACTAG
>Merged.11213.1 chr3L:18254884-18256015+chr3L:18256646-18256780+chr3L:18256852-18257461+chr3L:18257582-18258847+chr3L:18258932-18260265+chr3L:18260357-18260646+chr3L:18260743-18260888+chr3L:18260983-18262096 - extracted CDS from 633 to 3326
ATGGAATCTGGCCACTCAATCCGGCGATTGCTGCTGCTGATAACATTCGTCACCCTTCACCACCACAGGGCCGTCGTCGTCACTGCCGCTGCTGCCGTGTCCGTCTGCTCCGGGCTCTGCACCTGCACCAACCAGAACTTTGTAACCGTCGACTGTGCACTGGGTGCTTCCAACCGGACGGAGGACACGGCCGCCGAACCGATCGTGTTCGATGGCCAGCTACAGCTGCCGGCCAGTGCTACCGCGCTGCACATCAAACTGCTTGCCGGCGGGCAGCAGCAGCTCATCATTCGGAAGGAGTTTTTCCAGCCGACCAACAACATTAACCACCTGTCCATCGATGGCAGCCAGTCGCGGACCGGGTCCTCCGGCACGGTTGTCGAGTTTCAGGAGGGCGCACTGTGCAACAACCAGGGCCAGTTTCCCGAGATTTTGATCGCGAACGTGGGCCGGGTGGTGATGCATCGAAACATATCGTGCCGGCCACATCTGCTAAACATCACGCACGTCAACGATGTGCTGCTCAAGGCGGAGTTCCTATCGGTGAGCGAGGCGGAACTGTTCATCCAGGACGTGAACAATCTGCACATTGAGCCGAACGCGTTCAGTGGCTCCACCTCGTCCCGGGTGGAAATTCTTCGCACCACCATCGAAAGCCTGCCCAAGCTGGGCGTTTCCTTCCGGCTGCTAAGCTTTAGCGAGTGCAACATCAGCGAGATCACGTCGCACGCGCTCGACGCGAACGAGATAGAGCACGTCGAGTTCGTCGCCTGCCGGCTGACCAGCCTGCGGACAAGGGCGGTAACGGAGCGCCTGCTAACCGATTCGCTCATCTTCCGCGGCTGCTACATACACAGCATCGAGCGGCAGTTTGTCAACGGTAGCGGGCTGAACAATTTGGTGCTCGACAGTAACACAATCGACGACATTGCTGCGGGCGCTTTTACCTTCACCGGCGTGAACACGCTGGTGGTGGGGAATCACATTATACGCACCGGCAAGGAATGGCTTCATCCGCGCGACTGGGTCAACGTAACGATCGCGGGCAACTCGTTCGGCGAGTTCAACGGCATCCTGCTGAAGGACCGTAAGCGCACGGACCGGACGGACGGGGTGGACTGCTACTTTGGCAACAACACGATCACCAACGCGCTGCCGGACAGTTTTACCTTCGGACGCACCAGCTGCCGGGTGGGGGCGGTTCACTTCGGGCGCGAGTGTGACTGCGAGTACGGTGGGTGGCTGAGCAGGCTGTTCGGGCTGGCGGGCCATGCATCGCTGCCGTCCGCCGTCACGTCGAGCGTTTCGTGTCAGGTGGAGGAAAGCCTGCGGTACTGCTTTAATCGCAGCGATGGGCCACCACTGCACAACGATACCACTTCACCGTCCTCCACCGGTGGCCAGGTGAACGTGCACTACTTCCTGACCGAGTTTTGCCAAAAGAACGGCTCAAAGAAGTGCTCCTCGTATGCGGCGAGCGGCGAGGAAGCGACGAATCGCAAACCGCCACCCCTGATACCGCTCGACAAGATCGATTCACTGGGCGACGGTGGCAACGCTAGCTTCCTGCAAGAGCATTTGTTTCCAATTTCCATTGCTGCGGGGGCTTTGGTTATAGCTGTAGCAGTAATTTTAGTGATATGCATTGGTCGGCGTCGGGCAAGCTCGGAAACGCAACACCAACACCACCACCAAACCATGACAGCGCAAACGGCTGGCTCGCGACAGGGCACGTTCCGTTCGGCGTCGCTCAATCGCTGCCCGTTCACGCCGGCCGACCGGCGCATCATCTCAAACGCACTGAGCTGGATCAGGGAAGCGTACGGGCCGGACGTTTGGAGCAAAATTAACACACCGATGCAGGAGCTGCTTGCCCAGAACGGTGGCAGTGGCGTCGTCGAGGAGAAGGATAAGGTGCGGCTGATCGGCACCATCCTCGACAGCCTGAAGCGCCACGAAATCGGTGGCACACAGATCGTCGCCCTCAATGACGTTCTGTTCCGGCAACTCGGACCACCGGCCGTAGCAGCAGCAGCGCCGGAGCTGGCCGAACGCGAACGACCAAACAGTGATAACAATGACGAGCTGCTCGGACACATCTACGACGAGCTGCAACCGAACAGGGGAGCGCCGCGGCTGCTCGGCGACTACGCGGCACCGCTCGATCACGGTGCGGTGACCGTCGTGCCCGAGGGCATCTATTCCGAGCCCGTCCTGCACGGGCAGCGCTTGCCGCAAGCACACCGAGGTGACAATCGAAACCTGATCAGCCCGTACGCGATTGGCGATGCTACGGTGCAGCGCAATCCGGCCGGCGCTGAGGGCAACCTGCCGGACGTGATACGTCCCACTGGGCACGCGTGGAAAGCTAACGCCGAGGAGGACGACCTGGACGATGAGGATGAGGACGACATCGATGGGGAAGCGGAGCGTAAAACGATGCTTCGCCCACCGATGATGGATGGCGGCACCGCTGGGGCGCCCACGTACGCAATATCGCTGAAGCAGCTGAAGCGGCCCCATAGGGGCAACACACCACCTCCAACACCGCCGCCCCCAGTGCCGTCGGGTAGTGGCGGGGAGGACCAACCGGACGGTAACGATGGTAACCGGTCGGAACATTCCGGCAGTAGCATGCAAACGGTTCGCATCGAAGATATGACCCTGGCGGATGACGACGCTCGTGAGCAACGGTAA
>Merged.11230.3 chr2R:43240817-43240975+chr2R:43241081-43241674 - extracted CDS from 290 to 637
ATGACTAAGTTCGTCTGCGTCGCACTGGTGCTGGCCTGTATCGCTGTCACGACCGTTCACGGTCAGTTCAGCACAAACGTACAGTGCACCTCGTTCAACGACTGCATCTGCAAGCTGCCAAAGATCATTGGAGCGGTGGCCGGACGTACTGCTACAGCGAACATTCGCAACCCGGCCAACGGTGAGGCGTACGTGCTGGACCTTTCCCGACCATCGCAGGCCGTCACCGACTACTGCAACAAGCTGAAGCAGGGACTTAAACCAGCAGTGCCGTTCAAGGCTATCAATGCGTCCAAAGTTGCCCAGGTTCAAGCTCTTCTTGCTCAACGTATGGCTGCAATGAGAGGTTAA
>Merged.11238.1 chr3L:19477024-19479283+chr3L:19479387-19480379+chr3L:19480460-19482545+chr3L:19482626-19482748 + extracted CDS from 1650 to 5120
ATGGAGCTGAAGGCGGAGAAAAAAGACCACAACGACCACGATGAAAGCGGCGGTGGTGTACGGCGACACGCTGCAGCAGCAGCAGCAGCTGCATCGGTCGCGATGGATGTCGAGGCGGCAGCGAATGGGGGCGAACAGTCGTCGGATCAGGAGATAGTGGAGGTCGGCATTGACGAGGATCACATCAAGTTTCTCACCAGCATGCACTCGGGCGACGAGGAGCCGTCGAACGGGGGGCACCACCAGCGCATGGTAGGTGGGGCGCCGCCTCGCCCTGCAGCCGCCGCCGCCTCGAATGGGGTCACAGGGAATGGGCGTGGAGGAGAGGACGGCGCCAGCAACGCCACCGGGGGGAAGCTGTACGGTGCGGCCCACCGGAATGGCGGTGTGCTGAACGGGCTGCAAAAGCTGCAACAGCAACACCGGCAGCAGCAGCAGCAGCAGCACCAGCAGCTTGTCAACGGCTCAGCAGCAGCAGCCGACTACAGTGCGGATGATTCGGACGAAGATGGAGACGACGACGACGATGACGATGACGATGACGAGGAGGACGTGATGGTGGTCGCCGCGAACATCCTATCGAAGACGGCACAGAGGTCATCGTTGCTTGCCACAGAACGCACGTACCAGTGTGACGTGTGCCCGCGGATCTTTCACCGGCCGGACCATCTGCGCTACCACATGCGCATCCACGAGAAGAACAACCCGTTCGAGTGCAAGCTTTGCTTTAGCGTGTTCGCATCGGATCCCGCCTTTGCGCACCACATCCGGACGGAGCATGCGGGGATGGGGCTGGCCGACGCGTTGCCCCCGGTGCCGGAAACGGAGGCGAACTACTTCGCCTGCACGTACTGCGACAAAGCGTACGGCGACGGGGTCGAGCTGGAGGAGCACCTGCACCAGCAGCATTTGGGCGAGCGGCCGTACAAGTGCAACATGTGCCCGAAAGCGTTCATCCGGATGGATTTCCTGCAGTGCCACTACCTGAAGTACCACAGCTTCCACCCGATGGAGGACGAGGAGGACGAGGAGGGGGGCGGTGAGGGCGAGGAGGAGGAGGAGGAGGATGGGGAAGAGGAGGAGGAGGGAAACAGTTACGGGCGGATGCAGCAGCAGCACCATCAAGCGGACGCGAACCAGCAGTACGAGCATCGTGCCAAGCGGCCCCGCTTGATGGTGCGCAAGATCGAGGATTTGGTGGACGACCGGGGCAGCAGTGTGGCGCTGAAGGGCCGGTTTGGGGCGGTGTCGCGGCGCACCTCGCACACCGGCACGAGCATTTCGAGTGACGATCGGCGCGACGACGACGATGACGATGAGGATGGCGACGATGAGGGCACGGGAGCGGACAGCAGCGATCAGCACCAGCGGTTCCTGCAGCGAAGGGAGGGCGGGTCGGTGGGCGGTGGGCGTAGCTTGCTGCCGAGGCTGAGCGGGGTGCATGGCCGGTTTTTGGCCGCGATGGAGGAGCAACATTCGAAGCGGCTGGCGGCAGCAGCGGCGGCGGCGGCGGTGGAAGAGAGCGCCAAGCATCGGTGTCCGGTGTGTGATCGAGGGTTTGCCCGCGAATCGGAACTGATGCTGCACGTGCGATCGCATCCTGATTTGCCCACCTTCAAGTGTCCGCTGTGCGAGCTGACCTTCATCGGGTCGGACTATCTGAAGAATCATCTGAAAAAGCACGTGATCGGCAACGGGGAAGATCCGGGTGCACCGGGGGCGATCGATTTGAAGGTAAACCCTGCTGCCGACACGAAACCGACCGCCCGGCAACCGCCCGCTGGCGATGGTGGCTCGTCCCAGACCACACTCCTGCCCTCCACCGCCAAGCTGCCCAAACCGATCATCACGTCCAAGCCGCCCTCGACCGGCATCTCGCTGCTGAAACCGATCGAGGAGCGCAAACCGCCCGACCATCACCAGCAGGAGTACTGCGTGAAGACGCCCGACGGCAAGTTCATGTGCACGGTGTGCGAGCGGCTCTTCTCGCACCAGCAGACGGTGCGCATCCACTTCCGCATCCACACGAACGAGAAGCCGTACAAGTGCGCCTTCTGCGACGAGTCGTACATCCGGTCGGACTATCTCGAGCGCCATCTGAAGGTGCACTTTAAGGATGGGATGCTGCCGGCGGCCGCCATCGCGAGCATGGCGGCGGCGGCCGCAGCGGCCGCATCGAGCGGGGGAAGTCGATCGGCTGCCTCCACGCCGCCACCACCGGCACTGGCGACGGTGAAGGAGGATTTGGCGTACGCGGAGTCGAGTCCTTCCACGCCGGTGACTGCTGGTACGGGGGGCTCCACCGGCAAACCGCTGATCGGGCGGGCCGGGCTGGCGCCGGAAAACTACCACTTTACCGAGTCGAACGACGGGCAGTTTGTGTGCAAGATCTGCGACGCCGTGTTCAGCCAGGTGGCCTTACTGCGCAAGCACGCGCTAGCGCACACGGAGGAGAAACCGTTCCACTGCGACATCTGCGACCGGTCGTTCAACCGGGTCGACTACCTGAAGGAACACTTCAAATCGAAGCGCCACCTGCAGCTGGTGGCGGAGGCGGCGGCCGCCGGCGGGGGTGCTGACGGGGTGCCGACGACCGGCCCTACTGCCGCAGCACGGCCGGACGAAGAGGAGGGCGATGATTCAACGATGGATGGATCGACCAGCAGGGTAAAGCTGCTGACGGCGGTGGGAAGCAAAAGTGGTGGCACTAAAGCAACGTTTGAGGATGGCGGTGTGGTTGCGAATGGCAGTAGCAGCAGTAGCAGCAGCAATAGCAGCAACAGTAGCAGCAGCAGCAGCAGTAGCAGCAGCAGCCGAAGTAGCAGCAGCAGTCGAAGCAACGGTACTGCAACGCCTAATACAAGCCCGCAGAAGCAAAGCAAGCCGCCGGCCACCGGCAGCACCACCGAGCGGGAGGCGGGCGAGGTGGTCGAACCGACGTCCCGGTCGGTGCTGGGTGAGTTCCATCGATCCGATTACGAGCGCACGAGCGACGGGCGGTACAAGTGCAACCAGTGCGACAAGACGTTCGTGACGGCCGTCACGCTGAAGATGCACATCCGGCTGCACACGGGCGAGAAGCCGTACAAGTGCGACAAGTGCGATAAGGCGTTCATCCGCTCGGACTATCTGAAGACGCACGAGAAGTGCCACCGGCAGGAATCGTTCCTCAGCATGCTGTCGCTGACGACGTCCAAGGAACCGAGCACCGCGTCCGAGGCGGGCGACTCCGATGCGGACGGTGGCGGGGAGCTTGGTGAGCTGAGCAGCAATCGGTCGTTGATGGACGCGGCCGGTGGGACGATGAACGGTGCGCGCGGTCATGTTGGTGAGAATGGTAATGGTGTCGGAGGGCAACTTAATGATGATACGGATGAGGAGGAAGGAGAAGAAGAGGCGGAAGAAGAGGAGGAGGATGAATCGGAAGAGAGCGAAGATGAGCAGGTACGGTGGAAGAAACCTTTTACTATGTGA
>Merged.11299.1 chr3L:16289427-16291123 - extracted CDS from 1076 to 1399
ATGGATGAATTCGAAACTGAATTAAATGACGAGAAAAGGAAAAAGCAAGCTCAAAGTTGGGTCGACAGAACGGTTGGACAAATTGCTGATGCTGAACAACGGATGAAAGTGTTGCTGGAACGGTTGATTGATAAAAATGTCTTGCTAAACTTTTGCTGGACGGATACTACTAGCGGAAAACGACGATTAGACCAGTACAAAAACTTTGTTCGACTGTTTGAGTACGCCAGCAGAACCATGCTATTCAATACTGTCGTGTTTAATCACGGATTTGTGGCCAGCTTCTTTGCAAAGACGTTGGACTACGTGGCGCAGCAAGTAGGCTGA
>Merged.11344.1 chr3L:21426762-21427943 + extracted CDS from 367 to 756
ATGACTCCGGCTCCGGATCATAATTGGATTCGACTCCGGATCACTCCGGATTACTCCGGATCACTCCGGATCATTTCGGATCACTCCGGATCACTCCGGATTACTCCGGACAGGAATACAGTGTTCGGAGTCGTCCGGAGCTGGAGTCGTCCAGAGTTGGAGTCGTCCGGAGTCGGAGTCGTCCGGAGTCATCTGGAGTCGCCCGGAGTCGTTTGGATTCGGAGTCGTCCGGAGTCGTTCGGAGTCGCCCGGAGTTGCCTGGAGTCGCTCAGAGTTGTCCGGATTCGTCTGGAGTCGTTCGCCTGGAGTCGGAGTCGTCCAAAGTCGTTCGGAGTCGTCCGGAGTCATTCGGAATCCGAGTTGGTCGGAGTCAACAGGCGCCGTGTGGTTTAA
>Merged.11346.1 chr3L:21433671-21439025 + extracted CDS from 2896 to 4554
ATGGCGGAAGCCCAGCGGCTGATCGGCATCTCGCTGGCGAAGATCGCCCAATCGCGGGTCTGTCGCGGGGGCGTCTCGCTCCACAAGAACCTGCTGGTCGCGACCGTGCTGCAGAAGGCGCGGTACATCTTCATGGAGGAAGCGTACCACATCGTGCACGGTCACTATCTGCAGCAGCAGCAGCAGCAGCAACACCATCATCAACAGCTGATGCAGGAGCAGCAGAATGCGGCCTACCTGCTGGCGGGGCACTGCGACGGTTCCCCGGCTGAGGACGGCGGCTGCGATGATGACTGTAGCAATAACAACAACAACAACAACAGCAAGTGCAGTAGTGGGCTGGAAGAGGAGGAGGAGAAGCAGCAGCAGCAGCAGCAGCAGCAGCAACTGCTCGCAGCGCGATGCAGCCCCGTGGAGGAGCTAGTGGACCCGGTGGAGGAGGAGGAGGACGGGGCCACGACGACCCTTTCGTACGATTGTGACACCACCAACACCACCACCACCACCACCACCACCATTCTGCCTACGACGATCGGGAGCCTGGGCCCGCTGGAACCGCTCAACATGTGCCGCAACAATGGTTCCCCCTCAGCAGCAGCTCCCGCCGGAGACACGCACGAGCAGCCGGACGAGGAGGAGGAAGAGGAGGAGAAGCAAACATCAACGTGCCAGGATGTGGCCGCCCATCTGTTCCTGCTGCCCGCGCTAGCGCCCTGGATCGGTGCGCCCGAGGATAACAAGGAGAACATTGGCAGTTCCTTTTCGTTCCTGCCGGCGGCAGCGTCCCCGTTCCACTACCATCACGATGAGGAAGAAGAAGAGCAGGAAGAGGACGACGAAGAAGAGGAGGAGGAGGAAAACACTTGCCAGGATCTGTCCTGCCACCGGCGGAAGCAGGAAGCGGCCGACCACCAGCCGGAACTGGCCAGAAAGCAGCTCGAGTCGGCCGTCCGGTCGAAGGGTGCGCTGCGCTACTTCGATCTGGACGATCGGCGCACGGCCCGGCACGAGCGACGGCGCCGAAGACACCGGACGGAAGGGGACGACGAGCAGCAAGCGTTCCCGTCGGTACCCGCGAAACGGCGCCGCTCGTCCGACTGGGACCGGTCGGCGGTGGAGCTGCCCGACCAGCAGTCCACGAACGATGACCGCATCCACCCGATACCGCTCCTGTCCGCCAAGCGGCTCAAAACGATCGACAACCAGCAGCAGCAGCAGCAGCAACCGCGTCCCCTAACGCCGGCCCTCTGCCCCCAGCCACAGTTCTACTCGTCCCCGCACGAAACCATCTGCCCGGGCGATGCGGAAACCCTGTCCGCGTGCGTCAACCAGCAGCTGGAGGCGGAAAATTTGACCACAAGCGGCGGCAGCAGCAGCAACACTTCACCTCCACTGGCAGTGGAAGAGCCGGAAGTAGAGCAGCACCCGGAGGAAACGGACGCGGCCGCCCCAGCTCCAGCCCCCTCGGTCGAGAGCATCGACCGGATAACGTCTTTGGTTTCGATTTTTAGTTTCGGCAACCTGTCCCGCTCCGTCTCGACGCCGGACGTGTTCTGTGCGGCCCAGGCGCAGAAGGACGCCCGGCCGGATGCGGGCGGCTCCCTGCTGACCAGCCAGCTGCAGCATCACGGCCAGCGCGGCTACCTGACGATGACGGTGTAA
>Merged.11439.1 chr3L:23476734-23478068+chr3L:23478138-23479136+chr3L:23479205-23479388 - extracted CDS from 64 to 1905
ATGGAACAAAATACAGCTGATTGTAGTGAACCATCAAGCAAAAAGCGTAGAAAAGATGATTCGGATACGCTCAACCAGACAGAGTGCGGAATCGATCACATAAACCGTTTGCCATACGAGATATTTTGTAAAATCTTTCAACACCTCTACCTGGAAGACCAGCTCCCGTGTGCGCTGGTCTGCAAACGCTGGTATGCAATTTTGCGCTCCGAACCGTTCCAGGAGCGCATGAGCTTCAACTTTAGCCACTGCTTCGGGCTGCCGATCGCGAGCCATCACCTACAGTACATGGCCAGTGCGTTCCACTGCGTGTTCGACGACTGTGGCTCCGACCCGGTCCCTGCCAATCAGGCAAAGGTGCTCGAAATGGTACGGAAGGCAACCGCTGCCAACGATGAGCCGGGCCCATCGACCAGACCGACGCCGGCGAGCGCTGCCGGTTTACTCACACCCGAGCAGCTACTGTTCTCCGGCGAGCTGCCACTGAAGAGCCTCCACATCAAAGCATCGTTCGATCGGATGCGCCGCTTTCTAGCCGATCGGTTAAAGAACATGCAAAACCTGCAGCACCTAACGCTTACCGTCTTGGCCGAGGTGGCGGGAGACGAGCTGCCGGAAAAGGCACCGCGCTGGGTAATCGAGCACGGTACGCTCCCGAGCCTCACCTGGCAGCTGTTCGCCAACACGAACGGGTACGAGCTAAAGCTGCCGGCGCTCGAGCGCTACACGGTGGACGTTGCGAACGATTTCGACCTGCACTATCTGATGGAGTACAGCGAGCAGCTGGTCGAGCTGACCGTGTGGTTTTACTTCGAGCGTGCGATGGAGCAAACACTTACCCGGCCGTTCCCGCGCCTAAGGAAGCTGCTGATGAAGCGGTTCGACAAGGGTCCCCTCTCGCCCGAACCAAACACGCGCGGGGACGATCTGGCCGCGGACCGGTTCGCGCAAAGTGCACCGCTGCTCGAGGACCTTACCATCGATTCGTCCACGGTTGCGTACCGGATCTTTCGTGCGGTGTGTCTCCACAATGCCGGCACGCTGACACGGCTCACGCTAAGCGATGTCATCTTTCCGCGCGCCCTGTTTGTGCTTATCCTCGAGCTGAAGAATCTGGAGTTCCTGCGCCTCGATGAGTGCATCCTTGAGGAAGGAAGTCGGCTACGGCACGTCGACCTGCCGAAGCTCCAGCAGCTCGAGCTCATCAACAGCGGCACCTGCTTCCGGCTCGATGGAGGCTTTGCGCACGTGCGCCGGCTACAGTACAGCATGGATTCGCAGCTGTCGCGCCTCTGCCGCCACCTGACCATGCTGGAGGAGTTGGAGATAGTGCTGCGTACCGGGGCGCCCGTTGCGGAAGCGATACGCGAACACTTCCGTTCCCTCGCACTGCTGCCGTGCCTGCGCACGTTAACCATCAACGGGATGAAAACGAACACCCGCCCCTGGGACCACTGCCAACCGATGCCAAACGTGGAGCAGCTAATACTGCGCCGGTGCTATCTGTTGCGCGGTAACTTTGCCCTGCTGCCGAAACTGTTTCCCGGGCTGAAAGTGCTTATGCTAGAAGGCACGATGATTGCGTACCGGCGGCTGCCGGACGGTGTGCAGCCGGTCGCTTTCTTGCAGCGCCGATTAAAAGGCTACCTGCCGCGCTGCTCCGTGACGTTGCGTCACTGTGACGCCGAACCGGTCAGCACGGTGCTCAAGATGGAGGACGAGGTACGGTGGCGGATGCAGCTGTTCGAGCAGGGCCACATGAAGCAAATACCCTACGGGCAGACGGAGGGGAAGAAAGAAAAGAAACGGCGTAAGAAGATCTGGAATGAATCGATGTGTGGTTGA
>Merged.11529.1 chr3L:17227217-17229834+chr3L:17229911-17230434 - extracted CDS from 1089 to 1781
ATGAATCGTGTCATTTTGGTGTCATTTTTGTGCGTCTGTGTGCTCGGGTACATATCCTCCGTCGATGGAGTTCCGGCACGTGGGAAGCAACCGGCCAATAGGTCGTCGGAAGAATCGGGCGAAATGCAACAATCGAACAGCCGGGAGCGTGCAATGGAACGTAAGGGCCCGGGAAAGCGACAGAAGGGACAATCGTCGAAGGAGAGTGGCGAGATGAAAATGAAGCGTCCCCGACCGCCGCCACGTCGAAGGAATAAGAATAGGAACAAAAATCGATCAACGACCAGCACCACAACGACTTCCACGACAACGGTTTCACCAGCGACGAACCCTTCGAGCACTGCTTCAGTTTCCCAGTCCACCACGACGACGCCAGCCGCAACTAGAGCAGCTACATCCACTACTCCGATATCAACTACTTCAGCCGCGAGTACATCCACAACTCCGTCATCTACGACTTCAGCTACGAGTACATCCACAACTCCGTCATCTACGACTTCAGCTACGAGTACATCAACAAGCTCGTCTTCTACAACGCTTTCAAGCACTACCCAAGGACCATCAACGACCCCTACGACTACTACGTCCAGCACAACCACAACGGCGAGTTCGACCACTTCTACCACATCCAGCTCTTCTTCCACCACAGACCGGGCCCGACCGTCGCCACCAACCCGTCCTGGTCGTGCCGATTAA
>Merged.1154.1 chr2L:18024083-18025141 + extracted CDS from 689 to 1003
ATGGATACGAGTCCTGGACCATCCGAGCGGAGGATGCAAACGTTCTGGGCGTGTTTGAGCGACGCATCCTCCGGACCATCTTTGAACCACGAGCTTGCTGAGCTGTACGGCGAACCGAGCATCCTGACGGTGGCGAAGGCAGGCAGGATACGATGGCTGGGGCATGTCATGAGGATGCCGGACTCATGCCCCACCAAGAAGGTGTTCGACAGCGATCCCCAGTTCGGCACAAGGCGAAGGGGAGTACAGCGAAATTGGGTGTCTACATGGATGAGAGACAGCAGCCAGGGACCGAGCATCCTGGAGAATAATTGTTGA
>Merged.11619.1 chr3L:24753065-24754399+chr3L:24754469-24754554 - extracted CDS from 956 to 1360
ATGACCGCCACCAGCACGACCGAACCGGCGGCATTCGATCACATCGAGACGATTGTCATCGAGGGTCAGCCGACCGACATCGTGTACCATCGGTTTGCGAACAAGCTCTTCCTCATCATCACCCAGCACCAGAAGGTGGCCAACGTGTACACGGTGCGCAGTCACGCCCACAACGATCTGAGCGGGGACGGGCCGGGCGGAGCTGCCGGCGCTGACGGTTCGAACCGCATCTACACCATCAAGCACACGTTCGGCGCCAGCTCGGACGAGGCGGAAGCGGCCATCCGCTATCTGATGAGCTTCCTGCAGCAGAGCGACGAGATCGTCATCACGCTCGGGCTGCGGCGGATCGACAAGGCCACGCTGGACCAGATCGGGGCCCAGCTCCGGAAGATTGTGCTAGGATAG
>Merged.11632.1 chr3L:12460471-12461012 + extracted CDS from 161 to 514
ATGGCATTGTATTTGCTGTCTGAGCGCTTAATCCTTTCGTTGTTGAAACTTCCAGTCCCGCCCAAAATAGCACCTTTTACCTTCGGTGATGAACCCCTGAACTATGGCGATTCGGCCCTAATCTACTGTAGTATTACGTCTGGGGATTTCCCGATTAAAATCCAGTGGTATCTCAATGAGGTGGCCGTTGATCAGTTGGACCCGTTCTACAACATTAACCAGGCTGACTTTGGCAAGAAAGCCAAGGCTCTATCGATTGACGGTGTGAACGAGCGGCACGTTGGAAACTACACGTGTCGTGCGACAAACCAAGCGGAAGTGACCACCTTTTCAGCGGTGTTAAATGTTAACGGTTAG
>Merged.11673.1 chr3L:25001366-25004321+chr3L:25006644-25006842+chr3L:25006921-25007889+chr3L:25008016-25008463+chr3L:25011964-25012024 - extracted CDS from 145 to 3711
ATGTTTAAGGAGATTACCCGGAAGCTGTACGGCGACGAGTCGGCCCACGGGCTCTACCCGCACAATACGCAGGTGGCCCAGCTGGCACCGGGCGCTCCGAGCGCGCCACCGGACGGCGGTGAGCGCTCCTTCACCACACTAACGCAAATCGGCTACGAAACGACCACGACGAATCAACCCTCCGCATCGTCATCCGCTGCCTCCCAACAGCAGCAGCAGCAGCAGCAGCAGCAGCAGCAACAGCAGCAGCAAGAACATTTAACGACTGCATTCGGACTGGCCGCGCTGATGCAGAATGGCTTTCCGCCGCCCGGCACGATGCTGAATCCGGTTAACTTTCCCGGCGCGAGCAAAACGCCATCAAATATTTCGATCCCCTCAACAGACGATCGCTGGCAGTCGCACCAGCCCGGCGACGACCATCCCTGGAACGGTGGGAAACACTCCTCCCCTTCTGGCTACGGGGGCAGCAAAGCGTACAAGAAGCCCAAAACGGAACCGCACGATGCGACCGGTGCCTCCCCGACCGGCCTCAACATTCCCAGCACGGTCGATCGGACGGCCGGCAAGGGTGCGGGCTACGCGGCGGCGGCGGCCGCCACCTCGCCCACCGGCGTGATCAAGCGGTACAGCTGCACCAGCTGCCCGTACACCACCGACCGGCGGGATCTGTTCACGCGCCACGAGAACATCCACAAGGACGAGAAACCGTTCCAGTGCTACGCCTGCCTGAAGCCGTTCAACCGGGCCGACCACGTGAAGAAACACTTCCTGCGGATGCACCGCGAGCTCGAGTACGATATTGCGAAAACACGCCGCCACCCGCCCGGCGGGGGTACGGGAGGGGGGAAGGGCGGCACGTACTATGCGGCCAGCAGCCAAACCGGTGGGGCACCAACGGCCACGAGTAGCAGCAGTAGCAGTAGCAGTAGCAGTAGTGGCGGCGGTGGCAATGCAACGACCGCAATGACACTCGCCCAGATGCAGCTGAACATCCCGTCCGGAAGCTTCAGCAATGCACCGTCGCTGGTCGTACCTTCGCATACGCTCGACAGTGGCAGTGCGCATCTGAACGGGAGTCACCAGGCCCAGCTGCTGCAGCTTCACAGTCATCATCAGCAGCAACAGTTGCAGCAGCAGCAGCAGCAGCAACACCACCACCAACAGACCCATGCCAACCTGCACCCAGCCCAGCTGGCGATCAAGCAGGAAAAGGGCTCGTCGGGCAGCCTGAACACTTCCGCCAACTCGGCCGGTGGTTCGCCGGACGACAAGTACGCGAAGAAAATCAAGGGCGAGAAGAAGTTTGCCTGCACGTACTGTCCTTGGGCAGGTGCAGACAACTGGGGACTAAAACGGCATCTCAACACACACACCAAACCGTACGTGTGTCTGCTGTGCGACTACAAGGCCGCCCGCTCGGAACGGTTGGCAACGCACGTGCTAAAGGTGCACAACAAGAAGGCCTGCAGCAAGTGTAACTTCTTCGCCGAGGATCAGGCCCAGCTGGAGGCCCATCTGCAGGAAGCACACCTTTTACACATGCAAGCAGTCGGACGGAACAAGGCTTCAGTCACGCAGGATTTTCGTAATGCGGGAGGCGGAGACAACAATGGCGGTGATGCCGGCGACAGTAGCAGCAGCAGCAGCAGCAGCACCGGCACAAGTGCAGCGGCGTCGCCCTACGCCCTGAGCATGGCGGCGGCGGCAGCAATCGAGCGGCAGATGAAGAAAAAGCATCACGGCGCGGACGGCAAAGCGAGCGCCGCCAGCCACGACAGTGTGAACCTATCCCTAGCCTCACTCTTCGGTGGCGACCAGCTGTCCTTCCTGCAGCTGCTGGCCACGGCTGCCGTGGCACACCAGCAGCTGCAGCTTCATTCGAGCCAGCAGCAGCAGCAGCAGCAGCCCTATCTCCAACCTCATCACCACCAACAGCAGAAGAAACAGCAGCACCAGAAACCATCGAAAGCAGTGGACCACCATCACGTCGGTGCATCGAATGGTGGCCGCTACGGCAGCACGATGGTTTCGTCGCCTCCCGCTACATCAACACAGCAACAGCACCAGCAGCAGCAACCACCAAGAGCAACCAACAGCACCGGCACAGCGCCACACAGTACAAATGGCAACGGGGCAACCGTTCCCCTCATCGACCCCCAGTACCAGCAGCTGCAACCGCTCGCCCTCGACATGGGCAGCATGAAGAAGCGCCGCACGGCATCGTCGGCGTCGTCGGCGGCAGCAGCGAACAGCGCATCCTCCAGCGACAAGGAAAACTCCATCGTCCATCGGAACCGCATCAATGGCGGAAGCGCCGGAACAGGCGGGACGGCCGTTCCGCAACAACAGCAATGCAACGGGACGGCCGCGGTGGTGATCGTTCCGAACGGTGCCAGTGCCATACTAAACGGTGGCGTAACCGACAAACACAACACCCCTCACAAAAATGGCCATCATCATCATCATCATCATCATCATTACAATCCTCATCACCACAACAATAACAATAGCAGCACTAGCAATAAGAATATAAACGATATTTTTGATAAAGTGTACAAAAAACCGCAAAACTCATTGAACGCATCAAAGCAGCCGCAGCCGGCCGCCCACTCCCTGGCCGCCACGATCCTTCGGACCGCGCCGCCCTCGGCCGTGGAGGAGGACAATCGGCGGGAGGCGGATGCCGCCCGCCAGGACACGGCTCCGTCCGCCCAAGCGGAGCAATTTTCGCTCACCGAGTTCCTGAAAAGCCACACGGAAGTGTCGATCAGTACGGTCGGTGGCAAGGGCGCGGAAGACGAGAGCCCCGTAACGATCATTCCCCTTCCACTCGTTGCGGATCGGCAGCAGCTGCCGGAAATGAAAGAAACAGAAGAGCAGCAGAAAGTGCCGCTGGAGGGTGAACGGAACCCGCGCAAGCGCTACCAGCCGCGTCGCATTGGCGAGAGTGACGAGCTGCTGGATCCACCACCGTCCGACGATCCGATGGCATTCGTGGCGGTAGAAATGCTGGACACGTCGATGGAAACGGCAAGCAAAAGCCCCCAGCCCAAGGAGCAGGCGGAGGAGCAGCAGCAGCAGGAAGGCAAAGCGATTGATCTGAAGGTGCAAAAGCAAGCGACGTCAGCGGAGAAGCCGCAAGCCACCGTGAGCCGGCTGGCCGACATCCGGGACAAGCACATGATCAAGCTGATCACGAACCGGCGCTGCTGCCGCATCTGCCGCACCAGCGGTCTGCTCGACCATCTGGACAATGCGCACTACCACAGCCGAATGTCGCTGTTTCTGCACACGCTCTGGCGCCACCGGCGCTCGTCGGCGGGGATGTGCGAGTGTCGCAAGTGTGGTGCTCAGTTTGCCCGCCGCTACATGCTCGTCCTGCACCAGAAGCTTACCAAGCATACGGGCATGGTCATGCAGACGGAAAGCGGGAGCAATCGCGCCCCAAAGCGCGCTACAAAACGCATCGCCATAAAGAAGAGCAGCAGCAAGCACGTGGCCGGTGCGCGCAAGCAGCGGAAGCGCAAACCGCGCAGCCGCTGCTTTACGGCGAAGCGCAAGAAGTAG
>Merged.11673.2 chr3L:25001366-25004321+chr3L:25004614-25004877+chr3L:25006345-25006520+chr3L:25006644-25006842+chr3L:25006921-25007889+chr3L:25008016-25008463+chr3L:25023176-25023551 - extracted CDS from 406 to 2232
ATGACCACCCTCCTGCCGACGTCTCAATCGACCGGGGTTGAGACGTACGAGGACATGTTTAAGGAGATTACCCGGAAGCTGTACGGCGACGAGTCGGCCCACGGGCTCTACCCGCACAATACGCAGGTGGCCCAGCTGGCACCGGGCGCTCCGAGCGCGCCACCGGACGGCGGTGAGCGCTCCTTCACCACACTAACGCAAATCGGCTACGAAACGACCACGACGAATCAACCCTCCGCATCGTCATCCGCTGCCTCCCAACAGCAGCAGCAGCAGCAGCAGCAGCAGCAGCAACAGCAGCAGCAAGAACATTTAACGACTGCATTCGGACTGGCCGCGCTGATGCAGAATGGCTTTCCGCCGCCCGGCACGATGCTGAATCCGGTTAACTTTCCCGGCGCGAGCAAAACGCCATCAAATATTTCGATCCCCTCAACAGACGATCGCTGGCAGTCGCACCAGCCCGGCGACGACCATCCCTGGAACGGTGGGAAACACTCCTCCCCTTCTGGCTACGGGGGCAGCAAAGCGTACAAGAAGCCCAAAACGGAACCGCACGATGCGACCGGTGCCTCCCCGACCGGCCTCAACATTCCCAGCACGGTCGATCGGACGGCCGGCAAGGGTGCGGGCTACGCGGCGGCGGCGGCCGCCACCTCGCCCACCGGCGTGATCAAGCGGTACAGCTGCACCAGCTGCCCGTACACCACCGACCGGCGGGATCTGTTCACGCGCCACGAGAACATCCACAAGGACGAGAAACCGTTCCAGTGCTACGCCTGCCTGAAGCCGTTCAACCGGGCCGACCACGTGAAGAAACACTTCCTGCGGATGCACCGCGAGCTCGAGTACGATATTGCGAAAACACGCCGCCACCCGCCCGGCGGGGGTACGGGAGGGGGGAAGGGCGGCACGTACTATGCGGCCAGCAGCCAAACCGGTGGGGCACCAACGGCCACGAGTAGCAGCAGTAGCAGTAGCAGTAGCAGTAGTGGCGGCGGTGGCAATGCAACGACCGCAATGACACTCGCCCAGATGCAGCTGAACATCCCGTCCGGAAGCTTCAGCAATGCACCGTCGCTGGTCGTACCTTCGCATACGCTCGACAGTGGCAGTGCGCATCTGAACGGGAGTCACCAGGCCCAGCTGCTGCAGCTTCACAGTCATCATCAGCAGCAACAGTTGCAGCAGCAGCAGCAGCAGCAACACCACCACCAACAGACCCATGCCAACCTGCACCCAGCCCAGCTGGCGATCAAGCAGGAAAAGGGCTCGTCGGGCAGCCTGAACACTTCCGCCAACTCGGCCGGTGGTTCGCCGGACGACAAGTACGCGAAGAAAATCAAGGGCGAGAAGAAGTTTGCCTGCACGTACTGTCCTTGGGCAGGTGCAGACAACTGGGGACTAAAACGGCATCTCAACACACACACCAAACCGTACGTGTGTCTGCTGTGCGACTACAAGGCCGCCCGCTCGGAACGGTTGGCAACGCACGTGCTAAAGGTGCACAACAAGAAGGCCTGCAGCAAGTGTAACTTCTTCGCCGAGGATCAGGCCCAGCTGGAGGCCCATCTGCAGGAAGCACATTCGCACGATCCATCGAAAGCTGGCAAGGCGGGCAGCGGCGGTTCGGCCGGCAGCGGTGCGGGACCGACCGGTGGCCATTGTGGCACAGCATCATCCACCTCCTCCACCTCCGCCGTGCATCAGCCGGCATCGGGCGGCGGCGACACGAACGGCAACGTCGTCCTGCGCAATTTGGTAACGGCACATCGAATGGCCAGTATCATTCCACTAACCTCCATCACGCGGCCACCGGTAACGTACTGA
>Merged.11673.3 chr3L:25001366-25004321+chr3L:25004614-25004877+chr3L:25006284-25006520+chr3L:25006644-25006842+chr3L:25006921-25007889+chr3L:25008016-25008463+chr3L:25011498-25011571 - extracted CDS from 104 to 4225
ATGACCACCCTCCTGCCGACGTCTCAATCGACCGGGGTTGAGACGTACGAGGACATGTTTAAGGAGATTACCCGGAAGCTGTACGGCGACGAGTCGGCCCACGGGCTCTACCCGCACAATACGCAGGTGGCCCAGCTGGCACCGGGCGCTCCGAGCGCGCCACCGGACGGCGGTGAGCGCTCCTTCACCACACTAACGCAAATCGGCTACGAAACGACCACGACGAATCAACCCTCCGCATCGTCATCCGCTGCCTCCCAACAGCAGCAGCAGCAGCAGCAGCAGCAGCAGCAACAGCAGCAGCAAGAACATTTAACGACTGCATTCGGACTGGCCGCGCTGATGCAGAATGGCTTTCCGCCGCCCGGCACGATGCTGAATCCGGTTAACTTTCCCGGCGCGAGCAAAACGCCATCAAATATTTCGATCCCCTCAACAGACGATCGCTGGCAGTCGCACCAGCCCGGCGACGACCATCCCTGGAACGGTGGGAAACACTCCTCCCCTTCTGGCTACGGGGGCAGCAAAGCGTACAAGAAGCCCAAAACGGAACCGCACGATGCGACCGGTGCCTCCCCGACCGGCCTCAACATTCCCAGCACGGTCGATCGGACGGCCGGCAAGGGTGCGGGCTACGCGGCGGCGGCGGCCGCCACCTCGCCCACCGGCGTGATCAAGCGGTACAGCTGCACCAGCTGCCCGTACACCACCGACCGGCGGGATCTGTTCACGCGCCACGAGAACATCCACAAGGACGAGAAACCGTTCCAGTGCTACGCCTGCCTGAAGCCGTTCAACCGGGCCGACCACGTGAAGAAACACTTCCTGCGGATGCACCGCGAGCTCGAGTACGATATTGCGAAAACACGCCGCCACCCGCCCGGCGGGGGTACGGGAGGGGGGAAGGGCGGCACGTACTATGCGGCCAGCAGCCAAACCGGTGGGGCACCAACGGCCACGAGTAGCAGCAGTAGCAGTAGCAGTAGCAGTAGTGGCGGCGGTGGCAATGCAACGACCGCAATGACACTCGCCCAGATGCAGCTGAACATCCCGTCCGGAAGCTTCAGCAATGCACCGTCGCTGGTCGTACCTTCGCATACGCTCGACAGTGGCAGTGCGCATCTGAACGGGAGTCACCAGGCCCAGCTGCTGCAGCTTCACAGTCATCATCAGCAGCAACAGTTGCAGCAGCAGCAGCAGCAGCAACACCACCACCAACAGACCCATGCCAACCTGCACCCAGCCCAGCTGGCGATCAAGCAGGAAAAGGGCTCGTCGGGCAGCCTGAACACTTCCGCCAACTCGGCCGGTGGTTCGCCGGACGACAAGTACGCGAAGAAAATCAAGGGCGAGAAGAAGTTTGCCTGCACGTACTGTCCTTGGGCAGGTGCAGACAACTGGGGACTAAAACGGCATCTCAACACACACACCAAACCGTACGTGTGTCTGCTGTGCGACTACAAGGCCGCCCGCTCGGAACGGTTGGCAACGCACGTGCTAAAGGTGCACAACAAGAAGGCCTGCAGCAAGTGTAACTTCTTCGCCGAGGATCAGGCCCAGCTGGAGGCCCATCTGCAGGAAGCACATTCGCACGATCCATCGAAAGCTGGCAAGGCGGGCAGCGGCGGTTCGGCCGGCAGCGGTGCGGGACCGACCGGTGGCCATTGTGGCACAGCATCATCCACCTCCTCCACCTCCGCCGTGCATCAGCCGGCATCGGGCGGCGGCGACACGAACGGCAACGTCGTCCTGCGCAATTTGGGTAATGCATTTACGTCGAACAATTTGCCCACCAACATTCCGACCAGTGGGAATGGCTTTGGTAACGGCACATCGAATGGCCAGTATCATTCCACTAACCTCCATCACGCGGCCACCGGTAACGTACTGACAAACAGTAACGCTGCCAATCTGATCGAAACGATCAACCAGCACGTCCTGGCATCAGCGGCGGGACAAAACGGTAGTGGACAGCAACAGCAACAACAGCAACAGTGGATCGCAACGAGACCGCACCGGAAGCGTGGTCCGGACCTGCTCTATAGCTACCTAGAGGCGGACGGCAGTGACTCCGGCGACTATGCACGCCTTTTACACATGCAAGCAGTCGGACGGAACAAGGCTTCAGTCACGCAGGATTTTCGTAATGCGGGAGGCGGAGACAACAATGGCGGTGATGCCGGCGACAGTAGCAGCAGCAGCAGCAGCAGCACCGGCACAAGTGCAGCGGCGTCGCCCTACGCCCTGAGCATGGCGGCGGCGGCAGCAATCGAGCGGCAGATGAAGAAAAAGCATCACGGCGCGGACGGCAAAGCGAGCGCCGCCAGCCACGACAGTGTGAACCTATCCCTAGCCTCACTCTTCGGTGGCGACCAGCTGTCCTTCCTGCAGCTGCTGGCCACGGCTGCCGTGGCACACCAGCAGCTGCAGCTTCATTCGAGCCAGCAGCAGCAGCAGCAGCAGCCCTATCTCCAACCTCATCACCACCAACAGCAGAAGAAACAGCAGCACCAGAAACCATCGAAAGCAGTGGACCACCATCACGTCGGTGCATCGAATGGTGGCCGCTACGGCAGCACGATGGTTTCGTCGCCTCCCGCTACATCAACACAGCAACAGCACCAGCAGCAGCAACCACCAAGAGCAACCAACAGCACCGGCACAGCGCCACACAGTACAAATGGCAACGGGGCAACCGTTCCCCTCATCGACCCCCAGTACCAGCAGCTGCAACCGCTCGCCCTCGACATGGGCAGCATGAAGAAGCGCCGCACGGCATCGTCGGCGTCGTCGGCGGCAGCAGCGAACAGCGCATCCTCCAGCGACAAGGAAAACTCCATCGTCCATCGGAACCGCATCAATGGCGGAAGCGCCGGAACAGGCGGGACGGCCGTTCCGCAACAACAGCAATGCAACGGGACGGCCGCGGTGGTGATCGTTCCGAACGGTGCCAGTGCCATACTAAACGGTGGCGTAACCGACAAACACAACACCCCTCACAAAAATGGCCATCATCATCATCATCATCATCATCATTACAATCCTCATCACCACAACAATAACAATAGCAGCACTAGCAATAAGAATATAAACGATATTTTTGATAAAGTGTACAAAAAACCGCAAAACTCATTGAACGCATCAAAGCAGCCGCAGCCGGCCGCCCACTCCCTGGCCGCCACGATCCTTCGGACCGCGCCGCCCTCGGCCGTGGAGGAGGACAATCGGCGGGAGGCGGATGCCGCCCGCCAGGACACGGCTCCGTCCGCCCAAGCGGAGCAATTTTCGCTCACCGAGTTCCTGAAAAGCCACACGGAAGTGTCGATCAGTACGGTCGGTGGCAAGGGCGCGGAAGACGAGAGCCCCGTAACGATCATTCCCCTTCCACTCGTTGCGGATCGGCAGCAGCTGCCGGAAATGAAAGAAACAGAAGAGCAGCAGAAAGTGCCGCTGGAGGGTGAACGGAACCCGCGCAAGCGCTACCAGCCGCGTCGCATTGGCGAGAGTGACGAGCTGCTGGATCCACCACCGTCCGACGATCCGATGGCATTCGTGGCGGTAGAAATGCTGGACACGTCGATGGAAACGGCAAGCAAAAGCCCCCAGCCCAAGGAGCAGGCGGAGGAGCAGCAGCAGCAGGAAGGCAAAGCGATTGATCTGAAGGTGCAAAAGCAAGCGACGTCAGCGGAGAAGCCGCAAGCCACCGTGAGCCGGCTGGCCGACATCCGGGACAAGCACATGATCAAGCTGATCACGAACCGGCGCTGCTGCCGCATCTGCCGCACCAGCGGTCTGCTCGACCATCTGGACAATGCGCACTACCACAGCCGAATGTCGCTGTTTCTGCACACGCTCTGGCGCCACCGGCGCTCGTCGGCGGGGATGTGCGAGTGTCGCAAGTGTGGTGCTCAGTTTGCCCGCCGCTACATGCTCGTCCTGCACCAGAAGCTTACCAAGCATACGGGCATGGTCATGCAGACGGAAAGCGGGAGCAATCGCGCCCCAAAGCGCGCTACAAAACGCATCGCCATAAAGAAGAGCAGCAGCAAGCACGTGGCCGGTGCGCGCAAGCAGCGGAAGCGCAAACCGCGCAGCCGCTGCTTTACGGCGAAGCGCAAGAAGTAG
>Merged.11750.1 chr3L:25800983-25801443+chr3L:25813287-25817390+chr3L:25818025-25818292+chr3L:25818383-25820890+chr3L:25821047-25821260+chr3L:25821378-25821553+chr3L:25821659-25821837+chr3L:25821927-25822129+chr3L:25952046-25952091+chr3L:25983179-25984299 - extracted CDS from 1064 to 4723
ATGGTGGATATAAGCTCAATTATCGAGGGAACTGTCAAGTTTCGGGATGGAAAAAAGTGGAAATCACGGTGGTGTGTCATGCGGAAACTATCACCAGTTGCAGATTGCCTTCATCTGCAGCTCTACCGGGACTCGAAGGATCGCTACAAAAACGGTCAAACGAAGGCATCGCTCTCGCTGCAGCACTTTCTCGGCGTGGAGTCGGGTTTCACGCTGGACAAGGAGTCCAACACGATAGCAATCATCTGCCAGGACGTGATAGTCGTGCTGGCATTCGATACCCGCGAAAGACTGATACAGTGGCAGGTGAAGATATCCAACAATCTTGGGGACGATCTCCAGTACCTGGTTCTGGTGTCATCGGCACCACCGAAAGCGAAACTATCCACCGGACCCGCCCGGATGCACATCCAGGATCATCGGTTCTGTCTGACCACGGGCGTTCCTCCCCGGTTGACCGGGCTATGGCAAATCGAGCACTTAAGACGGTACGGTGTGGTGGACAATCGGTTTTGCTTCGAAGGTGGCTCGAGCTGCGGGAAGGGCGAGGGCCTGTACGTGTTTGTGACGGATCTGGGCGAGGAGATCACGCACACGTTTAAGCTGGCATCGCAGGGCAAGCTGGCGAGCAAGAAGCGGGCAACGGCAAGGAAAATTGCAGCTCTCGACAGTCCCCGCAAGGGCGCAGAATCACGCTCGACGAACTACAACGACGAGATCTGCACCGTGCATATCGAAAACTCGAGCTGCACCTGCCGGAACTCGTACTGGCCGTCGACGGAGTCGCGCGACCTGGACAGCAACTACGGCTGCGGTGATACGGCCTCCGTATCCGAGTGCCACGACAGCATCAACGATTTGGACTCGTTCCCAAGGAATACGGTGGCCAATCTCGAACGCTGCATGAGCTGCATCTCCAAGCTCGGCGCCCCTTCCATGTCGCGCAGCTCCACCGTCACCGGGACGCCCGGGGCCGTCGCCCCACTGCCCGCCTGGCACATGCTAACCGAGCACAACAACCACATCAATCAAACGCACAAACTGCCCGCACCGCAGCTAGCGCTCGACCGGATGTCCCTGTGTTCGCACGGCAGCAGCAACAACTCGGAGTACTCCATCCCCCGGCAGACGTGCGGTGGCGGCCCGGGTGAATCGAGCTGGTACGAGAAGGCACCGAGCGGACAGCAGCAGCAGCCGGGTGCACCCGCCTGCAATCACCATCGCTCAACGTCGCCCTGCAGCTGTCCGTCCGTTCCGGGCCGACCGCCGAAACCGCGAGACATTGCACTGCACATAACGGCCCCCATCCATACCGCCATCAGTATGTCGACCGGCAAGACCCCACAGCAGCAGCACAGCGTCGGCCCGTACGAAAACTACGATATACCGAAGACGCCGGTCGCCTGCGATGGCTCGTCGTCCGGCTGCACGCCGGGCGAGAATTACGATACGCCGAAAAAAATACAAGAGTACCTGTCGAAGGAGGGCAAGGACGCGGTGGACGGTGCCGGCAACTACGGCAACTACGACATGCCAATGTCCCTTACAAAAGCAGTGTGCAGCTGCCTGTCCGGTGGGGCGGACGCACCAGCACTACAACCGCCGCTGAAAGGGCCCGACCGGGGGGTGGACTGTACCTGCCATCGGGTGATGTCGTGGGCGGACAACTGGATCTCGCTGCCGCTGTGCAAGCGGGGCAACGGGATCGAAAACACTGCCGCCGTGCAGGTGAACAAGGTGAAGCTGAGCGGGGAGGGCAAGATGCCGGTGATGGATGCGAGCGGTGCGGGCGACGGTGCGAGCGGCGCAATCTACGCCACCGTCGATGTGACGAAAAAGATCCGCAAAAGGCTGGAGCAGGGTGCGTGCGCGTGCGAGGAACCGCTCGTGACGCAGCCGCAGGCCAGCGGTCCGAAGCAGCTGCCCGCCAGCTGCTACGACAACTACGAGGATGTGGAAATCAAACCGGAAGCGGCAGGGGCGGCAGCAGCAGCAGCGGGAGCCAACTACGCCAATCTGGAGTTTGAGCGGTCGCTGGAGAACTACGAAAACTCCAAGGAGGTACTGCAGCGCGCTGGCTTATGTCTGGCGGGGCTATCGAACGAGGACGAAGAGGAGGAAGAACCGCGCCTGTGCCACAAGTGTGGACATCCGAGTGTGAAAACGCCCGACACGGACACGGAGAATCGACACGGAGACGGTGCTGGCGGTGTAGAGCAACCAACGACGACAACGTCAACGGACGATAAGCAAGAAAACTACATGATGATGGAACCGGGCAACAAGAAGTCCAAGTTCCCAGGCTATATTCCCATGTCGCCGGCCGCTCCGACCGGCGCGTGCGGTGCAACCGAACCGGGCGATGGAACGGTATCCCCAACCGCGCCACCGCTACCCTCCAAATCGGACCTGCTGAAGCAGCGCATGAGTCGCATCATCGGCGAAAAGTCGGCCAGCAATCCGAGCCTCTGCGGGCCGGCGGTGGATCGCAGCCGGAAGCGAATAGACGACGAGTCGCGCGTCCCGGGCAGTGCGATGCTACGTGCTACCCTCGCTAGCCCGTACGCCCGCAAGCAGCTCATGGACAGTAGCGATCTGCTGCCCGCCTGCGCTGCGGAAAAGGCCCGTCTCTCGCCCAGGAAACGGTCCGCGTCGGCAGAGTCGTCCCGCTTTCTGGACGCGGACGGCGACGAGCTCGAAAGCCCGCTCAGCGGGACGGCGTCCCCCAGCACGGAAACGCTGCTCCGCAAGACGCCAACGCCCGGCTCGGCGACGGCCCTGCGGCGGTCGTCCTCGCCGTGCGTCCACCAGGAGATGGAGGCGTGCGACAAGTCGGCTGCGGCGGCCACCGAAGCCGAGGACGACCTGTCCGCCTCGACGAACCCCGCCTCGAGTCAGGCCTCCCAGTCCGTGTACATCCGGCGGTCGGAAAGTGTGCCGTGCAAGGCACAGAACCGGGACAGCTCCAGCTCGAACGATTCCGGCGTGTCGACCGGCTCGCTGCGGCAGCGCGGCACCGACTTTACCGACTTTGAGCTTCCGCTGACGACGGCCATGTCGGCCCGGCGCCACCAGCGGCACGTGCTGCCGGCCCAGAACTGTGTGCATGCGTCGCTGCCACGCCGCTCGAAATCGTTCGATCCGCTGCGCGAGCTTTCCTTCCAGTTCCAGAAGGTGCGCGTGCCGGAGAAGAGCACTTCGGCCGAGGCGGAGGTGCCGGTATGTCCGCCGAAGGCGAAGGACGCGATGATGGCCGGTGGTGTGCCTGGTGCACCGTACATTGATTCGCGCAGCACCAGCAGCGGCACGTCCGACATGTCCGACTACATCGAGACGCTTTCGCTCTCTAGTCACAGTTCCTCCGATACGCCCGAAGGCATGAGGCACATCCGACAGGCGACATCGACGCTAAGGCCACGCTCTGGCAAAGAGTATCAAAATATCGATCGCTCGATACTGTCGCTCACGCAGGCGAGCACGACGGACGCGATCAAGATGCCGGGCACACCGTCCCAGCTGCGCGGGCTGCTCTCCTGTTCGGCCAACTACGCCAACATCACGCCCGTGCCGGAAAATGCCGAATCGCCCAGCCCCGGCTACCAGAGTGGCACCTCGCCGCAGGACGCACAGGGTCAGCATTTTATGTTTAAGAACTCATCGTAA
>Merged.11750.2 chr3L:25812878-25817390+chr3L:25818025-25818292+chr3L:25818383-25820890+chr3L:25821047-25821260+chr3L:25821378-25821553+chr3L:25821659-25821837+chr3L:25821927-25822129+chr3L:25952046-25952091+chr3L:25983179-25984957 - extracted CDS from 1722 to 5381
ATGGTGGATATAAGCTCAATTATCGAGGGAACTGTCAAGTTTCGGGATGGAAAAAAGTGGAAATCACGGTGGTGTGTCATGCGGAAACTATCACCAGTTGCAGATTGCCTTCATCTGCAGCTCTACCGGGACTCGAAGGATCGCTACAAAAACGGTCAAACGAAGGCATCGCTCTCGCTGCAGCACTTTCTCGGCGTGGAGTCGGGTTTCACGCTGGACAAGGAGTCCAACACGATAGCAATCATCTGCCAGGACGTGATAGTCGTGCTGGCATTCGATACCCGCGAAAGACTGATACAGTGGCAGGTGAAGATATCCAACAATCTTGGGGACGATCTCCAGTACCTGGTTCTGGTGTCATCGGCACCACCGAAAGCGAAACTATCCACCGGACCCGCCCGGATGCACATCCAGGATCATCGGTTCTGTCTGACCACGGGCGTTCCTCCCCGGTTGACCGGGCTATGGCAAATCGAGCACTTAAGACGGTACGGTGTGGTGGACAATCGGTTTTGCTTCGAAGGTGGCTCGAGCTGCGGGAAGGGCGAGGGCCTGTACGTGTTTGTGACGGATCTGGGCGAGGAGATCACGCACACGTTTAAGCTGGCATCGCAGGGCAAGCTGGCGAGCAAGAAGCGGGCAACGGCAAGGAAAATTGCAGCTCTCGACAGTCCCCGCAAGGGCGCAGAATCACGCTCGACGAACTACAACGACGAGATCTGCACCGTGCATATCGAAAACTCGAGCTGCACCTGCCGGAACTCGTACTGGCCGTCGACGGAGTCGCGCGACCTGGACAGCAACTACGGCTGCGGTGATACGGCCTCCGTATCCGAGTGCCACGACAGCATCAACGATTTGGACTCGTTCCCAAGGAATACGGTGGCCAATCTCGAACGCTGCATGAGCTGCATCTCCAAGCTCGGCGCCCCTTCCATGTCGCGCAGCTCCACCGTCACCGGGACGCCCGGGGCCGTCGCCCCACTGCCCGCCTGGCACATGCTAACCGAGCACAACAACCACATCAATCAAACGCACAAACTGCCCGCACCGCAGCTAGCGCTCGACCGGATGTCCCTGTGTTCGCACGGCAGCAGCAACAACTCGGAGTACTCCATCCCCCGGCAGACGTGCGGTGGCGGCCCGGGTGAATCGAGCTGGTACGAGAAGGCACCGAGCGGACAGCAGCAGCAGCCGGGTGCACCCGCCTGCAATCACCATCGCTCAACGTCGCCCTGCAGCTGTCCGTCCGTTCCGGGCCGACCGCCGAAACCGCGAGACATTGCACTGCACATAACGGCCCCCATCCATACCGCCATCAGTATGTCGACCGGCAAGACCCCACAGCAGCAGCACAGCGTCGGCCCGTACGAAAACTACGATATACCGAAGACGCCGGTCGCCTGCGATGGCTCGTCGTCCGGCTGCACGCCGGGCGAGAATTACGATACGCCGAAAAAAATACAAGAGTACCTGTCGAAGGAGGGCAAGGACGCGGTGGACGGTGCCGGCAACTACGGCAACTACGACATGCCAATGTCCCTTACAAAAGCAGTGTGCAGCTGCCTGTCCGGTGGGGCGGACGCACCAGCACTACAACCGCCGCTGAAAGGGCCCGACCGGGGGGTGGACTGTACCTGCCATCGGGTGATGTCGTGGGCGGACAACTGGATCTCGCTGCCGCTGTGCAAGCGGGGCAACGGGATCGAAAACACTGCCGCCGTGCAGGTGAACAAGGTGAAGCTGAGCGGGGAGGGCAAGATGCCGGTGATGGATGCGAGCGGTGCGGGCGACGGTGCGAGCGGCGCAATCTACGCCACCGTCGATGTGACGAAAAAGATCCGCAAAAGGCTGGAGCAGGGTGCGTGCGCGTGCGAGGAACCGCTCGTGACGCAGCCGCAGGCCAGCGGTCCGAAGCAGCTGCCCGCCAGCTGCTACGACAACTACGAGGATGTGGAAATCAAACCGGAAGCGGCAGGGGCGGCAGCAGCAGCAGCGGGAGCCAACTACGCCAATCTGGAGTTTGAGCGGTCGCTGGAGAACTACGAAAACTCCAAGGAGGTACTGCAGCGCGCTGGCTTATGTCTGGCGGGGCTATCGAACGAGGACGAAGAGGAGGAAGAACCGCGCCTGTGCCACAAGTGTGGACATCCGAGTGTGAAAACGCCCGACACGGACACGGAGAATCGACACGGAGACGGTGCTGGCGGTGTAGAGCAACCAACGACGACAACGTCAACGGACGATAAGCAAGAAAACTACATGATGATGGAACCGGGCAACAAGAAGTCCAAGTTCCCAGGCTATATTCCCATGTCGCCGGCCGCTCCGACCGGCGCGTGCGGTGCAACCGAACCGGGCGATGGAACGGTATCCCCAACCGCGCCACCGCTACCCTCCAAATCGGACCTGCTGAAGCAGCGCATGAGTCGCATCATCGGCGAAAAGTCGGCCAGCAATCCGAGCCTCTGCGGGCCGGCGGTGGATCGCAGCCGGAAGCGAATAGACGACGAGTCGCGCGTCCCGGGCAGTGCGATGCTACGTGCTACCCTCGCTAGCCCGTACGCCCGCAAGCAGCTCATGGACAGTAGCGATCTGCTGCCCGCCTGCGCTGCGGAAAAGGCCCGTCTCTCGCCCAGGAAACGGTCCGCGTCGGCAGAGTCGTCCCGCTTTCTGGACGCGGACGGCGACGAGCTCGAAAGCCCGCTCAGCGGGACGGCGTCCCCCAGCACGGAAACGCTGCTCCGCAAGACGCCAACGCCCGGCTCGGCGACGGCCCTGCGGCGGTCGTCCTCGCCGTGCGTCCACCAGGAGATGGAGGCGTGCGACAAGTCGGCTGCGGCGGCCACCGAAGCCGAGGACGACCTGTCCGCCTCGACGAACCCCGCCTCGAGTCAGGCCTCCCAGTCCGTGTACATCCGGCGGTCGGAAAGTGTGCCGTGCAAGGCACAGAACCGGGACAGCTCCAGCTCGAACGATTCCGGCGTGTCGACCGGCTCGCTGCGGCAGCGCGGCACCGACTTTACCGACTTTGAGCTTCCGCTGACGACGGCCATGTCGGCCCGGCGCCACCAGCGGCACGTGCTGCCGGCCCAGAACTGTGTGCATGCGTCGCTGCCACGCCGCTCGAAATCGTTCGATCCGCTGCGCGAGCTTTCCTTCCAGTTCCAGAAGGTGCGCGTGCCGGAGAAGAGCACTTCGGCCGAGGCGGAGGTGCCGGTATGTCCGCCGAAGGCGAAGGACGCGATGATGGCCGGTGGTGTGCCTGGTGCACCGTACATTGATTCGCGCAGCACCAGCAGCGGCACGTCCGACATGTCCGACTACATCGAGACGCTTTCGCTCTCTAGTCACAGTTCCTCCGATACGCCCGAAGGCATGAGGCACATCCGACAGGCGACATCGACGCTAAGGCCACGCTCTGGCAAAGAGTATCAAAATATCGATCGCTCGATACTGTCGCTCACGCAGGCGAGCACGACGGACGCGATCAAGATGCCGGGCACACCGTCCCAGCTGCGCGGGCTGCTCTCCTGTTCGGCCAACTACGCCAACATCACGCCCGTGCCGGAAAATGCCGAATCGCCCAGCCCCGGCTACCAGAGTGGCACCTCGCCGCAGGACGCACAGGGTCAGCATTTTATGTTTAAGAACTCATCGTAA
>Merged.11800.1 chr3L:26425209-26426676+chr3L:26427587-26427830+chr3L:26427900-26429030+chr3L:26429100-26429530+chr3L:26430862-26431464 - extracted CDS from 15 to 3494
ATGGTGATCTGCATCGGTGCCTTCCTGGAGGCGGCCGTCTACGCGAAGGCCCGCTTCGTCATCCAAACGTTCGTGGGCGAGGAGCGCAAGCAGACGGAGCTGATACGGCACCTGAAGCAGCACGACTACCGCAGCGAGCGGACGATCGTGTTCGGGAACGATAGCGACGATCTGGTGCCGATCGTGAACGCGCTGCGCCAGAACTCGATCAACCACATCGTGGGCAGCGAGCGGATGGTGCTGCAGCAGCATGCCGGGTTTAGCAACTGGGACGAGCTGCAGCCGGGCGATATGGTGGTGCTGGTGTGCAGCGATACGGTGCTGGGTGATTTGAAAATTTCCAAAGCGCAGCATATTATCCACTATTCGCTGGCGGCAACGTGGTCGTCGTTTACTAGGCGGTACGCTTGCTCGTTCGGCTATTATGACTGCCCTTACCTGCCGGCCAAGGGGAAGGAAGGGGGGAAAGGGCTGGCCTCATCGTTGGTGTTGCTGAATGAGAAAAACAATCAACAGCTGCCGAGGCTGGTGGACTTTCTGGAGCTGCACCAGGAGCAGATCCCGGAGGAATTGGCCGTCAATGCGCAGAAAATTCGAAGCATTCTCGAGAGTTCCCGAGTCGCTAGCGGGCGTGCCGTGTCCATGCTGTGCACGTACATACTCGGCTTTGCCGTTTGCCGTGCTGCCCGGAACTGCGTCTTCCGGCACACCCTCACGCTGGACGATCTGGCGCCCGACAGTGTGCCGCGCAGTGGCAAAGTGCGCATGAAAATCTGCCACGTGTTTTCGCCGGCTCACTTTGCCGCCCGGCTGGAGCACCATTGCCCTGCGGGCGAGTCCGAATGGACCGTGCTGAACGATACCAAGCGCTACATGCTGCAGGATATGGCGCTGCAGGTATACTTTAACAACGAAAGCCGGCACCAGATGCATGGCGACCCGCACCGGAACGATCTGTGCGTGGTGTTTGAGGATCAGAAGTATTGGCGCTGTCAGATCATCAACTACGACGAGACGAAAACTGATAACGTTGAGGTACAGCTGCTCGCCATCGACACCGGGCGGATAATGCACATGAAGGCGTACGCGTTGCTTCATCTGCCGGAACAGTTTCGGGCGCTGCCGGCCCAAGCGATCAACGTGCGGCTTGCCGCCATCGTACCGCACGATTACGAGCAGCATTGGGACAAGATCGCGACGAATACGGTGCGCCGCTGGATCGAAAACTATGCCACGCGCCCGAACTGCAGCATTCAGGGCAATGTGCTGCTCGCGCTTAAGGATACGGTGTGGGTCGATGAGCTGTATCTGGTGGAGGAGCTGGATGGCATGAAAACGACGGTAACGGTGGAACGGATCCGGGCGTCCCTGATCGCCAAGCAGTACGGGGTGGGCGATAAGGAATCGTTCGAGCGGATCCGGAAGCTGGTGCGGGACTGTGAAAAGCACGGCATGCAATTGTTGCGCCGCGAGGTGGAGGAGCTGGAGCGAGATGGCAAAGCGGGAGCTGCTGCTGCGATGGACGATGTGTTGGAAATGGTGGAAGGCGTTGGAGATGACGAATTGATGCGTGGTGGCATCGGGACGGGAGAAATTAGCTTCGATTCGAACGAAACGCTCAAGCAGCTGGTGCATGTGGACGTGCCCATCAAGGACGATCAGGGCATGAGGGTGTCGGATGATGAGCATGAGAAACAAAACGACAGCAGCGAGTCGGATGATCGCGGGACGCAGATATCAGACCAAGAGCAGGGAAAGGAAGCGGAAAAATTGAATACAACGGAGTCGTCGGCGACTTCAGATGAAATTGACAATGGCAAGCGGCAGCAGACGACGATTGCTCATGCAACACCACCATCAGTGCCTGATGATGATGATGAGGGTGAAGTGTTGCAAAAGTTACCAGAAATTGTAACGACATCGGCTGCAGAGGAATCCATCGCGGAAGACACTGACATTGTGCAAAGTAAGCTGATGCCAATCGAAGCGGACAGTACCATGTCCTCGTCCAGCTCGTTCGAGCTCGTTTCGCCCGCACAGGAGGCAACGGCCCAGTACCAGTTCGATTCGCTGTTGGTCGGCAAGAACTACAGCGTAATGATTGGCCACTATCTAACACCGGACAATTTTTATGTCTCACAATCCAATAGAATTCGTGAGGTGGACGCTTTGATTAAAGAATTTACCAATGAACCTTTAACTCCGCTAAATCATCCACGCGTCGGTCAGCACTGTTTGGCGCTGTTCGAGAACTTTTACCACCGTGGCCGTATTGTGAGCGTGCTGTCAGAGGGCAGAGAAGTGGATGTGTTCCTGGTTGACTTTGGTGGCACCGTGCGATGCCGGGAAATCTTCAAAGCGTCGGATAACCTGCTGAGCAGTGTTCCGTTTCTGGCAATTAAAGGTTCGTTTGCGCACATCCATCCACCGGGCGGTGCAACGGAATGGACCGGCGAAGTAGCCGACGCCATCTACGACCGTTGGTTGGAGCAGCACAACCAGGGCACGATGTACGCCATCGTCACCAAGGTGCTGCCGTGGGTAGAACAGGACGGGGAGCAGCGAATCGAGGGCTGCCACCGGTACGAGATGGTACTGTGCGACGCGAACTCGCAAGACATGTTTTCCATCGTGTCGGACATCGCGTACGACGGGCTAGCGATGTGGGTGGGCAACGAGGACGGCGTCAGCAGCACCGTTCCCGACACGGACGAGGATGACAACTTCACGCAGGTGAACTTTACGCACGAGGAGCTGATGGAGCTGATGCAGAAGGCATCGTCCGCACCGCGGAACGGTGGGGCGACGCACGGCCCAGCACGTGCCATTAAGGAGGCGGTGCCCGATTCCCGCTGCAACGCGGCGGAGCAGCTGCCGGTGGAGAAGAAAGCGGCGGGCAGATCACTGGAAACGTCCGACGATGAGAAAAGTGCCATACGGGCTGCACGCAGGCAGCGGCGCACGTTGAAAGAGCTCCGGCTCGACTGTGACTACCGCTTTCCGTCCACCGTGTGGGACCAGGACGAATACTTCGTGGTGCTGCACGTGCACGCACCGGACGTGAAGCGGTATAATCTTACGCTCACGCACACCAGCCTGCTGCTGCAGTTTGTGCGCGAAGATGAAGGTGAACGGTTCGTGCTGGGGCTAACGCTACGCAACCCGATCGTACCGCGTGACTCCGTGCACGGAGTGCGGGGGCTTACGATAGTGTTGCGGTTGCGCAAGCTAGTACCGGGGCTGCGATGGCCCACGCTGGACACGCTCGGCAGCAAGCGGCTGCGCTGGGTCCAGTTTGGCCGTGGAGGTGGTGCCGGTGACTCCAGCTCAGATGAAATGGTGAAGGAAAATCGGTGGAAGGATCTGCTGCGGGCCCACCTGGACAGCAGCTCGGTCGATAGTGTAGGGTCGGGGAACGAGCAGACGCTGCAGGACGATTCCGACGCGGAGGACGAGGACGGTGTGTTTCTCGGGTTGAATTAG
>Merged.11834.1 chr3L:27096899-27097106+chr3L:27097174-27099429 + extracted CDS from 40 to 2049
ATGTCCACTCTGGACGCAAATCTGGAGCCAAAAACTACGCTTTACGACTCCAAAGTGTGCCGGTTGTGCGGTGAAAAGAACGACAATGGACGCCCGCTGTTTCGCGACTGTGACGCGAACGATGAGTGTGAAGTGAGCAAGCTGATTAACCAGTACCTGCCGGTGAAGGTCCACAATGACGGCGTTTTACCGCGCTGGATCTGTCCCGGGTGTCACATTCAGCTCGAATCGACGGCACAGTTCTTCGAGATGATCCAGAAGGGACAGCGAACGATCGAGTCGATGAGGGCGAAGGAGGAACAATCGGTAGCGGCGACGCGCGCGATGAGCGTGCGAACGGACGACGTCAGTCAGCTGTGCGATATTATGGATCCGGAGAAGTGGAACGAGCTGTTCGAGAAGCCGGGCATGACGGATAAGGAGGGCCTGCTCGGGCCGCTGGAACTGTTCGAGCTGGAAGATTTGTTCAAACCACTTGAAACGGCTCCGAAGCCGCCCGTACCTACGCTGCCGGAAGAACCGCCTGCGCCCGAGCAGGTGGAAAGCGTTACCGTAGTACCTGAACCACAACCGCCGACCACCGGCGAAACCGGTGGCGAGCGAGACCGAACCGAAGCGAAAGATTGGATCGTCAAGTCGGAAGTGACGGGTGAAAGCAGCACTGGCCGGGGCCAGGTGATCGGTTTCGTGCACCACAACCACAGCAAAACGGACATCGGCAACCTCGTGCTGGTGGAGGACGCTACGGGGAAGAAAAAGATCAGCGCCAAGTTTGTGTGCGACATTTGCAGCGAAAGCTTTGCCCGCGAACCGCGCTACCTGAAGCACCGGAAAACGCACACCATCCTGTTCGAATGTTCCGTCTGCTTGCTCAAGTTCGGCTCGAACGGGAAGCTGCTCGTCCACCAGCAGCAAACGCTGCACATCGGCAAGGGCATGGTGGAGGGTTTGCAGCTGCCGGACGAAGCAGGCGGCGGTAAGCGAAGGGGCGAAACTGCAGCGAAGGAAGCGGCGACTAGCGAACACCAAAGCGAAGTACCAGCGCAGGGCGGCGATAATGTGTACGCGTGCGATAGTTGTGATAATACGTTCGCCGGGTTGAACAGCGTCCTGCAGCACGAGGAATCGGTCCACGCGCACGAAAACCACTCGTTCGTCTGCATCGAGTGTGGGAAAGCGTTTCGCGAGAAGAATCTGCTGCACCGACACCGGCAAACGCACGTGCAGGACCGGCTGCACCGTTGCACGGTGTGCGAGGCGGCGTTTAAAACGCGCTCCACCCTCACCAAGCACGCCCGGTCGCACGAGGGCACCAAGCGGTACCGGTGCACGATCTGCGACCAGCAGTTCGCGTACAAGTCCGGCTACGACAAGCATCTCGATTGGCACAACGGTGTCAAGCCGTTCGAGTGCGAGCACTGCTCGAAGCGCTTCTCCCAGCGCGGCAACCTGAAGGAGCACCAGCGGGTCCACTCGGGCGACAAACCGTACCAGTGTGGCGTGTGTGAGGCCCGGTTCGGGACGAGCTCGCAGCACCGGGCGCACGTCAAGCGGCACGAAAATGTGCGCCCGTACGAGTGTGACATGTGCGAGAAGACGTTCGTGGTGCGGGAAAACTACAACACGCATCTGCGCCGGCACCGCAACGAGAAACCGTTCGCTTGCGATGATTGTCCACGCTCGTTCGTGGAGCGGTGGGCGCTGAAGAAGCACGTGAGGACGCACACGCAGGAGAAGCCGTACAGCTGCAAGCACTGTGGGAAATCGTTTGCTGATCCATCGAACCTTTCCCGCCACGTGGTGTCGGTGCACGAGAAGAAGGTGAAGGAAGGCGGGGAGGAGGTGAAGTCCGGTAGTTCAGCAGCAGCGGTGCCGGCTGAGCATGGGGCCGACGGGGGATTGCTGCTGTACGATATGGCGCTGCGGGATGGTGGACCGAGCGGTATCGATGCGCTGACCGAGGACGGAATGATTTCGCTGGATGATGCTGTGATCTACATGGAGGACCACTAA
>Merged.11913.1 chr3L:27114737-27116376+chr3L:27163565-27165647 + extracted CDS from 1090 to 2307
ATGATTGAAAACTTCGAGTCCAAGATTACCTTCGAAATACCGACCAATCTCGACTTTGACAAGCTGATCCGGGGCAACAACTACACGCTGTTCTGGCAGAACCTGCACCAGCAGCAGCAGCAGCAGCAGCATCACTACCAGGGCACCGTCGCCAGCGGTGCGGCAGCCCGGCTGGCCGCCGTCGGAACGGCCGGTGCGTCGGCCGCCACCGCAGCCGCAGCGGCCACGTTCGGCGGCATGGGCTCGGACGGCGGCGGCAGCCCGTTCGGTGGTGGGTTCGGATCGTCCGGCTCGAGCCTGTTCGGGGGTATCGACTACAGCAACGGCAGCAGCGACTACGGCCTGCTGAACAGCCTGCAAACGTTCGCGAACCGGGGCCGGGATGGGCTCGGGGTGGGCCCCGGCACCGAGCAGATGCTCGACCCGACGTACGAGCGATTCATCGGTGACGTCTGGGTCGGCATCGTGCTCACGCTCATGATCCTGTCGTCGATCTTCTGCATGTGCTCCTGCTTCCTGTATCACAAATTTCGCCAGTGGCAACGAAACGTACTGACGGCACGCTCGCAAACACTTTCCTCGATGGACATCGAAACGCCGCCCCCGTACGATGCGGAATCCCTGCCGAGCTACACTATCGTGTCCGGGCTGCCCAGCTACCAGGACGCGATCGAGCAGCTGAAGCAGAAGCAGATGAAGTACTACGAACCGGTCAAGGTGCATCGGCCCTCCGTCATGAAGCTGTTCGAGTCGCAGGATCTCCTCAGCCAGTCAGCAGCTCCACCGGCACCGTCAGCCGCCCAGCCGACCACTGCCAAGCTGGAGGAGATCCGGTACAACTTCGTGCGCCCGCTCTCGGTACAGGACGGTGTGGGTCCACTCCCAGAAGCAACCACTAGCAGCAGCATCATCACCACTACGGGCCCAACCGTTCTTCCCGCCGGTTCATCACAGCATCCAGCAGCGTCGCAGCCACTGCCACCGCCACCACCGTACAAGAGTCAAATCTCCACCATCTCGACCGCCTCGTCTACAGGCGCGGCCGGCGTCGGTGGAGTGGTCGTTGACAGTATGGTGGTAGAGCTGCCGGCCCAACACGCCCCGGTGGTCCCGATGGTCACCACCACGGTCCGGTTGCCGCAGAAGAAGCCTGCTAGTGCGAGCATTTGCCAGTACACGATCGAGCACGAGCGACCGGCGGCCGGGGGGGCTCGCAGTTGA
>Merged.11913.2 chr3L:27161770-27161887+chr3L:27163565-27165647 + extracted CDS from 90 to 785
ATGGAGGCGTGTTGGCTCTGGAAGTTAGTACTGACGGCACGCTCGCAAACACTTTCCTCGATGGACATCGAAACGCCGCCCCCGTACGATGCGGAATCCCTGCCGAGCTACACTATCGTGTCCGGGCTGCCCAGCTACCAGGACGCGATCGAGCAGCTGAAGCAGAAGCAGATGAAGTACTACGAACCGGTCAAGGTGCATCGGCCCTCCGTCATGAAGCTGTTCGAGTCGCAGGATCTCCTCAGCCAGTCAGCAGCTCCACCGGCACCGTCAGCCGCCCAGCCGACCACTGCCAAGCTGGAGGAGATCCGGTACAACTTCGTGCGCCCGCTCTCGGTACAGGACGGTGTGGGTCCACTCCCAGAAGCAACCACTAGCAGCAGCATCATCACCACTACGGGCCCAACCGTTCTTCCCGCCGGTTCATCACAGCATCCAGCAGCGTCGCAGCCACTGCCACCGCCACCACCGTACAAGAGTCAAATCTCCACCATCTCGACCGCCTCGTCTACAGGCGCGGCCGGCGTCGGTGGAGTGGTCGTTGACAGTATGGTGGTAGAGCTGCCGGCCCAACACGCCCCGGTGGTCCCGATGGTCACCACCACGGTCCGGTTGCCGCAGAAGAAGCCTGCTAGTGCGAGCATTTGCCAGTACACGATCGAGCACGAGCGACCGGCGGCCGGGGGGGCTCGCAGTTGA
>Merged.11913.3 chr3L:27163397-27163476+chr3L:27163565-27165647 + extracted CDS from 112 to 747
ATGGACATCGAAACGCCGCCCCCGTACGATGCGGAATCCCTGCCGAGCTACACTATCGTGTCCGGGCTGCCCAGCTACCAGGACGCGATCGAGCAGCTGAAGCAGAAGCAGATGAAGTACTACGAACCGGTCAAGGTGCATCGGCCCTCCGTCATGAAGCTGTTCGAGTCGCAGGATCTCCTCAGCCAGTCAGCAGCTCCACCGGCACCGTCAGCCGCCCAGCCGACCACTGCCAAGCTGGAGGAGATCCGGTACAACTTCGTGCGCCCGCTCTCGGTACAGGACGGTGTGGGTCCACTCCCAGAAGCAACCACTAGCAGCAGCATCATCACCACTACGGGCCCAACCGTTCTTCCCGCCGGTTCATCACAGCATCCAGCAGCGTCGCAGCCACTGCCACCGCCACCACCGTACAAGAGTCAAATCTCCACCATCTCGACCGCCTCGTCTACAGGCGCGGCCGGCGTCGGTGGAGTGGTCGTTGACAGTATGGTGGTAGAGCTGCCGGCCCAACACGCCCCGGTGGTCCCGATGGTCACCACCACGGTCCGGTTGCCGCAGAAGAAGCCTGCTAGTGCGAGCATTTGCCAGTACACGATCGAGCACGAGCGACCGGCGGCCGGGGGGGCTCGCAGTTGA
>Merged.11927.1 chr3L:26923428-26924043 - extracted CDS from 191 to 499
ATGATTGCCAATCCGGCCCTCGAGGCGTACAAGTACGACCCGTACGAGAAGAAGTTTACCCGCGAGCTGTACGACCACGAGGCGATGCGGCGCAACCGCAAGCGCGCGATCGATGAGGCGCGCGATGCCCGCCGGTTCGGGCTGATACTGGGGACGCTGGGCCGCCAGGGCTCGACCAAGGTGCTGGAGCATCTGGAGCGCCGGCTGAAGCATCACGGCCGGGACGCGGTCATCATACTGCTGTCGGAGATCTTCCCCACCAAGCTGGCCCGCATGGAGCACATTGACGCGTTCGTGCAGGTACGTTTGTAG
>Merged.11955.1 chr3L:23885734-23886217+chr3L:23886301-23886449+chr3L:23886537-23886785 + extracted CDS from 196 to 687
ATGAGCTTAAATCCGACGCCCCCAGCCGTTCAGTGCCATCCGCGCGAAAAGGGCAAGCGCAAACTGCATCTGTGCGATCTGTGCGGGCTGAAGGTTGGCCACATTCCTACCCACTACCTGGACCACAGCACGGTGGCAACGGTTGGCTGTCCATACTGTCCGGTGAAAATGAAGGCCCAGAAAAGTATCAACGAACACATCCACACGGTGCACTTTAAGCTCGTCTCGAAAACGTGCGAAATCTGCGGCAAAGGCTTCGTCCACCATAAAACGTACAGATACCATATGATTACACACCAAGACGAGGGAAATACGTTCGAATGCAAAGACTGCTCGAAAACATTCACCAACTCAATCTACCTGCGGGACCACATTAAGAGGGTGCATAATGCGGCGAAAAAAGTTAAACCCAAGGACTCGGAAGAAACCGTGAAAAAAAAAAGAATCCGATCACGCAATTCTGAAGATAACCGCATCTACCCCGACTCGGACTGA
>Merged.11956.1 chr3L:23885741-23888062+chr3L:23888130-23888803 - extracted CDS from 330 to 728
ATGAAGCAGAAGAGCAACATCTCCCAGCACATACTGCAAGTTCATCTCCGAAAGCCGAATAAAACGTGCAAAATATGCGACAAAAGCTTCATTCATCACAAGACGTACCGATACCATATGGTTAGTATTGGACAGAATGGTGCAGAATGTGTGAAGGCAATTGAAAATGCAATCCTCTATCCTTCCTTTCAGCTCACACACGAGGGAGAAGGAAAAACGTTCGAATGCCCGGACTGTGAGAAAACGTTCCCGAACGCCATCTACTTACGGGATCACGTAAATCGCCTTCATAACGCAGCGAAGGCAGCGAAGAAACCCCAGGAACCAGGAGAAAAGGTGCAAAGAAAACGGAACCGATCGCAAATGCAGTCAGCCAAAATAATAGTTCGCCAGACACCTTAA
>Merged.11959.1 chr3L:23910666-23910874+chr3L:23910960-23911775+chr3L:23911860-23912047 - extracted CDS from 788 to 1123
ATGTGCGATATATGCGGCCTGCTGATGCCACACCTTGCACCCCATATGCTGACGCACGAGGAGGCCCACCTAGCCTGCCCGCACTGTCCGGTGAAGATGAAGCAGAAGACTGGCTTAACGCAGCACATCGAGACGGTGCATCTGAAAACGGTCAAGAAAACGTGCCACCTCTGCGGCAAGGGTTTCGTACACCCTAAAACGTACCGATATCACATGCGTGCCCATCAAGACGCCGGTGAGTCGTTTCAGTGCCCGGTGTGCTCGAAGCAGTTCATGCGCTCGATTAGTCTGGAGGTCCATATAAAGAAAACGCACAGCCTAGTGGCGGCCTCAAAGTAA
>Merged.11990.1 chr3L:23920027-23920540+chr3L:23920639-23920889+chr3L:23920975-23921488+chr3L:23921570-23921796 - extracted CDS from 89 to 1114
ATGGCGTCCATCAAGCAGGAAATATCGAACATTTGCCGATTTTGTCTGAACCAGGACGAACAGTATCTCATTCCGATCGTGAAAATGCTGGACGCTTCGCTAACGATCGAGGATGTACAGCGGTTTTCCGGGCTTAAGATAAGCACCGACGGCGACGTAACGTACACGATGTGCCTGGAGTGTACGAACAGTTTGAAAATTTCGGCCAACTTCCGTAACACCTGCCTGAACAATGATACGCTTTTCCATGAGCTAAGTAACGTGCTGGCGGCCAGTGCCGAGAGTGCGTACGACGACACCGTCGAGTATCTGGAAAGCGAGTTCGATGAGGAGGATGAGGAACAAAAGGTGTACGAAGTGCAGGAACAGCAACCGATGGACGTCTACACGACAGAGCAGTGGACCGGACCGTCCAGCCCAAAGAGCGACCCGGACGCGGACGTGCGGTACGAAGAGGAAGAGTACATCCTAGAGGGCACGGAGGGCATGAGTGTGGGCAACAGTGAGGAGGCGCTGGACCAGCTCGACGATTTCCGCTACTCGGCCAACTACATCGAACTCGGTGAACCGATGTCCGATGATGACGGCGTAGACTACATGCTGCTCGAGCGAGACAATGAATCTAGAAAGCGGGATCGAAAATCGAAACGAGATGAGCGAATGCGCGGCAAGCGCAAACTGCACCTGTGCGACTGGTGCGGCATATTCGTGAACCATATACCGAGCCATATACTGATCCACCAGGAGGAAGCCACCTACGGCTGCCCGCACTGTCCGGTGCGGATGAAGCAGAAGGGCAATCTGGCGCAACACATCCAAACGGTGCACCTGAAAACGGTTGGCAAGCGGTGTGAAATATGCGGCAAGGGCTTTATCCATCACAAAACCTACCGATACCACATGCGCATGCATCAGGACGCTGGGGAATCGTTTGAGTGTCAGGTGTGCTCGAAACAATTTGCCCGTTCCTGTGGTTTGGAAGATCATTTTAAAAAGTATCACAGCATAGCAAAAACCTGCTCGAAATGA
>Merged.12075.1 chr2R:43681740-43682797 - extracted CDS from 77 to 661
ATGGCTTTTCACCAGCAGCAGATGCAACCGGCTGCAGTAACGTTCCAGCAGCAAGCCTCGTATCAGCAGGCACCACAACACCATCACCTTCCCCATATGCAGCAACAGCCGATGGGGTGCATAGTGTTGCCGTCAGGCACGATGCACCAACAACCGCAGCACACCACGTACATGGCTCAACAGCCTGGGCTGCAGCCAAACGCGGGTAATTCCGCCGGTCCCATGTATGTCGGTTCGGCTATGGTCCAGCAAACATCTCCCCAAGCCGGACCGGCCGGCTTTTCGACATCGGCCCAACCACCGGTAGGATATCTGCAAACCACCCAGCACCAGCCATCGATGGCAGCACAGCAGGTACAGCAACGACCTAACTATCAGCCAACCGTGGCAGACTTTGTGGCAGGTAATGCTGTCGCTGCCGGCTACTCTGGTACACATCAACCGTACAAACAGCAACATCAGCAGTCGCAGTCAATGCCATCCTTTCAAGAAGCTCCAACTTCCTCGTACCCGATCCATATGCCGTCGGCACATCATCCGGAAGGCTCAACGTCGGAAGCTCATTATTTCTTCGGTAAGCGAAATTAA
>Merged.12076.1 chr2R:43681829-43681964+chr2R:43682147-43682791+chr2R:43682953-43683168 - extracted CDS from 167 to 964
ATGAAACAAAATTCCTCTAAGCCCACGACGACAGTTCCGCCATCGAAGGCGGGAAGCCGTGCTTCGATGCAACGTGGACACCATAATCAGCAGGGGCAGCAGCAGCAGCAGCAGCAGCAGATGGCTTTTCACCAGCAGCAGATGCAACCGGCTGCAGTAACGTTCCAGCAGCAAGCCTCGTATCAGCAGGCACCACAACACCATCACCTTCCCCATATGCAGCAACAGCCGATGGGGTGCATAGTGTTGCCGTCAGGCACGATGCACCAACAACCGCAGCACACCACGTACATGGCTCAACAGCCTGGGCTGCAGCCAAACGCGGGTAATTCCGCCGGTCCCATGTATGTCGGTTCGGCTATGGTCCAGCAAACATCTCCCCAAGCCGGACCGGCCGGCTTTTCGACATCGGCCCAACCACCGGTAGGATATCTGCAAACCACCCAGCACCAGCCATCGATGGCAGCACAGCAGGTACAGCAACGACCTAACTATCAGCCAACCGTGGCAGACTTTGTGGCAGGTAATGCTGTCGCTGCCGGCTACTCTGGTACACATCAACCGTACAAACAGCAACATCAGCAGTCGCAGTCAATGCCATCCTTTCAAGAAGCTCCAACTTCCTCGTACCCGATCCATATGCCGTCGGCACATCATCCGGAAGGCTCAACGTCGGAAGCTCATTATTTCTTCGATGCGAACTGCACGATGCCGGTCGTACAACAACAGCAAGCCCCGTCAACGGTGACCGGATGCAGAAACCCGAAGTGTACTGGCTGTAAATCCTTTCGACACAACTAA
>Merged.12126.1 chr3L:27222639-27222798+chr3L:27222879-27223187+chr3L:27223257-27223834+chr3L:27239126-27239310+chr3L:27273380-27274304 - extracted CDS from 1127 to 2146
ATGGCTAGTGGGCTGCTGAAGGTGGAGCCTCCCGCCAACAATGGGACGGGGCTGGTCCCGGGACGGTTGTCCCTTAGCAGCGACAACCTGGCGACGGGCAGCCGGCTCGGCAATGGCGAACGGGGCGGCTCCCTCACACCAAACCTTCCCTCGATGGATCGGCTCAGTGCGCCGATACTGACGCGCCGCAAGTTCAGCTTCCCTGCCAACCTGCACTCGACGGCACTGCTCGGGTTCCCCGAGATCGGTCACCGGGATGGCTTCGGCATGGGCGGCTCGTCACTGTCCGCCTCCAGTACCGCACTGTCCGCCCGGAGGCGGCTGAGCAACGTGAGTGACGTCGTGACACGCAAGCTCTCCAGCACGATCGGCTGGAAGCAACCGGTCCTACCGTCCCAGGACATCATCACCCAGGGCAAGTGTCTGTGCGGGCAGTACATTCGGTGCCGGTTGAAGCGATCCGGTGTGTTTAACCGGAAGCTGGGGCTGCAGCGCATCCGGAGCATCGTCGGCACACCTTCGATCCACGTCGTGCGGGAAGTTTTCCCCGCCCTGCTCAGCGTGGGTGAGGAACTGGAGCGTATGTATCCACGCATCTACAACGGTATTGCCCGCCAGCTTACTCGCTTCGGACGGGGGGAGCTCAAAACACCCGAAACCGCCCCGGTACTACTGAGTGCGATCGCGCGCGATCTTTTCAAGGCGGACATTACGTGGGGCAAGGTGGTGTCACTGTTTGCCATTGCCGGCGGGCTTTCGGTGGACTGTGTCCGGCAGGGCCATCCCGACTATCTGCCCAAGCTGGTCGAGGGTGTGGCGGACGTGATCGAGGACGAGCTGGTCACGTGGATATCGGAAAACGGTGGATGGATCGGACTGGCAAACAAGGTGCGACCACCGCAGGAGGAGATCACGTTCACTGGACGATGCTTAGTAGGAGCGAGCTGTGTGATAGGACTATTTATACTCGTCTTTCTGCTAAAGACGCTAGGCTTATATTTATTTCCAAATATATTTTCCTAA
>Merged.12126.2 chr3L:27222639-27222798+chr3L:27222879-27223187+chr3L:27223257-27223834+chr3L:27273380-27274304 - extracted CDS from 942 to 1961
ATGGCTAGTGGGCTGCTGAAGGTGGAGCCTCCCGCCAACAATGGGACGGGGCTGGTCCCGGGACGGTTGTCCCTTAGCAGCGACAACCTGGCGACGGGCAGCCGGCTCGGCAATGGCGAACGGGGCGGCTCCCTCACACCAAACCTTCCCTCGATGGATCGGCTCAGTGCGCCGATACTGACGCGCCGCAAGTTCAGCTTCCCTGCCAACCTGCACTCGACGGCACTGCTCGGGTTCCCCGAGATCGGTCACCGGGATGGCTTCGGCATGGGCGGCTCGTCACTGTCCGCCTCCAGTACCGCACTGTCCGCCCGGAGGCGGCTGAGCAACGTGAGTGACGTCGTGACACGCAAGCTCTCCAGCACGATCGGCTGGAAGCAACCGGTCCTACCGTCCCAGGACATCATCACCCAGGGCAAGTGTCTGTGCGGGCAGTACATTCGGTGCCGGTTGAAGCGATCCGGTGTGTTTAACCGGAAGCTGGGGCTGCAGCGCATCCGGAGCATCGTCGGCACACCTTCGATCCACGTCGTGCGGGAAGTTTTCCCCGCCCTGCTCAGCGTGGGTGAGGAACTGGAGCGTATGTATCCACGCATCTACAACGGTATTGCCCGCCAGCTTACTCGCTTCGGACGGGGGGAGCTCAAAACACCCGAAACCGCCCCGGTACTACTGAGTGCGATCGCGCGCGATCTTTTCAAGGCGGACATTACGTGGGGCAAGGTGGTGTCACTGTTTGCCATTGCCGGCGGGCTTTCGGTGGACTGTGTCCGGCAGGGCCATCCCGACTATCTGCCCAAGCTGGTCGAGGGTGTGGCGGACGTGATCGAGGACGAGCTGGTCACGTGGATATCGGAAAACGGTGGATGGATCGGACTGGCAAACAAGGTGCGACCACCGCAGGAGGAGATCACGTTCACTGGACGATGCTTAGTAGGAGCGAGCTGTGTGATAGGACTATTTATACTCGTCTTTCTGCTAAAGACGCTAGGCTTATATTTATTTCCAAATATATTTTCCTAA
>Merged.12126.3 chr3L:27222639-27222798+chr3L:27222879-27223187+chr3L:27223257-27223834+chr3L:27224037-27224076 - extracted CDS from 57 to 1076
ATGGCTAGTGGGCTGCTGAAGGTGGAGCCTCCCGCCAACAATGGGACGGGGCTGGTCCCGGGACGGTTGTCCCTTAGCAGCGACAACCTGGCGACGGGCAGCCGGCTCGGCAATGGCGAACGGGGCGGCTCCCTCACACCAAACCTTCCCTCGATGGATCGGCTCAGTGCGCCGATACTGACGCGCCGCAAGTTCAGCTTCCCTGCCAACCTGCACTCGACGGCACTGCTCGGGTTCCCCGAGATCGGTCACCGGGATGGCTTCGGCATGGGCGGCTCGTCACTGTCCGCCTCCAGTACCGCACTGTCCGCCCGGAGGCGGCTGAGCAACGTGAGTGACGTCGTGACACGCAAGCTCTCCAGCACGATCGGCTGGAAGCAACCGGTCCTACCGTCCCAGGACATCATCACCCAGGGCAAGTGTCTGTGCGGGCAGTACATTCGGTGCCGGTTGAAGCGATCCGGTGTGTTTAACCGGAAGCTGGGGCTGCAGCGCATCCGGAGCATCGTCGGCACACCTTCGATCCACGTCGTGCGGGAAGTTTTCCCCGCCCTGCTCAGCGTGGGTGAGGAACTGGAGCGTATGTATCCACGCATCTACAACGGTATTGCCCGCCAGCTTACTCGCTTCGGACGGGGGGAGCTCAAAACACCCGAAACCGCCCCGGTACTACTGAGTGCGATCGCGCGCGATCTTTTCAAGGCGGACATTACGTGGGGCAAGGTGGTGTCACTGTTTGCCATTGCCGGCGGGCTTTCGGTGGACTGTGTCCGGCAGGGCCATCCCGACTATCTGCCCAAGCTGGTCGAGGGTGTGGCGGACGTGATCGAGGACGAGCTGGTCACGTGGATATCGGAAAACGGTGGATGGATCGGACTGGCAAACAAGGTGCGACCACCGCAGGAGGAGATCACGTTCACTGGACGATGCTTAGTAGGAGCGAGCTGTGTGATAGGACTATTTATACTCGTCTTTCTGCTAAAGACGCTAGGCTTATATTTATTTCCAAATATATTTTCCTAA
>Merged.12290.1 chr3L:31654113-31658734+chr3L:31659618-31659840+chr3L:31659919-31660017+chr3L:31660094-31660208+chr3L:31660280-31660521+chr3L:31660590-31660992+chr3L:31664069-31664280 - extracted CDS from 102 to 1433
ATGGCAGCGGCACGATACGACGGAAATCGGCCGACGGTCAGCAGAGAGTCGTCCGTGTACAGCATTTCGCTGCACGATAGCCAGAGTGAATTAATTCGTACGTGGCACAGCGACGAGTTTGACGAGGACGAGCAGGTCAAGTGCTCGAAATGTTGCTGCGCCTGCTGTGCACCGTGCTGCACGCGGTTCTGCCTGCCGTTTAGGCGATGCTTCCGGAGCTGCAGCGGGTGCTGCGGCCGGAGCCGTCTCGGCAAGCGTAAGGCGGACGGGCAGCTGGCCAAGGAGCAGACGGCAAAGCTAACGACGGCCAACGAACCGGGCAAGCAAAGCTGCTGGGAGCGGCTGTTCGGTTGCTGCCGGCGGTGCCGCAACTCCAAGACGGCACCGGAATCGACGGCGATCGTGCAGCGTGCACCGGCCGCCGCATCGCAACCCAAGTCGTCGCTGGCGTCCTGCTGGCAGTCGCTCAGCTGCTGTGCTAGCTGTCGCCGGAACAAGTCCCGTGAGCTGGTGCCCCGTTCCTCGATCGATAGTGATCCACCGTCCGAAGATCAGTCTCGATGCCGATCGTGCTGGAGTAGCCTGCTCTGTTGCTGCCGACCGAAGCCGCCCACCGACGGCAAGGGTACGCAGGTCAAGCGCCACAAGATGGAGGAACCGGTCGAGATGGAGACGGTCAAGTGTTGCTTCTGCTTCAAGCGCCAGCGTCCGAAGGTGAAGGCGAAACCGAAAAAGAAAGTCCCGGTGAAGTCGACCTTCAACTGTCTGAGCTGCTGTATGATGTGCTGCAAAAAGAAGGGCGACAACCAGAGCCGCCGGACGAGCAATCTGAGCAAGAAGCAGAGCATTGCGCCCACTATTCCACCGGAGGACTTGCGGCCAAAAATCGATATGTCACTGGTGGAGCACTCCTCTTTAATGCGTGGTGCCATTCCGGTGCTTCCGATCTGTTTGGCGTACTTTTGTTTGTTCCTCAACGTAGTCATACCCGGTTCCGGGACGGTACTGTCCGGTGGGCTGTGTCTGTGCATTGGCAAGCCTCGCTTTTCCCAGCACGACTCAATCAAGGGCCGCATCGGCTCGTTCATCATCAACTGTATCGTGGGCATCTCGCAGTGCTTCACGATCATCTTCTGCGTCGTCGGGTGGGGTTGGGCCATCTGGTGGGGTACGATCATGCTGCGGCTAGCAAGACAACATCGAAAGATACTGGAAATGGAGGCGGCCCAAGAGGAGGGCGAAGAGCAGACGACACTCTCCAACCGGACCGGTGCCTCCAATCCGCCCGTGGCCTTAGTCTCCAAAACACATCGTGACGTCGAGACGGGTCGGTAG
>Merged.12290.2 chr3L:31654113-31658734+chr3L:31659618-31659840+chr3L:31659919-31660017+chr3L:31660094-31660208+chr3L:31660280-31660521+chr3L:31660590-31660992+chr3L:31663636-31663880 - extracted CDS from 783 to 1466
ATGGAGGAACCGGTCGAGATGGAGACGGTCAAGTGTTGCTTCTGCTTCAAGCGCCAGCGTCCGAAGGTGAAGGCGAAACCGAAAAAGAAAGTCCCGGTGAAGTCGACCTTCAACTGTCTGAGCTGCTGTATGATGTGCTGCAAAAAGAAGGGCGACAACCAGAGCCGCCGGACGAGCAATCTGAGCAAGAAGCAGAGCATTGCGCCCACTATTCCACCGGAGGACTTGCGGCCAAAAATCGATATGTCACTGGTGGAGCACTCCTCTTTAATGCGTGGTGCCATTCCGGTGCTTCCGATCTGTTTGGCGTACTTTTGTTTGTTCCTCAACGTAGTCATACCCGGTTCCGGGACGGTACTGTCCGGTGGGCTGTGTCTGTGCATTGGCAAGCCTCGCTTTTCCCAGCACGACTCAATCAAGGGCCGCATCGGCTCGTTCATCATCAACTGTATCGTGGGCATCTCGCAGTGCTTCACGATCATCTTCTGCGTCGTCGGGTGGGGTTGGGCCATCTGGTGGGGTACGATCATGCTGCGGCTAGCAAGACAACATCGAAAGATACTGGAAATGGAGGCGGCCCAAGAGGAGGGCGAAGAGCAGACGACACTCTCCAACCGGACCGGTGCCTCCAATCCGCCCGTGGCCTTAGTCTCCAAAACACATCGTGACGTCGAGACGGGTCGGTAG
>Merged.12294.1 chr3L:32039646-32040664 + extracted CDS from 169 to 669
ATGGCCAAACCAATCCTGGGCAATCTCGAACCGTACAGCCTCGGCGACAGCATCAACAACTACCTGGCCCGGCTGGACGCGTACTTTGAGCTGAACGGCATTGGTGACGATAAAAAAACGGCCCACCTGCTACTGGTCGGCGGTGCGACACTGTACGAGCTGGCCAGCAAGCTGTGCTCACCGAAGAGCCCCAACTCGTTAGCGTACGATCGGCTGGCCCATCTGCTGCGCGGACACCTCGAACCGGTCGTCAATGTGGTAGTGGAGCGGTACAAGTTTCGCAATCTGTTCCAGCAGCGTGACGAACCCATCGGGCAGTACATCGTGAAGCTGCGCACGGCGGCACTGAGCTGCGATTTCAACTCCTTTCTGGAGGATGCACTGCGCGATCAGCTGGTGGTGGGTGTTGCTGATCAGGAGTTAAGGAATCGGTTGCTGCTGGAACCGTTTCTCGATTACATGTCGGCGTGCATCATCGCACAGGCCTGGGATGTGTTGAAATAG
>Merged.12301.1 chr3L:32192799-32193893 - extracted CDS from 568 to 879
ATGAGATCGTTCGTGTTATTGGCAGTGCTGGTCGGAGTTGTTGGCCTTTGCCAAGTGGTGGTACAAGCCTCCGGACACCAACACCATGCCGGCGTTGCGGGTGCATCGCTGTCGGGCAGCTTCATGCAGCTGGACGAAGTGAAGGCACTGCACCCGAAGCATCTGCAATTACTCAAGCGCGCGGTGAAAGCGTTCGAGGGTACCATCGACCAATCGAAGCTCGATCCGGCCGGCAAGGAGGCGGTAAAACGGATGGCGCTGGAGCAGTTTATGGGCCGGCTGGCTGAAAAGAAACGCAAAGCACACGGTCACTAG
>Merged.12307.1 chr3L:32305160-32305797 + extracted CDS from 259 to 576
ATGAAAGCCGTCCCAGTGCTGTTGCTGCTGCTCGTTGCTGCCGTCTGCTCGCTTGCCGACGAACAAGCTGCCGCACCGAAAAGCGTCACCATCCCGAAGGCCCCCCTAACGGTCGACTTTGCTGCGCTCGCGAAGGACAGTGCCCTCACCAAGGAGCGGCTGGAACAGTTCCGCCAGGCGGTGGAAGCGTTCAAGAGCAAGATCGATGCGACGCGCATGAACACGGCCCACCGGGAAGCGATCAAGAAGGAAGCCCTGACCCGGCTGGCGGAGCGTATCGCAAAGCTGAAGCAACAGGTGCAGAAAAAGCCGGTCGCATAA
>Merged.12327.2 chr3L:32332849-32335817+chr3L:32335903-32336637 - extracted CDS from 447 to 1409
ATGGCCAAATGTTTGTTTCTCGTTCTCCCGCCAGGCGGTACAATCGTAGGCGCACCGTTCGGCGGCTACGCTCCGTTCGGCCATCCGCCGTCAGCAGTGCTGCCGCCGCCCAGGCACGCCGCCTTCTATCCGCAACCGATTCTCTACTGGGGCTACCCGAGCCCGCCGGTTTCGCCCACGACGTACTACAGTGCGGCCCCGCCCGGTACGCCGCACCATCTCGGACCACCGCCGCCGGGCCATCAAGCGGCGGGCATTCCCGCCCACAGTCACGCACAGCCCACAATGCTTGCGCTCAGCCCCGATCAGCGAAGCCCGCAGCGGAGCGCTAATCAAACCGTTTCGCTCGTAACACTGCCCCCGAGAGCGGCCGCGGGCACTGCGGGCAGCCCTTCCAGCGGTGAATCGTCCTCATCCTCTCCACCGCTGCTGTCGCCCACCGGCTCCTCCATTGCCACGTCGGGCGGCGGCTGCTCCAGCTCCGGCTCGGTGACGAGCGTTTCGTCTGGCACGGCTCAGCGGCACGGCGCCGGCACGATCCGCACTTCACCACCGCCAACCACTCCGCTACTCAGCCTACCGCTTGCCGCGTCTCAGCCGCTAGCGATCCCAGCGGCGGTCACTACCCCGACGGCTGGTGGGCTTGCCGGTGCGTACCCCGGCTCACAGCTCTCCCCGATACAGGCGATGGCACCGCCGCCACCACCGTCGGTTCACTTTCCGCACGCTTCCCTGATGGGAACGGCCAGTCCGCCGGGCACTGCCGCCGGTACGGCTTTCTACGACCCCCATCCGCACCTATCCCACCACCACCATCATCCTTCCCACCATCACCATCATCATCATCATCCGCACCATGCGCCCCATCTGACGCACCATCATCATGATAAGCTGGTAACGACGGCTCCCAGCATTCTGACACCATCGCTCATCCCGAACCAGTACGTGGAGCTGTTTATAGTTTAA
>Merged.12352.1 chr3L:32510026-32511796 - extracted CDS from 233 to 1597
ATGATCTGTACGGACGACTGCACCTGCAGCCTGTGCCGGGAGTTGCGCGGCTACAAGCTGAAAGTGAAACCAAACAAAGCGACCGACCAGCGCCCCCCACCGTACGGAGCCGACGCCGGAAGCCACCAGCAGTCAAAGTACTGCAAAAACTCCAAACTAACGCGCAACGATAACTTCATTCTGCGACGACGCACCTCGAACGACTACCCGGCTCGTTCGCCGGACGGTCGGCAGGCGTCCCTCAGCGTTCTGCCAACGGGTGATGATGAAGATCCGTACGATCCAGAGCCTGGCTATACGCAACAGGTACAACAGCAGCAGCAGCAGCAGCAACAACACCACCAGGGACACCGGGATCCTCGGTACGGTCCCGGCCAGAACGGCAATCGCATGAAGAAGGCCCAAAGCTACAACGAAATACCGAGCGTAGGGAATGGTGGCGGCCGGCCCCGGTATCACCCGGCCGCCCTCAGCTCCAAGATGATCAAGAGCACCAACAACCTGACGGAAGAGGACGATTACTACAGCTATCTGCCACCGTCGCCGCCGCCCCCCGTCACGGCCGGCGGCCCACCGGTGAAGAACAAAATCGAAAAGCAGAAAGACCACAAAGTCATCATCTACTTCGGCGACTCGATCGCGCACCGGAAGAGCGAAAAGACGCGCCCGGCACCGCCACCGCCGACCGGTACGCCACCGCCGCCGAAGGTCAGCGAGCTGAACGTGTTTCACGCCCAGCGGCTGTGCGAGGAGACGGCCGAGATGCTGCAGCAGCGCAGCAGCGGCGGAAGCAGCAGCAGCGCCGGCAGCAGCAGCAACGGCAGCCGGCCAACCGTACGTGACGCGCTGGAAAAGAAACCCGAACCGGGCGGGGGTGGCAAGCCGGGGAAGGAGTTCATGCTGCAGCTCAAGTCCGTGCTGGAGGAAAAGAATCGCGGAGTGGCGTCGAGCGATGCGCCCGTGGGTGGCGTAACCGTACCGATCGGGCCGGACCAGGACGGGCCAGGTCGGGCGAGTGAAGAACCAAAGCACAAGCGTACGGCGCCACCACACACGCAGGTGGTGGAGATACGGCGCGTGGATAAGACGGTGGCGACGGCCGACGGTGTAACGGACGCGTCGCTGCCGTCGTTCGTCGAGAGCGTCATTAACGGTGTGATCAACATCAAGATCGAGGAAAGCTTCAAGGTGGCGTCGGACATTGTGCAGGCCGTGTTCGAGGATGGTGGACCCGACGGTGGTGCAGCGGAGTATGGTTACGACGATGATGACGTTGGCGATCCGTTCGATTGGAGCTTCGTGCAGAACTGGAGAGCACGGTACAGTGGTTTTTGCCAGCGATCGATTGCTAGATCATATGTCATATGA
>Merged.12355.1 chr3L:32796645-32797034+chr3L:32797100-32798235 - extracted CDS from 115 to 930
ATGTCATCCGACAGTTTAGTTCGTCCCGGTCTGACGACGCCCTTTACCGGCAGCCTGCCCGAGATCAAGCTGCGCCTGCGCAAGAAAGTGCCGAAGCTGACCGCGAACGATGTCCGGCGGGCCCGCATTCCGTACTACGAAGCGATCGCCAGCGAGCTGTACGAGGCCGGGTACGTGCATGCCGCCTTCCTGCTGCTGCATCTGATCGAGTACGAGGACGGGTACGTTGGGCGGACGTCTTACGCGGCGGTCGAGAGCCGTCGGCTACGAAACGATGAACAGCTGCTCAACTATTTGGGCGATGCGCTGGCGGCGGCAGAGGGCTGGAAGACCCGGCAGCAGTACGAGCGGGAGGTGGCCGAGCTGCTCGCCATTGCGCGCCATTTCGGACCGGATCCGGAGAAGCGATGGCTGGTGGGGCAATTTTTTCGCATCGCACTCGATCGCTGTGCGGATTGTAGCCCGCGGGAGCGTGTCAGGGCGCAATCGATGGTTAGATATTACTATGGGAAGTTTTTAATCGACCAGAGACGGCACCTGGAAGCGATGAAGCTGTTGGAGCAGGCGGATGGTGATCTGGAACACGCTTGTCCGGGAGTCCGGGACGGTTGGAGCACGCTGGAGGAGGATGGCGAACCGCTGTCGATCGCCATTAACACGTTGCTGTTTGTGAGTAATCGCAGCCTGGCGGAGGAGATGGCGAACTCGCCCACGTGGATGGTGGAGCAGTACGTAAGGGACGCTCACATGGCAGCTCTGAAAAGTCAGTACAAAGTTATAAGAAGATTTGCAGATGTAATGAGGGAATCGTTGCTCTAA
>Merged.12402.1 chr3L:33168135-33169782 + extracted CDS from 548 to 1024
ATGTTATATTTTATTTCCGCCGAATGTTTGGATAGTTTAAAAACAAGACCATCTGTTTATGATAGCAGTGATCGCTGGAAAGCGATTGATACATCCGGATCGAGCTTGTATACACCTGAATATTATGATGGGCTAGATAAATATAAGAAGGATTTTATAACATCAAACAACGATGACAAATATAGCCCGTTTTATTCAAGTAAAACACATCAGGGGTACTGTAAGTTTATACTTTTTTCATGTATTACGTGTATACATATTTTTAATTATTGTTTATTTATTTTGTTTCTCACAGCTCCGTTCAGTAGTGGATCCCATTATTCGTCCTTGGGATACGATCGAAGGCCTATTTACAGTTCTGGTCGCCCATTGGATTATGGTTTACAGGATTACGAAAACGCATACAACAATGGCTATCAGACACATGGATTCGGTTTGAATCCACTCTATGGAACTAACGTAAGGGATGCATACAACTAA
>Merged.12470.1 chr3L:30602194-30604333 + extracted CDS from 312 to 686
ATGAATAACTTAACATGGCTAGAGCTACAATGCAACCAGTTAACTGAAATCACGTTGAATAGTGCACGCTTCCCCGCAAAGCTAGAGTTAATTGACATTCGCACAAATAATCTTACATCGCTTGATATTTCGTTCATACCGGCACAAGCGTTAGATGTTAATGTGGAATATAATTTAATTTCGCGCTTCGATGTGAACAACACCTCCCAAAATGTGACAAGTTTAAGAATGCTAGGAAATCCAGTTGATTGCTCATGGAGTTCGCTTTTAGATCGATCGTACAGCGGATGTAACAGGAGTGATGCAAGTATTCGTTTGCGCGATCATCATGTGAAACTATGCAATACAGACCATTTGAGAAAGAATCTTTTTTATTGA
>Merged.12481.1 chr3L:33569434-33572379+chr3L:33622840-33623000+chr3L:33623753-33631666+chr3L:33672383-33673897 + extracted CDS from 2096 to 3163
ATGATCCGACCGATACTACCGATCCTGGCGTACATGAGCGTACTCTCGAGTACGTACTCGCTGCACATGGCACGCGATGCCTACATCAAGCCACCGCCGCCGCCCCCGCCCGCCCAGCTGCTCGACGAGCTGGACGACATGTCGGAGCTGCTGGCCGAGAACGGGGTCGACCTGATGCGGCCGCTCATGGGCACGGTACACCAGAAAACACACGCCGGAACTGGCACCGGCGGCGGCGGTGGCGGCGGTGGCAGTGGAAGCATCATCAGCATCGGCAGCAGCAGCAATGGTGCGGTGGCGCTCGGCACCATCAACCACGTGGCGAGCAATGAGCTGCCGGAGCTGAGCCCGCCGCCCGCCCATCTGCCGGCGGCGATGCGCCACGGTCCGATCGGGCCGCTGGTCGGGCAGCCGCCGCGCGGCCTGCAGGAGCTGTTCGGCGTGCAGACCAACTTCGACATACGCGCAGCGCAGCAGCAGCTGTCCCACGGTGGGCCGAACGGGGTGGCCGCCTCCTTCGACCTCAACCAGTCCGCCTCCGCCAGTGGTATGGACGATCGGGATGATGATAATCGTGTCGGTGGTGGTGGTGGTGGTGGTGATGACATCAACGGAACTGGTGCTGGTGGTGGTGGGGGTGTTGGACAGGGAAACGGTAATCTGCAGCGATCGGCAGCTAGCAGCAAGCGTGCGTCACCGACCGGCAGCCGCAACAAGATGATGGCCGACTCCGGCCAAGATGGCGGCGGCGGCAGCAGTAGTGGTCTGCCCTCGATCCCGCACGGCATCGCGAACCAGATGATGCTGCGCAGTACGCGCGGCCAGCGGCAGTACGATGTACCGCAGATCGAATGTCCACCCGCGATGGATGGTATGGAGCGCTTTGCCTGTCCCACGCCAGATCGGCAGGGCCGGTACCGATGTATAGACGATCACGTGCTGTGCGACGGTTTCATCGACTGTCCTGAGGGCGAAGACGAGGACAGACAGGCCTGCATGTTCTACAAAACGACGAAAGCGCATCTCGACGTATTAGCGGACGCCTTATTGAGATGGGCTCGTGGCCGTTAA
>Merged.12497.1 chr3L:33751437-33751564+chr3L:33753143-33753919+chr3L:33808675-33808811+chr3L:33810487-33810739+chr3L:33810832-33811088+chr3L:33814168-33814241+chr3L:33815043-33819077 + extracted CDS from 481 to 1821
ATGAGTGACAAGCTAACCGGTGGGCGGTACAACCGTATCAGCCCATCCTCGGGCCGGGGGTCCATTATCGCCTACTCGCCACTGCCGAAGTCGGAGCAGGACTGCCTGCAGGCGCCCGGGAACAACTGTCTCGCGATACCGCTGTCCGCGATACAGACGACGGCCGACCATGCCAGCGCCCACGGGCTTCACCATCCGATCAATCTGGCCCATGCCAACTCGCTGCCGGTGGTCGGCGGTATGGCGGGCGGTAAGCTGCCGAACGCCGGGCACGGTATGGTGGCGCACGGGGACGCCCAGAAACATGCGGCCAGCCAGCAACAGAGCCACCACCACCACAACAACAACATTAACAACAACCACAACAGTAACCACAACAATGGGAACAATAACAACAACAACAATGCGAACCACAATTCCAGCGTAAGCTTCGGCGGGCAGCCGGGCAGCGGTGGGTTCGTCAGCTCCCGCAGTGAACCGATCTCGCTGGCAACGCTGGATAAGGACTGCTTCATCATTCCGGTCCACAGCCTGGACCGCTTCCTGCCGGCAGGAATTCCGCAACTACCGACGCCGGAAACGGCCGACCCGTCCCAGGTCGGGCCGCTCAGCGTACTCGAGGTGTCCGATCCAAAGATCTGCATCCTAGCCCACCTAATGAGCCCGCTGGAACCGATCGATCCACTGCTGGAGTCGCCCCTAGCCCACCCGCTCATGAAGCAGCGTGCCGTCGCGTCCGAGCTGCTGAACGAGGTCCAGCAGGGCAACAATGCCGTCGGCGGAATGCTGCTCGCCAACATGGAGCGAAGTTCCGCCGAATTTCCCTTCATCGCTTACTATGTGATAAACACCACCCAAACCGATCCCGCCATGTTCTACACGGGTGTGCGCGGCGCTTCGCTGTCCAAGTTTGAGCCGAAAAACACGCGCTACACCGCAGCCCACACGCTCGACCTGTACAGTGAGGTGGCGTCCATCTGCCGGCCACCGCTAGCGCTCGCCCCGAACGAGATTGGCAGCGTGAAGAAGGGCCAAACGCCCTCCACCGGGTACATCATTAGTGTCTACAAGGTGTACGAAGGTGATGATGGAGAACGCTTCGAGCGTAACTGGCTGTACTGGACCGGTGCCAGGATGATTTACAGGTACCTTCCCAAAACGGCCGGTCTGCGGAGAATAACGCTTCACAAAAGTGTATCGTCGCGCGGCGACAAGATGTATCTGCTGCTTTGCGAATGTGCCGACCTGCTCAAGGATCTGTCGGCGGCTGCCCTGCTAATACCGGCCCTTCGCGCACGGTTATGTGGCTACACGGGACTGTACCGGCCAATTCAAACCTTCTGA
>Merged.12497.2 chr3L:33751437-33751558+chr3L:33753143-33753919+chr3L:33782804-33782842+chr3L:33808675-33808811+chr3L:33810487-33810739+chr3L:33810832-33811088+chr3L:33814168-33814241+chr3L:33815043-33819077 + extracted CDS from 475 to 1854
ATGAGTGACAAGCTAACCGGTGGGCGGTACAACCGTATCAGCCCATCCTCGGGCCGGGGGTCCATTATCGCCTACTCGCCACTGCCGAAGTCGGAGCAGGACTGCCTGCAGGCGCCCGGGAACAACTGTCTCGCGATACCGCTGTCCGCGATACAGACGACGGCCGACCATGCCAGCGCCCACGGGCTTCACCATCCGATCAATCTGGCCCATGCCAACTCGCTGCCGGTGGTCGGCGGTATGGCGGGCGGTAAGCTGCCGAACGCCGGGCACGGTATGGTGGCGCACGGGGACGCCCAGAAACATGCGGCCAGCCAGCAACAGAGCCACCACCACCACAACAACAACATTAACAACAACCACAACAGTAACCACAACAATGGGAACAATAACAACAACAACAATGCGAACCACAATTCCAGCGGAAAGCGCTTTATTATCGTCAGTGACATCAAGAAAACAGTAAGCTTCGGCGGGCAGCCGGGCAGCGGTGGGTTCGTCAGCTCCCGCAGTGAACCGATCTCGCTGGCAACGCTGGATAAGGACTGCTTCATCATTCCGGTCCACAGCCTGGACCGCTTCCTGCCGGCAGGAATTCCGCAACTACCGACGCCGGAAACGGCCGACCCGTCCCAGGTCGGGCCGCTCAGCGTACTCGAGGTGTCCGATCCAAAGATCTGCATCCTAGCCCACCTAATGAGCCCGCTGGAACCGATCGATCCACTGCTGGAGTCGCCCCTAGCCCACCCGCTCATGAAGCAGCGTGCCGTCGCGTCCGAGCTGCTGAACGAGGTCCAGCAGGGCAACAATGCCGTCGGCGGAATGCTGCTCGCCAACATGGAGCGAAGTTCCGCCGAATTTCCCTTCATCGCTTACTATGTGATAAACACCACCCAAACCGATCCCGCCATGTTCTACACGGGTGTGCGCGGCGCTTCGCTGTCCAAGTTTGAGCCGAAAAACACGCGCTACACCGCAGCCCACACGCTCGACCTGTACAGTGAGGTGGCGTCCATCTGCCGGCCACCGCTAGCGCTCGCCCCGAACGAGATTGGCAGCGTGAAGAAGGGCCAAACGCCCTCCACCGGGTACATCATTAGTGTCTACAAGGTGTACGAAGGTGATGATGGAGAACGCTTCGAGCGTAACTGGCTGTACTGGACCGGTGCCAGGATGATTTACAGGTACCTTCCCAAAACGGCCGGTCTGCGGAGAATAACGCTTCACAAAAGTGTATCGTCGCGCGGCGACAAGATGTATCTGCTGCTTTGCGAATGTGCCGACCTGCTCAAGGATCTGTCGGCGGCTGCCCTGCTAATACCGGCCCTTCGCGCACGGTTATGTGGCTACACGGGACTGTACCGGCCAATTCAAACCTTCTGA
>Merged.12497.3 chr3L:33751437-33751564+chr3L:33753143-33753919+chr3L:33782804-33782842+chr3L:33808675-33808811+chr3L:33810487-33810739+chr3L:33810832-33811088+chr3L:33814168-33814241+chr3L:33815043-33819077 + extracted CDS from 481 to 1860
ATGAGTGACAAGCTAACCGGTGGGCGGTACAACCGTATCAGCCCATCCTCGGGCCGGGGGTCCATTATCGCCTACTCGCCACTGCCGAAGTCGGAGCAGGACTGCCTGCAGGCGCCCGGGAACAACTGTCTCGCGATACCGCTGTCCGCGATACAGACGACGGCCGACCATGCCAGCGCCCACGGGCTTCACCATCCGATCAATCTGGCCCATGCCAACTCGCTGCCGGTGGTCGGCGGTATGGCGGGCGGTAAGCTGCCGAACGCCGGGCACGGTATGGTGGCGCACGGGGACGCCCAGAAACATGCGGCCAGCCAGCAACAGAGCCACCACCACCACAACAACAACATTAACAACAACCACAACAGTAACCACAACAATGGGAACAATAACAACAACAACAATGCGAACCACAATTCCAGCGGAAAGCGCTTTATTATCGTCAGTGACATCAAGAAAACAGTAAGCTTCGGCGGGCAGCCGGGCAGCGGTGGGTTCGTCAGCTCCCGCAGTGAACCGATCTCGCTGGCAACGCTGGATAAGGACTGCTTCATCATTCCGGTCCACAGCCTGGACCGCTTCCTGCCGGCAGGAATTCCGCAACTACCGACGCCGGAAACGGCCGACCCGTCCCAGGTCGGGCCGCTCAGCGTACTCGAGGTGTCCGATCCAAAGATCTGCATCCTAGCCCACCTAATGAGCCCGCTGGAACCGATCGATCCACTGCTGGAGTCGCCCCTAGCCCACCCGCTCATGAAGCAGCGTGCCGTCGCGTCCGAGCTGCTGAACGAGGTCCAGCAGGGCAACAATGCCGTCGGCGGAATGCTGCTCGCCAACATGGAGCGAAGTTCCGCCGAATTTCCCTTCATCGCTTACTATGTGATAAACACCACCCAAACCGATCCCGCCATGTTCTACACGGGTGTGCGCGGCGCTTCGCTGTCCAAGTTTGAGCCGAAAAACACGCGCTACACCGCAGCCCACACGCTCGACCTGTACAGTGAGGTGGCGTCCATCTGCCGGCCACCGCTAGCGCTCGCCCCGAACGAGATTGGCAGCGTGAAGAAGGGCCAAACGCCCTCCACCGGGTACATCATTAGTGTCTACAAGGTGTACGAAGGTGATGATGGAGAACGCTTCGAGCGTAACTGGCTGTACTGGACCGGTGCCAGGATGATTTACAGGTACCTTCCCAAAACGGCCGGTCTGCGGAGAATAACGCTTCACAAAAGTGTATCGTCGCGCGGCGACAAGATGTATCTGCTGCTTTGCGAATGTGCCGACCTGCTCAAGGATCTGTCGGCGGCTGCCCTGCTAATACCGGCCCTTCGCGCACGGTTATGTGGCTACACGGGACTGTACCGGCCAATTCAAACCTTCTGA
>Merged.12497.4 chr3L:33801765-33801809+chr3L:33808675-33808811+chr3L:33810487-33810739+chr3L:33810832-33811088+chr3L:33814168-33814241+chr3L:33815043-33819077 + extracted CDS from 278 to 961
ATGAGCCCGCTGGAACCGATCGATCCACTGCTGGAGTCGCCCCTAGCCCACCCGCTCATGAAGCAGCGTGCCGTCGCGTCCGAGCTGCTGAACGAGGTCCAGCAGGGCAACAATGCCGTCGGCGGAATGCTGCTCGCCAACATGGAGCGAAGTTCCGCCGAATTTCCCTTCATCGCTTACTATGTGATAAACACCACCCAAACCGATCCCGCCATGTTCTACACGGGTGTGCGCGGCGCTTCGCTGTCCAAGTTTGAGCCGAAAAACACGCGCTACACCGCAGCCCACACGCTCGACCTGTACAGTGAGGTGGCGTCCATCTGCCGGCCACCGCTAGCGCTCGCCCCGAACGAGATTGGCAGCGTGAAGAAGGGCCAAACGCCCTCCACCGGGTACATCATTAGTGTCTACAAGGTGTACGAAGGTGATGATGGAGAACGCTTCGAGCGTAACTGGCTGTACTGGACCGGTGCCAGGATGATTTACAGGTACCTTCCCAAAACGGCCGGTCTGCGGAGAATAACGCTTCACAAAAGTGTATCGTCGCGCGGCGACAAGATGTATCTGCTGCTTTGCGAATGTGCCGACCTGCTCAAGGATCTGTCGGCGGCTGCCCTGCTAATACCGGCCCTTCGCGCACGGTTATGTGGCTACACGGGACTGTACCGGCCAATTCAAACCTTCTGA
>Merged.1251.2 chr2L:19395295-19397666+chr2L:19397849-19398008+chr2L:19409226-19409330 - extracted CDS from 183 to 569
ATGCTGGCGCAGCATCTTCAGCATCTGGAGGAGTCGCCCAACGCGAGTCCGGCACTGATTCGTCAACAGCATCAGCGTTACAATAATCTGCTTCGCTACTACTCCTCGTGGGATAAGGTCTCGGCGGCGGTGGCGGCTACTTCCAGGCCACCGTATTTCGATCAGGACGGTGCTTCACCGTCGTCCTTGAGGGCCATCCACTTGCCCCAGCGGCCACTGCAGCCACTTCCTACCGAGCCGATGAGTGCATCCCATTATCAGCAACATCATCAGCAGCAGCAGCAGCATCATCAGCATCACATGCAGCAACAGCCACGTCGCTGGCTGAAAAAGCGCAGCCGACCACACGCACAAGAAAAGAGTAGCGATGAAGGGAAAACCGAGGAGTAA
>Merged.12685.1 chr3L:35734814-35735330+chr3L:35735538-35735699+chr3L:35735880-35736502 + extracted CDS from 526 to 927
ATGTATGCACTGCTGACGCAAGCCGGCTGGTACCATCGGCTCCAGTGGCGCCCGCTCTGCTACATTCCGAAGTATTTGCGCATCAATATCGCGCTGGTCGTGTCGCTGCTGACCGTCTACTCGAATCTGGCCGCCATCGTCGGTTTGCTAAAGCATCAGCCGTACCTGCTACTGCCCTACATCTGCCTTCGGCTGGGCACGTTTGTGCTGGAGCTGTGCTACCTGGTGGATAAAACGCGACCCGCCACGAGCCCCCTGCCTGCCTGGAAGCTTGACCCAAAGGTTTGCCCACTCGAACGGTGGCGGTCGTGGTCGCCGCTGATGGTCATCCTAGTTGGCTGCAATCTATCGGCAGTGATCGCTGTGTATATGACCGACGATGGCCTGAAGGTTGGTGCTGCGTGA
>Merged.12701.1 chr3L:35835442-35835684+chr3L:35835756-35837147+chr3L:35837851-35839903+chr3L:35839976-35843223 - extracted CDS from 1475 to 2827
ATGTACAAAACAAAGAGTCCTGCGCTGTTTGCGGATATCATTCAGGAGGGTGTACCGATGGATCTAACCTGTGTAGATGCATGTACAAAAGTGATACAGAAGTTTTTGAAAGCCAAAAACATACCAACTGATGCACTTATAGTTGACGTGCAGGCGGAGGACGGCATAAGCCAAACGTTTGCTTCCGGAGAGCCCGGAGCGGCGAACGCTAAAAAGGTAACCTTACAGCTGACCGGCGGTCATTTCTCATTTTCTGAAAACCAACAAAACGTTGACGGCAATAATTGTATGTATGCGGCATTGTGCGAAGCCATGCCCGAGCTGAAAGATATGACGGCTGATGAGTTTAGGAAGCAAATCGCAGATACAATAAGGGCAGATCCTTCCATACAACATCACATTAGGCAGGGTTGGCATCGGTATCCAATCAAGGCGTTCAATTGCATTGGGGGCAGGAGACAAGAGCCGCCCGAAAGCGACGAGCTGGAGAAGAAATTTAAAAGCAATAAAAGATACTTGCACAGCATTGTAATTCCACTGTCTCGCAAATCTGAAACATTTTCTGGAGGGAAAAATTTAACAACAAAAAAGTTTAGGAAAACCAAATGCATCGTAATAAGAAACACAGTAGATCACATCTTCAACCGCGTTACGGTTTACCCTATAGAGGCAGCAGCAACGATACAGGCAGCGATGAAAATCTCAGGCATGGCTTGGGAAGTAATGTTTGAAAGCGGAGGCAGTAACTCATTTGATAAACTACCTAATGCTTTGAGAGAAGGCAAATTTGATCGAGCGCATGGCGTTAAGTTGAGAATAAAGAAAGAGAACTTTACAACGCCTGAACAGTTGAAAGCATTAGCAATGCTACAGAATTGTCTAGGGAGAAGGGAATATGTGTACAAAGAAGCAAACATGACTGGCAATATTGCAGGAGATATTGACAATATTCAACCGAAATTGTTGAAGGAGTTTGTGCACAGCTATGACTTTGCCCAACCTGACAACAGTCGCCAGTACGTCAAAGACTTTTTCAGTAGAGCAAGTGAGAATGTTCGGAGTTGCACAATGAAGAGGGAGGATAATAAAAGCAATAGGAAAAGAAGCAAACCAAATGCAAACTCGACAAGCGGTAGCAGTCGACCAAAACGAAGGCTTAATATATCGGGTGAAATAGAACAAGCTCATAAAAAAATTCAAAAGTATGATCCTACAGCTGACCTTAAAAAATGCAAATCTAACATATATGATAGATTAATAAGGGGCGAACCGGTGGTATATTCGATAGAAAAAAATTTCACGTCGGAATCGTCGGGAATCGATACCGACCGTCCATCAACGTCGTCCTCACGTTAG
>Merged.12711.1 chr3L:34061840-34063568 + extracted CDS from 128 to 1624
ATGGCGATGCCCGTCGATATCAACCGCCTGAACGACGGCTGGCTGGAGCTGGAAAGTGATCCCGGTCTGTTCACGCTGCTGCTGGAGGACTTCGGCGTGAAGGGCGTGCAGGTGGAGGAAATCTACGACCTGCAAAAGAACCTCGAGGGCCAGGTGTACGGGTTTATCTTTCTGTTTCGCTGGATCGAGGAGCGGCGGGCCCGCCGGAAGATCGTGGAAACGACCGACATCTACGTGAAGGACGAGGATGCAGTGAACAACATCTTCTTCGCCCAGCAGGTGGTTCCGAACAGCTGTGCCACCCATGCGCTGCTGTCGGTGCTGCTGAACTGCTCCGACATCGATCTCGGCCAGACGCTCAGCCGGCTAAAGATGCACACGAAGGGCATGAGCCCGGAGAACAAGGGCTGGGCGATCGGGAACACGCCCGAGCTGGCCTGTGCGCACAATTCGCACGCGATGCCGCAGGCCCGCCGCCGGATGGATCGCAATTCGGGCGTCAGTACGGGACGGTTCACCGGGGAGGCGTTCCACTTCGTTTCGTTCGTCCCGATCGAGGGCCGGCTGTTCGAGCTGGACGGGCTGAAACCGTTCCCGATGGACCACGGGCCGTGGGCGGAGAAGGAAGCGTGGACGGACAAGTTCCGGCGGGTCATGTCGGACCGGCTCGGCATAACGACGGGCGAGCAGGACATTCGCTTCAACCTGATGGCGGTCGTGCCGGATCGGCGCATTGCCATTACGCACAAGCTGAAAATGCTGCGCACGAACCAAACGATCGTGTCGGCCGCGCTGGAGAAGCTGCTGAAGTCGGAAAAGAAGGAAGCAACGAGCGCCGCAACGGCAGGCGGTTCGCGAACACTGAGCGCAACGGTGAAGAAGGAAGCGGACGAAACGACCCCGGTAAAGCTGTCCGACGAATACTCAGAGCTGCTAGCGATTAAGGAGGAAAAGCAACCGGATCAACCGTCGTCCTCGTCGTCGTCGGTGGCCGTCTCGAAGGAGCTCGAATCGTTCGTCTCGATGAACAGTTCGTCCGATTCGGTGGAAATCATCGGCGAGCCGGACATCAAACCGGAGCCGGACCACTCCTCACCGCCCTCGCCGCCCTCGTCGTTCATCGGGGCGGGCACGTTTTCGCCGAAAGATTTGCTGTCGCTGCTGAAGAACCTCGAATCGGAAATCGCCATCACCGAGCAGCACCTGTGCGACGAGAACGAGAAGCGCGACCGGTTCAAGCTGGACGACTGCCGGCGCACGCACAACTACGACGAGTTTATCTGCACGTTCCTGTCGATGCTGGCGCACCAGGGCGTGCTGGCCGAGCTGGTCTCGCAGGATCTGATCGCGACGCGGAAACCGAGCATGGGCGGCATCCAGAACAGCGCCAGCCGGGCGATCTCGCGCAGCTACAAGAAGGCGGCCACGAACGGCACGTCCCCGAAGGCGCCCGGGTCGAAGCGGCGCCGGGGCAGGGCCAAGTGTCGCAAGCGGAAGTAG
>Merged.12752.1 chr3L:36273282-36275095+chr3L:36275452-36277058+chr3L:36277180-36277448 + extracted CDS from 1078 to 2901
ATGGACTTTTATGGTAAAGGAAACTTTGGAAGCATCGATGAGATGCGCATCATTATCAGAAATGGATTAGAGCATCTGTTAGAGCTAGGAGAGAGAAAATGGACCATGGAAATGATACTAAATACCTCACTGGTTTTAGCCATTGGTGTAGCACAGATAGCAATTGGCGCTATAATGGAAGTGTACTCGGTTGGACTTATGACTCACGCAGCTAGTTCATTGATTAGTGAAGGAGTCAACGACATCATGTACGCTGTCGATGCTGCCGTATCTGGTAATTTCAGTTGGCAAGATTACGCAAATTATAAATGGAAAAGTGTAGCCTTTTCGATTTGCACGGCAGGTGTGGGAATGTATGTGTCTAAAGGTGTTAAACTGAGCCGAATAGGATTGAAAATAGTTGGACCAAGTCTCGAGTACGTTGGCAAACGGGTTGCCGGCAAGCAGCTTATCAAAGAAATCGGCAGTCGAACGGTGGTAAAAGAGATCGCCAAACGTGTGGCGTTGAAAACGGCGAAAGGTGTCTCGTTTGCTTTGGCAAATACTGCTAAAGATATGATTGTTGCCGACTATCTGCAAACCAGACTAAACTCTGTAGCATCGGATATTTTGTCAGGAATCCGGAAAGCGGTGGAAAGTCATATAGTTGCTCAAACCTTACAGAAAGCTTATGATCAGTTAGGTGANNNNNNNNNNNNNNNNNNNNATGATCAGTTAGGTGAGAACGACGCTAAAGCTCTTGTGGACGACTTGACAAATGCATACCTGGTGGAACAGACTATGACTGATACATTTGAGCTCTCCGCTAAGGAAATAGCCAATAGTGTGATAAAAGGAATAAAAAAAGGATTTAAAAAAAAACATACAAATAGCAGCAATTTCATTTCCATGCTAGCTTTAGTACCGGATGTATTTGATAACTCTTTACAAATTGTCGAAATACTTTCCCAAACTAATAAACTGTTGGATTACATTAATGCGGAGATGGTACTGAAGCTCTCAAAAATTGAGCTTAAAACGCCAGCAAAAGAAACACAAGTAAATCTACTAAACGGAAAAGATTTTGAGCGCTTTCAAACGGAAGTGATCGGTCAATGGGAAAATATATTAAATAAGCACGTTGGAAAATTGATCGCACAACATGTTGTGCAGCCAGTGCTTAAATTCGGCGTGCAATTGGCCTTGTCATATGTCGCCGAAGGTTTAATGCATATAAGAGACAGCCCAAACACTACCCTGGACAGACATGTTGACAAACTAAAGAACAAGTATGAGAAGAAAATCACTCGACCTGATATGACGGACGATACGAAGCGTCAGCTTATAGACCAGTATCATGGGCGGTTGCTGAAAATGCTGCACAAAACTCGTAGTCCATCTCTGTTGGGCACTATCATCCGGGAGAACGTTCCAATGGATTTGAAGTGCGTCGGGGCCTGTACTAACATAGTACATAGAATGTTACAGGAACAAAATTCTAATATCACGGGTCTTACCATAACTGTGCGTGGAAAAAAGGGAATAGAGCAATCGTTTACTTCTGGTAAGAATGGTCGCAAAGTATATCTGGAACTGTTAGAAAACCATTTTACTGTATCACAGGTGAAAGGTTCAAACATTGACACGACTGAGAACAATAGTCTGTATGGAGCGCTAACGATTGCTCTCCCGACTTTGCAATCGATAGAGCCAACCGTATTCCGATCTAAGTTAAGCAAATACATTGAAAATAACAAAAGCCTCCATCATCTCATTCAGCAGAGCTTACAACACGCTCCGTTAAAACAAGGGGTGATTGTAAGTGCTAAAATTAAGAAGGTAGACTAA
>Merged.12775.1 chr3L:36922649-36923519 - extracted CDS from 103 to 669
ATGCAGGTGATGGCCTGCACGCACCGGGTCGTCCCCTCCCAGCAGCATCATTCGCCCCGCTCGACGGTGTTCTTCCAGCGCGGTATACTGATCCTGGTGCTGAAGTTTGTGCCGCTACTGTCGCCCCGTAGCTCGAGCACCACGCTGACGCGGTTCTTGAATCTGCTGGAAAAGACGACTTCTCCACGCCACGGCTACCATCATCTGATGACGCTCGTTAGCGTCGACGTGATGGAGCAGCTGATGCAGTACTTCGAGGAGCTGTTTGCGGAGCACATGTGGTGCGTGCGGTATGTGAGGCAGTGCGGGACGTTTGCGATCGACGATGACGTCACGATGGGCAGGACGCTGCAGGGTGCCGGGGTGGATCAGACCACCATACTGGTGCTGCTCGGGCTGAGGCGGTTTGTGGTGAGCTGGTGCCAGTTCCAGCAGGACGAGTCGGGCATTGCCGTAAGGCACGAGCTGGAGGAGGTGGACGTAGCGATGGAAGCAGTCAGCGAGGAAAATGGTGAAGAGGAAAAGGAGGAGGAGCAGGAAGATGGAAACGATGAAGAAGAGGAAACATAA
>Merged.12835.1 chr3L:34548851-34549909 + extracted CDS from 195 to 578
ATGACTCCGACTCCGGGCGACTCCGGACGACTCCGAACGACTCCGACGACTCCGAACGACTCCGAACGACTCCGAACGACTCCGGACGACTCCGACTCCGGGCGACTCCGGACGACTCTGAACGACTCCGAACGACTCTGGAAGACTCCGGATGACTCCGAACGACTCCGAACGACTGCGGACGACTCCGGGCGACTCCGTACGGCTCTGGACGATTCCAAACCACTCCGGATATTGCAGCGCGGACCTACCTTCCGGAGTCGATTCCGAATTTATCGGAGTCGGATCGGAGTCAACTCCGGATTTTTGGCAACTTTACCCATCACTATTGTGGTCCATCTTTCAAGTGAAAAATCATCCCACAGATGCATTCAATGCACCCCATAA
>Merged.12941.1 chr3L:19995361-19995777+chr3L:19995849-19995929+chr3L:19996016-19996223+chr3L:19996305-19996571 + extracted CDS from 450 to 866
ATGTATATCTTGACGGCAGCTCGCGTGAGTCCGATTGCACGGAAGTTGGCCATTAGTGGAGCCAATGTGCACATCCGGCCGATCTGTAGTATCATGGCAATAGAGAGACAACCTCCAGCTGGCCGCGGCACAACACCTTCCGTGGGTTGGTTGCCATCGATCCGTTCGTTCCAAACCGGCACAACATCCCGGGACATTGATTCTGCGGCCAAGTTCATCGGGGCCGGCGCTGCCACGGTTGGTGTCGCCGGATCGGGTGCCGGGATTGGAACCGTGTTTGGATCGCTGATTGTCGGTTATGCGCGCAATCCATCCCTGAAGCAGCAGCTCTTCTCGTACGCCATTCTGGGATTTGCCCTGTCCGAAGCGATGGGGCTGTTTTGTCTCATGATGGCGTTTCTGTTACTGTTTGCATTTTGA
>Merged.12964.1 chr3L:37962271-37963929+chr3L:37963993-37964105 - extracted CDS from 121 to 1638
ATGTCTGTAGGTACATCGGTCACCGTAGCGGTGATACTCGGTCTCTGTACCATCCTGGAAGCAGCGTATCTGGAGCGCCCGCTATGGGTGGCGGACAAGGGCAGACCCCAGTCGGTGTCCTTTGCCCAGGAGCAAGCGCGTACCGGTCAGGCGGTACAAGCGGCAAATGAACAGTCCTGGATGATTCCCGAACCCTACTATCCATCACGCACCGCAACGGGTTCGGATGGCTTCGAGAGTCTGCCTCAGCGGTCTCAGGAACAGTCGAATGTTGAGCAGAAGGTGCGCGAGGAACGTCCAATGGTTGAGAGTTTCCAGCCCAACTGGCCGTACGAACATCAGGAAATGTACTACGGACAAGGTGTGGCAGGTGAGCTGCAATCTTCGTGGCTACCCGAGCAAGAAAAGCACGTCGAACTGCCCAAACCGTCGGAACCAACAGTGGTGGATGCGTGGAAACAGTTCCAACAAAAGCCTGACTTTGAATATCCTGCGTTTAATGGGCAGCAAACGTGGCAGATGGAACCGAAGCCGGAAGCCGCTCAGCCTCAAGCTGGACAGGAAGAGCATCAATCGTACGAGTCCAAACCGGAAGCACAGCCGGAACCGTACCCACCGAAGGTGCAAGAAATGCCACAAACTTATGGAAATCCACAAGCGGGATACGAGCCATCGTACCAGGGCCAGCAAGCTTACAACTCATATCCTCCACGGCCAGAGCTGTACCGACCAGTGCCGTCCTATGGCGAACCTAGCTATCCAACCCAATTCTATGGCCAACAGTCGTTCCAATACATGCCCGAGCCGGTGTATGAGATGCAAGTACCGGTCAATAGAAAACCTGCCGTCCCGTCGGTGAAGCCTCAGTCCGAACCTACCCGTGTGAGCAAACCACAGCCGGAACAGGGTCCCAAACCAGACTACTACCCGTACCAACCACAGGAATGGTATCCGTACCAAATGCCCACGCAAGAGCGGCAAGCCTCCATGCAAGTCGAGCCGGATGCACGTGCGCAATCCAATCTGGCCGTACAGCCAACCTACCCGCGTGAACAGCAAGTGCCGAATCGTCCTGCCCCCGTGGATCGTGCTCCTCAGCCAAATCGCAAGCCCGTTCAACCGGCAAGGCCAGTTGCCCCGCGGCCAAGCCGTCCGATTGAGCGTCAACCGGAACAACCGATCGTAACCGTCCCTTCGGCACCGTGGGAAATGCAGTACAAACCGATCGAGGCACCGAAACCGAGACCACCGGTGCAGCGGCCATCGTACTACGAGGATGCCGATGATGACGATAGTGGGGTGGTGGTAAAGTACGAGAAACCGATCACTCGCATGGATGCGCGTTGTCCGCGCGATGACGATCCGGCCAAGCCGGTTCACTTCCCGAGCGCGACCAGTTGCGTCAAGTTCCAGAAGTGTTTCAACGGCATCGCGTACGAGATGAGCTGCCCGCCTGGGTTGGAGTTCGACGCGAAGAACAACCGGTGCGACTATCCGGCACGTGCCAGATGCTCGATTTAG
>Merged.13026.5 chr3L:38979713-38980440+chr3L:38980497-38980763+chr3L:38980828-38982314+chr3L:38982387-38982501+chr3L:38982573-38982973 - extracted CDS from 353 to 2506
ATGTCAAACGAAATCGTTTACAAGCGTCGAAAATCTGTTGTAATTCAGCGAACGAAAAAGAGAACATCGTCCAACGATGATGCATTTGATCGAAGGTACAAGGCGGCTGTTAAGGCCTATCACAACTACATGGAGGGATTAAACCTGATTCTGAAGGAGAAAGAAGCAAAAATTTGCAAAATTCTTCGTAAGCGTAGCACGCCGCTCTGGTTTCAAGAGCTGACCGACGAGCAGTGCGCCATCTGTGACCAGCTGCTCGACGCCATCGCGGACGATACGGATGAGCGTACGTTCCATCGCACATCGGCACTGCTCCGAAAGCTAGGCGTTTATCCGATTTGCCCCAACAGAGTCCTGCGCACCTCGCTGATTCTATGCAATGGGAATGATCTGTCCTTCATCTGGCTGCTGCTCGAGCTACATTACATACGCAGTCCCGGGCAGGACAATAATTCCCCCCGGGCGAAGGATTACACGATCAACGAACGGTTGCTTCTGTCGGCGATTGCTCACCTGGATATGATGACCACGTTGCGAGGATTGGAGAAAGTGCTGCCTCCAAAGAAACCTACGCGTCCGACCTCAGTCGCAGCGAGCGTTGCTGAAACATCCCATCGAAAGTCCCCTTTCCCTCGGACCAAATCTCCATATCTGCAACGGCAAAAGGTGTTCGTAACGGGTTTCACCGTTCCGGTGAAGATCCAACCTCATCGGGACGAATTTCTTGGCCGGTATGCAAAGTACCGCGATCCGGAGCACATTATACGCAACGAAGAGTCCCGTTGGTTTACGCGGTGCGGAGGATCCCGGCGCAATCTGTACTCCAGCGAGTACTACCTCTCTGCGGACGATTCCCAGTACATGTGCTCGAGCAGCAACTGCTCGATCAACAGTGCCGGTGCGGTCGTGATGGACCTGTTGAATGACCACATCCGTAACATGGTGGCACGGGTTGAATGTTGCCAGATGCTCTGCCCCAAACACCACCAACTGGATGAGCAAGGAGCGAAGGTGCTGGAAATACTGCAGCGAAACACATCCGCTAAACAGGTGCTGATGCAGGCGGTTCGTGCCCAGTGTGTACAGTGGGCCGACGAGGAGCAACAGAACGACGCCAAACGCCAGGTGGAGAGTTTGCTGAAGCGCCTGGCGGACGAGGCGGTAACGATGGCGATCCTGGAACCGACCAGCGATTGTCCCGAGTGTTGGGAGCGATTCGAAGTGCAGAAGAAGATGCTGAAGGGACAAAAGTGTAACTGCACAGAGTCGGAGGGTTCGGACACGCTGGTACCGGAGTCGATGGCCAATGTGGACCAGCGTTACTTTAAGTTCTGCGACAAACCGGTTCCGTACGAGTTTGATCATGATAAAATATTTTACGGAGATGAGCGGGATGAGCCCACGTGTCCGATCAAGTGCGCCATACAGTGTGCGCTCGGTGTGGACCAAACCGGCCGGATTAAGGACACGGACATTGACCAAGCGATCGAGCGGTTTGCCAAGATGACGTGGGAAGAAGAGGTGAAACATTGGCAGGAACGCACCAAGGCAACGGATGATGACCACAAATCGCCATCGGTGACGACGGATCCGCTGGACGTTAAATACATCGAGGCGACCGATGTGACCGATCTACAGGATCTGTTGAAGCGCGCTCTTCGCCGACTAACCGAAAATCCAATGTACCTGTTAGCTACCTTCCCTTGCGTCGATCAGCTACCGATCCTGCAGGCCTGGATTCGGGATCGCTACGACGTGCCGATCGATCCGCGGGAAAGGGAAGCTGCTCTGCTGGAGAGCAAACACTTCTGGAACTATCTCATACCGCGTGCCACTTCCGTGCGGTGGCCATCGCGCAAGGATACTGGACTGCAGCTGCAGGTTAACTGGAACTACAAAACCAAGCTGGAAACGACGGCGGCCAGTATGATGTACAAATTTTACCGAAAGTTTAAAAACGTTCAAATACAAGAGGGACGCATCTGGTGGACGAGCATGGTACCGTACCACTCCGGGCCGGACAGATTCCGGCAAACGTTTTCGGCCTACTTTCCCAACTGTGAGCCGGCCATGGTACCGCAGGTACGTCCGTGGCGCCCATTCCAGTATCGGGTGATGCCAACGGCGAAGGGTACGAACAGCAGAACCAGATTCTAA
>Merged.13035.1 chr3L:39408948-39410993 - extracted CDS from 81 to 1019
ATGGCGCTTATAGCGAACAAGTCCCTCTCCTACATCGGTGCGTACGATTGGGATCTCAACTTTGGCTGGTGGTATCGCTCGTCTATGAAGAAAAAGTATGCAAACCTTCTCGAACCGTTCGATACGCCTGCCATGGCTGGAGGGCTGTTCGCGATCAATAGGACGTTTTTTGAGCGACTGGGGTGGTACGACGATGGGTTCGACATCTATGGTATCGAGAACATTGAGCTGTCGATGAAGAGTTGGATGTGTGGAGGGAAGATGGTGACGGTTCCCTGCTCGCGGGTAGGCCACATCCAGAAGGTTGGACATCCTTATCTTCACAACGAAAAGAAGGACGTTGTGCGTGCAAACTCGATCCGACTGGCCGAGGTGTGGATGGATGAGTATAAGGCAGTCATCTTCGACATCTACGGTATTCCTCATTACCTGGAGGAGGAGTTCGGTTCAGTGGCATCACGCAAAGCCATCCGGGAGAGTGCAAACTGTAAGCCATTCCGCTACTACCTGGAGAATGCATTCCCCGAGATGCACAATCCGCTCATATCGGGAGCTTTCCGTGGGGAAGTAAAGAGCGTCCTGCTAGGCAACGACACCTGCCTCGAATATAGTTCCGAGTTTCTCGGCATGGCACGGTGTAACGGTGAGCAGACAACACAGTACTGGGCCCACAATTACTACCAGGAGATCAACAGCTACAAGCACTGTTTGGACTACACCGGCGCCAGTCTCGGAGTGTTTGGCTGTCATCGCTCACGTGGCAACCAGGCGTGGCGTGTACTGACCGATACGGGACAACTTCAAAGCATCAAGCACGACCAATGTCTTGCGGTAAATACGTCTACAAACGTTACGCTTACGATGCAAAAGTGTGATCCAACAAGTGTCGCTCAAAAGTGGTCCGTAACGTTCATCGAGTTGGATGTATCGCCGTTTGCTTGA
>Merged.13066.4 chr3L:39631345-39632094+chr3L:39632161-39633027+chr3L:39633107-39633626 - extracted CDS from 185 to 2056
ATGCTGTACAACATGCGATACAACGAAGCGGTAAACGAGGACGAGCAGGAACTGATCGCAAATGCAACGCTCGCAAAGTGGAAAGAGCGCCAGCAAGCTGCGGGAAGTGAAAAGCTAAAGCTTTTCAACATGGAATCCTGTGGTCAGGATGTGGTATTTGAGACCAAAATCTTAAATAGGGTTATAAATACGATGATTGTCATGCCGTGGATCGGAACGCTGAAATCTGTCGATAATCCAAGTAAAGGAATGAGGGTATCAGATGGTTTTGTCGTTTTGATCAACGAACGTTACGCGTTGACAGCAGCAAACGTTTTCCGTCCTGATGTACAATGGCGATCGATTACGCTAAAGCATACCTTGTTTTCAATAGATGAAAAATCATGTAAATTTGGACCATGTTCTCCTCTGTCGTTTTCGGCGGAGATTAAGTATGTCACTATTCATCCACAGTATAACGGTACGCTGAACGTGCACAACATCGCACTGATCGAGCTGGTGGAACCGGCCAACGTTACCGAGGGTTTAATCAGCCCGATCTGTATGCCATTGACAGAGGAGTTTCGAAACAGTACGCCACTCGAACTGCTGGTGCCATCATCCTTCTTCAACCAGCATAGCACCCAGTTGGAGCCGCTCGATCTGCTCAACTGTCAGGAACGGTTTGCGCAACTAAGTGCCAACGTTACCTTGAACAGTCGATCACGCTGTGCGGTAGCGCTGGATACGGACGCAGCGGAGCCGGCGGCGTTATATGCCGGCACTCCATTGCAAACCTTACTGAGGGTTGGAAGCAAGAAGCGTTATTTTCTAAGCGGTATAAACAGTTTTATGCATCTCGTGAACTACCTAAATCCAAATTCACCGTATCTGTTTACCGATACCAATGCGTACCTGGACTGGATACTGGAAAACATGCAGCTTAATGGTAGTGTGCCCACAGAAACATCGTCCAATGTAAAGCGTGTGGATCCTCCTCCGACACAAAACATATCCAGAAGAAGACTATTTAATTTTAAAACTTGCGGGGCCTACACGAAGGGATCCAGCGCGAACGCAACGTACGAGACGGAGCCGTGGCATGGATTTGTGCACAACTGGGATCCGGTGTTCAATTCGACTTCTTTTATACAATGTTCCGTTGTGCTGGTGAGTGAATGGTATACGATTGGTGTTGCGAGCTGCTTAAACCCAGATATCAAGCTTTGGGTTCAATTTGGAGGCTATGGTTCGAGATTATGGGGTGACTGTTGGGACCGAAATGGAACTAGGATATGCCGGCCTAAGACGTACCAGATCGCTGTCGAGAGGATCATCGTTCATCCACAATACAACATAATCGGTTACAAAAACGACATTGCGCTGGTTCAGCTGGCCACTCCGGCAGATATATCGCAACCAAACGTGCAACCGATATGTTTGCCCATTCTGGAAGAGGTACGCAGCTATGCTGTATCCAGCTTAGCGATGGTCACGATGGGTTTGGAGGATTTTACGTTGCTCACGAGCAAGATTAACGGTACCCAGTTCGTTCCGTCTACCGAGTGTCAACGACGTTGGGATGGAATGGCACTGAATATACAGATCGAGCAGACGAAACAATGCATCCTGGTGGTGCGAGATCCACGAAACGAATGCTATCCCGCGCTTCCGGGCTTTCCGTTGCACACGACACAACAATTGCTAGGAGAGCAGCGTCACTTTTTACGAGGGTTATTCTCGCTGCGACCAGAGCTGTGTAGCAGTTACTATCCTGCGATCTATACCGATGTGGATGTGTATTTAGACTGGATACTCGATAACATGGATGAACGGCTTGGGATATCCAGATTGCCGTACAATTTAAAACAACACTTAATTTTCTCAGAAAAGTAG
>Merged.13068.1 chr3L:39625604-39628854 - extracted CDS from 957 to 1655
ATGGAACCGGCCAACACTACGAAGCCTTTGATTAGTCCAATTTGTCTACCACTGATGCAGGAGTTCCGCAACAGCACACCGTTGGAGTTGAAGCTGGCAACGGAACTGTCTGAGAGCAGAAAAGTGAAACGGTTGAGCCCAGCCAACTGTCAAGCACAACTCATCCATGAAGGAGCTTTTCTCCCCGTGCAGGAGCTCCCAGTGTGTGCAGATGATTTAGAGAGCGACGCTGGTATGCGGTTCTCGGGACATACCGGATCGGCATTACAAGGATCGATAGATTTTAACGATCGCAAGCATTATTTTCTATACGGGTTAAGTCTGCTTATGAGGTCCAGTAGGCCGAAAACCCCCGACCTACCGTACCTTCTTACGGATGTTAGCCAGCATCTCGATTGGATCTTGGAGAATATGAAAGTTAATAATACAGATAATGGCCCTAGTCCGACAAAGGAGTTTGCTCTAATGCATCGTTTACCAGTGCGAAATATTGCAAAGAGACGGCTTTTCAACTTCAATACATGCGGGATACTTTCAAATAGCTCCCAGGAGAGCTACGAACAGGAACCTTGGATAGGGTTCGTGGAACGGTGGGATGATTTGGCAAAGTCAAACAAATACATATACTGCGTAGTGACACTGATAAGCGAATGGTATGCCGTAGGTCCTGCGAGCTGTTTGGGCTATGATACAAAGGAGTAA
>Merged.13069.1 chr3L:39625951-39627128+chr3L:39627200-39628060+chr3L:39628124-39628854 - extracted CDS from 207 to 2249
ATGTACCTAGACGAGGGGTTGAGGTTGAACTTGGACGAGAAGCGTATTTGTGGGCAATTTGCTGCAGAGACAACGGGCGATTGTGCCGCACTCAAGTCGGGGGCAGCTCTGCAGGAATTACGAGAGCAGCGGTTCGTGCTGCGTGGGTTCGATTTGTTTGGTAGAGATTGTGAATCCACGGTGCCGACAGTGTATATCAATTTGTTCGCTTACCTTGACTGGATACTGTACAACATGAGATTCAACGAGGTGGACTTGGATGCCAAAGACTCATCCCTCGAGGCAAAGTGGGCGATCCGGCAGAAGGAACACGAAAAGTTACTCCTTTTCGATATGAGTACCTGTGGTATTATCAAGATGGCACAGAGAGTTAGTAGCGTCGTTACCTACAACCCTTGGATTGGCTCGCTGGAAGGGCTTGAAAATGTATCCACTTCGCCACCGCGCGTCCTTGGAAAAGTGATACTGATAAGCGAACGGTATGCATTAGCTCCAGCTCAGCTTTTCAGTATCCCGCAAGAGTGGCGATCAGTTATTCTAGGTTACCACGATCGAGTTTTCGAGCTAAGCTGTGAGATTAAAGGTTGTGATCCGCCTTATCAAAAAGCGGATATTAAGAAGGTATACATCCATCCAGACTTCAACGAACAAAGCTTGCATCAGAATAACATCGCTCTGATCGAGCTGATGGAACCGGCCAACACTACGAAGCCTTTGATTAGTCCAATTTGTCTACCACTGATGCAGGAGTTCCGCAACAGCACACCGTTGGAGTTGAAGCTGGCAACGGAACTGTCTGAGAGCAGAAAAGTGAAACGGTTGAGCCCAGCCAACTGTCAAGCACAACTCATCCATGAAGGAGCTTTTCTCCCCGTGCAGGAGCTCCCAGTGTGTGCAGATGATTTAGAGAGCGACGCTGGTATGCGGTTCTCGGGACATACCGGATCGGCATTACAAGGATCGATAGATTTTAACGATCGCAAGCATTATTTTCTATACGGGTTAAGTCTGCTTATGAGGTCCAGTAGGCCGAAAACCCCCGACCTACCGTACCTTCTTACGGATGTTAGCCAGCATCTCGATTGGATCTTGGAGAATATGAAAGTTAATAATACAGATAATGGCCCTAGTCCGACAAAGGAGTTTGCTCTAATGCATCGTTTACCAGTGCGAAATATTGCAAAGAGACGGCTTTTCAACTTCAATACATGCGGGATACTTTCAAATAGCTCCCAGGAGAGCTACGAACAGGAACCTTGGATAGGGTTCGTGGAACGGTGGGATGATTTGGCAAAGTCAAACAAATACATATACTGCGTAGTGACACTGATAAGCGAATGGTATGCCGTAGGTCCTGCGAGCTGTTTGGGCTATGATACAAAGGAAGTATTTGTCCAGTTCGGTGGCTACAGAAAGGTAACGCAAGGTGAATGCAACCAAAGCGATGGCACCTGTAAACGTGCCACACAAACCATTCCGATCGCGAAGATAATCGTTCATCCTGCGTACAACAGTGCCCAACACACGGATGACATAGCGCTGGTACAACTGGGATCGTCAGCAGACCTGTCACAACCACACATACAGCCCATCTGTTTGCCGATTGTAGACGATGTCCGTAGCTACAACGTATCGAGTCTATCTTCAACTTCGTTTTTGAGCTTTAGTGCAGGTTACAACACGTTTGGGTTGGACGGCCGCTTCATTGCCTCGACCGAATGCCAACGGCGCTGGGATGGATTGCAGTTGAACGTTCAGGCCGGCCGTACAGGGCTGTGTGTTTTGCAGCAGCCAAACGCAGAAGGAGATGGATGCTACTACATACATCCAGGCTTTCCGCTGCATACGACACAGGAACTAAGGGGAGAAGATAGGCGTTTTCTTCGGGGCATTATGACAGTCAAGCCGGGAAGCTGCAGTGCGTACTATCCCGCCATCTACACTAATGTGGACGATTATCTTGATTGGATATTGGAGAACGTGGAGGGGAGATTAGTCTCGCAACAGAATGCGTACGATCTAACGGAACAGTTAGTGTTTGCGTAA
>Merged.13244.1 chr3L:40154275-40155095 - extracted CDS from 38 to 688
ATGATCGGATGGATTAATCAGGGCTTCTCGCCTACCGTCGGGCTGAATCAGCTCGATCTAGTGAAGGCGGTGTTTAAGCTGCTCAACACCAAGGAGCTCACGCGTGGAAGTGTCGATCTACTGGCTGCGCTCGAGTTCCTGCAGTCACAGCTGGAGGTACAGCAAACTCAAGCACGCGATGCGACGAACGACCTACAGGAGGATGATTATTTTGCACGCCATTATGGAGTGAATGGTGGCACCGCGACGAATACGCTGAGGATCGAGAACGTGGACGCGAATAGCGAGGATAGCAATTCTGAAGTGAATGATGCTGCCGCGGAGGATACACCAAGGATCGAGAACGTGGACGCAGATAGCGATGATGGCAATTCTGAAGTGAATGGCACTGCCGTGGAGGATACGCCGAGGATCGAGAACGTGGATGCTGATAGCGAGGATAGCAATTCTGAAGTGAATGATGCTACCGCGGAGGATACGCCGAGGATCGAGAACGTGGACGCAGATAGCGATGATGGCAATTCTGAAGTGAATGGCACTGCCGTGGAGGATACGCCGAGGATCGAGAACGTGGACGCAGATAGCGAAGATAGCGTGACACAGGGTGCTGAAGTTGAGGAAGATTTAAAAAGTGAAAGCAAAGCAGATTCCTAA
>Merged.13257.1 chr3L:31315641-31315735+chr3L:31315839-31316014+chr3L:31316073-31317135 + extracted CDS from 222 to 1241
ATGTACAAGTACAGTGCCGTTCTGCTGCTGCTTGGGCTAGTGGCCGCTGCTAGTGCCGCTTCCCTGTCCGCACCTGCCCCGGATAGCTGGATGCTAATCCCGGACGGCAATGGACGGTTACATCTGGCCAACCTGAACCCGTACAACATGGACGAAACCGTGCCGGAGCCTCACTTTACTGCCGCCACCGATACGATCTTCCGGCTCTACACCCGCAGCAACCGCGACACGCCACAGGTTGTGGGGCTGAACGATGCCGGTTCGCTGTCCGGCTCGAACTTCAATGCGGCCCATCCGACCCGCTTCATCATTCACGGCTGGAACAACGACGGCTTCTCGGAGGTGAACATGATCCTGAAGGATGCGTGGCTGGACCGGGGTGACTTTAACGTGTTCACCGTCGATTGGGGTGTCGGTGCGCAGACGATCAACTATCCGTTCGCTCGGGCACGTGTCGGTGCGGTCGGTAACGTGGTGTCGACGTTCATCAACTTCCTGCAGGCGAACACGGGCATCACGTTCGCCAGTGTCAGCATTGCGGGCCACAGTCTCGGGGCGCACGCGGCCGGCAATGCCGGTTTCTTCCAGTTCGGTCGGCTGAACACGATCTTCGGAATGGACCCCGCGCTGCCACTGTTCTCGCTGGACAGCAACGATCGCCTGACGCTGAACGATGCACAGTACGTGGAATCGATCCACACCAATGCGGGTCTGCTTGGGTTCGATCTGCCGCTGGGACAGGCGTCGTTCTACCCGAACGGTGGCCGTACCCAGCCGGGCTGTGGCGTTGACATTACTGGCGCCTGTGCGCACGGTCGTGCGTACGAGTTTTTGGCAGAGTCGATCGTGTCCGGTGGCTTCACGTCGGTTCGGTGCGGCTCGTACGACGAGATCCTTACCGGTAACTGCTCCGTGCAGGGTGCCAGCCGTCCGATGGGTGGCGAACCGTCCAACTTCGGCACCGGCACCGAGGGTGTGTTCACGCTCTCGACCCGTGCGGCGGCTCCATTCTCGCTGGGATAA
>Merged.13260.1 chr3L:40409782-40411509 - extracted CDS from 184 to 1263
ATGTTCGAACAGATTGTGTTCTATGTGAAACCGATCGGCCTGTCCGTCGCTACGTTGGCCGCGGATGATGTGGGCCCGGTTGAAACAGTGTTCAACAACGCGAATAAGACGATTGTCGCTTTCGCTGCCTTCATTAATAGCTCAGCACCAGCTCTTCTCGCCACAATCCAGACCAAAGTAAGCTATAACGTGCGATTGGAACTGAACAATATCCTGAACTCTCTGAAGACCTCAACGGCCGATCTTGGCAGTGCGTTGAGTGCGCTGCGTACCGGTGTGATTAGTGCACGGAATAATAACGCAACCTCGACCAACGTTGCGAACTATGTGAAGCCCTCGATGGTGTCACTGGCACAAACCAAGACACTTTTAGTTTCCACCGACCTGTCGGCACCGTCGTTCTCCGCTGTCGAATCGGCCCGCACTATTAATCAGGCGAATTTGGGTATCCAGATTGGCATCTCGATTGAAAGCGGCACCATGCTGACCGAGATGTGGGAAGGCATGCTGCTGAAGGATTACGAGCGCATTAACGCCTCTTTGCAGCAGGTGAAAACGCTTGTCGCAAGAGAAGTTCAGCTGGTCAGTGGGCAGATTGCACAGTTTGACTCGACGTACAGTCCGCTGACGAGCGTGCTCAGTGCCAAGTACAGTGAGATCAATTTGGTGTACGGTAACGTTACTAACGGCACCGCTGATAATGTTCTCAATGCGTACAAAACGCTCGTCTCCTCTGCCATCGGGTACATCAAGGCGCTGATAGAAAGTTTCTACCCACCGATCAAGCCTGTCATTACACGGCTAGCAGAGGTTTTGATACAGCGCGGGAAAAACAGTGACTTTTGCTACGAATCTTACTACCCGATGGTGGAGCAGTATCTGTTATCGGGACAGCTGAGCATCATCACGTGCCTGAATACGGAGCTGGAGCGCGAAAAGTACCTGCTAGAGGCGCTGTTGGAGATTAACTATCAACTGCAGTTCTTCCTGGAGGATGCGAACGCGTATCTGAAGACGTGCTACCGAATATCTCAGTTTGATAATCCGCTGACTTCGCAATGTCTTCAAGAGGTGAGTGTATAA
>Merged.13281.1 chr3L:31360378-31363269 - extracted CDS from 196 to 1983
ATGGCATCATCAGCACCGAGCAGCGTCATAGCTTCTACCGATTCGTATCCAATACATTTCCGTTCTTTCACTGTCGTTGGCGAAGATGACGAAATACCTGGAACCGAATCGGAACACTCATTTGCCGACGAATCGGAAAACAACATTCGGTCACGTCCGACGGAGCTTCCGAAATTGAAATGGGATAAAGAGCAGTTTGACGTTCGTCGCCCTTACGAAAGGAAAAACTACGAACGCCCATACCGAGATCTTCCCGGGCATTTGGCCGGCTTCGAGGGGCTTAACGTACCGGTACGCAAATGTACCGTGCCGAGCGCCTTCGCCCGACGAACGCCGATTGAGGAAGTCTTTCACAAGCGCAACATAAAAAGCGTTTGCCCGCCGGAACGGTCGCGAACACTTGAACGTTGCGTCGAGGATGTGATTGTGGCGGATAATGTAAGTTCGACTGCTGCCAGCGTTGCCGAGCAAGTGGACGACGTTGAGCAACTGGCCGAGGGGCGGATTGTGTCGAAGGAGTGCTGCAAAACGTTCTTCCGGGCGCGGAGAGCACTGCTGAGAAGTGAATTGTTTCAAGAGTACTTCAACCGTGAACCCGCTCCGGAAAGGGCGCAAGAGTCGGATGAGAGTGAGGACGAGCTGGATGACCTACCGGATGAGTTGGAGCAGCTGGACGGCAGTGTTGATCGTGAGATACCCGAAACTGCTGTTCCACGCCGTGTACGGTCAACGTCCATTGGGTCGTACCAACCGCCAGCGATAACGCACAAAGACGACAAAGTTAGTGTCATTGAAGCGCAGGAACAGTTTTTGGAAAGAATGCGTGTCCGCTATCTGGAAAAGTTTGACCGTGTAAAGCAACAGCTTGACGCAGTTGAGCGGGAACGCCACAAACCTCCAGAACCGTTCGATGCGGAGAAGTACGAGGCAGAATATCCGAAGCCCGATATCCGGAACGAAGCGAAAGCTCATTTCCGTGAGACGCTCAGGCAGCGGGTGGAAGAACTGAACCGACTTCAGCAGCGCACCGTTCGTAAGTATCCTACATCGGTGAAACAGTTTGCCGCTTACAAAGCCCACATCATGGAGGATAGAAGAAGGCTACGGGATGAAGCGTTGCTGGTGGAGGATTACTTCCGCAATGCAAACACCCCGAAGGAACTTCCGGAGGCAAAGCTTGAGGTTAGGCGCTACCGGTTGGCAGAGTTCGGAACGCATCCAAGCGATTCGGAGGATGAGGAAGACCGTGCAGCAAGTGAACAGAAACCACAAAACGAACCTTTGGTTTATCACACCTGCCTGACGCGAGAGGAATGGGGACACTGGATCGCACAGAGTACGAAGATCGAAAAGCTGAAGCTGCCGAAAGTCAGCGTACCACGGATACCGGTGCTGGTGCAGAAATGTGTCGAAAGTCCGATTCGTGCCCACATCCAGGGACGACCACTGGACGGCACAGTGCAAACAAAGGAGCAGTCTGAGAGGCAAGAGCTAACCGAACAGGAACGTCTTGCTCCTCAACCACAAAAGATTATCCATTCCTTGGAACCTACGGCAGTCTCGCGCAAATCTAAGCCTGCGATGCGTGACCTCTTGTTTGACCCGATGGTTCCACCCGAACCGATGGACTACGTGCCGTACAATGCAACGCTCCAACCTTATTCGGACATTGCCGAGGAACGGTTTCGCAGCGTCAAAGGGCGGCGCAAGGTTAAGCGGCAGCTTCGTAAAAGCCGGATGCGCTGGATTGAGGAGCTGGTCGATGAGATCTGCCGCCGGAAACGCTGTTAG
>Merged.13637.1 chr3L:36481139-36482935 + extracted CDS from 1167 to 1727
ATGGGCTCATGGAACGTACGCACTCTAAGCGAAGCCGGAGCCTTGAAAAAACTTGATGATGCCCTAGCCACACTGAGCATGGACCTCGTAGCTCTACAAGAGATTCGGTGGCTAGGGAACGGTGTGCAGAACAGGCGTGGTAAGCATTGCTACGACATATACTACAGCTGCCACGACCGCCACCGCGTGCTTGGAACGGGTTTCGCCGTAGGTCCCCGGTTGAATCCCGCAATCATGGATTTCAAGGCTATAAACGATAGGCTATGCACCCTGCGCATGCGAGGCAAATTCTTTAATATAAGCCTCATAAACGTTAACGCCCCTACCGAAGAGAAAGAGGAAGAGGAGAAGGACCTGTTTTACGGCCCCCTTGCTAGAACCATAGATGCGTGCCCCAGGCATGATCTCATAATCATCCTGGGGGACTTCAACGCAAAAGTCGGTAGGGAGTTAATGTACCGTCAATACACTGGTTGTCACAGTCTGCATGAGCACAGTAACGATAGTGGTAGTAGATTGGTCCAGTTCGCCGCAGCGAACAATCTGGTTGTAGGAAGTAAGTAA
>Merged.13668.1 chr3L:36691166-36692445 - extracted CDS from 211 to 540
ATGCCCTTTTTCCCACACACAGCTACGACGAGTGGCGCTGGCAGCAGTGGCAGCAGTAGCACAGCGGCAGCGACTACCACGACGACGACGACGACGGCTGCCGACCCAACACCGGCCACGACGACCACGCCACCCTCGACGGGACCGGAACCGATGCAGCAGGACGAGGAGGAGCCACCACTGACACTGCTGCCGACCGATCGCTTCACCGAGATGGACGTCGTCGAGCTGGAATCGATGGGCTTCAAGCGACAGATGGTGATTGACGAGCTGCGGGCAGCGAACGGGGACAAAACGCAGGCCACCTCGGGGCTGTTTGCGAAATTGGGATAA
>Merged.13693.1 chr3R:1205726-1208014 - extracted CDS from 1525 to 2076
ATGAACAATGCGAGAAACATCCACGGCAATCGACATCAGCATCATCACGCTGGTCCGTATCGGAATGATGTGGAAGCGATGGGGGGATACATGGGCGGGAAACGGGGTGGTGGTGGTGGTGGTGGAGAGAAGCCATCGAAAGCCAACCAGCCCCACAAGCCACCCCGCAGCCAGGCCAGCGTGGAAGACTCGGCGCTCGAGCTGGAGGTGGCCAACATCTTCGACATGGACGAGCTGGATGAGGAGGATCTGTCCGACTTTAACAGTGGCCCGAGCGGGCACGGCGACGCCAAGGACACCCGCTACATGGCGAATGGGGGAGCGGACGGGGCGACCGGCAGATCGAAGGGCCGGCCGGGCAGCGGGCATCACCAGTACGATCGGGAAATGGGCCGGAACGGAGCCCACATCGAAGGTCGCAACAATCGGTTCCAGAACCCTCACGCCAAGACCAAGGGCGGTGGAAATGGGCGGGGCTTTGGGCCTGGTGGGGACGATGGGGCGGGCGGCAAGCAGAATCAGGGATACTACGACGATAGGGGCACCATGTACTGA
>Merged.1383.1 chr2L:15009748-15010966 - extracted CDS from 74 to 1108
ATGCACATTGTTTTGGAGGATGATAAAGCAGTCGATGTGGAGTTTGAATTTGTGTTAAGCATGATCGAGGGTAAAGTTTTATCATACATGCTGGATGATTCGTCGACCACTTGCTGTCTGATTTGCTGCGCAGCCCCATCAGAAATGATGGACGCTTCAATCCTGGCATCGGGTTTTATAGGGCAAGAGGAACCGTTGGTGTATAGTATTTCACCCATCCATTGTTGGCTAACATTTTTCGAGCTGCTGCTACAACTGTCATATAGGATGGACTTCAAAGAATGGCAAGTCCCGGAAGTGCAACGAACCACATTTAACGAAAGAATGAAAACCGTGCAACAGCGTCTCTACGAAGCGTTTGGCGTAAGAGTAGCAGAAGCAGATGCAGGGTCTTCCTCCAGCACAAACACAATGGGATACATCAGCCGACGAGTGTTGGCCGATCCCGCTCTTGCAAGTACCACGCTCAACATCGACCAAGATCTTATCGAACGCTTCAGAAACATTCTAATCGCAATCAATAGTCGTCATCCGCTGCACCCCGCAAAGGTACAACAGTACTGCAGCGACACCTATCGCAAATATCTGGAGCTCTACAGCTGGTCCCGAGTTCCGGCAGCAGTGCAGAAAGTCTTAGCACACGCCGGTCAACTGATAGTACGCTCACCTCTGCGTTTAGGCTATGTTGGCAAGAAGTCTGGTGAGATCGAGCATAACTATTTCACATCAGATAGGGAGCTCTGTGCAAGAACAACTTCAAAACAAGATGCTTTGAAGGATCCATTTGTGGAAGCACTTATCTGCAGCGATCCTAAAATAAGTTCTATATCGCTTAGTAATAGAATCAAGCGTAAAAAACGAGCTGCTTATCCGGATGTAGTAGCGAGCTTTTTCATATTTGATGAAAGCTATTGTGAAACCGATGACGACGATGATTCTAATAGCGGCGACGACGATGAGGACGATTTGGACTCGCTCGATGAATTTTGGACCGAGTTAGATTGGTTAAATGAGGATATTGCGCACGTGAAAGGTTAA
>Merged.13882.1 chr3R:4791937-4796416 + extracted CDS from 87 to 1016
ATGGCCGCGAAACAAAACGCTACTTTTCGGGTAGATTTTTCACAGATACCGAAAAAGCCATCCAGGGCTGAAGCGATTAAATTTCTAATAAATGTATTAAAGTTGGAAACAGATAAACTAGAGAAGGTGCAGGTCTTAAATATGGCACCCATTATTAGCGTGGAAATGAAAGATCCAATCCATGCTAGACAATTTGTGGAAGCCCATGATGGGAAACATGGCATTTTGTGCGATGGTACCGAGTTCAACGTCCCCATCAAAATGGAGGACAATACGCAAGTGGTGAAAATCCTTGATGTGTCGGCTAACATTTCTAACGCAGAAATAAAAGAAATCCTCGCGGCTTATGGAACACCCGAGGAAGTACTTAATACATATTGGGAAGCCCCGTCCCCATTCGCCGGAATAAAAGACGGCAACCGTTCAACAAATATGAAAATCGAAAAACCAATCCCGTCATTCCTGACAATAAAGGGGGAAATAATTAAAATCCTCTATAGAGGACAGAAAGCGACATGTCAATACTGTGACCAACCAGTGCACTACGGTGTCACATGCACCCAAAACAGAAAAAACACTCACAACACATATAACAAAACAAGTGTCAACAACCGACTTTTCGCAGAGGTCGCACAACAAGGGACAAAAAACCAAAACACAAAAATAGGACCGACCACATACAAGCCTCATACTAGTGAAGCACCAGAAAAGAGTAGCGTCTACAATAACAACCAAAATCCATCAACCAGCAGAAACAATAGTACAGAAACCTTATCCATGACAAGAGTGGACTATAACAAAATTGATGATTTAGACAAAACCGTTACCGGAAAACGACTGGTTATGGATGATATAATTTCCTCCGACACCGACACAAACGATCACGAAAGACAAATTAACCGAACAAGGAAAGCCCGTAAATCGTCAAACTAA
>Merged.13965.1 chr3R:5678216-5679976+chr3R:5680058-5681269 - extracted CDS from 13 to 2529
ATGGGGCGCCTCAAGTTGCTGAAAGTGTGTCATAGTGGTCTTGGTGTGCTGTTGTGTTTGAATCTTCTGTGTCAGGTGGTTGTGGTGCACGCTGAAGCAATATACAATGTGACACTAACGACCGATGGTACGGTACCAACTACTGCTGATGCACCAAAAAATCAAACCGAATCAGTGCTAAAGGACGAAGCGAGCTTATCATGGGTGGCAGAAGGATCAACTCCCTCATGGGATAGCCCTGGTCCGCCTGTGAATGGGACAACAGCTGATTCGAGCTCAACGTGGGATTCGACCGGCTCAACTCCTTCGTGGAATGTGACTGAGCCACCGCTGAATTGGACGACTCCTGAGTGGAACTCAACTTTTAATCCGACTGGCTCAACTCCTACGTGGAATGTGACTGAGCCACCGCTGAACTGGACGACTCCTGATTGGAACTCAACGTGGAATCCGACTGGCTCAACTCCTTCGTGGAATGTGACTGAGCCACCGCAGAACTGGACGACTCCTGAGTGGAACTCAACGTTTAACCCGACTGGCTCAACTCCTTCATGGAATGTGACTGAGCCACCGCAGAACTGGACGACTCCTGATTGGAACTCAACGTGGAATCCGACTGGCTCAACTCCTACGTGGAATGTGACTGAGTCTCCACAGAACTGGACAACTCCTGATTGGAACTCAACATGGAATCCGACTGGCTCAACTCCTACGTGGAATGTGACTGAGCCACCGCAGAACTGGACGACTCCTGAGTGGAACTCAACATGGAATCCGACTGGCTCAACTCCTACGTGGAATGTGACTGAGTCACCGCAGAACTGGACAACCCCTGATTGGAACTCAACTTTTAATCCGACAGGCTCAACTCCTACGTGGAATGTGACTGAGCCACCGCAGAACTGGACAACTCCTGATTCGAGTTCAACGTGGAATCCGACCGGCTCAACTCCTACGTGGAATGTGACTGAGTCTCCACAGAACTGGACGACTCCTGAGTGGAACTCAACGTGGAATCCGACTTACTCAACTCCTACGTGGAATGTGACTGAGCCACCGCAGAACTGGACGACTCCTGAGTGGAACTCAACATGGAATCCGACTGGCTCAACTCCTTCGTGGAATGTGACTGAGCCACCGCAGAACTGGACGACTCCTGAGTGGAACTCAACGTTTAACCCGACTGGCTCAACTCCTTCGTGGAATGTGACTGAGTCTCCACAGAACTGGACGACCCCTGAGTGGAACTCAACGTGGAATCCGACTGGCTCAACTCCTACGTGGAATATGACTGAGTCACCGCAGAACTGGACGACTCCTGAGTGGAACACAACCTTTAACCCGACTGGCTCAACTCCCACGTGGAATGTGACTGAGCCACCGCAGAACTGGACGACTCCTGATTGGAACTCAACGTGGAACCCGACTGGCTCAACTCCTTCGTGGAATATGACTCAGTCTCCACAGAACTGGACGACTTCTGATTGGAACTCAACATTTAACCCGACTGGCTCAACTCCTACGTGGAATGTGACTGAGCCACCGCAGAACTGGACGACTTCTGATTGGAACTCAACCTTTAACCCGACCAGTTCAACTCCTACGTGGAATGTGACTGAGCCACCGCAGAACTGGACAACTCCTGAATCGAGTTCAACGTGGAATCCGACCGGCTCAACTCCTACGTGGAATGTGACTGAGTCTCCACAGAACTGGACGACTCCTGAGTGGAACTCAACGTTTAACCCAACTGGCTCAACTCCTATGTGGAACGTGACTGAGTCACCACAGAACTGGACAACTCCTGAGTGGAACTCAACCGTTAACCCGACTGGCTCAACTCCTACGTGGAATGTGACTGAGCCACCGCAAAACTGGACAACTCCTGAATGGAACTCAACCTTTAACCCGACTGGCTCAACTCCTGCGTGGAATGTGACTGAGCCACCACAGAACTGGACGACTCCTGAGTGGAACTCAACGTGGAACCCGACTGGCTCAACTCCTACGTGGAACGTGACTGAGTCACCACAGAACTGGACGACTCCTGAGTGGAACTCAACTTTTAATCCGACTAGCTTAACTCCTGCATGGAATGTGACTGAGCCACCACAGAACTGGACGACTCCAGCGCAGAACTGGACCACTCCTTCGCAAAACTGGACGACTCCATCACAGAATTGGACTACACTACCCCAGAACTGGACAACTCTATCAATGAACTGGACTGAGACGACGCCAGCTTGGAATGTGACTGAGCATCCTCAAAACTGGCCAACTTCTACGCAGAATTGGACCACTCCAGCGCAAAATTGGTCCGAGTTAACCACATCCCCAACGTCTCCAGAAATGGTCCCTATAAACCGTAAACCAACGAGAAGAACAACGAAATCCCACACGACGACAACGACTACTACGACACAATCGGCCCGTATAAAGCCCCTCGATCGTACTCCTACGAAACGATTCCGTCAACAACCGGTACGAGTCAGGCCGCACCTTGATAGCAGAACTAGATAA
>Merged.13965.2 chr3R:5678216-5679490+chr3R:5680058-5680084+chr3R:5680166-5680300+chr3R:5680706-5681269 - extracted CDS from 13 to 1557
ATGGGGCGCCTCAAGTTGCTGAAAGTGTGTCATAGTGGTCTTGGTGTGCTGTTGTGTTTGAATCTTCTGTGTCAGGTGGTTGTGGTGCACGCTGAAGCAATATACAATGTGACACTAACGACCGATGGTACGGTACCAACTACTGCTGATGCACCAAAAAATCAAACCGAATCAGTGCTAAAGGACGAAGCGAGCTTATCATGGGTGGCAGAAGGATCAACTCCCTCATGGGATAGCCCTGGTCCGCCTGTGAATGGGACAACAGCTGATTCGAGCTCAACGTGGGATTCGACCGGCTCAACTCCTTCGTGGAATGTGACTGAGCCACCGCTGAATTGGACGACTCCTGAGTGGAACTCAACTTTTAATCCGACTGGCTCAACTCCTACGTGGAATGTGACTGAGCCACCGCTGAACTGGACGACTCCTGATTGGAACTCAACGTGGAATCCGACTGGCTCAACTCCTTCGTGGAATGTGACTGAGCCACCGCAGAACTGGACGACTCCTGAGTGGAACTCAACGTTTAACCCGACTGGCTCAACTCCTTCGTGGAATGTGACTGAGTCTCCACAGAACTGGACGACTCCTGAGTGGAACTCAACGTGGAATCCGACTTACTCAACTCCTACGTGGAATGTGACTGAGCCACCGCAGAACTGGACGACTCCTGAGTGGAACTCAACGTTTAACCCGACTGGCTCAACTCCTTCGTGGAATGTGACTGAGTCTCCACAGAACTGGACGACTCCTGAGTGGAACTCAACGTTTAACCCAACTGGCTCAACTCCTATGTGGAACGTGACTGAGTCACCACAGAACTGGACAACTCCTGAGTGGAACTCAACCGTTAACCCGACTGGCTCAACTCCTACGTGGAATGTGACTGAGCCACCGCAAAACTGGACAACTCCTGAATGGAACTCAACCTTTAACCCGACTGGCTCAACTCCTGCGTGGAATGTGACTGAGCCACCACAGAACTGGACGACTCCTGAGTGGAACTCAACGTGGAACCCGACTGGCTCAACTCCTACGTGGAACGTGACTGAGTCACCACAGAACTGGACGACTCCTGAGTGGAACTCAACTTTTAATCCGACTAGCTTAACTCCTGCATGGAATGTGACTGAGCCACCACAGAACTGGACGACTCCAGCGCAGAACTGGACCACTCCTTCGCAAAACTGGACGACTCCATCACAGAATTGGACTACACTACCCCAGAACTGGACAACTCTATCAATGAACTGGACTGAGACGACGCCAGCTTGGAATGTGACTGAGCATCCTCAAAACTGGCCAACTTCTACGCAGAATTGGACCACTCCAGCGCAAAATTGGTCCGAGTTAACCACATCCCCAACGTCTCCAGAAATGGTCCCTATAAACCGTAAACCAACGAGAAGAACAACGAAATCCCACACGACGACAACGACTACTACGACACAATCGGCCCGTATAAAGCCCCTCGATCGTACTCCTACGAAACGATTCCGTCAACAACCGGTACGAGTCAGGCCGCACCTTGATAGCAGAACTAGATAA
>Merged.13966.1 chr3R:5678216-5681269 - extracted CDS from 13 to 2610
ATGGGGCGCCTCAAGTTGCTGAAAGTGTGTCATAGTGGTCTTGGTGTGCTGTTGTGTTTGAATCTTCTGTGTCAGGTGGTTGTGGTGCACGCTGAAGCAATATACAATGTGACACTAACGACCGATGGTACGGTACCAACTACTGCTGATGCACCAAAAAATCAAACCGAATCAGTGCTAAAGGACGAAGCGAGCTTATCATGGGTGGCAGAAGGATCAACTCCCTCATGGGATAGCCCTGGTCCGCCTGTGAATGGGACAACAGCTGATTCGAGCTCAACGTGGGATTCGACCGGCTCAACTCCTTCGTGGAATGTGACTGAGCCACCGCTGAATTGGACGACTCCTGAGTGGAACTCAACTTTTAATCCGACTGGCTCAACTCCTACGTGGAATGTGACTGAGCCACCGCTGAACTGGACGACTCCTGATTGGAACTCAACGTGGAATCCGACTGGCTCAACTCCTTCGTGGAATGTGACTGAGCCACCGCAGAACTGGACGACTCCTGAGTGGAACTCAACGTTTAACCCGACTGGCTCAACTCCTTCATGGAATGTGACTGAGCCACCGCAGAACTGGACGACTCCTGATTGGAACTCAACGTGGAATCCGACTGGCTCAACTCCTACGTGGAATGTGACTGAGTCTCCACAGAACTGGACAACTCCTGATTGGAACTCAACATGGAATCCGACTGGCTCAACTCCTACGTGGAATGTGACTGAGCCACCGCAGAACTGGACGACTCCTGAGTGGAACTCAACATGGAATCCGACTGGCTCAACTCCTACGTGGAATGTGACTGAGTCACCGCAGAACTGGACAACCCCTGATTGGAACTCAACTTTTAATCCGACAGGCTCAACTCCTACGTGGAATGTGACTGAGCCACCGCAGAACTGGACAACTCCTGATTCGAGTTCAACGTGGAATCCGACCGGCTCAACTCCTACGTGGAATGTGACTGAGTCTCCACAGAACTGGACGACTCCTGAGTGGAACTCAACGTGGAATCCGACTTACTCAACTCCTACGTGGAATGTGACTGAGCCACCGCAGAACTGGACGACTCCTGAGTGGAACTCAACATGGAATCCGACTGGCTCAACTCCTTCGTGGAATGTGACTGAGCCACCGCAGAACTGGACGACTCCTGAGTGGAACTCAACGTTTAACCCGACTGGCTCAACTCCTTCATGGAACGTGACTGAGCCACCGCAGAACTGGACGACTCCTGATTGGAACTCAACGTGGAATCCGACTGGCTCAACTCCTACGTGGAATGTGACTGAGTCTCCACAGAACTGGACGACCCCTGAGTGGAACTCAACGTGGAATCCGACTGGCTCAACTCCTACGTGGAATATGACTGAGTCACCGCAGAACTGGACGACTCCTGAGTGGAACACAACCTTTAACCCGACTGGCTCAACTCCCACGTGGAATGTGACTGAGCCACCGCAGAACTGGACGACTCCTGATTGGAACTCAACGTGGAACCCGACTGGCTCAACTCCTTCGTGGAATATGACTCAGTCTCCACAGAACTGGACGACTTCTGATTGGAACTCAACATTTAACCCGACTGGCTCAACTCCTACGTGGAATGTGACTGAGCCACCGCAGAACTGGACGACTTCTGATTGGAACTCAACCTTTAACCCGACCAGTTCAACTCCTACGTGGAATGTGACTGAGCCACCGCAGAACTGGACAACTCCTGAATCGAGTTCAACGTGGAATCCGACCGGCTCAACTCCTACGTGGAATGTGACTGAGTCTCCACAGAACTGGACGACTCCTGAGTGGAACTCAACGTTTAACCCAACTGGCTCAACTCCTATGTGGAACGTGACTGAGTCACCACAGAACTGGACAACTCCTGAGTGGAACTCAACCGTTAACCCGACTGGCTCAACTCCTACGTGGAATGTGACTGAGCCACCGCAAAACTGGACAACTCCTGAATGGAACTCAACCTTTAACCCGACTGGCTCAACTCCTGCGTGGAATGTGACTGAGCCACCACAGAACTGGACGACTCCTGAGTGGAACTCAACGTGGAACCCGACTGGCTCAACTCCTACGTGGAACGTGACTGAGTCACCACAGAACTGGACGACTCCTGAGTGGAACTCAACTTTTAATCCGACTAGCTTAACTCCTGCATGGAATGTGACTGAGCCACCACAGAACTGGACGACTCCAGCGCAGAACTGGACCACTCCTTCGCAAAACTGGACGACTCCATCACAGAATTGGACTACACTACCCCAGAACTGGACAACTCTATCAATGAACTGGACTGAGACGACGCCAGCTTGGAATGTGACTGAGCATCCTCAAAACTGGCCAACTTCTACGCAGAATTGGACCACTCCAGCGCAAAATTGGTCCGAGTTAACCACATCCCCAACGTCTCCAGAAATGGTCCCTATAAACCGTAAACCAACGAGAAGAACAACGAAATCCCACACGACGACAACGACTACTACGACACAATCGGCCCGTATAAAGCCCCTCGATCGTACTCCTACGAAACGATTCCGTCAACAACCGGTACGAGTCAGGCCGCACCTTGATAGCAGAACTAGATAA
>Merged.14008.1 chr3L:41706073-41706980 - extracted CDS from 314 to 847
ATGGAGTTGGTAGAGTGGATAAGTGCGATCGTTGTGACAATTGTGATTAAAATTTCGTGGTCACTGCGACAAACAATGGAATCGTTGCACGATCGTCCATCAGATCCATCGTATTTTACTTCGTATGCTGAACAGTTGGTAGAAGTTGATGACGAAGTTGGTACACATTTGGAGCGATCACGCGTTGTCGAGATGAATCGAGATGCTGAGAGAGAAAATGGTCAACGAGTGACGTTGCTTACATCGACACCGGTGTTGAGTAGCGGTGCTAGCAATAGTCTATTAATGTACACATTGGAACCCAGCAATTGCTCCAGTATATACAATTTAGAACAAGAAGAAATCATTCAAGAGGAGTTCCTGAAATCCATAAGTAAGCGGAGAAAAGACTACGAAATCGATCATCATCTACTAAGTCAGTTCGACTGCATACGTACTCCAAGAGCACCGGTGAAACTATCACCAGATACGGCAATAAAATATCAACGCATCCACACTAGACAACCGAATAATCAAAGGAAATATCTGCGGCTTTAA
>Merged.14091.1 chr3R:6695780-6700608 - extracted CDS from 2163 to 2570
ATGTGCCCGAAAAACGTGGGCCTGCACACCAATCCAGCCCTCGCGATGTGCAAGCCAACGTTCGAGGTGCGCCCGCCGAGCATCGTACCGACCCCGATGATGCTGGTGCCGCGCGACTCCACCTACAAGCCGACCGTTACCACTCCGACCGCAAACAGTGGCACAGGTGGGCTGACCATTACAGCGCTCGCCAATGCGACCAGCACCAACAACAACAGCACAACGACCGTCAACAACAACAGTAAGAACAGCGCCAACAGCAATAACGGCACCGGCGGAAAGACGATCGCCAACAGTAACAGCCAGAGCAGCATCGTTAAAAGCGCCAGCGGACAGCTGGCCAACTCGGTGCTTAAGAGCAACGGCACCGCCGCGAAGGAGGCGAACGGCGAGGAGAAAAGTTTTCTCTGA
>Merged.14092.1 chr3R:6696044-6698471+chr3R:6702248-6702339 - extracted CDS from 118 to 525
ATGTGCCCGAAAAACGTGGGCCTGCACACCAATCCAGCCCTCGCGATGTGCAAGCCAACGTTCGAGGTGCGCCCGCCGAGCATCGTACCGACCCCGATGATGCTGGTGCCGCGCGACTCCACCTACAAGCCGACCGTTACCACTCCGACCGCAAACAGTGGCACAGGTGGGCTGACCATTACAGCGCTCGCCAATGCGACCAGCACCAACAACAACAGCACAACGACCGTCAACAACAACAGTAAGAACAGCGCCAACAGCAATAACGGCACCGGCGGAAAGACGATCGCCAACAGTAACAGCCAGAGCAGCATCGTTAAAAGCGCCAGCGGACAGCTGGCCAACTCGGTGCTTAAGAGCAACGGCACCGCCGCGAAGGAGGCGAACGGCGAGGAGAAAAGTTTTCTCTGA
>Merged.14092.2 chr3R:6696044-6698471+chr3R:6714849-6715051 - extracted CDS from 229 to 636
ATGTGCCCGAAAAACGTGGGCCTGCACACCAATCCAGCCCTCGCGATGTGCAAGCCAACGTTCGAGGTGCGCCCGCCGAGCATCGTACCGACCCCGATGATGCTGGTGCCGCGCGACTCCACCTACAAGCCGACCGTTACCACTCCGACCGCAAACAGTGGCACAGGTGGGCTGACCATTACAGCGCTCGCCAATGCGACCAGCACCAACAACAACAGCACAACGACCGTCAACAACAACAGTAAGAACAGCGCCAACAGCAATAACGGCACCGGCGGAAAGACGATCGCCAACAGTAACAGCCAGAGCAGCATCGTTAAAAGCGCCAGCGGACAGCTGGCCAACTCGGTGCTTAAGAGCAACGGCACCGCCGCGAAGGAGGCGAACGGCGAGGAGAAAAGTTTTCTCTGA
>Merged.14102.1 chr3R:6739140-6739344+chr3R:6739426-6739557+chr3R:6739627-6740422 + extracted CDS from 188 to 904
ATGTTGACCATTGGCAACAGGGTTAAGAGCGAGTACACACTCACCGGACCGAGGTCGAATCGATCAGGCACCGCCAGTCCGGTGAGCCCCCGGGAAACTCGAATCCCGGTGGCAAAGGCTACCGCATCGCCAGTGACTGTGTTTCAAACGAAAAAATGCCTTCCACGAAGGAAGCTACACGTCGGTGATGCCAAGTCGCAGCTCGGGTTCGGTAGTCCGGCCGGCAAGGTGAAGGACATCAAGTATGAAGATGAGCTCGACAAGAGCAACACTGACTGCCGGTGCGATCCGGAGCTGAAGGGTGACGCTACACTGCATCCCAACTGCACGTTCGTGAACGTTTGCAGCGAGCATTTGCGGAATGGTTCGCGGCGCAGATGGCATGTCGGATCACAGTGTGCGGCTGTTGGGCGATCGATCGCATTGTTTGTGGTAGTAGTGGCGGTGATCGTTGTGCTGTGCAATGTAAACGTTCACACGATATACTGGTTTTTGAGGCAGCATTGGGAGCGAACGGAAGAGGATGAGTTCGAGGAAGCCACCATGTACTACGAGGAGCCGGAAGACGATTCATCGGAAAACGAACTAATTGAGCTGAATCCGAAAATGTTCGGCCTAACGGAGAGTAAGCACAACCTCAGCTTACTCGAGCTGTTGGCAATGACGCTGGAGCGTTTTTTCGGTTGGATTGGCAGTATTTTACTACCGATTGATGAGTGA
>Merged.14102.2 chr3R:6739178-6739344+chr3R:6739429-6739557+chr3R:6739627-6740422 + extracted CDS from 150 to 863
ATGTTGACCATTGGCAAGGTTAAGAGCGAGTACACACTCACCGGACCGAGGTCGAATCGATCAGGCACCGCCAGTCCGGTGAGCCCCCGGGAAACTCGAATCCCGGTGGCAAAGGCTACCGCATCGCCAGTGACTGTGTTTCAAACGAAAAAATGCCTTCCACGAAGGAAGCTACACGTCGGTGATGCCAAGTCGCAGCTCGGGTTCGGTAGTCCGGCCGGCAAGGTGAAGGACATCAAGTATGAAGATGAGCTCGACAAGAGCAACACTGACTGCCGGTGCGATCCGGAGCTGAAGGGTGACGCTACACTGCATCCCAACTGCACGTTCGTGAACGTTTGCAGCGAGCATTTGCGGAATGGTTCGCGGCGCAGATGGCATGTCGGATCACAGTGTGCGGCTGTTGGGCGATCGATCGCATTGTTTGTGGTAGTAGTGGCGGTGATCGTTGTGCTGTGCAATGTAAACGTTCACACGATATACTGGTTTTTGAGGCAGCATTGGGAGCGAACGGAAGAGGATGAGTTCGAGGAAGCCACCATGTACTACGAGGAGCCGGAAGACGATTCATCGGAAAACGAACTAATTGAGCTGAATCCGAAAATGTTCGGCCTAACGGAGAGTAAGCACAACCTCAGCTTACTCGAGCTGTTGGCAATGACGCTGGAGCGTTTTTTCGGTTGGATTGGCAGTATTTTACTACCGATTGATGAGTGA
>Merged.14114.1 chr3R:7006104-7007531 + extracted CDS from 116 to 835
ATGGAGAAGGAACGGGCTGAAATTGTTAGTGTTACATTGAAGGACATCTTCCGCGGGGCGCTTCCATCACCGGCCGACCTGCTGCCCTGGTACATCCCGAAGTGCTTCTGGCGTTCGCTCGTTGACACTCGCCATATCGCTGCCTGCGAAACGGTCACACTGGCACGGCCCCTTCCCAGCGAACAGCTAGCGAACGATCAGCACTGCCCAGCACAGCCGGCCCGAGACATTCTGCTGCAGTGTGGCATCTCGCTCGCGCGCCTACACCACGCCCTGCACGTCCTCGTCGTCAGCCGTAATGGTGGCACCGTAAGACGATTGTTACAATTGACGAAAGAGCACCCGGCGGACTCGCTGCACGTGCTCGTGCTCAGTGATAGAAGCTCGACGGTGGAGGAGTTCCTACGGTCGTGCGATCCGGACCGTGTTACCGTGGTGCGCTACGGGCGGGCAGTGACGGTCGGTGACATTGGGTCCACATCGACCGCCCCAGCCATCCACGGTGTTGAGAGCGATGAGGAGATACTGCTCTGCGGCGATGGCAGCAGGGAGGAGCTGTACGAGCAGAAGCTTACCAAACTGTTCCACAGCGCCCGGCTGGTGCTGGAGCAGCTGCGCCCGGAAGCGTGCCGGAAGGGAGTGGATCCGTGTGCGCTCTACCTTTACCGCACCTTCCCACAGGCCACCTTCGTAAACGGTTGCAAAATTAAGCGTCTTCGGTAA
>Merged.14192.1 chr3R:6397745-6397938+chr3R:6398033-6399328+chr3R:6399420-6399638 + extracted CDS from 137 to 1681
ATGGGAGTGTGGAGCGCTTGTACTGTGCTGCTGATACCGCTGCTCTGTGGCTTGAGCCATGGTTCGCCGGATCTGGGACTGGACATTTCGATCGACTTTGTTACGAGCAATAACCCCAACATCCAATCGGCCGCCGGTATGGTATCGTTCACTACGTCCGATTTGCAGGGCGCGATCGGTGGCTACCAGCTTGCCAAGCTGAACGGCGCCACCAACCTGATCGTGTCGGGCGAAGCGCTGATTTCCCTCGTCGGTAACATCACCGTCAACGTGAACGATGTGCTGCGCAATATCTCGTTCGTGTCGAGCAACAAGCAGACGGCCCCGTCCTGTATGTTTGGCAGCATGAACGCCACCATGGATCGGGCATTCGCTTCGCTCGATCAGGCGAGCACGCTGATCAAGAGCATCCAGACGTCTACGTCTTCCCAGAACACTGGCGCTCTCACGTCCTGGGTGATGATGATCCAGACGGCGATGACGGACATCTCCACCTATCTGGACCAGCTGTACAAGGGTGTGGCGGCGGTGCTTGCCTCTGGCCAGCCGCTAACGCAGTCCACCATTCAGGCAAACATCAACCAGGCCGTGCTGTTCAATCTGGCCGGTGCCATTTCGGTAGTGACGACCGCGGAGAAGGGTCTTACCACGACGGTGCGCGCGATTCGCTCCTCGTTCGAGCAGTCGGGCAACATTCTGAACTCTTACAGCAACGATCTGAACAATGCGTTGAACTCGGTCAACAATACGCAGAGGGATTACTACAACCAGGTGGTGGGCCGCATTTCCTCCTACCAGGGCAAGATCTCGTGGGAGTTCGGCTGGGGTGTGACCGATATCAAGAACACACTGTCGCGCGTGAACAGCTTCGTCTTCGATCAGGATACGAGCAAAGCGGCCCAGCAGCTGAACATCTCGATCGGTGTCACCAACACCGCGATCCAGTCCAACTCAGTCATCATCCAGAGCAGCATGCAGAGCCAGATGACGCAAATCTTTACCGGCGCGGAATCGTTCATTCAGACCAACGTAAAGGCGCTGGTGCCGGTGTTTGATAAGTCCCTGTTCGGTCTGGCCGCCACCATGTCGGGGGGTGGCGCGTTCGCTAGCAACTGCAACTTCAAGTACGGTGGCGCCATCACGAACCTCGAGAACAACATGCGGGACGGACTGCAGAAGTGCTTCAACGACTATGCCAACACGGGCTACACGGACTCGTTCGTCAGCGAGTACAACATGGTGATCCGCGAGCAGACGCGTACCATCGCAAACCGCATCAACTTCTGCCTTAATCTGGGCTCCAACACCTCGCCCAAGGTGATCAAGCTTGGCATTGCGGCGTGTCTTTCTGAGACGGTCGCGCTGAGCGATGCCCTGATGAAGGATGTAAGCATCCAGTCGAAGCTGGTCGTGGCAATGATCAATCTCGAGAGTTTGGCAACGGTGCAGCGTGTGGAGAGCTGTGCGGCCATCCTGAACCACGGACTGGTGGCCAAGGCGGCCAAGCTAGATCAGCTGTTGGCTACCTGCCAAACGACCAACCAGTAG
>Merged.14311.2 chr3R:5052935-5053031+chr3R:5055288-5056280 + extracted CDS from 128 to 1006
ATGTCATATGAAGAAACCAATCAATGGTTGGCAGCTCTGGAGGCGAAATATCCAGACAAGTGCAAGGTACAATCCATTGGTAATTCGTACTGGGGACTTGATATCAACGCCATTTATATCAACACACAACAAAGCAAGAAAATTTTCGTAGTCGCTAACCTAAATGCGCGCGAGTGGGCTGCCATGACATCGGCCATCTACATCATCCACGAGCTTGTTCGTAATTCCAACGGCTACCCAGACGCGGCCAACTATCAATGGATCATTATTCCGATAGCGAATCCAGACGGTTATGACTATACAACAACCACAAATCGCTTCTGGCGCAAGAACCGTGCACCACAAACGGTAATTGATTTCGGAACTGACCTAAACCGTAACTTTGATTACATGTGGGACCTGGTGATAACCGACCAAGATGATGACCTGCAATCAGAAACCTACCGCGGTCCAACCGCGTTTTCGGAATCGGAAAGTAAGGCGATTGGCCAGTTTCTTCAGCAAAATGCGAATTCAATCGTGCTCTATGTTGATCTACAAGCTTTTGGAGAGTATTTAATGACTCCCTGGGGTTACACGAGAAATCCTGCACCAAATGCTGACTTCCTTACGTCCGTAGCACAGGCCGGATCCAAAGCTATAACAGATCCTACAAGAGTACCTCGCGATGCGCCCTTTTATTTGGTGGGATCAGCAGCAGAGATAATGAAAGAGGCGTCTGGATCTAGCATCGACTACTGTCTTTCCGTTGGAGTAAAGGCTTGTATCGCCATGAAGTTGACAAGTCAAGGATACGAAATATACACCTCGGCTATCCCTCTATACGGCCAACAAGCCCTCGCTGCAGTGCAAGCAATGGCAGTTAAAGCGGACGGAGGATAA
>Merged.14312.1 chr3R:5062515-5062651+chr3R:5062721-5063780 + extracted CDS from 66 to 1052
ATGTTGCTTTTACTTGTTACCATTATCAGTATACCGGGATTTCAAGCTATACCAGGCGATCTTCCGCGTGAGTGCTACAATAGGACTTTTGCAGATGAATTCAACGTGTTCGATTTCTTTTTATCGTATGAAGATACTCAACAATGGTTAGATGCACTAGCAACGGAAAATCCTGAAAAGTGTCAACTACAAAAGCTCGAAGAAACGTACGAAGGTCGTAATGTAAGCGCCATCGTTATCAACTACAATCTCCCGAAAAAGATCATCGTGATAGGGAATCTTCAGGCCCGCGAGTGGGTTGGCATGTCTTCCGCTGTCTACATAATTCACGAGCTGATACTCAACGCTGGTAACTATCCGGATGCGAACAAATTTCAATGGATCATAGTCCCAATGCCAAATCCGGACGGGTACGAGTTCAGCCGAGTGCATGATAGAAAGTGGAACAAGAATCGTTCACCTCAGAGCAATGCAAACTTTGGCGTGAATCTGGATGGTAATTTTAACAACCAGTGGAATGTCAACGGCAATCCATCACGTGCCGATCCTGCGGGAAGGGTATACCGTGGTCCGGCCCCGTTTTCCGAACCGGAAACAAGAGCTCTTCGGGATCTTATGCACAACCATATCGACGCTGTTCTGCTCGTCGATTTGCAGGGGTTCGGCCAGCTTATTCTCATGCCGTGGTCGTGGACGGAGGAGCCAGCACCGAACGCGGACCGAACGAGAGCCATTGCAATTGCTGGTAGCGCTGCAATCTTCGAACAGACACAACAATTTTTTGATGTTGGAATAGCTTCCGATTATTTCCCATTTGCCTACGGTGTGTGTCATGATTATTGCAATGCAATTGGAGTAAAAACATGTCTCACGTTGAGGCAGACCATGCAGGAATACGAAATATCGACGGATCAAATCATATTGTTTGGCCAGGAAGCATTCGTTGCCATTCATGCAATGGCCGAAAAGTCCAATTTAAGTAATATCTAA
>Merged.14317.1 chr3R:9571538-9572672 + extracted CDS from 7 to 537
ATGGGCACCACGACCCGTTTCCACCGTGCTGCCAGCACCGGCAACGTACTGCCACTCAAGGAAGCAACTCGCTGGGACGTAAACGCACCGGACGAGAACCTCCTAACACCTGTCCTGCTAGCAGCAGCCAACGGGCAGACAGACGCCCTCACGGTGCTGCTCAAGCGAGGAGCCGATCTGTCCCGCACGGACCGCTCAGGAAGTACCGCCCTGCACCTCGCAGCAGCCGCCGGCCATCGCCAGTGCGTCGAGTGTTTGCTAAGCGTGAACGTCAACGTGTTCGAGCTAAACACAGCCGGCCGAACGGCACTGGACATGGCGAAGTTGCACCGTCAGGTCGAGGTGGCAGAGCGGCTGGAACAGTATCAGTGGCAGCTGGCCAACACGAACCCGGCCCGTGCCGACCAGCTGCGCAAGCGGGCGGCAAAGCAGTACGAGAAGCTAAAGCAGCGATACGGCACCGTGATTGCTCTTAACCTTGGCGAGAGCTTCCGGGCGCTGGAGGAGCACACGGCACTGGAAGAAAGTGTGTAG
>Merged.14383.1 chr3R:10787452-10791541 - extracted CDS from 288 to 1124
ATGCGTCTCTCGTGGAGCGTTCTTCGGCTGGTCCTGGCCGCCTTGGTGGCGGGAAGCTTCCTGCTGGAACAGACCACCGGAGAGCAGTCGGCGGACGATGTTGCCCGCTCGCTGGGCGTTTCGGATGTGCACGACTGGGACATTCGGTCGCTGTACCGGGTGCGGTTCCAGCACGTTACCAAGCGGCCACCACCGGGGCTGCGGGCGGCCGAGCGACAGTCCCGGCTCGCCACACGGTGGGCCGCACTGCGCGAGCGGATAGCGGACTTTTTCCCCTCACGCCACACGAACCCGCGCACGGTCGTTACGTTCGACAAGATCGCGACGGACTTTGTGAACGTGGGCATTGTAAAGCTGGCGAAGGCGTTGGACCCCCCAAAGCCGCTACCGAAGAGCAGGCTGGGCAGGAAGGGTAAGGTGGTGGCGGTGGTGGAGCCCAAGCAGGAAGTGACGGTACAGGAGGAAGCAGAAAAGGAAGTGACGACCACACCAGCCCCGAAAGATGTACGACCGAAGCGCCGCGTCACGCTGCTGGTGGATCTTCCCGACTTTGATCTTCAGGATTTTGATGGCTTGATCGAGCAGCAAGCAGATCAGATCATTCAAGCGTCGAGCACAACAACCCGAACTCCACTATCAACAGAGCCTGCAACGAAGTCGTCCGGACGAGCTTCCACCACACCACCCCAGTATCCTTTGCTGCCCGAAACGCCCCAAAGGCTCGTCGCCGACAGTCCCTGCGCGAGCAGTGTCGACGCCATTGCGCAAGGTGCCGTATCAAAGTTCCTGCTACTACTTCTAGCCGGGTTCCTATCAACTTTCCGCGCATTGCGAATGTGA
>Merged.14385.1 chr3R:10793963-10795847 + extracted CDS from 244 to 981
ATGACCTCCGGTCAGCTGCTCCGTTTGAGTGTATCGTTTCTGCTCCTGCACCACCTATCCCAACACAGTTTCGTCGAATCGAAGGTACGCAACCGTGTGCAAAAGTGGCAGCAGCGCACTTGGCGTGCCCGGTTCGGGTCGGGCCCACGGCGCGACTGGAAGTCCGCCTTTGATCCGCCGAAAACGAGTCACCGGTCGCGGTATGGGCTTTCCCCGCGGGTGGAGGACTTCTTCAACCCGGACGGTGTACCGAACGCGTACTCCAACTATCACTATCGACGGGTCGGTAGTGGGAAGGGAGGTGGAAAGAGTCAACGAGCCACCAAACTAACGTCCAGTCGTCGTGAAGGTGGAAAGTACAGCACAGGAAGTCGATTGAAACGACATACTCGCGAGCGGGCGGAACCTTACATCGAGGAGCTGAAGGATTATCTCGATCCGGTCGACCTAATGCTGCTTGGGGATGATCCGAACAGTGAATTCGTTCCACTGCAGCCAGAGTTTGGCCAGCAGTACAACTTTGATACGGATGAAAGCTCGCAGGAACTCCCGGGCCTCGCTGTTGATGGTAGTGCATCGATGCCGTCCGGTGGTGATAAGAAGCTGAAAGAATTCAAAATTGTCTTCCACCATCGCAATCTGAATGGGAGTGGCGTTCGTGCGTGTTCCAGTGTGGGCTTTACTCTGCTTGCTCTCCTGATAGCCTCCCCATTGGGTGCCATCGCACGGCTTGAGGGATGA
>Merged.14438.1 chr3R:8763644-8767725 - extracted CDS from 2353 to 3834
ATGTTATTGAATCTCCAACGTTATAATCTGTCCATCAAATTCGTTAGTGGAAAAGAAAATGTTGTCGCTGATGCGTTATCAAGAGCCCCAGATGAAAAAGATGAATCATGGGATCAGTATAAGAAACTAAATATTTATAAAATTTTTGAAGAAATTGAGAATATACCTCAGCAGCGTTACTTAAAAATTACGGATAATCGCCTTAAAGAAATATCAGAAGAGACTAAAAAAGACCAAACATTACAAACACTAATACAATATATACAAAGAGGGTGGCCTGATGAAGCAAATAAAGTGCCTGATAGCATTAAAATATACTTTGGCTATCGGAATGAGCTATCAGTAGAGAACGATTTAATATTCAGAGGCGATCGTATTTTAATTCCACAAATCATCCGCAGAAAACTAATTGACTGTTGTCATATAAGCCACAATGGTGTAGAAGCTACACTGAAATTAGCCAGAGCGAATATTTTTTGGCCAGGGATGAACTCTCAAATCAAAGATGTCATAAAGAATTGCACTGTTTGTAACAAATTCTCAGATTCACAACCAAATCCACCAATGATGAGTCACGACATTCCAACACACCCGTTTCAAATGATATCCATGGATGTATTCTTTGCTGAATATCGAGGCGCAAAAAAGAATTTCTTGGTCACCGTAGATCACTATTCCGACTTCTTTGAAGTGAACATCCTAAAAGACATGTCTCCTCAATCGGTTATTTCAGTATGTAAAGAAAATTTCGCGCGACATGGTAGGCCACAAAGAATAATAACTGATAACGGAACAAATTTTGTGAACAAACAAATGCTCTCGTTTGCAAAACAATGGGACTTCGAACATGTTACATCTGCACCTCATCATCAACAATCAAATGGGAAAGCGGAAGCGGCAGTGAAAATTGCAAAGAGGCTCTTAAAGAAAGCTCAGGAATCAGATACTGATTTTTGGTATGCGCTACTAAACTGGAGGAATATCCCCAACAAAATCGGATCAAGTCCTGCGGCTCGTCTATTTTCAAGGTCTACTAAATGTAGTGTTCCCTGCTCAGATATTAATTTACTCCCGAAAATAGTAGAAAACGTCCCAACAAGTATTGAAAAACATCGTAAGAAGGCAAAAGAACAATATGATAAAAAGACACGTCGCCTACCAGACCTGGAAATAGGTTCACCAGTCTTTGTTCAATTAACACCGGAGACGTCAAAGCAATGGACCCCGGGAAAGGTTTCAGAACGCCTTAATTCTCGTTCATACGTCGTAGATGTGCATGGAAGAAACTTTCGACGAAGTTTGGTGCACTTAAAACCAAGGACTGCTTCTCCTACTTGCACATCATCACAAGAAGATAACGTCCACCCTTGCGAGTATTCTTCGCCTGCACAACTGTTAGATGAACCATCACAGAACCAGCCGCATGATCGTCCTAGACGAAACACAACATTACCATCCCGCCTGAAGGACTACGTATTGAATTAG
>Merged.14439.1 chr3R:8763644-8764639+chr3R:8767728-8767804 - extracted CDS from 157 to 825
ATGCTCTCGTTTGCAAAACAATGGGACTTCGAACATGTTACATCTGCACCTCATCATCAACAATCAAATGGGAAAGCGGAAGCGGCAGTGAAAATTGCAAAGAGGCTCTTAAAGAAAGCTCAGGAATCAGATACTGATTTTTGGTATGCGCTACTAAACTGGAGGAATATCCCCAACAAAATCGGATCAAGTCCTGCGGCTCGTCTATTTTCAAGGTCTACTAAATGTAGTGTTCCCTGCTCAGATATTAATTTACTCCCGAAAATAGTAGAAAACGTCCCAACAAGTATTGAAAAACATCGTAAGAAGGCAAAAGAACAATATGATAAAAAGACACGTCGCCTACCAGACCTGGAAATAGGTTCACCAGTCTTTGTTCAATTAACACCGGAGACGTCAAAGCAATGGACCCCGGGAAAGGTTTCAGAACGCCTTAATTCTCGTTCATACGTCGTAGATGTGCATGGAAGAAACTTTCGACGAAGTTTGGTGCACTTAAAACCAAGGACTGCTTCTCCTACTTGCACATCATCACAAGAAGATAACGTCCACCCTTGCGAGTATTCTTCGCCTGCACAACTGTTAGATGAACCATCACAGAACCAGCCGCATGATCGTCCTAGACGAAACACAACATTACCATCCCGCCTGAAGGACTACGTATTGAATTAG
>Merged.14667.1 chr3R:13387685-13388863 - extracted CDS from 20 to 931
ATGTGCAAAGGAGTTTTATTTTGCGTAGTGTTGTTGGTGCTCGTTGACAGCTATGCTTCGCTCCGAGTAAAGCGACAGTTCTTTGCGCCTTCCGATGAGTGCGTAATATCGCACACCGACATCGATGAGTTGGTGCAGCTGACGAAGCTGATCGAGGGGCGTAAATCTTCCCGCAAGCGCCCGCTCAATCGGAATCCCAGCAGCCCAACACAAACCACCACGGACGAATGTAGCCGGAAGCTGGGCGAATTTAAGGTCTCCATTCAAGATGTGCTCACTCGCTACAGCTCTATGCAGAAGCCATCCATATCGGCCAACCATTACGAGCTGCTCAAGGCGCAGCAAGAGTCGGAATTGACCGATCTGATGCGGCGTGTGGACAATCTGGAGCGCGAAGTTGAGCAACGCTTTCGGGCCGAGATCGAAAGGCTGCGCAACAGTTTGCAGCAGCTCAAACGACGGCTGAACGACAATCTGCGTCTGCTGGAGCAGGAAAGGGAAGCGGGCCGGAAGGCACAGGAGGCACTGTGTGTGGAGTACATTCAGGGTGGCAACATTGAGGAGGCGGCCCGAATCTACCGAGCACTAAATGGAACGTACGATATGGCGCGGCTCACAAACGATACGTATCAGATGGATGCGGATGTGGTGGGTTCGTTAGTAGATTTTTTCGTAGCACTGCAAGAGGATGGGCAAACATTTGGGACGATTGGTGGATATGAAATGCTGTACAAGCTGCTGGAACGCAACAATCAGCTTAATCGAGAACGGAGTAGAATCATTTTTCACTCACTGGTGGGGCTGGAACATTTTTACAGCGATCCGTTAGATATTGGTCGCGTTGAAACTATGCGTGTTAAAATGATAAACAAGCTCCAGTCGTTTGTCAAAGGAAAGGTTGCAGGAAGACGATAA
>Merged.14695.1 chr3R:13634705-13634888+chr3R:13634967-13635706 - extracted CDS from 68 to 910
ATGTTCTGCCGCCGGTCTGCCTGCCGAGGGCTGATAGCGCTGCTAGTTCTATTAGGTTGTATTGTTAGCTTCTACGCGCTAGAAGCGCCGCCACTTCCCGACGTGGTGCCACTGGCGAAAGCGCTGCAGGGCCACGTCGACAAGTTCAAGAAGCTGCGGGACGACCTGAAGGCGCTGCAAAATTCCCAGGATCGCCAAAATCCGCTCACCTTTTTCCGCGAAACGATGCGCATCATGGAGGGGTTGCAGTCGCTCGGCAAAGACTGGAAGGATATTGAGCGGCTGCAGAACAAGAGCGACCGCGATCGTGACTTTGAAAACCTGCTGACCGAGATGGATCCACTGTGCGGCCAGCGGATGCCCCGGACGGCGTTCTTCGAGATTAAGCTGCGGTGCAGCTATACCGATCTCGGTGGCAAACCGTACTACAGGATTGGACCGCTCAAGCAGGAGCTGGTGAACCGGGTCCCGTTCGTGGTGACCGTCTATCACGATCTGCTGACGGAGAGTGAAGTGCGCCGGGCCAATGAAACACGCATGGTCGAGCCGAGCGTTCGGCGTCGGCTGGACACCCTCGTGCCGAACCTGTACAACGTGGCCGTGCGGGAAGTGAGCGAACGGGGATACAATGGTGGCAAAGTGAAAGCGCCCGCCCACAGCATCATGCTTTACCTGGAATCGTATAAAACAGGTGGTATGACGTTATTCCCCGGAGGTACATTCGTAGTGGCACCCAGGAGCGGAAGCCTGCTGGTCTCCAAGCAGCATCCCTCGATCTGTCCGTCCAGTATTTCTTTAAACGTCATCACCAATTTTAATCTTCCTCTGACGGCGAAAACGCACTGA
>Merged.148.3 chr2L:2271115-2273301+chr2L:2277617-2277840+chr2L:2285868-2287417+chr2L:2287480-2288104+chr2L:2288233-2288395+chr2L:2288571-2288656 - extracted CDS from 236 to 2821
ATGCAGGTCGCAAGTCTTGAAATGATTCACACCCATTTTGGACCGGCTTCCGTCGACAATTACCAGCCACAAACGCTCTATCAGCAGCAACAAAAGCGAAAGCAACAGGAGCAACAGCATCAACCCTCACAACAACAGCAGCAGAAACAACAAGATCAGCTGCATCCGCAGCAGGAGGAGCAGCAACAGCAGGAGCAGCAGCAACAACAGGAGCAGCAGCAACAGCATGAGCAGCAGCAGCAGCAACAGCAACAGCAGAAGCAGCAACAACAGGAGGAAGAACACCACCATAGTCAGCAGCAGCAGCAGCAACAAAAACAACAAGAAGAAGAACAACAACAAAATCAACAACAACAACAACACATTTCTACAATTATTTGCAACCCCCCACCATCAATAATTAGTACTTCAAATGGAACAACAATGTGCGTTGCCAAACTTATGATTGGGCTGGATCATGCGCCACCAGCATTTAATGTACGATCGCGCGTCCTGGGTGATGGAGGCACAAATTTAAACTACATACGTACTGAAACTGGTGCTATAGTAACACTAAGAGGTCGGGGATCATTGAATCTTGAACCACAAACTATGCAGGAAGCTCCAGAACCACTGCATTTGTTTATTGAACATCCGTTGTTGGATGGTTTGCAGAATGCTAAGCAGTTGGCAAAAAATTTGATCGAAACTTTGCAAGAAGAGCTCAGCTTTTTTCAGGAGAACACTATACCTAAAGCTAATTTTCGGTTAATGCCCCAGCCAAGCATAGTTCAAACAAACCAAGTTGCACAAATGCCTCCAATCATAAGAACGCAACATGTTACACAACCCAATGGTATTATTCATCAACCACCACCAACAGTTCTTGGTCCGCCACTACCAAGCTTTGTGCAGCATCCTCCTGCTTTGCAGCAAAGTCAACCCCCTCCACCGCAAATAATTCAGCAGCCTCCAACAATTATACAATCACATGTGCCATTACAAATTCATCAGCAGCCGAGTAATGTAGTAATCTCACAAATCCAGACCACAGCGCCCCAGTCACAAATTCCAAATGTAAGCAACCCTCCTCCGGGGACGCAAATACGACCTATTGTGCAGATAAAAAACACCCCTGCTGGCACTCATTTGACCCAACCACCTCCAAGCATACAAATTCAACAGGCACCTCCTGAGGCTGCGCAGCAAATAATAGTAAACCCTGCCCCACCATACCAAGTACAATACATACAGCAGAATCCATCCCTTCAAACTGCCAGTGGTCCTCATTCGAGTGGACAGGTCACGATTCAGCATCTCATTCAGCCCCAGTCACAGCCTGTCCAAGGCATTGTACAGACAACAATACCACCGCCTCAATTTGATCACTTTCAAAGACCACCACAAACCCAACAGATAATCACCGTCCAAGGAAGTACAGCGTTCATGGTTCCGCCGCCAAATATTATTCATCAGACAGCACCACAAACACCAAACCAAATAATTTTTCAAACACAGCAACCAATTCTAACGCATCCTCCACCGGAGTTGACTCCACTGGGACCACAAGCAGGAATAATTTTAAATGGGGCTGAAGCGAAAAAAGTTGTTGGCTCTACTGAGATAAAAATCAAGCCAGAACCGATGAAGCTCGATGACGGTCCTTCGACCGGAGCCATCCTTCAGCAAATTCCAACCAATAGCCAACTAGCAAAAACAACTGTGATTCCCGTATCTTCAATAGCGGGTATACCAATTAGCCAGCCGCCACCACCAATCATGTCTGTGCCTCCTCCTACTGTGCAACATATAGTCGGCAATACAATCATTACTTCGCAGCCGAATCCACCAATTAGTCATGGCGGGATATCGCAACAAATATTTAGTCAAATTCCGGTATCGATTCAATCTTTTACTCCCGCGACACCCCCACAACAATTGCAAGTTAGCGGGTCCCATTTTGTTGTAAGTGCTCCACAAGCATGGCCTGTGGTAACTGCTTCGGCAGCAGGACAACAAATACAGCAATTACCAGTCAGTACGGTGCCTAGTATTCAAATTACTACACAACCCATGCGAAACCCTAATGAAATTCATATCATAAGTCAACCTACGATTATAAGTGCAGCAGAATATCGCCCGCCTGCATCTCAACAACAGCAAATAATAGCTAACAGTTCATTTAACCCTCAAATACAGCCACCTCAGGGAGTACAAGTACAATTTCACACGGTTCCGCCTCCTCCTCAGCAAATCATTACCAGCCTGGGCAATGCACAGATTCAACATCCACCGCAAGCACCACAGTCGCAGCTGATAGAAAACCAACGCGCACCTCAGCATCAAATTATTATAAATGCCTCTATTCCTCCGCAGCCACCTCCACCACCACCTTTCACAGCTCTACAATACTCTGCGCAAGAAGTTTCAAAGCCTAATGTTGAGCAATTGCAACGTCCGCCACCTACACCCCATCCTCCACATAAGCAACTGCGGCATAATATCAACACACAAACTAAACCACATGCAATGCTTCGACCTGGTCAGAAACGTAAAATATCGGACGAGGATGTTAATAAACTTATGCCTCCCAAAATCGGCTTGGGGTAA
>Merged.14841.1 chr3R:15325557-15325795+chr3R:15327237-15327379+chr3R:15327449-15327676+chr3R:15327815-15327876 + extracted CDS from 271 to 645
ATGGAGCATGACATTGTACGCAAGTATTCCGACGATCGAGTCAAAATTTCCGGATGGTCCGAACGCATTCAGCAGTACCCATACGATTGCTGCCTGTGGAACAGGGTGGGAGGAGGAGCGGCTTATCGTACCTTCGGCTACACCACCAAACACTTCATCCCGCGAACCACTGCGCAGGCAATGAGCGATACCGTCTGGGGTCACTTCCAGGAGCAGCAGCAGCAACATCAGCTGGCATGCATACGTGCGAAGAAAACGATCCCGCCCGAGGTCAAACGGTGTCCATACATTACCAGCTATCAGCGTGACTATTTCGATCGATTTCCTGCCTTCCGGAAGTTGATGATGATAAATGCGCTCCAAAGTAGAAAGTGTTGA
>Merged.1490.1 chr2L:22445652-22446731+chr2L:22466412-22466493+chr2L:22466621-22466627+chr2L:22466694-22466894 + extracted CDS from 679 to 1002
ATGTTTATCTTTCTACTGTTTGCCTCGGACGGTTGCCGAAATGTGTGCCAAATATTCTCCCAACGGTTGGTGGCCCGGCTCCGCAAGCATCGGCGCAAACGGGAGGAGGGCAGCCCTTCCCCAACGTCAGTCCCTCCTTCGTCAGCATCATCACCACCACCATCACCACGCTGGACGGCCTGCCTAAGGACGTGGATCAAGTGTGTCTGTGCCGGGTCGTGTAGTGTCGCCGCCACCGCAACGACCACCTCGGAAGAGCATACGCGTGCGGGCGGCTGGGGCACGGTGGCCAAGCTGCTGTTCCACAAGCTACTACACCAGGCGTGA
>Merged.1490.2 chr2L:22445652-22446731+chr2L:22466412-22466493+chr2L:22466621-22466894 + extracted CDS from 679 to 1002
ATGTTTATCTTTCTACTGTTTGCCTCGGACGGTTGCCGAAATGTGTGCCAAATATTCTCCCAACGGTTGGTGGCCCGGCTCCGCAAGCATCGGCGCAAACGGGAGGAGGGCAGCCCTTCCCCAACGTCAGTCCCTCCTTCGTCAGCATCATCACCACCACCATCACCACGCTGGACGGCCTGCCTAAGGACGTGGATCAAGTGTGTCTGTGCCGGGTCGTGTAGTGTCGCCGCCACCGCAACGACCACCTCGGAAGAGCATACGCGTGCGGGCGGCTGGGGCACGGTGGCCAAGCTGCTGTTCCACAAGCTACTACACCAGGCGTGA
>Merged.14911.1 chr3R:13891160-13892555 - extracted CDS from 710 to 1060
ATGACTCCGGATGACTCAGCCTCCCAACGACTCCGGCCAACTCTGGTCGACTCCGAACGACTTCAGACGACTTCGGATGACTCCGACTCCGAACGATTCCGGCCAACTCCAGGCGACTCCGAACGACTCCAGACAGTTCGAAATCCAGATAATGCTGGGCAGACTTACCTTCTGGAATCGGCTCCGATATTTGCCAACTTTACCCAACACTATTACAGTCGTCAACTCACACTTAAAGTATTTAAAAACATGTCCGTTATGGATTTAAGCCTCGTAAATACCGTGTCCCCCATACGTAGGACAAACTATCCTGCTATGGATAACCCATCAGTAGCTGATTGTCAAGCTCTTTAG
>Merged.1497.1 chr2L:22617811-22617942+chr2L:22618019-22618166+chr2L:22618249-22618447 - extracted CDS from 114 to 458
ATGCTCATCGTAGGATGTGTATTTGCAAGGACGCATCATGACCATCATCATCGGATAAAGCCACTCAAGTACAGTTACGGAATATACGCTCCTACTGGCTGGACGGTTGCGCTTTACATCTGGTACATCGTTAAGTTGAGCTTTATATTAGGCGCTCTGCTGCTGTTACTGTTTGCTAAAAAATGGAACACCAACCGGCAGCCTATTGTTTTTGAAAGTGGACCTGAATACTACCATCATCGATCATTGGACACGATGGAGCCAAACCTTTTCCACCCAAGAAGCAGAAGAGATGTGCGTCTTTACTGGAACGATCGAATAGATGCAGTGCGATCAACATTACGATAG
>Merged.14983.1 chr3R:16970730-16970851+chr3R:16970974-16972988+chr3R:16973069-16973710+chr3R:16973774-16974130 - extracted CDS from 144 to 3059
ATGGCCTACACAACGCAGAAGCAGTTTCTAAGCGTTGCGTTCCTGAACGAAGACCCGAAACTGCCGAGCCGGAAGCGCAGCGATGCAGTGCTGAAGTCGTACAGCTCGTGCTACGACACCCGGGCCTGGTCGCTCGATGTGCTGAAGCAGTCTCAGTTCATCGGGGACGTCGCAAACAGGGCCCTAACGCAAGCCGCTAAGGCGCCACTTCACTCCTTTTCCGGTGCAGAACTTACGAAAGAAATCTTAGTTCGGCTGGATGCCGACAATCTTGCCGACTACATCCTGAGCCTAAGGGATGAGGTAAAAAAGCGGAACAGCTCCATCGAAGCGCTGGAACAGACAAAGGCGGACCTTACCCAAAAAACTGAGCAGCTGGATGAAAAATTGAACGCGTTGGACGAAGAAAATCGACTGCTGCGGGCGGAAATTGAGCGCATCGGTGCCTGTCAGGAGCAACAGCGCCAGACGAACCAGTTCGACGAGGCGGAGCTTGCCGAAATCAGTCAGATGATTATTGATCTGCGGGACTATAACGAAAATCTGGAGGATGAGATGCAGATCTTGCGCAACCAGCTGCAAACGGCGGCCGCATCGTCGGTCGGCGACAATCAGGTCACTGTGGAGGCCGAGAACAACTTTCTCAAGTTCAAGGCGAAGGATTACGACCGGCTGGAGGGTGAGCTGGCACTGTTTAAGGCGGAGTACGACAGTTTGACGCTCCAGAGGCGGGAGCTGGCGGAAGAGCTGCACCGGGCCCAGCAGTACCGATTGCGAGCCGTGGAGTTGAAGCAGGACCTGAAGGAGGAACTGCACCGTCGGGAGATGTGCGAGGAGCAGATTGAAATGTTGGTGAACATGTACGAACAACAATCAGTTGAACTGAATCAATTGAAACGTCAGGTGCACACGTTCGATCGATCCTCCCAAGATCGTCTTTTCGATGAGTCGACGGAAGATCATGACGGTTCGCAAACCACAGAGACACTGAATGTCGCTCAAGATGATGATGCCGGTATTGGGTTAGTTGAGACGATATCCTTTGAAAAGCCCGCTGCCTGTCCGAATTGTCCAGAAAACCTTAAAAAAATTGAGGATCTGAAACGAGAAATCGCATCGCTGCAAGCTCAGACTGCCAGTCAACCGCAATCGATCTCGCAAGACAATGCAGATGCACAGAAACAGTTAATGGATCTACGCCAAGAATTGACGGACTGTAAACGCCAACTACAGGAGTCAGCGGCAGCGGCTGAATCCTCCAAATCATCACCGCAAGTCAACGCGGATCAACAGCAACAGATGGCAGATCTGCGGCGAGAATTGACAGACTGTCAACGGCAGCTCAAGGAAGCAACGGACCAGTATGAAGCACTGCGAGCGTCTTCCACCGCGGACGGGCAGGAGCTGGAACGTGTGAAGCTGCAGCTGGAGCAGCTAGCCAGCGTTTCCGACGCACCTGCCGGACAGCTGGAACTGTTTGCCGCAAATGAGAAGCTAAGCGCGTTGCAAAAGGAAAATGAAAAGCTTCAAAAAGAGCTGTCCGAAAACAAAGCTCTCATCGTTGAGTTGGAAAAGAAGGAGCAATCGGCTGCATCAAGTGTTCCGGCTGCGCCGCCAACCGGTGGCGAGTGCTGTGCAGATAAGGTCAACAAAATTTTCGAACTGGAGCAAACCATTTCCCGGCTGAAGGATGATGATGCCTCGAAGGCTGTTGTGAGCGCCAGTCCGGCAGCTGAGGCAAGTGCGGAAAATGCGAACCTTCTTCAAAGAATAACAAGCCTCGAAAAGGAGCTGCTGGAGCGGGATCAGAAATTGAAGACGCTACAGGAAGCGGTGGATAGGAAGAGTGTTGCTGCGACGGCGGAAGCGACCAGCGTCGATGGTGCCGAGATGAGCGCGCTGTTATCTCAGCTGACGGAAAAGAACGAACTGATAAAAAGGCTGCAAGATAAGCTGGACACCGTGTCGTCGGTCCCAGCAGCTGCCGATGATGATGGACGGGCATGTCAGGAAGAGCTGGCCGAGCTGCGGGTCCGACTGGAGGCGTGCGAAGGTGAAGCAGCCGCCCGGCTCGTGTCGGACGCGCTGCCCGAACCGAGAAAGAGTGTCCGAATAAGCGACGAGGTGGAAGAGTTCGAGCCACTGTCCATCAAGGAAGAGCTGGGCAGCGAGCAGGACGAGAAGGAAACGGAGGAAATTAAGGCCGAACCTTCGGACGAGGAGGAAGAGGAGGAGGAGGAGGAGTCCGACAATGGCGATAACGATGGTTCGCAGACGTCCGTCGGGCACAAGAAACGGCTGAACAGCTCGCTGGAAAAGCTGGAGCAGCTACAGGAGAACCTCAGTAAGCGGTGCACGCTGGCGGCCATGATGGGCAGGCAGCCGGGGGTCGAATGTGACTGCATTCAGGCGATAGCGTTCAAGATAGCGCAGGGCGGGCTGGAGATGCTGCTGGTGGCGGAGCTGTACGTGCTGCTGCAGGAGATTTGCAGTGCCATCACGCGTAAGAACGCCGTGCTCGGTAGGAATGTGACCGTGCTGGCCAACAGCATGACCAAGTGCTGGCAGGTCATCACGGATGCACGGGTCATGATGAACATGGAGCTGACGAACCGTACCAGCCACCACCAGTCGGTGACGTCCGTGTCGGCCCACTGCATGTCCTTGCAGGAGGTGCGCGATGGAGGAGAGGTGGAAGGGGAGGAGCAGGACAACCGTACTAGAACCGCCAGCCACACGGCGGGTCATCTGTCTCGGCCGAGCGGATGGGTGGGCACGGACGGTACAAGACCATCGACCATACCGCCGCACCAATCGATGTCGGTTGGCAGTGACGATAACAGACACTCGAACGCGCTGGATGTGCAAAGGCGTCGAACGATCAAATGGATGGAAAATGTGAAGAAATCTGGTCGGTGA
>Merged.14985.1 chr3R:17002152-17002350+chr3R:17002445-17003671+chr3R:17003781-17004116 + extracted CDS from 151 to 1629
ATGGCACGACTAGGTGTGTTTCTTCTGCTGTGCTGCGTGTTGCTCCAGCACACGTTTGCCGCCCCGCGTCCAGAGTTCGGTTCGATCGGTACGGTCCAGTCCAGTCAGACGATTAAATCCACCGTGAACAGCACAACGCCCCAGTTTGCAGCGATCGACGATAAGAATAATCTTGTGCTACTAACCAATTACACGCTTTTCGGCGAGGTGCTGCCCTTAATGAAGGAAATCGGCAGCAACGTCACAAAGCTGGGAACCACTATCACCAACGTAACAATTGACGCTATACCGAAAACGGACGGAAATTATACCGCCGTGTTTAGTCCGATTTTTAACAGCATCCAAGCGTTTATTACGTATATCGACACGGACGTCAACAGAACGCGTACCACACTGTACCTCCGGCTTGGCGATGATATCAACGTGCTGTTTGGCGACGGTTTCGGCAACATGCGCAAAGCACTCGTGATGGTTGATGCCGCTTTCCGGCGCCTGCAGGGAGCCATTACAACCGCGGCCGTCAAGAACGGCAGAGCACAGGTCGATGCGTCCATTACGCTGGACATCATGATTGCGGTGAGCTTCTTGAAGGCGACCGTATCACCGGTCGAGTACATCGTGCACTCCACCATCGAGAACATCGAGTTTGCCGACACGTACCTCAACGATCTGGAGTTGCTGACGGTGCAGTTCAACAGCGATCTCGTATACTACCTGAACGAGTTCAACACCACGCTCACCGACTATGGCGAGGTGGTGGTCGAGTCGACGGACTATATTAAAAACGGCTGGAACGCTGTAGCGGCCAAACTGCCCAATGCCACCACGACAATCACCGCCCTGCCCGAGTACAACCAAACTGCGACGGCGCTGGCACAGTTCTCCAGCTCATTCTCCGAGCTGTCGAACATGACCGCCAAGATAGGGGAGGGTATCGTGCAATACGTGAATATTTCGAACACGTACCTCACCGAATACACGCAAGCTTTAGTGCCACGGTCGTACTCATCCATTAACTACCTGTTTGAGATATTGATTGGCGGTGGCGCAAACTCACGGTTCTGCTTCTTCAAATTTTCGCCCCTACTCTTGAACTACTACGCACTGATCGTCACCGATGTGGAGGTGTGCTTCATCATCGAATCGAGCCGTATGTTCGTTCTCTCCGATGTGGCATTCGAGGTCGGAAAGATCATCCTGTTCGATGTGGAAGATCTGATCGACAATTTGACCTTCTGCAGTAAGCAGAGCTCGCCTGCCCGTTGCCTTGCCGCCATCGGACCATACTACGTAGCGCTGGCGGAGAAGACAACCGCTAAGCTGGGCTTCCTGCTGAAGTATGGAGCTGCTGAGGGAAGGGCCAGCATCCAGCGTCTGGGCAGCTGCCTGACCACTAATAAGCTGAAAAACATGCAGCAGATCATCTCCGCCACGTCTGATATTGCGGATTGTCACGTCAATGGTCCGGAAATTCCGATATAA
>Merged.14987.1 chr3R:15975586-15977813 - extracted CDS from 322 to 1062
ATGTGCTTTCATTGTGAAGATTGTGACACCACGCAGATGGAGATTGTGCAATGTGGACCAAACCGACCGATGCTACCATTCCCCGGTGATTCTACCACAACAACCGTGACTCCTGCAACGACAACAACAACACCGGAACCTACAACCTTTACACCACCATCGATACCTACCATAGTGCCGGAGACGACGACGAACGATCCACCGTCCACCATTACCACAACGATCCCGCCGACAACTACAACGATCGTGCCAGAGATCACTACTACCGTCGCACCGTCAACACCGGAACCGGAAACAACCACCCTATTGCCACCAAGTGTACCGACGGTTGAGCCCGACACGACAACCATTACCCCACCGACACTACCCACAGTTGAACCCGACACGACGACCATAACGCCACCGACACTACCCACAGTTGAGCCCGACACGACGACCATAACGCCACCGACACTACCCACAGTTGAACCCGACACGACAACCATTACGCCACCGACTCCACCAACGGAAACAACGACAATCGGCAGCACCACACCTGGCGGGCCGATCTTAACACCACCGACCCATCCCACCTTTTCTCCCGGTCCACCAGCGTCCAGCACGTCCGCATCCCCCATACTAACACCACCAACCCATCCGACGCCACTGCCAGGGGCACCGATCGGGTTCGGGATCGCTATTCCGATTCCACCCAATAATGCACAGTACGCCTGTCTGTCTGTGAAACGCGTTGATGGTAAGTAG
>Merged.14988.1 chr3R:15976409-15976687+chr3R:15976756-15977508+chr3R:15977584-15977813 - extracted CDS from 247 to 1122
ATGTGCTTTCATTGTGAAGATTGTGACACCACGCAGATGGAGATTGTGCAATGTGGACCAAACCGACCGATGCTACCATTCCCCGGTGATTCTACCACAACAACCGTGACTCCTGCAACGACAACAACAACACCGGAACCTACAACCTTTACACCACCATCGATACCTACCATAGTGCCGGAGACGACGACGAACGATCCACCGTCCACCATTACCACAACGATCCCGCCGACAACTACAACGATCGTGCCAGAGATCACTACTACCGTCGCACCGTCAACACCGGAACCGGAAACAACCACCCTATTGCCACCAAGTGTACCGACGGTTGAGCCCGACACGACAACCATTACCCCACCGACACTACCCACAGTTGAACCCGACACGACGACCATAACGCCACCGACACTACCCACAGTTGAGCCCGACACGACGACCATAACGCCACCGACACTACCCACAGTTGAACCCGACACGACAACCATTACGCCACCGACTCCACCAACGGAAACAACGACAATCGGCAGCACCACACCTGGCGGGCCGATCTTAACACCACCGACCCATCCCACCTTTTCTCCCGGTCCACCAGCGTCCAGCACGTCCGCATCCCCCATACTAACACCACCAACCCATCCGACGCCACTGCCAGGGGCACCGATCGGGTTCGGGATCGCTATTCCGATTCCACCCAATAATGCACAGTACGCCTGTCTGTCTGTGAAACGCGTTGATGTTAACAACAACAATCGATCGGTCATCACTAAGGGTTGCGCACGATTGATGGCCAGTGTGCCACAGACGTGCTCTCAGGCTACGAATGGAGGACATAACAGCTGTTCGGTGTGTTTGGGATCGCTCTGCAATGCGTACAATTAG
>Merged.15109.1 chr3R:7911900-7913924 - extracted CDS from 620 to 946
ATGAAGGTTGCCCTTTGCCTGCTTGCCGTGGTGGCCGTCGGCCTGGCCAGGCCACAAAACTACGTCCAAGAGGACTGGAACCATGTGTACCAGGTCGCCCTGCAGCGGGGCTACGTCCGGCCGGACGAGCCCCTGCTGACTGGACCGTTGCCGGTCCCGCTCGTCAACCAGCTCGAGAACGTTCCGTTTGATCAGCCCGTTGCGATCAACCAGTTCGTCCAGCTGGTCCCGAATGCGCCCGAGGTGTTCCCACCGCTGCAGCGCAGCGTGGATGACGCGCTCGTCCGTGCCAGAAATACTCCCTTAACCCCGCAGGAGCAAGTGTTTTAG
>Merged.15110.1 chr3R:7912545-7913317+chr3R:7913381-7913386 - extracted CDS from 19 to 345
ATGAAGGTTGCCCTTTGCCTGCTTGCCGTGGTGGCCGTCGGCCTGGCCAGGCCACAAAACTACGTCCAAGAGGACTGGAACCATGTGTACCAGGTCGCCCTGCAGCGGGGCTACGTCCGGCCGGACGAGCCCCTGCTGACTGGACCGTTGCCGGTCCCGCTCGTCAACCAGCTCGAGAACGTTCCGTTTGATCAGCCCGTTGCGATCAACCAGTTCGTCCAGCTGGTCCCGAATGCGCCCGAGGTGTTCCCACCGCTGCAGCGCAGCGTGGATGACGCGCTCGTCCGTGCCAGAAATACTCCCTTAACCCCGCAGGAGCAAGTGTTTTAG
>Merged.15110.2 chr3R:7912545-7913317+chr3R:7913398-7913516 - extracted CDS from 132 to 458
ATGAAGGTTGCCCTTTGCCTGCTTGCCGTGGTGGCCGTCGGCCTGGCCAGGCCACAAAACTACGTCCAAGAGGACTGGAACCATGTGTACCAGGTCGCCCTGCAGCGGGGCTACGTCCGGCCGGACGAGCCCCTGCTGACTGGACCGTTGCCGGTCCCGCTCGTCAACCAGCTCGAGAACGTTCCGTTTGATCAGCCCGTTGCGATCAACCAGTTCGTCCAGCTGGTCCCGAATGCGCCCGAGGTGTTCCCACCGCTGCAGCGCAGCGTGGATGACGCGCTCGTCCGTGCCAGAAATACTCCCTTAACCCCGCAGGAGCAAGTGTTTTAG
>Merged.15123.1 chr3R:15392654-15395400 + extracted CDS from 128 to 2668
ATGGACGACGAAGAGTACGAGCGGTTCGAAATCACCGACTACGATCTGGCGAACGAGTTCAACCCGAACCGGGGACGCCGCCGGCCGACCAAGAACCAGCAGATCTACGGCGTCTGGGCGGACGATGATTCGGAAAACGAGGGCGACGAGGGCAGCGGTGGCCGGCGCCGTGGACGGATGGGGGGCAAGCAACCGAAAGACTACTCCGCCCCGATCGGGTTCATTGCGGGCGGCATCCAGCAGTCGGGCAAAAAGCCGGAAAAGGACCGGAAACCGTCCGACGAAGATGATGACGACGAAGGCGATGAGGCGAATGATGCACGGCCCCGCTTTGGTTCGAAAGCGGCCGCAGCGAACAGCAGTGCAACGTCCTCGGAATCGGAAGACGAAAGACGCACCCCGCCGCAGGATATGCGCTCGATGGCCGGCTTTCGTTCGCTTGGCAGTGGCGCACCACCGAAAGCACAGGGAGGCAAACACGTGGGCAACTGGGAGCAGCATACGCGTGGCATCGGGGCGAAGCTGCTGCTACAGATGGGCTACCAGCCGGGCAAGGGGTTGGGCAAGGATCTGCAGGGCATTTCCGCACCGATCGAGGCGCACCTGCGCAAGGGCCGCGGTGCGATCGGGGCGTACGGGCCGGAGAAAAAGACCGTGGTGGCGGACGCGAAACAGAAGCAAAAGCAGGACGACACAAAGGCGCTGCCGGCTGCCGGCGGCAAGGAGGAGGAAACGCGCCAGTGGCGTAAGGAGGGTGGTAAGCAGAGCAAATCGCGCTACTTCTTCAAATCCGTCGAGGACGTGATCGAGAAGGGCAAAAAGACGGCCACGTACGCACCGTTCGACAAGAGCTCGTCCAAGCTGGCGCAGGTGACGGTAATCGATATGACGGGGCCGGAAAAGCGTGTGCTCAGCGGATACCATGCCCTGGGGCAGGCGAAGGTGGCCGACGAGGAGCTGTACGAGTTGGGCGGGCAGGCGGGCGGTAAACCACCACCGGCCAAGGAAACGATCCACTTCGCCCTGCCCGAGCTGCTGCACAACCTCAACCTGATGGTGGAGTACTGCGAGCAGGACATAATCACGATCGACAAGCAAAAGTGTGAGGCGAAAGATCGCGAGGAACAGTTGCTGCACGAAAAGCAAAACCTCATCCGCATCAGCGAGCTGGAGAAGGACTACCTGCACACGCTGGACGGAGCGCTCGAGCTGGTCCGCGCGCTGGTCGAACCGGCCGGCGGCTCGATCGAGCTGGAAGAGTGTGAGCGCATCTTTGTGCGCCTGTACGCGGACTATCCGGCCGAGTGTAAGGAGTTTGGTCTGTCCGATCTGGCCGCGGGTGTCGTGGCCCCCCTGCTAGCGAGCCGCTTGCGGGAATGGAAACCGTTCAGCGAACCGACCCGTCATCTGGACATTTTCAAGCGCTGGAAATCGATCCTCGCCTCCTCGCGCACCGACACCGTCAACAGTCTGCTCGATCCCTACTCGGCCGTCGTGTGGAGCGGCGTCGTGCCCAGCATCCGGTCCGCTGCCAGTGAATGGAACCCGCGCGCACACCAGCCAATGATAGCGCTGCTCGATGCGTGGGCACCGCTGCTGCCCGCCTGGATACTGGACAACGTGCTCGAGCAGATCGTGCTGGTAAAGCTTACGGCGGCGGTGATCGAGTGGGACCCGCTCACCGACACCGTCCCGATACACTGCTGGATACACCCGTGGACCGAACTGCTCGGGCCGAAAATGGAAGGCAACATCTATCCGGCCATCCGGGAGAAGCTGGCCCGCGCCCTGAAGGGCTGGCATCCGGAGGATCGTTCCGCCCGCGCAATGCTTACCCCCTGGAAGGGTGTCTTTGCGGAGGAAGATCTGCAGGTGTTTCTGGCGAAAAACATCATCCCCAAGCTGGAGCTGCGGCTAACCGAGCTGATCGTCAACCCGCTGCAGCAGGATCTGGAAATCTTCAACCAGGTGTGGGAGTGGCACGAGCTCATCTCACCCCTGCAGATGGCCACCGTGCTCGACAAGTACTTCTTCCCGAAGTGGCTCCAAACGCTCGTGATTTGGCTGAACCAGTCGCCCAACTTCGACCAGGTGTCCCGCTGGTACCAGGGCTGGAAGGCTCAGTTCACGGACGACGTGGTGCGCCATCCGAACATAAAGGAATGTTTCCGCAAAGCGCTCGAGCTGATGCAACGCTCCATCGGGCTGGGTGGATCGGGTGCGGGTGGACCGAGCTCTTCGCCGCCGGTGATGGAATCGATACCGCCGCCCCCGAAACCACCGACCGTGACGATGATGGACATGCAGCAGCTAGACACGCAGCCAACGCTCGAGTTTAAGGAGCTGGTGTCGCAGAAGTGTGCCGAAAGGGGGATCATCTTCGCGCCGATGCCGGGCAGGAGAGAGCTGGGCAAGCAGGTGTACCGCGTGGGCAAGCTGTTCTGCTACATCGATCGGTCCGTGTGCATCGTTAGTCCGGATGGGGGCGTTAGCTGGACGCCGATATCGTTGGCGGCACTGCTCGAGCGAGCGGTCAGTGGATGA
>Merged.15201.1 chr3R:20266393-20266805+chr3R:20267158-20268394 - extracted CDS from 393 to 1238
ATGCTACGATTTGCGCTGCTGTTCGTAGCACTGGCGGCATTCGTGGCCGCCGGGCCTACGGTAAGAAAGGATGAGGCGGCGAACGCCATAACGCCCCCCACGGAACCCGTGGAAGTTGAAGTGAAACCAAGCGAGGAACCTGTCAAGCTTCCGGTCAGTAACGATGAGCCAGCGTACGATGCCACCAGTACCACCACGGCGAGCGAGACGAAACCCACGGAAAGCGTTTCCACCACAACGGTACCGTCGACAACGGGCGAAGCATCGCCATCGCCATCCCCAACCACCTCATCCTCGACCACCACGAAAGCACCCACCACGGCCGCCAGTGTGACGTCCTCGGTGCCAACGACCAAACCTCCCCGCAAGACGATCACGTTCGATCAGCGCCAGGAAGGGAAGTACAACATTCGGGCCGATTTGGAAAACTTTGTGATCGTGGTCGTACCGTCCGGTTCGTCTTCTGGCGCTTCGCTGCTCGATCTGCTGACCCGCTCCGCCCACAAGAAGGACGCCCTGCATCAAACGCGCAAAGCATCGCACAAGCGCAAGCACCACAAAGCTCACTCGGCCGCCCAGAAGAAGATCGCCCAAGCGACGCCGGAGGTGATCGTGCTGGACGAAACGCACCAGCGGTCGGGCCAGCTCGAGACGGAAGAGTTCATCGAGGGCCGCACACCGTACAAGGTGGATCTGTCGAGCAGTGCGCGCAGTGTCGATGGGGCCGATAGTGATGACCATCACCACCATCAGGCAGCAGCAGCAGCAGGCAACAAACCATCATCGTTCACGTTCAGCCTGGAACCGTCGGTAGCGGCGGGCCGTTTGGTTCGCTTCCCGTCAGCCTAG
>Merged.15202.1 chr3R:20266393-20268394 - extracted CDS from 393 to 1805
ATGCTACGATTTGCGCTGCTGTTCGTAGCACTGGCGGCATTCGTGGCCGCCGGGCCTACGGTAAGAAAGGATGAGGCGGCGAACGCCATAACGCCCCCCACGGAACCCGTGGAAGTTGAAGTGAAACCAAGCGAGGAACCTGTCAAGCTTCCGGTCAGTAACGATGAGCCAGCGTACGATGCCACCAGTACCACCACGGCGAGCGAGACGAAACCCACGGAAAGCGTTTCCACCACAACGGTACCGTCGACAACGGGCGAAGCATCGCCATCGCCATCCCCAACCACCTCATCCTCGACCACCACGAAAGCACCCACCACGGCCGCCAGTGTGACGTCCTCGGTGCCAACGACCAAACCTCCCCGCAAGACGATCACGTTCGATCAGCGCCAGGAAGGGAAGTACAACATTCGGGCCGATTTGGAAAACTTTGTGATCGTGGTCGTACCGTCCGGTTCGTCTTCTGGCGCTTCGCTGCTCGATCTGCTGACCCGCTCCGCCCACAAGAAGGACGCCCTGCATCAAACGCGCAAAGCATCGCACAAGCGCAAGCACCACAAAGCTCACTCGGCCGCCCAGAAGAAGATCGCCCAAGCGACGCCGGAGGTGATCGTGCTGGACGAAACGCACCAGCGGTCGGGCCAGCTCGAGACGGAAGAGTTCATCGAGGGCCGCACACCGTACAAGGTGGATCTGTCGAGCAGTGCGCGCAGTGTCGATGGGGCCGATAGTGATGACCATCACCACCATCAGGCAGCAGCAGCAGCAGGCAACAAACCATCATCGTTCACGTTCAGCCTGGAACCGTCGGTAGCGGCGGGCCGTTTGGTTCGCTTCCCGTCAGGTAACTATCCCCAGCCGCAGGCCGACGGGCGGGCGCTGCGGTTCGGCGGACATCCTAACACTAACACCCTGGCAGCCACCACCAGTAGCAATAATCCTAGCGGTAGTAGTACTAGTGCGACTAACAACCTGCGCCTACTTCTTCCTCCTGGTGATGGGGACAACGCGCAATCACGGCGTGACGGTAACTCCCTGCTAGTGCTTCGTCCGGGCAGCGGCAGCGACGGCGGTGCGATCGGGCGCGATGCCGACCCGGGTGACGATCGGCTGCAGTCGGCGGGCGGCTACCTTCCACCGGCCACCGTACTGGTCGAGCCTTACCATTCTTACCATGCACCTTCCTCCTTCGACAGCCTAGAGTACGAGCCGGCGCGCTCCGACGTGGACATGACGCAGCTGCAGCTCGAGCCGGACTACCGGGAGTACGACGAGCTGACGCCGATCGGGGACGAGACGGACGGTGGACTGGTGGTGGGGGATTGGGAGGAGCTGCGGCTACTCGGTGCCCAGGAGCAGTGCGGTCCGGACCGGAAGCGGGACAGTTACGGCGTGTGTCAGTTCGTGCAGCCGTGA
>Merged.15278.1 chr3R:21135419-21136811+chr3R:21136877-21136895 + extracted CDS from 807 to 1136
ATGTTGGACGCTACGGATAGTACGGATATGAGCGAGGAGGATTTGTTTGCCTACCAAGAGTGGTTTACGACGCCTCCGAATTTCGCTGAAATGGAGACGACGGCTAACGACCCCACTGTTGGTAACTCAGAGGAAGATACGTCAGCTTACATCCCGGAAGAGCATTTGTACTCGGGAGAGTTCGCACCAAGGCTTAAGATTACGTATACGCCTTATTCGGCACTGCTGTACCAGGAGGATGAGTTTGGGTTGGAGCTGCTGTGTCCCGGCTACTGGTTGCAAAGGGATGTGCTGCTTATTCGTCTCGAATGTTGGCTCAAAAATGTCGCGTAA
>Merged.15285.1 chr3R:21168674-21169543 + extracted CDS from 110 to 847
ATGCAACGATTAAAGCTAATTCGTAAGCCCATTCAACAACAACAACAACAACAACAGAAACCAGCAGCTTCCAAACTAACGAAATCGAACACAATCGCACCGGCACACTGTCCCCAGCCGGACTGCGACCAGATCCTGCTGGCGTCGAACTTCCTGCAGCACTATCTGCGCGACCATTCGCACCTTAACTTCATTGCCATTGAAGACCGCGAAACGATGCTGTTTCAGTTCGAGGAAAGTGCCTTTCCGCTGAACGAACCGTTCTGTCTCGGTATTCTGGCGTACGGGGGGCGTGAACCCTGCCGGCCGGAAAACAGACCCGCCGCGGTGGGCTACGCAACGGAGAATCAATTTCTCCCACAGCAGTACAAATATCTGAAGGACTTTCTGCCGGTGCTGGTGATGGGTTGCCGCACGACACGGTTTCACGAGGAGGTGGCGGTTGAAGTGCATCAGCAGGGTGAAGAACGGAATGTTTCGTTAGTGTTTTGGCTGCTGACGATGAGCACAAGCGTTCCGTTGCTTGGGTATTTGTCCGTGAGCGATGTGCTGTTGCGCCATCGGCGAAGAAGTATGGTGAAGTTGCGCGAGCTGACGAACTCGAGCTCGGAATTTCCGGGCATCGGTTGTCTGTCCAAGGAATGGAACCTGCTGCAGCTGCAGCGGAAGGAAATCGATGTTCTATCGCACGGAGGGACATCGTTGATAAAGCTGGAAGTCATGATTGATGGACCATGTTAG
>Merged.15308.1 chr3R:18607143-18607298+chr3R:18659394-18659986+chr3R:18660057-18660296+chr3R:18660388-18663103 + extracted CDS from 114 to 1202
ATGGAGTTCCTGTTGGACAAGGAGAACCAACGGAACGTTCTGCCGCCGGAAAATGAGCTACAGAAGTCACACGAAACGGGCACCAACCTGAGCGAGCATCAGCTGCGCGTGCAGGCCTCCCTGCAGCGGCTGAACATCCCCGACTGGTACAAGCAATACTCGGGCAAGGATGGTCCGGGCAACGCGACGCCGGCCGGACCGACCACAGCCGCCGGTACCGCCGGCGCAAGCACCGGCGGCGGCGGCATACTGCGCAAGCGCAACAGCGACGTCGGACGGTGGACCGGGCTGAGCTCGAAGACCACTTCGCTCAGCTCGCTCGGATCGCACCGGTCGGACCGTAGTCCAGTGATGCTGAGCCCCTCCGCACACAGCCACCACGGTCAGACCGGCTTCTCCCGATGGTCCACGTCCCACCTGAACTCGAACCAGACGTCCCCGAGCGTGTCGACGCGCGGCTCGTTCACCCGGGGCGGCCTGAACGCGAGCGTCATCTCCGGCTACTCGACCGCGTCCGCCGCGACCGGTGCGAACCACGGCAACGGCAGCAGCACGATCCGGAACTCCTTCCGCCAGCCGTACCTGGGTTGGCGCAGCCAGGAGAAGCTGTCGCAACCGCGCACGCCCGCGGAACGATTGGCATCTTCACTGCTGCAACAGCAGCAAGGCTCGAGCAAACAGAAGGACCACCAGCAGCAGCAGCAACAGTCAAATGAGCAGAAGGGCAAGCAGCAGCAGCAGCAGCAGAAGGACGAGTCCGTCGTCACGCCGGAAATTCAATCCTCCATCATAGAAGTCACGTCAGCGATTGTACATTATGTAAATGACCAAACAAATCGACACTCACGCAGTAGATCGACTAGTCCAAGCCAAAGATGTTGGCTAGAAAGTTCGTTTGTTGGTACCCGGCCCCTCGATTCCCCCCAGACGCCGCTGATCGAGAACAGTTCCGTTCTTGGTTCCGGCCACCAGCAGCAGCAGCACCAGCAGCACCAGCATCAACAGCAGCAGCAGCAACCGCATACGGCCGGTGACCATTATCGGTTTAATGCTGGCCGGATGAATGGCGTCGGTGAGTCGACCCTGATCTAG
>Merged.15444.2 chr3R:23474718-23475435+chr3R:23475549-23475646+chr3R:23479696-23480009+chr3R:23492126-23493507 - extracted CDS from 1164 to 2072
ATGCTCGAGGAGAGTGAAGAAAGTTTCGAACAAGACGCTAGCAGCAGTGGCGAAAACCCATCCCCCAGCCGGCACGAAAGTGCGGAATCGACAACCGAGCGAGGTGGCGCACCGGACGAAGATGACGATGCTGGTTCGGTAACGGGGACAACGTTAGGCTACAGTGCGGTGGCCACCACGCCCAAGATAGTGGTGCGGCCCGTGAAGCAACTAAGCCGCTACGAACAAGGCCTGGAAGACTACGACGAGGCAGCGGACCGTGCCGAGCGCGAGCAGCAGCAGCAGCAGCAGCAGGAGCAGAGCGTCGACCAGCAGTACAACAATATGGTGAAACCGATGCTGACATTATTTAATGTGATAAGCACAGTTTTATCGTCCGGAAGATCAATGCGCACGGTGACAGAGGGCTGGCAGTGGCCGGCAGCAGACGACACCGAGCGAACGTTAGCCACCACCGATGACGGCAATCCTGGCAATAAAACCGAGATCATCACGGATGGCGAAAAATCAACAAGCGGCACCGCCGGTGGAGCCACCGCCGAGGGTCGCTACATCAAGGGAGACCCGCTGAACGGATACTACGATTTTATCATCAGCGAAGGGTCGTACAAATTTTGGGCCGTTTTCCAGCTCGTGACGGCCGCCGTGGTCATCTACTCGACGCTAACCGCCATTTACTACTCGAAAGTGGCACCGCTTACGGCGGATTACGACTATATCGATTATCTGAACGGTGGCCGCTCGTTTGCCGGCGCACGGCCGTTAGATGAGACGGGTTCCCGGTCCGCCCAAACCAGCGGCAGACGCGCGTCGGGATGGATGGACAACCTGTCCAGCAGCAGCTGGTTCGGTCCAGCTGCACAAGGCTTCACGATTGTGATGGAAGCGATCGAACGGCAGCAGAAATGGTGA
>Merged.15470.1 chr3R:23689879-23692087 - extracted CDS from 3 to 2015
ATGTCCAGGAGGGTACAAAGTGTCGAATCGGTTAACTGTGTCCAAAATCGCGAGGATACTGGCACACAACCTGATGATGAGCGTGAAGATGAAGGCGAAGTTGCGCAAGCCGATTTCGAGGACGAAGAAGAAGTCGTGGATGCGGACGTTCACGACGATTCGGATTTTTTTCAAACGGCTGTAAGGGCATTGACGCCCAAACGGCCACAGCGAGTATATACGTTTCGAGACGTGGAGGACAGTATCGAAACGTTTGGCGCGGAAGATGGCCACGACGTGAAGAATTGGCTATCGCATCTAGAATCAGTTTCGCGATCCGCAGGGTGGGATGATGAGCAAATGCTCATTATGTGTCGCAAAAAGATGACGGGTACGGCACGAAAATTTATAAATTCTTTGCGTCATGTAGGAAGTTACGCGAAGTTAAAGCGAGAATTGATCGCTGAATTTGCACCATTTGTGCGTTCGAGCGATGTACACCGTATTCTGGCAACTCGGAAAAAAGGAACGGCCGAGACCATGAGAGAATACATTTATGACATGCAACGAATAGCCGTACAAATCGATCTCGATGAGCCGAGTTTGTGCGAGTATATCGTGAATGGTGTGACTAATGACGATTTTTACAAATCGTTATTGTACGAGGCTCAGACGATTTGTGATCTGAAAACAAAGCTACAGAACTATGAAAAAGTTCTAAAGGCTCGTAACAAGAGAGTGACGGACAATGAGGCTAAGCGAGCGAGCTTGCCTAGCAAGGAAGACAAAAGAGCGGAGCAGCGCTGCTACGTTTGTGGTAACAAAGGCCACCTAGCGAGAGCGTGTACGAAAGCGCAGGGTGGTCCGAAGTGTTTTGTATGCCAAGCGTTCGGGCACAAAGCGAGTGAGTGTGCGCAAAACAAAGATATGGTTGTAGAAGAGATAAACGTTGTGGAGGAAACAGTAGCGACGATCGAAATTGTGTTGAACAAAAAAGTGGTCAATGCTTTGTTTGACAGCGGGAGTAAGCGGAATCTTATGACGGAGGCTTGTCATAAGAAGATCGGGGGAAGAAAACTGAGCGATGCAGCGATGTGTTTTCGTGGGTTTGGCGGTCTGAAAACAAAGGCTCTTGGTGTGTTTTCGTCAGACGTCGAGATTGACAATAATGTGTTCAAAGAGGTACATTTTTTTGTGGTGCCAAACAAAAGCGTGTCGTATGAGGTGGTTTTGGGCAGGGATTCTCTGAATTATTTCGGAGTGACGATGACAACGGCGGGCGTCAAAATCAATCCGTGTGGTCCAGCGATCGAAGTGCTTACCATTGTGTGCGAAAAGGAGGAAGAACTCGATGTTCCTTCCCAATTTGCGAGCGAGGTTAAGACGTTGGCTTTAGAGAACAAAACAACGATGCGCGTGGGGGGTCAAGTAGAGAAAGAGATCAACTCACACGATGAAAAATCAGTGCGTGTTTCGCTAGTAGAGCAACAAGTGTTGGAGAGAACGATCGATGAACCGTTAGCAGCGAACGTTATAATAGGAAGTGAGAGTGTTTTCGCGAGTTCGGTTATGATAGTGACGAGTGAGCATTGTGGGCGAATGCAAGCAGACGACGGGGATTCTACTGAGAGGGCGCAAGCGGTGCTACGAGAATCCAGCAAGCTGCAAGCGCGGTCGGCGACGATTTTCCGGGAAGGAGAACTGGTGAAGATCGAGCAGGTGCAGTTTGCGCCTAGACGGAAGAATGCAGCTGAATTTCTTGGGCCAAACAAGGTGATGAATGTGCGGCCACATGATCGGTACGACTTGGTGAAAATCGATGGCGATGGGCCAAAAGGGACATCGACGGCAGCATTGCATGTCCAGCCTTATCAGTGGTTGTGTTTCAGTGGAGATCCTCCGGGGCGGATGGATCTGTCAAGGAAAGGCCGTGTGAAATGGGGAAGAGTAAGGGGAATGTGCGCGAGCGACAGAATGTGCGCGAGCGACAGAATGTGCGCGAGAAAGAGAGATACTAATGAGAACGTGCGAAAATGA
>Merged.15492.1 chr3R:22790793-22793686 - extracted CDS from 423 to 2585
ATGTTTAATCCCGAAGGCGATGCCGAGATGGATGAGCAGCGACGTTTGTCTCTGAACGGTGCAAGGGCTCTGAACCCGGGCTTTGTTCAGCCAACGCAAAGTGCACCGATGCAACCAGCACAACCGCCATCGCAAAATCCCGTTGCTTCATCGGCACAAGCAGGACTGGCCATGAACGGTTCTGAAACGGGAATGTTTTTGCAAATGCTGAATCTTATGCAGCAGCAAATGCAGCAGCAGCAGCAACAGCTATCTCAGCAGCAACAAATGATGGCACACATGATGCAACAAACACCACACACGACAGCGCAGCCCCAACAACAAGCCCAGCAGGCTCAACAGTACGCACAGCAGCCCGCAGCACCAAGGAATCCAGAGTTGATTATGGATGCTTTGGCAGGAAGCATCAACGAGTTTCGGTTCGAGGCAGAATCCGGCGTGACGTTCCCTGCATGGTATGCACGTTACGAGGATTTGTTCGTGCAAGACGCCTCCCGACTAGAGGATTCAGCGAAAGTGCGGCTGCTCATTCGCAAATTGGGCACAGCGGAACACGCGCGGTACTGCAACTTCATCCTTCCCCGTGTTCCCCGCGACCTCACGTTCGACGATACAGTTAGCAAACTGAAGGCCCTATTTGGAAGCGCGGAGTCCCTACTTAGCAAGCGATACAAGTGTTTGCAAATTGTGAAAGCTCATAACGAAGACCTGATGACATTCGCATGTCGGGTTAATCGCGCTTGTGTTGATTTCCAATTCAGCGCTATGACCGAGGAGCAGTTCAAATGCTTAATGCTTGTTTGTGGGTTGAGAGAGGAAGGCGATGCTGAAATCCGCACACGGCTTCTTGCTCGCATCGAGGACAAGGCAGACCTCACGCTGGAGCAGCTTTCTGCCGAAGCTCAGCGCATCACAAGCTTGAAGGTGGACAGCGCGATGATAGCCACCGAGGGAAACGAGCGAGTTTTCGCTATGCGCGGTGACTACAAGCAGCGGTACGCGCAGCAGACACAACGCAGCTTCAGCAAACAGCAGCATCCTCAGCAAGCAGACCGAAGCGCACCAGCAGCGAAACCACCGGGTCCATGCTGGTTATGCGGCGATCATCATTGGATACGAGATTGTTCGTACCGGTCGCATAAGTGCGAGGATTGTGGCAAGTATGGGCACCGCGAAGGGCATTGTAACACTGCAGGGCGGAAGAAAAGAAAAAATAATTTCTACAAGCGCTCTTCAGTAGCGACAAGGGTAGTTTCCGTTAATATTTTTAGCGTACAACAAAACCGGAAATACGTGACTGTCCATATTGGGCAGAAATCGGCCAGGTTACAGCTCGACACTGGCTCGGACATTACGATCATAGGACGAAAGACCTGGAAACAGCTCGGCATGCCAAATCTATCTCCAGCGCAAGTGCACGCGAAAACGGCAACTGGTGCACATATTCAGCTGGATGGCGAATTTGAAGCGGATATCACGATTAACGGAAGGACTGAAACGGCGATAATAAGAGTCATTCCGTCAGATTTGCAGCTATTAGGAGCCGATGTAATCGCTATTTTTTCGCTTGCAGCCATGCCGATGAACCAATTTTGCAACAGAATAGCGAGCGATTCTGCAAAATGGGAGAAGAAATTTCCAGCTGTTTTCCACGGTAAAGGTTTATGCACAAAAACCACTCAAACGCTGCCTGAGGAACATGATCGGGGCTTCAAGAGTGGTGATTGCGTTTACGCGAAGTGGTATTCGCGCAACTCTTGGAAATGGGTTCCCGCGCAGGTTGTTCGCATGATAGGGAATGTGATATATGAGGTTAAGACGGATGACGGCCGTATGCATCGCCGTCACGTAAACCAGCTGCGGAAACGGGACATCGGCAGTTCAGAGCAATCAACTAATCTCGCGGCTCGTACGCAATTGCCGCTAGATCTGCTCATCGAAGGACCAAGAGATGTCGTGCCAGTTGAGCACCCTACAGTGATATCCTCACCGCTCCTACCATCATCATCCGACGGGGTCCGTGGTATGACCTCCTCACCGCCGTTACCATCTCCACGACCAGTACCTGTCCAACGAAGAAGACGTCAGCAGCCGGTACAATCGCCACGCCGGTCCAACAGGTCCAGACGATTCCCGCGTAGGCTTGATGGGTACCTGCTGCAATAA
>Merged.15581.1 chr3R:24787697-24794520 + extracted CDS from 602 to 970
ATGGACGCAAACAAACCAAACCAAAAAAAAACTCTTCTCAAACACGCACAAAACAAAACACGGAATGATAAAACGTGTGCGCGCAGAGTGCAAAAGCCGTCGCCCACCAGCAGAGGTGCAGAAGCGAAGGCGGCGCACCAGCAATTGCAGCATCCTGCAGGAGGATCCGCGGCATCCAATGCGGCCGGACGGTTGCGCACGCAACGACGCAAATCGCACTCGTCCACCACGACGACGACGACGACGACGGCCGCCGAAGAGTCCTTGACGACGGTGACGGCATCCGGGACGACACCGACCGTACCGGGTGCAGCGGGCAGTGCCAGCAGCGGGACCAGCAGTAGTGGCCCAGCCCGACAGAATACGTTATGA
>Merged.15834.1 chr3R:28964588-28965256+chr3R:28965363-28965620+chr3R:28965818-28966111+chr3R:28966197-28966475+chr3R:28966652-28968704 + extracted CDS from 674 to 3424
ATGAGCAAGCCGTCTCGTTATATATCCAGCGTTTGGAAACATTTCGAGCGCCTAGGCGACCGTGCAAAATGCCAATTCTGCCAAAATACGTTCTCCTTCTCGACCGGTTCGACGGCCAACCTGAAGCGGCATCTCGCCCGCAAACATCCGACGGATCCGCTGCAGGAAATGTACGCCGAGGTGGCGGAGAGCGAACCGTCCTCACCGCCCGAGGAGACCAACGGGGAGCAGACGTGGGACGACGGCATCGAAGGCATACTAATACCAAAGGTAGAGTGCGTAATGCCGCAAGTGGAAACGAAACCGAAACCCCAGCAGCTGGTGTCGAGCGTCTGGAAACATTATGATCGCGACGGATCGTCGGCCAAGTGTCACCATTGCCCTAGGGTTATATCGTATTCGCACGGGTCGACGTCGAACCTAAAGAAACATTTGATCCGCAAACATCCCGATGCTTCGCTCGATCCCGAACCAACGCCGGACGATGAGCTGGCAGGAGAGCAGGGGGAAGACGATCCTTCGTCACCATGGTCAGAAGGCATCGAAGGAATAGTTGTCCCCAAGAAGGAGCAAGCGACGCCGGGCGGCAAAACGTACGCGGACATTTGGAACCACTACGATCGGGACGGTACGATGGCAACGTGCCACTATTGCTACAGAAGCATAGCATTCTCGGCCGGCAGCACGTCCAATCTGAAGAAACATCTGACACGCAAGCATCCGATGGTAACGGTTCAGAGCCGTCCGGCCAAGAAAAGGCAGAGCCTGGAGCGCAAGGTGAAATTACCACAATCACCAAGACCGCTGAACGATTACTTCGATGAAGATTCAATCCTACCGGCAGTGGGGCTACAGCCCAGAAACAGACCGAAACCAACGTCCAGCGTTTGGAACCATTTCGATCGCAGTGGCACAACGGCCAAGTGTCGCATCTGCCTGAGAGTGCTCACCTATGCCGGCACGACGTCGAACCTGCGGAAGCACATCCTTCGCCAGCATCCCACGCTGACGCTAGGCAAGCAGGAAATGACGCGGATTCATCACGTCACGCTGCCAACGCCACCGCAGCGCCCCGACAGTGCGGACGACACGGAACGGCCATCATTCACGGCCAAGCCGTTTGTGTCAGGCTCTCCGGATGAGTCGAGTGACAGCGAGCAGCAGCAGCCCGCTCTAAAACCGCTCACCGAAGCCAGGGTGGCAAAAATGCACGAGAGCATTGCGCTGATGATTTGCCGCGGCAATCATACGTTCGCGATGGTAGAGGAGGAAGCATTTCAAGCGCTGTTCACGCAGTACAGCCACCGCGAGTTTGAAATGTGCAGCAAGTTTACCTTCAAACGCCTCTGGCTGCCGCAGGTGTACGGCAAGGTGCAGAGCCGTGTGAAAGCTGAGCTAGCGACGGCGCGGGCCATTTCGCTGGGCGTTAATTCGGCGACAAGCGTCAACCACGAATCGGTGCTAAGCGTTACGGCCTATTTTATCGATCAGAATGGGAAGCTGTCGAATGCGCTGCTGGATTTTGCGCGCTGCACACCGAGCTACGGGGGAGAGAACGTGGCAGCACAGCTGGCCGAAGTAATGAAGCTGTTCGAAATTGACGGCAAGGTGCTCTCGATCGTAACGGATAACGATGACGCCAGCGTGATGCAGGCAGTAGAAACGCTCAATATTCCCCACGTTGCGTGCTTCGTGCATTCGATCGATCCGATCGTGATGCTGACATTGAACAGCACCATACAAGGCACACTAGACGAAGTGCGGCACGTGGTGGCGCAGATCCGCAGCAGTGCGAAAGCACGCGAATTGGTGGAGGATATCGAAAACAGCGCACGCATTACGACCCTAAAGCTGGACGTACCAAACGACTGGCACAGTACGTTGGACATGCTCGGTCGGTTTGTGGCGTGCAAGGAAGCGATCTTGGCCTGCTCGGCCGAGCTAAACATTGCGTGCAAGCTGGAGGGTAAAGATTGGCTCATGCTCGAGCAGTCGACCCGGGTGCTGCAGGAGCTCGCTACCGCAGTGCACGAAGTGTCGGCCGACAAGGTGGTCACCATTTCCAAACCGTGCGTGATGTACCAGCTGCTCGTTCATCGGCTGGAAGCGATGGCGTTGGAGCAGAACGTCCTGATGGATGTTTCCGCGATGGCCGCGACACTACGCGACAGTATCCGGGAGTGTTGCGCATACGTGCGCAGCAGCCCACTGCTAACGCAGGCCGTCATGCTCGATCCCCGCTACAAGGCCGAAGGGTTCATGCAGGACGAAGAGTGTTTGCAAAAGACGTACGAAAGCATCGTCGAAGAGATTGCTGCCCTGCAGTCGGACGGTGGCGATGGTGGCGTACCGATGGAGCTAGATAAGGAATCGGAAGCGGAACAGTCGCGCACCAATGAAGAGGCACTGTATCAACTGTTCGAAGCGCACAAACACAGCAAGCACGATGGATCGGCGCTAAAGGTAAGCGCCCAGTACGAGCTGGACTACTACCTGAAGGCGAAACATTTGCAGCGCAAGGGGGACCCGCTGGAGTGGTGGGAACGTAACAAACACTTCTATCCGAACCTGTACAAACTGGCCAGCAAAAGGCTTTGCACACCGGCTGCATGCGTTTCGGCAAGCGGGTGCTGTGCAAAGGCGGAGGTAGAGTGTCGGGAGCGTAAGAACCGGCTGCTGCCGAAGCGAATCCAGCAGATGGTGTTTATAAAATACAATCACCACCGCTACCAGGCGGATATAGCAGAAGATTGA
>Merged.16309.1 chr3R:21751690-21755993 - extracted CDS from 1870 to 2508
ATGTCGAACGTACCGGCAAAGTTCCACAGCCTGTGCCGACTGTGCCTGACGACGGTTCGGGAGTGCGATCTGCCCGAGGCGACGGTCACCTTTCGCGCGGAGCAGCATCATCATGGCGGTCAATCGAACGGGCGCCAGCGTCATTCGCCAGCAAATGGCCAGGACCTGCACCAGCAGCAGCAAGTGCCCGAGCACGAGCTGATGGAACAGCAGCAGCTCCCGATCGTGGAGTGCAATGTGGAGATTGTCTGCACAGAGGATGACGAGGAGGTGGTCGTCGGGGCCGGCAGTCAGCCAGATGGTGCCGCTTCCCCGCACGTAACGAATGATTCGGAAATGATGGACGGTGGCGGCGGCGGTGGTGGTGGTGTAGATGGCGGTGGTGGCGGAGGCGTTGAAGCATCATCCTCCAAGGATGAGCAAAGAAAGGACGGTGGCGAAGCAAGTGCCCTTCCGGTGGTCGTCGCAGCGAACGGTGGCGATGGGAATCACAGTGGCAACAGCGGCAGCGGCAACAGTGACGAAGATGACGACTACGAGGATGACGACGTATTCAGTGCCGGCCACATGTATCCAGATCTTCCGAAGCGGATATGGACGTGTCTTTCAATTAAGGTTAGTAGTTTTTACTTTGTTTTTTAG
>Merged.16339.1 chr3R:35984146-35986026 - extracted CDS from 260 to 676
ATGGCATCCAGGCAAGATAAAACGAAGCGGGAAACGAACGCACCACCACCGGATTCGTCAGCGGCACGCAGCAGTAGTGCTGGAGTTTGCAAACCGGGAAAACAAACCCGCAACCCGTACCTGAACTTTCTGCGCGACTTTCGGCGCAAAAATTGTCACCTCCCGGTGGTGGAGGTAGTGCGCCAGGGTGCCGCCCAGTGGCGCCACATGACGGACGAGCAGAAGCTACCGTACGTGAAGATTGCGTTCTACACGCCGCTGAAACGTCGCCGCTGTCCCGTGTGCCCCACGATGCCTGGCAGGAGGATGGGACAGGTGGCTATGAAGCAGCGGCGACGACGACGACGACGGTCAAACGCACACAGGATGCCCAAGAGTGGCAGAAATCAAGTTAAGCAGGAAAAGCCCAGCAGTGGTTGA
>Merged.16359.1 chr3R:35068792-35072914 + extracted CDS from 858 to 2210
ATGGCGTCTAGTTCAGTGAAGGTGCCTGTCGTTGTGCTGCTTCTTGCAATCGCCTGTACCGAAGGAAGTCCCTTTTTCGGCAACAATTATGTGCTCCCGCAAGGTGCCCGGCTTGCCAGTTCCGCCACCGCGGTGGTGCGCAATCTAGACGCCGCCCAGCTGCAGGTTCGTGGACTGAACCCAACGTCTTCAAACTTTCTCAGCGCTGGAGCGGCGGCACTGCGCGATTACGTCGGCAATACGACGACCGTGATGGGGCAGGTGTTCCGCGAGGTGGCACAGGTTGCCGTCGATCGTACCACGGCACCGGCCGTCGTCTTCACCCGGCTTACGCTGGCCGTCCAGGGTGTGGCACAGTGGAACCGAAACCTATCCAGCTCGCTCGAGGTGTTGAAGGAGGCGTTTAACTACGATGTGAATTCCAACACGGCCAGCTATCTGGAAAAGTTGCGGAATGCGTTCGGTCAAAACGTGCAAGAGCTGGCGGAAGTACTCGTGCGGTTGGGTGATGCGGTCCTCCCGGTTGCTGGACAGCCGCTAAACACACAACAGTTTCTGCAGGTAGTGTCGGCAAATGGGACACTGCAGCAGCTGCTGGATGTAGTGGAATACACTGTGCGATTATCAGGCGAGTACTCGACGAGTGTTAGCACCCTGGTGGCAGCAGTTCGTGCTGCCAACGACTTCCAAGCCCGATCGTATGCCTTGCTAAGAACAAACCAGGCATCTATCAACACCAACGTTGACCGGTACAATACTGCATCAAACACATCGTTCTACCGCTTTCTAACGGCGGCCGACTCGCTTCTAACACACCTCAAAGACACGAACGAAAGCTTCGTCTTCCGCTGGCCGCTACTGTTTAGCGAGTCCGTACATCAGAAGCTAAATCTGCTCAATCATTCGATCGATCATTTGACGGGGAACTTGCTGCAGCGAACGGTAACGGTCGCTCAGAATCTCGAGCGGACGAGTGCCCTGTTCAAAGAGGGCAATAACCCACTCAGCTACCTGCGAGAAGAAACCGATCTGTACACGCGCGTCATGCTGGACGTACTGAGTGGTGAAAATTTCTGCGCAACTGGATTTGTTACGACGTTTAACGCGCTTCCAGCACAGGTGACTTCACGTGTAGCGGCATGCCTAACCGAGCAGACGAATCTCGAAAATCAAGGCTCATCGCAGCTGGTGTCGCTTGCGAATAATTTCCTACGGCCGTACGTTACCGCAGTCTATGGGCGATTGAATATCTGCTTCCAGCAACCGTTCGAAAGGATGAGCGAATGTTTGGATGATGTAAGTAGTGAAGGTGGAGCTGTAAATACGAAGGAATTAACGCGGACATGTTTTGATTGA
>Merged.16360.1 chr3R:35069641-35071491+chr3R:35071570-35072873 - extracted CDS from 110 to 1504
ATGCATCGCTCGTTCGTCAATGTGCTGCAGCTGGTGCTGCTGGTGGCGGTAATGGTGTTACTAAGTGATTTATCAAGCGTTTCCGGCGCTTCTAGCAATCCGCTAGCAGATGACGAGGAGGTGACAAACGCTACGATGGGTATTGTGGAAAGTGTATCCACTGCCCGTGCCGCCATGGAACGCTTCAAGCAGAGCGTCCCAAGTGTGGACTATCTGCAGCTGGCCACAGCCGGGCTGCAGGAATATGTGGCCAATGTTACTGGGAGGTTCGAGGCAACGTTTAAAGACTTCACCACGCGTGAGCTCGAATCGGTACAGCACGCACTGATCGAAACGATCCGCTACCTGAACGGGTACGAGTCCGTCAACTCGATCTCGATGCTGCAAAACCTCGACTACAGCATGTACAACCACAACCTGCTGCGCTCGATCAACAGTGATTTGCGGATCGCATCGATCAGTCTGTCGGAGGCGTTGTTCGAGCAGCGCGACGTGAGCGTCGCGGTGGATGACATCTTTGCCGCAACGGATAAGCTGCAGGAAAATGTGATCCGACTGGCGGACGTTATAGAGAAAGGAGAAGCCTGGACGGTGGAAACCAATGCACGGGCCCTGGCCGCCCAGCAAGGGTTCAACGAATCGATCGACCAGTACCTGAACGGGTCACTGACGCAGGTGGAAGATATCGTAACGGCGCTGGATGATTTGCGCACCTATGAGGAGGATATGTACCGGCGGTTTAAGGAGAAGATCTCGATCACCTTCCCAAAATCCACCACCAACTACTTTATCGCGCTGAAGAAAGCGCTCGAAAATACGATCCAGAAGATACGCATCAACTTTGAGAATCTGAAGCTCTACAAGCACCGAGACATTGAGCAGTGGCAGTCGCGTGGTTCCATTACCGCCCCAATCGGTTACATGACGCAGGTGGCGGTGCAGGTCGCATCCGATCCGATGCTCTCGAACGATTGCACCGAGTCGTACATCGACAAGGTGCTCACATTCCCGAACTTTACGCTCGCTCACGTGAACGGCTGCCTGGCGGAGCAGACGGCAAGCGAGGAGAAAACGTTCGCGATCATCGCGCAACTGCTCGACACGTACGTGGTCGGGGCGATCAATGCGTCGTACGGTGCGTTTGACATCTGCTTCCGGTATGCGCCGCGCAAGCTTAACCAGTGTTTGGAGTTGAACGGTTACGAAAACAATTGGGCTAATGGAAGAATCTATAATGCGGCCAAACAGGTGGAATCGTTGGTGGATAGTGAGATACAGCACAACTTCAATGCGTGTGTAGCGCAGAACGGGTACTTCCTGAACTATCACAACATTCAGGAGATGTGCATCTACAGCAAGAAACGAACGCGCTATCGTAATCGGTGGACAAAGAAGTAG
>Merged.16361.1 chr3R:35070329-35070945+chr3R:35071021-35071301 + extracted CDS from 365 to 811
ATGCTGGACGTACTGAGTGGTGAAAATTTCTGCGCAACTGGATTTGTTACGACGTTTAACGCGCTTCCAGCACAGGTGACTTCACGTGTAGCGGCATGCCTAACCGAGCAGACGAATCTCGAAAATCAAGGCTCATCGCAGCTGGTGTCGCTTGCGAATAATTTCCTACGGCCGTACGTTACCGCAGTCTATGGGCGATTGAATATCTGCTTCCAGCAACCGTTCGAAAGGATGAGCGAATGTTTGGATGATATCGTTGCTACCATTGACTTCAGGGATAAGTTCTTCCTGCTCGACCTTGCCAGCCATCTGTACTTCCAGCAGGTCCAGGAAGAGCTGCCACTGTGCAATGATCGCGTATTGCAGTTCGTTCGAAACGCTGGACTCCGTGAATCTTGTCGGATCATGTCTGCCGCCGCCGATACGTCGACGTATTATCCACTAGCATGA
>Merged.16411.1 chr3R:37306870-37315431 + extracted CDS from 388 to 873
ATGCCGTCGCCCAGCGTTGCCTCCGCGTCCTCGTCGGCATCGGTGCAGGAGGACGGAGTGGTGGGCGGGGAGCGTTCGGACATGTCATCGTTGGATCACCTACGGCAAGCGCTGCTGTCATCGGCGGTCGTGGAACCGCCGGGGTACGGTGAAACCGGCACGGACACGGACGATAGCGGGCTGCCGACGCGACCACCGTCGCACGTCGGGCACATCGATCGGTTTGACGTACCGTTCGATGGCGAGCGGCACCACCACCGACTGGTCGTGGAAAAGTCATCTTCGGAGAAGATGCTGCAAACGAACGTCCTCGATGGGGCGGAGTACTATCAGTACGCGTTTCGGCGCGGTTCGTCCGACGATCGGATGCCTTCTGGGGCCGCTGGCGGCGGTGCTGCTGCTGGTGCCTGCCCGCCCGACAGTGGTCGCGGCAGTACCGAACAAACGTCTGACGCTAGTCGCGATACGAACACTAAAAGAACGAAATGA
>Merged.16442.1 chr3R:37377377-37378740 + extracted CDS from 316 to 645
ATGAAGCTCCTTTGTGCCGGGCTAGTGTTGATTGTGGCGGTGCTTCATGTTGGCCACACGCTTACACCGATCGATTCGCCGGTCGATATGCTGGCGGAAGAGAGTCAGCTTCACAACGATCAAACCGTGGCGGAAGTCAACGACGAGACTGTGCGGGAAAAGCGAGGACTGAAATATCAGTATCACTACAAGGAAAAGAGCTTCGGAGGAGGATTGCTGCCGTTCAAGCATACGGTCGAGAGGAAGGTCCACATCAAGCACGGACACCATGGGCTGCTCGGTGGACACTACCGCGAGGTGACCAAGGTCAAGCAATTCGGATTCGGACGCTAA
>Merged.1646.1 chr2L:20661298-20663647 - extracted CDS from 690 to 1553
ATGATGATGACGCTGGACAAACTGGACACCGGCAGCAACGGGCGCCACAGACGCCACGCCGAGAGCAGCACGCCCGAACCAATGGACGGGTACTACATCGACATACCGACCCCGTCCACGCGCAGCGTCTCGCCCATGTCGGCGTCCGTTTCGCCCGGCAAGGAGAAGTCGTTCAGCTTCTTCAAGAGTGTGTACCGCAAGATAAGCCTCAAGTCGCAGGACGCCGACGAGCTCGATCAGCTCGGTGTGCACGGGGAGGATGAAGACTCGCGCAGCTCGTCCGTCGATTCTTGCTCCTCGATCAGTGACCACCAGCAGCAGCAGCAGCGGGACCACCAGCCAACGGGCAGCAAGCGCCCCAGTGGCCGTAAGCTCCAGCTGCAGCTCTCCAACCAGGCCCTCTCGAGTGCGTCCAGCGATTCGGGCGTCAGTGGCGAAACGGGCTCCAACACCAACAAGCGAAGCGACGATGGCCGGGAAGAGGGTGAGCAGAGCGGTGCGGAAGGGGCGAAGGAAAACCGACGCAAATCGAGACGTTCGTCCGTGCTGCGGCTTCTGGAAAGCTTAGCGATCAATGCACCGATCCGGTCGCGATCACTGTCCTGCAGCAACAGCTCGGTCAACAATCTGCTCCACCTGAAGGGCCGTGAATCGAGGGCTGAGTCCAAGTGTTCACTGTTCAGCACCAGCAGTGCCAACAATGGAGCCAACGGTGGCGGTGAACGATTGAGCAAAGAGTCGAACAAACCGCCGCCCAAGAAGATCCTGCGCCGGCCCGTCTCCTACACGTATCTGCGCGGCATCTCCGGTTTGCCGACGCAGCGAGTGCCACGATCGTCGGTCTGCTGCGGCTACTATGGCCGCTGA
>Merged.1647.1 chr2L:20661298-20663460+chr2L:20663537-20663672+chr2L:20664545-20664615 - extracted CDS from 710 to 1573
ATGATGATGACGCTGGACAAACTGGACACCGGCAGCAACGGGCGCCACAGACGCCACGCCGAGAGCAGCACGCCCGAACCAATGGACGGGTACTACATCGACATACCGACCCCGTCCACGCGCAGCGTCTCGCCCATGTCGGCGTCCGTTTCGCCCGGCAAGGAGAAGTCGTTCAGCTTCTTCAAGAGTGTGTACCGCAAGATAAGCCTCAAGTCGCAGGACGCCGACGAGCTCGATCAGCTCGGTGTGCACGGGGAGGATGAAGACTCGCGCAGCTCGTCCGTCGATTCTTGCTCCTCGATCAGTGACCACCAGCAGCAGCAGCAGCGGGACCACCAGCCAACGGGCAGCAAGCGCCCCAGTGGCCGTAAGCTCCAGCTGCAGCTCTCCAACCAGGCCCTCTCGAGTGCGTCCAGCGATTCGGGCGTCAGTGGCGAAACGGGCTCCAACACCAACAAGCGAAGCGACGATGGCCGGGAAGAGGGTGAGCAGAGCGGTGCGGAAGGGGCGAAGGAAAACCGACGCAAATCGAGACGTTCGTCCGTGCTGCGGCTTCTGGAAAGCTTAGCGATCAATGCACCGATCCGGTCGCGATCACTGTCCTGCAGCAACAGCTCGGTCAACAATCTGCTCCACCTGAAGGGCCGTGAATCGAGGGCTGAGTCCAAGTGTTCACTGTTCAGCACCAGCAGTGCCAACAATGGAGCCAACGGTGGCGGTGAACGATTGAGCAAAGAGTCGAACAAACCGCCGCCCAAGAAGATCCTGCGCCGGCCCGTCTCCTACACGTATCTGCGCGGCATCTCCGGTTTGCCGACGCAGCGAGTGCCACGATCGTCGGTCTGCTGCGGCTACTATGGCCGCTGA
>Merged.16686.1 chr3R:31365455-31366406 - extracted CDS from 234 to 779
ATGAAGGCGAAGATAGCCGAGCTGGAGGGTATGATCGGGCAGGCAAAGCCGTTCGACGCCACGCACGTGAAAGCACTGGTCCAGCCGTTCAGCGGTGACGATCTGATGGACATTCACACCTGGCTCGCGAAGCTGGAGGATACGTTCCGTGTATTGAAAGCGGGCAAAACCGAGCAGCTGGTCGCCGCGTGCGGGCTGCTGACTGGCACTGCGGAAGTTTTTCGGCGAATCACAACCTTGAAGGATTATGACGATTTCCGTACGAAGCTGGTGGAGGAGTTCCGCTATAACAAGCTCACCGACGAAACGATCGTGAAGGAGCTGCGGAAGCATATGCTGAAGGATAGCAACGTACAACGGTATGTGCTGGAAATGATTGAGCGAGCTAGCGGCTATGCTATCGCGGAAATCGACTTGGTGGACATCATCGTCGACGGATTGAAGGATAATTCGCGCAACGTTGTAATGCTGTACGGGGCAAAAACTATCCAGGAGCTGAAGGAGCTGCTGCCCCGGTACATAAAACGAAGAAATGAAAACAAAATATAA
>Merged.16687.1 chr3R:31368242-31373591 - extracted CDS from 4415 to 4963
ATGAAGGCGAAGATAGCCGAGCTGGAGGGTATGATCGGGCAGGCAAAGCCGTTCGACGCCACGCACGTGAAAGCGATGGTCCAGCCGTTCAGCGGTGACGATCTGATGGACATTCACACCTGGCTCGCGAAGCTGGAGGATACGTTCCGTGTATTGAAAGTGGGCAAAACCGAGCAGCTGGTCGCCGCGTGCGGGCTGCTGACTGGCACTGCGGAAGTTTTTCGGCGAATCACAACCTTGAAGGATTATGACGATTTCCGTACGAAGCTGGTGGAGGAGTTCCGCTATAACAAGCTCACCGACGAAACGATCGTGAAGGAGTTGCGGAAGCATACGCTGGAGGATAACAACGTGCATCGGTATGTGCTGGAAATGATTGAGCGAGCTAGCGGCTATGCTATCGCGGAAATCGACCTGGTGGACATCATTGTCGACGGATTGAAGGATAATTCGCGCAACGTTGTAATGCTGTACGGGGCAAAAACTATCCAGGAGCTGAAGGTGCTGCTGCCCCGGTACAAAAAACGAAGAATCAATTTGGCGAGTCAATAA
>Merged.16805.1 chr3R:34661456-34662389 - extracted CDS from 140 to 505
ATGAGTCGCGGGAAGCACTGCACTCCAGAGGAGCGGAAACATATTCAGGGTTTGTATCGTGAGAACGTGCCTATCAAAACAATCTGCAAGGCGTTCGGCCGTTCGAGGACGTTTGTGGACAACGCCATTCGTAGCGAGGCTACGGGTCGTCCGCGAAAAACAACGGCTGACGTTGACGCGCAGATTGTTGAGATAATCAGGGCGGACCCTTTCAAAACTTGCAGTCGTATCAAGCAGGAGCTTGGATTGCAAGTTTCGGCGAAAACGGTGTCTCGCCGTTTACACGCCGGTGGGTACTGTGCCCGGAAACCGCGGAAAGTTCGCCCGAAGAAAATTCGGAGACGAAGAGCATTACATCTTTCAGCATGA
>Merged.16806.1 chr3R:34665536-34666286 - extracted CDS from 100 to 405
ATGAAGACGAGGCGTCCGAAGAGCGAGAAAGCGATGGCGGTTGCAGCAGGACCAAACCAGCAGCCCGATCCTCCTAAAAGTGCAGAGAGATCGGAGTCGATGCCTGGTACAAGCGAGGAACCATCAGCTAAGCCTCTAAAAGTCTCTACCATTGCAACAAGCCACTCGAGAAAATCTTCCTCCAGCTCCTCACGTATATCGGCACAAGTGGCACTCCAACGTTTGGAGAAGGAGCAAGAGTTACAGAAACAAATCCTGCTAGCGGAAAAGCAGAAAATGGAAGCCAAGATTACGACAAAAAATGGCTGA
>Merged.16817.1 chr3R:37650869-37651131+chr3R:37652058-37652668+chr3R:37652740-37654376 - extracted CDS from 1820 to 2212
ATGAGCTGTAATCCGGGCTGTTGCGATTACGTGTGCGGTGCCGCGGGATTGTGTTCGCCGAGCATGTGCTGTACTAGTTACCGCGGACCATGTGGACCGTGCGGACCTTGCGGACCATGTGGACCATGTGGACCTTGTGAGCCGTGCGGACCATGTGGACCATGTGGACCTTGTGGACCTTGCGGACCATGTGGACCCTGTGGACCATGTGGACCTTGTGGACCATGCATACCATGTGGTCCATGTGGACCATCCGGACCATGTGTGCCTTGCAGTCCATGCGGACCGTGTGGACCTTGTGAACCATATCTTGCTTGCACCAGCGCAGCAGTCATCTTGCAGCGAGCAAGAATGGCCCGTCGCATGCGACTGAAAAATGCGTTCATGTACGATTGA
>Merged.16817.2 chr3R:37650869-37651131+chr3R:37652058-37652651+chr3R:37652740-37654376 - extracted CDS from 1803 to 2195
ATGAGCTGTAATCCGGGCTGTTGCGATTACGTGTGCGGTGCCGCGGGATTGTGTTCGCCGAGCATGTGCTGTACTAGTTACCGCGGACCATGTGGACCGTGCGGACCTTGCGGACCATGTGGACCATGTGGACCTTGTGAGCCGTGCGGACCATGTGGACCATGTGGACCTTGTGGACCTTGCGGACCATGTGGACCCTGTGGACCATGTGGACCTTGTGGACCATGCATACCATGTGGTCCATGTGGACCATCCGGACCATGTGTGCCTTGCAGTCCATGCGGACCGTGTGGACCTTGTGAACCATATCTTGCTTGCACCAGCGCAGCAGTCATCTTGCAGCGAGCAAGAATGGCCCGTCGCATGCGACTGAAAAATGCGTTCATGTACGATTGA
>Merged.16818.1 chr3R:37652056-37652862 - extracted CDS from 377 to 769
ATGAGCTGTAATCCGGGCTGTTGCGATTACGTGTGCGGTGCCGCGGGATTGTGTTCGCCGAGCATGTGCTGTACTAGTTACCGCGGACCATGTGGACCGTGCGGACCTTGCGGACCATGTGGACCATGTGGACCTTGTGAGCCGTGCGGACCATGTGGACCATGTGGACCTTGTGGACCTTGCGGACCATGTGGACCCTGTGGACCATGTGGACCTTGTGGACCATGCATACCATGTGGTCCATGTGGACCATCCGGACCATGTGTGCCTTGCAGTCCATGCGGACCGTGTGGACCTTGTGAACCATATCTTGCTTGCACCAGCGCAGCAGTCATCTTGCAGCGAGCAAGAATGGCCCGTCGCATGCGACTGAAAAATGCGTTCATGTACGATTGA
>Merged.17114.1 chr3R:46877553-46878005+chr3R:46878078-46879501 - extracted CDS from 219 to 878
ATGAAACCATCAAAATTATGTCGTCGTACATATTTTTTACGAACCGGTACAGCTCCTACGGTTTCCGAGATGGCCAGAGAGCTAGGCCCGGAGTTAGCAAACATTGTAATTGATACTTTGGAGCCGAGTCAACGGTCAGCGGTGCAACCGGATCGACTCGAGTTGTCGGACGAACATAGCACCCAGTCACGACACGACACCGAAGCAGTTCGTGGACAGATACACGAACACATTCTTCAGATCGGTGGAAATGTTTCGCACCGAGTGGATGGGTACTGGAGAAAACGGTTGAAACAAACGGCTGCAGCTGGCATCAGTTCGGACGAGGTGGATTTTATAAAATTTGATTGTCGCCAGAAAATTGGCATTGCAAGGGACGAGGAACGTAAGCGCTATGACACATTGCTGGAAGAGATGAAAGCAACGCTGGAAAAACGGTTCTGGGAAGAGAAGGGTAATCTTCATCGTTCATATGCAGAAGCAAGGCAGCTGTGGGGAAAGTTTGTGTGCCAGAAGGTACGGAAACAAGCGAAGGACATGTTGTGCAAGATCGCCAGCTACTATCGGGCAAAGTTGGAGCGCGAAGTATCCGGCCGGATGAAGCAGGAAAAGGATCGTATCATAAAGGAGATGGAACAAATTGTTAAAACTGCAGTAGAGTAA
>Merged.17162.1 chr3R:47368669-47371123+chr3R:47371187-47371320+chr3R:47371423-47371570+chr3R:47373407-47373520+chr3R:47374224-47374443+chr3R:47376169-47376284 - extracted CDS from 201 to 860
ATGCACTCGCCCGTCAACCAGAGCCCACAGAACCCCGCACACATGTCGTCCGCGAACCCGTCGCCGCCGCGGATCGCCGAAATTCCACCGTTCCGGCCGCGCAACCGTTCCAAGGAATGGATGCCCAACATCGAGCACACCGAGCACCATCTCACGATTGGCCCGAGCGGAGGGGCCGAATGGGCAAAACGCTTGAAGGCAGCCGATCCTTCCATCATTCACAGAAGTACCGACTGTATTGTAGCGAAGCAACAAGAGCTCGCTACCGGTTCCGACTCGGAGCTGCTGAAACCAGCACCATCCTGGACGAACGTGGCGAGCAAAGCCGGCGATCAGCAACCGGGAACGAGCAACAGTGCTCCATCGGTAAAAGCCCCTACGGAAGAAGAAGCCAAAGCGGCCGAGCTCGCCGCCAAAAAGTCGCGCCTGAAGCAAAGCCTCGTGAAGCGAGCCCGCTCGGTAGCTATTTTCTCATTAAAGCTGAAGGAACAGCGAGCAAAACGCGCTGAAAAGATGGCCCTTGAGGCGCTGGAAGCATTGCCTGCTCCACCACCCGGAGGTGAACTGTCGCTGATACCGATCGAGCAGCTGATTCAGGTGGATGATGTTTTGAGTCAACGAAACCATGGAAACACCTCCAGCCACAACAATGGACACTCGTAA
>Merged.17162.2 chr3R:47368669-47371123+chr3R:47371187-47371320+chr3R:47371423-47371570+chr3R:47374209-47374443+chr3R:47374921-47375028+chr3R:47376169-47376283 - extracted CDS from 176 to 868
ATGAAGCACAGCTGTAGTATTTACGATAAGCGATGCATCAACCTTGGTGAAATATCGCAAAGCCCACGGATTGCCTCGAAGCCGATCCAGATTCCAGAAATTCCTCCGTTCCGCAAACAGGCACACTCCACGATGCACTCGCCCGTCAACCAGAGCCCACAGAACCCCGCACACATGTCGTCCGCGAACCCGTCGCCGCCGCGGATCGCCGAAATTCCACCGTTCCGGCCGCGCAACCGTTCCAAGGAATGGATGCCCAACATCGAGGTGGGTCGACTGAAGCAACAAGAGCTCGCTACCGGTTCCGACTCGGAGCTGCTGAAACCAGCACCATCCTGGACGAACGTGGCGAGCAAAGCCGGCGATCAGCAACCGGGAACGAGCAACAGTGCTCCATCGGTAAAAGCCCCTACGGAAGAAGAAGCCAAAGCGGCCGAGCTCGCCGCCAAAAAGTCGCGCCTGAAGCAAAGCCTCGTGAAGCGAGCCCGCTCGGTAGCTATTTTCTCATTAAAGCTGAAGGAACAGCGAGCAAAACGCGCTGAAAAGATGGCCCTTGAGGCGCTGGAAGCATTGCCTGCTCCACCACCCGGAGGTGAACTGTCGCTGATACCGATCGAGCAGCTGATTCAGGTGGATGATGTTTTGAGTCAACGAAACCATGGAAACACCTCCAGCCACAACAATGGACACTCGTAA
>Merged.17335.1 chr3R:6156052-6156382+chr3R:6156465-6157724+chr3R:6157801-6158387+chr3R:6158466-6159623+chr3R:6159690-6160955+chr3R:6161026-6161188 + extracted CDS from 268 to 1791
ATGCTGCATCCTCGCAGGTCCTGCGCTTTCAAAGCGATCCTTTTCTGCTGGCTGTTTCTCGGTGTCGGGCGAGCGGACCCCCTACCGGACTTTGCCATAAATGCCGTGATATCGGGCAGCAGCACCGTTTCGTCGATTGCGCTCGAAACGAAAGCCTTTTTTGTGGATGTGGCCGGCCCGACGGTACTGCTGCAGTCAGGCTACACCCGCATCGAACGCGCCCTGGCAGCACTGACCAGCATCGCCGGGCAGCTGTCCACGACCGGCGTCACCCTTACACAGGCAATATCCACCATGTCGCTCAACAAAAACGGCCCCATCGCAACCTATTTCGATCCGATCAGCGCGGCGATCACGAAGCTGCAACGGCTCATCACCACCGATCTGACCGGGCAGCTGACCAACCTTACCGCCGAGATCGACCACTACGTGAAGGACAATTTTTTGGACAGCTTCAAAGCGCTGGGACCGACGCTGGTCACACTGTCGCAAGCGGTGACCAACCTGCGGACGGCCGTCACCAGTGCCCGGGCCGCCTCCGGTACCGCCGTGACCGTGTCGCCCAATGACGTGAAGAAGTTCGTTACGACGCGCGTCATATCCGACATCACCAACGGCGTCCGGTTGCTGCGCACGAACGTGCCGATTCTGGTGTACATCGTCAAGTCCACGCTCAGCTCGTTCCAGTCGGCGGACCAGTACCTGGTCGGGCTGGTCCAGGAGGCGATGCAACGCGAACAGGACGTGATCGCGCTCGGCGTCAGCAACACGGCCGATGTGAACGCGTCCGTCACGACGGTGACGGAAAGCTTGACCACCGAACTGAACGGCCCGTACAGCAAGCTTACCCAGCTGTACCGGACCAAGCTGCAGGTGACCGTGGAAGCGAATGCCACCTTCAAAGCCATGGTCGATGGGTGGCTGAACGATACGGCACCGCTGTTCGATAATGTGGATGTTGGTGGCAAGCTCGAAACCATCTACTCCACCTACGTCCAGCAAGTGCTGGCGCTGGACGACGATCTGGCCGCCTTTTACGGCTCCAGCATGTGCAGTCTGGTGTACCATCTGCTGCAATCGCTCATCGAGAACGGTCCCTACGCACAGTTCTGCTTCAGCAAGTACGGCCAAAAGGTGTTCAACTTTTTCGTCCTGCACGCTACCGACGTCGAGGACTGCTATCGGTTGCAGATGACCCGGCTGGATAAGCTGGTGCCCGCGCTGCTCAACATCGTCAAGCTGATGGTGCACGACATTGACGATTTTGCCGTGCATGTCGAGCGCTGCACTCAGTTCAAGAACCTGCAGAACTGTGTCCCCTACCTGGGAGCGGAGTACAAAACGCTCCTCGGATACACGGCCAAAAAGCGGGACTACCTGTACCGGTTGGCGACGAAGGAAACCAACGGCAGCTACTATCGGCTGGCTGGATGCTACCACAATGGCGAGCATATTATGCTGCTCAATGCCGAGGAGATGAAGATCGAAATCGATAAATGTAAAATTAATGGACCGACAGTTGTGTAG
>Merged.17336.1 chr3R:6159692-6161299 + extracted CDS from 148 to 1275
ATGCGCGATGCGTTCTATTCCGTCGCCGATAACTTCACGAAACCTGGAGCGGAGATAACGGACCAGCTGGCCTACCTAGCGAGCAACCGTTCGGTTCTGGTGGACTTCCAGACTACCCTCGCGGCCATAGCCAGCCTGCAAACCGTGCTCACTACCGGCTACACGCAAGAGTACGTCACGCTGCAGCCTCGCAACCAATCGTTCATAACCGACCGGCTGACGGACAGCTTCGCCTACATCAACCAAACGTTGGTACAGCTGGACAAAACGCTACGCCAGCTCCAAACGGCGGCGGCCAAAGCCCAGCAAGAGGCAGGCGCCAACGGACAAACAATTGATATGAAGATAGTACGGGAATTTATTAGTCCACGGCTGATTAACACACTGCTGAACACGATCGATCGGTTACCGGGTGCCATCTCGCCCCTCATCTACTCCGTGCACAGTCCGTTGGCGAAGCTCGATAAAGCGGATTCGTACATCAGCACGGCCAAGGGTGACATTGAATCGGCCCTGCTGCAAGCGCACCAAGAGGTGGTCAACTTTAACGGCCAGATACGCCAGCTCAAGCAGGAAACGAACGATGTGATAGCAACGATTTCCACCGCCTACCGAGACCAGCAGACGCTGTCCGTCGATCTGCTGCCGAAGCTGAAGGCCTCCATCAACTACCAGTACGAGCTGAAGATGGCGCTGGATACGTTTGTCGACGTCGCGTCAGTTCCCTCGATCGAGGAGAAAACGGGACTGCTGAATCAAACCATTGCGTATTACGTGTCCAACTCGACCACGTACGATGACGATCTGGTGACCGTGTACGGCGATCGGATCTGCCCGGCGATGCGGGCCGTCGTGCAGGTCCTGATCGCGAGCGGACCGTACGCGGCCTACTGCTACAGCAAATACTCACACCGCGTGGTGGATCTGGCGATCCACAACTTCTACGACATCGGCGAGTGCTACCAGCTCGAGCTGAACCGGCTCTACTCGGTCAGCCGGCTCATCTCGAACCTGATCAGCCTGGCGACGTTCAACTTTGCCGATCTGTTCGACAATCTTAGCGTTTGCGCTGCCATCCAGCCCTGCCCGGGTGATTGCGATCCTTGCGTTGACACGGTAAGCGTTAGCTGA
>Merged.17391.1 chr3R:47976473-47976594+chr3R:47976669-47977943+chr3R:47978036-47978314 + extracted CDS from 80 to 1579
ATGAAGTTGATAAAAATTGCTCTGCTGCTCTATGCACTAGCTGGATGCGAGGCGCTGTTCGGTATCGATGTTTCACCCAACATTCCGGAAGCTGCAACCATAACAAATGCCTGCCTGAGGCTTATGATCGTATCACAGCAGATCGTCAACTCAGTCAACAGTGTCGGAGAACTGTCGTTCGGCACATTCCTGCTGCAAAGTGGGGCTACATCGTTCGTCACCTCGGTACCACAGGCCTACACAGCGCTCGCTGCCATCGCACGAGAAGTAAACACGGTGACGAATGCGAACACAGGCAATCTAAACACCATTTTCTCCGTTGTGCTTACCAATCTGAAATCCTTTACCGCAGTCACGATCGATGAACGTTTTGCCAAATGGTTGATACTGCAGAATTCTGCTTTCACGCCCGATTTCTCAACCATCATTCAAACGCTGAACGATGTGACTAGCTTTTTCGAAAACACGGCGCAACCGGGTATGCTCCGCTTCTCGTCCAACCGAATTACGCAAGCCACGTTTTACGGCACCATCCCAAAGCAGACAGTCGCCAATGTCGCGCAAAAGCTTACCGATATGGTCGTGTACCATGAGTCGGTGGTGCTGCCATATTTCAACAGGTTTGGTAGTACCATGCGCTGGGCCTCTGATAAGATGGCTCAATTTCTCAGCAACATGGACAGTGCGTTCCAAAGCATCGACGGAACATTGTGCTCCACGTACGAACGCTTCAACGAGCTGAACAGGACGTTCCGTTCGGAAGCAAATGACATGCAGCCTTCGATTCAGTCCAGTGTGGCACAGTTCGCCAAGCGAATGGAGGAATTCAATGATCTGTACGTGGGAGGATCGTCCGCGGACTATGCATTGACAGCGAACGACATGTACAACTCTTACCTCAGTACGATCGTACAGCAGACGAAGGTGATATCAAATAGTCTAGAAACGGTACGGAACAATTTTAGTGATAATGCTTTGGAAAGCTTCGGAGACACACTTGCGTCGGGCTTTAAGGCCATGACGCAGTCAATCTTAACCATCCTAAGCCAGGCCACCACCACAAACAAAGTGGCCTGCACCGATCAGGTTTTGCACAAATTCATTAGCGATTTCAGTAGCGCTTCGCGGAAGTTAAGCGACTGCTTTTCCGGCAGCGATTACGATGTATCGGCACCCGTCAGCGGTGAGATTACTACGGTAAAGGACATCCAGAAAGACGTTGCCCAGTACTTCAACCAGCTGGTCAGTGCTGTTGGAGGACTCGCCAACTCGAGCCCCTTGAATGCGCGGATGCAGCTGGACATGTTTCTCACTGCGTTTTTTAGTGAAAGCAAGACCATCACACCCACCATCTTGCAGCAGCTGGTCAACATGGCGACAGATCTCGGGGCCAATTACGCTCTTTTGATCGGTCGATCTCGCTACTGTTTGGCGATGAACAAGGCTGTAGCAGTCCGGTTGGCAACTAACTTTCCTCAGGCAACATTTGCCTGTGTATCGTAG
>Merged.17637.1 chr3R:52753875-52754284+chr3R:52754439-52754507+chr3R:52754586-52755132+chr3R:52774388-52777204+chr3R:52784838-52785025 + extracted CDS from 811 to 3921
ATGGTTAACAATGTGAGTTACATGGGAGGTAGTATTGGCTATCTCGGTGGAGGAACAATGAATATGGATTATTCGTATGTAGACCATGCCATAGCTCCGCACTACCAGCTTTGGAAACCTCCAGGAGCATATTACACGAGAGGGGAAGCTCCACCTCCTTACGAGGAAGCAATAGCTATCGCTCATGCCGAGTCCTTAAGTTCGTGTACTGTCAGTGTGGCAACATCAACAGGGCGAAATTTTCCGATTGGAGTTATGCAAGATGCAGATGCTGTAGCTAACATTACTGCAAATACGACGAATTTAATCAGTATAAACATCAACGGTACAGGCGCTGGTGCTAGCGTAGCTGAGATTGGCAGCACCGATAGTAGCATTGGTGCTCAGAGTGTAGCCACAATTACCAATGAAGATCCACCATACTTATCGGGCTTGTCTAACAATCGTGTTAACGGGAATGGACAAATTAGATTGTCAAGTGGAGGAGATAGGCATGACGATGATACAAACGAGGACCTGTCTATGACAATTTACAATTTTCATTCTTCAAATCGTTTACAACAAAGTGAAACAGAAGGCAATGATGATGGCATGATTGATGGAAACGTAAAAGTAGTTAGTAATCATCATTGTACTGGAAACAAAACAATTTCCTTTAGCAGTGGGGAATCAGATTTATGTATGAATGCTAGTTGCGCGTTGAATATTAATGCCCATCACTGTAATTTCTCACATCGGAAAACTGCTATGCCTATCGTTAATACTAATTGTGGAGAGGCTAGTAGAACAGGAGTAAATGTAACGGCGATAAAAAACGAGAATTGTTCTTCCATGTCCATGTTTCATAAGTCAAACCGTTTACCAGATGGTGTTGATAAACTTTTCGACACTACTTATCAACGTAATTGTCAGTCCACAGTCGTAGCTGATAATTGTGGTGACGAAAATCCACATTTAACCTCTACTACAGAATCGCCAGTTTCACAATCATTTATGCATTCCGTCCCAGTACCAGCCATGTTCAATGACGATATGATAAACGACACAAAGTTCAGAGGCTCCATAGAATCTGATGTGATAAAAAATCGACTAATTGGTAAAAAATATCATCGCACAATTCCACGTCATTTTTCGGTAGTTGATCCGATTATAAATCCCATCAAGGCTAATAGCAACGTTACAGCTTCAGCTAATATTTCAACAGCAGAAAAAAAATCTTCTGCATCCTCAGATTCATACACTTCAGTGCAACAGGTGCATCGTATGCCAGAAGATACAAAAGATAAACAAATCTCCCAGCGAATGTCTACACAAGTAGGAAGCATAACAAATGGACACAATGTACTACTGGCAACAGGCACTACAAACAATGTTCCAGTAAATCGAAAAGTCTGCCAATGTCCAGTACAACATAAAGCTTTACCGGGTTACCAATCAATTGCACCTGGAATGTCTTTGGGATCATCATTAGGTTCAGCCGATGGTACTTATCGTAGTATACATTTTAGAGGCGATGCATGTAACAAACAAGTATCCATGACCAGTGATCCTCTTATTGTCTCAAACAATAACACGTGTATTAAACGAAATAATAACAATGCGGGAGGTGTGATGAAGGAAAGTTTTGTTGGTGACAAAACTCCGCTTAAGAAAGAACATGAAACAAGTCTAACAACCCAGCGATATCACGAAAAACAGTATCGTAAAACAGCTATACCTTCGGGTGAAAACATGGCCAAATCCAAGCAGCAAAACAATAATCATCATTCATACTTATCTCAATCAGATAAGTCTTCACATATTGTTTCTTCGGAATATAATGGTCCCGCGCAACTGCCATCAAATGAGATAAAATCGACACGTTTGACAACTTCTACTGGTTTCGATAGCGATGATTACCCACACTCTGGATTGAAACAAATACCGTTAAATACAAAAATGAATAATGACACTAGCACCAATTTGCACAGCCATCCTATTCTTCCTCCGAAAGCTAAGAAACAACAACATCAACAGCATCATTCCAACAATGCTTTTAATAACAAAAAACTAGCTAACGCAAATCTAGGCAACAGCAGCTCCATTTTACAGCTAAAAACAATTGCAACTTCAGAAAATATAAATACTGGTAAAGTCAGCAGGGAACATAAGTTACGAGAACTTCAAAAGTCTCTTATTCATGTGACCCATGACGTAGAAACAGAGCTGAAGAATTGCAGTAATGGTAATAGTTTGTTAAGTGGATTTTCAAATACATTACCTAGACATTCGTTTACTGCTATCCGTAACTACGAACGGAAACAACGCAACGACAATATACTCTCGCATAGTTTCGGTAGAGGATCGAAATCAAACCGAATTGTCGGTATCGGGAAAGGATTGTTACATGAAAAAGCAGCTTTCGATTGTAATACGTTGCCGAAGAACACCTCGAATAATAATGGGCGCAAGACAAGTCTCGTTACGGAGGCGGTCAATCATATACCCTCTGTTATAAACATACCCGTTATATCACAAACGACAACGTCCTATTCCAATATAAACTCTAACAATAGTTCTGTAAACAACTGTGGCTCCGTTAATTTTTCAACAGCAGTAGCAGAGAGTAGCAACAACAGCGTTTTGCAAATTACTAGCCAAAGTTCGATTGAAACTACAGTAATATCTACAAACGCTGATGGAGCCATTAATGGGGATGGAGGGACCAACAGTAATAGTATGAAACCACCCATCTTTCTACCATTGCCAGTACTGATGACAACAATCACAAACTGTGCCAACCCCCGGGAACACGTGCTTCCCAACGATAACAGTGTTGACGAGGACTATTTGAGTGAATGTGAAAATTGCAAATCTTCCGCTAATAATATGCGCTATTATCTGGATTTAGAAGATGGTAGCAAAACGTGTGTTCCCATGCAAGAAACGATGACATTGCAGAGGAAAATGCCGGACTCTGCAGATGAGGAGCAGCAAAACTACTATCGTGTATCTTCAACCCTGCCAACTAACACTAGCAAAAGAAATGTACCGGTCGTCAACAAGGATCGAGTGGCCTGGTTCTCCACTATACCGGCTAATTCGTCTTCGGATGATGAAGAAGCATGCGAGTAA
>Merged.17637.2 chr3R:52753930-52753993+chr3R:52754085-52754284+chr3R:52754439-52754507+chr3R:52754623-52754929+chr3R:52755000-52755132+chr3R:52774388-52777204+chr3R:52784838-52785025 + extracted CDS from 813 to 3668
ATGCAAGATGCAGATGCTGTAGCTAACATTACTGCAAATACGACGAATTTAATCAGTATAAACATCAACGGTACAGGCGCTGGTGCTAGCGTAGCTGAGATTGGCAGCACCGATAGTAGCATTGGTGCTCAGAGTGTAGCCACAATTACCAATGAAGATCCACCATACTTATCGGGCTTGTCTAACAATCGTGTTAACGGGAATGGACAAATTAGATTGTCAAGTGGAGGAGATAGGCATGACGATGATACAAACGAGGACCTGTCTATGACAATTTACAATTTTCATTCTTCAAATCGTTTACAACAAAGTGAAACAGAAGGCAATGATGATGGCATGATTGATGGAAACGTAAAAGTAGTTAGTAATCATCATTGTACTGGAAACAAAACAATTTCCTTTAGCAGTGGGGAATCAGATTTATGTATGAATGCTAGTTGCGCGTTGAATATTAATGCCCATCACTGTAATTTCTCACATCGGAAAACTGCTATGCCTATCGTTAATACTAATTGTGGAGAGGCTAGTAGAACAGGAGTAAATGTAACGGCGATAAAAAACGAGAATTGTTCTTCCATGTCCATGTTTCATAAGTCAAACCGTTTACCAGATGGTGTTGATAAACTTTTCGACACTACTTATCAACGTAATTGTCAGTCCACAGTCGTAGCTGATAATTGTGGTGACGAAAATCCACATTTAACCTCTACTACAGAATCGCCAGTTTCACAATCATTTATGCATTCCGTCCCAGTACCAGCCATGTTCAATGACGATATGATAAACGACACAAAGTTCAGAGGCTCCATAGAATCTGATGTGATAAAAAATCGACTAATTGGTAAAAAATATCATCGCACAATTCCACGTCATTTTTCGGTAGTTGATCCGATTATAAATCCCATCAAGGCTAATAGCAACGTTACAGCTTCAGCTAATATTTCAACAGCAGAAAAAAAATCTTCTGCATCCTCAGATTCATACACTTCAGTGCAACAGGTGCATCGTATGCCAGAAGATACAAAAGATAAACAAATCTCCCAGCGAATGTCTACACAAGTAGGAAGCATAACAAATGGACACAATGTACTACTGGCAACAGGCACTACAAACAATGTTCCAGTAAATCGAAAAGTCTGCCAATGTCCAGTACAACATAAAGCTTTACCGGGTTACCAATCAATTGCACCTGGAATGTCTTTGGGATCATCATTAGGTTCAGCCGATGGTACTTATCGTAGTATACATTTTAGAGGCGATGCATGTAACAAACAAGTATCCATGACCAGTGATCCTCTTATTGTCTCAAACAATAACACGTGTATTAAACGAAATAATAACAATGCGGGAGGTGTGATGAAGGAAAGTTTTGTTGGTGACAAAACTCCGCTTAAGAAAGAACATGAAACAAGTCTAACAACCCAGCGATATCACGAAAAACAGTATCGTAAAACAGCTATACCTTCGGGTGAAAACATGGCCAAATCCAAGCAGCAAAACAATAATCATCATTCATACTTATCTCAATCAGATAAGTCTTCACATATTGTTTCTTCGGAATATAATGGTCCCGCGCAACTGCCATCAAATGAGATAAAATCGACACGTTTGACAACTTCTACTGGTTTCGATAGCGATGATTACCCACACTCTGGATTGAAACAAATACCGTTAAATACAAAAATGAATAATGACACTAGCACCAATTTGCACAGCCATCCTATTCTTCCTCCGAAAGCTAAGAAACAACAACATCAACAGCATCATTCCAACAATGCTTTTAATAACAAAAAACTAGCTAACGCAAATCTAGGCAACAGCAGCTCCATTTTACAGCTAAAAACAATTGCAACTTCAGAAAATATAAATACTGGTAAAGTCAGCAGGGAACATAAGTTACGAGAACTTCAAAAGTCTCTTATTCATGTGACCCATGACGTAGAAACAGAGCTGAAGAATTGCAGTAATGGTAATAGTTTGTTAAGTGGATTTTCAAATACATTACCTAGACATTCGTTTACTGCTATCCGTAACTACGAACGGAAACAACGCAACGACAATATACTCTCGCATAGTTTCGGTAGAGGATCGAAATCAAACCGAATTGTCGGTATCGGGAAAGGATTGTTACATGAAAAAGCAGCTTTCGATTGTAATACGTTGCCGAAGAACACCTCGAATAATAATGGGCGCAAGACAAGTCTCGTTACGGAGGCGGTCAATCATATACCCTCTGTTATAAACATACCCGTTATATCACAAACGACAACGTCCTATTCCAATATAAACTCTAACAATAGTTCTGTAAACAACTGTGGCTCCGTTAATTTTTCAACAGCAGTAGCAGAGAGTAGCAACAACAGCGTTTTGCAAATTACTAGCCAAAGTTCGATTGAAACTACAGTAATATCTACAAACGCTGATGGAGCCATTAATGGGGATGGAGGGACCAACAGTAATAGTATGAAACCACCCATCTTTCTACCATTGCCAGTACTGATGACAACAATCACAAACTGTGCCAACCCCCGGGAACACGTGCTTCCCAACGATAACAGTGTTGACGAGGACTATTTGAGTGAATGTGAAAATTGCAAATCTTCCGCTAATAATATGCGCTATTATCTGGATTTAGAAGATGGTAGCAAAACGTGTGTTCCCATGCAAGAAACGATGACATTGCAGAGGAAAATGCCGGACTCTGCAGATGAGGAGCAGCAAAACTACTATCGTGTATCTTCAACCCTGCCAACTAACACTAGCAAAAGAAATGTACCGGTCGTCAACAAGGATCGAGTGGCCTGGTTCTCCACTATACCGGCTAATTCGTCTTCGGATGATGAAGAAGCATGCGAGTAA
>Merged.17637.3 chr3R:52753980-52754284+chr3R:52754439-52754507+chr3R:52754586-52754690+chr3R:52754848-52755132+chr3R:52774388-52777204+chr3R:52784838-52785025 + extracted CDS from 549 to 3659
ATGGTTAACAATGTGAGTTACATGGGAGGTAGTATTGGCTATCTCGGTGGAGGAACAATGAATATGGATTATTCGTATGTAGACCATGCCATAGCTCCGCACTACCAGCTTTGGAAACCTCCAGGAGCATATTACACGAGAGGGGAAGCTCCACCTCCTTACGAGGAAGCAATAGCTATCGCTCATGCCGAGTCCTTAAGTTCGTGTACTGTCAGTGTGGCAACATCAACAGGGCGAAATTTTCCGATTGGAGTTATGCAAGATGCAGATGCTGTAGCTAACATTACTGCAAATACGACGAATTTAATCAGTATAAACATCAACGGTACAGGCGCTGGTGCTAGCGTAGCTGAGATTGGCAGCACCGATAGTAGCATTGGTGCTCAGAGTGTAGCCACAATTACCAATGAAGATCCACCATACTTATCGGGCTTGTCTAACAATCGTGTTAACGGGAATGGACAAATTAGATTGTCAAGTGGAGGAGATAGGCATGACGATGATACAAACGAGGACCTGTCTATGACAATTTACAATTTTCATTCTTCAAATCGTTTACAACAAAGTGAAACAGAAGGCAATGATGATGGCATGATTGATGGAAACGTAAAAGTAGTTAGTAATCATCATTGTACTGGAAACAAAACAATTTCCTTTAGCAGTGGGGAATCAGATTTATGTATGAATGCTAGTTGCGCGTTGAATATTAATGCCCATCACTGTAATTTCTCACATCGGAAAACTGCTATGCCTATCGTTAATACTAATTGTGGAGAGGCTAGTAGAACAGGAGTAAATGTAACGGCGATAAAAAACGAGAATTGTTCTTCCATGTCCATGTTTCATAAGTCAAACCGTTTACCAGATGGTGTTGATAAACTTTTCGACACTACTTATCAACGTAATTGTCAGTCCACAGTCGTAGCTGATAATTGTGGTGACGAAAATCCACATTTAACCTCTACTACAGAATCGCCAGTTTCACAATCATTTATGCATTCCGTCCCAGTACCAGCCATGTTCAATGACGATATGATAAACGACACAAAGTTCAGAGGCTCCATAGAATCTGATGTGATAAAAAATCGACTAATTGGTAAAAAATATCATCGCACAATTCCACGTCATTTTTCGGTAGTTGATCCGATTATAAATCCCATCAAGGCTAATAGCAACGTTACAGCTTCAGCTAATATTTCAACAGCAGAAAAAAAATCTTCTGCATCCTCAGATTCATACACTTCAGTGCAACAGGTGCATCGTATGCCAGAAGATACAAAAGATAAACAAATCTCCCAGCGAATGTCTACACAAGTAGGAAGCATAACAAATGGACACAATGTACTACTGGCAACAGGCACTACAAACAATGTTCCAGTAAATCGAAAAGTCTGCCAATGTCCAGTACAACATAAAGCTTTACCGGGTTACCAATCAATTGCACCTGGAATGTCTTTGGGATCATCATTAGGTTCAGCCGATGGTACTTATCGTAGTATACATTTTAGAGGCGATGCATGTAACAAACAAGTATCCATGACCAGTGATCCTCTTATTGTCTCAAACAATAACACGTGTATTAAACGAAATAATAACAATGCGGGAGGTGTGATGAAGGAAAGTTTTGTTGGTGACAAAACTCCGCTTAAGAAAGAACATGAAACAAGTCTAACAACCCAGCGATATCACGAAAAACAGTATCGTAAAACAGCTATACCTTCGGGTGAAAACATGGCCAAATCCAAGCAGCAAAACAATAATCATCATTCATACTTATCTCAATCAGATAAGTCTTCACATATTGTTTCTTCGGAATATAATGGTCCCGCGCAACTGCCATCAAATGAGATAAAATCGACACGTTTGACAACTTCTACTGGTTTCGATAGCGATGATTACCCACACTCTGGATTGAAACAAATACCGTTAAATACAAAAATGAATAATGACACTAGCACCAATTTGCACAGCCATCCTATTCTTCCTCCGAAAGCTAAGAAACAACAACATCAACAGCATCATTCCAACAATGCTTTTAATAACAAAAAACTAGCTAACGCAAATCTAGGCAACAGCAGCTCCATTTTACAGCTAAAAACAATTGCAACTTCAGAAAATATAAATACTGGTAAAGTCAGCAGGGAACATAAGTTACGAGAACTTCAAAAGTCTCTTATTCATGTGACCCATGACGTAGAAACAGAGCTGAAGAATTGCAGTAATGGTAATAGTTTGTTAAGTGGATTTTCAAATACATTACCTAGACATTCGTTTACTGCTATCCGTAACTACGAACGGAAACAACGCAACGACAATATACTCTCGCATAGTTTCGGTAGAGGATCGAAATCAAACCGAATTGTCGGTATCGGGAAAGGATTGTTACATGAAAAAGCAGCTTTCGATTGTAATACGTTGCCGAAGAACACCTCGAATAATAATGGGCGCAAGACAAGTCTCGTTACGGAGGCGGTCAATCATATACCCTCTGTTATAAACATACCCGTTATATCACAAACGACAACGTCCTATTCCAATATAAACTCTAACAATAGTTCTGTAAACAACTGTGGCTCCGTTAATTTTTCAACAGCAGTAGCAGAGAGTAGCAACAACAGCGTTTTGCAAATTACTAGCCAAAGTTCGATTGAAACTACAGTAATATCTACAAACGCTGATGGAGCCATTAATGGGGATGGAGGGACCAACAGTAATAGTATGAAACCACCCATCTTTCTACCATTGCCAGTACTGATGACAACAATCACAAACTGTGCCAACCCCCGGGAACACGTGCTTCCCAACGATAACAGTGTTGACGAGGACTATTTGAGTGAATGTGAAAATTGCAAATCTTCCGCTAATAATATGCGCTATTATCTGGATTTAGAAGATGGTAGCAAAACGTGTGTTCCCATGCAAGAAACGATGACATTGCAGAGGAAAATGCCGGACTCTGCAGATGAGGAGCAGCAAAACTACTATCGTGTATCTTCAACCCTGCCAACTAACACTAGCAAAAGAAATGTACCGGTCGTCAACAAGGATCGAGTGGCCTGGTTCTCCACTATACCGGCTAATTCGTCTTCGGATGATGAAGAAGCATGCGAGTAA
>Merged.1771.1 chr2L:24403588-24407546+chr2L:24407621-24409167 - extracted CDS from 617 to 2242
ATGGTGCTAGAAAGCGGCGCCAATGGCGGCAGCTCATTCCCAGTCCAGGTGATGAAGTGTATCTTGGTGCTAATGTACCGCTGCCCGATCGCAAGCATTCCGGACCGTAAAACCATTCTGCAAGCGGTACGCTCCCTGCTGGATTGGTGTAAAACTAGCCCGACCCTCTACGGCCAGTGTGGCATCAGTGCGCTCGTGCGTACTGTCATTAGCTCCACGAAAGTGCTCCAAGATGATGTTACCATAGCAACCGAGCTGACCGTTCTGGCCCACCATCTGCTGGACGTTTTCCTTAGCCCACAGTCCACCGCCGTACATCCGGTGGAGGTTCTGCTGCGGCTGGCGTACGAGCAAATATTCGCCCGCCTGGTGACGGAACGGTGCGATGTCCGGTGCTTTGAGCTGCTCCTGTTTGTGCTGTACAATTTGCTCAAGCGCGATATCTACCTGCACCTGAAGCTCGGCATTGTGCGCACGCTGGCCGACGCCGCCGGCGGTGGTACGCGCCGGCTCGTACGCCTGCTGTGCGCTGCCGAACACTTGCGCAATGAGGTGTTGCTTCGGAAGACCAAAACCGTCCTTACGCTGGTGCTAGCGCACAGCCTGTTTCGCTACGAGCCGGTAAAACGGGCTCGTCATTTTAAAGCATTCCTGGCGCTGATCGAAACAATGATTAACGCCATCGATTTGGACATGCTGGCGAAGGCTAGATTTCTCTGTCTGAGCATTCCGCGCGCGCGACTCAGCATCGAAAGCATTTGCTTCGTGTTTGCGGTGCGCCATCTCGATCTACTCGAGGGTGGGGCGGGCGGCGGCTGCAATGTAGAGCTGGATTACGTCTACAATCTGATCGCATCGGTCAACATCATCTACTACAAGCGGTGGAAGATTCCCAGCTTTCTGGTGAAGCACGTCATCGATGGTCTTTCGCGCTTTTCCAACACCCGCACGTTTGAAAAGAACGTTACCGAGCCGCGCAAAAAACTGCAGGCCATCTTGGCCGGTGCGGCCGCGCACGTGTACGACGGCAAGCGTGCGCAAGCGATTTTCGGCCGCCTGCCAGCGACGCTACATCGCATACAGTGGCTGCAGCTGCAGCCGGATGACTTTGGCGCTCAGCTCATCTTTCACCAGCAGCTGGCCATCCTGCAGGAACGCTCCGTGCTGTCCGGCGACGAAACGCGAACCAGCATACTGATGGCCATGTTCGACACGCAAACGCTGGTGCGCGTACTTTCGATGAAGAAAGTCACCGCAACGGCACGATTAAACGCTTCCGTGCTGCTTTCGAAGCGAAAGCTTACCGGCCAGCACCTGCACGTGGCACTGAGACGCATTGGTTCGTCGTGTACCGGGGCGCAAGGTGTGCCCGACTGTTGGACACACTGGGTACGGGCAGTGTACGGTACCGTGCCCGTGCTCGATAGTGCGACGCGACGTCAGCTTTGGTCCCGACTTGCCACGGTCGAGCCAGCGGTGTGTAATAGCGAGCAGCGATTGCTTCTCGTCGATATGCGCGCCAGCCTGCTGGTTGCTATGATACCCGAAACGAACCGCGCACTGGCAGAAGATAGCCAAGCATCGCGTCTAGAAGGCGGCGTTGGTGCACCGTCCGCGCACGGGCGGTAA
>Merged.17727.1 chrUNKN:1406232-1409376 + extracted CDS from 490 to 2934
ATGCAGAAGAGAATGCGTGCGGGGCAGGATACCGTGTCGTCATGTCTCGGCTCCGGGGCAGTCCGACCTCTTCCGGGGCAATGCTCCGGCATTGTGTCCGACCTCTTCCCTGAGCATCCGCCCTGTGACTGGTCGCAGCTGAGAAACGCTGGAATCGACGAGGGAGCAACAACTGTGGCGGGTATAGCACCTGTTACTGACGACGAGCTGCTACTCATCGCGAGCCAGATGGCGAACCGGAAAGCACCAGGGCTTGATGGCATCCCGAATGCGGCGGTGAAGACGGCAATCATTATGTTTCCGGAGGTCTTCCGGGTCCTGTACCAGGATTGCCTCAACCGCGCTACGTTCCCGGCGCAGTGGAAGAGGCAAAGACTGGTGTTGCTGCCGAAGCAAGGGAAGCCTCCGGGAGAGAGCAGCTCGTACCGACCCCTTTGCATGCTCGACGCACTGGGGAAGGTACTGGAGCGCCTCATATTGAACCGCCTCAACGAACATCTTGAGGAGCCGTCTTCACCCCGACTGTCGGACCGGCAGTTCGGATTTCGTCGAGGAAGATCGACGGTGAGCGCCATTCAGCGCGTTGTTGAGGCCGGCCGCACCGCCATGTCGTTCGGGCGAACGAACGGCCGGGATAACCGTTTTTTGCTTGTAGTGGCGTTGGACGTGAAGAACGCGTTCAACACGGCCAGCTGGCAATCCATTGCCAGCGCCCTTCAGGCAAAAGGTGTCCCAATTGTCCTCCAACGGATGCTTCGAAGCTACTTCGAGGATCGCATGTTGTACTTCGACACGAGCGAAGGCCCCGTCGTACGGCATGTCACCGCCGGTGTTCCACAGGGGTCCATTCTGGGCCCCACCTTGTGGAACATTATGTATGACGGGGTGCTGGATGTGCCGCTACCTCCCGACGTTGAAGTCATCGGCTACGCGGATGATCTGGCGCTGCTGGTTCCTGCTACCACCACGAACGAGGTACGCGTGAAAGCAGAGGAGGCCGTTGACCAGGTCCAACGCTGGATGCAACAGCACGGTCTGGAGTTGGCCCCAGCTAAGACCGAAGCCGTCCTGATTTCGAGTAAGAAGACTCCACCGCAGGTGACTTTTCGCGTCGGTGACGTGGAAGTCAAGTCGTCAAGGAGCATCAGGTACTTGGGTGTGCAGCTCCAAGACCACCTGAAATGGCGAGACCATGTCACCCAGGTCACGGAAAAGGCGTCGCGCGTGGTGGCAGCTGTAACGCGCCTCATGCAAAACCACAGCGGCCCCAGGACGGCTAAGTCAAGGCTGCTGGCGTACGTGGCAGAATCGGTGATGCGGTATGCTGCTCCCGTCTGGGCTGAGACAACTCGGGTGCGAGAGTGCCGACGGATGCTGCAGCGAGTACAGCGAAAAGCCGCCATCAGGGTGGCACGGGCATTCCGTATCGTCAGGTATGAGACGGCCACCCTGCTCGCTGGACTCGTACCGATATGCCACCTCATCAACGAGGATGCTCGGGTCCATCAACATCTCCTTGCTCCAGACCGTGCTGCAACGAGGGAGGACATCCGGGCGACTGAGCGGCAGTATACTATCGACTGCTGGCAGGAGGAATGGGATGCCGACGCACTGGATCAGGATGCTAGCCGGCACACGCGGTGGACGCACCGTGTTATCCCATCGGTCGGTGACTGGCAGTCTAGGAAACATGGAGACGTGACTTTCCATTTGGCGCAAGTTTTGTCCGGACACGGATTTTTCCGTGACTACTTGTGCCATAACGGATTCACGTCGTCCCCAGACTGCCAGTTGTGCGTCGGCGTCCCAGAGACGGCGGAGCACGCTTTCTTCGAGTGTCCACGCTTCGCTGCAGTACGTCAGGAGCTACTCGGCGAGGGGGGTCCAGACGCTGTCTGTCCTGACACCCTCCAGCGGCACTTGCTGCGCGATGCCGAGAGCTGGAGCCGTATTTGTGAAGCTGCCAAGCGGATAACGGCCCAGCTGCAGCGAGCGTGGGACGAGGAGCGGGCAGCATTGGCGGCTCACGTCATCGAGCACCAAAATGATGACGTGGTAGAGCTAGAGGCTCAACGCGCCGAAGTGCGACGGGCCCGTAACGAGAGGCGCAACGCCAACCGGCGAGCAGCAACAGCACGTCGGCGGGAAGAACGTCGAGCTGGACTTCCCCCTACCCCACCAGCTTCACCACGGACCGCTCAGCGACGTGCAGCGCTCCGTGAACGGCAAGCGCGGTTCAGGGAGAGGAGGCGAAATCGTCGTCTTCTCGGGGTGTCCAGCCGGGCGAGAAGCGATGACGATGACGACCGAGGAATCGCGGGAAACGCTGACGGACCGTCTCGTGAGGCATCGCATCAGGTGGAGGAGGCTGCAGCAGCAGCCACAGATGGTGGCCTTAGCGCTGCTGAAGAAGCGGCGGCGGTCGAGGCAGAAGTTGCCTCCCGCTAG
>Merged.17730.1 chrUNKN:1159783-1161639+chrUNKN:1163592-1164469 - extracted CDS from 869 to 2413
ATGGTAAAACTATTCAGTCTCCTTCTCGCTGGCGGTGTCCTGCTGGGCGTCACGCTGGCAAACGAAACTAATAAGCTTCAGTCCCAGCCTGCCGTTCAATCGGAGCAATTGCTGAGAAACAAACGTGGTCTGCTATCCGCACTCTTTGGCGCTGGAACGGAGCCGACCTCGGTACAGCCAGCGGAAGTGCTGCCCATCTATGGCGATCCAGCAAAGCCTCCGCTCCATATGCTGTACGGACATTCAACGGGGCTGCATGGTGGACCTGCTTACCCACCTTATCCGGTGATGTTCCTGCCAGGGCCTCCAGCGGCCGTCGGTGAACAAAATCCGTACCTTCCTATGCTGGCCTACGGTGGTGTTGCTTCTGCCCCACTGCAACCTGTAACCGGAGACACTAATCATCTTGCAACGCTCGTTGGTTGGCCCGAACCGACAGCATTTCCACCACTGGCACCTTCCACGGAAGCTCCGATTATCGCTGCCCCAGTAACAGAGGATCCAAAGCAGCAGCAAACCACACCAGTCGATCAAAGTTTGGCCAAGTCTGCCTATCTCATGAAATTGAACCTATCACCGGCGGACGAGCGCGAATTGAAGCGATTAGCCAAGTTGCTCGGAGTGACCGATTTCGAGCATCTGCCACCGTTCGAAGATGTCAAAGCGCTCCTTGGCACATCCACGTCAGCCGAAACCATCAAAGCAATCAAAGAGTACGCCTCCACGCCGGACGGGCTGGAACTTATCAAGGACTATGTGATGAGCTACCAGCCAGCCAAACGCATCAGCCTCGGCAAGGAACCGTACGAGGGAAACGAGGTCGCACCAGAAGCATCGGATTCAGCCAAGCCAACTGACGGTGCGGGCTCGTCACTGGGAAGCGGGTTTTTAGCTCAACTGCGCCGACTGAAATCGTTGCTTACATTTGGCTACTTTGATAGTAACAATGAAACGCCAGCAGAGGCGCCGGTAGAAGACGTTACGCCTGAAGTTCTCAGCGAGGCACCCTTTACACCGAACGAGTATCCTGGCTTCGAGGTACGCGATGTGCGTGGATCCGCTGCACCTGTTCCCGTTGCGCATTACTTGATACCGGTGCGTACATTGCCCCGGCACTCTTCTCCCACCGAGTTGAAATATGCATCGGCACTGCCGTTCCCTTACGCCGTCCATTACCCATCAGTTGTGCCACAGCTTCAGGACTCGAACCCATTCGCCATGCGTACAGAGGTGGAAAGCTTTCAGTACGTTCCCGAAGCGACCAATCCTCAGCTGTTGGTAAGCCAGCCCAGTGCAGCGAGCGTTACCGTGCCGACCGATGCTCCGCTTCCCAAACGTGTCGCACCGCCAACGCTGGCCACCGGAGAGGTGCATTCCTTTGAACGGGCGGATATTGAACAACCGGTCCGTACCACGACACCAGCCGAAGGGCAACAGCAGTCTGAGCAAACTTTGAACACTGTTACTAACACCGTTGTAGAGCCAAACGTAACACCGACCCTGAGCAATGTCGATGACTGGCGCAAGATACAACTGATTTCATCCTAA
>Merged.17730.2 chrUNKN:1159783-1161639+chrUNKN:1163458-1163553 - extracted CDS from 315 to 1631
ATGCTGTACGGACATTCAACGGGGCTGCATGGTGGACCTGCTTACCCACCTTATCCGGTGATGTTCCTGCCAGGGCCTCCAGCGGCCGTCGGTGAACAAAATCCGTACCTTCCTATGCTGGCCTACGGTGGTGTTGCTTCTGCCCCACTGCAACCTGTAACCGGAGACACTAATCATCTTGCAACGCTCGTTGGTTGGCCCGAACCGACAGCATTTCCACCACTGGCACCTTCCACGGAAGCTCCGATTATCGCTGCCCCAGTAACAGAGGATCCAAAGCAGCAGCAAACCACACCAGTCGATCAAAGTTTGGCCAAGTCTGCCTATCTCATGAAATTGAACCTATCACCGGCGGACGAGCGCGAATTGAAGCGATTAGCCAAGTTGCTCGGAGTGACCGATTTCGAGCATCTGCCACCGTTCGAAGATGTCAAAGCGCTCCTTGGCACATCCACGTCAGCCGAAACCATCAAAGCAATCAAAGAGTACGCCTCCACGCCGGACGGGCTGGAACTTATCAAGGACTATGTGATGAGCTACCAGCCAGCCAAACGCATCAGCCTCGGCAAGGAACCGTACGAGGGAAACGAGGTCGCACCAGAAGCATCGGATTCAGCCAAGCCAACTGACGGTGCGGGCTCGTCACTGGGAAGCGGGTTTTTAGCTCAACTGCGCCGACTGAAATCGTTGCTTACATTTGGCTACTTTGATAGTAACAATGAAACGCCAGCAGAGGCGCCGGTAGAAGACGTTACGCCTGAAGTTCTCAGCGAGGCACCCTTTACACCGAACGAGTATCCTGGCTTCGAGGTACGCGATGTGCGTGGATCCGCTGCACCTGTTCCCGTTGCGCATTACTTGATACCGGTGCGTACATTGCCCCGGCACTCTTCTCCCACCGAGTTGAAATATGCATCGGCACTGCCGTTCCCTTACGCCGTCCATTACCCATCAGTTGTGCCACAGCTTCAGGACTCGAACCCATTCGCCATGCGTACAGAGGTGGAAAGCTTTCAGTACGTTCCCGAAGCGACCAATCCTCAGCTGTTGGTAAGCCAGCCCAGTGCAGCGAGCGTTACCGTGCCGACCGATGCTCCGCTTCCCAAACGTGTCGCACCGCCAACGCTGGCCACCGGAGAGGTGCATTCCTTTGAACGGGCGGATATTGAACAACCGGTCCGTACCACGACACCAGCCGAAGGGCAACAGCAGTCTGAGCAAACTTTGAACACTGTTACTAACACCGTTGTAGAGCCAAACGTAACACCGACCCTGAGCAATGTCGATGACTGGCGCAAGATACAACTGATTTCATCCTAA
>Merged.17751.1 chrUNKN:1581842-1585775+chrUNKN:1594513-1594597 - extracted CDS from 490 to 1260
ATGGGAGATTGCACCGAAGACACCATTACGGACCCCCTCTCCAATCCTTGCCCCGTCCCCGTTTCGATTGCTTCTGACCGCTCTACAACAGTCGAGGCAACCAGCCTCCATCCCATCTGGGTGCAGTCACCATCACCACCGCTATCACCACATTTTGTATCACTAACAGAATCGTCGATTCAGCCGTTGGAGCGACCTCTTGCTGCAGGAGTCGTAGATCCCAATGCCGTTCCAGCTCCTACCGATGTGCTGCAGCTGATAGCCGAGCTATCAGCCACTATGAATCGTCGCTTCGACGAACTAGCCGCGCAAATAGAGTCCCTACATAAAGGAGTTTCCGTCGTTCGGCAGACCGCGTTGATTACGGAGGCTGTGCTAAATCGGGTTCAGAATGCGGCATGTCCTAATTTGGAGGGAAGTGCTCCTCCCATCTCGGAGGACTTCATAGTGCAGCCCATACGATCGAAGGAGGAGCTCAACGCCATGGAGCAAAAGTTGGGCGAAAAGCTTTACATGGAAGACTGCGTGGGTTGGCTACAAAAAAAGCTGGTGAGTCCGCTCATGAACAAAAGGCTCATGAAAGCGAAGAACCTGGTGTTCGATGCGACTTTTGCTAAGAATTGCCGGTGGTCTGCACGGAATAATAAAATTGCGTTGTCGTCTTTTCCTAACGTGTGTGAGCTGTTCCGGAGGGCTGCATCCACATCAACAGCCTCCGTTACACCATCAGACGTAAGTGATTTTTTTACACGTGTATTGCGTTATGTAAAGTAA
>Merged.17836.1 chrUNKN:3853425-3855238+chrUNKN:3855746-3856520+chrUNKN:3856590-3856853 - extracted CDS from 6 to 1421
ATGGCGATATTGACGGTAACGATTGCAGCTTTGCTCGTTATGACATCAGCTGAAAGTATCGAACGTCGTCGTCCTTTTCATCGCCGTGGTTCTACAACTACGACCAGCTATCCCTTGACAATTGACAACGAAGGGTCAGAGAGCAACTTCAAACTTCGCGGAAAAGATCCATTTCCAGCAAAGGATTCAACTCCAGTAACGAAAATTATCGGTGATAGTTCTTCTGGGAATTTTAAATTAGAAGGCAATAAATTAACGTCGTTCTCCGAGTACACATTTGGTAGCAGTAAACAAACCTATAGTGGTCCAGATGGTAACATTTCAGATGGATCTATATCCGATGAAGACAAGAACTTAAGCAGCTACAAAAATCATAAAAAGATATCATTGCTTCCTACGACGAACGCTAGCAGTAAAGATCGGAAACCAAACAGTGGAGCATTTGATTTTCTGAATGGTGATTTCGTAAAACCTAAAGTGACAGCTGGTAAAGCACACATGCTAGAAGCAACCTCAATAGCCGCTCAAGTTGGCAAGACAAAAACTTCATCTGCAATCTCTAGCAAGTTTTCAATTTCACATCCCTCGCCTAGTAGTAACAAGGCATCTGTCAAACTGGCCCACTTAGATGATTCTGCCGAATATGAGGTGTATGCCAGTCTTGACCACTCTTCAGGAAAGACCAAATTTGGCACATCTCCTACTTCTTCGGCAACTACAGGCTCATATAGTTTCGAAGGCAATATTAAGAAAGTACCTCTAAAATATGAAGAGGGTGTTACTGGAGGAGTTGCTGGGAATGGCAGACAGAAATCAAAATTGTCAACAGACACTTTTGGTAGCGGTTCACTTGTATCTGCGAGTAATTTCCATTCAAGTCTTGGGAGTTTCGACAGTGACAATTACAGTACGGGAAAGAAGCAGCAGCAAAGTATCTCAAACTCACCTATTAACAAGTACAACTTTGCTGAACCGCCATCATTGGTCAAGTCAACTTTAAATACTCTCAAACACTTTGGCGCAGGATTAATAGGTGCTGGAATAGAAGCTAAGGGCCAGATTGAGAACTTGCTGAACGCTGAGCATGCACCGACGGACGAGTCTCTAGTGACACAGCTACTTGGTGACGGTAGTCCAACCAGTCGACCTCATTACCATCACTTTTTGAAGTCTCAGGAGGATAACAAACTGGAGAAAGAGGCTCTACGACAGCAGATTGAATTTCTAAAGGCCCAGGCAGCAAAACGACCCGTCGATCACAGTAATGTTAACCAGCCGGCGATTGTTTCAAACGCGCAGAAATTTCGACCGCTTCATCGCATTCCTTCTCACGTTCGACTTGGCGTAAAAGCTCCTTATCCACTTCCACGTATTCCACATTACAATGATCGTCCGTATAGCATCAGTTTCAAAATATAA
>Merged.17836.2 chrUNKN:3853425-3856520+chrUNKN:3856590-3856853 - extracted CDS from 45 to 1928
ATGACATCAGCTGAAAGTATCGAACGTCGTCGTCCTTTTCATCGCCGTGGTTCTACAACTACGACCAGCTATCCCTTGACAATTGACAACGAAGGGTCAGAGAGCAACTTCAAACTTCGCGGAAAAGATCCATTTCCAGCAAAGGATTCAACTCCAGTAACGAAAATTATCGGTGATAGTTCTTCTGGGAATTTTAAATTAGAAGGCAATAAATTAACGTCGTTCTCCGAGTACACATTTGGTAGCAGTAAACAAACCTATAGTGGTCCAGATGGTAACATTTCAGATGGATCTATATCCGATGAAGACAAGAACTTAAGCAGCTACAAAAATCATAAAAAGATATCATTGCTTCCTACGACGAACGCTAGCAGTAAAGATCGGAAACCAAACAGTGGAGCATTTGATTTTCTGAATGGTGATTTCGTAAAACCTAAAGTGACAGCTGGTAAAGCACACATGCTAGAAGCAACCTCAATAGCCGCTCAAGTTGGCAAGACAAAAACTTCATCTGCAATCTCTAGCAAGTTTTCAATTTCACATCCCTCGCCTAGTAGTAACAAGGCATCTGTCAAACTGGCCCACTTAGATGATTCTGCCGAATATGAGGTGTATGCCAGTCTTGACCACTCTTCAGGAAAGACCAAATTTGGCACATCTCCTACTTCTTCGGCAACTACAGGCTCATATAGTTTCGAAGGCAATATTAAGAAAGTACCTCTAAAATATGAAGAGGGTGTTACTGGAGGAGTTGCTGGGAATGGCAGACAGAAATCAAAATTGTCAACAGACACTTTTGGTAGCGGTTCACTTGTATCTGCGAGTAATTTCCATTCAAGTCTTGGGAGTTTCGACAGTGACAATTACAGTACGGGAAAGAAGCAGCAGCAAAGTATCTCAAACTCACCTATTAACAAGTACAACTTTGCTGAACCGCCATCATTGGTCAAGTCAACTTTAAATACTCTCAAACACTTTGGCGCAGGATTAATAGGTAATGATAAAGGGGCTGTCCGTGTTCGATACGATCTGGAAAACAAAGATAACTATAAAATTGGATCCAATTTTGGAAAGGGTCGCTATGAAACTGACGAAAACTATGAAAATTCGGAAGAACCAGCACATAGTAAAGGAAAGTTTTCCGGGAGTGCTGGGTCAGTCAGTGTCGGAGCAGTGGAATTGAGAAGCAAGTTTGCCTCAGATTTCGACGTAAAAAATATTAAACTAGTTAGCGACGGTGTCGGATTCAGTAATATTGGCCACACACTTTCTGGCTCACTGAAAAACCACATTTCCCCACATTATAAACATTCCCAGTCAATACTTAACATGCAACATCATAAACAAAAGCAAACACATCATCAGTCGGCACAGTCACTTGCGCAACTACACACAAATACACTCGGCAATACTGGTAGCCTAGACAATCCTAAGCCACTCGACTTCCGACCAAAATTTAAATTACAAGATGTCCCTAATTTATATCCCGCCGACCATCTAGGTGCTGGAATAGAAGCTAAGGGCCAGATTGAGAACTTGCTGAACGCTGAGCATGCACCGACGGACGAGTCTCTAGTGACACAGCTACTTGGTGACGGTAGTCCAACCAGTCGACCTCATTACCATCACTTTTTGAAGTCTCAGGAGGATAACAAACTGGAGAAAGAGGCTCTACGACAGCAGATTGAATTTCTAAAGGCCCAGGCAGCAAAACGACCCGTCGATCACAGTAATGTTAACCAGCCGGCGATTGTTTCAAACGCGCAGAAATTTCGACCGCTTCATCGCATTCCTTCTCACGTTCGACTTGGCGTAAAAGCTCCTTATCCACTTCCACGTATTCCACATTACAATGATCGTCCGTATAGCATCAGTTTCAAAATATAA
>Merged.17841.1 chrUNKN:3947780-3950131 - extracted CDS from 1688 to 2050
ATGGGTAATCGGAATCGCACCCACGGCTCGGAATCGCTTCCGAGCATTGCTACTCCGGCTCCGATTCCGAAAAATTCAAATAGTCGATTCCGCCCGGAGCCATCGGAGCCGTCCGGAGCCGTCCGGAGCCGTCCGGAGCCGTCGGAGCCGTCCGGAGCCGTCGGAGCCGTCCGGAGCCGTCGGAGCCGTCCGGAGCCGTCCGGAGCCGCTAGTCGGCAGCTGGAGCCGTTGGAGCCGTCGGAGCCGTCCGGAGCCGTCGGAGCCGTCCGGAGCCGTCGGAGCCGTCCGGAGCCGTCGGAGCCGTCCGGAGCCGTCGGAGCCGTCCGGAGCCGTCCGGAGCCGTCCGGAGCCGTCCGGAGCCGCTAG
>Merged.17941.1 chrUNKN:5056704-5059574+chrUNKN:5060173-5060337 - extracted CDS from 165 to 950
ATGCCGTCCACAGCAGAAGAATGGAAGGAGAAATCAAAAAAGTTTGAACAAAGGTGGAATTTTCCGCATGCAATTGGGTCCATTGATGGCAAACACGTACAAGTGGAAAAGCCTAGTAATAGTGGATCAGAGTATTACAACTATCAACATTATTTCAGCATTGTTTTACTTGCGGTAGTAGATGCCGATTACAACTTTTTACATGCAGATATTGGAGGAAAAGGTGGAATATCTGACGGAGGTGTATTTAAAAACACACGCTTATACCAGAGGCTGGAAAACAACAGTTTGAATGTACCGGAACCTGAACCACTGCGAGTTCCATATGCAATGCGAGTACCTTACTTTCTTTTAGGCGATAAAGCGTTTGCTTTTACCAGGTACTGCATTCGACCATTTGGAGGCATGCATGCGGAAGGGACAATTGAAAGAGTTTTCAACAAACGTCACTCTCGTGCTCGAATGATCGTTGAAAATGTGTTCGGGATTTTAGCCAACCGTTTCCGCATTAATAAAAGCCCGATTCTGCTAGAGCCAGAAGATGCTAAAACGGTTATTATGACAACAATATATCTCCATAATTTTCTTCGACAGAGTGCTTCACGCAATACATACACTCGCCCTTCATCTTTTGACAGGGTCGTCAATGGGCGTTTTGTAGAAGGCGAGAGAGCTCCAGCTACAATGAGCGGACTACAAGGCATACCCTGTCGCACGCCAAACGCCTTGTTGAATATACGTTTACACATTGCACATGATCTTAAGTATAATAACCAACTTAATCATTAA
>Merged.17951.1 chrUNKN:5162746-5177643 - extracted CDS from 5367 to 5702
ATGCTTTGTCCAGCACTGAAAGATCCTTTCGAAGGCTCCAACTACCGTGTATATGCTGTGTTCCATGAGGCAATCCTATGCACACTACTTTGCAAAATAATCACTTTTCTGTTCAGTCCGCTGCCTTCGCCAATTATAAATCGTCCACCGTTCATCAAAAACGGAAAACCAACCGACGTTTCTACAGTAATTTCTGCTGCTGCTATGAGTACGTCTACATCGCTTCCTCCACATCTTATTACATCATCTCGCCCATCTTCAAGATCGTCATCACCAGCGAAAGCATCAACTATTTTGCAGGAGAATAATATTATTATAAAAACTAGTAAAATTGACTAG
>Merged.17978.1 chrUNKN:2967957-2967983+chrUNKN:2968051-2968119+chrUNKN:2968987-2969055+chrUNKN:2969168-2971834 + extracted CDS from 2288 to 2659
ATGACCCTAAAGAAAACGCCTCGTGGCAAGTCGTGTAAATTTGCGTTGAACACCTTCCAATCTAGCAATATCCTGCACATTATTGGGGGACCAAACCACACAAGCGTAATCGAGAATGGGGCGTACCCAGCAACAATAGAGAGACTTGAGACACAAGGGATCACGGATAAAATGAGACAGACGGGTAATAAGGCCCAAAGTACGGTAAGCTTTGCTTGTGACAAAGTCGATATGGTCTTTGAACGTAAGCTTTTCATCCAACCAGACGCCAAGATCTTTGACGGAAGTTACACGATTGATAGGAATATCTCTCAACGTGTAGTTCCAAAGTACCTTACGGGTGGACCGACCAAACGAGATGATGTTGCATTTTAG
>Merged.17986.1 chrUNKN:1769872-1770710+chrUNKN:1770980-1771045+chrUNKN:1771132-1771589 - extracted CDS from 331 to 882
ATGGCCTCAAATCAGGACAAGAAAAGTGGCTTGATGTCCCATGCAATTTCCCGGCTCTACAAGCAGCGTCTGGAGGAAGTGGAAAGGGAACTCCTTCTTGCCCAGCAGCCAGAACCTCCGACTGCGGATGACCGAGCGCGTGATGCTGTGCCAGTGCAGTTTGAAGATGTTCCGATGCCCATGGAAGTGATCGACGATGCTGCTCCGCTTAGCGAAAGCGAGGAGGAAGGTACGACCGACGCAAGCAGCGGCGAGGATACAGACGTGGAGGATATCCAGGTCGAGGTGGAAATGCCAGACCATCCGTACGGAGATCTTTCGTGCGAGGATGGCTTGAGGATGTGGGCCCTGCAAACTGGACAAACTCATCGGAGTTTGAACCTTTTGCTGGGCCATTTGCGACATCACTTCCCCCAGACCAAATTGCCACGAGATGCACGGACGTTGATGAACACGCCTGTGTCCGGAGCACCGGAGACAGCCCTTACACCCATCGCAGGTGGGCAGCTGTGGTACCAGGGTGTGGAAAAATGCCTGCTTTCATATTTTCGGTAA
>Merged.17990.1 chrUNKN:6486930-6491683 + extracted CDS from 2929 to 3498
ATGGTTTCTTTAGAAGAAAAAATAGAGCAGTTTTGGAAGGCAGAGGAGCTACATGCATGCGAACCATATTCAGTAGAAGAAAAGCATTGCGAAGAGCTGTATAGATCGAAGACTGGAAGAAATAGTGACGGACGATACGTGGTGCAGATGCCTAAACATCCAGAGTTCTCGGTACGCTTGGGCGAGTCAAAAGGCCAGGCGTTGCGCCGATTCTACTCATTAGAAAAGCGCCTATCCCGAAATTCGCAATTGAAGAAGGAGTATCATGCCTTCATGCAAGAATATATAGATCTCGGACACATGCAGCCTGTTAATGAAAATGCGTCAAGCCCAACGAAAACCTTTTATCTGCCTCATCACCCAGTCATAAAGGAGAGCAGTTCCACTACTAAGGTGAGAGTAGTCTTTGACGGCTCCGCGAAAACATCTACAGGCTACTCCCTCAACGAAGCACTATGTGTGGGACCTATAGTGCAAGATGAGCTGTTGGACATTATTTTGCGTTTTCGCACCTATTTTGTGCCCTTAGTCGGAGATATCGAAAAAAATGTACCGTCAAATCCTCTTGCATGA
>Merged.17994.1 chrUNKN:3067061-3069174 - extracted CDS from 1400 to 1714
ATGAAGGAGCTGATACACATGCACACCGTTAAGCAACTTGCGCTACCCGCACAGTCACTGGATGTGGCTCAACTTGCCGCCACATACGGTCACCTGAGAGGACTACCAGTAAGTCGATATGTACGTATCGTACCTCGCGTTCTTATTGGAGCCGACAACTGCCATTTGAGCCAACCAATGAAGATCTTGAAGGGCAAACGGGGCGAGCCAGTCGCTTGCAGGACCCGTTTAGGATGGCTAATTTACGGTCCTTACGCAGTTGATCGATATGTTCGACATGGCGTCATAGCGAAGAAGCCAACGGCAAACGCGCTGTAG
>Merged.18005.1 chrUNKN:3112504-3113250 - extracted CDS from 103 to 504
ATGCCCGCGTGTATAACCGCATACATGCACCTGAACGAACGGAAACACGGGACGAGATTCGAAGGACGGAGCGTCAGCAGACCATCAGCAACTGGCAACAAGAATGGGACGATGACGCCGCCAGCGTCGGAGCCAGTCGATACACGCGATGGGCCCATCGTGTGTTACCCAACATTGACGCCTGGCAATCACGGAAACATGGAGACGTGTCGTTCCATCTGGCCCAAGTGCTCTCGGGACATGGTTTTTTCCGGGAGTATTTGTGCATCAAGGGCTTCACGTCGTCCCCGGACTGCCAGTGGTGCGTTGGCGTCCCAGAGGATGCCGGGCACGTCATCTTCGAATGTCCTCGATTTGCATCAGTCCGTCAAGAACTGCTCGGCGAGGGAGGGCCGGACCCAGTAA
>Merged.18016.1 chrUNKN:6845564-6847661 - extracted CDS from 554 to 1933
ATGCCCACGAATCGTATCCTGCGCCCGAGGTCGGGATCAATCGACGCCAGACCACCGGTGATTGCGAAGCCGATCGTAGTGCGGACCAAGCCGACGGAGGGGCAGACCACGGTCACGAGTGGTGCTGCTGGTACAAGTGGTATTGGTATGGCCACAGCAGCGATGGCGCCACAACAGTCCATGGAAAGACTCGTCGAGCGTTTGGAGAATGAGTTGTCTCTTATCCGAGCTCAACTCATGGATCAGGCGGAACAGTTTAGGAAAGACATCGCGACGATGCAGGAGCACCATCGTAAGGAGGTGATGCACCTGCGAGAGGAGAACCGTAAGGAGCGCCTGGAGCGAGAGAAGGTATCCGGGCTGCTGGAGCAACTGGTTGATACGCAATCGCAGCGGCAACAGCAGCAGCAGCCGCTGCCACAACAACGAGCAGGTGCGACGACGGCTACGGTGGTGACGTCTCCGGATCAGGACCAGGAAGGTGGCTCCTGGGCCGAGGTGGTGCGCCGTAAACCGGCTCGCCAGCAGGCGACGCAGCGGCAACAGCAACGTCCGCAAGAGGTGCAGCCGCGGACGAATCAGCCAAGTTACAGAGGGGCTGGGCAGCACCAGCAGCAGTGGCAGCTGAGGGGTCAGCTGTTGCGCAACCAGAGACAGCAACAGCCACGCACGACGACGACAGCAGCGGCAAAGAAGGCACGGAAGCGGCCTGACACCATTGTGGTGACGCCAGCGGAGGGTGTCAGTTTTTCTGACATGTACAGGACAATCCGCAGAAGCCCTCTGCTTGACGGTTTGCAGGAAAAAATTGGCGTTGGAAAGCGGACGCCAAAGGACACCATGCGACTTCCGATCAGCCGCGACGTGGACAGCGCGGAACTGTGCCAACGCATCCGCGTTGCCATAGGAGAAAAGGGAGTTGCGATCGTTCGCACAGAGATGGCCCAGGTGATGGTCACTAACATCGACTCACTGGCGGACGAGGATCAGCTGCGTCAGGCAATGCTGACGGCGCTGGGCAAAGAGCATGTTGAGGCCACCATCGACATGTGGGAGCGGCGAGACGGCACGAAACGTGCCCGCGTCACTCTGCCTCGATCGGAAGCGGAGTATCTGACCGGGAAGCGCCTAATCCTAGGGTACACCTCATGCTGCGTGTGGGAGGTCCCGAAAGCGTCGCTGGCGGAGAAGCGGTGCTTCCGGTGCCTGGAACGTGGCCACTTCGCCGGGCAATGCTCGGGGGAGGACCGCAGCAAGGTCTGCATCCGGTGTGGCGTGGAAGGCCACAGAGCAGCAACCTGCATCGGTAAAGTTCGTTGTCTGAAGTGTGGCGGCCCGCACCCGATTGCCTCCGCCTCGTGCAATGCTACAGCCCAACAATGA
>Merged.18018.1 chrUNKN:3177356-3177938+chrUNKN:3180745-3181843 - extracted CDS from 16 to 1116
ATGCCTACAACAGAAGAAATAAAATGGTCATTAGACGCAGCTGGTATTGAATACCCAGAGACGGCAAAGGCGACGCAACTACGACAATTGTTTGCAGACAACGTGAAGAAGACAACAAGTCAGGAAATGGCGGCTGATAAAACACGTGGAGATGGTGATGACATAACCTCAAATGACGAAGCCGCTGCTATAGCCTCACTCGAAATGAAAGTAAAACGCCTGGAGCTAGAAAAAAAACTTTTATCTTTAGAAGAAGAAATAGCTGAGCTTCAACCAACTCACCTTAAACCAATATCGATGAATACTATTCAATATATAGAAACAATAGTGCCAAAGTTCACCGGAGAAGGCGATGAAGATGTGTGTGCTTGGATTCGTTCCCTTGAGGACATTTTCGTTATGACAAACGTCCCAGAGCCTCAAAAACTGCCGCTTTTGCGTCGATCGTTAACGAGCACAGCTGTTTTATTGGCACAAACTACTAAATCAAAAAATTACGAGGAGTTGAAGGGCGAATTGCTAAAAGAATTTAACAACAAGCCTTCTAAAGAAGTCATCTATAAAAATCTTAGAGCACGCCATCTGAACGCTAACGAAACAACGCTTAGATATTTGTTAGACATGCAACACATTGCAGCGGCAGCTTCAATTCCGGAAAACGAACTGGTGCATATCATCATTGACGGTCTCGGTGACCCCATACATACTGCATCCATGCGATTCATGGCAAAATCGATCGAGACGCTGAAACCTCTATTGAAAGAGTATAAATATATACGAACACGTGTACAGACAACGGTCCAGAAATCGTCTGTTCAACAACCACGAGTCCAGATTGCGCGAGCTGAACCAAACCAGTCGACTCCCAGATGCCTTAATTGCCGGAAATATGGACATTCGGAAAACTTCTGCCGCATGCCGATTCGACTTCCGGGGTCCTGTTTCAAGTGCGGTCAGACTGATCATGTCTATCGAAATTGTCCTCAACGGGTTCAGCAGATTGCCGTTACTACAAATGGTCCTGAACATCTAGAAACAACGCCTGTGACGGAACCAGTTTTTACTCTTAACGCCAACCAAGAGAACAACGAGGACCGATTCTAG
>Merged.18018.2 chrUNKN:3179654-3180670+chrUNKN:3180745-3181843 - extracted CDS from 16 to 1101
ATGCCTACAACAGAAGAAATAAAATGGTCATTAGACGCAGCTGGTATTGAATACCCAGAGACGGCAAAGGCGACGCAACTACGACAATTGTTTGCAGACAACGTGAAGAAGACAACAAGTCAGGAAATGGCGGCTGATAAAACACGTGGAGATGGTGATGACATAACCTCAAATGACGAAGCCGCTGCTATAGCCTCACTCGAAATGAAAGTAAAACGCCTGGAGCTAGAAAAAAAACTTTTATCTTTAGAAGAAGAAATAGCTGAGCTTCAACCAACTCACCTTAAACCAATATCGATGAATACTATTCAATATATAGAAACAATAGTGCCAAAGTTCACCGGAGAAGGCGATGAAGATGTGTGTGCTTGGATTCGTTCCCTTGAGGACATTTTCGTTATGACAAACGTCCCAGAGCCTCAAAAACTGCCGCTTTTGCGTCGATCGTTAACGAGCACAGCTGTTTTATTGGCACAAACTACTAAATCAAAAAATTACGAGGAGTTGAAGGGCGAATTGCTAAAAGAATTTAACAACAAGCCTTCTAAAGAAGTCATCTATAAAAATCTTAGAGCACGCCATCTGAACGCTAACGAAACAACGCTTAGATATTTGTTAGACATGCAACACATTGCAGCGGCAGCTTCAATTCCGGAAAACGAACTGGTGCATATCATCATTGACGGTCTCGGTGACCCCATACATACTGCATCCATGCGATTCATGGCAAAATCGATCGAGACGCTGAAACCTCTATTGAAAGAGTATAAATATATACGAACACGTGTACAGACAACGGTCCAGAAATCGTCTGTTCAACAACCACGAGTCCAGATTGCGCGAGCTGAACCAAACCAGTCGACTCCCAGATGCCTTAATTGCCGGAAATATGGACATTCGGAAAACTTCTGCCGCATGCCGATTCGACTTCCGGGGTCCTGTTTCAAGTGCGGTCAGACTGATCATGTCTATCGAAATTGTCCTCAACGGGTTCAGCAGATTGCCGTTACTACAAATGGTCCTGAACATCTAGAAACAACGCCTGTGACGGAACCAGTTTTTACTCTTAACGCCAACCAAGAGCCCTAA
>Merged.18041.1 chrUNKN:3242438-3243858 - extracted CDS from 657 to 1400
ATGGGACGAGGTTGCATGCCGTCCAGGCTGCAATCGAACGGGCGTCGCCAATTGCGCCCCAACTGCAGCCACAGCAAAAAGAAGGGCGATGAGCTAACGCATCGTAGGAGGGCGAGGAACCATGCCGCCCGAGTATTTTCATCTCTGCCGCCCGTCATCGAAAAAAAAATACATCGCTGCTGCCCTGGGGCAAGGATCCTCATCATCATCGTCATCATCATCGCGGCATCATCATCATCGCGGCACCTTCATCATCGCTGCATTATCATCATCATCGTTATCATCATCGTCATCATCACCGCCCAGGGAGCGGCACAGCAGCAGCATCACCGCCGCATCATCGCCATCGCGGTGTGGCCCGAGAGCAGCAGCAAGCGCTGCTCAGCGCACCAACATCGGGGTCCCCACATCTTGGCAGCATCGGCCGGAAGGGTTCACCACGCCGGTATTCCCTTAGTGGAATACCCCCGCGTCGGTTCGAGCCCTTCGGTATTAAAAGGCGGAGATGTTGTGGGCAGCCGTGCCGACCCCTGGACTTGCCGTGGCAGTTGCGCTGCCACCCGTCAACGTCCAGGAGGACGACAGTGTACACGCACACTGTCGCACACACTAAGCAGCGCAAGGCTTAGTGTGTGCCGAGCGCCATACAGGCAGAGTGTGCACGAAGGTCGATCGAGCAGGAGCTCTCGGCAGGGGCGCTCGGTGCGGCTGGTGCGCGGCCACTGCACGTATTATTTTAAAGTTTGA
>Merged.18059.4 chrUNKN:7203375-7203755+chrUNKN:7203841-7204057 + extracted CDS from 166 to 570
ATGGCCCCATTAGCGCTGCAAACTAAAGAACTGCCGGCCGATACAAGGTGCTTCGTGGTTGGATGGGGGAAGAGAGCGGATGGGGAAAATGAACAACCGTCTGTAAATCAATTGCTCTACGCCAACATGAACATTGTGTCACAGAGCGATTGTGCTACAATGTGGGCTAATTCCGAGCATCGTTGTCCAGCATGCAAGCAATCTATTACCTCCAACATGGTTTGTGCCCAGTACGGTAACAGTATGGACACGTGCAGGGGTGACAGCGGCGGCGCATTGGTGTGTGGAGGTAGATTGACCGGAGTTGTGTCGTTTGCTCTTTATTGTTCAGGTATATGGCCATCAGTATTTGCTAAGGTAACTGCACCTACCATTCGAAACTTTATTCGCTATATCGCTGGAATTTAG
>Merged.18079.1 chrUNKN:4305734-4307327 - extracted CDS from 224 to 706
ATGTATAATAAAGGTGTAAAAAGTCCAAAACATAAAAGTGGCGACGAGGTCCTCTTGCGCAAGGAGGATCCTACAGAACCCGCGGCAGCCATCGCGTTTCGTCTGGCCTTTCTGCAGCGTCAGTGCAGCGGCCATCGCGATGGCACGGTTCCCTGTGCCTTTGGATACCGCGGAACATCGGGCCGCCGCCACCGGAGACACCGTGGCCCCGGCTGCTGTCCCATCACTGGCGACCGCTGCATTGGGCAGCTGGCTACACACCACCCACTGAGCCGCATATTAAGGGCGACGGCACATTCCGCCCCGGCTCGAGCCCTGCAGCACGTCATCGGTGAAGCAGCAATCCCGCCGCAGCTCGAGCCCAGCATCACCAACAGCAACGCGCAAGTTGATTCGGCTGCCGCACCTCAGCACATCATCGGCGAGGTCGCAATCCCGCCAAGGCTCGAGTCCGCCTCATCATCGGCAACCCGCAGGTTGCTTTGA
>Merged.18169.1 chrUNKN:9433980-9435795 + extracted CDS from 564 to 1502
ATGCGTTATGCAGCACCGGTATGGAGCAAGGAGCTGCAAAAACGTGAGCCTGGTCGCCTGCTGGAGCGTGTTCAGCGAAAGATGGCACTGAGGGTGGCACGAGCATTCCGTACCGTGAGGTATGAGACTGCCACCCTCCTAGCTGGTCTGACCCCCATCTGCCTGCTGTTGGATGAGGACGCCCGGGTCTATCAGCGACTAAGTGCCGTCAACCGCACCGACACGAGGGCGAACATCCGGAAGCAGGAGCGACAGGCCACGATCGAACAATGGCAGCAACAGTGGGACGCGGAAGCCGACACCAGCCGGCACACGCGTTGGGCGCACCGTGTGCTACCCAACATCGGCAGCTGGCAGTCAAGGAAACACGGAGATGTGTCGTTCCATCTGTGCCAGGTACTCTCGGGACATGGCTTCTTCCGGGACTACCTGTGTCGCAATGGCTTCACATCGTCCCCTGACTGTCAGCGGTGCAGCGGCGTCCCTGAGACCGCGGAGCACGCGATGTTCGAGTGCCCGAGGTTTGCTGAAGTTCGTCAGCAGCTACTCGGCGAGGGAATTACGGACCCGGTCCGTCCGGAAAACCTCCAGCAGCACCTGTTGCGCGATGCCGAAAGCTGGAGCCGTATCTGTGAAGCTGCTAAGCGGATAACGGCTTCACTTCAGCAAGCCTGGGACGACGAGAGAGCAGCCCTAGCAGCCCATGGCAACGAGCAGCACTTCGAAGAAGTTGCCGATCTGGAGGCACGGCGAGCAGAAATCCGTCGAGCACGGAACGACCGGCGAAATGCGAGCCGCCGAGCAGCCAGGGCACGGCAACGAGAGTTGCAGCGAGCAGGACGTCCCCCATCTCCACCACCATCGCCCAGAACTGCGGCACGTCGTGCAGATCTTCGGCTGCGGCAAGCGCGGTTTAGAGCGAGAAGGCGTCAAGCGATATAG
>Merged.18191.1 chrUNKN:9237168-9239367 + extracted CDS from 83 to 388
ATGATGCGCCAAGCGGCCGAACAACAGCAGCAGCAGCAGCAGCAATATCAGCAGCAACACTCCGTTTCGAGCAACACGGCAAACAATGTGATACCGCCGCCGTCGGCATACCAGCAGCAGCAGCCACCGGTTGTGCCACCGCCCCGGACCAATAGTCAGTCGCAAGCGTCGGAACCGACACCGGCCCTACCTCCTCGGGCGGACCGTGACTCCAAGCCGAGCAGTCGTGATCGGCCGAAGGATCTGCCGCCGCCGCCAATACCGGCTAGTGGTTCCAGTTCCACCGGCAATACGACGGGTGCGAACTGA
>Merged.18214.1 chrUNKN:9595555-9600888+chrUNKN:9601039-9603638 + extracted CDS from 81 to 437
ATGAATGCTGTGGAGGAGAAGCTGAAAAAAAAAGAGTACCGAGATGAATTTGTGCAATGGGTGAAACTAAATATTGCAGAGGGCGATTTTAAACAACGTGCTTGTGACGCTCTTCATTTAATCTTAGGGCCTAACATTTTACTGCAATGTTCGTGGACAGGAAGAGCAAAAGTAGGAGATAAAATACCTTTGTGTAAATATAAAAATATAGTACTAGTTATACAAGAATTAGGAGGAAATTGTTCGGATAAGATATTAAAAGATTGGATGCAGCTTAAATTAAATCATAGTGATAATTTAAAACGAAACAAATACATAAATAAGTCTAGTTGCCATAAGCCGAGATCAAGTAGTGTGTAA
>Merged.18246.1 chrUNKN:5997571-5998197 - extracted CDS from 42 to 527
ATGGAAAAACAGATCAAGCTGATGCGTTCTGAGCTAGATATAGTAGCTGATCGAGTTGCTCCTAGCGTAGGGATTGTACGTGCAACTAGCTTTGAATTTGAGCCTGTTGGTACCAAAGACGAACTAGACGATCTGGAGCTTAAATTAGTAGACAACGATTTTAAAAATAAGATGGAAGCATTTGTGGATGCTCGGCTACCTACAGATAGTGTGGATGCGCGACTTCATGCAAGCATGGATATTCTTTTCAAAAGAGAGTTTGTGGTCAATATCAGTTGGTCTGGTATAGGTCATCCAAACCCAAAAATTCCTTTCAATAATTTTAAAAATATATTAAAATTCTATAAATATATAGGCACATGTCAGGGACTTATCCCTACGGACCAGAAAATAAAAGAAGTTTTACAAAATAAGTTTAGGCATAGTAAGCAACGGTTAGAATTAGTAGGATTAGTGAAAACTTCGCATCATAGATATAAGAAGTATTAA
>Merged.18257.1 chrUNKN:6052511-6052606+chrUNKN:6052781-6052880+chrUNKN:6052994-6053083+chrUNKN:6053169-6053237+chrUNKN:6053406-6053438+chrUNKN:6053531-6053599+chrUNKN:6053707-6053782+chrUNKN:6053871-6054815 + extracted CDS from 622 to 1218
ATGCTATCTAAAATCAACGAAAGGATCGACGGCGTGTTTGTAGTCGTTGACGAATTAAAAAGCGAAATCAAAACGCAGCAGGAACTTTCCAGAAAGCAAGAAAAAAAATTAGCAACGATCGACACACTAGTTTCGTGCATTAACGATACAATGCAGCAATGCGTAACGCGTCGCGGTGAAGACTTTGACGACGAATTCACATTTGAAAAAATTTCATCGGCCCAGGAGCTAGCTACTGTGGAAGAGAACCTAGCAAATGACGATTTTTTCAAAAAGGTATTAAACTTTTTGCGCTCATCCGTCCATAGGGTTGACGTAAACAATCGTTTGCACGATGCACTCGATATTATATTCGATAGAAATTTCCTTCCACAGTGTGCTTGGAAAGGTGTACCACGGCTAGGGGTGCAAAAAATTGCGATGGTGGCCCATCCTAATATTTTGAGGCTCTTTAAAGCAGTTGGTACTACCGATTTATGCAAATGTACAGATGTTAAGGTAGGAGATTTTTTTCAAAACAAGCTAAAACACGCAAAAAATCGCACAAATCTGCAGGGTTTCAGGAAGACGAGCTGCCAAAATAGGCGCAAACTGCCATGA
>Merged.18257.2 chrUNKN:6052670-6052698+chrUNKN:6052781-6052880+chrUNKN:6052994-6053083+chrUNKN:6053169-6053237+chrUNKN:6053388-6053438+chrUNKN:6053531-6053599+chrUNKN:6053707-6053782+chrUNKN:6053871-6054815 + extracted CDS from 573 to 1169
ATGCTATCTAAAATCAACGAAAGGATCGACGGCGTGTTTGTAGTCGTTGACGAATTAAAAAGCGAAATCAAAACGCAGCAGGAACTTTCCAGAAAGCAAGAAAAAAAATTAGCAACGATCGACACACTAGTTTCGTGCATTAACGATACAATGCAGCAATGCGTAACGCGTCGCGGTGAAGACTTTGACGACGAATTCACATTTGAAAAAATTTCATCGGCCCAGGAGCTAGCTACTGTGGAAGAGAACCTAGCAAATGACGATTTTTTCAAAAAGGTATTAAACTTTTTGCGCTCATCCGTCCATAGGGTTGACGTAAACAATCGTTTGCACGATGCACTCGATATTATATTCGATAGAAATTTCCTTCCACAGTGTGCTTGGAAAGGTGTACCACGGCTAGGGGTGCAAAAAATTGCGATGGTGGCCCATCCTAATATTTTGAGGCTCTTTAAAGCAGTTGGTACTACCGATTTATGCAAATGTACAGATGTTAAGGTAGGAGATTTTTTTCAAAACAAGCTAAAACACGCAAAAAATCGCACAAATCTGCAGGGTTTCAGGAAGACGAGCTGCCAAAATAGGCGCAAACTGCCATGA
>Merged.18345.1 chrUNKN:11253491-11254430 + extracted CDS from 193 to 597
ATGAAGACACCCACCTGCAGCAAGCAACGGACCACCACGCCGAAAGCTGGACAACAGTGGGACACCAAGCGACAAAGCGCTCGACCGAAGATCGATCTTTCCGTCGACCCGGGAACGCCTTGCAAGGCTGCGGTGACGCAGCGGTATGTATGTCTAAAAAGAAATAACATATTTAATCCCGTTGTAGACGACCGAGCTTACGGAAATGTAAAGGCACACTTAGCTGAAGAACGCCGCGGAAGAGTGGGCAACAATGCTTCGACCGATCGTCGGTTCTATCCGGTGACAAAATGGTCCGATCCTTCCGTGAAACACGAGAAACCGCAAGACGAGGCGCCCGTGGAGCGATTTAGTAAACCAAGGAATAAGGGCCGCTTTGTATCGAAGATTGTAGCTAAAGACGGATAG
>Merged.18378.1 chrUNKN:537080-537432+chrUNKN:538433-538539+chrUNKN:552435-552680+chrUNKN:563120-563810 - extracted CDS from 443 to 1108
ATGCCAGCGCTTGATGAAACCGTGCATAAAACTACATCTCCTGGGGTGACGCCTGTTGTTAGCACAGTGCCTCAAACTACCGTAGGGGCGGAAGATCCATCGTTAGCCGATGCCGGAGCAAGCAATCAACCGAAACGTCCCCTTAGACGACCGGGAAAAGTAATCCCCGATCGTCCGCAACGTGTATTTTATTGCCTTACTTTGAAAAATCCACTTCGGAAGCTGTGTATCAAAGTGGTAGAATGGAAGCCTTTCGAATATCTAATTCTTCTAACGATTTTTGCTAACTGCGTTGCTTTAGCAACATACACACCTTTCCCAAACGGTGATTCAAATTCAACAAATGCCATGTTGGAAAAAGTGGAACATATCTTTCTAATAATATTTACTCTTGAGTGTGTGATGAAATTGATTGCTTATGGATTCATCATGCACCCTGGAGCATATCTTCGAAGTCGGTGGAATATGTTGGATTTTACGATTGTTCTAATCGGAATGATCAGCACCACATTATCCAGTATAATGAAGGATGGTTTCGATGTGAAAGCGCTGAGAGCGTTCCGTGTGTTGCGTCCATTACGATTAGTTTCTGGAGTGCCTAAAACTCTACGCCGATTGACATCATTCGCCTCTTTTTATAATTCAATTAATTCTACACTAAAAGTCTAA
>Merged.18378.2 chrUNKN:537080-537432+chrUNKN:538433-538539+chrUNKN:552435-552680+chrUNKN:563120-563455+chrUNKN:563639-563810 - extracted CDS from 260 to 925
ATGCCAGCGCTTGATGAAACCGTGCATAAAACTACATCTCCTGGGGTGACGCCTGTTGTTAGCACAGTGCCTCAAACTACCGTAGGGGCGGAAGATCCATCGTTAGCCGATGCCGGAGCAAGCAATCAACCGAAACGTCCCCTTAGACGACCGGGAAAAGTAATCCCCGATCGTCCGCAACGTGTATTTTATTGCCTTACTTTGAAAAATCCACTTCGGAAGCTGTGTATCAAAGTGGTAGAATGGAAGCCTTTCGAATATCTAATTCTTCTAACGATTTTTGCTAACTGCGTTGCTTTAGCAACATACACACCTTTCCCAAACGGTGATTCAAATTCAACAAATGCCATGTTGGAAAAAGTGGAACATATCTTTCTAATAATATTTACTCTTGAGTGTGTGATGAAATTGATTGCTTATGGATTCATCATGCACCCTGGAGCATATCTTCGAAGTCGGTGGAATATGTTGGATTTTACGATTGTTCTAATCGGAATGATCAGCACCACATTATCCAGTATAATGAAGGATGGTTTCGATGTGAAAGCGCTGAGAGCGTTCCGTGTGTTGCGTCCATTACGATTAGTTTCTGGAGTGCCTAAAACTCTACGCCGATTGACATCATTCGCCTCTTTTTATAATTCAATTAATTCTACACTAAAAGTCTAA
>Merged.18379.1 chrUNKN:562723-563810 - extracted CDS from 443 to 763
ATGCCAGCGCTTGATGAAACCGTGCATAAAACTACATCTCCTGGGGTGACGCCTGTTGTTAGCACAGTGCCTCAAACTACCGTAGGGGCGGAAGATCCATCGTTAGCCGATGCCGGAGCAAGCAATCAACCGAAACGTCCCCTTAGACGACCGGGAAAAGTAATCCCCGATCGTCCGCAACGTGTATTTTATTGCCTTACTTTGAAAAATCCACTTCGGAAGCTGTGTATCAAAGTGGTAGAATGGAAGTATGTGATAAATCATTTGAAAGTATTGATGTACGAATTGCATGTATTATCTGTAATGTGTGCGGTAGATTTTTAA
>Merged.18410.1 chrUNKN:11806250-11806550+chrUNKN:11806618-11807424+chrUNKN:11811146-11811264 - extracted CDS from 164 to 1132
ATGCGCCAGTTCGTGCCACTACGCACCATGTACGATCTGCTGCGCGCGGCCAGCAACCTGCGTGCCTACCTGCCGCTGGTGCAGTACATTCTGACCACCACGATCGAGAACATCGCGGAGGCGGACAAGTACTTGATGGAACTGAATACCCTTCTGTCGGCGGGTGTGTCGCTAGAATCTGCTTATTACGCAGACGATATCCAAACAATTGCGAATGAAACTCGTAAACAAGTTGTAAACGATTTTGATGATAAGTTCTCCGATGTTTCTTTTATTGTCATTGCCATTGTATATGGACCTGGTTTTCCTAATGCTCCAAGATATGACGATCTTGTAAGAGCAGCAATCATCCTGGGTTCATCATACAATAATGACACGCTGTTTCAACCAACAAACACGATGGTTGCTGCATTTGCCAGGATTAGCACATCATTGACCTCGCGCATTGCTGCACTGCAAGCTGGTTTCAAAGTGCTTGACTTTCCACTCTTCAAGCAGCTAGTGGACACGCTGATGGGTAATGACGAGTACGGTCGCTACTGCTATCAGAAGTACAAGGAGCTGGGTAAGGGAATTTTCGGCCAGGCTTTCGATTCGGCCTGGCAGTGTGTGGACAACGAGTACGAGCGTCTCGAATACTTGAAGACCACCCTCGAGCTAATGGCCAACCTGTTGACTATCGATTATGATGATGTGTCAACACACTTAAACAATTGTAATCAACTTGAAAGTGGAGATAATTTTAATAACTGCTTGGCAGCGCTCGCCAACTTCTATACGAATCTGTTTCCCCAAACTGCCAATAAGATTTCTACCATCTATCAACTCGCCACAAATGAGGCCGAAGCTAGTGAGAACCGTATCCTTATATGCATCGAGCTGGTTTACATACAAGGAACTGTCATTGAGTCGCAGAAAATCTCCGACAAGCTGGCAATCTGTAGCCGAGACGGCCCAAAGGGTTCGGATTAG
>Merged.18473.1 chrUNKN:12353142-12356596 + extracted CDS from 1594 to 1998
ATGGCTCCGCTACCGGAGCAACGACTTACCCCCTTCTTGCGCCCATTCACAAACGTAGGAGTTGACTATTTGGGGCCAATAGACATCATAAATGCGCGACGGCACGAGAAACGATATGTGGCCGTTTTCACTTGCCTTGTGACACGAGCAGTCCATCTCGAGGTCGCTTACAGCCTCTCTACCGAGTCCTGCATAATGGCCATCAAAAGATTTGTCTGTCGCAGAGGGCCACCGGCGGATATTTACTCCGACAATGGAACCAATTTTCAAGGCGCCAGCAACGAACTGAAAAGACAGATGAAAGAACTGAACCTTACCTGTGCAGCCACCTTTACAGACACTCACACGAAGTGGATCTTCAACCCCCCTTCCGCGCCACACTTGGGAACGACTGGTCCGAAGCGTTAA
>Merged.18484.1 chrUNKN:811484-814166 + extracted CDS from 438 to 1520
ATGTCAAGCACCGAAGAGACGCCGATTACCGAGGAGCAGAGACGGCTGTCGCAGAATGGGGTCCTGAACGCAGCATTCATACAGCATCCACCACCATCGCAGAATGCACCATCGTTGCAAACAACATCGGACATCACAATGATACAGCAAATGCTGCACCTGTTACAGCAGCAAATGGCCCAACAGCAGCAGCAAATGACACAGCAGCAGCATCTATTTTCTCAGCTTATGCAGCAACGGGAACAGCAGCAACCTACACCAGTGACCCATTATAGTGAGCTTCAACCTTCCGCGAAACCCAGCAATCCGGAGCTCATCCTCGAAGCTCTTGCTGGCAACATTACCGAGTTTCATCATGATGCGGAAGCCAACATCACATTTGAGTCATGGTACGCGCGATACGATGACCTTTTCTCGCACGATGCATCCCGTTTGGACGACGCAGCAAAAGTTCGACTCCTTGGACGAAAGTTAGGAGCAGGCGAGTATGCTCGTTTCACCAATTTCATTTTACCGCGTGCCCCCAGTGACCTTTCATTTTCAGAAATGGTGGAAAAGCTCACGGTGCTTTTTGGCAAAATGGAGTCGACCCTCAGCAAGCGGTATAAATGTTTGAGCATCACCAAATCGCGCTCCGAGGATTTTTTGTCATTCACCGGCCGAGTAAACCGCGCATGCGTCGATTTTGAATTTGCATCTATGACAGAAGAGCAATTCAAATGTCTCGTCCTGGTATGCGGATTGAAGGATGAATGTGATCGTGATATTCGTGTCAGGCTGCTTGCTAGCATGGAAGAGCGCACAGATGCAACACTAGCGCAGCTAGCAGAAGATTGCCACCGGCTAGCACGAGTTAAAGCGGATAGTGCTATGATCGCGACCGAAACTCCAAACCGTTTGACAGAAGCACTGGTTCCAAACCCTGTAATCCGTGTTGGCTTTGTGGAGCATTGCATTGGTCCAGGGAATGCACGTACAAGGCGCACAAGTGTCGTGATTGCGGTCGCATCGGTCATCGAGAGGGACATTGCGCTTCCTCACACCGCCGCACGAGGCATAAGAAATTTCACCAGCGACCATCCGTAG
>Merged.18484.3 chrUNKN:812834-814166 + extracted CDS from 305 to 916
ATGTGGAAGCAGTTGGGTAAACCATATCTGACACCAGTAACGGTAAGAGCCAAAGCAGCGTCCGGTGACGTCCTCAGACTGGAAGGTGAGTTCATAGCGAACGTGTCCATTGCAAACCGTACAAAGCGAGCTACCATAAGAGTGTCCAAAATGGAGTTGGCGTTGTTGGGAGCGGACATGGTTAATCTTTTCGCCCTAGGAACGATCCCGATGGATAATTTTTGTAACAACATCAAAGAAGCAGATCCACGGTCCTGGGAGGAAAAATTTCCGTCGGTATTCCATGGCACGGGGATTTGTACCAAAGCCAGCGTTCATCTGCAGCTACGAAAAGATACCCGTCCAGTGTTTCGTCCCAAGCGCCCCGTTGCGTATGCAATGGAAGAGATTGTCAACAAGGAGCTCGATCGGTTGGAAGGCTTGGGCATTATATCACCTGTCGATTACTCGGATTGGGCAGCACCAGTCGTAGTGGTCAGGAAGGCTAACGGACAGATACGACTATGCGGCGATTATTCGACCGGCCTGAATGCAGCTTTACACCCGCATGAGTATCCACTTCCGTTACCACAGGATATTTTTTCTAAAGTGGCTAGATGCAAAATATTTACATAA
>Merged.18509.1 chrUNKN:12935475-12937541 - extracted CDS from 116 to 502
ATGAATGTAGTCGCAAGACTCAAAATCTCTATAAACAAATCTTACTACTACTACTACCGTGGTTGCAAATCCCGTCCATCTACCAACACACGGAACAAGAAGCAAAGCGCCCCGACGTTCGCCTTACGACACGAGATGTTCCGACCGCTACATCGACAAAACGCTCCCACACCAACGATCGCTACACCGAGTAGCAGAACGCCTACCTACGCCGGCTTGTTTAGCGAGCGAAATAGAACACATACACCCGAAGCGGACATGTTCGCGATAGACGAAATAGGCGAAATCATCGAAGATGTGTTCGCTCGCATGAGCTCAGTCCGCTCAAAACAAGATCTCATCACCGTTATCATCAAGGTAACTGCAAAGTATTGCTTCTCCCATGTCTGA
>Merged.1857.1 chr2L:26895942-26899828+chr2L:26901500-26902412 - extracted CDS from 847 to 2385
ATGGAGAACGGATCCGACGATCGGGTGTATGCGGCGGAGAAAATCATGAAAAAACGCATCCGGGCGGGCAAGGCGGAGTATCACGTGAAATGGAAGGGCTGGAGCCAGCGCCACAACACCTGGGAGCCGGAGGAGAACATCCTCGACCAGCGGTTGATCGAGATATTCGAAAAGTCGGTCCGCGGCTCATCCACCCCAAAGCGCAAGAAGAAAGCAATCATCGAAGATTCGGACGACGACGAGCTGCCGTCCAGCACGATGTCGCCCACGCCCGAACCGGAGCTGCCGAAAAAGGAGGAGCGCAAGGAGGCCAAGAAGGATCGTGATGATAAGCATCAGCTGCTGCAGCAGCAGCAGCATCATCACCATCACCATCATCATCACCACCATCACCAGGGTGGTGCAAAGAAGGAGAAGGACGTGGCCAACATTTCCAACAGCAGCTTAAACAGTGGCGCCGACGGCTCAAAGCGAAACAGCAGCAGCATCAGCCCGAGCCACCATCATGGTGGCGGCAGCTCGTCGACGAAGGTTGAAAAATCGTCCCCACACTTGGCGACGGGCGCGGCGGACCCGTCGCTAGTCGCTGGTGGAGCCGGCGGCGTCACCGGGACGGTCGGTATGCAGCCGCTGCCCAGCCTGAAGATCTCCATCTCCGCCGACCGGTCCGCCGAGCTGGTGGGCAACGATCACGACACCAACTCGAACTCGAGCGACGATCAACCGCTCAGCCACAAGGACGTGATCGGCACGAAGCGGAAGGCCGAGGTCCTGTCGAAGGGGGGCAAGGTGGGTGTGACGATCAAAACGTCCTCGCCCGGGGACGAATCGCCCAGCAGCAGCACGCTGCTGAAGGCGCAGCGGCTCGAGGTGAGCCCGCTGTCCGGGGTCGGCGGTCCGGCCGTCGCCGGCGGCTCGACCGTCGCCCCGATCAGTACCACCTTCGGCAAGCTGGACATGAAGGCGGCCGCCCCACTGTCGCCCGACACGCCCGCCTCCCGGCCCGAATCGAACATTCCGCCGCCGGCCGAACCGAACGCACAGCTGCCGGGCGGGGCGGCGGCAGTGGTGGTCGCAGCCGGTGGACTGCCCGCCGGTCGAGAGGAGGGAAACCCGCTGGAGGGGCAGGTTGCTGGACAGCAGGCCCAGCAGCACCAGCAGCAACCGGGCGCCGCGGCGAACGGTGGCGATGCATTTCCTCTGAGCAACGGTAACGGTCCGAACAACATCAACAACAACAACAACAACCTTAACAACAACAACAACAATAACAGTATCAACAAGCATGTCAGCACGCTAACACTGTCGCCGCGGGCCGCCCCACCCCGCCTCTGGCTGCCGAAGGCACAAACGACCAACCAGGTGTTTATCACGGATGTGACGGTCAACCTGGAGACGGTCACGATTCGGGAGTGCAAGACGGAGGCAGGCTTCTTCAAGACGCGGGACATGCAGCAGCAGCAGCAAGAGCAGCAGCAGCAACTCCAGCAAGAGCAACACCAACAACAACAGCCCCGGGTCAGTGATCTGCTAAGCAATTAA
>Merged.18580.1 chrUNKN:14980213-14980396+chrUNKN:14980759-14980839+chrUNKN:14981026-14981210+chrUNKN:14981379-14983358 - extracted CDS from 1921 to 2337
ATGCTATTAATCAAGTGCAGCGTGTTCATGATATACCCCGAGCCGAACCTGCTGCTGATCGTTAGCGGTAATCTGTTCCTGGTCAGCTCGCGCACACTGGTCACCGCCGATGCAAACCACATGTACAATAAGACCGTTTACGGGAAAATCGATAAACATTTGCTCATCTCACCGACCTCGATCGGCTGCGTGCTGACCGTGCCCGATTCCGGTTACATCCGCAAGCGCGAAACCATCTATTACGATCCGACGCCGCTAACGAAATGGAGTCGCCTACGGATGGACGAACGGGGCCACTTTCAGCTGCTTTCCGATGACGGTGCAGGCCAATTAAATCCACTTGCCGGTTGGTTGATTAGTTTAATTGTATTTCTACAGCGCGCCGTTCTCTGGCGACACGACGCAGGTTCAATCAAATAG
>Merged.18589.1 chrUNKN:15147182-15149172 + extracted CDS from 596 to 1885
ATGACCATCGAATACATCCCCACTGGTTCTTTTGGCAACGCCGACGTTCTTTCTCGCCTCATACAAAACCATGCGAAACCAGAGTCGGAATACATCGTAGCAAGCATCGAATTAGAGCAGGATCTCAGGTCAGTTGCCGTAAATGCCTTACTAACATTCCCTATTCGTTTCAGAGACATTGAGCTCTACACTCAGCAAGATCCGTCGCTCCAGAAGGTTTACAAGTACGTGCGAGATGGTTGGCCTCGCGACGTAGCTTACGGAACAGATCTTGCACGGCTCTACGATAGAAGGGAATCGCTGACCAACGTGGATGGCTGCATTCTTTTTGGAGAGAGAGTAGTCATCCCGGAGAAGCTGCGCAATCGCTGTTTAAATCAACTACACCGAGGACATCCGGGAATGCAGAGGATGAAAGCGGTTGCACGTAGCTACGTATATTGGCCTAAGTTGGATGACGACATAGCACGTTATGTGGCCTCCTGCGAGGCATGTGCAGCAGCGGCAAAATCACCACCAAGGGCAACATCAATGGCGTGGCCAAAACCTTCGGCAGTTTGGAACCGAGTTCACATCGATTACGCGGGCCCTTGGGAGGGCGTTTATTTCCTGGTTGTAGTCGACGCGTATTCCAAATGGCCGGAGATCGTCAAAACTACGAGCACCACCACAACAGCCACGATTACCATTCTAAGGAACTTGTTTGCTCGTTTCGGTATGCCTGCAACCTTAGTCAGCGACAATGGCACACAGTTCGTTAGCGGTCCGTTCAAGGAGTTTTGTCAGCACAACGGGATTGAGCATATTACTACGGCTCCCTTTCACCCACAGTCGAACGGACAGGCGGAGCGATTCGTCGATACTCTTAAACGTTCTTTGAGGAAGATCAGAACGGAGGAGAGTAAGCTAGATGAGGACTTGGAGCTTTTCCTGATGACGTATCGTTCTACACCAAATGCTCAACTCGAACAGCAGAGAAGTCCAGCGGAGGAAATGTTCGGTCGCCGGATAAGAACTGCATTGGAGCTATTGCGACCTCCTTCATCGTGTGAAGAATCTTCCCCATCATCATCAATTTCATCAGTTCGCAGATTTCATCGCAGCGACACAGTTTGGGCAAAGTATTTTAGCAACAACTCGTGGAAGTGGATCCCAGGGGAGATTGTCCGCAGCTGCGGGCGTGTAATGTTCGAGATCGTTGCCGAAGATGGACGATTGTTAAGGCGTCACGTGAATCAGCTGAGACGACGAGTTGGTAACGGTTCATCTCCCAGCAGTTCAGCTACCCCTTGA
>Merged.18603.1 chrUNKN:15432686-15436603 + extracted CDS from 3577 to 3894
ATGAATCGTTCTCACCTGCTGGCAGCAGCCACCGATTCGGCGTTATGCTACGCACCACCTGTGCGGTACGGGGACTGCCAGGAGTGCTTCTGGAGTGCTGCAGATTGCTCAGACTGGTACAGCGTAAGTCAGCAATTGGCGTGGAAAATTGGTATGAACGCATTGCAGTTTGTGGAACTCATACCAATCTACCCAGCAAGCAAGGACACTCGTATCCACATCCATCGTGGAGCGAAGCAGCAACGAAGAGCAGCGACATACAGATATCAGATGCCGCCAACTATGGAAAAAGCAGTCAACTCAAGTGAGCACAACACATAA
>Merged.18620.1 chrUNKN:15801580-15801665+chrUNKN:15801727-15801985+chrUNKN:15802047-15802382+chrUNKN:15802443-15803101 + extracted CDS from 41 to 1099
ATGACAACGAAACGAGCTTCTGACGGGACAGCAGCCGTACAAAAGGAAATATCTCCATCACTCCGTTTGGGACAGTTGCTGCGCGAGAGGACGAAGGCTGTGTCAGCACAATTCCACTACGGCACGAACGGCACAACGGCCGAGCTGCTGGCCGGTGTACGGATTGCACTGTACGGCGATTCAACGCATCTGGAGAAACCGTGCTTTTGGCTGCTGGACTCGCTGCTTGAGTACACAATGACGGCGCATGTAACCAGCCTACTGTGTGATTTAAATGTCAGTCGGCAGGTGGAACAAATCGAAGAAAACGTGAAGCTACCTCAGCGAATGCCGAACAACAATCTACACCTGTACTCGAAAGTGCTGGTGGCTCACACGACAACGGGCGAGAAACGTCCCATACCTGTGTGTCAACGGCTAGAGTGGGAATATCCGGTCACGCTGAACATGTCCAGCTTAAGCTTCGGCACCGGTCCAAACGATCATCTACTCGTCCAGGAGCAGCAACAGCAGCAGCAGCAACAGCTTCTAGTGGTCCAACAGCGTCAACTAAAGCAAGGCCCACCGCAACCAATCATGCCGTTGGTGGGGAACGAGCTCGTCTACAGCAGCCGGGGTCGTAGATTGGAAAGTCAGAAAGGTGGTAATGCCGCACTAGGCGCCAACGATGAACCAGACGTTCCCGGATGGCGCAACAAGAAAACGGATAAAATCCCCCCAAACGCACCACCGAATGGATTCAACGGTCCATCGGGTGCATCACCAACGGCCGGTACACCGATGGCGGTCGGGGTGAAGATAATTCCCCTTGCTGGAGGATCCACGGAAGACGTTGACTACTATGCGGAGAGCCGCGCCGGTGGTGGTGGTGGTGGTGGTGGTGGTTCGAATGGAGATCGTTCCAGTGGTACAGTTGGGGCGTTCTACTGGTTGGGCGGCTCGAAAGGTGCCGTAATGTTGGCACTGTTCGCGTTGCTTGCTCTACTGAACTGGGTGCGCAAAACGAAAGGGCTCACGATCAAGCGACGGCTCAATTACGTCTTCAATAAGGTTGGCTTCTGA
>Merged.18656.1 chrUNKN:13492508-13495199 - extracted CDS from 638 to 1645
ATGTCGACCGCGTACAAGCACCTGTACTCGTGTGTAACGTTTCTGATATTCGTGTTTGTGCTAAACTTTTACAAAAACCGTATCCATGTGAGCCGCGAACGGGAGGCATCGGTTCGGGCAGCCACGAAACTGAAACGTGCCGGGGCACTCAACCGACCACATCCGGTGGAGAGTGTTGGGGAAGCGTTTTTCCTCGACTTTTCCTATCTGGATTGGGAGGTGGAAGGTGAGGAACCGAGCTGGCAGTGGGACCGTTCCAAGCAGTACCCGGGACGATGTCTCGATGTGGAGGTGTTCTTTGTGTTTGGGTCGAAAAGTACGCCGACCGTACGGCGCCTCCGGAGAGTGACCGGAGACGGACCGGAAGGTCTGCACTACAAGAGCACGGTACTACAGCAGCAGTCGGGCGGCGAGCGGGGCAAGCGAAAGGACCCCGAGCCGGACAATGGTGTACCGAACTCGTCCATTTACGTGTTTCTGTCCGTGCTGGTGGTATTGCTGCTGGCGGCCGGTGTCGACATTGCTAAACATCTTACAGGGACGGGCGGTAGGCGCGAGGATGCCCAGCGTCGCCTGTCGCTGCAGAACTATCAGGCCCTGATAAGGGAAAAGCAAAAGCAGTTCCGTATGATGAAGCAACACTACTCGCAACCGTCGATGAGCATACAGCGCTCGGTCGATGAGTCAGCGGCCACGTTTGCACGCATGGAGGATACGCCGATGATGCCGCCGCCGTCAGCACCGGTCGGAAGGTCGTTGGTGGGGAAATCGAGTCCGGCACCGCTGCTGAGACGCCAATCCGTTCCGACGCTGATGCGAAGTCAGTTGGCAGTGGTGGGTGGTGGTGGTGGTGGAGCGGCAAGCACTTTTGCTGCGGTACAGCCAACCTACGGACGGCGCACGTCGATCGATGCGTTCTGGGATGTGGATATGGCGAATTCGGGTCCCATGCCGAGCAATGGATCACCGCAGGAGGTGCGAAGACGTGTCCGGATGCTACATCGCCACTAG
>Merged.18761.1 chrUNKN:18044133-18046087 - extracted CDS from 340 to 831
ATGGAATCCTCCTGCGTAAGGGAACGTAAGGGAACAAGAACCCGCGGACGCCATCGCGATCAGGCCCATCTCGCTTTTGCTGCATCATCGCAGCGGCCATCGCGTTGGCACCGGTCCCCGTGCTTGCGGGACACCGCGAACGGTTTGGGTCGCCACCGCCGCCAACACCGAGACCCCCGGCTGCCGTCCCATCATTGGCGACCACATGGGCAGCCGAGCACACACTCTCGGCGACAAGGGAGGTCGTCGGGCTGCAGCCCCAGCAACGCCAGCAGCACCACAGGTGAGGCAGCTTTCCGCCTTGCTGCTGGAACATTCGGATGGGCGTCACATCCGCCCATGCTGCAGCCCCAGGTTTCACGGGTGAGGACGCATTCCACCCAGCTGCAGCAGCAGCAGTGCAAGGATCCATCGGCGACGAGCAATACCGCCCGGCTCGAGCTCAGCACATCATCGGCGAGGCACAAATTCCGCCGCGGCTCGAGCCCTGTCTGA
>Merged.18804.2 chrUNKN:19143500-19143866+chrUNKN:19143940-19144088+chrUNKN:19144163-19144352 - extracted CDS from 187 to 666
ATGCGATCTCAGCACGGCATTGGAAAACTCCATGAATGCAGTATGTGCTCTAGCAAATTTAAACATCCAAGTGGATTGAATATGCACATTCGAAATGTCCATCGTAGCGATATGCATACGTGCGAGACTTGTGGCAAGATTTTTAAAGTTCGAGAGGCGCTGCGCAGACATTATCGAACTCACTCCTCGGAACAACCGTACGGGTGCAGACAATGCACGAAGCGTTTCCGATCTTCGTACGCCAGGACGATACATGAGCTTACACATGCTGGCGTCGTTTTTCGCTGCACGCACTGCGATAAGTCGTATCGGTACAAATCCCAACTCATGTTACATCTGCGAAAAAGCCACCCTGAAAGTCAGACAGCTACAGAGCGAGCAAGCTCCGAAGAAGTGGAGCAAAACCCAGAAATTGAGGTGCCGATCAAAGATGAGTTCCCAACCCGAAAGAATGTACCATCGAAGAAGAAAAAATCTAAGTAG
>Merged.18866.1 chrUNKN:20502498-20505549 - extracted CDS from 62 to 613
ATGGAAGTTGAGTTGCGCGCAAGGATGCTGGCTGCCAACCGGTCATTCTACAGCCTGAAAAAGCAGTTCACCTCAAAGAACCTGTCGCGACGGACGAAGCTGGGACTATATAGTACCTATATAGTACCAGTACTCACATACGCCTCTGAGACATGGACACTGTCCAAATCTGACGAAACCCTCTTAGCCGCGTTCGAGAGGAAGATGCTCAGAAGGATAATTGGCCCCGTATGTGTGGAAGGACAATGGAGGAGCCGCTATAATGACGAGCTATACGAGATGTACGGCGACCTCACTGTCGTACAGCGTATAAAGCTCGCCAGGCTCCGGTGGGCTGGCCATGTTATACGCATGGAAACGGACGACCCAGCCCGTAAAGTCTTTTTAGGCCGTCCACAAGGACAGAGGAGGCGTGGTAGGCCCAAATTGAGGTGGCAAGATGGCGTGGAGGCGTCCGCCATTAAGGCCGGGATAACAGACTGGCAGACGAAGGCGCGAGACCGTGAGCGGTTTCGGACACTCCTGAGGCAGGCCAAGACCGCAAAGCGGTTGTAG
>Merged.18915.1 chrUNKN:21756120-21756180+chrUNKN:21756288-21756464+chrUNKN:21756552-21759497+chrUNKN:21759607-21759760+chrUNKN:21759827-21760305+chrUNKN:21760388-21760670+chrUNKN:21762378-21762532+chrUNKN:21763437-21763487 - extracted CDS from 376 to 4263
ATGGCTGCCAGTCCCGGTTCAGATAACAATTGTAACATCTACATGCCACCGTTAGGATGTTCCGTGGCATCCTCGCATGACTTCAGCGATTATCAGTGGTTTACTGATTTTGGAAGTTATCGCGACGGAGTGGCTACACACCAGAGCATCCTTTCGGCACTATCCGCGTCGTACAATGGGATCGGCGAACTGTCGTACTACGAGAAGATGGCGAAAGATATTGATGCAAATCTAGCCGAGATCGATATGGAAAGCTTTCGCAAAGAGGACATCAATTCGCTGTTGACTGCCATTCCAACGCAGTTACGGCTAGACGATGCCGAGCGCAGAACGCGCAATAATAATCGCATTTTCTCGACGATAACCAGTTGTACGGCAGCTGGACTAATACCGGCCGATATGATGGACAATTCATTCTGCAAATCGGAGATTCTCTTTTCGCCGGTAAAGGAATCGCACATCAGTGTAGACTCCCTAGACATGGATGGGTACCCGGATGAAGAAGATATCATACTAACGTGTCAGGCAAATAAGGACAACTACACAATAGCATTTGAACAGAGCATTCTGTACTCAGAGGAAAGTTATTACGATGGCCCGGAACACTATGGAAAGTATAAGCGCATGAATATATTGAACAATCTGCAAAGTCGAACCCAGTTTATCAGGCAGAAAGAATCTATGTCGCGCTCAGAAGTAAACTACACCACTTGGAGCAATTTAAAGCGAAACGTAACCACGCCACGGCCTCCAATTACAGTGAATCCGCTAATAACGCATATCTCGCGCCACAATAGAACATGTTTCGTGCGTAAAAGCTTTAGTATGCCTAACCTTCAGTCAGAACAATCGTGCTCGTTACAACAAGTACAGCTTCCATCACAAGAACGGCATCAACTGAATGTTTCACAGGCTGCAAATGGCAATAATTCCGATGAATCATTTGATAGACCGATGCGTACGTTGCTTCCAATGTGTACCATACCAACGGATTCTGAGAATGAAAGCAGTACCAATGGAAATGAAATCAATGACAGTGAACAGAGTGCTGCAAATGAGCATATAACAGTGCAAGAACATCGAGAGTCGTTGCTGCAAGCACAGCAACTGCAAGAGCAGCAACCGCCACAGCAGCAAACCCTGCAGCAACCATCGTTTAACTTGGTAAAGCTTTTTATCAAACAAAAGAGTAGTTCAACAGACACTTGCATGGATGTGTCGTCCGGCTGTTGGCCCAGCGATAGTACCAACAGCGGTGGCTCAGGCGACCATCAGATACATCACCTAGGTAATGGAACAATGGCTGCAAGATGTCGTAAGAAAAGTATGCATGATTCAGGAAAATGTTCTACTACTGGCGGTGGAAGCATTGGTGGAAGGCAAGGCGAAGAGGACGAATTTCAGCTGGACAGTTTAGATGCACAAATTAACAACGCCCACGTAAACGCTAACAACAATAATGGCAGTGATGGTGGTGAAGATGATCCAAACGAAGAAAGAGGTCCACCGTCCTCTCCACAGCGAGCTCACGGTACGAATGGAGGATCGGTTCCGGGCCATATGAAACTGAACGATTTCAACCGGCAAATGCACGGCTCTCCACGAAGGCAGTACAAGGGCTTCAGTATGAACATTGGCGGAAGACGACTGTTGCAGGATCTGTTGCAGCAGCACAATGGTAGCTGCGCAGGATCAGCCAGCCCACTAAATAGCAGTACCAGTATTAACAATAACAATAATAACAATAGCCACAATGTAAACAACAATAACAGCTATAAAGACACCAACAGCGATACCAGCCGCACGTCGGAAAACTTAACGCAGATTTTCAATCACAGTGGTAATAACAATACCACTACCTCTACGGGATCAAAAACAAAGATCCCGATCGACATGATAACTAAATCAATGCAAACTTCCCTTATTGGTGCTCCGGCGGCAAACGGAGGCACGGCAACGAGGGAGAAGGTTCGCGTGATACCACCTTCGTTTCTGGATCGGTTGAACGAACTTGGCGATAAACAGAAGGCTCCCGTGTTTGTGGTGTATCCTAACTATGCGCTTCCGGATTTGGGTTTCTTGAAGACGCAAAACGAAGTGGTTATATCACCATTATCGTTCAAAGAAACTATGACCGGTGCAGGTCGTCCACTTAAGAAACCACGCCCCGTTTCAATGAACGACATTGAAAATATACGACAGCGCGAATACAAGCATGTGACGGATTGGAAATCACTTGTTTTTCTTCTTCCGACCGAGTATCGCAAGCTGCTGCGTCATATTCCGGAAGTAGGCGAACTGAGCATGTCTACCGAGAAGCAACCCATGTTTTGCATGACGCCGCCTTTACGCCGAGGTGTGGCGCGGGGTGTGAGTTGTGACTGTACCAACCTGTTGCAGCAAAACACGCAGACATACAATAGTTCAAGTTCTGGAGGAAGTTCGAGCGCTGCTCCCAGCTCTGGATACAGAGGATCTTCAACGATGCTAACGACAGACTCCGAGATGGATGGTATACTGGCACCGTCGAATAGCAGCAACCTTTTCAACAATAATCTTTACGTGTACCAATACGATAGTCCAGCGGAGGTGCTGGTCCCTTGTGAGCGGCCACCTTCGGGTCGTACAGCGGGAGTAGCCCCTAAAAGCATTCTTCGCCGGCCCCAAGGTTCGGTTAGAGGGGCCAATAATTCATCTGGCAGTGGTGCTAACGGTCAGAGCAATATGAAAGCAAAGCGTAGCAGTATGTTTGAAGAACAACAGGGGCCTCATTTCCCGCAAGGGTCGCGAGAAAAGCGACGTTCGCTGCAGGAACATCATTCGTACAACTTTTACGAAGACGCCGAAGAAGAAGAAGAAGACTATGAGGAACATCGGAACGAGCAAAAGCTTCACAATTCGCCGAACATGATTCCACATCCACGGTTGGCCAACACGCCAAAGTTGCCATCGGCCGATCATTACCACAAGTTGAACAAGTTGGTAGAAATGAATGATAACGATATGGCGAACCTTGCTCATGGCAAACATCAACAGTGTGTCGACGAGGATCTCGAAGCTCGTGCACGCGCAGAACAATTCCTGTCGCATGTACCAAAATCGGAGCTCAAGCACTATGCCGAAATTGCACACATCCTTGAATCTACCGAGATGATCGAATCTTCCGAGCCGCCTTATGATCGTACCAGACTCCGCAACGAAGTCAGTCGGCTGTTGTCCCAGAAGCGAAGCGTAGCTTTCACCAAACAACAAACGACTCCAACCTCAATCGGCGGCAACAATACCACCCCTGTGCTACAGCAAGCAGCCCCAGCGACGGCTTTGTTGCGACCAACTGAAATAAAGTTTTCCACGCCACCAAACTCACCAAACATGTCGGTTACGGTAGCAAAGACGGGTCACCATGTTGCTGGTGGAATGATGGCTGAGAAGAAACCACCAGTGGCGCAGCGCACGCCATCATCCTTGGCAGGTTCGCCTGCGTCTGGCACTGAAAAGGAAAAGCAAGATAAAATACAAACCAATCGCTTCAAGCGACTGCAAATTCAGTGGGAGCTGCTAAGTAAAGAAAGCACGAAAGCGTCTTCCGAGAGCCAGCGGAAAGAAATTCGCAGTGGTGGAAATACCCCTACGGGTGGTAATGGTGGGCCTAAATCGAGGATACCACGCCCTGTGAGTTATCCCACTACCAGAACAAATTCTGATCCAGTGGTGAGCAAAACATTAAAATCGCCTAGTCGCATAGTGGCCCCAAGGAAGTACGGTGCTATGCAATCCCCGGTCACAACGCCGCCCACACCTGCCCCACGCACTCCGAGCAAAACTTTTAGTAATGTTACTCCCAAGAAAGTATCATCAGCCCCCTCTCGCCCCGCAACACGCACACGGTGA
>Merged.18915.2 chrUNKN:21756120-21756180+chrUNKN:21756288-21756464+chrUNKN:21756552-21759497+chrUNKN:21759607-21759760+chrUNKN:21759827-21760305+chrUNKN:21760388-21760670+chrUNKN:21762378-21763435 - extracted CDS from 1228 to 5115
ATGGCTGCCAGTCCCGGTTCAGATAACAATTGTAACATCTACATGCCACCGTTAGGATGTTCCGTGGCATCCTCGCATGACTTCAGCGATTATCAGTGGTTTACTGATTTTGGAAGTTATCGCGACGGAGTGGCTACACACCAGAGCATCCTTTCGGCACTATCCGCGTCGTACAATGGGATCGGCGAACTGTCGTACTACGAGAAGATGGCGAAAGATATTGATGCAAATCTAGCCGAGATCGATATGGAAAGCTTTCGCAAAGAGGACATCAATTCGCTGTTGACTGCCATTCCAACGCAGTTACGGCTAGACGATGCCGAGCGCAGAACGCGCAATAATAATCGCATTTTCTCGACGATAACCAGTTGTACGGCAGCTGGACTAATACCGGCCGATATGATGGACAATTCATTCTGCAAATCGGAGATTCTCTTTTCGCCGGTAAAGGAATCGCACATCAGTGTAGACTCCCTAGACATGGATGGGTACCCGGATGAAGAAGATATCATACTAACGTGTCAGGCAAATAAGGACAACTACACAATAGCATTTGAACAGAGCATTCTGTACTCAGAGGAAAGTTATTACGATGGCCCGGAACACTATGGAAAGTATAAGCGCATGAATATATTGAACAATCTGCAAAGTCGAACCCAGTTTATCAGGCAGAAAGAATCTATGTCGCGCTCAGAAGTAAACTACACCACTTGGAGCAATTTAAAGCGAAACGTAACCACGCCACGGCCTCCAATTACAGTGAATCCGCTAATAACGCATATCTCGCGCCACAATAGAACATGTTTCGTGCGTAAAAGCTTTAGTATGCCTAACCTTCAGTCAGAACAATCGTGCTCGTTACAACAAGTACAGCTTCCATCACAAGAACGGCATCAACTGAATGTTTCACAGGCTGCAAATGGCAATAATTCCGATGAATCATTTGATAGACCGATGCGTACGTTGCTTCCAATGTGTACCATACCAACGGATTCTGAGAATGAAAGCAGTACCAATGGAAATGAAATCAATGACAGTGAACAGAGTGCTGCAAATGAGCATATAACAGTGCAAGAACATCGAGAGTCGTTGCTGCAAGCACAGCAACTGCAAGAGCAGCAACCGCCACAGCAGCAAACCCTGCAGCAACCATCGTTTAACTTGGTAAAGCTTTTTATCAAACAAAAGAGTAGTTCAACAGACACTTGCATGGATGTGTCGTCCGGCTGTTGGCCCAGCGATAGTACCAACAGCGGTGGCTCAGGCGACCATCAGATACATCACCTAGGTAATGGAACAATGGCTGCAAGATGTCGTAAGAAAAGTATGCATGATTCAGGAAAATGTTCTACTACTGGCGGTGGAAGCATTGGTGGAAGGCAAGGCGAAGAGGACGAATTTCAGCTGGACAGTTTAGATGCACAAATTAACAACGCCCACGTAAACGCTAACAACAATAATGGCAGTGATGGTGGTGAAGATGATCCAAACGAAGAAAGAGGTCCACCGTCCTCTCCACAGCGAGCTCACGGTACGAATGGAGGATCGGTTCCGGGCCATATGAAACTGAACGATTTCAACCGGCAAATGCACGGCTCTCCACGAAGGCAGTACAAGGGCTTCAGTATGAACATTGGCGGAAGACGACTGTTGCAGGATCTGTTGCAGCAGCACAATGGTAGCTGCGCAGGATCAGCCAGCCCACTAAATAGCAGTACCAGTATTAACAATAACAATAATAACAATAGCCACAATGTAAACAACAATAACAGCTATAAAGACACCAACAGCGATACCAGCCGCACGTCGGAAAACTTAACGCAGATTTTCAATCACAGTGGTAATAACAATACCACTACCTCTACGGGATCAAAAACAAAGATCCCGATCGACATGATAACTAAATCAATGCAAACTTCCCTTATTGGTGCTCCGGCGGCAAACGGAGGCACGGCAACGAGGGAGAAGGTTCGCGTGATACCACCTTCGTTTCTGGATCGGTTGAACGAACTTGGCGATAAACAGAAGGCTCCCGTGTTTGTGGTGTATCCTAACTATGCGCTTCCGGATTTGGGTTTCTTGAAGACGCAAAACGAAGTGGTTATATCACCATTATCGTTCAAAGAAACTATGACCGGTGCAGGTCGTCCACTTAAGAAACCACGCCCCGTTTCAATGAACGACATTGAAAATATACGACAGCGCGAATACAAGCATGTGACGGATTGGAAATCACTTGTTTTTCTTCTTCCGACCGAGTATCGCAAGCTGCTGCGTCATATTCCGGAAGTAGGCGAACTGAGCATGTCTACCGAGAAGCAACCCATGTTTTGCATGACGCCGCCTTTACGCCGAGGTGTGGCGCGGGGTGTGAGTTGTGACTGTACCAACCTGTTGCAGCAAAACACGCAGACATACAATAGTTCAAGTTCTGGAGGAAGTTCGAGCGCTGCTCCCAGCTCTGGATACAGAGGATCTTCAACGATGCTAACGACAGACTCCGAGATGGATGGTATACTGGCACCGTCGAATAGCAGCAACCTTTTCAACAATAATCTTTACGTGTACCAATACGATAGTCCAGCGGAGGTGCTGGTCCCTTGTGAGCGGCCACCTTCGGGTCGTACAGCGGGAGTAGCCCCTAAAAGCATTCTTCGCCGGCCCCAAGGTTCGGTTAGAGGGGCCAATAATTCATCTGGCAGTGGTGCTAACGGTCAGAGCAATATGAAAGCAAAGCGTAGCAGTATGTTTGAAGAACAACAGGGGCCTCATTTCCCGCAAGGGTCGCGAGAAAAGCGACGTTCGCTGCAGGAACATCATTCGTACAACTTTTACGAAGACGCCGAAGAAGAAGAAGAAGACTATGAGGAACATCGGAACGAGCAAAAGCTTCACAATTCGCCGAACATGATTCCACATCCACGGTTGGCCAACACGCCAAAGTTGCCATCGGCCGATCATTACCACAAGTTGAACAAGTTGGTAGAAATGAATGATAACGATATGGCGAACCTTGCTCATGGCAAACATCAACAGTGTGTCGACGAGGATCTCGAAGCTCGTGCACGCGCAGAACAATTCCTGTCGCATGTACCAAAATCGGAGCTCAAGCACTATGCCGAAATTGCACACATCCTTGAATCTACCGAGATGATCGAATCTTCCGAGCCGCCTTATGATCGTACCAGACTCCGCAACGAAGTCAGTCGGCTGTTGTCCCAGAAGCGAAGCGTAGCTTTCACCAAACAACAAACGACTCCAACCTCAATCGGCGGCAACAATACCACCCCTGTGCTACAGCAAGCAGCCCCAGCGACGGCTTTGTTGCGACCAACTGAAATAAAGTTTTCCACGCCACCAAACTCACCAAACATGTCGGTTACGGTAGCAAAGACGGGTCACCATGTTGCTGGTGGAATGATGGCTGAGAAGAAACCACCAGTGGCGCAGCGCACGCCATCATCCTTGGCAGGTTCGCCTGCGTCTGGCACTGAAAAGGAAAAGCAAGATAAAATACAAACCAATCGCTTCAAGCGACTGCAAATTCAGTGGGAGCTGCTAAGTAAAGAAAGCACGAAAGCGTCTTCCGAGAGCCAGCGGAAAGAAATTCGCAGTGGTGGAAATACCCCTACGGGTGGTAATGGTGGGCCTAAATCGAGGATACCACGCCCTGTGAGTTATCCCACTACCAGAACAAATTCTGATCCAGTGGTGAGCAAAACATTAAAATCGCCTAGTCGCATAGTGGCCCCAAGGAAGTACGGTGCTATGCAATCCCCGGTCACAACGCCGCCCACACCTGCCCCACGCACTCCGAGCAAAACTTTTAGTAATGTTACTCCCAAGAAAGTATCATCAGCCCCCTCTCGCCCCGCAACACGCACACGGTGA
>Merged.18992.1 chrUNKN:22726087-22730872 - extracted CDS from 878 to 1381
ATGCTGCAGCAGGTTCGTGCCATCGTGGGCAGTGCTGGAGTGTGCCGGCACGTTACAGAAATGGCGTCAGTGGTCATACATGACGTCGACCCGCTAGCCCGAGAGGACGACCTCACTTCGCTGCTTGACAGCAAGTTCGAGTCGGGAGCGGGAATTGTGTCGACCACAATGACACAGATGGCCGATGGCACCCAGCGGGCGTACGTGCGATTGCCTGCAAAGTTCGTGAGTGAACTCGACGGCACAAAGATCAAGCTGGGCTTTTGCGTCAGCAAAGTCAGAGCCGCGCCGCCGACCCCTCGAGAGCGTGTGCGCTGCTATCGCTGCCTCGAGCTGGGTCATCGGGCCCATGACTGCCGTTCACCCGACGATCGGCAAAACATGTGCATACGCTGCGGCGTTGTGGGGCACATGGCAAAGGCATGCACTTCTCAACCAAAGTGCCTCAAGTGCGGTGGTCCACACGCTATGGGACACCCCGACTGCGCCCGGTCGGCCTTGCAATGA
>Merged.19016.1 chrUNKN:23105859-23109209 + extracted CDS from 96 to 1169
ATGGATCCTGCGATCACGACCATCAGGGTTGACTTTTCGAAAGTACCCTATAAGCCTACTTATGTAGAGGCGTTAAAGTTTATCGTAGATAATCTTAAACTCTCGCCAAAGGAGGATCTGTTACGGGTGCATTTACGAACCAGTACACTGTGTGCATTTGTAGATGTGAAAGACGCAAATACTGCGATACGAGTGGTAGAACAGAACGATGAGAGGAACATTATAGAGTACAAGGGAAAGAGATATACTATTCCTGTTACAATGGAGGATGGAAGTGTAGTAGTGAAGTTGCATGATCTATCTGGAAGAGTGCAAGACGAAGAGATAAAGGAATTTTTTGGTGAATACGGTACTGTGCGCGAAGTGAAGGAAGGTGTGTGGGGAAAGGGACTGCCTACAGAAGGGCTACCAAACGGATTCCGCTATGTGACTATGGTAATTACAAAGCCAATACCATCATACGTCACGATTGCCGGAATTAAAACGTTAACTACGCATCGGGGCCAACGACCGACGTGTAGATACTGTGACGAAGGTGTGCACTTTGGAATGACGTGTGTAAATAATCGCAAGTTTATGCAGCAAGTGTTAGAATCCGGAGAGGGAATGGGGAATGAAGCGAGAGCAACGTACGCATGCGCAACAAAGATAGGCGCGAGACCAGCCAAAATATCAGTAAATGAGAGGTTGGCTGTAGTTAGTAACACGGAATTGGAAACAGACAAACAAGATGAAATGGAATGTGAAAGTGTCGCTTTGAGTGAGGAAACAACTCCAAAAAAACAAACGGGCAAAAGTAGTAGTGGATTCCAAAAACCTAGTGAAAACATTGGTGTGAGTAAGGATAGCGTGAGTGCCTCTAGCAGTAGCGCAGTAACGATTAAGCATGCCTATGTGTCGGTGAAGGCACTCACTGAAGCTGCCTGTACACTACCGAATGATAGAAATATGGAAGAAAGTGTTACTGAAGAGGAAGAACTGAGTGAGACGATTAAAATTGGAGAAAAAAGACCCAGGGGTCGACCAAAAAAAATTATTAAACTTGTTGAAAATCAAAGCAGAGATTCGTCAACCTAA
>Merged.19035.2 chrUNKN:7756395-7757695+chrUNKN:7780028-7780189 - extracted CDS from 180 to 986
ATGGAAATAGATATCGATCGACAAATTCATTTACGAAATCGTTGCCTAAGACTCTTACATCAGCTATATTACGATACTAATAACATCATCAATTGGAAATTTTGCGATGAAGTGGCTCGAATACTTGGACTCGAATGGGTACTGCTACTAATGCAACCACATCTGCATCATACATCTATTGTTTGGGCTTTTCGTTTGCTAGTAACAATGCTAACACGAGAGTCCATTATTGCTCGCTTCAGAGAAGTAAAATGTGCGAGTGCTGAACAAGGATACCTAAAAAACACGGAAATGATTATGCATTCGCAAAACGCCATCATACTTTCGTCAAAATCGCCGTTCCATGTTTTAGGAGCATACGGGTGCAATACTGTTTTAGAAGAAAATAGTACTTTTAATCAAGCATCACATCAACTAATGGGATTTTCGTATTTAGAATGGCTGTTAATGCATCGCACCAACGTATCGGAAGTATTTTCATTGCTAATTGCATTGATAATAGGCATTCCGGTAAAATCATTGATTGAACCTTCAAGAAATAATAACCTCGAATCAATATGGTCCTTCGTTTGGTCATCGAATATAAAATTAGACAAACTGACATTCTGTACCGAAGCTGTATGCATCTTATTTTCTTTGATTAGATCAATCGTTCATTGTAAAAAAAGGTACCAACAAAATATCGAGGAAAACATTTCTTCCCCACACTGGATACATGCACATCCATGTGAAACATTAAAATTATTTACTTCTTTTTATAAGCACCTACCTGATTTTGTACCAGTTGCTGTTGATGACAGCGCCGCATAA
>Merged.19057.1 chrUNKN:7891922-7894214+chrUNKN:7894300-7894437+chrUNKN:7921010-7921131 - extracted CDS from 16 to 366
ATGGAGGTCATTAGAAATCGGCCACAACAATCATCGGTAAATGCCAATAATGAATTGTTGACGGTTGAATCTGGTGCAAAAGACAATAATCTAAAATTATCAAAAAGCAACGTGGCGTGGGAGAGAAAGCTTGTGTTTAGAACGGATTTGACGATGCATACAGCTTATGATTATAAGAACAATATAGAACCTGCAAGTATTACCGCGTTAGCCATCTCCAAGGACCATCACACATTATATGTTGGAGATGCCCGAGGACGAGTATATGCTTGGAGTGTGGCAGACTCATCATCTGGTTGTCAAGCCCGGCTAGTAACTCAAGAAGTAAATAAAGGCTCTAGTTTAGAACATTAA
>Merged.19089.1 chrUNKN:23741419-23741683+chrUNKN:23741762-23741845+chrUNKN:23742054-23743220+chrUNKN:23743283-23743433 + extracted CDS from 186 to 1559
ATGAAGCATTGGTATGCCTTTGCCATTGTAGGACTGTTTTTGCTGTTCGAAAGGACGAACTGTGCACCACAGTTTGGAGCTTTCGCGCAGGCAAGCAGTTCGAAGTACGTGGTGAGGGAGCAATCGGTAGCACGTGTGGCCAAAGTGGAAATAAATAATAACAATCCCAGCACGGCGAATGCCATCAGTTCGATTACGTCATTGCGTAATCAGTTCAGAGTGCAAACCGTTTTTCAAGCTCCAGACCAACAAATTCAGCGACCTCAAGGAATAAGGAACCCGCTACCAAATCAGAATGCTCAGCCAAACTTGGCACGTGCTCAGCAGACTACGTTCCAACAGATTAGGCCCACCGCTGGCAGAGTTCAGCAGTTTCAACCAGCCAGGATAAACGCTCCCCAGAATCAGATCAGCACAGACCCGCAGATAGTGAAGGAGATTCAACTCTCCAGGACAAATGTTCCCCAGAATCAGCTCATCAGACGGCAGCAGATAGTGCAGCAGTTTCAACCCACAGGGACAAATGCTGCCCAGGCTCAGCTCATCAGACGGCAGCAGATAGTGCAGCAGTTTCAACCCACAGGGACAAATACTCCCCAGACACAAACCATCAGGCGACAGCAGATAGGGCAGCAGCTACAGCCCACTGTGACAAGAGTGCAGCCAGTTCAAGTAACAAGGCGAACGCAAATAGTGCAACAGGTACTACCGACCGGGACAAACGCTCCCCAAACACAAACCATCAGGCGACAGCAAGTAGTGCAGCAGGTTCAGCCCACCGTGACAAGAGTGCAGCCAGTTCAAGTAGTAAGACGTCAGCAAGTAGTGCAGCAAGTTCAATCTACCAGGACAAACGCTCCCCAGACACAAACCATCAGGCGACAGCAGACCGTGCAGCAGCAGCCCACTGTGACTAGAGTGCAGCCAGTACAAGTGATAAGGCAGCAACAGCAACCACAGGTAGTGAGCCAGCCACAACCCATCGCAACAGCACAGTACACACAGGCTCAAACGGTGCAAACCGCCCCTGCTCAGTCACAGTACGAGCGTGAGCTGGCCCAGTATCGCCAAGTTCTGGCTGAATACCGAGCACAAACAGGAGGAGCAGCACCTCAAGTCTACCAGACCCAAACAGCAGCGCCGCAAGTTTATCAGGCCCAAACAGCAGCGCCTGTAGTTTACCAACCTCAACCACAATACGTCCAAACATACGCACAGCCAGTCCAACAGCAGCCGTACTATGTGCGGCCGGCCCAGCAGCAGCCATACTATCAGCCGAGTACCGGCCGATCCAACACTTCCGGCGGCAGGTCTTCAGGTTTGCTATCCACTTTCACGAATGGATTACGAGCGCTTACTGGTGGATTGTTTGGTTAA
>Merged.19238.1 chrUNKN:26766327-26768195 - extracted CDS from 142 to 963
ATGCAGCGTAGCCCGCAACAAGGTGCAGCGCCGGTCGCCAGCCCTGCAGTTGCCATCAGCCCTGCAGTGGCCGCCAGTCCTGCGGTGGTCGCCAGCCCCGCAGCTGGACTCCCCACACCGAGTCCATACTTAATCGATATGACCCCTCTCGCTCGTGACGCCGCTACCGACCTTCCGGAGTTCCAAGTCCTGACCGTGAACGCCATGCGTCTCAAGCCGCCCGAATTGGATACTGCTGACATCCATACGTTCTTCTACGCCTTGGAGAACTGGTTCGACGCCTGGAATATTCCTCCGCATCATCATGTGAGGCGTTTTAACATCCTGAAGACACAGATCCCTACGCGAATTCTTCCCGAGTTGCGTCCCATTCTCGACAGCGTACCAAATACCGACCGCTACGAATCCGCGAAGAAAGCCATCATACAACATTTCGAAGAGTCTCAGCGAAGCCGCCTACACCGTTTGCTATCCGAAATGAGCCTCGGCGACCGTAAGCCTTCTCAACTGCTAGCCGAGATGCGGCGAACAGCAAACGGTGCAATGACCGACTCCATGTTGATCGATCTTTGGATCGGTCGGCTGCCGCCCTACGTTCAGTCCGCCGTGATCGCGTCCTCTCAAAACGCCGACGAGAAAGTTAAGGTAGCCGATTCAGTGGTCGACTCTTTCGCCTTGTACAATCGCTCCGGTCCGTACCAAACCATCGCCGAGGTGCGGAATGAGGAGGTCAACCGCCTTTCACGACAGGTAGCCGAGCTGAGTCCAGCTTCTAATCGATTCGATATCATCGGCCAGTCATCGCCTTATTATCAAAGACTATAA
>Merged.19257.1 chrUNKN:8405505-8406438+chrUNKN:8407359-8407966 + extracted CDS from 886 to 1428
ATGTCGTTTCTGCACGACACGGTTGTTCCGCGTCGAACGCTAAATAGTGCAAATCTGGTAAAAACCCCTACGGCGTCAACCTCCAACGCTTGCTCTACAACCACCTCCACAGCTGCCCCTACAGCTACCTCCACCTCCACTGCTGCCCCTACAGCTACCTCCACCTCCACTGCTGCCCCTACAGCTACCTCCACCTCCACTGCTGCCTCAACAGCTACCTCCGACGTAGACAGTGGTATGCTTCAGGGCCGAACGCCTTCCAAAGGTCAAAAGAGGAAGCTCGACCGTTCAACACGATCACAGCAAATTACAGATTGTTTAGAGACTGTTAAAGCCTTGGTAAACCCAGCTACTACTTCTGCAACGTCCTGTTCCAAAGCCAGAGCTTTGGGTAGCTTAGTAGAAGCACAAGTTGCCACTTACGAGCAAAGTCACCCACAGTTCTGTGCAAAGCTTATTCAGGCTGTGACAACAACAATGAACGAGCAAATTGAAAAATTTTATGAAGATCAACTTGTGGAACATAATGATCATGCTTACTTCTAA
>Merged.19257.2 chrUNKN:8405849-8405946+chrUNKN:8406009-8406246+chrUNKN:8406347-8406438+chrUNKN:8407359-8407966 + extracted CDS from 278 to 922
ATGAATACCTACAGACGAACCAAAAAAGAAATCGCTCGAAGCCAAACAACGGGTTCCGGCGCCAGCAAAATCTTGCAGGATGTGTGGTACGGCTACGAAGCCATGTCGTTTCTGCACGACACGGTTGTTCCGCGTCGAACGCTAAATAGTGCAAATCTGGTAAAAACCCCTACGGCGTCAACCTCCAACGCTTGCTCTACAACCACCTCCACAGCTGCCCCTACAGCTACCTCCACCTCCACTGCTGCCCCTACAGCTACCTCCACCTCCACTGCTGCCCCTACAGCTACCTCCACCTCCACTGCTGCCTCAACAGCTACCTCCGACGTAGACAGTGGTATGCTTCAGGGCCGAACGCCTTCCAAAGGTCAAAAGAGGAAGCTCGACCGTTCAACACGATCACAGCAAATTACAGATTGTTTAGAGACTGTTAAAGCCTTGGTAAACCCAGCTACTACTTCTGCAACGTCCTGTTCCAAAGCCAGAGCTTTGGGTAGCTTAGTAGAAGCACAAGTTGCCACTTACGAGCAAAGTCACCCACAGTTCTGTGCAAAGCTTATTCAGGCTGTGACAACAACAATGAACGAGCAAATTGAAAAATTTTATGAAGATCAACTTGTGGAACATAATGATCATGCTTACTTCTAA
>Merged.19257.3 chrUNKN:8405849-8405946+chrUNKN:8406009-8406251+chrUNKN:8406347-8406438+chrUNKN:8407359-8407966 + extracted CDS from 385 to 927
ATGTCGTTTCTGCACGACACGGTTGTTCCGCGTCGAACGCTAAATAGTGCAAATCTGGTAAAAACCCCTACGGCGTCAACCTCCAACGCTTGCTCTACAACCACCTCCACAGCTGCCCCTACAGCTACCTCCACCTCCACTGCTGCCCCTACAGCTACCTCCACCTCCACTGCTGCCCCTACAGCTACCTCCACCTCCACTGCTGCCTCAACAGCTACCTCCGACGTAGACAGTGGTATGCTTCAGGGCCGAACGCCTTCCAAAGGTCAAAAGAGGAAGCTCGACCGTTCAACACGATCACAGCAAATTACAGATTGTTTAGAGACTGTTAAAGCCTTGGTAAACCCAGCTACTACTTCTGCAACGTCCTGTTCCAAAGCCAGAGCTTTGGGTAGCTTAGTAGAAGCACAAGTTGCCACTTACGAGCAAAGTCACCCACAGTTCTGTGCAAAGCTTATTCAGGCTGTGACAACAACAATGAACGAGCAAATTGAAAAATTTTATGAAGATCAACTTGTGGAACATAATGATCATGCTTACTTCTAA
>Merged.19329.1 chrUNKN:24388846-24389953 - extracted CDS from 476 to 865
ATGAGTCGTTTGGAGTTGTCCGGAGTCGTTTGGAGTTGTCCGGAGTCGTTTGGAGTTGTCCGGAGTCGTTTGAAGTCGTTTGAAGTCGTCCGGAGTTGTTCGGAGTCGTTAGGAGTTGTCCGGAGTCGTTTAGAGACGGAGTCGCACGGAGTCGTTCAGAATTGTCCAGAGTCGGAGTCATCTGGAGCAGCCCGGGTTCTTCTGGAGTTTTCTGGTGTCGTCCGGAGTTTTCCGGAGTCGTTCGGACTCGTTCGAAGTTGTTCGGAGTCATCCGGAGTCATCCAGAGTCGTTCGGATTCATCCGGAGTCGTTTGGAGTCGTTTGAAGTCTCCCGGAGTCGTCCGGAGTTGTCCGGAATCGTTTGGAGTCGGATTCGCCCGCATTCGTTCGTAG
>Merged.19377.1 chrUNKN:26110624-26112082 - extracted CDS from 553 to 957
ATGACCGCCACCAGCACGACCGAACCGGCGGCATTCGATCACATCGAGACGATTGTTATCGAGGGTCAGCCGACCGACATCGTGTACCATCGGTTTGCGAACAAGCTCTTCCTCATCATCACCCAGCACCAGAAGGTGGCCAACGTGTACACGGTGCGCAGTCACGCCCACAACGATCTGAGCGGGGACGGGCCGGGCGGAGCTGCCGGCGCTGACGGTTCGAACCGCATCTACACCATCAAGCACACGTTCGGCGCCAGCTCGGACGAGGCGGAAGCGGCCATCCGCTATCTGATGAGCTTCCTGCAGCAGAGCGACGAGATCGTCATCACGCTCGGGCTGCGGCGGATCGACAAGGCCACGCTGGACCAGATCGGGGCCCAGCTCCGGAAGATTGTGCTAGGATAG
>Merged.19379.1 chrUNKN:26178750-26180826 + extracted CDS from 128 to 1180
ATGCCAGAGCATCAAAGAGAACTAACGCCTCTATTGGAACTCAAATGCTTAGATATGATTAAACAATTTATTGTGGCTGACGAATTGCATCTAATTCACCATGGAGTCTTCAAAAAACTAATTAAGAGATGGAGGGATGGAGAGCGTGGAGTTTTACCCAGATGGTCTGATCAACAATGTGAGATAATTTCATCAAAATTAGCCGACATCCAGCTTCCAACCGAAATTCATAGACAGCTACGTCATTTGCGATTTTTGGATAAATGGAAAGCAACCGAGTTCAGATCATTCCTTCACTACGGCAGCATTGTTGTTTTGCGTGATAATGTGCCAGAAGAGCAGTATTCCCATTTCATGTTACTATTTTGTTCGATAACTCTGCTATCTTCAAAATCGTACGAAGCGCATTGGCCAAAAGCAGGAAATATGCTAAATCGTTTTGTTTTGGATTACGAAACAAATTACGGACCAAACGGTCTAACGAGCAATGTACACAATCTTCAGCACGTTCTAGAAGATGTCAAAAACTATGGCCCTCTTCCATTAATATCAACATACCCGTTTGAAAATGAACTACGTCTTTTGAAGCTGCTGTTAAGGAGTGGAGTTAACTGTTTACAACAAGTGATAAACCGTTTGGCAGAATTAGATGAACTTGACAACCGACACAAAAATACAGAGAAAAATATGAAATATCCATGCGTTAAACACCACTGTGATAAGAGGACAGCTCATATACGTCAAGGATTGACGTTACAACAAGGAGATAGAAACGGATGGTTTTTAACGAAGGATAACCATGTGGTTAGATTTGAATCAGCAGTTGAACGTGCATCAACAGTGGTTATCAAAGGAAAGAAGCTTCTTACTAGCGAAGAATACTTTTATAAGCCAATAAGTTCCTTCATTTTAAACATATCGAAGGGTAACATGAATGCGTTATCATCATTTTCTGATGAGTTTTTCCCTCAAAGTATTAAGTGTAAGTTAGTAGCTATAAAAACAGGGTCAGAAGAGTTTGTGTACATTCCATTACTTCACACTTTATCGATTTGA
>Merged.19385.1 chrUNKN:17072884-17073358+chrUNKN:17073845-17073992+chrUNKN:17074121-17075399 + extracted CDS from 439 to 1761
ATGCTGCTGCGGGCGGTGGGACTGCTGCTTTTATCGAGCCTCGTGGCGCGATTGGATGGGCGGTTTTTGGAAGTGAGCAAGCCGCCACCCGGAACCGTGGCGATTGTGCCAACCGAGGACGATGGCGAAAGTGTGCTGCACGGTCCGCTGTTTCACGATCTGCAGCAGCTCGACCGCGAAAAAGCCAGTGAGATGATCTCGGTGAAACTGTTCAATCAGTTCCACTCGAGAACGTTCGATGTCGCCGATGAGCTGGAGGGAAACGGTAGCAGAGAACTCGACGCCGATCGGCCATTACCTGAGGCTCGCGATACTGTGGATGACAGACGGAATGAGTTCGGGATGGGTTACGTGCATCCGGTGCCACCGGTCGGGCCGATCGATGCGATCGAGCTGAAGGGAAATGGGATAGAGCAGGACCTGGCCCTGCCGGACCCGATCGCCGACGTACGCTTGCTGGACGGTTGGGCACAGCCGGACAGTCGGGAGGCGTCTGAGCACCGTTTGGCAGAGGACAGTTCCATCGCTGGAGCACGGCAGGGTAAAGGAAATTCGCTGACCACCACCACGACCACCACTAGCACGACCACGAGAACGACAACCGTGCGGAAGGTACGTCGACGCAAGACGCGCCAGCAAACGAGCACCAGCAGTAGTCCCAGGCCTCCCAGCACCACCAGGCGCACGACAAGAACTACCGCACCGTCATCGAGCAGGTTGACCACAACAAGCACAACAAGTCACAGACCGCCTCGACCGAAGCTGGACATCACCAGGCTCAATCTTGACCATCTGGAAGACGATCTCCTGCTGTCCTATGCCGCCCGAGCATCTCCCCAGGCTCTCGCACTTGCCGCCGGTACAATTCCACCGCCAGTCCGCTTACTACCCAGAAGCATCCGGCAGGAGGAAGCGGAACCGAAAGCGGTCCCTGTCCCATCCTGTGGCTGTCAGCGGACATACCGACCTCAGCACAGCAAACGATCGCTCGCCAACCATATCTACTCGTCGGAGGAAACGATCGATCGGCGCGGTGACTACGACGAGTACGACGACTACGAGGACTATGGCGAGCTGAAGTTACCGCCAGCGCCTGCACGACCACTGCTGCTGCCTGCCATGTCCCGGCTGCTGGCACCACCGGCCGTCGGTTCCGGCGAGCATCCCGAGAGCAGTGTCGAGCGGGCGGAGAAGGTACATGGGACACTGGAACGGTTGATGGGCATTGTGACCATCTTTTCGCACGTGGACGAGTTTATACAGCGCAAAACGAAGCAATCGATCCGCCGGCTGGCACGGTTGTACGAGAGTGAGGAGTTGGATTAG
>Merged.19385.2 chrUNKN:17072902-17072934+chrUNKN:17073013-17073358+chrUNKN:17073845-17073992+chrUNKN:17074121-17075399 + extracted CDS from 343 to 1665
ATGCTGCTGCGGGCGGTGGGACTGCTGCTTTTATCGAGCCTCGTGGCGCGATTGGATGGGCGGTTTTTGGAAGTGAGCAAGCCGCCACCCGGAACCGTGGCGATTGTGCCAACCGAGGACGATGGCGAAAGTGTGCTGCACGGTCCGCTGTTTCACGATCTGCAGCAGCTCGACCGCGAAAAAGCCAGTGAGATGATCTCGGTGAAACTGTTCAATCAGTTCCACTCGAGAACGTTCGATGTCGCCGATGAGCTGGAGGGAAACGGTAGCAGAGAACTCGACGCCGATCGGCCATTACCTGAGGCTCGCGATACTGTGGATGACAGACGGAATGAGTTCGGGATGGGTTACGTGCATCCGGTGCCACCGGTCGGGCCGATCGATGCGATCGAGCTGAAGGGAAATGGGATAGAGCAGGACCTGGCCCTGCCGGACCCGATCGCCGACGTACGCTTGCTGGACGGTTGGGCACAGCCGGACAGTCGGGAGGCGTCTGAGCACCGTTTGGCAGAGGACAGTTCCATCGCTGGAGCACGGCAGGGTAAAGGAAATTCGCTGACCACCACCACGACCACCACTAGCACGACCACGAGAACGACAACCGTGCGGAAGGTACGTCGACGCAAGACGCGCCAGCAAACGAGCACCAGCAGTAGTCCCAGGCCTCCCAGCACCACCAGGCGCACGACAAGAACTACCGCACCGTCATCGAGCAGGTTGACCACAACAAGCACAACAAGTCACAGACCGCCTCGACCGAAGCTGGACATCACCAGGCTCAATCTTGACCATCTGGAAGACGATCTCCTGCTGTCCTATGCCGCCCGAGCATCTCCCCAGGCTCTCGCACTTGCCGCCGGTACAATTCCACCGCCAGTCCGCTTACTACCCAGAAGCATCCGGCAGGAGGAAGCGGAACCGAAAGCGGTCCCTGTCCCATCCTGTGGCTGTCAGCGGACATACCGACCTCAGCACAGCAAACGATCGCTCGCCAACCATATCTACTCGTCGGAGGAAACGATCGATCGGCGCGGTGACTACGACGAGTACGACGACTACGAGGACTATGGCGAGCTGAAGTTACCGCCAGCGCCTGCACGACCACTGCTGCTGCCTGCCATGTCCCGGCTGCTGGCACCACCGGCCGTCGGTTCCGGCGAGCATCCCGAGAGCAGTGTCGAGCGGGCGGAGAAGGTACATGGGACACTGGAACGGTTGATGGGCATTGTGACCATCTTTTCGCACGTGGACGAGTTTATACAGCGCAAAACGAAGCAATCGATCCGCCGGCTGGCACGGTTGTACGAGAGTGAGGAGTTGGATTAG
>Merged.19385.3 chrUNKN:17073500-17073992+chrUNKN:17074121-17075399 + extracted CDS from 651 to 1631
ATGGGTTACGTGCATCCGGTGCCACCGGTCGGGCCGATCGATGCGATCGAGCTGAAGGGAAATGGGATAGAGCAGGACCTGGCCCTGCCGGACCCGATCGCCGACGTACGCTTGCTGGACGGTTGGGCACAGCCGGACAGTCGGGAGGCGTCTGAGCACCGTTTGGCAGAGGACAGTTCCATCGCTGGAGCACGGCAGGGTAAAGGAAATTCGCTGACCACCACCACGACCACCACTAGCACGACCACGAGAACGACAACCGTGCGGAAGGTACGTCGACGCAAGACGCGCCAGCAAACGAGCACCAGCAGTAGTCCCAGGCCTCCCAGCACCACCAGGCGCACGACAAGAACTACCGCACCGTCATCGAGCAGGTTGACCACAACAAGCACAACAAGTCACAGACCGCCTCGACCGAAGCTGGACATCACCAGGCTCAATCTTGACCATCTGGAAGACGATCTCCTGCTGTCCTATGCCGCCCGAGCATCTCCCCAGGCTCTCGCACTTGCCGCCGGTACAATTCCACCGCCAGTCCGCTTACTACCCAGAAGCATCCGGCAGGAGGAAGCGGAACCGAAAGCGGTCCCTGTCCCATCCTGTGGCTGTCAGCGGACATACCGACCTCAGCACAGCAAACGATCGCTCGCCAACCATATCTACTCGTCGGAGGAAACGATCGATCGGCGCGGTGACTACGACGAGTACGACGACTACGAGGACTATGGCGAGCTGAAGTTACCGCCAGCGCCTGCACGACCACTGCTGCTGCCTGCCATGTCCCGGCTGCTGGCACCACCGGCCGTCGGTTCCGGCGAGCATCCCGAGAGCAGTGTCGAGCGGGCGGAGAAGGTACATGGGACACTGGAACGGTTGATGGGCATTGTGACCATCTTTTCGCACGTGGACGAGTTTATACAGCGCAAAACGAAGCAATCGATCCGCCGGCTGGCACGGTTGTACGAGAGTGAGGAGTTGGATTAG
>Merged.19523.1 chrUNKN:29076929-29079073 - extracted CDS from 162 to 626
ATGTCGATTAGAGAAGGACGTGCGCCCAATTCTAGTTCGCCGGAGTCCTTGATGGTGGTGAATCTCTCCACCTATCGGATTGAAGGCGAATTCGATGCTGGTGGCTGCGGCACGGTGTTGGTGGGCAGCCATGCCCGCTCCAAGCAGCCGGTGGTGATGAAAATGGCCAGCAAAGAGGTGGACCGGCTCCTGCTCGCCACGGAGCGCCGGATCTATGCGCGGCTGACGAAGGCCCGTGGATGGCCCAGACTCATCGACGCCGGTACGTATCGCAAACGCGACGTGCTGGTTTTGGAGCGCCTGGGGCCATCACTGCAGGACTTACTGAACTTGTGCGGAGGACGCTTCGGTCTGAAGACGGTTTCGCAGCTAGTTTGGTACGACCATTTGCGTAGGTACGACCAACACTCGTTACTCAAAATCGGAGTCAAAGTCCTTCTGCAGAACGCGCCACGGGCTGTCATTTGA
>Merged.19609.1 chrUNKN:30304841-30305604 - extracted CDS from 128 to 433
ATGGAGCGACTGTTGGCCATCTTTCCCACTCCACCCTCGCCCGAGGAGCAGCCGAGCCGGAGTCGGCTGGGGAAGTTGGGTCACCACTTTGCCAGCTCACCGTTCGTGCCAACGGGCCGCCGCTCCCGGTCCGCTCTGCTCGCCGAGGAAGACGTCAGCATGGAGAGGGAGGAAGACGTGGCAAGGGAGGAGCAACCAGAAGTGAAGCGAGCGAAGAAAGACGAAGGAAGCAGTCAAGGCCGGCAGCGAAAGGACTCCGACGGCGATGGGAAGGATAATCCGAACGGCGAAATGTGGCGACCTTGGTGA
>Merged.1961.1 chr2L:28452653-28452883+chr2L:28453022-28453154+chr2L:28453253-28453349+chr2L:28453452-28454181 - extracted CDS from 654 to 1037
ATGGCTTCGTTTTCGGTACAGTATTCGCTTCTGCTCGTGAGCGTCTTGGCGGTGATCGCTTTGACCAGTGCCGCAGCTATCGATGATCTTCAACCGAGTGAAATCAACCGGGGCAGTTTGGTGAGGATCGCGAGAAGTCCACAGCAACCCCAAGGGTTCCCGAATTTCCCCCCACCACAGTTTCCCTTCGGCAATCCGGAAATAGTCTCGCAAGACACGCAACAGAACAAAAACGGTTACGCGCAAACGACGATCTACAAGTTCCCCAACGGGATGGGTTCGTCATCCGTGTCCACAAGTCACTCGGGTTCGTCCAAGCTGAGTGGCGTCACCTGGAGTATGCTGGGTGCGGGCATCACTTTACTGCTACTTAAAATGCTGTACTAA
>Merged.19696.1 chrUNKN:31496867-31497537 + extracted CDS from 203 to 634
ATGAGAGGCACATATTTCGTGGTAAACACAGGCTCCCAACATCCCCCCTTCTTTAGATTCGCTTGTACGCTGCCATCCACTGAGGTGATCTTCGAACCCGCGAAGATCGACGTAGAGGTTGTACAGGCGAAGGCGTGCCACTGTCAGCCGTTTCAAACCCTGGCGAGGTCGGTGACAAGAACGCTTTTGCAGACCGCTGCGATGATGATGACGATGAAGTTGGGGACGATGACGATGGGGCTGGAGACGATGACGATGGGGCTGGAGACGATGACGATGACGATGACGGTGAAGCTGGGCACGATGACGATGGTGATGACGATGACGATGAAGATGGGGACGATGATGATGATGATGATGATGATGATGACGTTGGGCACGATGACGATGAAGAAGACATACAATCTTTTGCAGTTCCTGCCACATGTTGACTAG
>Merged.19742.1 chrUNKN:32277538-32279153 + extracted CDS from 701 to 1096
ATGTCGGGATGTTTGCTGTTCAACATCGCTCTGGAAGGTGTCATGCGAAGCGCGGGCTTCGACATTCGGGGCACAATTTGCACGCGATCTCTCCAATTCCTTGGCTTCGCAGATGACATCGACATCATCGGACGTACAACTGAAGCGGTGTGCGAAGCGTACACCCGTTTGAAACGTGAGGCCGAGAGGATTGGATTGAGGATCAATGCGACGAAGACAGAGTACCTGCTTGCCGGGAGCTCTGTACGTGATAGAGCCCGACTCGGAAGCAGAGTATCAGATGACGGCGACGATCTTGAGGTGGTAGAGGAGTTCTGCTACCTTGGTACGATCGTAACTTCGGACAACAAAGTAAGCAGCGAAATCCGAAGACGCATTGTTCAGGGAAGTCGTGTCTAA
>Merged.20065.1 chr3R:36872393-36872954 - extracted CDS from 32 to 475
ATGCCGGAGGAGGAGACCGATCTGGCCCAGGTGCCGGTGCTAGCCCAGGAGCTGGAAATCGAGAGCAAAATAATCGTCCCTCAAATACCAGAGACGCCACCCAAAACGGTCGCCTCAGCGAGCCGCGCCAATCGGAGGAAAACGCAGCTCGTGCGAATGGAGGAGGATGCCGATGCTGTGTTTGATGAAGCACCACCGAAACCATCATCGCGGAAGGTGACGGATGAGCTGCAGGAGGGTATCGCAGCGAACAGGCACATTATGCGCCAGATTGCCCTGCTGCGGACCACCATCAACTGTCTGGTGGAGGCACGCTACCACAGGAGCATCCCGTTCCCGCCGGATACGAGCGATTTTGAAACGATGGACTCGTGGATGGACGCGTACGAGCAGATGAAGTGGGACACGAGCATTTCCAAAAGCAGCAAAGCAAAAAAGAAAAGCTAG
>Merged.20066.1 chr3R:36871678-36872153+chr3R:36872476-36873181 - extracted CDS from 73 to 702
ATGGAGAAGAAAAAACCGCGTCACCCCGGTTTAATAGAACCGAATAAAGACTCACCATTCCGCATACTGGACGTGCGAACAATCCAGGACAACGCACCCACCTTGAGCTACACCGTGCAGGAAGAAGAGGACGCCGCAGAACAGTCGGACGGTTCGTCGGGCAGTGAGAAGGAGCTGGTGATCGATATGCCGGAGGAGGAGACCGATCTGGCCCAGGTGCCGGTGCTAGCCCAGGAGCTGGAAATCGAGAGCAAAATAATCGTCCCTCAAATACCAGAGACGCCACCCAAAACGGTCGCCTCAGCGAGCCGCGCCAATCGGAGGAAAACGCAGCTCGTGCGAATGGAGGAGGATGCCGATGCTGTGTTTGATGAAGCACCACCGAAACCATCATCGCGGAAGGTGACGGATGAGCTGCAGGAGGGTATCGCAGCGAACAGGCACATTATGCGCCAGATTGCCCTGCTGCGGACCACCATCAACTGTCTGGTGGAGGCACGCTACCACAGGAGCATCCCGTTCCCGCCGGATACGAGCGATTTTGAAACGATGGACTCGTGGATGGACGCGTACGAGCAGATGAAGTGGGACACGAGCATTTCCAAAAGCAGCAAAGCAAAAAAGAAAAGCTAG
>Merged.20077.1 chr3R:44639309-44641087 - extracted CDS from 1040 to 1582
ATGCTTTTGTTTTCTTTCTCTTGCAGCGAACAAGTGAATAAGTATTCGTACGATCCTTTCCGAGCGGATTCGTACGATATCAAGAAACCATCCATCTATCTTGAGTACGGTATACCTTCGGTGTCCGAAACTAACACCGCCTCCAGTGTAGTGGATGTCCGGAAGTCGTTACTGCCCGGACCAGGAACGGCATACCTACCCGTACCAGCATCAGGGGAACTCGACGTTCGTCAATCACTTCTTCCTGGGCCGGGAACAGCGTACCTTCCTGTGGTGTCTTCCAAAGAACAGATTCTTGCGATCGGCTCCTCTGAAAAACGATCAAAAATCCTTCCCCATCCTAATAGCATCGACAGTATAGATCACCTCACAACGGCTGCGAGCTCCGATCGTAACTCCGTGCGTGCTACGACAATACAGCCTCCGATCGAGACGACAACAGTGCCTAATATACTAACCGATCGGTCCGATCCGATCGATGACAGTTCGCTGCACAGCCGTCCCTGCTTTGCCACCAGCGCCCCACTAAAGCTCTCCAAAACGTGA
>Merged.20078.1 chr3R:44639357-44640021+chr3R:44640107-44640272+chr3R:44642526-44642631+chr3R:44643083-44643205 - extracted CDS from 93 to 911
ATGCAGTACCGCACACCGACGTCCATCTTAATTTTCTTCTGTTTGGTATGCCACATAGCTCTATGTGCACCGAACGATGGAAAGTATAACCCGAGAAAGTACAACAAAAATGGAAAATACGTGCACAGAGGTGAAGGAGACTACGTGGAGGATCTGAGCCGGTACCGGTACGTGCACTATGACGATGGCGATCGCGGAAGGTACTACCACATACACATACCGTATGATGGTGGTTACGGCAACTACGAAGGTGGCCACGAGCCCTACCGATTCCCACCGTACGATCCAGCCGGAGAGTATGCCGAACAAGTGAATAAGTATTCGTACGATCCTTTCCGAGCGGATTCGTACGATATCAAGAAACCATCCATCTATCTTGAGTACGGTATACCTTCGGTGTCCGAAACTAACACCGCCTCCAGTGTAGTGGATGTCCGGAAGTCGTTACTGCCCGGACCAGGAACGGCATACCTACCCGTACCAGCATCAGGGGAACTCGACGTTCGTCAATCACTTCTTCCTGGGCCGGGAACAGCGTACCTTCCTGTGGTGTCTTCCAAAGAACAGATTCTTGCGATCGGCTCCTCTGAAAAACGATCAAAAATCCTTCCCCATCCTAATAGCATCGACAGTATAGATCACCTCACAACGGCTGCGAGCTCCGATCGTAACTCCGTGCGTGCTACGACAATACAGCCTCCGATCGAGACGACAACAGTGCCTAATATACTAACCGATCGGTCCGATCCGATCGATGACAGTTCGCTGCACAGCCGTCCCTGCTTTGCCACCAGCGCCCCACTAAAGCTCTCCAAAACGTGA
>Merged.20102.1 chrUNKN:37468352-37468828+chrUNKN:37468921-37469069+chrUNKN:37469154-37469206 - extracted CDS from 50 to 436
ATGGACTCACAGCACTACACAGGCGAGCCGCTCGAATGCAGCGTGTGTGGGAAGAAGTTTAGACACGCGACCAATCTGAGGCGCCATACATATGCAGTGCATAATGCAAAACGATATTGCTGTGGGATTTGCGATAAATCATTCAAATCAAGCGGACTGCTTAACATCCACCAACGCGTTCATTCAGACGCTCAGCCGTACGCGTGTAGCCAGTGCCCGAAGCGTTTCAAAAGCCGGTTTGCAAGAAAAACACACGAATTGACACACAGTGGCGTTCTGTTTAAATGTACGCTCTGCGAAAAGTCCTACCGTTATAAATCGCTGCTGAGCATGCATATGAGAAAGATGCACCCGGAGGAAAACACGCATAATGAGGAAGAATCAATATGA
>Merged.20116.1 chrUNKN:37657783-37658977 + extracted CDS from 738 to 1130
ATGGCTGGACACTCTGGCCAGAAGCACGGACTTAGCTTTCTTCCAATCCGGTCTGATGATGATGTGACGACGTCACGGATGGGCTGGACACTCCGGTTCCAGAAGCACACTCTGGGCTCGACCCTTCCGGTGCGGCTGGACACTCGGGACCACGGCGCACTTGGTAACACGGAGCACGGTAGCTACACGGCTCGTCCACTCCGGTCTAACAACGACGCGACGACACTATCTACGGTGAGGCTCTCCTCTCTGGAGCCACCAATGTTGCGGCCGAGGGGCTCCGCCGGGCGAAGGTTCCGGCTCCTACGGCTACAACGGGGAATTTTCCAAGCCTTTCAGCTAGTGCTCCTCGCTACCTCGGGAGTCTATGCAACAGAAAGGGGGATCGTTCCTTGA
>Merged.2020.1 chr2L:28667700-28668794+chr2L:28670090-28670132 - extracted CDS from 40 to 1113
ATGAAACTGTGCGCCCTCCTCCTGCTGGCCGTGCTGGGCTGTGCCCGTGCCGAGCAGTTCGAAGGATACTTCTATCCGAAACCGAGCTGCCCACTGCCCGAAACCGTCTACATCACGCGAACGGAAACGGACTACCAGCGCTACACGGAAACGGTCGCCTCGCCGGTGTACGGTGACGAGCAGACGGTCGTGTCCTCCGTCTACATTACGAGCACCCAGACGGCAACCGTGCCCGTGTACCAGACGCTCACCAGTACCGTTACCTACACGGTAACGCCGCCGCTGCAGCCGGCCCAAACGGTGTACAACACGGTCACGCTACCGCCGATCGTTTCCACCACGACCGTTGTCACCGCGACGCCCGTCTACCGCACGCAGACGGAAACGCGCACCGTCACCCAGCCGCCCGTAACGCTTCCGCCGCAGGTCATCTACTCGACCGTGCAGCTTCCGCCGGTAACGCGTACCGAAACATCCGTCTACACCACCACCACGCCCGTCATCCAGACGGTGCAGGATTATCGTACCGTAACGCTGCCGCCCGTAACGCTTCCGGCCCAAACGATCTACTCGACCGTCCAGCTGCCGCCGGTAACGCGCACGGAAACGTCCGTCATTACGCGCACGAGCCAGGTCGTGTCGACGGTGCGCGACACCGTGACGATCCCGCCGGTAACGCTTCCGGCACAAACCATCTACTCCACCGTACAGCTGCCGCCGGTGACGCGTACCGAAACGTCCGTGTACACGACGGCCACTCCCGTCTACCAGACCGTTACCGATACGCGCACGGTAACGCTGCCGCCCGTCCAGGTGCCAGCGCAGACGATCTACAGCACCGTAACGCTGCCGGCCGTTACGCGCACCGTCAGCTCGGTCTACACGCAACCGGGCGGCTACCAGACGGTGTACGTCACCCAGACCGAGGTGCAGCGCGATCAGGTGCAGGCCCAAACGATCTACAGCACCGTCACGCTGCCCGCCGTTACGAAGACCTTCTGTGCGCCGACCTATCTACCGCCGCAGAATACGCTCGCCGCCTACAACCAGGGACGCTACACGAACGGACTCTTTTAA
>Merged.2020.2 chr2L:28667700-28668794+chr2L:28670345-28670646 - extracted CDS from 299 to 1372
ATGAAACTGTGCGCCCTCCTCCTGCTGGCCGTGCTGGGCTGTGCCCGTGCCGAGCAGTTCGAAGGATACTTCTATCCGAAACCGAGCTGCCCACTGCCCGAAACCGTCTACATCACGCGAACGGAAACGGACTACCAGCGCTACACGGAAACGGTCGCCTCGCCGGTGTACGGTGACGAGCAGACGGTCGTGTCCTCCGTCTACATTACGAGCACCCAGACGGCAACCGTGCCCGTGTACCAGACGCTCACCAGTACCGTTACCTACACGGTAACGCCGCCGCTGCAGCCGGCCCAAACGGTGTACAACACGGTCACGCTACCGCCGATCGTTTCCACCACGACCGTTGTCACCGCGACGCCCGTCTACCGCACGCAGACGGAAACGCGCACCGTCACCCAGCCGCCCGTAACGCTTCCGCCGCAGGTCATCTACTCGACCGTGCAGCTTCCGCCGGTAACGCGTACCGAAACATCCGTCTACACCACCACCACGCCCGTCATCCAGACGGTGCAGGATTATCGTACCGTAACGCTGCCGCCCGTAACGCTTCCGGCCCAAACGATCTACTCGACCGTCCAGCTGCCGCCGGTAACGCGCACGGAAACGTCCGTCATTACGCGCACGAGCCAGGTCGTGTCGACGGTGCGCGACACCGTGACGATCCCGCCGGTAACGCTTCCGGCACAAACCATCTACTCCACCGTACAGCTGCCGCCGGTGACGCGTACCGAAACGTCCGTGTACACGACGGCCACTCCCGTCTACCAGACCGTTACCGATACGCGCACGGTAACGCTGCCGCCCGTCCAGGTGCCAGCGCAGACGATCTACAGCACCGTAACGCTGCCGGCCGTTACGCGCACCGTCAGCTCGGTCTACACGCAACCGGGCGGCTACCAGACGGTGTACGTCACCCAGACCGAGGTGCAGCGCGATCAGGTGCAGGCCCAAACGATCTACAGCACCGTCACGCTGCCCGCCGTTACGAAGACCTTCTGTGCGCCGACCTATCTACCGCCGCAGAATACGCTCGCCGCCTACAACCAGGGACGCTACACGAACGGACTCTTTTAA
>Merged.2021.1 chr2L:28681545-28681785+chr2L:28681859-28682791 + extracted CDS from 238 to 1029
ATGAGGAAACTGTCAACTTCGACGGTGTTGCTGTTGGTGGTGCTACTAGTCGGCGGTGGATCGTGTGACCCACAGGAAGGATACTTTTATCCCCGACCAACGCCACAATGCTTGCCGCAGGTTTTTACCGAAACCGTAACGGACTATGCTACCGAAACGTTAAACCACTTCTTCACCGATGTCAACACGGTGTACTTGACGGACTTCATAACCTCCACCGTGGTGAACCCGGTGCTTATCACCTCCACCGAGTATGCCGTCTCGACCGTGGTTGTGCCGCAGCTGGAGTATGTGACCGAGACGAGCACACTGGTACTGCAGCCCAGTCCCGTCGTCCAGTACGTGACGGAAACCGTCTTCTCCACGGTATTTGCCCAAGGCGATTTTAGTGGTGCCGCTGTCAACACTTATCTGCCACCAGAACCGCCGGCACCCGTACCCGTGCCCGTTCCGAACCCGTTGATCGTCAACAATGGTCTGCAGATTCAGCAACCTCCCCCACCACCCCCATTCATTCCACCCCCACAGGTGTCGCTTCCGCCTGTGCTGGAGCATCCCGTCACGCATCAGCCCTTCCTGCCGGGCGGGGAAAGTTTCGAAGGACACCGCGAGCTCGGTCAACTGGGCAATGGGTTCGATGGATTCGGTGGAGTTCATTCGCTACCGAACGTTCACGCACTGCCGCCACCACCGTCGTTCGACGAGCATGAGGGTTATCGCTACAAGCGCAAGCTGAACGAAGAGACGGCAAAGAAGTCGGCCTCCGAAGCGAAGGTTGCGTCAAAGTCGACGTGA
>Merged.20484.1 chrX:3355862-3361244 - extracted CDS from 1811 to 2278
ATGGATGACTTCTATACTTCTACTCTATTTCCTCCTTACTTTTTCTTTTTCTCGTTTAAAAAAAAAAAACAATATCTCCCCACTCCCCAAATAAAATCCTTACACCTAACAGCTAACGGGCAGCTTGCGCTCGGGCCGGACGGAAAGGGCGGCGAGCTGACGGCGCAGGAGTTTCTCGACCGGCTGCAGGAGTACACCGATCTCAACACGCGCATCCACGACCAGCAGCAGGAGCAGCTGGACAAGTCGAACCTGACGATCCTGCACTCGCAGTACGTTAAGATAACACCGATCAATCCGGACGGTGGCGGCGGTGGCGCACGGCAGGCGGCAGCCTCGCCCGGCACCGAGGGAGCGGCGGCCGCTGCTGCTGGTGGCGGAGGGCCTCCAGAGGATGCTAGCGCCTGTCACGGTGATGCGGTCTCCTCCGGCACGTGCTGTGCGCTGATCTTTCGCGAAACGACCGTCTAA
>Merged.20613.1 chrX:3391666-3395475 + extracted CDS from 318 to 1217
ATGCTGCATCCGAATCCGTCCTCCTCCTCCTCCCCGACGCCCTCGTGCTCGTCCAGCTCCTCCTCCCATCAGCCGCCGCTTCACAATCCGCACGCACACCATCACCCGCATCACCACGCCCACCTCAATGCGCATCTGCACGGGGGCGTCCCGGGCGCGCTGTCCTCCCCGCCGCCGGCCAAGGTGTCGGCCGAGCTGGTATCGGGGCTGTCGCACCATCTTTCCATCCTTTCGTCCTCCGCCTCCTCGCCGAACTCCTCCTCCACCTCCTGTGCTACGGCGTCGCTGGGCCATCGGCTTCAGCCGCCCCACCATCTGTCGCACAACCTGCACGACCATCACCATCACTATCTGCAACATCACCACCATCAGCAGCAAGAGCAGCAGCAGCAGCAGCAACAACAACAGCAGCAGCAGCAGCAGCAACAACAACAGCAACAACACCAGCAACAGCAGCGCCATCTACATCCTGCGCTGGGATCGCCCCGGCTGTCGCCACTGCACGGCAGCTCCCTGCTCGACCAGCACGCGAGCGCCTGCAGCATCCCGGGCAGCATCCACAGCAGCCTAGCGACCCATCCCACCCACCAGGACAGTGGCCAGCTCGGGTACCACGGGCATGGCAATACACACGGCCACCTGTTCCGGTCGTCGTACCGGTCGCTGTTTCGCCATCCCGAGACGGCAACCATCGCTGCGCTGCGATCGTGCAGCTCTCCCACCCACCCGCCACTTGCTACACCTACTTCAGCACCTCCCCCTCCTCCTCCTCCTCCTCCTCCGCCGCCTCCTCCTCCTGCTCCTCCGCCGTCTGGGTCCGGTTCGGGGGGTTCATCTTCCGCAGCAGGGGCGAACCCGGAGCAAAACACTGACGGTGGGCCCACTATCGCTGGTCCACCCTAA
>Merged.20672.1 chrX:8678926-8681438 + extracted CDS from 2118 to 2450
ATGGACGCTGAACCGATCTACCGCAGCTCCCTGTCGGCCAAGAATCCGCCCCCGCTATGTCTGCCGGTGCCGATCTCGTACGTGCCGCTGAACGCGAACCTCTGTCTGCGCCTGTTCGACGTCTACACGCCCCGCCAGAACCTGCACCTCTGCCTGGACGTGGAGGCGCGCGTGTGGGCCAACCCGCTGCTGATACTGCATTTCGAATGTATGCGGCTCGGTGCGGACGGGCTGGTGTGGCTCAAGCCGGCCGACGGCGACGGGTTCGGGCCGCCGGACCCACCGCACATCGACACCTACGACGAAGTGACGGAAGACAGACTCGGCTCAATTTAG
>Merged.20693.1 chrX:3285972-3290544+chrX:3301341-3303233 - extracted CDS from 1062 to 2162
ATGAATAGCAACGGAGAAGCTAACCAGCAGACGAGCAACGGTGATGAGGAGCGGCCATCGCACAGCGGCCATCGCGGTGACACGGGAAGCGTCGATCCAACGGAATCTGGACCCAGCTGGATTCGCGAGCTGTTTCGCCAACAGCACATGATGATGCTGGAGCAGCGACAGACGTTCATGAAGCAGCAGGAAAAGCTGATAGGCGAGATTTGGCAGACAGCGCAACTTAAGCAGCCCGTGAATGGGTCAGAGCAGCTTAGCGATGTGCTGGCGGGCCAGGTGAAAGATTTTCACTTCGATCCGGAGAGTACGACGTTCGCCGGATGGTTCTCGCGTTATGAGGATCTGTTCGAGAAGGATGCAAGTAAGCTAGAGGATGACGCGAAGGTGCGGCTGCTGCTGAGGAAGCTGGGGCAAGCAGAACATGAGCGGTACACGAGCTGTGTACTGCCGCGTAAGCCGAAAGATTTCAATTTTACGGAAACTGTAAGTACGTTAAAATCACTGTTTGGCTCTCGTGAGTCAGAGGTCAGCAAGCGATTTAAGTGTTTGCAGTTACAAAAAAGTGGACTGGAGGATTACGTGACGTTCGGTTGCCGTGTTAATAAGAGTGTAGTGGAAGCAGAGCTCGCAGGGCTTACAGAGGAACAGTTGAAGTGTTTTCTGTTTGTGTGTGGGTTAAAGGACGACAGAAACGCTGATATCAGGTTGCGGTTGCTGAGTAGGATAGAGGATAGTGAAGTAACCACTCTAACGCAGTTAGTAGAGATGTGCCAAAAGATGGTAACACTGAAAAAAGACACTGAGATGATTGAGAGTGAGAGCAAGGAGGTAAACGTCGTGAATGACGAGAAGTTTGAGAGACCCGGTCCAAAGCGAGGGAGGGAGAGCCATGAGGAAAGACAGGAAGGATATTCTAATAGATCAGCACCGAAGTGTTGGCTTTGTGGTGAGGAGCATTATGCCCGAAAGTGCCATTATAAAAGTTACCGATGTAACGAATGTAGCAGATATGGTCACAAGGAAGGGTTCTGCAACTCTGCAGAGCGCTATAAGAAATCCAGGATGCGGTATGAAGAGGATAATTATAATGATTATAATTGA
>Merged.20695.1 chrX:3289714-3295700 - extracted CDS from 4325 to 4654
ATGAATAGCAACGGAGAAGCTAACCAGCAGACGAGCAACGGTGATGAGGAGCGGCCATCGCACAGCGGCCATCGCGGTGACACGGGAAGCGTCGATCCAACGGAATCTGGACCCAGCTGGATTCGCGAGCTGTTTCGCCAACAGCACATGATGATGCTGGAGCAGCGACAGACGTTCATGAAGCAGCAGGAAAAGCTGATAGGCGAGATTTGGCAGACAGCGCAACTTAAGCAGCCCGTGAATGGGTCAGAGCAGCTTAGCGATGTGCTGGCGGGCCAGGTGAAAGATTTTCACTTCGATCCGGAGAGTACGACGTTCGCCGGATGGTTCTAG
>Merged.20700.1 chrX:3321410-3322736 - extracted CDS from 342 to 839
ATGAATCGCAGCTTGAGACCTCGGCCGCCGTCCGTCGACTGCAGTTTGGGAGCGGTCCCAAAAAAGACCGCAGTGTCAACAAAGATCGACACAGGACGAACGTCCATGATTGCCAAAATCAATGAAGAGAAGGAGATTCGCCTGCATCTCATGTTACAGGTGGAGAAGGCCGAAAAGGCCGAATTGATGAAAACGGTGGCAAGCCTTCAGGCCACAATCGAGGGCCTGCAGAAGCAGCCGGCGGATGCCCAGCAGGCCAGGCTTGCTGCCGAAATCGAAGCAAAAAAGGAGCGGGACGCCATGCTGGCCGAGATCCGCCATCTGGGGCAGCAACTGCGCCAGGAGCTCTGCTGGCAACGTGGACAACAGCAGCGGCCAAATGCTACACAGGCGCAGCGCCGTGAACTGCTGCGGCAGGAGGACGACCTCGGCAGGACCAGCCCATTTTCGAGCCAGCCGAGGGAATCTCGTACAAGGCGCTATTCGAAAAAATTCGCCTAA
>Merged.20704.1 chrX:3343155-3343930 + extracted CDS from 167 to 691
ATGATCTCCAGTAAGCGCAGTGGATATCGTAACATCCCGGTTAACATCTGCGGGGTGGAAGTGCGCTCGAAGCGGTCGATCCGTTACTTGGGGGCCATGCTGCAGGACCACCTATCGTGGCGCCCACACGTTGAGATGGTCGCGGACAAGGCCCTCCGTGTGGTGCGAGCGTTGCGCGGTATCATGCGCAACCACAGCGGCCCCCAAGTAAGTAATCGGAAGCTGCTCGCCGCAGTGGCCGCATCCATCATTCGTTACGGCGCACCCGTCTGGGCGGAAGCCACGGACCTGCAGTGGTGCAGACGGATTTTGGATCGCGTGCAGCGCCCCCTGGCCCAGGGCATTACGAGCGCCTTCCACTCAACGAGCTGCGAAGTAGCGGTAGTTCTAGCTGGGGAACTGCCCTACCACCTCCTGGCGAAGGAAGACGCCCGCTGCTACAATCGACAGCAGTCCAGCCCGGACAGCAGTCGAGAGGCGATTCGCCAGGAGGAGAAGGAGACATCGCTGCAGCTGTGGCAGCAATAG
>Merged.20770.1 chrX:9539480-9540402 + extracted CDS from 188 to 565
ATGATCCTCTACCGGTCTCTCCAATTTCTTGGCTTCGCGGATGACATCGACATCATCGGCAGGAGAACAGCGAAGGTGTGTGAGGCGTTCTCAAACAGGACTCAAACGCGAAGCAGCAAGAATTGGAATGAGAATCAATGCGACGAAGGCGAAGTACCTGCTTGCCGGAGGCAAGGTCTTGGAGGTGGTCTTGGACTACCTAAGTTGGAGGATGCAAACGCTCTGGGCGTGTTAGAGCGACGCATACTCCGGACCATCTTTGGCAGTGTGTTCGAGCATGGAGCGTGGAGGAGAAGGATGAACCACGAGCTTGTTGAGCTGTACGGTGAACCGAGCATTCACCCGATGCTTAAGACTGGCAGGATACGATGGCTGGTCTGA
>Merged.20851.1 chrX:11633279-11648384 + extracted CDS from 13597 to 14007
ATGTCGAAGCGCTCCGTGCGGCGGGTATGCCCGACTGCCGATAACGATGCATTAGCACAAAGATTGTCTAATGAAAACGATAGCATCAACGATACCAGCTCCTCCAACACCATGGAACAGGAGGAAATTTCCCAGGAATTTACCACAGTAAATCGAAAGAAAGGCTCCGCTCGTCAGTTGTCTACTCGAAAAACATCCGCCGGTCCGCCGGCTAACCCACCCGCAGCACCTGCCACACCGCTGGCAGGTCGAAAAGTAAATCCGACTTCGGAGTTGAATTTCAAGCCGCCACCAATTGTGGTTAAAACAATACCTGTTGCTGAACTTCGACCGGAGTTACAGTCACGAGGATTCACGCCCCAATTCCAACTCAGCGACATTGGCACCATCCATTGTCACTCGCTCCAGGGCTGA
>Merged.210.1 chr2L:5631376-5631636+chr2L:5631730-5631791+chr2L:5631862-5632011+chr2L:5632079-5632142+chr2L:5632208-5632342+chr2L:5632436-5632904 - extracted CDS from 308 to 949
ATGAATCGTAAACTTTCAGAAGATGACGTACGAAAATCGTCGGATTCCAGTGATATTGGCAGAGATCATTCACTTTCGGGCATATGCATCAGTCAACCCCGCGGCAGCAGCATTGATTCAGTGGTGTGTCGTATTTGTCAGGGCTCTAGCGATGAGATAAGCATGATATCTCCATGTCTGTGCAAGGGATCGATGAAATACGTGCATTTGGAATGTTTGGAGCTTTGGTTAAACCGTTCCGGACTTACTCGGTGTGAGTTGTGTTTGCACAATTTCCAAACCCACGAAACGCTTCGTTATGGTTGTTGCGAGTCAGTGCTAGTATGGTACCGTAATCCAGATAATCGGAATCTATTGATGTCGGATCTTTTGATCTACTCTATATTGTCATTTGTGTGCTTTATGCTCACACTGGTTTGCATGTTGGTGTTGCGTTTTCAACATTCTGAACACGATCCATTTGGAGAGGAATTAGCTAAAGTGGCTGTCATTTGTTTTCTATCGTTGGTGATGATTGCTTACTCTGCGAACGTTATTATCATAGCAAGAGATCATTTAATGCCCTGGTACCGTTGGTGGAGATCAGCAAGAAATGTTCGACTGTCACGCTTAGACGTAGTCGATTATCCTATGGAAACTGTTTAG
>Merged.21044.1 chrX:14527720-14528435 + extracted CDS from 168 to 671
ATGGCTGCTGGGGCCCCGAGGCTGGGGAATCATTTGGAATCATCCATCATCATGGAAGTTGAGTTGCGCGCAAGGATGCTGGCTGCCAACCGGTCATTCTACAGCCTGAAAAATCAGTTCACCTCAAAGGATCTGTTGCGTCGAACGAAGCTGGGACTATATAGCACCTATATAGTGCTGGTCCTCACATACGCCTCTGAGACATGGACACTGACCAAATCTGACGAAACCCTCTTAGCCGCGTTCGAGAGGAAGATGCTCAGAAGGATACTTGGCCCCGTATGTGTGGAAGCACAATGGAGGACCAGCTATAATGACGAGCTATACGAGATGTACGGCGACCTTACTGTCGTGCAGAGTACCAAGCTCGCCAGGCTCCGGTGGACTGATCATGGTGTACGCATGGAAACGGACATCCCAGCCCGTAAAGTCTTTTTAGGCCGTCCACAAGGACAGAGGAGGCGTGGCAAGATGGCGAGGAGGCGTCTGCCGTTAAGGACGGGATAA
>Merged.21073.1 chrX:7526589-7527171 - extracted CDS from 8 to 529
ATGTGCATCCAACCAGAAGATTCGAACGAGCTGTACTTGGTGGGCCAGCTTTGGCCGCCGATCGAAGAGGAGGACCATCCGGGCGGGGCCCACGATTCGGACGAGAACAACGAGTCGTCGGAGGAATCGTCGGAGGCGGGCGAGGCACTGCTGATGCAGGGCGCGGACGAGCAGGACCGCGAGATGGAGGAGCAGGCGGTGGAGCCGGCCGTAGCGGAGCAGCAATCGGGCGCCAGCTCGTCGGCAGAGCCGGAACCGGAAGCGGCTGGAGCCGGGCCGCAGCCAGCCGCAGGTGTGTCCAGAGCCGAGGGAAGTGTGCCACCGCTAGACATTGGCCCGTACGATATCATGCAGCTTTCGAGCCTGGTCGACTACCAGCTGGAAGAGCTAGAGGATCCGGACGTGCAGAGTTTCTACAAAACCCGGCACGACTTCATACTGCTCAGATACGTCAACAAAGAGGTCAGCGCGATTGAAGCTTACACCATGCTGATGGATCTGCAGCACGAGACGTTGCAGTTGTGA
>Merged.21074.1 chrX:7530598-7531681 + extracted CDS from 196 to 822
ATGCTTGCCGACGAGACGCACTACGAGACGAAGGGCCGCGTGCGCATCAACACCGTCCGCGCCGACTTTGGCTTTCTGCGGCGCGAGATGAGCCTGCAGGAGATGGTCCAGTTCGTGCAGGAGCATCTGGACCTGCCGCCCGAGAAGGTCGAGCGGATGCAGTGGAACACGTATAGCCACCAGCTGTACGTGCAGCTGGGCACCTGGATGGAGGCGCAGCGCCTGGTCGCGAACCACACCAACCGACACCGCTACCCGCCGCTCGAGGCGGGCGACCGCCGCATCACCCTCACGCTCGTCGACCAGCCGACCGACGTGACGCTGTACGACCTGTCCGAGCTGGTCACCGTGGACCAGGTGCTGCACGCGATCGAGCCGTACGGCGTGGTGTACAGCATCGGCCGCAACGTCTGGGGCACCGGGACCTCGTTCGTGGGCATCCTGAGCGGCCACTGGACTGTCTGCATGGTGATGAAGCGGCCCGTCCCATCCCAGCTGCGCGTCGGCCGGGAGATCACGCACGTATCCTATCCGGGCCAGTGGATACGCCGTCGCCCGAACGCCTGGAAGCGGCTGCATCTGCTGGCTGGCCGCACCTACCGTGCGCTGCGCGGTTCCGTCCGTCGCTAG
>Merged.21080.1 chrX:7568464-7568800+chrX:7575902-7576931+chrX:7577957-7578209+chrX:7578281-7580135 + extracted CDS from 605 to 1375
ATGGACCGACTACCGCCGATCGTAGTTACAGGCACATCACTAGAATACGTTCGCCACTTGATTGCAGCTACCGGTGTGATACACTACACGGCTAATACCACAACGAACGCCATCACCGTGTTCGTGACCAATACGAAGGATTTTAAAGCTATTCTCGACACGTTCAAGCAGCACCGAATCAATTGCTTCACCCATCAGCTGCCCGAGGCACGCACGACCAAAGTAATGGTTCGAGGTCTCCCAGAAACGGATGTTGAGGATATCGCGGAGGCGCTTGCGGCATTTAATATACGGCCAATCACGATCAAAACCATACGGATGCCTCCACAACAGTTCCACCGGCAGGCAAAGTATCTGTTACATTTTCCCAAAGAGTCAATCACACTAGACGAGCTGAGGCAGGTACGCCATGTGAACCATCACCGGGTGTACTTTGACCTACACACGCGCCAGCGGGTGCCAATGCAGTGCAAAAACTGCCAAAAGTATGGCCACGGCCAAGCGAACTGCTTCCGCACACCGAAGTGCGTGAAATGCGCCGGAGCACACACGTCGAGCATGTGCCCACGCAGCAAGACGACCACTAACCCTGGCGGGAGACTAGCTTTGGCTGATTTACGTTGCGCAAACTGCGGCGATCGTCACACTGCGAACTTCCACGGCTGCCCTGCACGCAGAACGATTAAACCGGCCGAAAGAGCGAAGGAAATGCCCGGACCGTCCTTCCAACTCATCGACGAGAGCTTCCCTTCGCTGCCAAAGCCTGTACCATAA
>Merged.21080.2 chrX:7570703-7571306+chrX:7575902-7576931+chrX:7577957-7578209+chrX:7578281-7580135 + extracted CDS from 872 to 1642
ATGGACCGACTACCGCCGATCGTAGTTACAGGCACATCACTAGAATACGTTCGCCACTTGATTGCAGCTACCGGTGTGATACACTACACGGCTAATACCACAACGAACGCCATCACCGTGTTCGTGACCAATACGAAGGATTTTAAAGCTATTCTCGACACGTTCAAGCAGCACCGAATCAATTGCTTCACCCATCAGCTGCCCGAGGCACGCACGACCAAAGTAATGGTTCGAGGTCTCCCAGAAACGGATGTTGAGGATATCGCGGAGGCGCTTGCGGCATTTAATATACGGCCAATCACGATCAAAACCATACGGATGCCTCCACAACAGTTCCACCGGCAGGCAAAGTATCTGTTACATTTTCCCAAAGAGTCAATCACACTAGACGAGCTGAGGCAGGTACGCCATGTGAACCATCACCGGGTGTACTTTGACCTACACACGCGCCAGCGGGTGCCAATGCAGTGCAAAAACTGCCAAAAGTATGGCCACGGCCAAGCGAACTGCTTCCGCACACCGAAGTGCGTGAAATGCGCCGGAGCACACACGTCGAGCATGTGCCCACGCAGCAAGACGACCACTAACCCTGGCGGGAGACTAGCTTTGGCTGATTTACGTTGCGCAAACTGCGGCGATCGTCACACTGCGAACTTCCACGGCTGCCCTGCACGCAGAACGATTAAACCGGCCGAAAGAGCGAAGGAAATGCCCGGACCGTCCTTCCAACTCATCGACGAGAGCTTCCCTTCGCTGCCAAAGCCTGTACCATAA
>Merged.2146.3 chr2L:30839284-30839754+chr2L:30839843-30839919+chr2L:30840042-30840476+chr2L:30840618-30840773+chr2L:30840865-30840941+chr2L:30841015-30841159+chr2L:30841255-30841506 + extracted CDS from 1039 to 1470
ATGACCATGGGCAAAATACTCTGCGTGCTGATCGCCTCAGTGAACCTGGTCGCGATGGCGTACACCGTGTACTCGATCATGCACTACTTGGATGAGCAGCCGCTGCTCGAAATCTTCATCTCACCGTGTCTCGCCAACATGGTACTGGCCGTGCTGCTAGTTATAGGAATCGCAACGCAAGAAATCTCTCTCATAAGGCTGTTTAAAATATTCCTCTACGCTCAGCTCGTGTTCGCCCTGCTGATGGTGGTTTACGGTCATCGGTTTTTCGAAAGCGTCAAGCTGCCGATGATGGTGAAGGCGTACTTCAGTATTATGTTCCTGGTTTGTGCCGTAGAGCTCGTAATAGTGTCCTCCACAATCGAGAACCTGCGGAAAAGGCTCAACCCGGCGGAAGGACTGGTCGTGTACATGCCCGTAGGACAGCCCGCCTAA
>Merged.21647.1 chrX:22949239-22949285+chrX:22953845-22955333 + extracted CDS from 662 to 1063
ATGCTGACGGAGGACGCCAATGCACTCGCCATTTTCGAACGGCGGGTACTAAAGACTATCTTTGGCGGTGTGTGCGAGCAGGGCGTGTGGAAAAGGAGGATGAACCACGAGCTAGCTGAGCTGTTTGGCGGTGCTGATATCCTGACGGTCATCAAAGCCGGAATTATACGATGGCTGGGACACGTGATGAGGATGCCGGACTCATGCCCCACTAGGAGGGTGCACGTCAGCGACCCGTTCGGCACGAGGCGTAGAGGAGCACAGCGAGCTAGTTGGCTGGATCAGGTGGAGTCGAACCTGTCGGAGATCGGATGCAGCCGTGGTTGGAGGACTGCAGCCCAGGGCCGAGTTTCCTGGAAACGGATTGGCGACCTGGCCATGTCTACTAGACGTGCTCATACATGA
>Merged.21650.1 chrX:22995886-22998758 + extracted CDS from 62 to 712
ATGGAGCAGCAGCAATCGCGAGGTATGCTAAGTGGAGAGCCGGCTACCGCAGGGAGTGTCCCACGGACAGAACGTGTCAACGTTTACACTAGCCCCCGCGGAGCATCGTCCACCCCAGGAGCATTGCGCGAGACTCTCTCCCCGTCGGAAGGTTCCACTGTGGAATATGTGTACGAGTGGGCAGCAAGTAAGGCGGAAAAATTGCAGCAGTACCAGAAAACCTCTTTGGAAGATGACGCCCGGAGGCGCGTTCCTCGAGAAGGAAGTAAGACCCCTCAACAAGGAGCGTCGAGTAAGACAGGTGAGGCGAGTGGTAACGGTCCGGCAAATCCAGATCGCGACGAGGAAGAGACGCTATCAGCGTCTGAAAGTGCACGATGGGAAAGTGAGGAGCGGCACAGACGGCGTATTGTGCTTGAACGCGAGCTGCTAAAGCTCGATATTGCGGAAGCGCAAACTGGCGAGACCGCCATCGCGCAGCCCCCGAACACTTTGGGACGAAAAGAGAAAGAATTTCAAGAGTGGGTCCGCGACATGGAGAATTCCATGCGCCAGCCCATTCGCGACAAGGATGGCCGTTCGCGGGGTCAACATCCTGTGGTTCAACACCCCGACGCGAGAATCACACGCACACTAAATCCTCACACGATATAA
>Merged.21651.1 chrX:23001052-23002306 + extracted CDS from 420 to 899
ATGGATGAAGGACTAAGGGACGAACTTGGTTTAACTGGCACACCTCATCCGCTGAGTCTAAAATGGACGGGAGGAGTAACCAGAGAAGAGGATAATTCGGAGAGGCTGCAAATACGTCTGTGCGGCTACGACGAGTCACCGACGGATGAACTGACACACGTGCACACCGTGAAGCAACTTGCGCTACCTGCACAGTCAGTCGACGTAGTTCAACTGGCCGCCAAGTACCCGCACCTGAGGGGACTACCTGTGAGGCCATATTCGCGGGCTGTGCCTCGCATACTCATCGGAGCAGATAACTGCCATTTGGGACAACCGTTGAAGACTGTGAAGGGCAAACACGGTGAACCGGTCGCTTGGAACACCAGCTTGGGTTGGGTCATTTACGGTCCTTGCGATGGTCGAGACGATCAACATGCCACCTCCATGAAGACATCCTCCTGCAGTAGGCAACGGACCACGCCAAAAGCTGGACAACAGTGA
>Merged.21656.1 chrX:23043363-23044676 - extracted CDS from 76 to 648
ATGTGTTTTCCCGACATAGACGCACCGCCGAGAACGCACGAAAACTTTAGGAACTGTAACTACGGCCAACATCACAGGCAAACAACGCCACTTATTAAGCTTCGCCATTTCGATATCATCAAGAATGTTATTATTGCAGATCTGTTCCATCTGATTGACTTCGGAGTTACACGAACGTCAATAAACGGCTGGAAATCCGGCAAGTTAGGTAGTGGTCCGAAATGGAGTAAAGAAACAATTGATAGGATCAATAACATTCTTGACAAGGTGGAAATTCCTTTAGAGTTTCACCGCAAATTGCGTAGTATTGAAGATACCGGTTTTTGGAAAGCCAGTGAATTCAATATGTTTTTGAACTATGCTAGTTTCATAGTGTTCAAGGAGGTGTTAACAAAAGAACAGTATGAACATTTCATGTTATACTTTAGTGCGATAAGATTATTCTCTTCTGATTCTTACAAAGAGCATTGGCCAGCTGCACATATTATGCTTAAACAGTTTGTTGTACAGTATGGTACTATTTACGGGGAACATCGGATAATGTGCATAATTTATTGCATGTTTTCGAAGATGTGA
>Merged.21850.1 chrX:5478655-5478824+chrX:5478946-5479060+chrX:5479458-5479566+chrX:5480227-5480950 - extracted CDS from 667 to 987
ATGACCACGGTAGGAGTCGGTGCCACGCACCTGCAGGCTGAACGCAAGCGGAACACGGGGTCGCCGTGGCCCTGGCTGCACGTCGGGCTGCTCGGGCTGATTGTGCTCTGTGTCGTGGGCTCGCTTCTGACGCCATGCGACGGTGCCGGTCGTCCCGCTTCCCTAGCGGACAGTCCAGTGTACTTCGGGGGCATCGTGCCGGCGAACGGGCGCTTCGGCAAGAAGATCCAACACTTTCCCAACACGGACCGCTCGCTGCATCCTTTGCCGGCCAAGGATCGCGAACTCCACCACGCAGAACGTGATCGTGCCGATGATGCCTAG
>Merged.22091.1 chrX:9597283-9597412+chrX:9597511-9598112+chrX:9598197-9599719 + extracted CDS from 216 to 1124
ATGCCGCCCAAGAACAAAAAGTGCTCCATTTGCGGCACGAACAGCACCGTCCGCTGGATCATACTGAGCCGGAAGACGCTCTGTGACGGGTGCTATGACGTGCAGTGCAATCCGCCGCTGGAACCGCGGCAGGAGGACGGGCCCGACGAGCCGGTGGCCGGACCGAGCGGACTGGGCCGGAAGAGCGAAACGATCCTCGCGACCGGCCCGGTCCAGAGCAATCCGGCCGACGATGGGATCTTTCTGAAGCCAACGTTCATCCCGCCGCGCCCGGCCAAGATTGCGCGGGTCAACAGCGCAACCCTCGATGGCGCCACCACTACCAGCTCAGGCAGTAGTAGCAGCAGCACCACTACCACCAATACCACCGCCACCAGTGCCACACACAGCAGCTCGCGTTCGACAACGCCGTCGAAGCCGGCCAGTCGAAATAAGGCGCGCAAATCGTTCCCGTCGAAGCCGAAGCTGACGGACGAAACGAAGCGCCCGAAATCGGTGCCGAAAGTGTTTCACAATGATTACTGGTACGAGGTGGGCGACATTGTTTCGCTGGTCGACACGAAGGACAAAACGTACTACGCCCAGATACGGGGGCTCGTGGTCGACGTCTTCAACGAGAAGAACGCGATCCTGACCTGGCTGGTGCCGACGACAGCCAGCCCGAACCCGAACGAGGGTTTCGATCCGGCCACCTACCACATCGGGCCGGACGAGGACAAGATGCGCAACCTGAGCGAGATGCAGTTCGTGATGCACGCGCCGAGCGGCTACTACCTCAACCGGAGCGATCCGTACCCGCGGCAGAACGTGACCGGGCCGGTCGAGCGGGACGGCCGGTCGACCGAGCCGCCGCTGTACGATTGGGCCAACATCTGCCAGCTGCACCTGGGCGAACGGCCGGTCAGCAAGTAG
>Merged.2239.1 chr2L:31523184-31523870+chr2L:31524150-31526815 + extracted CDS from 700 to 1818
ATGGTTGAACCAACGCCAAGCGATCTAGAAGCATTGGTGGACGAGGCCATTGCACTGCCGGACGGAGTGATCAACTGTACCGAATTGAACCGACTGCTAAAGTACTTGGTCGAAGGTATGTGCAAGATTTCACAAGAAATTGATGACGCTCGAACAACAAACGATGATCGGTTTCAACTCCTCGAGGATGCTATTGCCGATTTGAAGGAACCGGAGGAACCAGAAGAGGAGGCTCAAGAGCAACCGACAGTAATACAATGTGATGTGGCTGTTGTCTGTGAGCCTGAAGAAGAAGACACTTCACCGAAGGAAACCGCCCCGAAAGAAGTCACCTCCGAAGCTCTTCTAGAGGAAATCGATGCACAAGCGTCTCAATTCCGAGAACAAGAAACTAAACTGCTCGCTGTGATAGGCGATCTTGAACAGCGGCTGGAGAAAATAGAACAGCTATTCTACCAAAAGCTCGAACGATTATCGAACGAATTCCAACAGTTCCAACAGGTTGTGGAGAGCAAGCAGACCAGCGTGGAGGAAGCAACCTCAGCCCCATCCATGCAGCAAACCACGTGCACGGCGGACCAAATCGACAAGCTATCCGAGTTTACCGACAAACTGGATGAACTGCAACGACAGATGGAGCTGCTCTTAAGTCATCGCGATCAACTGCCACTGCGAATCGAAGCTCTACTCGAGGAAAAGCTACGAGAAGGCGAACTTATAACTAGCAGCAAAAAAAGTCTCCAGACTGATGGTGGTGTCAGCTCACGGAAAGGTTCCGTTACTCCCTCGAGATCCTGCTCTCAAGGTCGCATAGCAGAATCGGCCGGCACGACCCAACCGGCGAGTGAAAATTTGAGCTGCCTTTCCTGTGACACAAAGAACGTTGTGCAGCGGAAACGCGATGGACGCTATCTAGCACCGCGCACCAGCGCCAAGCTGGCAATGATCGCCCGAAGGTTGGAAGAATCGGACGCTGTACCTCGGCTGAAGCCGGACGCTCGCTGGTCGCGTACCTGTGGCGGTTCCTACACGGTCGTAAAGCCGGACGAACGTGTCTTCCGGCAGGTGAATGTACAGTTCAATCGCACAATGCAAGGAGAAAGTTCGGCAAACGACAGCTAG
>Merged.2240.1 chr2L:31523184-31526815 + extracted CDS from 979 to 2097
ATGGTTGAACCAACGCCAAGCGATCTAGAAGCATTGGTGGACGAGGCCATTGCACTGCCGGACGGAGTGATCAACTGTACCGAATTGAACCGACTGCTAAAGTACTTGGTCGAAGGTATGTGCAAGATTTCACAAGAAATTGATGACGCTCGAACAACAAACGATGATCGGTTTCAACTCCTCGAGGATGCTATTGCCGATTTGAAGGAACCGGAGGAACCAGAAGAGGAGGCTCAAGAGCAACCGACAGTAATACAATGTGATGTGGCTGTTGTCTGTGAGCCTGAAGAAGAAGACACTTCACCGAAGGAAACCGCCCCGAAAGAAGTCACCTCCGAAGCTCTTCTAGAGGAAATCGATGCACAAGCGTCTCAATTCCGAGAACAAGAAACTAAACTGCTCGCTGTGATAGGCGATCTTGAACAGCGGCTGGAGAAAATAGAACAGCTATTCTACCAAAAGCTCGAACGATTATCGAACGAATTCCAACAGTTCCAACAGGTTGTGGAGAGCAAGCAGACCAGCGTGGAGGAAGCAACCTCAGCCCCATCCATGCAGCAAACCACGTGCACGGCGGACCAAATCGACAAGCTATCCGAGTTTACCGACAAACTGGATGAACTGCAACGACAGATGGAGCTGCTCTTAAGTCATCGCGATCAACTGCCACTGCGAATCGAAGCTCTACTCGAGGAAAAGCTACGAGAAGGCGAACTTATAACTAGCAGCAAAAAAAGTCTCCAGACTGATGGTGGTGTCAGCTCACGGAAAGGTTCCGTTACTCCCTCGAGATCCTGCTCTCAAGGTCGCATAGCAGAATCGGCCGGCACGACCCAACCGGCGAGTGAAAATTTGAGCTGCCTTTCCTGTGACACAAAGAACGTTGTGCAGCGGAAACGCGATGGACGCTATCTAGCACCGCGCACCAGCGCCAAGCTGGCAATGATCGCCCGAAGGTTGGAAGAATCGGACGCTGTACCTCGGCTGAAGCCGGACGCTCGCTGGTCGCGTACCTGTGGCGGTTCCTACACGGTCGTAAAGCCGGACGAACGTGTCTTCCGGCAGGTGAATGTACAGTTCAATCGCACAATGCAAGGAGAAAGTTCGGCAAACGACAGCTAG
>Merged.2272.1 chr2L:31880080-31880277+chr2L:31882390-31882953 - extracted CDS from 169 to 615
ATGGAGTCCAACTACCCGTCGCACATGCTGGAAGTGTCCGTCGCCCAGATGTGCCTCTCAGTCGGCTGGTCCAAGACAAAGACATCTGCTCTCACCTATTTGGCCGCCCTGCTCGAGCGCTATTTGCGCAAAATCGGCCAGCTTTGCATGGGCTCGGCCGAGCTGAACAATCGTACCGCCGCCAATCTGGACGATCTCGCCTTCGTGTTCGCGTATCTGCGCTTCGATATGGAGCAGCTCGAGGAGTACTGCCGTGAGGTGGCGCCGACCCCGCTGCCCTACCCGGTACCGTACGTGACCGTACCGAACAGTGGCCACCTGTCGCGATTGCCATCGTTTTCTGTGCCGCTTAACGAGCTGAAACGGAAGCGACCATCGGCCGCTGGGAATGGCGAAGATAGTTCTTTAAAGAAAACATCTCCGAGAACTTCGTATCCAGGAGGTTTGTAG
>Merged.23.1 chr2L:1315238-1315701+chr2L:1316548-1320228+chr2L:1320337-1333056 + extracted CDS from 772 to 14601
ATGTCGGCAGTAAAAGACTCTTCTAATACTAGTATCATTTGTCGCTTGCCGTTGAACCGATTAGAGTCAATAATAGGATCGTTAAAAAATATGAAAAAAAGATCTGATCATATGGCTACTACTTTGATAGATATAGACTCGATTCCAGAAGAACCGGATCAAATCAATAGCTTTGCAGTAGGTTTGGACAACGTAAAGGATGTGCCATCTACGAACAATATCGCGTACAAAGTGTTATGCTTGTATTGTGATCGAAGTTTTAGTAACCATAAACTGATGATCAAGCACACGGACCGGATTCATCGAATAGCAAAAGAACGACGAAGTAGTGCCCGTGTACTATCAACATTAGCGAATGGATCAGACGTTTCGACTTGTTGCAATTTTTGCCATAAAAGTAAGGCGTTAAACCTGATATCAGACGATCTACAAACATTATTTAAACATCTAATATCAGCTCATTCAGACCGCTATTTTGCGTGTGAGCGTTGTACTATGCGTTTTCCGAATGATGCTGCACGAGACGCGCACATGGATGCTTTCCATCCATCTTCCACCACTAGGCGTCCAAAATCAAAAGCTGCTCTTAAAGCTTTCAGTCATACCCAAAACAGTACTTCTCAACATTCACAACAACTTGTCACGAATGCTCTTAACATTAAAATGCATAAAACAGGTGTGTACAGTGAAATTAATGATCAGGTCGAGTTTAACTCGGTTCGTCAATCAGTATCCAGTAGCCTGTCAAACAGCAACATTAAATCAGAATTAGCAGCTCAAAACATTTGTCTGCGATCTTCGCTACGTAATTCTACGGCTCCTTCACCACAAAAGGTTACCGATAGTAACAAATCAAAGACAAAGGCCTTCAAAAAGTCGGAACGTTTACTAAGACGAAATTCTGAACCCATGCTTCTTTCTCGATTGGGTATCACACAGCATAGATTACCACGCCAAAGCCGTCGTCTTATGGCTGCAGCCTCATCGTCTGCCAATGTCACACTTTTATCATCTGCTACTTCATCAACATCTACGACACAATCAATACATTCTACAACAGTTCCAGCATGTGCAAAATTTGCAACAAAAAAAAAGAGTCTGGGAACGGCAAATGAAGAAGGGCAGTCGTTCCAGAATTGCTACAATAAAATAATAAAATTGAAAACGATTCGTTCCTCGTTGACCGCCAATTCCGTAGTTTGCGATCCTTCGATGACTGAAACTACGGAAACGAATAAGACATTAGCAAAGGGATCAGATGTTGCAGCCCTCGCGAATATTGTTGTTTTAAACACCGGATCATCTAGTGATGTGTCGGTTGGAATTTTTACCCGTGGTACAAATAGTAGTGTTTTTGTGAGCAATAATGATTGGGGAAACATTACAGCAAGTACAGGAAGTAATTCGTGTAACGGGAACAACTTATTGCAAGTCAACAATAGTGGCGTTTTTGACGAAGATTTCTACGATAATGTTACCCGAAATGTGAAAAATAATCTTTGTTGCCATTTAGATGGTAAATTAGAAGCTCTAACTCCCAATGCGCCTTGCCCGACGAGTCCAGTTGCTGTTATACCAACTGTGAGATCAACAGTTGTCAAGAGTCCAGTATCAAGCGATAGTAAAATTCATGAGGCAACAAACCTACCGGCTATCTCAGCCATGTTTCCTACTTTGTTAACGGCAGAACAGTATGGTCCGGAACCGAGACAAACGACGACTAACTCATCCATAATATCTTTATCGTCGGCTTCGTCAGTGAAAACAAAGAAACCAGTCACAAAGAATTCCTGGAAGTGGAAATGGGACTTTGTTAAGAAATACACCTACGTCAATGAAAATGGGCGAATCGTAAAAAAAATCAAGCAGCCTACAATAGGATTGCGCGATCTCTCAAAGCTTGACATGTGGACTCAATTGACCATGCGTACGAAACATGAGCTATTTCAGCATCAACGATCGAGTGATAGTCGAAATCAGTTTCAATTATCGAAAACAAAATTTGGGATATCTGACGAAGGACATTCGATAACAGTAGCGGATGTTGGGGCTATTTTGCGGGACGAAAAAAGAGCAATGGTCGAACAATTGGATTGCCTATTGGATGCACGATTATTACCGCAAATAGATTTAGAACAGAATGAACAGCGAATAATAAAAATTGAACCAATAGATCAAGACAAAACGACAGAAGAAACTTGTTTTGTAGACGATCAACTTCCTAATGACACTGTATCGCGAGAAGAAAGTTCATCGCTTGTACCTTGGACGGATAAGAAAAACTCCAGTGAAGAATCCAAAAGTTTAGATTTTCTGCAAAATCTGCAGCTCATGCAGCTTAACAGTAATGATCTACAAACACGTGTCGTGTTAAGTGGAGAATGGGCTCGACCAAGATGTTACATTTGTTATGGTTGTGGTGCAAAGTTTAATTCTCTTAAACAAGTAGAAGAGCATCGTATTTTTCGACATCCTCATGTACATTCCACCTTTTATGAGATAGTCGGAAGAGAACTCATTGAAAAGAGATTGTACAAGCATTTTTTCGTTCCTTTTATGGCACTGGCCATGCATCATTTATACTTTGTGCGACTGAGCAATAGCGAATTATTTTTGAATAGTTCTATGTTCGGCTCGAATTCTCAACACAAAGGGGAGTATAGAATAAACAATCCTGCCGAAATTAAGAACGAAGATTCCTCGTCGAATGAAGCTACCTCGTTTTCCACATCAACAATCGCATCGTCTTCTTCATATCGTTACTCAACGAATAGTTCAGTGGTCACTCTGATGGATAATTGTTCGAACGGTACGAATACGCTTACAACATTTAACGATTTGGCAAATCATGATGTTCTTGAAAATGAAGGAATCGGTATTCGCTCAGCGACTTGCAGTAAATGTCAAAAGGAATGTCAGAATCAAATAGTGTTGTATGCACATATACTCCACTGTTCCAATGATTACGTTTGGCTACAAGCGAAAAAACGGATGAAATATCGTCGTGCTAAACGGAGAAGAGGTGGCAATAGAAGCGGCGGAAATTGTGCATCGTCTATGTTAACAGTGCCGCGAATAGCCCAACATCATCAGAATGCTGTGGGAAAAGAGGAATCAGCAGTAGTCGCTCCGCTACCTTCTTTAGTGGATGAAAAGAGTATTTTGAGCGTAGGTGCAGTATCTAGAACTATCATCATCGGCAGTAAAGACAGCTGCTCTAATAGCAGTTGTAGTATCAGCGGTAGCAGTTATAAGAACAGCAATACAAGTACCAGTAGCATTAGCAGTGTTGGTTCCGTGATCGATAATGAAATTTCCACATCGAATGGATCACAAAAATATAACAAGTCACCTAAACGAAAAGAAAACGATAGTGACATAGTGAAAAGGCTACTTGCAAATCTTCCAGCAAAACGGATTTCCCGACAGATAAATTTGCAAACAACGAAACAAATCAGCAAACGATCTATGACACCAGCAAAAAAGTTTTGTTCTGAAGCAATGGTAGTAACTCCAAAGGTAAAAGGCCAAGGCGAACTTGAGAAAAATGATGCTGTAGTAAAACATCCATCAGAAGTTTGTGGTGAGCATGTAGCTGTTCAATCTACTGCATTGAAAAATGTTGCAGTCACGAATGGTAATAGTATTGGTGGCATTAAAAAAATAACATCTTCAATTTCTTTATCAAAACGGGAAAAAGTCTCTACAAAATTGAGATCTAAGCAAAGTGCGGCTGTACTGCCTTCTATGAACAACACAATGCATGTCTCGACTAAACAAACACAACAAAGTATGCGCAAAAAAAATAATACTATGTTTCAACCTACTTTAGGTGTAGCGAATCATAAAAGAAATTCAAAACATTTTTCAAATCGCGAAGAAAATTCAGTTAAATTTAAAGGAAAAAAAATGGAAAAGGTTAATCGTGTAGGGCTAATCAATAAGAATAGAATGATGTTGTGGAAACAAAGCCAGCGTCAAATTATTAGATTAACCACTTCCAACGGCCACCATCGAATACTGCGTAGTACTGGGAAACGTTTGCTACCGGTATCGATATCAATATGCAATCGTGAGCATTCCTTGCGATTAGGCAGGATGAATAACGAGATTAACAAAAACAGCATTTTGAATGAAAATTCGTTGAAAAGTAAAGACGAAGCATTGGATGAAAATGGATTTGTAATTTTGGATGATCCAGGAAAAGAAGCAAAAGTATGCAAAAATAGTACTGAAAAAAATATTTTTAATAACATGGAAACAATGTCAAAAAAAGCTTCAATAGAAAAAAATAGATCCTCTAATCAGAACAATGATATAGACAAAAAAGTAGACCAGTCTATTAAAATTAACGAACGAGTTCCAACTGTTGAAACGATTGAATATGAAAACTCTTTGAATATTCCATGCAATCCATTGCAAGTAACGCCAACTCAACCGATTAAACCCCAACACTTGAAAGATCCTCCATCCACACCCATTAAAAATAATGACATCATTACCTTTTCACAAATCATAATCCCAGAGACGTTGTCCTCAGTTGCAACAGTTTTAGAACCTAGCAAACCATTGACTACACAATTAGGTAATCAACCAATGGTATGCAAAAGCAAGAAGAAAAAATTAAACGATTGTATTGCGATGCTTACGGGAAAACTTTCAGAACGGTTAGGAGTCGATTTTTTCAACAATGAAAACGATGTTATTAATAGCGTTGAAACACCGCAAAACAAACTGAAGGATTCTTTATCTCTTTTAAATCTTGTCCAACCAATCAAATCAAATACTTCTACAATAGTTTCTGATGAATTCGTAAACAAACCGAAGGGGGCTGAAAGTTGCCAGACAAAGACACAATATTCTTCAATATGCTCATCGCTTCCAGTGGCTGCAAATGATATTACCATTAATTCTCCAATGTTGTCTAACAGTAATATCCCAGCCATGATTTCATTACACTCAAAAAATCATCATAACCATGTAAAATATGATGATGTGGGATCCCTATCGCATATGCTACCCCCAGCGATGTCACTGGAACAGTCTGTGTTGAATTTAGCAGAAGAACACATATCTGACGAACCCTTGAATTTGTCCAAATACGGTCTTGTTGAACGGGTGAATAAGGCACATACAAAAGATTATAGTAACATTTTGAATATGACAGTGCCGCAGTCTGAACATGAATCTTTGATTTCATCAAATTCTACTTCGACAGCACTCCAAACTAATCATTTAAAACAAGTAATTGCATCGTGTTCCCAAAATACAAATCGCTCGATTGAAATTACGGCAAATATGTATCCACAAAATGTGAGTAAATTAAAGGTGGTGCCACCTACAATGTTAGATACCGTCAATACCATACCATCTAATGTAGGTGGTGGTAATATACCATCGTTAAAACTACCACCAGGGCTAATAATCGAGAGAGTGGAATATAAACAAGCACGTCCAATCATCACTAAGGAAGCTCCGTCTGTGACAATTGTAGCACGTCAACGTACGGTACCGGTTCAACCGATGATGTCGGAAAATAGTGCTACTGATTTAACAATCGAACCTTTGAAATCTGTAACGCAAGGTTCAAATTTCAATACCACCTCCAGCAATCTCACTCATTTTACGAAGTCTTTGCCCAACCGTAGTTCATTTGTTCAATATAAATCTGATTCAAATCACTTGAAAGTCACAGGTAAATATACTGTTGCAAATATTATTCCACGACGGTCTGAATTAACTAAAGATTCGATATCTGGTGGAGGATGCGGAGAAAATCATATATCTGTTACTATTACTGAATCGAATACACCTTATCATGAGCGAATTTCTGATACTGCAAATCTGCAAGAAACCGTTGATTTGAGTCCTGATCATAATCAAGTGGTTTCATCAGGTTGTTTGCCTTCACGAAAAGCATTGATAAATTTGACGACCAAATCACCAAATCCACCTTGTAAATCATCATCAATTGCACTATCACCGCTGCATACAACATCAATTAGCGGAATCGGGCATATGGTTGGATCAGTGGAAAAAATAACTCAGGCTGTTCCAACACTAATTATACCGCAAGTCCCTATGCCATCGCTTAGTCAGGCAGCACATCCGACAAAGCGCGCTCGTCGTAAAAGCGTGTTTGTACCATTGCCTGTACCATCCGTAGAACCTAAACGCGATGCTATGACTAAATATTTGATCCATTCACATCCATCTGCAATTACTGCAGCCTCATCAGCAATATCCAATAACGCTAATTTGTTATCGTCTATGTCGTTATCCTTTGTTACGCCTGGTTTATTGCCAGTAACGACAACACCAATGTTAGAGCCTTTCAATGCCCAGCGACTTGCTTCTATTAAACTTCCAGCTCATCTTCAACCTCCAGAGATACCACCGTTGAAAATACCAGATACGGCAGCTTCCTCTACAGCTTTGTTGGAAAAAATTTTTCAACCTACACACAGTGAAGTATTATCAACTGGACTAGAGTTGAAAAAAGATTCACAGTGTATGAATACGAAACAGTTATCCTTACAACCCTCTCCAATGCATACAAAAGATTACAACAAAACTGTCGAGGAAAATTCGAATTTTATTTCTTTTCCAATGCCTACAAATTCAAACATAAATGGCTTGTCAAAACAGTTTGAACAAGTGTCCAAAACAAACACTGCATTATGTATGAGAACTGAAGAAACAAGATCATCAAATATGGCTATTAAATCAAATGCTTCGTCTGGAATGAGTAAAAGCGGTGGTCGCATAATGAAACGTAGAGCGTCTGTAGCTGATTTGCAAAGAAAAGCGCTGATGGAACAAATTTGGAATCAGTCAATTTTGGATAAAATGATGCATGAAAAAGACACACGATTTGTAAGTGAAAAAGAAAATGAACAGGAAGTAGTTAAAATGCAAAATCCTCCAATTGGTACTGTGATAGAAAAATCAAATAATTTGAAAATTTTAGATGAACAAATGAACCTTACAATCGGTGAAAGTACTACAATTCCACAGATTAATCTAAACAATCCTTCCAACTCTGCTAGCGGGTCAAATCCCAAAAAAAAGGAGAACCAAACTATAAAAGAAGCATGCTCGCTCGAAAACGATATTTTATCAAAAACAAATGTTATTGCACCGGTAAAACATTGCAAAACAATAGCGAATCAGAGTATCGAGATTTATCATCAGCTGCAGAGTAGTACAGTTATTACACCAACAATGGTACAGGAAGAACGAAAAGAAATAACTAAAATGCCCCAAAACACACACATAGACTACAATCAACAAACTAACCACATAGAACAAGAAAAACAGAACTCGTCGATACAATCTGGCTGTACGTTAAAACATTCGCAACCAACTGTTGACAAAGAGCAATGCGTATTATTGACTAATGAGATAGAACCAGCTGTTCTTACACCATCGATAAAGGATGCTAGCAATATTAGGTCTATTGACGGGGTCAAAGAAACGCAGGAAGAGATTTCTGTTGATGCATTTGTCAGCCAGGTAAAAGCATCTCCGACCAAAATTATACGAAAACGTCGAAAAAATGAACTAGCATCAATACTCTCAGACCAGTTGTTGGAAAGCTTTAAAGAAGTTGATAAATCGAGATTGGATGATCTTAAGCTGTTGCATGATTTAACCTGCGAAACGCCAGATGTGAAATTTTCTCTTGAACAAATCCCCCAATTAGCTAAGCGTAAATCAAACCCCCGAATGCCAGACTTGTTAATTCATGATTCATCGAAAACAGTAACTTCATCAAGCACTGCACCAAAGAAAGTTTGCTCTTCTAAACGACTGACTAAAGACAAAGAACTAACGAGATCAGAATTATCTGTAAAAGAAGCGAATAATAAATCCACGAATGAAATATCTACCAGCATTACAACCTCATCCAGTAAGGTTAAAGGCACCCAGACAAAAGAAGGAAGTCCAGACTTAATCGCAAACAATTATGAATCTTTAAAATATTCCTCTACTGATATAAAGTGTTTGGCAAACTTCAGCTCGAAAGCAAACGAAAAAAATACGACAAATGAACGTTGTGCACAATTCAACATCGAAAAAAACACATTGGCCGAACAGTTGGCAGGTAGTAAGACAACTCGGTCAAAAACACAATATTCATGTAATTCGACGAAAACGGTCGCAGCCTGCTTACAAAATAAAAAAACAGAGAAAATCCAAGGTTGTAAAACAACAACACCAAAATATCATAAACCAATTGATTCAGTAATTGGAAAAGCTCGTGCTGGAGACAACAACAGCCTTCTTAAAGACAATTTGGATACCAGTACTACAAATTTAATAGCAAATGACCCAAAAAGAATTATGTCTCGTCGGAAATCGATTTTTGTTGACTGCGACTTGTCTCAGTACGTTGAGAAAGAAGAGTGGAAAAACAAAATAAAATCAAGCAACTCGTCTATTAAAGATGATATTATGTTGACATCTCGGCCAGGTACACGTAGCCAAGGCCAGTTGGGTCTAGATTTAGTGCAGAGCTTCGTTGAAGCAACAATGAAACCACGTGATCCTCGTAGACGGATTTTACAGCAACGTCGCGAGGAAGATTTTTGTCCGGTTAAATCCGATGGAACAAAACTAAGCATACCCAAACAAGTGAAAATTGCTGGAAAAAATATTACGGAGCAAGAAGAAAACATGGTTAAATTAACAGACGAATATGGTGCTGTCGATGTCATACCAAAAGATATTGACAAAAAGCAGACTCCAGTAGCTGAAGTAATAGAAAAAAATGCTCCTTTGCGAAGAATCAGTGCTCGGAGGGCTTCTTTATGTGTACGATCAACTATGAGTTTGATAAGTTCTCAAGAAAAGTATAGTATAGTCGCCCCTCCGGTGGAAGTAACATCTAAGGAAGACGAGCACCTGCATGATATCGGAAATGAAGTAAAACGTATTTACAAACGTCGAGCTTCAATTTATCAGATACCAAATGAATTCCAAGAACATGGATTGGGTAACTCGGAGGAACTGAACCCTCGAAAATCGACATTGCACAGGGAGGAAAATACTTTGAAGAAAAAAGATATTTCATCGAATAAATCCAGCAACCGCCGCTCTAAAACTCCAGTACCAACAGATTGGAAGCGTCGCAATCAGCTCCCGTTAAATGGCACCTCGGAACCGCTAATTGAATCTTTACTGCAGTTCGCACCCAGTATTGAATCCAGCACTCCAAAACGAAGAACAACGAAAAATAGTCAGATCGCAGAAACTGTTTCAAAACTTTTTAACATTCAGGAGGAAATTATGTTAATAGATAGTTCTAGGCGGAAACCTAGAAAAGTAAATTCTTCAACAGTACCCTCTAACAATACATCAATAATGTCTTCAAACCAGGAATCATGCCAAAAGACAATAGATAGGACAAATTTTAACGCATTCGAAAATCAAAAGAGCGAAACAATGTCTTTGTATGATACTTCAGCAGTACCATCAACTCAGAAGCCAACAAAATCATCTTCATTTTCCAATGATAAGGACGAATCACCAAAAGGTATAAAGAAGATAGTGGAAAATACAATCATCAACACGACAAACTCATCAAGCGGTTCAACTGATTACTCTGATGATGATAACATGTCTCTTGCTTGCTTTGCGGCTCGTAGTAATGCTGTTCAACATCAATCGACAGATATGTTTGCTAAACCTTCTAAAAGTATACAACTGTGTATTACAGGACGTGCTACGTCAGTGATAGCCGATGATGAAAGTACAACGAATACTGAAGCCTTTGATGAAGACATCATGAGTGTTTCTACTGAAATTCCCACAGTAACTAACACATCAAGATTGGGCAATCGTGGTGTAAGAAGCAAACGGCGAAAGTCACAAAAACATTCAACTAGCAAGATTAAACGCCAACAAGTAAAGTCACAAATGCAAAATAGCAAACCAATTCAATCTTTCAATTGTGAACTTTGCCGAAAAGTATTCAAAAAACAAGACGCATATAATAAACACCGCATGACGTTGTCACACATCGCAAAGCTATCAGAACAAGAATATCTAGTGGCTCAACAAAATCAGGGACCAGATCATTCTTTGCACCTGGCCAACGATAATTTGCTGCACGACCCAAAAACAAACCAAGGAAAGCTTATTACAAAAGAAACAATTGAATTAAATGAAAAACTATTGGAAATCCCTGCGGTGCCGACGGCTGCCCCCACAACTTTATCAACAATGCCATCATTAGCAAAAACCTTGATAGAGAAAATCAAAGATCACACTGAAAAACCTGTAAAAGAACTCAGTCAAGAAGAAAAACTGTTCTACGAATGTTGTTCAATGCTAAAGGAGTCTAATTCGAATGAAAATGATAAGTTAAAAAGTGTAACCACCATGTCCTTGAAATCAAATGAAGCGAATCTTTCGGATATGTCAAGCATTATTCACATAAATGAAGTAAATAATACATCAACTCCTGTTCTTTCTACTAATTTAGCATCATCCATGGAGCAGAATCCGATGCGCTTATCGACCGTTAAATGTAGTGTGATGGACGAATTTGAAACTACTCACAATGACGTCACTCTTACTCAAGAAGAACCAATTAATCAAAAGAAACAAAGAGAGTTAGATGGGAACGTACATTTTATGACACATGCGTATGTTATACCCAACCAGTTAGGAAATGATTCAGCACAAATCTCGATGCATACCTCGATGGTTAGTGGTACTAGTGGTGGTAGTAATAACAATGGCAGTAATGCAAAAATTAAAACTAAAGGAGCACTGAAAGGATATGACAATTTCAAAGTATCAATACCAATGTCGGGCTTAACCGTGATGTCAGCTAACGCAACAAACAACTGTATCAGTATTGGCAAAGAGTCACGCTTGGATACTCTAGCCGATGTTGCGTTGTGTGGTGACATCCCCAAAGAATTTGGCATTGTAGAACAAAGCGAAGAAATCATCTCTACTTCAGTTAAAGATAATGTAAACGCATGCCCTGAAGCGCGTCTTAGGTTTCCCCTGATTAAAACGGTTTCAATGACAAACGATCAAGCACATGCATCATCTCCGAGATTATTAGAACCGATTAAAACCGAACGCAATATTGAAATGAAAATTAACAAAATCACAGCAAGGCGTACAGGCATTAGTATGTCAAAATCTGTGAAATTAAATAAGACTGGCTTTTTAAAGAACCGGGAATACACTATAAAATCGGCAAAAAAACCTTCCTCCAGATGGGCTACAGGGCCATATCGAAGAAGAATGTATAAAAATAATCCTCCTCTCAACACAGTTGCCGATGATGAAGAAGATGTGTATGCTTTTCAAGACTCTCCATGTGACGGCGTTTTACCTTCGTCCTACTCATCTAAGAAAATTATTACATCCATACAGAATCAAAATTTGATGAAAAAGGAAGAGGGATCTAAGCTAAACCTAAAGCACAATTCATCTACTATTCAAGCACCAACGTTGGAAGATCACGAAGATAGTCAGATGTCAAGTTTGAGTTTTTCTGATCGTGATGATTTTGTCTATGGTACAAATACGATGAGTGAAGAAGAAGAAGAAGAAAAAGAAGAAGAAGAAGAGGACGATAAAAACAGTAGCATCAGTAGTAGTGAACAAACCACGCCTAAAAAATTAACAACTGCTGATGTTCAAAAAAAAAGTCTTATTATGGGTCGTATCTTTAAAAAGGGTGGAGCAAAAGATAAGCTTGTAAGTGATTCAGGGGTGAGAAAAAAATCAACCAGCGTTCCAGAAAATATTGTAATCGAGCCGGCAAAGGATGCAGGAACAGCAGCAAACAGTTCAAAATCGTCATCAACAGTCAAGTCCCCAGCAAAAGACTTTGATAAGCTATTTGACACATTAAAAAATGCAGCTGATCCATCATGTCAACATAACAGTAATGAATCCGCTAGCGAATATGATAATCTGCCCAAAGATTCGTTTTGTGCGGAATTATTTGAAACTTCTGATAATAATATCGAGGTCAAAGTATCCAAACAAGATGTTAATACACGGCAGCAGTATCGCGTGGTGCAACACAAGCACGAATCGAAAAAATACGGACCAGATAGATTACGTCGCCAAAGAGCAGCTCATCAAAAAAATCTAACGGAAACGTGGGATTCTGAGGAGTTTGAAGACTTTCAAACTGATGACATCATAAAATTAATCAACATAACTGAAGATAATGAAGTAAATGATCATATATCATCTAAGATAAAGGGTCCTGTTTCTCGGTTAGCCGAAGAAGCCATCGTTACTCAGTCATCACTTATAAGGGACATATGTCAAAATGAAAGGCAGCTGCGAAATACAGAAAACATCTCCGAAAAGCATAGTGGTTTGAAACGGGGAATGCAATCCCTCAATGAAAAAAAAACTTCCAAATTAGACACTGCGGTTACGGATGACACTATTCGGAAGGTTATGGAAAGTGTCATATTAGAAACAATGGGTAAAAGTTGTAATATAACCAAACGAAAGCCCATTGTAGCCATTGGCACGACTCACAGTATAGAGTTGAATAATAAGCCACTTCAACTCACATGTAATAATGATAACAGTGTCCATAACTGTCAAACGCCAAACGTGTCTACAGAAGATGTTTCATTAGCCTTAGAATTAACATCTCTAGAAGAGCATACTTTAGAATCCAGCGTAGTAATATCTTCAAAAACGATAACAAGCAAGTTCAAGCAAAAACTAAATTCATCATTGCATCATAATCCAAGAGAATCTGAACCGCAAATTTCATCTGGTGAGAAGGATAAAGAACACAATTCAATAGAGCTAAACCACCTGATAAACGAATCGTATTATACAGCTGATGCTCTCCACGATTCAAACATCAAATCACTCACTGTAAATAATAATAATAACAATAATAACACCAATAACAATAATGATAGCAAAGGTAATAAACTAGCTTCAAAAACACTGAAAGTAAATAAGAGTAAGAGAAAACCAAAAACTACACAAAAAGAGAGCATCAGTAAAATTTCTTCGATGTCAGCTGGAAAACAACGCAAAGCCACTCAAAAAAAAATGAAAAACATTGCTTACGACCCGGATAGTGACTATGAGCAGAGCATCAAGTGTAAAAAGGTAAAAAGTAAATTATTGGAAAATGATATTGAAGCTAACTTGAAAATAGAACAGCTTCAATCAACGTTGTTCAATTCTGATGATAATGGCATTTTGTTAACGACGTCTCGCCGTAAGCGAAATGCTGGAGATATGTTGTACTATTGGTCATCTAGCAGCGACGAAGAGTTACATGTAGAAGGAAAAAATCTTGTTGGTGGAGCGAAAGAATATGACGACATTAAAAAAAAATATGGTCGTCGTCGCTATTGTAAATCTGTGACCACTAATTCTTCGTTAGGGAACAAACGTGGTCGTAAAAAGAAACGATGTGAAAGCTCAAAATCAATATCGAATGTAGGTAATGCCAGTGATGATGCTACTAGCGCCCAAAATGATGAAACTGTATTGAAAAAAATGCAGGTAAGCTCGTCAAGCAAAGAAATGCGTTCTTTGACCACTGTTGAAAGATCAAAGCCATTAACATTAATGTCAGCAAGCAAGACAGGCTGCAAAAAGCAGCTACTTACAAAAGTTGAAAATGACAACTCATTGTTAGTACAGAAAATTCCTATGCAAATAGTAGAAGAAACATCTACTACCAGCAACGAACAATTGCAGCAGCATGGTTGGATAATGGGCGATTCACATAAGAAGCTCGTAACGATGTTGGCACATGCTAAAGGAAAACATGATAGTCGAAAATTCACGAACAATCGTAAAAAGTAA
>Merged.23.2 chr2L:1315238-1315670+chr2L:1316548-1320228+chr2L:1320337-1333056 + extracted CDS from 741 to 14570
ATGTCGGCAGTAAAAGACTCTTCTAATACTAGTATCATTTGTCGCTTGCCGTTGAACCGATTAGAGTCAATAATAGGATCGTTAAAAAATATGAAAAAAAGATCTGATCATATGGCTACTACTTTGATAGATATAGACTCGATTCCAGAAGAACCGGATCAAATCAATAGCTTTGCAGTAGGTTTGGACAACGTAAAGGATGTGCCATCTACGAACAATATCGCGTACAAAGTGTTATGCTTGTATTGTGATCGAAGTTTTAGTAACCATAAACTGATGATCAAGCACACGGACCGGATTCATCGAATAGCAAAAGAACGACGAAGTAGTGCCCGTGTACTATCAACATTAGCGAATGGATCAGACGTTTCGACTTGTTGCAATTTTTGCCATAAAAGTAAGGCGTTAAACCTGATATCAGACGATCTACAAACATTATTTAAACATCTAATATCAGCTCATTCAGACCGCTATTTTGCGTGTGAGCGTTGTACTATGCGTTTTCCGAATGATGCTGCACGAGACGCGCACATGGATGCTTTCCATCCATCTTCCACCACTAGGCGTCCAAAATCAAAAGCTGCTCTTAAAGCTTTCAGTCATACCCAAAACAGTACTTCTCAACATTCACAACAACTTGTCACGAATGCTCTTAACATTAAAATGCATAAAACAGGTGTGTACAGTGAAATTAATGATCAGGTCGAGTTTAACTCGGTTCGTCAATCAGTATCCAGTAGCCTGTCAAACAGCAACATTAAATCAGAATTAGCAGCTCAAAACATTTGTCTGCGATCTTCGCTACGTAATTCTACGGCTCCTTCACCACAAAAGGTTACCGATAGTAACAAATCAAAGACAAAGGCCTTCAAAAAGTCGGAACGTTTACTAAGACGAAATTCTGAACCCATGCTTCTTTCTCGATTGGGTATCACACAGCATAGATTACCACGCCAAAGCCGTCGTCTTATGGCTGCAGCCTCATCGTCTGCCAATGTCACACTTTTATCATCTGCTACTTCATCAACATCTACGACACAATCAATACATTCTACAACAGTTCCAGCATGTGCAAAATTTGCAACAAAAAAAAAGAGTCTGGGAACGGCAAATGAAGAAGGGCAGTCGTTCCAGAATTGCTACAATAAAATAATAAAATTGAAAACGATTCGTTCCTCGTTGACCGCCAATTCCGTAGTTTGCGATCCTTCGATGACTGAAACTACGGAAACGAATAAGACATTAGCAAAGGGATCAGATGTTGCAGCCCTCGCGAATATTGTTGTTTTAAACACCGGATCATCTAGTGATGTGTCGGTTGGAATTTTTACCCGTGGTACAAATAGTAGTGTTTTTGTGAGCAATAATGATTGGGGAAACATTACAGCAAGTACAGGAAGTAATTCGTGTAACGGGAACAACTTATTGCAAGTCAACAATAGTGGCGTTTTTGACGAAGATTTCTACGATAATGTTACCCGAAATGTGAAAAATAATCTTTGTTGCCATTTAGATGGTAAATTAGAAGCTCTAACTCCCAATGCGCCTTGCCCGACGAGTCCAGTTGCTGTTATACCAACTGTGAGATCAACAGTTGTCAAGAGTCCAGTATCAAGCGATAGTAAAATTCATGAGGCAACAAACCTACCGGCTATCTCAGCCATGTTTCCTACTTTGTTAACGGCAGAACAGTATGGTCCGGAACCGAGACAAACGACGACTAACTCATCCATAATATCTTTATCGTCGGCTTCGTCAGTGAAAACAAAGAAACCAGTCACAAAGAATTCCTGGAAGTGGAAATGGGACTTTGTTAAGAAATACACCTACGTCAATGAAAATGGGCGAATCGTAAAAAAAATCAAGCAGCCTACAATAGGATTGCGCGATCTCTCAAAGCTTGACATGTGGACTCAATTGACCATGCGTACGAAACATGAGCTATTTCAGCATCAACGATCGAGTGATAGTCGAAATCAGTTTCAATTATCGAAAACAAAATTTGGGATATCTGACGAAGGACATTCGATAACAGTAGCGGATGTTGGGGCTATTTTGCGGGACGAAAAAAGAGCAATGGTCGAACAATTGGATTGCCTATTGGATGCACGATTATTACCGCAAATAGATTTAGAACAGAATGAACAGCGAATAATAAAAATTGAACCAATAGATCAAGACAAAACGACAGAAGAAACTTGTTTTGTAGACGATCAACTTCCTAATGACACTGTATCGCGAGAAGAAAGTTCATCGCTTGTACCTTGGACGGATAAGAAAAACTCCAGTGAAGAATCCAAAAGTTTAGATTTTCTGCAAAATCTGCAGCTCATGCAGCTTAACAGTAATGATCTACAAACACGTGTCGTGTTAAGTGGAGAATGGGCTCGACCAAGATGTTACATTTGTTATGGTTGTGGTGCAAAGTTTAATTCTCTTAAACAAGTAGAAGAGCATCGTATTTTTCGACATCCTCATGTACATTCCACCTTTTATGAGATAGTCGGAAGAGAACTCATTGAAAAGAGATTGTACAAGCATTTTTTCGTTCCTTTTATGGCACTGGCCATGCATCATTTATACTTTGTGCGACTGAGCAATAGCGAATTATTTTTGAATAGTTCTATGTTCGGCTCGAATTCTCAACACAAAGGGGAGTATAGAATAAACAATCCTGCCGAAATTAAGAACGAAGATTCCTCGTCGAATGAAGCTACCTCGTTTTCCACATCAACAATCGCATCGTCTTCTTCATATCGTTACTCAACGAATAGTTCAGTGGTCACTCTGATGGATAATTGTTCGAACGGTACGAATACGCTTACAACATTTAACGATTTGGCAAATCATGATGTTCTTGAAAATGAAGGAATCGGTATTCGCTCAGCGACTTGCAGTAAATGTCAAAAGGAATGTCAGAATCAAATAGTGTTGTATGCACATATACTCCACTGTTCCAATGATTACGTTTGGCTACAAGCGAAAAAACGGATGAAATATCGTCGTGCTAAACGGAGAAGAGGTGGCAATAGAAGCGGCGGAAATTGTGCATCGTCTATGTTAACAGTGCCGCGAATAGCCCAACATCATCAGAATGCTGTGGGAAAAGAGGAATCAGCAGTAGTCGCTCCGCTACCTTCTTTAGTGGATGAAAAGAGTATTTTGAGCGTAGGTGCAGTATCTAGAACTATCATCATCGGCAGTAAAGACAGCTGCTCTAATAGCAGTTGTAGTATCAGCGGTAGCAGTTATAAGAACAGCAATACAAGTACCAGTAGCATTAGCAGTGTTGGTTCCGTGATCGATAATGAAATTTCCACATCGAATGGATCACAAAAATATAACAAGTCACCTAAACGAAAAGAAAACGATAGTGACATAGTGAAAAGGCTACTTGCAAATCTTCCAGCAAAACGGATTTCCCGACAGATAAATTTGCAAACAACGAAACAAATCAGCAAACGATCTATGACACCAGCAAAAAAGTTTTGTTCTGAAGCAATGGTAGTAACTCCAAAGGTAAAAGGCCAAGGCGAACTTGAGAAAAATGATGCTGTAGTAAAACATCCATCAGAAGTTTGTGGTGAGCATGTAGCTGTTCAATCTACTGCATTGAAAAATGTTGCAGTCACGAATGGTAATAGTATTGGTGGCATTAAAAAAATAACATCTTCAATTTCTTTATCAAAACGGGAAAAAGTCTCTACAAAATTGAGATCTAAGCAAAGTGCGGCTGTACTGCCTTCTATGAACAACACAATGCATGTCTCGACTAAACAAACACAACAAAGTATGCGCAAAAAAAATAATACTATGTTTCAACCTACTTTAGGTGTAGCGAATCATAAAAGAAATTCAAAACATTTTTCAAATCGCGAAGAAAATTCAGTTAAATTTAAAGGAAAAAAAATGGAAAAGGTTAATCGTGTAGGGCTAATCAATAAGAATAGAATGATGTTGTGGAAACAAAGCCAGCGTCAAATTATTAGATTAACCACTTCCAACGGCCACCATCGAATACTGCGTAGTACTGGGAAACGTTTGCTACCGGTATCGATATCAATATGCAATCGTGAGCATTCCTTGCGATTAGGCAGGATGAATAACGAGATTAACAAAAACAGCATTTTGAATGAAAATTCGTTGAAAAGTAAAGACGAAGCATTGGATGAAAATGGATTTGTAATTTTGGATGATCCAGGAAAAGAAGCAAAAGTATGCAAAAATAGTACTGAAAAAAATATTTTTAATAACATGGAAACAATGTCAAAAAAAGCTTCAATAGAAAAAAATAGATCCTCTAATCAGAACAATGATATAGACAAAAAAGTAGACCAGTCTATTAAAATTAACGAACGAGTTCCAACTGTTGAAACGATTGAATATGAAAACTCTTTGAATATTCCATGCAATCCATTGCAAGTAACGCCAACTCAACCGATTAAACCCCAACACTTGAAAGATCCTCCATCCACACCCATTAAAAATAATGACATCATTACCTTTTCACAAATCATAATCCCAGAGACGTTGTCCTCAGTTGCAACAGTTTTAGAACCTAGCAAACCATTGACTACACAATTAGGTAATCAACCAATGGTATGCAAAAGCAAGAAGAAAAAATTAAACGATTGTATTGCGATGCTTACGGGAAAACTTTCAGAACGGTTAGGAGTCGATTTTTTCAACAATGAAAACGATGTTATTAATAGCGTTGAAACACCGCAAAACAAACTGAAGGATTCTTTATCTCTTTTAAATCTTGTCCAACCAATCAAATCAAATACTTCTACAATAGTTTCTGATGAATTCGTAAACAAACCGAAGGGGGCTGAAAGTTGCCAGACAAAGACACAATATTCTTCAATATGCTCATCGCTTCCAGTGGCTGCAAATGATATTACCATTAATTCTCCAATGTTGTCTAACAGTAATATCCCAGCCATGATTTCATTACACTCAAAAAATCATCATAACCATGTAAAATATGATGATGTGGGATCCCTATCGCATATGCTACCCCCAGCGATGTCACTGGAACAGTCTGTGTTGAATTTAGCAGAAGAACACATATCTGACGAACCCTTGAATTTGTCCAAATACGGTCTTGTTGAACGGGTGAATAAGGCACATACAAAAGATTATAGTAACATTTTGAATATGACAGTGCCGCAGTCTGAACATGAATCTTTGATTTCATCAAATTCTACTTCGACAGCACTCCAAACTAATCATTTAAAACAAGTAATTGCATCGTGTTCCCAAAATACAAATCGCTCGATTGAAATTACGGCAAATATGTATCCACAAAATGTGAGTAAATTAAAGGTGGTGCCACCTACAATGTTAGATACCGTCAATACCATACCATCTAATGTAGGTGGTGGTAATATACCATCGTTAAAACTACCACCAGGGCTAATAATCGAGAGAGTGGAATATAAACAAGCACGTCCAATCATCACTAAGGAAGCTCCGTCTGTGACAATTGTAGCACGTCAACGTACGGTACCGGTTCAACCGATGATGTCGGAAAATAGTGCTACTGATTTAACAATCGAACCTTTGAAATCTGTAACGCAAGGTTCAAATTTCAATACCACCTCCAGCAATCTCACTCATTTTACGAAGTCTTTGCCCAACCGTAGTTCATTTGTTCAATATAAATCTGATTCAAATCACTTGAAAGTCACAGGTAAATATACTGTTGCAAATATTATTCCACGACGGTCTGAATTAACTAAAGATTCGATATCTGGTGGAGGATGCGGAGAAAATCATATATCTGTTACTATTACTGAATCGAATACACCTTATCATGAGCGAATTTCTGATACTGCAAATCTGCAAGAAACCGTTGATTTGAGTCCTGATCATAATCAAGTGGTTTCATCAGGTTGTTTGCCTTCACGAAAAGCATTGATAAATTTGACGACCAAATCACCAAATCCACCTTGTAAATCATCATCAATTGCACTATCACCGCTGCATACAACATCAATTAGCGGAATCGGGCATATGGTTGGATCAGTGGAAAAAATAACTCAGGCTGTTCCAACACTAATTATACCGCAAGTCCCTATGCCATCGCTTAGTCAGGCAGCACATCCGACAAAGCGCGCTCGTCGTAAAAGCGTGTTTGTACCATTGCCTGTACCATCCGTAGAACCTAAACGCGATGCTATGACTAAATATTTGATCCATTCACATCCATCTGCAATTACTGCAGCCTCATCAGCAATATCCAATAACGCTAATTTGTTATCGTCTATGTCGTTATCCTTTGTTACGCCTGGTTTATTGCCAGTAACGACAACACCAATGTTAGAGCCTTTCAATGCCCAGCGACTTGCTTCTATTAAACTTCCAGCTCATCTTCAACCTCCAGAGATACCACCGTTGAAAATACCAGATACGGCAGCTTCCTCTACAGCTTTGTTGGAAAAAATTTTTCAACCTACACACAGTGAAGTATTATCAACTGGACTAGAGTTGAAAAAAGATTCACAGTGTATGAATACGAAACAGTTATCCTTACAACCCTCTCCAATGCATACAAAAGATTACAACAAAACTGTCGAGGAAAATTCGAATTTTATTTCTTTTCCAATGCCTACAAATTCAAACATAAATGGCTTGTCAAAACAGTTTGAACAAGTGTCCAAAACAAACACTGCATTATGTATGAGAACTGAAGAAACAAGATCATCAAATATGGCTATTAAATCAAATGCTTCGTCTGGAATGAGTAAAAGCGGTGGTCGCATAATGAAACGTAGAGCGTCTGTAGCTGATTTGCAAAGAAAAGCGCTGATGGAACAAATTTGGAATCAGTCAATTTTGGATAAAATGATGCATGAAAAAGACACACGATTTGTAAGTGAAAAAGAAAATGAACAGGAAGTAGTTAAAATGCAAAATCCTCCAATTGGTACTGTGATAGAAAAATCAAATAATTTGAAAATTTTAGATGAACAAATGAACCTTACAATCGGTGAAAGTACTACAATTCCACAGATTAATCTAAACAATCCTTCCAACTCTGCTAGCGGGTCAAATCCCAAAAAAAAGGAGAACCAAACTATAAAAGAAGCATGCTCGCTCGAAAACGATATTTTATCAAAAACAAATGTTATTGCACCGGTAAAACATTGCAAAACAATAGCGAATCAGAGTATCGAGATTTATCATCAGCTGCAGAGTAGTACAGTTATTACACCAACAATGGTACAGGAAGAACGAAAAGAAATAACTAAAATGCCCCAAAACACACACATAGACTACAATCAACAAACTAACCACATAGAACAAGAAAAACAGAACTCGTCGATACAATCTGGCTGTACGTTAAAACATTCGCAACCAACTGTTGACAAAGAGCAATGCGTATTATTGACTAATGAGATAGAACCAGCTGTTCTTACACCATCGATAAAGGATGCTAGCAATATTAGGTCTATTGACGGGGTCAAAGAAACGCAGGAAGAGATTTCTGTTGATGCATTTGTCAGCCAGGTAAAAGCATCTCCGACCAAAATTATACGAAAACGTCGAAAAAATGAACTAGCATCAATACTCTCAGACCAGTTGTTGGAAAGCTTTAAAGAAGTTGATAAATCGAGATTGGATGATCTTAAGCTGTTGCATGATTTAACCTGCGAAACGCCAGATGTGAAATTTTCTCTTGAACAAATCCCCCAATTAGCTAAGCGTAAATCAAACCCCCGAATGCCAGACTTGTTAATTCATGATTCATCGAAAACAGTAACTTCATCAAGCACTGCACCAAAGAAAGTTTGCTCTTCTAAACGACTGACTAAAGACAAAGAACTAACGAGATCAGAATTATCTGTAAAAGAAGCGAATAATAAATCCACGAATGAAATATCTACCAGCATTACAACCTCATCCAGTAAGGTTAAAGGCACCCAGACAAAAGAAGGAAGTCCAGACTTAATCGCAAACAATTATGAATCTTTAAAATATTCCTCTACTGATATAAAGTGTTTGGCAAACTTCAGCTCGAAAGCAAACGAAAAAAATACGACAAATGAACGTTGTGCACAATTCAACATCGAAAAAAACACATTGGCCGAACAGTTGGCAGGTAGTAAGACAACTCGGTCAAAAACACAATATTCATGTAATTCGACGAAAACGGTCGCAGCCTGCTTACAAAATAAAAAAACAGAGAAAATCCAAGGTTGTAAAACAACAACACCAAAATATCATAAACCAATTGATTCAGTAATTGGAAAAGCTCGTGCTGGAGACAACAACAGCCTTCTTAAAGACAATTTGGATACCAGTACTACAAATTTAATAGCAAATGACCCAAAAAGAATTATGTCTCGTCGGAAATCGATTTTTGTTGACTGCGACTTGTCTCAGTACGTTGAGAAAGAAGAGTGGAAAAACAAAATAAAATCAAGCAACTCGTCTATTAAAGATGATATTATGTTGACATCTCGGCCAGGTACACGTAGCCAAGGCCAGTTGGGTCTAGATTTAGTGCAGAGCTTCGTTGAAGCAACAATGAAACCACGTGATCCTCGTAGACGGATTTTACAGCAACGTCGCGAGGAAGATTTTTGTCCGGTTAAATCCGATGGAACAAAACTAAGCATACCCAAACAAGTGAAAATTGCTGGAAAAAATATTACGGAGCAAGAAGAAAACATGGTTAAATTAACAGACGAATATGGTGCTGTCGATGTCATACCAAAAGATATTGACAAAAAGCAGACTCCAGTAGCTGAAGTAATAGAAAAAAATGCTCCTTTGCGAAGAATCAGTGCTCGGAGGGCTTCTTTATGTGTACGATCAACTATGAGTTTGATAAGTTCTCAAGAAAAGTATAGTATAGTCGCCCCTCCGGTGGAAGTAACATCTAAGGAAGACGAGCACCTGCATGATATCGGAAATGAAGTAAAACGTATTTACAAACGTCGAGCTTCAATTTATCAGATACCAAATGAATTCCAAGAACATGGATTGGGTAACTCGGAGGAACTGAACCCTCGAAAATCGACATTGCACAGGGAGGAAAATACTTTGAAGAAAAAAGATATTTCATCGAATAAATCCAGCAACCGCCGCTCTAAAACTCCAGTACCAACAGATTGGAAGCGTCGCAATCAGCTCCCGTTAAATGGCACCTCGGAACCGCTAATTGAATCTTTACTGCAGTTCGCACCCAGTATTGAATCCAGCACTCCAAAACGAAGAACAACGAAAAATAGTCAGATCGCAGAAACTGTTTCAAAACTTTTTAACATTCAGGAGGAAATTATGTTAATAGATAGTTCTAGGCGGAAACCTAGAAAAGTAAATTCTTCAACAGTACCCTCTAACAATACATCAATAATGTCTTCAAACCAGGAATCATGCCAAAAGACAATAGATAGGACAAATTTTAACGCATTCGAAAATCAAAAGAGCGAAACAATGTCTTTGTATGATACTTCAGCAGTACCATCAACTCAGAAGCCAACAAAATCATCTTCATTTTCCAATGATAAGGACGAATCACCAAAAGGTATAAAGAAGATAGTGGAAAATACAATCATCAACACGACAAACTCATCAAGCGGTTCAACTGATTACTCTGATGATGATAACATGTCTCTTGCTTGCTTTGCGGCTCGTAGTAATGCTGTTCAACATCAATCGACAGATATGTTTGCTAAACCTTCTAAAAGTATACAACTGTGTATTACAGGACGTGCTACGTCAGTGATAGCCGATGATGAAAGTACAACGAATACTGAAGCCTTTGATGAAGACATCATGAGTGTTTCTACTGAAATTCCCACAGTAACTAACACATCAAGATTGGGCAATCGTGGTGTAAGAAGCAAACGGCGAAAGTCACAAAAACATTCAACTAGCAAGATTAAACGCCAACAAGTAAAGTCACAAATGCAAAATAGCAAACCAATTCAATCTTTCAATTGTGAACTTTGCCGAAAAGTATTCAAAAAACAAGACGCATATAATAAACACCGCATGACGTTGTCACACATCGCAAAGCTATCAGAACAAGAATATCTAGTGGCTCAACAAAATCAGGGACCAGATCATTCTTTGCACCTGGCCAACGATAATTTGCTGCACGACCCAAAAACAAACCAAGGAAAGCTTATTACAAAAGAAACAATTGAATTAAATGAAAAACTATTGGAAATCCCTGCGGTGCCGACGGCTGCCCCCACAACTTTATCAACAATGCCATCATTAGCAAAAACCTTGATAGAGAAAATCAAAGATCACACTGAAAAACCTGTAAAAGAACTCAGTCAAGAAGAAAAACTGTTCTACGAATGTTGTTCAATGCTAAAGGAGTCTAATTCGAATGAAAATGATAAGTTAAAAAGTGTAACCACCATGTCCTTGAAATCAAATGAAGCGAATCTTTCGGATATGTCAAGCATTATTCACATAAATGAAGTAAATAATACATCAACTCCTGTTCTTTCTACTAATTTAGCATCATCCATGGAGCAGAATCCGATGCGCTTATCGACCGTTAAATGTAGTGTGATGGACGAATTTGAAACTACTCACAATGACGTCACTCTTACTCAAGAAGAACCAATTAATCAAAAGAAACAAAGAGAGTTAGATGGGAACGTACATTTTATGACACATGCGTATGTTATACCCAACCAGTTAGGAAATGATTCAGCACAAATCTCGATGCATACCTCGATGGTTAGTGGTACTAGTGGTGGTAGTAATAACAATGGCAGTAATGCAAAAATTAAAACTAAAGGAGCACTGAAAGGATATGACAATTTCAAAGTATCAATACCAATGTCGGGCTTAACCGTGATGTCAGCTAACGCAACAAACAACTGTATCAGTATTGGCAAAGAGTCACGCTTGGATACTCTAGCCGATGTTGCGTTGTGTGGTGACATCCCCAAAGAATTTGGCATTGTAGAACAAAGCGAAGAAATCATCTCTACTTCAGTTAAAGATAATGTAAACGCATGCCCTGAAGCGCGTCTTAGGTTTCCCCTGATTAAAACGGTTTCAATGACAAACGATCAAGCACATGCATCATCTCCGAGATTATTAGAACCGATTAAAACCGAACGCAATATTGAAATGAAAATTAACAAAATCACAGCAAGGCGTACAGGCATTAGTATGTCAAAATCTGTGAAATTAAATAAGACTGGCTTTTTAAAGAACCGGGAATACACTATAAAATCGGCAAAAAAACCTTCCTCCAGATGGGCTACAGGGCCATATCGAAGAAGAATGTATAAAAATAATCCTCCTCTCAACACAGTTGCCGATGATGAAGAAGATGTGTATGCTTTTCAAGACTCTCCATGTGACGGCGTTTTACCTTCGTCCTACTCATCTAAGAAAATTATTACATCCATACAGAATCAAAATTTGATGAAAAAGGAAGAGGGATCTAAGCTAAACCTAAAGCACAATTCATCTACTATTCAAGCACCAACGTTGGAAGATCACGAAGATAGTCAGATGTCAAGTTTGAGTTTTTCTGATCGTGATGATTTTGTCTATGGTACAAATACGATGAGTGAAGAAGAAGAAGAAGAAAAAGAAGAAGAAGAAGAGGACGATAAAAACAGTAGCATCAGTAGTAGTGAACAAACCACGCCTAAAAAATTAACAACTGCTGATGTTCAAAAAAAAAGTCTTATTATGGGTCGTATCTTTAAAAAGGGTGGAGCAAAAGATAAGCTTGTAAGTGATTCAGGGGTGAGAAAAAAATCAACCAGCGTTCCAGAAAATATTGTAATCGAGCCGGCAAAGGATGCAGGAACAGCAGCAAACAGTTCAAAATCGTCATCAACAGTCAAGTCCCCAGCAAAAGACTTTGATAAGCTATTTGACACATTAAAAAATGCAGCTGATCCATCATGTCAACATAACAGTAATGAATCCGCTAGCGAATATGATAATCTGCCCAAAGATTCGTTTTGTGCGGAATTATTTGAAACTTCTGATAATAATATCGAGGTCAAAGTATCCAAACAAGATGTTAATACACGGCAGCAGTATCGCGTGGTGCAACACAAGCACGAATCGAAAAAATACGGACCAGATAGATTACGTCGCCAAAGAGCAGCTCATCAAAAAAATCTAACGGAAACGTGGGATTCTGAGGAGTTTGAAGACTTTCAAACTGATGACATCATAAAATTAATCAACATAACTGAAGATAATGAAGTAAATGATCATATATCATCTAAGATAAAGGGTCCTGTTTCTCGGTTAGCCGAAGAAGCCATCGTTACTCAGTCATCACTTATAAGGGACATATGTCAAAATGAAAGGCAGCTGCGAAATACAGAAAACATCTCCGAAAAGCATAGTGGTTTGAAACGGGGAATGCAATCCCTCAATGAAAAAAAAACTTCCAAATTAGACACTGCGGTTACGGATGACACTATTCGGAAGGTTATGGAAAGTGTCATATTAGAAACAATGGGTAAAAGTTGTAATATAACCAAACGAAAGCCCATTGTAGCCATTGGCACGACTCACAGTATAGAGTTGAATAATAAGCCACTTCAACTCACATGTAATAATGATAACAGTGTCCATAACTGTCAAACGCCAAACGTGTCTACAGAAGATGTTTCATTAGCCTTAGAATTAACATCTCTAGAAGAGCATACTTTAGAATCCAGCGTAGTAATATCTTCAAAAACGATAACAAGCAAGTTCAAGCAAAAACTAAATTCATCATTGCATCATAATCCAAGAGAATCTGAACCGCAAATTTCATCTGGTGAGAAGGATAAAGAACACAATTCAATAGAGCTAAACCACCTGATAAACGAATCGTATTATACAGCTGATGCTCTCCACGATTCAAACATCAAATCACTCACTGTAAATAATAATAATAACAATAATAACACCAATAACAATAATGATAGCAAAGGTAATAAACTAGCTTCAAAAACACTGAAAGTAAATAAGAGTAAGAGAAAACCAAAAACTACACAAAAAGAGAGCATCAGTAAAATTTCTTCGATGTCAGCTGGAAAACAACGCAAAGCCACTCAAAAAAAAATGAAAAACATTGCTTACGACCCGGATAGTGACTATGAGCAGAGCATCAAGTGTAAAAAGGTAAAAAGTAAATTATTGGAAAATGATATTGAAGCTAACTTGAAAATAGAACAGCTTCAATCAACGTTGTTCAATTCTGATGATAATGGCATTTTGTTAACGACGTCTCGCCGTAAGCGAAATGCTGGAGATATGTTGTACTATTGGTCATCTAGCAGCGACGAAGAGTTACATGTAGAAGGAAAAAATCTTGTTGGTGGAGCGAAAGAATATGACGACATTAAAAAAAAATATGGTCGTCGTCGCTATTGTAAATCTGTGACCACTAATTCTTCGTTAGGGAACAAACGTGGTCGTAAAAAGAAACGATGTGAAAGCTCAAAATCAATATCGAATGTAGGTAATGCCAGTGATGATGCTACTAGCGCCCAAAATGATGAAACTGTATTGAAAAAAATGCAGGTAAGCTCGTCAAGCAAAGAAATGCGTTCTTTGACCACTGTTGAAAGATCAAAGCCATTAACATTAATGTCAGCAAGCAAGACAGGCTGCAAAAAGCAGCTACTTACAAAAGTTGAAAATGACAACTCATTGTTAGTACAGAAAATTCCTATGCAAATAGTAGAAGAAACATCTACTACCAGCAACGAACAATTGCAGCAGCATGGTTGGATAATGGGCGATTCACATAAGAAGCTCGTAACGATGTTGGCACATGCTAAAGGAAAACATGATAGTCGAAAATTCACGAACAATCGTAAAAAGTAA
>Merged.2382.1 chr2L:32982880-32983557 - extracted CDS from 26 to 376
ATGAAGATAACGCTCTTCTTCGTTCTGCTCGCCATCCTGGGGATGATGAGTTTGGCTGAAGCACAACGTTCTGGTAGCAAAGGACCAATTAAACGGCCACCTGTTGTTAGACCAAGCCCTCCAAAACCACAACGACCCCCACCGCGACCGGTAGGACCAGCCCGTCCACAAGGACCTCCCCAACCGCAACGACCCCCAGCGCGACCGCAAGGAGCATCGCAACCTCAACGACCCCCAGCGCGACCACAAGGAGCAGCCCAACCGCAACGACCCCCTGCGCGACCGCAAGGAGGATCCAAGCCGGTAGGAGGAGCCCGACCACCACCACGTCCCGTACGTCCTGTCCGTGGATAA
>Merged.243.1 chr2L:5820054-5820507+chr2L:5820620-5822308 + extracted CDS from 456 to 1496
ATGACTGATCAGGAAAGTATGGAGGAAGATGTGCTGGGTATGCTGAAAACAAGGAAGCTGAAAACAACATCCAACGAGGATCGGGAACGCATTGTACAGGCGAGAGAAATGGGCAGCAGCGTTTCCGTGATTGCTAAATCGTTGAACATCAAGAGAACTACAGTGTACAATGTGCTGAGGAAATATCATGCAACGATGAAAGTGGAGGCAGAACCACGCGGAAAGGTAATGGAGAAAAAGATTTCACCCCAGATCCGGGAACAAATCAAACGATGGATTGATGAGGACTGCAGTACATCTTTGGAAAAGATAACGTACCGAATTTTGGAACAATTTCAAGTTAGAGTGTGTCGATCGACGGTGGCAAAAGAAGTAGGTGACTTTAACTACTCATTAAAAAGACTGCATTTGCATGGTGATCAGAAACATGAGGGGGACATTGTGGCAGCTCGCCAGGAATATGCCAATGCATTGTCTGCAATGGCTGCTAACGTACCAGACAATAGCGTCGTTTTCATCGGTGAAGAAGCATTCAAGATCAGCGTCAGAGTGATGCGAGCCAAACCTTGCTCAGGAAATCGGGCATTTAAAATTATGCCAGAGATACGAATCCGCAACGTAACGGTACTTTGCGCCATGAACCGGTTTGGCATATTGCATTACCTTACCCGTAACAGGGCCATCGATAGAAGCGTATTTAGTGCATTCATAGACGAATTGATCGTAAAATTACGTTTGATAAACATTCCACGCGCTGTTATCATAATGGATGACGTTCCGACCCATACGAGTGTAGAGACGAAAAGTCTATTTGAACAGGGCCCAGACGAGCTAATGTACCTACCTTTACAATCCTCATTTTTGAACCCAATCGAAACCCTCTTTAGCAGCTGGAAGCAGATATGCAACCGTGCAAACCCAAACAGCGAAGAAGAGGTTATTGCAGCGATAGAAAATGGCCAGGATCTTATAACACCGACTGATAGCGAGGGATGCTTCCAGCTAATGTGGAGCCACGTTATGTTTGAGACAATACAAAATTGA
>Merged.248.1 chr2L:2447977-2448962 - extracted CDS from 133 to 582
ATGCAACACATTGCAGCGGCAGCTTCAATTCCGGAAAACGAACTGGTGCATATCATCATTGACGGTCTCGGTGACCCCATACATACTGCATCCATGCGATTCGTGGCAAAATCGATCGAGACGCTGAAACCTCTATTGAAAGAGTATGAATATATACGAACACGTGTACAGACAACGGTCAAGAAATCGTCTGTTCAACAATCACGAGTCCAGATTGCGCGAGCTGAACCAAACCAGTCGACTGCCAGATGCCTTAATTGCCGGAAATATGGACATTCGGAAAACTTCTGCCGCATGCCGATTCGACTTCCGGGGTCCTGTTTCAAGTGCGGTCAGACTGATCATGTCTATCGAAATTGTCCTCAACGGGTTCAGCAGATTGCCGTTACTACAAATGGTCCTGAACATCTAGAAACAACGCCTGTGACGGAATTTTGGAAGCTGATAAAATAA
>Merged.250.1 chr2L:2466724-2468358 + extracted CDS from 162 to 1004
ATGGGATCCTCTTGCGCAAGGAGGATCCTACAGAACCCGCGGCAGCCATCGCGTTTCGTCTGGCCTTTCTGCAGCGTCAGTGCAGCGGCCATCGCGATGGCACGGTTACCTGTGGTTTTGGATACCGCGGAACATCGGGCCGCCGCCACCGCAGACACCGTGGCCCCGGCTGCTGTCCCATCACTGGCGACCGCTGCAATGGGCAGCCGGCTACACACCACCCACTGCAGCCGCATATCAAGGGCGACGGCACATTCCGCCCCGGCTCGAGCCCTGCAGCACGTCATCGGCGAAGCAGCTATCCCGCCGCAGCTCGAGCCCAGCAACACCAACAGCAACGCGCAAGTTGCTTCGGCTGCAGCACCGCAGCACGTCATCGGCGAGGTCGCATTCCCGCCCCGGCTCGAGCCCTGCAGCACATCATCGGTGAAGCAGCAATCCCGCCGCAGCTCGAGCCCCGCATCACCAACAGCAACGCGCAAGTTGCTTCGGCTGCCGCACCTCAGCACATCATCGACGAGGTCGCAATCCCGCCAAGGCTCGAGTCCGCCTCATCATCGGCAACCCGCAGGTTGCTTTGACTGCAGCACGGCAGCATGTCATCGGCGAGGTCGCATTCCCGCCGCGGCTCGAGCCCCGCATCACCAACGGCGACACGTAAGTCGCCTCGGCTGCAACGCAGCAGCCTCGCATCATAGGCGACGACACATTCTGCCTCACCTGCAGCAAACCCAGCACGTCCAGCCAGAGACGCCATCGCTGTGGCCGGCCATTGCTGTCGCCGGTCATGGCCCTGCCGGTGCAAGGTTTCATTGCGGCACCACCCTCACCTCCCGGCAGGCGTAG
>Merged.2511.1 chr2L:1911455-1923815 - extracted CDS from 2710 to 3378
ATGCAGCAACGGCATAGAACGCGGGCATGCGCAGAGGAATTCTCACGGCTCAGACGCGAAGAGAAACGAGTTCACCGCTCCAAGAAGCATGCTTTGGAAGAGCAAAACATGCGGGAACTCGAGCAAACCAGAGAGGCGTACGGACCGACACGAAAGTTTTACCTAGCGATAGCAGGTCACCGAAACAACGTTGTACCTAAGGTTACCTGCTTTCGCAACAAGGATGGAGATCTGATCAGTAACCAGCCAGAGGTCCTCTCGCGGTGGGCTCAATACTTTGATGAATTACTCAACGACCAGTTAAACGAACAGCTAGAAGCGCCACTAGCAGATAGTGTCATGCTACTGCCACCTAGCATAGAAGAAACACGAAAGGCTATTCGTCGGCTGAAAAATAACAAGGCACCCGGAACCGACGGAATTGCAGCTGAACTGGTCAAGAATGGAGGTGCACGACTAGAAAACGAGATTCATCAAATTGTTACTGAGGTGTGGGATAGCGAATCGATGCCTTGTGATTGGAATCTCGGCATCATCTACCCCGTATACAAGAAGGGAGACAGGTTGGACTGCAACAACTACAGGGGTATTACGGTGTTGAATACCGCCTATAAAATATTCTCCCTGACCCTTCAAGATTGCCTTGTCCCGCACGTCGAAGAGTCGGTTTGA
>Merged.2526.1 chr2L:1997821-1998577+chr2L:2019399-2019512 - extracted CDS from 120 to 854
ATGCTGAAGTGGGTCGTTACACGTGGACAACAAACTATGTGCAATGAATGGAAAACACATAAGGATAATCTTTGGATATGGAGGAATGAAAGCCTTCTTATACATCAGCAACTGGATGTCGAAAACAACAATCATATTTCATCAATTGGAACGAAACAAGGCTACCATGAAACAAATATACCGAACAATAACATCGGATTGCAACGGCCTGAAAACGCAACGAGTACACTAAAATCAACCACATCTTCTAATGCTCTATCCAATACAATTCCCACCGATACTGCGTCTTCGTTTCGATTCATATTGGTAGAAAATCATTCTTCGCCTATGAAACTTCTGAAACATTCAAACGATGACTGTGTATCATGCTGTACATCTCCTAGGCGTAATCATAACTACCGCCAAACAGCAGGTCAGCGACAACGCCATCGTCTATCCAGTTTCAACATACGTGAACCGTCAGAATTAGCATCACCCAGCTACCGGCAAGCAGACGATCCTGCGAATGATTTATCAGTGAACCTTCTTTTAACACCATCTTTTCACTATTTGACGAATGTCAACGTGCCAACGACTCAATGGAGAGAAGTTGTGGGTGTGTACGCTACAGTTACTGAGCACTACAATGAACGTGAAATAAAAACACCTGAGGTAGACGGTACAACAGTACTGAACCAAGAGTCTAGACATTTAGTAAGACGAAGAGCGCTGCGTCGAAAACGAACTACTAGATTTTGA
>Merged.2526.2 chr2L:1997821-1998577+chr2L:2009981-2010190 - extracted CDS from 216 to 950
ATGCTGAAGTGGGTCGTTACACGTGGACAACAAACTATGTGCAATGAATGGAAAACACATAAGGATAATCTTTGGATATGGAGGAATGAAAGCCTTCTTATACATCAGCAACTGGATGTCGAAAACAACAATCATATTTCATCAATTGGAACGAAACAAGGCTACCATGAAACAAATATACCGAACAATAACATCGGATTGCAACGGCCTGAAAACGCAACGAGTACACTAAAATCAACCACATCTTCTAATGCTCTATCCAATACAATTCCCACCGATACTGCGTCTTCGTTTCGATTCATATTGGTAGAAAATCATTCTTCGCCTATGAAACTTCTGAAACATTCAAACGATGACTGTGTATCATGCTGTACATCTCCTAGGCGTAATCATAACTACCGCCAAACAGCAGGTCAGCGACAACGCCATCGTCTATCCAGTTTCAACATACGTGAACCGTCAGAATTAGCATCACCCAGCTACCGGCAAGCAGACGATCCTGCGAATGATTTATCAGTGAACCTTCTTTTAACACCATCTTTTCACTATTTGACGAATGTCAACGTGCCAACGACTCAATGGAGAGAAGTTGTGGGTGTGTACGCTACAGTTACTGAGCACTACAATGAACGTGAAATAAAAACACCTGAGGTAGACGGTACAACAGTACTGAACCAAGAGTCTAGACATTTAGTAAGACGAAGAGCGCTGCGTCGAAAACGAACTACTAGATTTTGA
>Merged.2570.1 chr2L:2102997-2104038+chr2L:2104125-2104267+chr2L:2104326-2105225 + extracted CDS from 1197 to 2006
ATGTTGAATGTTACAGTTCCTGTGGGGGCCGATGTGACTGTCGTTGTTGGTGCGTTAGTAGTTGTGGCTGGAGCAATCGTTGTCGTTGTTGGTGCGTTAGTAGTTGTGGCTGGAGCAATCGTCGTCGTTGTTGTCGTTGTTGTTGCTGTTACTGTGGTCGTGGCTGCAGCGGTTGTGGTAGTGGGAACAGCCGTTGTGGTGGTGGGAACAGCCGTTGTGGTGGTGGGAACAGCTGTTGTGGTAGCGGCAGCAGTGGTTGTGGTAACGGCAGCAGTAGTTGTAGTAGCACCTCCACTAAGAATACCAGTACCAAGAAGACCACTAGTAGCTCCTATACCTGTTCCTAACAGTCCACTGGTAGTCCCCGTTCCAAGAATTCCAGTTCCAAGCAGTCCACTGGTAGTTCCTGTTCCGAGTAGTCCAGTTCCAAGAACTCCACTAGTAGCTCCAAGACCTGTTCCAAGCAGACCACTGGTAGTTCCTGTTCCAAGTAGTCCAGTGCCTAGAACCCCGGTTGTTGCTCCTAAACCAGTACCTAATAATCCACTAGTTGTTCCCGTTCCTAGTATACCAGAACCAAGAACTCCTGTAGTAGCACCGAGGCCAGTTCCTAATAATCCACTTGTGGTACCACTCGATAGTACACCAGTTCCTAGCAAACCGGTAGAACCTCCAACGCCAGTTCCGAGCAAGCCTCCACCACCTCCCAACAGTTGTGGTTTGGCTTGCAATGGAATACAAATTCCCAGCAAGATCAATGTAAAAGTTAGTCGCATGTTTCCTAAGTCCGTTCGTTCGATCCGTTTGTTTTAG
>Merged.2572.1 chr2L:2103174-2104029+chr2L:2104125-2104271+chr2L:2104330-2105337 - extracted CDS from 224 to 1960
ATGCGACTAACTTTTACATTGATCTTGCTGGGAATTTGTATTCCATTGCAAGCCAAACCACAACTGTTGGGAGGTGGTGGAGGCTTGCTCGGAACTGGCGTTGGAGGTTCTACCGGTTTGCTAGGAACTGGTGTACTATCGAGTGGTACCACAAGTGGATTATTAGGAACTGGCCTCGGTGCTACTACAGGAGTTCTTGGTTCTGGTATACTAGGAACGGGAACAACTAGTGGATTATTAGGTACTGGTTTAGGAGCAACAACCGGGGTTCTAGGCACTGGACTACTTGGAACAGGAACTACCAGTGGTCTGCTTGGAACAGGTCTTGGAGCTACTAGTGGAGTTCTTGGAACTGGACTACTCGGAACAGGAACTACCAGTGGACTGCTTGGAACTGGAATTCTTGGAACGGGGACTACCAGTGGACTGTTAGGAACAGGTATAGGAGCTACTAGTGGTCTTCTTGGTACTGGTATTCTTAGTGGAGGTGCTACTACAACTACTGCTGCCGTTACCACAACCACTGCTGCCGCTACCACAACAGCTGTTCCCACCACCACAACGGCTGTTCCCACCACCACAACGGCTGTTCCCACTACCACAACCGCTGCAGCCACGACCACAGTAACAGCAACAACAACGACAACAACGACGACGATTGCTCCAGCCACAACTACTAACGCACCAACAACGACAACGATTGCTCCAGCCACAACTACTAACGCACCAACAACGACAGTCACATCGGCCCCCACAGGAACTGTAACATTCAACATTAATGGAAACATTATAACTATAAATGCAAATGATCAAGCAACTATAGATGCTATCAACGCTGTCCTAGCTGCTTCTTCGACTACTACTGCTATGAGTACAACAACCACAGCAGCACCATCCTTTGGAAGCACAGTATCATTCAACATTGGTGGATCTATCATTACTGTTGATGCTGCTGATACAGCTACGATTGCAGCGATCATTCAAAGTCTTAACAGTGGATCGACTTCATCGACGGCAATTTCAACCACTTCCGTATTTCCTGTAACTGCAACAACTACGACAACTGTTGTCACTCCAGTTACGACTACGAGTACTGTGTCAGCTTTGGCGACAACTACAACTTTGGGTTCCTCAGCTACTTCAACTACATCTAGCACATCAGCACCCAATAGCGGATCGAACTCAATTTCTATTATTATCAACATAAACGGACAATTTATTTTAATATCAGCCTCCAATCAAAGCTTACTGCTTTTGATGCAACAAATTTTGCAGCAAATTTCAAGCATAACAACAATTACTTCAACAACACAACCTCCGGCCATTCCAATTCAACCGACGTCAGCTCCTGTACAAACTAGTGGAGGACGTCCTGGTGGATGCATGAGACGCCATCAGTCTTCTGAGGAAGTTGGAGGCAATCGAGGACTGCGTGGTGGATTTGGATTTGGCATTGGTATTCGTGGACCCCTTGGTGGAGGATTTCAAGCTGGTTTTGGAGGTGGTATAAGCAACCGAATGCCTGGAGCTGGTATCGGTGCTGGCATTCGACTGCAGGGTCCTTTAGGAGGAAGCATACAGACCGGGTTTGGAGCCGGTTTAGGACGTGCCCATGCCAGTGTATCTGGTAGAACTCAAGGTGCAATTGGATCAGGGTTCCGTGTGCAAGGTCCTCTAGGAGGCGTGGTTCAAGCAGGATTTGGGGCTGGATTTCGAGCTGGTGGACATAGACACGGATAA
>Merged.2596.1 chr2L:477921-479912+chr2L:482618-482709+chr2L:482789-483015+chr2L:483376-483905+chr2L:483975-484647 - extracted CDS from 1194 to 1505
ATGCGTGAGGACGTGGAGCTCTGCTTACGGATGGCTAATGCGGTAGAACAGAACATCATCTACAATAAAAAATCTCCGCATCACAAAAACCGAGACCGTCAAAATGATGCATGGATGTGTGTCGCAGAAGAGGTCGGGTTGACCATGGCAGAGGCCAAAAAAAATGTGGCACAACATGCTGGCCATATATCGGTCATACCGATCCAAAGTGCGCCAGAGCATGCAGACCAGGTCAGCCTACGCCGAAGTTTATCGCCCGCGATGGCCAGCCTGGGAGGCTTTGTCGTTTATGAACGATGCGTCGGAGGACGCTGA
>Merged.2600.1 chr2L:502500-505117+chr2L:505277-508082 + extracted CDS from 1218 to 1694
ATGTTCATAAACGCCAGCTATGATTTTCTCGCTCTTACAACCCACGAGAATGTCATCGACGTAGACGATGAGATACACCGTCTCACCACTCCTGTTCGCCGTATACAAGCATGGATCGGCCGAACTCGCTATGAACCCCAGCTATCCAAGCACTTTCGACAGCTTCTCGTTCCAACACCGAGCCGATTGTTTCAGTCCGTAAATGCTCTTCCGCAGACGACACACCAACTCCTCCTTTCCTCGAACCTCGTACCCTTGCGGCTGACGCATGTAGATCTCCTCATCGATATCACCGTAGAGATAGGCAGTACGTACGTCGAAATGTTGAAGAAACAAATTCTTCTTTCCCGCCAGGGCCAACAGTGTTCGAAGAGTACTGTATTTTGTGACCGGAGCATAAACCTCGTCGTAGTCTTCACCGTATCGTTGATTATAGCCTTGAGCTACGATCCGTGCTTTATATCTAACGATCTCGTCTGA
>Merged.2601.1 chr2L:502500-503665+chr2L:504969-506814 - extracted CDS from 1956 to 2705
ATGGACCAGGGTTTCCTGAAGGACACAGCTGACACCAAGCTGTTGGAAGACAACACCAAGTATCGATCCGTTGTTGGAGCAATACTCTACATAGCTGTTTGTGCGCGACCCGACATAATGGCAACGGCCACTGTACTAGGTAGAAAGGTTAGTGCCCCAACGGAAAAAGACTGGACGGCAGCCAAGCGTGCGGTAAGGTATTTTAAGGATACCAAAGATTGGAAGCTGAAGATGGGTGGAGAGCATGGTGTAACCGACTGCGGTGACTTAATCGCGTTTTCCGATGCGGATTGGGCAGGCGACTCTTCATCACGGAAATCAACAACCGGTTACGTGGTGTACTTCTCAGGAGGAGCAGTGTCCTGGGCTAGCCGTAAGCAGAGCAACGTTACGTTATCTACGATGGAGGCTGAGTACGTCGCTTTGGCCGAGACCTGCCAGGAGGTACTGTGGTTGCGTAGACTCCTTAGTGATTTGGGGGAAGTTCAGCATAGCGCAACAATAGTGAATGGAGACAATCAAGCTTGTCTTTCATTTGCTCTATCGGAGAAATCCAGCAAGCGCTCCAAACATATAGAGACAAAACGTCATTTCATACGGGATCTATGCCAGCGAGGCGATATTAAGTTGAGGTACTGCCCTACTGATAGCATGAATGCGGATATACTAACTAAGTCATTAGGAACGGTAGAGCACAATATGTTCGCGATTCGTTTGGGATTGATGAGAGGTAATTTGAGGGCTATTAATTGA
>Merged.2654.1 chr2L:931776-933871+chr2L:955780-956128+chr2L:956191-958996+chr2L:986927-987038+chr2L:987225-987324+chr2L:987858-987882 - extracted CDS from 43 to 3705
ATGAGTACTTCTTCATACATCATTGGATCTACCCAAGGGGAAGGAGAAATATTCTATTCTACTTATGAACCAACCAATGAAGAAATAATTGAATATGCTGTAAAAATCGGCATAGACCCAGAAAAAGAGACTAGCATAATATATCTTGCACGTCAAGGATTACTTCATCCACTACCAGATAACTGGAAGCCATGTTACAGCAAGCAGGTTAAAGCATATTACTACTATGATCGGATTACAAAAAAATCACAGTGGGAACATCCTATTGATGTATTATATCGTGCAAAGGTGATCGATGCTAGAAAAGGGTTGATTTGCGATCAATCTGATTCCACATCATTTGGTGATTCGGGATTTCGAAGTTTGAAATCGAATAACAATCATGAAAACTTAAATCAACTTTGTGTAAAAGATCCTCCAGGTAATGTTACAGACTACAAATCAAATGAAGTAAAGAATGTGAAGTGTTCAAATGGTGATCTTGTGTTAAAAAATGTGCATTCAAATTTTGCTACGATGCTTACGACACATATACACCAAGAAGGTGTTTCCAATAAAGAAAATAATAGTCAAGATAAGAAGGTTAAAAACAATAACGGTTTTGAGTCAGACATGGATTTTTCGAAAAAGATATCATTTAACATAGGACATGACACAAAAACTGAAGCTCATGAACTTGTTAAAAATGTGGATTACAGTAATACAGTTGCGCATCATTCTTTTACGATTACTGGAACCGGGACGCGATTTTTAAAATCAAACAAAAAGCTTGACATTGAAACTCAAGATTCAGTGCGGAAGCGTGAGTCAGAAATGAAGGGTATACTACGTGACACTAGTTTAACCTATGTCCGTTCGAAAGGATCTACTAATGATGATTCTGGAAATGAGGAAAGAAAAAGTGTTCGCTTTGATATTGATACTAATAAATCATTAAACGAATCGAACATTGATAAAGATGTGATCGGTGTTATTGAGTTAGCATTTGACTCGAAAAATGCAGCTCGAAATGATGATGATGAAGATGATAATGATGATAATGATAAAAATGATAATGATGACGATGATGATCACAATGATAAAAATGATAATAAAGATGAAATCATCGATTGTCATAGTCATGTTGAAGAACGTTTCAAGCATCAGGAACTTCCCGTTCCCGATCAAGACTTGAATGCTACTAGAGTAACCCCATCATCTTCTTCAGAAACATCTGAACAAAATTCCGAAATCTTAACAGGAATTGGTTTGACTAACCATGATAAAGAAGTAAAAGTATGTTCAGCTGTAGTTTCCATGGCTATTCCGGAAAGTAATGATTTACTTGACGAATGTGACGTAGATTCACTGCAAAGTCTCAATCAATCAATAATTAATCAAGAGCGCGAGCGTTATTCTGCTAAATTAGAGGAGGAGTTACGATCCCTCGCCGAACGAGAAGAAATTAAAATGCAAAACGAACTACAAAAAACCCGTAATCGATACAATACATTACTTGTCAAAGAGAAACAACGCCTGAAAGATATGCACCAGCAAAATATCAATGAAATAAAAGAATTTTACCAAGTGAAATTGAACGAAATGAAATCTGATTATGAGGCGGAAAATACCAAAGAATACGCTGTGTTCCAAGAGACATTGCAGGAAGAGTTTGATCGGCTCGTTAAAGAGGTAACCGATAGCCACAGAACCACGATGGCAACATTACAAAAAAATCATGATGAAATTGTAGAAGAGCTAGAACGTGATTTGAAAATGGAAGAAGACTTACTTAAAAAGGAGCACAGCACCAAACTATCAGAGATTAAAATTAAATTAGGTTATGAGCTGGAAATGGAACGACAGCGTATGCGGGAGACGGGAGAGAACAGATTGTACGAGAAAGTGCGCTGTGAAAAACGATTACTTGAGGACAAGTATAAATGTTTAAAAGAAAAGTATACGCGTTTGAAGACAGATGTACGCATTTCATTAGACCGACGTAAAAAAAGACGCGAACAACAACAACAACAGCAACACAGTTTGCTTAGCAACAGCTACGAAACAGACGATCGTACAAACTCGAAACCGTTACCATCCCACTCCTATGAAATAGAGAAAAGAGAATCGGGATCGTCATCGAATGCACTAGTAAAATCAGAAAAATTGACTCCTAGCAATTTGCAATATCCGATTGCGGCACCAAAACGATGTTTTGCTTTAGATGAAAATTATACAACAAATTCTAAGCACAGTATGCCAAACATAAGTGATAATGGATCGGTCGATCCCATAAAATCACCGTGTGTACTGCATCATTTCAGTAATAACAACAATAATAGAAACAACAACAATAATAATAATAATCATAAACATCATATAGAAGGTTTGAAATTGAGCAAGACAAAATATCTTCAGCACAACTTCCTAGTAAATAATATATTTACCAGTATCCAGCACGAGGACAATTTTAGTTCAGATTCTGAATTCCATCAGATGAATTTCGATAATAAAGAAGTAGATAATTCCTGTAGTAGTACCCAGGCTGGCGCTGCACTAAGCCGTCCTAAACGTAAAATTTTTACCAAAACCAAATCATCATCTACGTCTAAGCTGAACTCAACTAAGCACGAACGTGAAATAAGTGCTAGACCTTGCACGCCGGTAGAAAATCTTCGCATACAGCTCAAAAAGTTGGAAGAGCTGGAAGACCAAATTCCTGATTGTAATATCGATGCAACTTACCATTTAAGATATCCGTTCATCAATAACATTAATAATGTTGAAAACAGTGACACTAATGCTTGCATTCATGGTGAAACAAGCCGAAAAGCTACTGGCACAGATACAGACAGAAGTGAACTAGAGTTTTTTAAACACCGTATCTTACTTGAACGAGATTCTGTCATAAGAGCAAAGGAATCTCTACGTACACAAAAAAAAATATTCAAATCTAAACAACACGATGTTGCAGTAAAGCATGCAATGCAAAATAAGCAAACGATGGATCAAATATGTCAAGAAGAGAAAGAATTAACCGAAATGGAAGTGTCACTCCACCGTACTCGTGCATTACTGGGCGAGAAAGTAATTAGATTGAAGCATCTTGAAAATTCATTAAACAAACTGTCCGAGAAAGATCATCCCATGCGACATTCTCCCAGAGATATTCATTTAAAGCCCAAAGAAACTCTTAGTGATTTGTCGTCATACTCGAGTTCTGGTTTTAGCAGCACTGATGTTCCAACTACTGAACACCATTACGGTCACTTGCAAGTGAAACAGACATCAACAAATGTTGACGCGACAGATACACTATTACATCTAAAGCATTTACATACAGAGATACGGGAAATCTGGAGTTTATTGAATCCAACCAATGCCATAGCGACAATGGAATTCGACGAGATAGATTTTCTTAACAACGACGCAACTGAAGTTCACCCCAAACAATTAGGTGACGCGATTCTACTCTCAAACTCCACGGCTTCAACTTGTATGACAACCACCATGCATGCGATAGGACAGCATTCAAATTCATCTAAAATTAATAATCAACATCACTACACGCTTACTCTTCTCGAAAAAACGCGCGATCTTAAAAATTGGTTACGTCAAGCAAAAACTGAACATGACTTGTTAAAGAAACAATCTTTTACGTTTTCTGAAACAAACACTCAAGTTTAA
>Merged.2761.1 chr2L:36885019-36885526+chr2L:36885607-36886115 + extracted CDS from 53 to 844
ATGTCACGAAACGAAATTAAAAAGTCGAAAATACCGAAACCATGTCCGACCGAGCAGGAGCTCGGCCGGGAGGAAGAACTCCTCGACGAAACGATACCGCCGAGCGAACTGTTCCACTGTACCAGCTCACTGCTGGCTAGCGAATCGCTGTACACCGCCACGATCAACGGGCAGGAGTGTCAGCTTCCGTTCGAAGTGCTGCCGGAAGTGTCCTCTTCCGTCGTGAATCTGGAGGATACGGCCATCTCGCGCCAACCATTTCCCTGTCCCGCCGGCGGGTGCCGGCAGCCGTGCTGCTTGTTTATGTTCGCCACACACGTCGCCTTCGACCACCAGGAGGTGCTGGTGGACACACTGTGGCCGGGCGAAACCAACACCATCCTGATCGACCCGTACACGGAACCGACCGACCAGCCGCGCTGTCACAGGCTTCTGCTTCTTAGTGGCAAAATAAGAGGACTTGGCGATGGGAAGCATCGGGATAAGCTGCCGTTTGCGCTGATGTCGTCGAAATGTTCGCTCCACGGTTCGGACCGGCTGGTGCTGTGGATTACCGGTCCCGACGCGGGCGATGGCCACCGGCAGCAGTACACGCTCGAGGCGGGAAAGAACGAATCCTCCCGGCTGGTGATGTACGCGGTAGCCTTCAGCGGTGAGATCGTGCCGCTGCACGGTTCGCAGGACGCGGCGGAGCTGCACCGGTCCGGCGCTGGGCTGGTCGTACCCGAGCAGCAGCTAGACTTTCTTACCGACAGCCGCACGAAGCTTCTGGAAGTTTGTGTGCATTTCTATTGA
>Merged.2822.1 chr2L:37652659-37656407 - extracted CDS from 284 to 2299
ATGCGACAGCTATTGCTGATCTGTGCGCTGGCCTGTGCCGTCGGCGGTGTGCTAAGTGCTTCGTTGACGCGCGTCGGCCGCGAGAATGAGCAGGCGGCCGAGCAGGTCGCAGTGGTCCCGCAGGCCGAGGACGTGAAGGTGGCCGAGCCGGCCGAGCTGAAGCGGGCGGAGATTCCGGTCGCCGTCGAGGAAGCGGCCGCTCCGGTAGAGAAGACGGTCGAGCCGGTCGAGTCCGAGCGGCTGGCCGAACCGGTGGCCGACGTGGCCGAACCGGTGGCCGTTGTTGCCGATGCCGTCGCTGATGCTGCCGTCCCGGAGGCTGCGGTCGTGCAGGCCGTTGAGGAGGCCGTGGTGGCCGCCGAACAGCAGCAGGCAAAGCTCGCCGTCGAGGAGGCCGCTCCGGCGGTCGCCGAGCAGGAACCGGCGGCCGTGGAGTCGCTGCGCACCGTTGAAACTGTGCCGGAGGTGGCCGAGCCCGTCGTTGCGGTGGTGGAGAACGCTGCCGCACCGGTCGAGGAGTCGGTGCAGGTCGTCGAGCCGGTTGAGTCGCTGCGCAGTGTCGCTCCGGTGGCGGAGGTGGCCGAACCCGTCGCGGTCGTTGTCGCTGAGGAGGAGAAGAAGCCCGAGGTGGAGGTCCCCGCTGTGCCCGCCGTCAAGACCGTCGCTGAGGTGATCCTGGACAAGGCCGAGGAGAAGGTGGTTGCTGTTGAGGAGCCAGCGGCTGTGAAGGAAACGGAAGTGGCCCCGGTTGAGTCGCTCAAGTCGGTCGAGCCGGTGGTTGAGGTGGCCGAGCCGGTCGCTGTGGTGGTCCCGATCGCTGAGGTGGCCGAGAAGCAGGTGGCCGTGGAACAGGTGGTGCCGCAGCTCAAGTCCGTCCTGCCCGTCGTTGCGGTCGAAGAGTCGGTTAAGGTCGTCCCGGAGGTCGTCGTCGCCGAGGAGAAGCCGGCAGTGGCCGCCGTCGAGCAGGAAGTGGCCCCGGTCGAGTCGCTGCGCACCGTTGCCGTTCCGGAGGTTGCCGAGGCGGTCGAGAAGGTCGTCCCCGAGGTTGTTGCTGTGGTCGAGCCGGTGGAGGAGAAGGTTGTCGCTCCGGTTGAGTCGCTCCGTTCGGTCGCCCCGGTCGTCCCGGTGGAAGAGCCCGCCGCTGTGGATGTAGTTGCCGTTGCCGCCGAGGAAAAGGTTGTGGAAGCCGTCGAGGAGAAGGTCGTCGCTCCGGTTGAGTCGCTCCGCCAGGCTGCCCCCGTTGAGACTGTAAACGAGCCGGTCGCGGTCGTGGTGGAGGAGGCCAAGAAGGAGCAGGTTGCTGCCGTCGCCGAGCCGGAAGCCGCCGTTGCGCCCGCCGTCAAGGCCGTCGTCGTGCCGGAAGTGGTGGAGAACGTGGAGAAGCAGGAAGCTCCGGTTGCGGTGGAGGAGCCGGCCGGCGTCGTCAAGTCCGTCCCGATCGCTGAGGATCTCGTGCCGGTGAAGGAGGTGGAGGCGGAGCCGCACCAGGCGCTGCGCGGTAACGAGGTGCGCCAGGAGACCGGCGGCAGCTCGACCACCCGCCCCAACCTGCTGCAGCAGATCATCCAGCCGGTGCAGGGCTTCATCCAGGCGACCCCGCTCGGCCAGGTGCTGAACCGCCCGTCCAACACGCCCGCCGCTGCCCCTGCCGCCGAGAACGGTGCCGAGGTGGCCCAGGATGAGTCGGCCCCGGCCCCCACGACTGGCGCTCCCAATCTGGTCCAGCAGCTCGCCCAGAACGTGCAGAACTTCTTCAACCCGAACGCGGCCAACGCCAACGCGGAGGCGGAGTCCACCACCCGTCCCAACATCATCCAGCAGGTGCAGAACGCGGTCGGCTCGGTGTTCAACCGACCGGCGACCAACTCGGAGCAGCAGCAGCAGCAGCCGAACCCGATCCAGAACATCGTGCAGGGCGTGCAGAACTTCTTCCGGCCAAGCACGGCTGCCCCGGCCACCCAGTCCGAGGGTACGGCCAACGCACCCGCCGATACGCCCCAGGACACGCCAGCCGCTTAA
>Merged.2823.1 chr2L:37653213-37654338+chr2L:37654534-37656407 - extracted CDS from 284 to 2104
ATGCGACAGCTATTGCTGATCTGTGCGCTGGCCTGTGCCGTCGGCGGTGTGCTAAGTGCTTCGTTGACGCGCGTCGGCCGCGAGAATGAGCAGGCGGCCGAGCAGGTCGCAGTGGTCCCGCAGGCCGAGGACGTGAAGGTGGCCGAGCCGGCCGAGCTGAAGCGGGCGGAGATTCCGGTCGCCGTCGAGGAAGCGGCCGCTCCGGTAGAGAAGACGGTCGAGCCGGTCGAGTCCGAGCGGCTGGCCGAACCGGTGGCCGACGTGGCCGAACCGGTGGCCGTTGTTGCCGATGCCGTCGCTGATGCTGCCGTCCCGGAGGCTGCGGTCGTGCAGGCCGTTGAGGAGGCCGTGGTGGCCGCCGAACAGCAGCAGGCAAAGCTCGCCGTCGAGGAGGCCGCTCCGGCGGTCGCCGAGCAGGAACCGGCGGCCGTGGAGTCGCTGCGCACCGTTGAAACTGTGCCGGAGGTGGCCGAGCCCGTCGTTGCGGTGGTGGAGAACGCTGCCGCACCGGTCGAGGAGTCGGTGCAGGTCGTCGAGCCGGTTGAGTCGCTGCGCAGTGTCGCTCCGGTGGCGGAGGTGGCCGAACCCGTCGCGGTCGTTGTCGCTGAGGAGGAGAAGAAGCCCGAGGTGGAGGTCCCCGCTGTGCCCGCCGTCAAGACCGTCGCTGAGGTGATCCTGGACAAGGCCGAGGAGAAGGTGGTTGCTGTTGAGGAGCCAGCGGCTGTGAAGGAAACGGAAGTGGCCCCGGTTGAGTCGCTCAAGTCGGTCGAGCCGGTGGTTGAGGTGGCCGAGCCGGTCGCTGTGGTGGTCCCGATCGCTGAGGTGGCCGAGAAGCAGGTGGCCGTGGAACAGGTGGTGCCGCAGCTCAAGTCCGTCCTGCCCGTCGTTGCGGTCGAAGAGTCGGTTAAGGTCGTCCCGGAGGTCGTCGTCGCCGAGGAGAAGCCGGCAGTGGCCGCCGTCGAGCAGGAAGTGGCCCCGGTCGAGTCGCTGCGCACCGTTGCCGTTCCGGAGGTTGCCGAGGCGGTCGAGAAGGTCGTCCCCGAGGTTGTTGCTGTGGTCGAGCCGGTGGAGGAGAAGGTTGTCGCTCCGGTTGAGTCGCTCCGTTCGGTCGCCCCGGTCGTCCCGGTGGAAGAGCCCGCCGCTGTGGATGTAGTTGCCGTTGCCGCCGAGGAAAAGGTTGTGGAAGCCGTCGAGGAGAAGGTCGTCGCTCCGGTTGAGTCGCTCCGCCAGGCTGCCCCCGTTGAGACTGTAAACGAGCCGGTCGCGGTCGTGGTGGAGGAGGCCAAGAAGGAGCAGGTTGCTGCCGTCGCCGAGCCGGAAGCCGCCGTTGCGCCCGCCGTCAAGGCCGTCGTCGTGCCGGAAGTGGTGGAGAACGTGGAGAAGCAGGAAGCTCCGGTTGCGGTGGAGGAGCCGGCCGGCGTCGTCAAGTCCGTCCCGATCGCTGAGGATCTCGTGCCGGTGAAGGAGGTGGAGGCGGAGCCGCACCAGGCGCTGCGCGGTAACGAGGTGCGCCAGGAGACCGGCGGCAGCTCGACCACCCGCCCCAACCTGCTGCAGCAGATCATCCAGCCGGTGCAGGGCTTCATCCAGGCGGAGTCCACCACCCGTCCCAACATCATCCAGCAGGTGCAGAACGCGGTCGGCTCGGTGTTCAACCGACCGGCGACCAACTCGGAGCAGCAGCAGCAGCAGCCGAACCCGATCCAGAACATCGTGCAGGGCGTGCAGAACTTCTTCCGGCCAAGCACGGCTGCCCCGGCCACCCAGTCCGAGGGTACGGCCAACGCACCCGCCGATACGCCCCAGGACACGCCAGCCGCTTAA
>Merged.283.1 chr2L:3085298-3086022 - extracted CDS from 39 to 377
ATGCCCCAGCCATCGTATCCTGCCAGCCTTCGCCACCGTCAGGATACTCGGTTCGCCGTACAACTCAGCAAGCTCGTGGTTCAATCTTCTTCTCCACACTCCATGCTCGCCTCACACCGCCAAAGATGGTCCGGAGGATGCGTCGCTCAAACACGCCCAGAGCGTTTGCATTCACCGCTCGGATGGTCCAAGACTCGTGTCCATAGAGGACCACCGGGCGAATCAATGTGCGATATATCTCACATTTCGTGCGGACTCAAAGTCTTCCGGAACTCGGCAGTCGATGAAGCCCATAGTATGCACGATTCCCCTGCACCATGCGTCTACGGATTTCGCTGCTGA
>Merged.2830.1 chr2L:37470052-37478450 - extracted CDS from 144 to 974
ATGACCGGTACCGGCGGCAGCTCCAGCCTCGCCAGCTCCATGGTGGACGTCGGGAGCTACTACGGCAGCGCGAAGACAATCGCCGGACGGCCGGCGGGCGACGGTGGCCGTCTGGCAGCGGCCACACCCGGGCCCAGTTTAGGCGGTGGCACCACGAACAGCGCCACCTGTCAGCAGAAATCGGTCGACAAGCTGCAGAAGATTTTCCGGTTTTTGCCAGGTAAAGCCACTAAATCTTCCACTTCATCATCATCATCGTCGTCCTCCTCGTCGACGTCGTCGTCGTCGTCCTCTGCTTCCTCCACCTCGTCATCCTGCGGCGGTGGCATGAAGCACGCCAGTAATATTAACAACAATCATCAAGGCGCTGGCACGGGCGTGCTGCCCGGCAGTAGCCACACTAGCAGCACCGCCAGTCTCAACAACAACAACAACGTCGGCGGCGGCGGCGGCGGCGCCCTCGGTAGCATAAGCGGATCCTATGGACCTAGCAGTAGTAGCGTTATTAGTAGCAATCACGCCAACAACAATCGCGTCGGGTGCGGTGTTGGCGGCAGTAGCGGTAGCAGCGGCGGCGCCAGTAGCGCTGGCAGCAACATTCGAGTCGATGGTCGCGGCGGCTTAAGCTTAGCGGCGCCCGGTGCCGGCATCCACAATCACAACCAGCACTATCGATCTCCTCCCACGCCGGCGGTGGTGGCGGCCACCTCACCGACCTCCTCGTCGGTGTCCTCCTCGTCCACGGCGTCCTCCCCGACATCGTTAAGCGGCGCGAGGCCATCGGAAGCGACCGACCCGGGCGCGGAACCGGGCCACGCACCCTTCACGATGTGA
>Merged.2831.1 chr2L:37470052-37478426+chr2L:37480922-37481575+chr2L:37490866-37491056+chr2L:37512298-37512391 - extracted CDS from 318 to 1889
ATGGAGCGGCTCGGCGTTCCTGCCCGCGGTTCCATCGGATCACCACCGTTAAGGAACGAACGGGCGGGCTTCCATCACCAACAGCAGTCACAACAGCAGCAACAGCAGCAGCAGCAGCAGCAACAACAATCGCAACAAACTCCACAACAGCAGCAACAGCAGCAGCAGTCAGCGCAACAGCAGCAACAATCGCAGCAAAACCACCACCGCCATCATCATCATCATCACAATCACCATCATCATCCACACCAGTATCATCAGCAGACGGCGGTGGCGTCATCCGGGCACAGCAACCTGCGGTTCAGCAGCAGCGATCTGATACTGAGCAGCACCACCAGTAGCAACTTTCGCAGCAACAACCACAATCAATCCTATCTGTTCATTCCGCACCAATCGAACAACGTCGGTGGTGGTGGTGGTGGTGGTAGTAGTAGTGGTAGCAGTAGCATCAACTACAAGACGCACTATAGCAATAGCTCGTACGGTGGCAGTAGCATCGGCAGCTCGGCCAGCTCCTCCAACCCGGTGACGACCGGCTTCCCGCACTGCATCTACCATGTGCCGCTGCCGGACGGGGAGTTTGGACCGGATCGGGACCTGCGGATACGGACACCGTGCCAGCAATCGGAAATACCTCGAACGTACGTGAAAGCCCCACCGAACAAGACCGTGCGTGACGTGCCCGTGCAGTACCAGTCGACGGGTGGGATCACGACGCACGGCACCACCACCACCGCCACCATGACCGGTACCGGCGGCAGCTCCAGCCTCGCCAGCTCCATGGTGGACGTCGGGAGCTACTACGGCAGCGCGAAGACAATCGCCGGACGGCCGGCGGGCGACGGTGGCCGTCTGGCAGCGGCCACACCCGGGCCCAGTTTAGGCGGTGGCACCACGAACAGCGCCACCTGTCAGCAGAAATCGGTCGACAAGCTGCAGAAGATTTTCCGGTTTTTGCCAGGTAAAGCCACTAAATCTTCCACTTCATCATCATCATCGTCGTCCTCCTCGTCGACGTCGTCGTCGTCGTCCTCTGCTTCCTCCACCTCGTCATCCTGCGGCGGTGGCATGAAGCACGCCAGTAATATTAACAACAATCATCAAGGCGCTGGCACGGGCGTGCTGCCCGGCAGTAGCCACACTAGCAGCACCGCCAGTCTCAACAACAACAACAACGTCGGCGGCGGCGGCGGCGGCGCCCTCGGTAGCATAAGCGGATCCTATGGACCTAGCAGTAGTAGCGTTATTAGTAGCAATCACGCCAACAACAATCGCGTCGGGTGCGGTGTTGGCGGCAGTAGCGGTAGCAGCGGCGGCGCCAGTAGCGCTGGCAGCAACATTCGAGTCGATGGTCGCGGCGGCTTAAGCTTAGCGGCGCCCGGTGCCGGCATCCACAATCACAACCAGCACTATCGATCTCCTCCCACGCCGGCGGTGGTGGCGGCCACCTCACCGACCTCCTCGTCGGTGTCCTCCTCGTCCACGGCGTCCTCCCCGACATCGTTAAGCGGCGCGAGGCCATCGGAAGCGACCGACCCGGGCGCGGAACCGGGCCACGCACCCTTCACGATGTGA
>Merged.2831.2 chr2L:37470052-37478426+chr2L:37480922-37481575+chr2L:37490866-37491056+chr2L:37610217-37611477+chr2L:37614754-37616282 - extracted CDS from 2354 to 4585
ATGCGCCAGTACCTGCGCAACCACCTGAACGCGTCTCGGTACGGGAAGGCACCGCGCAAGCGCTCCCATCTGCACGTGGACGCGGTGGACGTGGAGTTCTACCGGCGGTTCAAGGAGTTCAACACCAGCCAGGCCGTGCTGGATGGAGTGGCCGGTCTGGGGTCGTATCCGCTCGGTCCTACCCCGAACGGTTCGGTCGGGATCGGCACGGACACGGCGGATCGCGATGGTCCAGCGGAACCGTTGCCGAGCGTGGTGAACGTTACGCCCGTGCCGGTGGCGTCCTCGTCGGTGGCACCGCCGGCCACTACCGGCCAGCGCGATTACAGCGTCCTCATGGACGATCCGCGCGGCTACATCACGGTGTCCTCCTCGTTCCCGTTGCGGCCGGGCAAAACGTCCACCACTTGGAACTCCACCTTCGCCCAGCAAAGAGGCTACATCTACTGGTTGGTGTCGTTCTCCGTGCTCTGCGCCCTGGTCCTCGGGCTGTTCGGCGTGTTTCGCTGCCTGCGCGCGACGACCACCGGTACGCGAGCGACCGCCGAAGCGCTGACGCTGCCGATCCAGTTCCTCACCGACGATCTTGCTCCTCTAGACGCCAACTTGAACCACCTGCCGGTACCCATGCTATCGGTACAGTCACCGGGCTGCGCGGGGATGGAGCGGCTCGGCGTTCCTGCCCGCGGTTCCATCGGATCACCACCGTTAAGGAACGAACGGGCGGGCTTCCATCACCAACAGCAGTCACAACAGCAGCAACAGCAGCAGCAGCAGCAGCAACAACAATCGCAACAAACTCCACAACAGCAGCAACAGCAGCAGCAGTCAGCGCAACAGCAGCAACAATCGCAGCAAAACCACCACCGCCATCATCATCATCATCACAATCACCATCATCATCCACACCAGTATCATCAGCAGACGGCGGTGGCGTCATCCGGGCACAGCAACCTGCGGTTCAGCAGCAGCGATCTGATACTGAGCAGCACCACCAGTAGCAACTTTCGCAGCAACAACCACAATCAATCCTATCTGTTCATTCCGCACCAATCGAACAACGTCGGTGGTGGTGGTGGTGGTGGTAGTAGTAGTGGTAGCAGTAGCATCAACTACAAGACGCACTATAGCAATAGCTCGTACGGTGGCAGTAGCATCGGCAGCTCGGCCAGCTCCTCCAACCCGGTGACGACCGGCTTCCCGCACTGCATCTACCATGTGCCGCTGCCGGACGGGGAGTTTGGACCGGATCGGGACCTGCGGATACGGACACCGTGCCAGCAATCGGAAATACCTCGAACGTACGTGAAAGCCCCACCGAACAAGACCGTGCGTGACGTGCCCGTGCAGTACCAGTCGACGGGTGGGATCACGACGCACGGCACCACCACCACCGCCACCATGACCGGTACCGGCGGCAGCTCCAGCCTCGCCAGCTCCATGGTGGACGTCGGGAGCTACTACGGCAGCGCGAAGACAATCGCCGGACGGCCGGCGGGCGACGGTGGCCGTCTGGCAGCGGCCACACCCGGGCCCAGTTTAGGCGGTGGCACCACGAACAGCGCCACCTGTCAGCAGAAATCGGTCGACAAGCTGCAGAAGATTTTCCGGTTTTTGCCAGGTAAAGCCACTAAATCTTCCACTTCATCATCATCATCGTCGTCCTCCTCGTCGACGTCGTCGTCGTCGTCCTCTGCTTCCTCCACCTCGTCATCCTGCGGCGGTGGCATGAAGCACGCCAGTAATATTAACAACAATCATCAAGGCGCTGGCACGGGCGTGCTGCCCGGCAGTAGCCACACTAGCAGCACCGCCAGTCTCAACAACAACAACAACGTCGGCGGCGGCGGCGGCGGCGCCCTCGGTAGCATAAGCGGATCCTATGGACCTAGCAGTAGTAGCGTTATTAGTAGCAATCACGCCAACAACAATCGCGTCGGGTGCGGTGTTGGCGGCAGTAGCGGTAGCAGCGGCGGCGCCAGTAGCGCTGGCAGCAACATTCGAGTCGATGGTCGCGGCGGCTTAAGCTTAGCGGCGCCCGGTGCCGGCATCCACAATCACAACCAGCACTATCGATCTCCTCCCACGCCGGCGGTGGTGGCGGCCACCTCACCGACCTCCTCGTCGGTGTCCTCCTCGTCCACGGCGTCCTCCCCGACATCGTTAAGCGGCGCGAGGCCATCGGAAGCGACCGACCCGGGCGCGGAACCGGGCCACGCACCCTTCACGATGTGA
>Merged.2946.1 chr2L:38751904-38755481 + extracted CDS from 726 to 1634
ATGCAGAACAACCCATCGAGAAGCTCGTTCGCCATTCTATGGCTAGCGCTACTGCTGGCTGGTGGTCTACTGCAGGAGGCATCGGCCCAAACACTCACAATTAGTGCTAATGCCAACACAGGCCTTTGGACGCTGTCCAATGGCTCTGGGTTTTCGATCGTGCTGTCCGGAAACACGCCCGGCTTGTTGTCATTAATCACGTCGTTACTCAGTACGGCCACAACAACGACTACAACGACGGCAACAACAACAACAACACCGGCAACTAGCACCTCAACAACGGCTAGCCCTACGACTACATCGACAGCGAGCACCAGCACGACCACTTCGGCACCAACAACAACTACTACTACCACAACGCCGAGCCCTACAACATCGTCCACTACAACGGCAGCAGCAACAACAACTACCGATTCCACCACCACTACTACCACCACTCCCACCACCACCACTACTCTCACCACTACCACTGCAAGCCCGACCACGTCAACGACAACTACACCAGCAACGACAACAACTTCCAGCGCACCAACGACGACAACTACCACCACCACCAAGGCTCCCCTGCTCGGTGGATCGCTGTCCGGGGGCTTTAACATTGGCGGGCTAGGTGTAAACGCCAACGTCGGCGGAGGCCTACTAACGGGTTCGTCAACAGGTACTGCGGGAGTTGGATCAGTGCTCGGGAATTTGGCCAACGTAGCGCTCGGAACGGCCGGCAACGTAGTGCAAACGGCCGGTACCGTGGTCAATGGAGCGGCCAATGCTCTGACGAACGCTGCCGGTTCCGTGCTCACGGGGGCAAGTAACCTAGCCAACAGCCTCGTCGGTGGAGGCTCGGGATCGGTCCAGGTGCAGGCTAGTGGATCCTTAAACGCAGGCACCCAGCGCAAACGACTTTTTGCGTTCTGA
>Merged.2958.1 chr2L:38779421-38780054 - extracted CDS from 78 to 440
ATGAGGCTGGCAACTAGTTACCTTGCAATTATCTTGCTTATTGGCACGATGCTGACGGCGATCGTGGCACAAGGAACGGGTAGGAAGACAGTTCGCAAAAATGCTGTGTTTGTGTGTGATTGCGTTGTAACTATAATTGTGTTTCTGTCTCGTTTGAAAGGTCCTGATACAATCGTGTGCTACGATCCAAACGAAGTGTACGACGATTGTGGTCCAGCTTGTGGCGATCGTACCTGTACAAACCAGCGTAAAAATGACAGTGCCTGTAGACGTTCCTGCAATCCCGGTTGTTTCTGCCGGGGCGGCTATGTCCGTAACAAGTCCAATAGATGCGTTCCGTCGTACATGTGTCAGTCCATGGGTTAG
>Merged.2961.1 chr2L:38780413-38780634+chr2L:38780708-38780968 - extracted CDS from 152 to 463
ATGGCTCGTTTCTCTATCTCGCGGTGGTCCACTTTCGTAGTGCTACTAGTGTCGATTATGGCGATAGGATGTCTCGCTCTAGCTGTTGATCCTGCGCCCATCCCAGAGGAGTATCCGGATATGATTTGCGATCGATTGAACGAAAGCTATGATCCATGTGGGAGCGGTTGTGGTGATTTGACCTGTCAGAACGTGCGCAAGAATAATATCCAGTGCGGCCGGCAATGCAAGGAGGGTTGCTTCTGCAACAGAGGATACGTTCGCAGTCGCAGCGGTAGTTGCGTGCCCTCGTACACTTGTGCTACCTTTGGTTAA
>Merged.3109.1 chr2L:36135982-36140321 - extracted CDS from 2398 to 4137
ATGTCGGCGACGGAACAACGCTATCCGGTTATCGACAAAGAAGCTCTCGCTATCGTTTGGGCAGTCAAGAAGTTTTTCAACTATTTATATGCACGGAAGTTCACGCTCGTCACGGACCACAAACCGTTGACGCAAATCCTGCATCCAGAGAAGTCACTGCCTACACTTTGTATAAGTCGCATGGCAAACTACGCTGATTACTTAGCGCACTTTAATTTCGACGTAGTGTACCGATCGACTAACGAAAATAAGAATGCCGATTATTGTTCACGCATTCCAAGTCCCTCGACACAATCCAGTGTCAACAGCCTTTCTCTTCGTAGAGGAGGAAATGAGGATCAAGACGATTTTGAAGATTTTGTGCTTAACCAAATCCAGCAGCTGCCCATTAAAGCCGATCAAATCGCACGCGAAACGCGAAAAGATGAGCACTTGGGTAAAATTTTGAAAGACCTCGAAATGGGACGAAACCTATCACAAATCGGCTATAAAGCACCAGAAGCCAAATACACCATGGTTGCCAATTGTTTGCTGTTTGAACACCGTGTCGTGATTCCCGACATCTTTCGTCCTGCAATTCTGCAAGATTTGCACGCAGCACATATTGGTGTGGTGAGAATGAAGTCTTTGGCCCGTTCATATGTCTACTGGCCGGGCATAGACAAAGACATCGAGCAGCTAGCCAAATCATGCCACGAATGCGCTCAAACGGTCTCAGCACCTCCTAAGTTCAATCAACACCATTGGGAGTATCCATCTAACCCTTGGGAGCGTGTGCATGTTGACTATGCGGGACCCGTTGCTGGCGCGATGCTACTGATCATCGTGGATGCGTACAGCAAGTGGGTTGAGGTGAAAGTGACTCACTCAACCACTACCGAAGCAACCATAAAAATCCTCGACGAGCTATTCGCATCCTATGGAGCCCCCCTAACTGTTGTAACAGACAACGGAACACAATTCACTGCAGCAGAGTTCACCACATTTCTTCAACGAAGCGGTGTCAAGTTCCACAAACGCTCCGCTCCATATCATCCGGCAACCAATGGGCAAGCAGAGAGATACGTTCAGACAGTTAAGCGAGCTTTGAAGGCTATGCATTCGTCCAGCACTACACTTCAAGCTAACCTGAACGAGTTCCTGCTCCAGTACCGCAAAGTCCCGCACAGTGAAACCGGTGAAGCACCAGCAAAGCTTTTCCTAGGGCGAAACATCCGTTCACGTCTCGACCTGGTTCGACCACAATCCGTCCAGACAAGAACAGCAGAGAAGCAACGAGTCGCTTTTGAACCATCGTACCGAACATTCTTGCCCGGACAACTCGTCTACTGTCTCTCGGGAAGTACGAGAATGGATAAGTGGATCCGAGGTACAGTGGTATCCCGACTAGGCGATCTACACTACTCCATCAACTGCAATGGTAACCAGATGAAACGTCACGTGGATCAGATGCGACCAACCCTAGACGACAACAGGACAGAACAGCCGCGAAGTGTACCTGTACCAACTCAAACTCCGGAGGTACACCATCACCGCAGCCACTACTACGGGTCAACCGACTCTCCACAAACATCGAGTGTCCCCGTTTCATCTCGGACAGTCTCCGTGTCATCAGACTCATCTACTTCGTCCGATTCATCGTATGACACACCGACAGGAAGCCCGATCCGAGCCAGTGACGCCCCGCCCTTCGTTCGCCGTTCTACAAGACTGCGAAACCCGCCGTTGCGATACTCGCCGTAG
>Merged.3197.1 chr2L:41102076-41105675 - extracted CDS from 564 to 890
ATGACGTCGTTTGTGCAGAGTAAGCTCAAGCAGTTTGGCGTACCGCCCGAAGGGCTGCAGGATAATGCAGCGCAGTTGGAAAAAGTGTTCCGCGTCGTTAACGATCGGAACACCTTTCACCAGCGTCAGGTGGACGAGCAGAAGCTCCAGAACCAGAACGTGACAGCCGAGCTCGCGGAGCCACTAAAACTGCTACAGCAGGAGCAGCAACGCAACCAACTTCTGCAGGCCAAGCTGGTCGAGCTGTCTACCACGATAAGTCAGATGGAAACAGAAAACAAGAAGCTTCAGGCTAAGATAAACGATAATCCAACCAGCGTACAAGGCTAA
>Merged.3961.1 chr2L:49069374-49071096 - extracted CDS from 431 to 1066
ATGTGTGACTCGAGCTGTTCTACTACGCCATCGCTCGCATTGCCGCCCTCTTCCTCGGTGGTGATGTGCACCATGATGCCCTACTCGGTGCTAAATAGTGGTGACAGTTGCTGCAGTAGTGTTACCACCATGAGCAGCTGCTGTAGCTTTGAGGAGCATCATTTGCATTTCCATTATCCGGACGACAGCACGGCTAGCAGCAGTGCAGCCGACACGCCAACCAACTGTTGTTCACAGGAGTTGCCTCAAACGCAAATTTGTACAAAATCGGTGCTTCCAAAGAAGAGCACCTATGACGATGCGAGCGCCAATTTGCTGCTGCTGGACGCACGGCACTATGCAGCCTCTTCCTCGTCCACCAGTCCTTGCAGTTCGCTGACCTCGTCCAAGTCGGAGAACAACATATTCGATGGCAATTTCGCCACGTTTAGCTCGATCTATGATGTTGTCAGCATGGACAGTGTTACCGATGCGGCCAATATGACGGCACCCGAGCTTTCGGTAATGCTTCCATTCCACGGCTGTGCCATTACTGATCTTTCACGGCCTCCTCCACCTCCGCCGGCGGCCGCCGCACTGCACGATGTGGTGAACGTCGGAGAGATCGTGCCGGGCCGTTGGCGTGTGGAGAAAAAATAG
>Merged.404.1 chr2L:8915963-8918998 + extracted CDS from 419 to 2557
ATGATTAGCATCACTCGGGGCATACAAACGTGTCCGCCGCAAACGAGTAACCGCTACTGCCAGGTGTCGGTGACACGCATCCCAAAGCCGACCACATCTACGTTCGCTCAGACGGACGATAATGATCCAGCGGCAACTCGATCGCCGCAAAAACCGATCGCTTGTAGTGAAATCGCCTGTCAAACGGACGTGCCACCACGCACAGAAACAACGGCGGTCACAACGCAGACCATATCGTTCGAAAAGGAACGATCGCCCTCACCACTAGTGCAGCGGGAGGATGCTGCGTGCCAAGCCGACGTGCCGATGGAAGTGGCTGCAACGGTGGTTTCAAACGAAGCCGTTGAAGAACAGCAACCGCCGCTCGGGCAGGAATATGATTCGGATAATTCCGAACCGATAGCTGAATCCATTTCGGCCATCCTGAACAACATTGCCGAACAGTACGGAATCGAATTGCAATCTTCTACAGAAAAGAAGAAAAAGAAGAAGAAAGCCCAAAAAGATGCTAAGCAGAAGGAGATCGACCAAATCGAGAAGCGTCTGGTGAACAAAACGTACAAAGCGATCGCGTCCAAAGTCGATGAGAAGCTGTCCACGATTCTAGCGAAGCAGGTGGAAGAGTACGGCCGCAAAACGGTGGCCAGTCGACAGCGGCTAGTTCGCTGGACGAAGAACTTCATACGTCAGCAGCACCGGAATCGAACGACCGCAGCTGGCGCAACCGGGGGCGGTGGGCGCAAGGTGATTTTGGTGCGCAAGATAGTGCGTCCCCCAAAGCGTCTCCCCCTGGAGGAAGTGGCGGTGCAGTGCGATGCGGCCGAGCTGGCAACAACGGCTAGGACCACCGTCGGTACGCAGTGGCAGCGACAAAAACCAATGGTAACGAAGAAGAAACCTGTCTCGGCGAAGAAAAATGAACCTAGTAAAGTACTTCTCAAGCAATATACCACATCTACTGATTCTAAAACTCGCTCCGCAGGTGCTGCAGGGGGGGCCAGGCGGCAGTCGATGCGTCAAACCAAACTCTCCAGCTACGCCAAGGAGCAAACCGATAGAAAAGACATCCAAGGAAGGCAACCGCCAGAGCGGAAACAACAAGGAGAACGTTCCACCAAATCATCAAAACTAGCCACTGCAGAACCGGTGCCAGCGCCATCCACTACCACAAAAAATAAGAAAGCTTCAACACCACCACCACCACCTCCTCCACCTCCACCACCAGCATCGACACCGAGGACCAGAAGGAAATCGCGAAGCGGCAAGAAACCGGCACCCACGGTTCCGCCGGAAAAAATACACATCGACGAAACACCGCCAGCATCATCATCATCCGACAGTGAGCCAGAACGGAAGCATTTCCCCTATCGCTCACCCCCACGCTACCCATCCCAGTGCTCCAAGTCGACCGAAACTTCATTCTTGACGCCGACCCGCATTCGAAAGCTTGCGCCTGACCAGGCGGACACTGATCGACAGTCGCTTCGCAGCCGATATTGTGATGCCCGGGACTCAAACACCCATCCGCTGAACCCATCCGTATTGCTCAGTCCCATGGAGCGCATGTACATGGGACCGGCAGCGACGGCGGCACAAACCAACAACCGTCCCGAGTATAACACCTTTCTCGTGCCATTGAAACCCACCGAAAGCATACCGCCCACCCCGCCGAGAATGTTATATCTGAATGCGCCCGAGCGTCGGGTGCTGTTGCGTTCTCGTCGCAGCACCGGTGGGATGGTGCGAGAAAAACTGCCCGAAATAAGCATCATCAGCAGCCAGCAGCTATACTCCCAAATCGGACTGGCCGTAGAGAAAGCGCTCAAGGCCAAAAATATGCCCACACTGGATACCATGTACGGTGATCCGCACATCGAGGTGTTCAATCAAACGGAACATGCAGAGCAGGATAGTAGCGATACCCGCGTAGTGGATGGCCGCGCCGAAGCAAGAGCAGCCAGGCAACACCATCAGACGGTGACGGATAAATTCGTGTGCAGCAGTGGCAAGGAGGATATGGCACTTTTGGGGTCACAGCAGCTGCAGCAGCAGCTAAGGAGACCGCCATTTCACACAGAACGTTCGCCGAGTCTCTCCCCGATTGTCTACCAGGATGACAACAGTGGTGACGAGATGTTGTAA
>Merged.4052.1 chr2L:45750297-45752621+chr2L:45773354-45774026+chr2L:45774694-45774942+chr2L:45778330-45778423+chr2L:45780037-45780086+chr2L:45788396-45788493+chr2L:45791049-45791238+chr2L:45791870-45792546+chr2L:45792774-45792852 - extracted CDS from 357 to 2315
ATGACGAAGCGTCCCGTTTGGCGTCACCCCGCAGCCGGTCCGGTGGCTCCCTTTCCCCGCCCCCAGCAGCCAGCGCACGCAAGCGAGCAGCAAAAGTTCGTGCGGAGCTGCTGTCCGTCACGCCGGCCCGATACGTCGGCCCGCCCGGGACGGGCACGGGTGGATTGTCGGTGGGACGCGCAGGGTGGGAAACATACTCCAACCCCGCTGCCCACTTTACCGCCCACCGGTGAGATGAGTGCCGGCCCGATACGGGAAGGTCGGGGCGACGCAGATAACGTCAATCACCGGGACGGCATTGGACAGACGAGCGTGGAATGCCAGGACCGTCAACCGCCGTCCTGGTCCGGAATGCTGTCCCAGGCTCATCCTCTCCCGGCTGTCAGTGGACAGCGGAAGGATGGACAACCAGCTGGAGAGTGTGACGAGTTTACCGATTGCTCTTCCGTCGATAACAACAACGGGCTACATGGAGAGGATGAAGCATCGAACCGAAAGGCAGACAGTAAACTGTTTCAATTCCATCCACTAAGAACGGTACAATTTCTCTGTCTGGAGTTGACGAACAAACTTCGAGCGCTGGGACCAGAGCATCGCTCGCTGTACAAAATAGGCAAGGAGCTGTCGATTGTGGTTCGGTTCTTATCGCACCAGCAGCAAACGGATCCACCGGAAGCGACTGTTAAGGCACACCCACAGGATGGCACGGACCGGATGCAAGACAAACCCGAATGCCCGAACTGTCAGCTGCTGCAGCGAAACTGGCAGGACGATCGGGACCGGCACGCCCAGGAAAGCGCCCAGTTAACGGAGCAGATTAATTATCTGCAGACACAGCTACGCACGGTCCCGCGGCCGCAAGATGTGGGCGAGCTGGTGCGGGAGCAGTACCGCCGCATGGAGAGCGATATTACGAAATTAAAGCTCGCGGTCGACGAGAAAAACGTCGAGCTGGTGTTGATTAACGATCTGAAACGGAACCTTAAGGAGGCGCTTGCGAGGGCGAAGCGGACCGAGCAGGAGCGGGCGGAGCTGGAAAAACGCTTGCTGGAAGCGCAGATGGAAAACAAGCGACTGGAGCTCTTCCTGGACACGCAGGCCAATAACTTTCGCAAGGTGAAAAGTGAGCTCAGCCACATCCACCAGCTCTCCAGCCGGCAGATCCAGTATCTGGACGAGCCGATCGATTCGCTGGTGCAGCTGGCGGTCAGTCCACGTCGGCACCATCGCGGCCGTCAGCCATCGTTGCGTAATTATGCATCGACACAGTCGTCGGAGTGTGATACGACTTCCTCCCGTACGCTTCAATCACCTCGCCCGGAGGAGGAGGTGGAGGAGGAGCACAATCAGGCAGCGAAATCTTCACCAAACCGGCCCGAGATGGACGTGGCACAGCGAAAAGCTCATTCCAATTGCCGGACCACCACCACCACCACCACCAGTATGTCGGGCCTCACGCCCGACGAATCAATGCCTTCGTTAGCGGCGTCGCAATCGGATCGGGATAATGCGACCGGGAGTACGCAGTCGTCTACGCCGAGCTGGATTGACCGACCGCGACGACCGGGCGATGACAATGGCAAAGATAACGAACGCCACCGCCAAGTACCGGGCATCAATCGTGGTGCCGATCACGATGACAACCGCATCCGTCACCGGGCGAGCGATTCGGATTACAGCGCCGGGAAGCTGACCGGACGCCCTCTGGACGATGGTGACGCCCAATGGCAGCAATTCGTCGTCGAGCTGGCCGAAAACATCACGCTCCCGTCGTCACCGCGCCCGTTCCGGCACAACCTCTCCATTGCGCAGCTATCCGATCTGGACGACTCGTTGATGTCGGATGCAGCAGCAGCACTATCGAAATGCCGTGCCGGTGATGCTACACCATCTTCCCAGGGCAGCAACCTCTGCAACAGCAGCAGCAGCAGCAAATTTACCAAGCAATTACAAACCAAATAA
>Merged.4178.1 chr2L:18714834-18715105+chr2L:18715179-18715578 + extracted CDS from 126 to 446
ATGAATCCAATCTTTCTCTACGGTTACACGGCCACCGGCATCGGGTTGGCCGTTTCGCTGCTTTACCTCGGCCTGTACAACATCTGCCAGCAGCGCAACCTGCGCCTGGTGCTGGAGAGTGCAACCTTTCGGCAGTTCTATGAAGGTCACCGGCTCCATGCAGCGGCACAAAAGTACTCGAACCGTCATCGCACGAAGCTGATCACTCGACGCGCGCTGCACAAAATCAATCAACTCGCCCCGCGGGTGCATCTACTCTCGGAGGGCCCCCGATGGAAGCTGATCTACACTCCCGCCGGCGAAGTGCGTGCCATTCCCCTCTGA
>Merged.4298.1 chr2L:26592373-26596223 + extracted CDS from 2016 to 3308
ATGCGACGTAACAATCGTACCCGTGCCGGAGCAGGGGTAGGCGGTGGAGGAGGAGGAGGTGTGACCGCGATCAATCCTGGCATCAGCATCAGCCGTGGCCGGGTAGCGGCAACACGCGCCCACGAGATCCGTCTGTACGCAGAGGAACCGAGCAGCAGTGGCGCGGGTTGTTCCCGCCGGAAGGCAGCCCAGGCAGCGACTGGTGGTGGTGGCAGGATGGCTGCATCGCGCCGCATCGAAGAGCTGTATCAGCGGGCGGCCGAAAGCACCATGTCCTCGCTGCTGTCCGGGTACGGTATGCGCAAGGGGCTGTCCGAATCGATCCCGCCCGCAACGCTGATCGAGCATGTGGTGGCGGACGCCACCATCGGGATGCAGCAGCAGGGCAAGCGGCAGCGACAGCAGCGGCAGCTCGCCGGCTACCGGCAGGCCCGCGAAGCGCACATGATCATCGACTCGGACGGTACGAGCGGCGAGGACGATGACGAGCAGCAGCAGCGGCGCGTTGATGAACAGCAGGACGAGGAGGAGGATCGCTACCTGGAAGCCCTCGACGGTATCCGGTTGGATGAGGAGGAGGACGAGGAGGAAGGGGATGATGAAGAGGAGATGCAGACGGTGGTCAATTCAACCTCGGTGCGCTGGTCACGGCGCCAGAGGAAGGGCGGCCGAGCGGTGGCGGGCGCATGCGATACTACCTCGTCCTCGGTGCACGGAGAAGAGGATGACGAGGAAGATGAGGAGGAGGAGGAGGAGGACGGTGCCGGGCAAGCCCTGGAAGGGGAGGAGGAGGACAACGAATACGAGGGGCAGGAGGAGCTCGAGGGTGGCATGCAGGGCGATGAGGAGGAGGAGTACGAGGAGGCGGCCGATGGCGACGAACACGAACAGCAGCAGTATCTGGAGGACGAGGAGCAGGAAGAGGTGGACGAGGAGCAGGATCAGGAGTACGAAGAGCAGGATCAGGAGTACGATGAGGAGGCAGAAGATGTGGAAGATGAGGAGGAGGAGGAGGAGGATGGTCAGCATCAGGCGGTGGAGGAGGATGAGGAGGAGGAGGAGGAGGACGATGATGATGACGTTATCATCCAGGACGAGGTGATCGATGTGGACGAGCATGACGAGAAGCGGCAACTTCAGCACGCCAGACATAAGGAGCAGCAGCAGCAGCAGCAACAGAACGGTACCGATGCGTCCAAGCGGCAGGACAGTCCGGTGACGCAGACGCAGGCCGATATCGACGAGCTGGAGATGATCAAAATATCGGCCATCAACACAAAAGGTAAGCCTGAGTAG
>Merged.4403.2 chr2L:3477029-3478602+chr2L:3478841-3479007+chr2L:3483231-3483337+chr2L:3484691-3484691 - extracted CDS from 101 to 697
ATGAGCGGAAAATTTCGCCGTGAGTTTAAAAATGCACTCGAAAAGTGCCGCTGCCTAAGAAGCTCCCACGCCTATGGTGGACGTGTCGGGGGTTATGATGACCGTTCGCTCTGCCACACCGCCACACGGTTAAACGTCAGCCCCAGCACCAGAAGCAATTATCATTTGGCCAGTCAACACACGCAGCAAACGTCATTCAATGGCAGCCGCCATCAGCACGGCCGTAACAGCATCAATCATCCCGGCAGTCTGCAGCCACAAATCTCGCCAATCTCGGTCGAGGAGCGACTGGCGCTCACCAAAAGCTTGGACGGTGAAACCCTTCAGCTGACAAATCGCAAAAACTCTTCCACCCTCACCGGAAGCAGTAACGCTAGCGGCCTAGGAAATGGCAATGGAAACGGTGCCGGCAACGGTAGCCCATCTATGCTACACCAACACCAGCAAGGTAACCTGCACAGCCACCACAGTGAACAGCACAAGGACCAAACGCTAGCGGAGGACGCGACCACCACTCTGCAGGAACAATCTGTCACTGCTCCAACGACCATGCTAATGATTGTAAATAAATCGAGCAATTGTAAAATTGGTGGCACTTGA
>Merged.4404.1 chr2L:3477035-3479152 - extracted CDS from 508 to 972
ATGTACCCCCATTGGCCGTTGCCGTGTACTCACAATGAACAGCAACACACGCAGCAAACGTCATTCAATGGCAGCCGCCATCAGCACGGCCGTAACAGCATCAATCATCCCGGCAGTCTGCAGCCACAAATCTCGCCAATCTCGGTCGAGGAGCGACTGGCGCTCACCAAAAGCTTGGACGGTGAAACCCTTCAGCTGACAAATCGCAAAAACTCTTCCACCCTCACCGGAAGCAGTAACGCTAGCGGCCTAGGAAATGGCAATGGAAACGGTGCCGGCAACGGTAGCCCATCTATGCTACACCAACACCAGCAAGGTAACCTGCACAGCCACCACAGTGAACAGCACAAGGACCAAACGCTAGCGGAGGACGCGACCACCACTCTGCAGGAACAATCTGTCACTGCTCCAACGACCATGCTAATGATTGTAAATAAATCGAGCAATTGTAAAATTGGTGGCACTTGA
>Merged.4439.2 chr2L:44839342-44839386+chr2L:44843234-44844190+chr2L:44844293-44844639 + extracted CDS from 267 to 1208
ATGTACGATCTGCTGCGCGCGGCCAGCAACCTGCGTGCCTATCTGCCGCTGGTGCAGTACATTCTGACCACCACGATCGAGAACATCGCGGAGGCGGACAGTTACTTGATGAATCTGAAGACACTTCTGTCGTCGGGCGTTTCGTCAGAAGCGAGCAAATACGGTGTCGATATCGAGAAGGTTACCAGCGAAATTGAAGCGCAGCTTGCAGGGGATTTTGCTGCCGAGGCCTCCAACGCTAATACCACTTACTTTAATGTGAATCAGTTGTCTAACATTAACAGAGCCACAAACCATAGCGATCTAATGAGTACACTCAGCACACTGAACAATCTGTTCACCACCACCACACTGGCGGGCAAAACGGCCACTCTCGGTTCGGCATTTGATAAAATTAACACATCACTGACCACCCTCGTCAGTCAGCTGCAGAACTCAACCGATGTGCTTACGAATCCGCTCGTCAAAGAGCTGGTTGACACGCTGATGGGCAATGACGAGTACGGTCGCTACTGTTACCACAAGTACAAGGATCTGGTTCAGGGTCTGTTTGGACAGTCTTTCGATTCGGCCTGGCAGTGTGTGGATAAGGAGTACGAGCGTCTCGAATACTTGAAGGTCACGCTTGGCTTCATCGTCGACATCCTGGCTTTCGATTACGAAGATGTCTCAGTGCAAGCCGATGTATGCAACTCACTTACCACTGACGACAATCTGAATAGCTGCGTGTTAGCGCTCACCAAATACTACAAGGACCTGTTCGCAGCCACTGCCGATAAGGTAACCCAAGTGTTCCAGTTCGCCACGGATGAGGCCGCAGCCAGCGAGAACCGTATCCTTATCTGCTTCCAGCTGGTCAACATTGAAGGATCCGTCACGGCGGTGGAGGAGATCAGCGCTGATCTAACCACCTGCTCCATCAGTGGCCCACGCGGCACGGATTAA
>Merged.4500.1 chr2L:44329073-44329397+chr2L:44329461-44331188 + extracted CDS from 208 to 528
ATGAACTGCGTTATACTGAACGCAATCCGCAATGCTCAGCTAAGAAATGTAGCTTATCGCTTTTGCTCATCTAGTACAAATGGCCCCGACCGGACAGCAGATGATAGTGTGCCAGAGCTACCTCCCGAACCGACAACTTGCTGCATGTCCGGCTGCCAGAACTGCGTGTGGATTCAGTACGCGGCGGACCTTACCAAAATACTAGACGATGGCGGCGAAAAGGCACGTGAAATTGTGCTGGAAAAGATATCCGACCCGAGCTTGAAGATGTTTTTGAAAATGGAACTGCAAAATATGCCACCGTCGAAGAACGATCCCGCGTGA
>Merged.462.1 chr2L:1628980-1629069+chr2L:1629152-1629294+chr2L:1630620-1630830+chr2L:1630891-1631168+chr2L:1631233-1631405+chr2L:1631483-1632137 + extracted CDS from 17 to 997
ATGTATCTGCTCGTCGAAGGTGGAATAGTGCTTTCTTTGGCCTTGGGTTGTGCATTATGCGATCAACTTGATTCTGCTAATAATGTGATAATACCGCAAATATACGAATATGAAGATTTTTACACGTGTCGACGAAAATTCAAAAACTTTGTATACTGTGTTAGCGATACTACACTTCAACCAAATACATCGAGCAATCTATGGAAACGCATATTACAATTGCAATCCAATCGTAGAAATTTCCCGCATGATCAACTGGAACGAGGATTGTGTCTAAACGAGTATTATGATGACGTGACCCTTAATAATGATACTTATAAGTTATTGGATATCTATATATCCAGTAAAATCTACAATCAGTATGGCCTGAACAGTCATTCAAAAATTAACTCTTGCTGGACGACAACACATTTTGCTCAGCATAGAACATTTGGCGAGTGTTTCTTCGTTTTCATTTCGTTGTTACTAATCTTGACAACATCATTTGCTACCTGGAAGGAATTGAACAACTCTGCAACTGATTCAATCATAATTAAATCCTTTTCTTTACGAAGAAATTTGCAATGGTTATGGGTAGCCTCAAAACCAAACTCACTGCGCTATCTGGAAGGTCTTCGGGCGCTAGGCACACTAACAATATTGATAGTGCATTCGCAATTACCAATAATACGAATGCCTGTGTGGAACACGGAAGATTTAGAATCGCAAGCCAACCATGTAATGTTTCCTCTAATTAATTCTGCAAACACTCATATGATACAATTTTTCTTTACTCTGGGAGGAATGGTATTCGGGATAAGCTGTCTCACTCACTTTGAACGATTTCCTGAATTCAAAATCATGTATTTCCTGAAGAAAATATTAAGGCGTTTGATAAGCCGCGGAGGAGCTTGTGGCCGTGGAGCATCGAGTACCAGCCCTATTAAAAACCCTCACTCCTCAACCCTGTATGCCCCATCCCCTTCCAAAAGAAACCTGTATTAG
>Merged.462.2 chr2L:1628982-1629069+chr2L:1630620-1630830+chr2L:1630891-1631168+chr2L:1631233-1631405+chr2L:1672402-1672558+chr2L:1675338-1675531+chr2L:1675636-1676119+chr2L:1691542-1691680+chr2L:1691761-1692083+chr2L:1692523-1693232 + extracted CDS from 544 to 1752
ATGCCTGTGTGGAACACGGAAGATTTAGAATCGCAAGCCAACCATGTAATGTTTCCTCTAATTAATTCTGCAAACACTCATATGATACAATTTTTCTTTACTCTGGGAGGAATGGTATTCGGGATAAGCTGTCTCACTCACTTTGAACGATTTCCTGAATTCAAAATCATGTATTTCCTGAAGAAAATATTAAGGCGTTTGATAAGGTTGCTACCAGCATATGCGTTCATTATCTTTTACCAAGCAACATGGTATAAGCGTATGAAACAGGGGCCATTGGAGTATAAATTTAACGATTACTGCTTAGAGCATTGGTGGACAAATTTATTATTTATAAATAATTATATTCAACCGACCAAACCCTGCCTTCAGTTCAGTTGGTACTTGGGTGCAGATTTTCAGTTGTTCCTGATCGGTTCGGTTTTACTTATGGCAGTGTGGAAGTATCCTCACATGAAGAATCCTTTGATAAGTATGATGATTTTGGTTGCATTATTAACTCCGGCTTACGTGATCTATAATACATCAACCGATGCAACCATGAATTTTGACATGAGGCATGCGTTGGCTGAGCTACGTACCTATGATCATTTTTTAAAATATTACTTGCCATCACACACAAATATTAGTAGTTATTTTTTTGGAATAATTGCCGCAATGATGTACATGAAATTTACTAGAAGCGATTCACAGCACATAATTAAACCATTACTTAAAAAACTGCTAACATTTTCGTTGGTAGTATTATTTAGTTTGAATGCTTTTACAACTTTCCTACCATTTGTTAACATTGATAACAAAAAATCTATCTTTAATGCGATCTTTGGTAGCCTCCTGAAATGTTCGTGGGGCTGTAGTTACAGTATATTATTTCTAGTTTTTGAACTGAAAAGTAAATCAAGGTTGATAAATGTATTATCGCATAATTTAATGCATTATTTAGCCAAAATAAGTTATTGTGTGTACATAGTGCAATACTCAGTTATATACGGACTTTACACCAATTTCCATGTTCCTATGATTTACGGAGGATTCAATATGCTTTTGTTGACATCTGCTATCATACTGCTAACACTTATTTGCGCAATGTTTCTTTACCTTGCGATAGAAGCACCCATCGTGCAAATCGGAAACAAATATATTACTTCACTATCAGCAAATAATACTAGTTCAAAGAATGTAATCGAGATAAAGCAAATCAAACAACTCTAA
>Merged.462.3 chr2L:1628983-1629015+chr2L:1629152-1629294+chr2L:1630620-1630830+chr2L:1630891-1631168+chr2L:1631233-1632137 + extracted CDS from 14 to 838
ATGTATCTGCTCGTCGAAGCTGCTAATAATGTGATAATACCGCAAATATACGAATATGAAGATTTTTACACGTGTCGACGAAAATTCAAAAACTTTGTATACTGTGTTAGCGATACTACACTTCAACCAAATACATCGAGCAATCTATGGAAACGCATATTACAATTGCAATCCAATCGTAGAAATTTCCCGCATGATCAACTGGAACGAGGATTGTGTCTAAACGAGTATTATGATGACGTGACCCTTAATAATGATACTTATAAGTTATTGGATATCTATATATCCAGTAAAATCTACAATCAGTATGGCCTGAACAGTCATTCAAAAATTAACTCTTGCTGGACGACAACACATTTTGCTCAGCATAGAACATTTGGCGAGTGTTTCTTCGTTTTCATTTCGTTGTTACTAATCTTGACAACATCATTTGCTACCTGGAAGGAATTGAACAACTCTGCAACTGATTCAATCATAATTAAATCCTTTTCTTTACGAAGAAATTTGCAATGGTTATGGGTAGCCTCAAAACCAAACTCACTGCGCTATCTGGAAGGTCTTCGGGCGCTAGGCACACTAACAATATTGATAGTGCATTCGCAATTACCAATAATACGAATGCCTGTGTGGAACACGGAAGATTTAGAATCGCAAGCCAACCATGTAATGTTTCCTCTAATTAATTCTGCAAACACTCATATGATACAATTTTTCTTTACTCTGGGAGGAATGGTATTCGGGATAAGCTGTCTCACTCACTTTGAACGATTTCCTGAATTCAAAATCATGTATTTCCTGAAGAAAATATTAAGGCGTTTGATAAGGTAA
>Merged.4662.1 chr2R:3743462-3744892+chr2R:3791519-3791822+chr2R:3791884-3792208+chr2R:3795420-3799448 + extracted CDS from 929 to 2140
ATGGCCAAACCATTTTCGCTACCCGAGCCCGGCCCGGGCGGAGGATCGTCCTCGTCTGGCGCGGGTCCGCCCGCCAACAACGTGTCTTCCAACTCGAACGCGGCTGCTGGCGGTACCGCTCCCAGCACTCCCGCCCTCCAGAACGGCTCGGGCAGTGGGGCGAGCCATCCGGCCAATCCGGCCGGCCCGCTCGGGCATCCACCGTCCGCTCCGATCCCGATGCCCGTGCCCACCTCGCCCCAGCAGTACCATCTGCAGCAGCTGCACCACCATCACCAGCAGCTGCAGCAGCACTACCAGGCGTACCAGGGCCCGCACGGTACGCTGATGGCCGCACCGCCCGGGTCGTCGGTCGCCGTGCCGGTGGATCCGCATCTGATGCTGCCGATGACACCGCCGCCGAGCGGGTTCGCCACCACCGTCCAGACACCGCAGATTCCACCGGTGAACGAGCAGCTGGTGCAGGCCCTGTACGAGGCCATCTATCGCTGTTCGCTTGGAGATGTCCCAACAACACCGCTGTCCCAGTCACCACCGAGCGCCTCCTGCAGTCCGTTCGCGAACGGTAACTTTTTCGGCTCGGGACAGGTATTCTTCCCCCGCACTCCGGCCAATACCGCCAACGGGCGTAATGGTGCGCGAGTGTTCTTCCAGCAGACACCGAACCCGGGCCCGCAGTACACTCCGGTGGGCAACTCCCAGTCGCAGCAACAGCCACCGCCCGGCTCCGCCAACAGTCATTCCAGCAGCAGTGGAGTAAGCAGCTCCGTCGATACGCCATCGTGCTCGTCCGGCACGCCGCACTATCATCAGGGACAGCTTCAGCCGATCCAGTTCAACTGGCACGACGACGGAGATTCGAGCGAGTCGGAAGCGTCCACATCGCAGGCCACTTCCTCGTCCGGCTGCAGTCCGCACTGTCTCGGGATGGATGGCAGTGGACCGAGCAGCTCGTTCAGTACGCCATCTTCGTCCACCGTCATGAGTCCGTCCTCGTCCGGTGGTACGCTCTATGCTGCCGTGCCGCCCCATCTCGACTACATGGCCGGCCGGGAGCAGCTGCAGGAGTTCCCGGGCAAGATCCCGCAGCGTAAACGCAAATCGCGCACACCAAAGCCGAAGAAACCGGGATTTCTGGAGCAACCATTAATGTGGCAGATGGCGGTTACCGCGGCGCTCATTGTGCTCGGCTGTGGATATCTGGCGGCAAGGTGA
>Merged.472.1 chr2L:1710343-1711140+chr2L:1760802-1763239+chr2L:1763448-1763501 - extracted CDS from 144 to 587
ATGACGGGCATGATATTATCATCCTTTATTTATCCAGTGGCGGATCTAACGGTAGGCGGACTAGGCGGTCGCCTAGGGCCCCGCCGATTAAGGGGCCCCGTAGATCGTCATTCTATAGTATTGCCGTATGGACAGAGTACTAGCGACAAGGGCCCCCGGAAGGATGGACGTAGGGGCCCCGAGGCTGGCGAATCAATTTTAGAGCCTATGACTGATGATCGTAGGGCCCCCCGACGCGTTCAAACTCCCAACAGCCAGTTTAGTGCCGCTACCACCTCACCCCCCCCCCCCACCCCCACGGACCACCATTTACCATTTACAGGGGGCCTCAACTCGTCTTACCGCCTAGGGGCCCCGATACCCTTAATCCGCCACTGTATGTATCCTGACCACTCTGACCACTCTCGGTTCCGTGTCAAGATCCTCATTGAGGACATCACACGCTGA
>Merged.473.1 chr2L:1710877-1711145+chr2L:1760807-1761095+chr2L:1761169-1761640+chr2L:1761726-1762114 + extracted CDS from 750 to 1082
ATGGGGTTACGAGGAACCGTTCAAGAAGATCCCCCGGAAGCTGTACGGCGACGAGTCGGGCTCTACCAGCACAATACGCTAGAGGCCCAGCCGGCACCGGGTGCCCCGATTGCGCCGCCGGACGGTGTCGAGGAAAAAACGTTGAAACGTTCGAGGCAGGAATTCAACCCTTCGGATCTGCATTATCCGCTGTCCCACAATAGCTGCAGCAGCAACAGGACCGAACCGACCGCACTACTGATTGCGGTCAAATTTCCTGGCAGGAGAAAAAACCCCACAAGTGTATCGATTTCATCGACGGTCGCTCGCTGGCAGCACCAACATACCACCGAATAA
>Merged.476.1 chr2L:9237450-9237822+chr2L:9238003-9238986 - extracted CDS from 139 to 897
ATGAAAAATTCGCAGAACGCCGGTCGCTCCCTTCCGATTCCAACAAACCGCGAGCTAACCGTCAGCCTCATCGGCTCGATAATCCGCTTTGCGATCGATGTGCCACAGGTCCTTGGGCGACGTGAGAATCTAGCGCCCGATAAGCTGTTCTTCCTGCTGCTTCCGATCGTCCGGAACCTCGGCAAGCTAATCGACCGCATCCGACACAGCTCATCTGTCGCGGGCAGAAATGCATCAGACGGTTCCGGTCGCTTTGAAATGTCCGGAGGCCCCGAACTGCCACACACAACGTTAACACGTCCGGCAGCCATGCACCCCAACAATGGTGCTGCACCGGTCTCAACAATACCAGCCACCGCGCCTACCAACGCAATGCTGTGGCAACATTGCCCACCAAACCCTCAAAGGCAACGTCAGCAGCAACAGCAGCTGCAGCAGCACGACCACCACCATTGCACCAGCACGTCAATGCTAATGAGCGACGAAGATGACGAAGAATCCTCCTCCGTTGCCTTTGAGATGCATCGTGATTCCATCCTGCCCGGCCCTTGCCGGCAGGTCCTGCGCCAGAAGGATGGTAATTACGCGATTCGCGAAACCACCGATACGCGCGGCGCCGATGGCACGTTTCAGCGTATTACCAAAACCATCAGCGGTCCGGACGTGATGATACTGACGAACATTACGAGCCAGCTGGCGGAGCTGCCGACGCTAATGCCAAAGGCGACCGTGGTCGACGCTGGGGCACGGACTGAAAAATAG
>Merged.482.1 chr2L:9419931-9420709 + extracted CDS from 188 to 571
ATGTACAGCAGACGAGAAGCAGTATCAGATGTTTTGGAGGAGCTTTCCAACGAAGAAATACGAAGACGATTAATTCTTTACGGCGGTCCAAATCTTCCCGTGACCGAACAAACCCGTGCTAGACTGCTGGATGTACTGCGAGAATACATCGACAAACCTCAGCAGCATAATGTAAGCAAAAGCAATTCCAGCGATGAGTCAAAGTCATCAAACAATGCATCACGAAATAATGACACGCGTTTGCAAAGTTCCACCAACGCCAGCACTTCGAACACAAACTCAGCGGCAGCTGGAGATCTGATCGGTGTACCACTTCATATTATTGTCTATAGTGGTGCTATCTTGATACTCAGTGTATTCGTGTATTACTTGCTTTATCTGTTTTAA
>Merged.4871.1 chr2R:5813087-5817769+chr2R:5819545-5821099 + extracted CDS from 5457 to 5945
ATGGAGGGAATTATCGAAAGCACTTACGTTGGCGACTATCTGGACAGCTTCAAGACGGAAGAAGAAGCGGCGTGTCAGATATCGCTTGATGTAAGGGATATTTTTAGGAACGGCGGATTTGAGGGGAGGAACTGGACCTCTCCAATTCTTAAAGAGTTGAGAAAGCTCCGCTCCAAATCCGCGGAAATACTTGACCGATCCAAAACAGTTCAAGCCCGGTTGCAGCTTGCTCAAGAGCACTACGACTGGGCAGGTGAAAACCTGAACAAGTGGCGAAATGTACTGTGGTTGGATGAGTCCAAAGTGAATTTGGTAGGTTCGGATGGGAAACGCTGGGTGCGTCGTCCATTGTATACCGCCTTCCGGCCACAGTACACTGTAAAAACCGTGAAGCACGGCGGAGGCAACATCATGGTTTTGGGATGTTTCTCTTGGTACGGTGTCGGTCCTATCTTTTGGATAAAATATATCATGGACCAACACAGATACTAA
>Merged.4943.1 chr2R:3247692-3248121+chr2R:3248184-3248637 - extracted CDS from 250 to 588
ATGGACATTCAGCTGCTGAACGACGATCACGAGAAAGCGATCCTGCGTGATCTGTGCAAATCGGGTGGATCGGAAAGTACACCGTTGACCACATTTAGCTACATCAGTGAGTACATCTGCTCAAACAACATCGACATTTGGCCGGGAGAGATAGCAAGCTCGTCCGAGGCGAGTGCTAAGCAGGAGTTGGACCACGGAGAACAGCGTTTACCCATTTCCGGATGCATTCATCAGCAAGTATACCTGCGATGCAAACGTGTGCTGGAGTCGATCATTGTGAGGAACGAACAGATTTTGGCCATGCTGCGTCAAAAATCTTGTCAGAAGAATAGTATCAAGTAG
>Merged.5111.1 chr2R:7283528-7284218+chr2R:7284594-7284672+chr2R:7296236-7296316+chr2R:7296419-7296569 - extracted CDS from 229 to 759
ATGAACTGCTGCTCCAACAGTTACCTGCGCGAGCGCTTGGGACAGCTGGGAAAGGACAACGACCGGTACTCACCCCTCACAGGATACAACCAAACGTCCACTTCCGCCTCCGCTACCGGCTCGAGCTTGGACTGTCTCAACCTGATTGTGCAGAGCATTAGCAACGGGGCGCAGCAAACAACAGCGCAACAACAACTGCTGCTGTCGCCGCAAACCGCTTCCACCCTGGCCGAACACACGCCATCGCCGGCGAACGGACCACCGACCAGCGCCGCCGCGATGGCACAGCAGCAACTGTACAGCAGCGGCTCGTTCTGTTCGCCCTCTCCAGCATCATCAACATCATCCTCGTCATCCTCGTCGTCGTCCTCCTCCTCCTCATCGTCATCGTCTTCCTCTTCGCCCATGTCGCCAGCGCCGTGCGCGGGATCGCACCACCACCATCACCATCAGCATCATCATCCACAGCACACAGGGAGCATGGGAAGCAACCGTGCCGTGGCACCAGCGACCACATCCGTTTCACTACCGTAG
>Merged.5113.1 chr2R:7559220-7559358+chr2R:7562467-7562595+chr2R:7565057-7565179+chr2R:7565351-7566704 + extracted CDS from 63 to 491
ATGCGGGGGTTTAGTGACTTGCCAGCCCAGCGACGAGACAAACGCGGCTCAGGCTACGTGCAGCGGTACACCACTGAGCTGAACGACTACTGCCGAACGGCACAGGACTGCCGACAGTACGCCCATGTGTGTGACACCCGCAAGCAGACGTGCGACTGTGCCGAAGGATACCGGCCGGACGAGATGAATCGGGCCTGTCTCGGGGCCGTTGGACGTCGATGTTTGTACGACAGCCACTGCATCACGAACGCGTACTGCAAGGGACAAATGATCTGTACGTGCAAGCGTGAGTACGGTTTCCTCACCGATGATAACTGGTCATGTCAAGCATCATCTGCGAGGGCATCTTCAAAAATCAACCCAACTCAACTGCTGCCACTCGTGCTCGTGCTGACTTGGTGGAGCGTACCAGGCATCAGGGCACTATTGTAA
>Merged.5113.2 chr2R:7559871-7561158+chr2R:7562467-7562595+chr2R:7565057-7565179+chr2R:7565351-7566704 + extracted CDS from 1098 to 1640
ATGATCTTTGGTGATTTAGTATGCTGCGTGCATTTTGTGGTTCTGTTGCAAAGCTGCATTGGCGCACTGGTGGCACCTCCGGCAGTGGCGGATGGGCCGGTGGCAGGGCCACTCCTGCAGCAGCCGCCGGTCGGGACGCTGCTGCCGACAAACCGTAGCAGCCGGTACACGGAACCGACCCTACCCGGAGAGCTGAACGACTACTGCCGAACGGCACAGGACTGCCGACAGTACGCCCATGTGTGTGACACCCGCAAGCAGACGTGCGACTGTGCCGAAGGATACCGGCCGGACGAGATGAATCGGGCCTGTCTCGGGGCCGTTGGACGTCGATGTTTGTACGACAGCCACTGCATCACGAACGCGTACTGCAAGGGACAAATGATCTGTACGTGCAAGCGTGAGTACGGTTTCCTCACCGATGATAACTGGTCATGTCAAGCATCATCTGCGAGGGCATCTTCAAAAATCAACCCAACTCAACTGCTGCCACTCGTGCTCGTGCTGACTTGGTGGAGCGTACCAGGCATCAGGGCACTATTGTAA
>Merged.536.3 chr2L:10182321-10183060+chr2L:10183137-10183317+chr2L:10183385-10183735+chr2L:10183818-10183867 - extracted CDS from 399 to 1283
ATGGAACTGTGGGATGCAAGAACCACCAAAGTTCAGTACAAAAAGATGATAGATATAATGGAAACTGCACCCGACATCGCTCGTGCGCTATTCAGAGGAAGCCAAACCCAATTTTGGGAGGAACTAACCACCCAACTTAACGCACTGGGACCCCCAGTTAAAACCGTTGGAACGTGGAAACGGGTATGGTTTGATTACAAGTGTGCTGTAAAGAAAAAGTTACTCGATAATAAAAATGCGTTAGCAGCAACAGGGTATGGTAGACGATTCGGCACTAAAACATTGAATGAATTGGAAGAACGCGTTGCCACTATCAGCAACTTAAGATCCATCGTGGTAGGAAATGGTAGACCTCGGTATGAAATCGACAGACAGATAAAAGATAATCAATTAATCTGTAACATGATAGCAGGAAACAAGAACATCACTAGTGAGGACAGTTCTGAATATGAAAAGGATGACGATTCACTACCCACAAGCTTAATAACTAGTCGTAAACGCAAATACACTGACATTGTGGTAGGACATAGTTTAACTCAGTACGAAATCGGCAGACAGGCAAAAGATACTCAGCGTATCAGTAACGTGGAAGCTGAAAACAGTAACATTACCAGCGAGGACAATTCTGAACACGAAAAGGATGGAACTCCTGCTGTACACATTTCACGACCTACAAGATTAAAAAGAGGCCGTAAACGTAAAAATACTGAAGCGGTTTTACAGCAAAATAAGGAGATGCTAGTCATGATGAAAAGATTTGTAGAAATTCAAGAGAAATCCTTCAAGTTACAAGAAAAAACGAATGACCTTCTTGCCGAATGTACTAAACAGCTTACAGTCTGCAACAATCTATTGGCAAAACAAACCAATATGTCAACCAATCCTTAA
>Merged.539.2 chr2L:10195914-10196770+chr2L:10196851-10196904+chr2L:10197002-10197125+chr2L:10197225-10197301+chr2L:10197397-10197646+chr2L:10197728-10198064 - extracted CDS from 826 to 1545
ATGAAACCTGTCAGTGAACCCAATCGCAATCGGATTTCACAGAACGATGGAGTGCAAGATATATCTATACAGATACAGATATGTAAAGAAAGAATAAGGAAACTAGAGGAAAAAAATCGATACCTGAAGCAAGTTATAGCTGATAAGTTAGACATTATTGTAAAAGGCTCAACCAGACAGGTTCAGCAAATGGAGAAGTTAGTTTCGACCAGAGCAGGATCTCCACTTTTAGAGCCATTTCCGGATCCTTCCTTTACCGCAAAACTTTCAACTCCGGTAAGTTTTCACAAAACTGTGTTTGTGTTGAATCCAGTGGAAACTGAGGAGGAACTGCAAAAGCTAGAAGATATCATTGGCTCAGATCCTAAGTATAGAGAGCAGGTCGTAGAATACTTGCAACGAGATTCCACCCGAACTGACCTTGAAAATCGACTGCACGATGCAATTGATATGCTGTTTTGTAGGCGCTTGTTTGCTAGCATGAGTTGGTCAGGAATCAGTAGGAGTGGAGTTCCAAAAATTCAGTTAAGCAAATATGAAAACATTATTCGACTGTTTCAAACGGTTGGCACTACTGAAAATGATAAACCATGCTTGCGTTATATAGCAGAGTATTTAAAAAACAAATTAAAGCATGCTAAATCACGTATTCACATACCGAAAATGAGGAAAACATCCAGCCACAAACCAGCTAGAAACGCTATTTCTGATGCTATCGCGTGA
>Merged.5655.1 chr2R:16374187-16374741 - extracted CDS from 116 to 472
ATGCGCTTCCTAATCGTGCTGGCCATGCTGGCAGCGGTGGCCGTCGCCAACCCGCTGATTAGCATTCGAGTCAACGTGGAAAGCCCGGACGGTGAGGTTCGTCCACCGGGACCGCCCGGGCCGCCGCCGCCGCCACCACCACCGCCCGGTCCGGGACCGGATCCGGAGCAGCCGCCACCACAGCCCTACAGCCCGAACCAGCTGAAACGTGACGTGCTGCCGACCGACGCGGACGTGGTCTTCCCCGCTAACGAACCGAACCCGGCCGGAACGCTGGTCAACATTGAGGTATTCGTTGACAACCAGCGCCAGGGCAATGTACCGATCATCCCGGACTATCCGCCACCCCAGCCCTACTGA
>Merged.5977.1 chr2R:18237777-18239592+chr2R:18251439-18252269 - extracted CDS from 485 to 820
ATGAACACCCGTCAGCTGTTCGCGATAGGGCTGATCGTCCTGCTGGCCGTCGCAAGCGTGTGCGATGCGCGGCGCCGCTTCCCGAACCGGCGGCGAGGCCCGTCGCGCAAAACGCTCAAGCAGCTGTACTACGAGTCGCGGGAAACGAACACGCCCAACTTCGTCCGGCTGGTGCTGATGCGGCTGATCTACGGCATCGCGACCCAGATGGGCGTGGAGGAGCGGCTGGACAACGTGTTCGGCGGTGCGTTCGTGCCGCCGAACGCCGGCGACGACAGTTCCGACTTTTTCGACGTGCTGAGCGACGAAAGCGGCGAAGACTTTAGCTTCGGCCTGTGA
>Merged.6061.1 chr2R:19938947-19940518 - extracted CDS from 1121 to 1540
ATGAAGGATCGAAGTGCAGCAACCATCCTTATTACCGTATCGTTCGTCGTCGCCCTGCTGGTGGCAGCGAATGTACCGAGCGCGACCGGTTCCCCACTGCCTGGGTTGGGCGGCATGCCCGCGGACTTTACCGGCCTGGGGCACGGGTTCGGCGCACAAATTAGCAACATCATCAAGGGCAACACGTACGACCAGTTCGAGCGAGTGATGCGGAAGCTTTCCAAGTCCGGCCGCAAGTCCAGCTCGGAGTCTGGGGACGTTTCTAGCGCCGAGAGCGACAGTTCGTTCGGCATCGGTGGGTCCCAGTTCGGGCAGCTGTTGGAGATGCTGCAGCAGCAAATGGCCCGCCAGCAGGGGCAGGACGCGGGCGAGCAGCCTGGTAATGCGGTCCCGTTTGCTGCCATTGATAATAGTGTCGATTAA
>Merged.6062.1 chr2R:19937425-19938395 + extracted CDS from 183 to 881
ATGAAGCATTTCCTACCACTGCTCGGTTTGGTGGCGCTGCTCGGTGCGGTCACAGCGGGACCGATATCGATGAGCAACAACAACATCGGCGACATCGTGAAGGTTAACGTGGACGCCGACGTCGATATCAAGAGCGAGATCAACGTGGAGCTGGTGAATGTGATTGCCGAGCTGCTGCTGGAGCTGCGCGATGTGAACGTGAACGTTTGCCGGGGATCGTCCTCCGAATCGTCATCCTCCTCGTCTGAGGGCACCAGCGAGGAGACTAGTGAGGAGACTAGTGAGGAAACTAGTGAGGAGACCAGCGAAGAAACTAGTGAGGAGACTAGCGAGGAGACTAGCGAGGAGACTAGCGAGGAGACTAGCGAGGAGACTAGCGAGGAGACCAGTGAGGAGACCAGTGAGGAGACCAGCGAAGAAACCAGCGAAGAAACCAGCGAAGAAACCAGTGAAGAAACTAGCGAAGAAACCAGCGAAGAACTCAGCGAAGAATTAAGTTCCACTACCATCACTACCACCGGCACTTTGCCAACAACGGGACTGCCTGATGCCATGCCCTACCAGCAGTTGGTGCAGTCGCTCGTGAAGACCAAACCGGACGGTTACAATGCGCCCGGCATGACCAAGGAGCAAAAGGAGCAACTGTGGCGCCAGCATGTGGAGCAGCTGGTCCAGAAGCACATCGTCGATCGTCAACCATAA
>Merged.6188.1 chr2R:17345586-17345679+chr2R:17345751-17346354 + extracted CDS from 16 to 603
ATGCTACGGTGTTTAGTTGTGTGTTTTATAACAATTAGTATGTTTGCATCGAAAGACGCATATCAGAAAAGTTCTAAACCAGTCTTTTTCAAACGATTCGAATGTGTTGGTCAACCTATCCCCTCTGTAAGACTAGTGAAATGCAATCTAGACAGTCCTCGTCATGGCCCTCAGGTAATAAACATCGTCGCCAACGTGGAACAGCCACTTCAAAAGCTATACGTCAGCACGAATATATACGTAAAGAATCGTCAAAGTCTTATAATTGTTTACGGTACCACCTTTGAGTACTGTGAGTTTCTGATGCGCAACGAGTCCCGATCAAATAATCCTGTTGCTGTGCTCATCTACAACTATGCCAAGCACAACTTCCCCCAAGTACTTAAACCCTGTCCAATAGTGGGCTGCTTTAATGTGAGCGGTCTGGTGGTTGATAAAAACCTGATTCCTCCGTTCATTACGCCCGGCGGGTACTTCGCATCGCAACGGTTCCACAACAAACGAAACGAAACTGTGTTCCATTACGAAACAGAGTTTTCCGTTGCCACACCATCAATATTCAACAAAACGATGTCTTTATTCACATTATAA
>Merged.6302.1 chr2R:22676184-22676528+chr2R:22676598-22680297+chr2R:22680386-22680808+chr2R:22680882-22680972+chr2R:22681059-22681517 + extracted CDS from 325 to 4662
ATGGCATATTTTATGGCAAACGTTCCCGATCTCCGGCTGTCGGATGTTGACGAATTGATACGCGAGACGGCGATGGACGACTCGAACGGGCAGAAGATTTTGGAATATCTCCGGCGCAAGCGCGGCGGTGCCAGAGCGCGGCTGTACGATGGGTCGGATAATTCGTTCCACTTCCGGTTGGATCATGTGCAGCCCGTTACAGTGCCGCAAGCAGGCAACAGCAACCGCAGGGAATTACCAACCGCACGCAGCCCAGAAGCAGCAGCAGCAACAGCAGCAGCAGCAACAGCAGCAGCTGCTCCTGCTGCTGCTCCTACTTCTCCTCCGGCAAGCAGCAGCGGTGCACTGATTCAACCGTTGGCAGATCTGTCGGTCGACAACCGCGTGTCTTCCTTTATCACTCCCGCTCGACTATCGGTCGCCCTATCGCCGGTGCGTACCGGTGCAGGAAACGCGCGATCAACGATTGTAACTAGTCCCACACGCAAGAGCACGGTACACGTAAGCCCGTATGTTTCGCTAAAACCCGCCACAAACCTTCAAAAGCAACTCTTGTTACAGCAATACAAGCGAAGCAATGATATGAAATTTGAAGCCTTACGACATGCGAGCCATCTGGCGTCGAGCACCCCGATCGCGGGCGAACAGGCTAATCGAAAGGGGCAAAATTTGCTCAACTTCCGGGAAACGATTTCCCCTATCCTAGACGAGCAGGTACCGGGGACGCCAACTCACCGTCCAACGCGAAACAGTTACCGGGGAGAGCAAGGGACGCAGGTAGGACCGGCTACCATACAGACGCCGGTGCCTGCCACCCAAGACGTACCGGACGGGACGGAGCAACAAAATGGTCGTGAAAACACTCCACCCCGGGAACAGAATGCGTCGGTCGTTATACCGGAAACTCCGAGCCCGGTGCGTCGATCACCCCGTCAACCATGCACACCGCTCAGTGGCCTTTCGTTGGCGTATCGCGAACATATCAGGGCGGTGCCGCTGGTTAAACTGTTGAATGCTTCGCTTGATGATCGGGACAGTGCCTTGACGCCATCCCGCCGCAGCATTCTCAAAAACGGGCTCGGAAACCATGTCCCTTCGCCTAGGAATCGTGTGAGCTTTAGCGAGAAGTTAACCGTAGTGCGTGAAATTTCGCCCCGGGTCTCGCCTGACGATGCGCAGATTACATCGGACGAGAGTGACGAAGAGCAAGCGAATCAAGGTGTTTACAGGTCGCGAACATCGGATCGGGGTGTGACACTTCAGCGATCCCGACTCACGTTCGATTTCGAGCAAGAGCCGGCGCCCGTTTCTCCTACCAGGTCATCGAAGAGGCTAGAGACGGCGCCCGTTTCTCCTACTAGATCTTCAAACAGACCCGAGCTGGCGCCCAATTCTCCTACCAGATCGTCTAACAGGTTTGAGCCGGCGCCTGTTTCTCCTACTAGGTCATCGAACAGACTAGAATCGAATACGCCCGTTTCTCCTACCAGGTCGTCTAACAGGCCTGAGCCAGCGCCCGTTTCTCCTACCAGGTCGACTAACAGGCCTGAGCCAGCGTCCGTTTCTCCTACTAGGTCATCGAACAGACCCGAGCAGATGCCCGTTTCTCCTACCAGATCATCGAACAGGCAACATGTGCAACAGGCTACCAGTCCAAGCAAAAGAAACCCATCGAATGGCCCTGAACCAGCACAGAACCAACGCCAAAGGTCAGCTGGCATCGAAACCAGTGCACACAAAGATACCGAAAATGCACAACACTCCCGGCGTTTGTTTGGACAGGGTCGTTCGAACGCGTTTGATGATGATGGTGGTGGAAGCAAGGATCCTGCATCGCCCTCCAGATCCACCGAGAATGTCGCACGTTCGCCCACACGACCGCCATCGGCTGGTGATCATCCTGCACGCCCGGATCGACAGCTTCCTCGCTCATCGGCGAAAGCGTGCAACAATCGTACCAACAGAAACACCATCAACATGATCATGGACGACTGGGACGAGGGAGCAACATCTCCGATGGAGGTAGACCATGAGCAAGGTGAGGCTGGCGAAGGCGAAACAGCGCACAGAACGATCACGGAAACGCTTGCCATCACAAACGTGGCCACGCCGCGGACGGTCGTGATGGATATTCTGGAACCACCGTCCGCCTTCTGCGATGACGACACAGCCAACGACAGCGACAGTCGACTGCCTACTGACCAGGAGGAGCCAAACAACCAAGCGTCACCGGGCTCGAGCGATTCGGACTCATCGCGTAAACGCAAGCAGGACAATTTGCGTGTGTTGATCACGGCTGTACCGTCGCCAAAGCAGTCGAAACTGTCACTGCCTCAACCGGTTGGTAATACAACACTGCCAGTACCTCAACATTCCGAGCGCTTGGTCAGCGTAAACTCACCGCACGATCATGTGCCGCTGGACATGATACAGACGGTCGATATGATACACAGCAAAGTAAATTCCGAGCTTCTCGAACCGAAACCGGGGGGCGATGCAGGGATGGAGCGGCGTATCACTATCTGCAATCCGCCGAAGCGGCGCGCCACCAAATCGAAGGTGGACGCTGATACGGAAATTTACTTTCAAACGGTCGAAAACACTTGCTCTCAGGAAGGGCCAAAGGCCAAACAGCGGAAGGAACGGCGTAAGCTATTTGTGCAGGAACCTGCCGATAGGATGCCGGAGGACGAAGAGCGTCAACCTATACCATCACCAGTACCGCTGCCCCTGACGCAAGAGCTCGTCGATTCCCAGGAACAACGGGTACAATCAAAGCAAAAGCAGCAGTCGGTTAAAGAACTTGCTGTTCTTGTAAAACGCTTATCGGACGTAACCATTACCAGGTGCATCCAGTCACCGGATCGGTCGGCCCCGAAGGTTGCAGCGACTGCCCGCTCCTCCCCCGTTGCATTGGAAAGGGATGAAGAGTACGATAGTCCCGTCGAGCTCGCAGTGCGAGAGAAACAGAACGAAGAACGGAGTGAAAAGAGCGATCGGACGAAGGAGGAGAAACGGAAAAAGGAAACGTGTAGTCCACCCCAGAAAGTGGAGCGAGCGGCGAGCCCGAAAAGAAAATTAAAACCGTCCGGACCGTCGAAGAGGAAGAAGAAGGAGAAGCCACCCGCGGATGCTAGTTCACCGGAGCCTGCCGCCACCGAGCCGATGAGCGGTATGGCGCAGAAGTATTTGAAGGATGTGTCGAACGAAATACGGCAGCAGATTGAAAGCGAAGGTCCACGGCGAAGCCACCGTAACCGACGGTTGGCGGATGAGGTGCTGCGCAATAATCCCGATATCGCCCGGACCGATGCACCGCAGTACGTAATGCCGAACATGAAGGATATGTTGAAATACTTCCAAAAGTTCGAGCGGACCAGCAAGAAAGAAGGCAAGAAGGGGAAGGAAAAGGGTAGCGGCTCGAAAAAGGAAGCAAAAAGAAAGCCGGAGCCATCGAACGAAAAAGACGGCGGAATTGCAACGAAATCGTCGGAGAAAACGGACAAAAAAGCACGCGGACGGTCACGGAATCAGAAGGAGGAAAGGTTTGATTCGGACGGATTTCGCATACCACCCGCACCGGCGGTGGCGTCGGGAGCAAGGGAGGGAGGGAAAACAGCGAGCCGCGAAGAGCCTTCGGAATCGTACTCTTTATCCGCGTCCAATCAACAAGAACAGGGCACATCTAGCGATTCGGGCCTTTCGTCAGCGGTGATGACGAACGACGATGCTACGAACACGGTCGAAGCAAATGAACGATCGGAAGTTTCGAATCCCTCAAAACAATTGTCATCTAAAGCCGATCGTACTGCTTCCGCTGCCGCACCACCGAATACAACTGCTGCATCGTCCTCCTCATCCTCCCCATCCGCTTCCTTCTCCGGTGCGGATATGCTGGCGGAGAAGCGCAAAGCGATGGACTGGATGATGGTGCTGATGGAAAACCGGCAGAACCGTGCGGCTGGCTTGCCGAACGTCGAACTGCAGGGCTTCACCCATCTGTCCCTCGAGCATCTAGCGTTCCAGCGGTGCAAAGGCATCGAGTATTCGTTCTACGTCTACTCGAACAAGGACAATTTCGGCTTTTTGCGGGTTCTGCCCAACGTGACAAAGAAAACCACATTTACAAAGCATTGTTCGCTGAAATTTCTCATACTCAGTGGCGCGCTTAAGTTCATCATTAATGGGTACGAGGTGAACGTTGTTGGAGGCGATTTCTTGATGATTCCACCGAGCACAACATATAGCATGGTGAATGGATCGGAAACAACGCTCATGTTTATGATAAAGGCAACCCTGCCAGAAAGCCAAGCAGAAACCGATGGCCAAGGAAAAAGGTAG
>Merged.6382.1 chr2R:24131080-24131625+chr2R:24131700-24131830+chr2R:24131906-24132084 + extracted CDS from 454 to 795
ATGTCGCTAGCTGCACCTCAGCAGGCAGAGCCGATCGTGAAAGACGATATCGCAGAGATACGAACGATCGTGACGGATCTGCTCGCGAGTGGTGTGCAAATCAACCTGGAGCAGCATCAGACCCGATTTGTTGACGGTGACACAGAAAACCTGATCATAGAGAACTTTCTTTTTGCGAGCGAGGATGGACTCGTTTTTACTGTAACCTCGGAGCGAGTTCTAGATAAAAACTACCAACCAAAGGTGGTGTCCTACTTCGATGTGACAGATGACGACGCACAGAAGGTTCTGCTCTCGCTGCTTGGTGGAGGAAACATTAAGACGTTAACCATCAACAAGAAGTAA
>Merged.6383.1 chr2R:24135269-24136323+chr2R:24136395-24136620+chr2R:24137461-24137558 - extracted CDS from 184 to 990
ATGAACGTGAACTTGAGGAAGCTACTCGTAGCCGCCGCTAGCTGCTGGTTGGTGCTCGTGTGTGGATCGCCCGAGCGGGTTGCAGGTGCCGGCCAGGCGGCCACCGTCGACGGTATACTGCGGTCGGTTGTTGCAGTACGTGCCCAGCTGGAACCGGTGGCGCAGAATCGTTTGTCCCAGCGAACAACGCCGATTAGACAGGGAGGCTTGTCCTGCGGTGGAGTGATACGTGTGCCAGGACTGCAACGGTTGTTTAACTGTGTTACTCCCGATCGGGTTGTGTTGCAAACGGGAGCAGCACCAACACCAGTAGCACCTCCTCCCCAGTTCACTGTAGAAGCGCGTGTAAACGATAAACCGCAGCAGCAAAGCACGGTGGAGATAATCGCCTCGGATCAGCGAGCAACATGGTCAACGTACAGTGACGGAACGCCTTCAGCGATACAGGGCGGCAACGGTCCCCTGTACCAAGGTGATCCGGCGATAGGTGCGAATCCTCTCGCACTGATCATCCCCACGCAGGAGCAGTTGCAGCAATTCCAGCAGTGGCAACGACCGTACCAGCGTCCCAGCAAACCGGTGACGACCACCACAACCACAACCACCACCGCTGCTCCAGACGTGGATGAGATCTACTTCCCGCCAAGTGTTGATGAGCCGGTACCAGTGCTCGGAACGGTACGTTCTACGCAACATTACACCACAGCGGCTCTGCGGGAGGCTCGATCGCCGAACGGGTTCCATGGGAAACGAGCAGTTGGGCCAGTGTGGGAGGCAACACGAAAGACCCGTCCCTGGAGGAGGAAGTAA
>Merged.6387.1 chr2R:24132261-24132856+chr2R:24132936-24133036+chr2R:24133117-24134738 + extracted CDS from 264 to 821
ATGTATCGTTGGCAGATATTCGCGCTACTGCTGCTGTCGATCGGCGGTGTCATTAGCATGACACTCGGCAGCGTGTTTCAAGTGTTCTCCGTACCCTTGGATACGCTGGACGTCGGCGGCTACTGTGATCGATTAGCGAGTCAGCTGGAGGCGACGGGTACGTCGATTATTGTGCTACAAGTTGGCCGGCCCAGCCAGGCGTTCGAAATTGTTGCGGGCGATAGTGCAAACACGACGCGAACTTCGAGCTGTGAGTTTTTGGACAGTGACAATGGTACGAGCGAAGAGTATGCTAGTATGAGGGATCACATTGTGCAGCAAATACACGACAGTGTGGTTGAGGTGATAAAGCATCGCATTGTGGAGTACATAACCGTGCTCACCGTGGACGGTGAATACCTGCTGACCCTTGAGCGAACCGGTGACTTTGAAGAACCAATTGCACTCGAGCCAAAGTTTGGCGGTGTGAGTGCCAAGGAGAAGCTTCTCCTATCGCTCGTCGGTGGTGGCAGCGGTGGGCGTATTAAGAGTTTCGAGCCTGTGAAAAAACCTGAGCCGTAA
>Merged.6388.1 chr2R:24132518-24134775+chr2R:24134854-24134998 - extracted CDS from 68 to 583
ATGGTGAAGATACGATCGGTGGTGTTTGCTGTGTGTCTAACGGTGGCAGTGAGTCTCTTCTGTCCAACTACAGCACGACCACAGTTTTCCTTCCTCGGAGGCATTGGAGTACAAACCCCAGTCGGTGGAGTGCATTTGGGTGTACCGACGGGGCTTACCGTTAATGTGGGCCGGCAACCTGTGGCATCGAAAAGTCCAGCAATTGTAACGCCCTTGCCCGAAGTTCCACAACCAATCGCGGAGAGCAGTGGTTCTCCTGATGAAAGTGTAGGCACGCGGATTGATGGAGCTTCCGAGAGTGCACCGGACGTAACGGAGGCACCAATTCACATGGAGGTGACCGAGCTTTCCCCGCCGGGCGAAATTCCCTGTCAAAAAGTGGAACTACCAAGTGATCCTTCAAACGAAACAAACGCTGACAATGAGGAAGGCAACACGACGGAGCTGCCGTGTCTAGGGATTGGTGCAGGCAACCGGATTAGTCCGAAACAGGCTGCATTACTGTCACTAGTTGGTTAG
>Merged.6401.1 chr2R:10785319-10788772+chr2R:10788888-10789142 - extracted CDS from 474 to 773
ATGCTGCGTGTGCCTTCCTCGTTGCCCTCCTCCCCCTCGACGATCATCACCAACATCGAGCAGGATCGGGCGGAACGCGACATACCGATGGAGATGGCCGCACTGGTTGTGTTTGATGGGCAGCATGGACCGCAACACCAGAACCGGTTTGTGTGTGCCGGACCGCCCGCTGGCTACGAGCGCCCGCAGCAGGGACAGGGAGGATCCGGCAGCTGTGGCCACCGGAAGCATCGATCGGCCACCGCGGTGCTGATGCTGATGGAACGTTGCTCGAACTCGAGCACGGAAACGTTTGACTTTTGA
>Merged.6581.1 chr2R:26256925-26257124+chr2R:26257190-26257327+chr2R:26257393-26257440+chr2R:26257517-26257567+chr2R:26257640-26257696+chr2R:26257777-26257833+chr2R:26258149-26258418+chr2R:26258486-26259582 + extracted CDS from 818 to 1366
ATGCCTCCCCGACCGACGACGACATCAGTTTCGCCTTTGTCGCTCTTTGGGTATCAAATGTACTCGTTACCGTTCAGCTTTTTCAACGCCCAACCCCCAACGACCGTAGCCAACAGCAACACAACCGACACGTCCAACATGACAACCACTGAGAATCCTGCCGTAAGCTCCAGCACAACCGAAGCGACCAGCACGATGAGCACCACGTCGTCCAGCAGCACGGTAGCACCGGGAGCGAACGCAACCACCACCACCGCCGCCGCCGCGGTGGAGTACGAAGAGGAGCCCCAAGAACAGCCAAACCCGCCCGAATATGACTACCCGGAGGAGCAGCACAATGCAACTACACCGGTGGTAACGACGGTGACACCCGTCACGGAGTCACACAACAGTGTGTCCTCGACTGCCGGTCCACAAATGGTTCGGAAGCGCCGTAAAAAGGTCACCACGACCACACCCGGCCCTAGCCCGGGAATGATACGGATTCGGGTGCGCAGAAAGCGCACCACCGTCGCGCCAGCAGTCGACGCGATTACGGAGAGCTCGAGCTGA
>Merged.6581.2 chr2R:26257953-26258418+chr2R:26258486-26259582 + extracted CDS from 463 to 1011
ATGCCTCCCCGACCGACGACGACATCAGTTTCGCCTTTGTCGCTCTTTGGGTATCAAATGTACTCGTTACCGTTCAGCTTTTTCAACGCCCAACCCCCAACGACCGTAGCCAACAGCAACACAACCGACACGTCCAACATGACAACCACTGAGAATCCTGCCGTAAGCTCCAGCACAACCGAAGCGACCAGCACGATGAGCACCACGTCGTCCAGCAGCACGGTAGCACCGGGAGCGAACGCAACCACCACCACCGCCGCCGCCGCGGTGGAGTACGAAGAGGAGCCCCAAGAACAGCCAAACCCGCCCGAATATGACTACCCGGAGGAGCAGCACAATGCAACTACACCGGTGGTAACGACGGTGACACCCGTCACGGAGTCACACAACAGTGTGTCCTCGACTGCCGGTCCACAAATGGTTCGGAAGCGCCGTAAAAAGGTCACCACGACCACACCCGGCCCTAGCCCGGGAATGATACGGATTCGGGTGCGCAGAAAGCGCACCACCGTCGCGCCAGCAGTCGACGCGATTACGGAGAGCTCGAGCTGA
>Merged.7122.1 chr2R:30198436-30202150 + extracted CDS from 2159 to 2833
ATGGGGAAAAGTGTTTCAGGGTCGGTTATTACACTGTGTGGCCACGCTTTTTTGCGTGGCCGCCTGGCAGTGGAGATTGTGCAGCCTCTTGTGGCTGCCTGCACTGTATGTGTTGCGTTCGCACATATCTGTGTGGGCACGACGATTGGTACTAGTGATGTGCTCTCTGGAGCGTACCTACGGCTCCGATCCGACTCCGACTATTGTAAGTCCGGTTCCGACTACGGCAAAATAGAACCAATAGATCCGCCCGGAGTCGGAGTCGCCCGGAGTCGGAGTCGCCCGGAGTCGGAGTCGCCCGGAGTCGTTCGGAGTCATTCAGAGTCATCGGAGTCGGAGCCTGAGTCATTCGGAGTCGATCGAAGTCGACCGGAATCGGAACCGTCCGGAGTCGTTCGGAGTCGTTCGGAGTTGGAGTCGTCCGGAGTCGTCTGGAGCCGCCCGGAGTCATCCGGAGTCGTTAAGAGTCATTGGAGTCTGAGTCATTTGGAGTCGTCTAGAGTCGATCGGAGTCGACCGGAATCGGAATCGGTCGGAGTCAACAGGAGCCTTGGTTCAATGTGCTTGACTCCGGACGACTCCGAACGACTCTGGACGACTCTGGATGACAACAGACGACTCCGGACGACCTCGGACGACTCCGGACGACCTCGGACGACTCCGGACGACCTCGGATGA
>Merged.713.1 chr2L:13387740-13387926+chr2L:13388113-13388911 + extracted CDS from 270 to 584
ATGGGTAACCGGAATCGCACCCACGGCTCGGAATCGCTTCCGAGCATTGCTACTCCGGCCCCGATTCCGAAAAATTCAAACTGTAGATTCCGCCCGGAGCCGTCGGAGCCGTCTGGAGCCGTTCGGAGCCGTCGGAGCCGTCCGGAGCCGTCGGAGCCGTCCGGAGCCACTAGTCGGCAGCTGGAGCCGTCGGAGCCGTCGGAGTCGTCCGGAGCCGTCCGGAATCGTTGCAGCCGTCGAAGCCGTCCAGAGCCGTCGGAGCCGTTGGAGCCGTCGGAGCCGCTAGTCGGCAGCTGGAGCCGGTCGGTGCCGTCGTAG
>Merged.716.1 chr2L:13407802-13408376 + extracted CDS from 70 to 561
ATGGGTCGCGGAAAGCACTGCACACCAGAGGAGCGAAAACATATTCAGGGGCTGTTTCGTGAGAACGTCCCAATAAAGACAATCTGCAAGGCGTTCGACCGTTCGCGGACGTTTGTGAACAACGCCATTCGTAGCGAGGCTACGGGTAAGTCGACAGGTCGTCCGCGAAAAACAACGGCTAACATTGACGCGCAGATTGTTAAAAAGAGCAGGGCGGACCCTTCCAAAACTTGCACTCGAATCAAGCAGGAACTTGGATTGCAAGTTTCGTCGAAGACAGTGTCTCGCCGTTTACACGACGCTGGGTTCGGTGCCGGGAGAGTTCAGAAGCGGAAGGAAGGTTCGGAAGCTGCCGCCGCACCACGGAGAAGCGCGCATTCGGTTTGCCGAAGAACATCAGCAGCTTCCGGAACCAGCAGCTCAGAACCAGCATGCACCCTCAGCCGATGCGCCATGGGCACGCTGCCAGGGAAACGCATACCCGTAAGCACATGA
>Merged.7386.1 chr2R:34397905-34400014+chr2R:34400514-34400549 - extracted CDS from 45 to 716
ATGCCCAGCAGCCGGAACTCGCTGTCGCCCAACCTCACCACCGACGTGGTGGTGATGCTGGAGAACAATCTCAACGGGCGGCCCCGGTGCTACACGACGTCCGCCACGACGCTCGCCACGAACGTGGTGTCCAGCAACTCGACGGTGACGGAGAACAGCTTCAAGATACCGCTGATCAGCATTGACAGGCCGGACCGGTACGGTCCACCGCCACCGACCAGTCCCAGTCCGAGCGGGGACAGCTGCATCAGTATGGAGCAGGCGACGAACGCACTGTCGAACGGTGGTGGTGGTGGTGGCAATATCACGCAACAAAGTAATGTTAATGTTAATAATAATAATAATAGTACGGTTTGCAACAATAGAAACTATGAGAGTGCGACCGTTTTCCCTGCCCCGACGCCGGACGGCGAACCGTCTCCATCGTCCCCGCTGCTCGTGCTGCCAGCCATTTCGATAGTGCTGCAGGAGGACCACCACAACGAAGCAAGTGCTACCACCGAACCGAACCAGCCGGGTGACCCATCGCACCGGGAGACAAGCCCGCCCGACCAGGCTGGGGCCACCCCGCCAACGTTCCACTATCAGCCGAACCTGCTGGTGCAGCAGCGGTGCGGCGAGATGGAGGAAGCGGTCGTGCTGCTGACGGAGACGAAGCGTGAAACGTGCATTTAA
>Merged.7603.2 chr2R:37421664-37421940+chr2R:37422022-37422149+chr2R:37422218-37422315 - extracted CDS from 94 to 447
ATGGAACCAAGCACTGTGGTGTCGGATGAAATTCGTGAGTTACAGGATGCCGTCGTGACCTTACGGTTGACTATTCCATCGCTCTATAAAAAACTTTTGCTAAAAGAATGTGAAATTGAAAATCAGCTGATTAATGATACCGATGTGTGTGTGCCGAAACAGCCTGTCCAGGAATTGAAGAAGATAGAACGGATACCGAAACAAATATTTCCCGCCCCGGATGCAGCAGCTGGCGTTCAGGAGGTGCACAATTTACTAAACATAATGCACAAGCTCTCCCTACGGAACAGTAATGGTCGCCACCGGCTCGTCAACAATTCTGCAACTCGAGAACGGAATGAAGCTCGGTGTAAATAA
>Merged.7628.1 chr2R:36778293-36779047+chr2R:36779200-36782398 + extracted CDS from 3445 to 3786
ATGGAATCGAAAACACTCATATACAAACCAACACACGCGAAACAAAACAAAAAAAAAACAGTTTTCTATGCGCACTACGAAGGACATCTTCCGCCCGGCGTCGTACATAAGCCGCCGATGCGCTACTTTTCAGAGGGATCCGACGATGACAGTATCGCCTCGTCGCAGCACACTATGCGCCATTCGCTAGGTAAGCATAAAGCATATATATACACACACACACGCACACACACGCACACACTCAAATACACTTCCACATGTCAACAACAAATATTTGCTATAATACATACGGTTGCGATACGAGAAGGACAGAGCATCGAAGTAGCCGGCCAATGGTCACTCTAA
>Merged.7885.1 chr2R:39810840-39812607+chr2R:39814043-39814332+chr2R:39814489-39814719+chr2R:39814863-39815129 - extracted CDS from 629 to 1525
ATGAAGCTGTTCCAGTCGGGCAACAATCGGTGCATCAAGGCGTCCGAGTCTACGGACAGTCATTCGACACCGTCCAGCTACCGGGGACCGAGCGAGGACTTCGATCTGGTCGAATGCATGCCGGACACGATGGACGCCATGGCGGTGAAGGCGACTGAGCAACCGCCGCCACCGCAAACGTTCGTGCAACCGGTCGTCGCATCCGCACCGGTCGCTCACCATTCAACCATCCTGCCCGCGTTCAAGTTTGCCGAGCCGCGCGGCGGAAGTCTGTCGCAAATATCGACCACCATGTTCATCCTGCCGAACTACCTAATGGCGGGCCCGCTGCCCGGCACCCTGTCCAACCGGCGCCCCAAGGATGCCCAGGGCTCACCGCTGCAATCGGGTGACAATCTCACCATCACACTCGCCACCACCGACATCCCCGGCAGCAGCAGCAGCAACATCAACGGTAACACCCCGCCCATAACAAGCAAGATGGAATCGCCCAGCCCGGTGTACTATTCGCAACATCTGCAGCCCCACCAGCACCACCAGCAGCAGCACGTGCCGTACGGTGTGAGCACCTCCTGTGGCCAGTGCACGACGCTCGGATGGCAGCCGGTATCCGGCGGTGTTATTGGTGGTGGCACAGCTGCCGGCCCGATCTATGGTGGAAAGCTGCTGCCGGTGGAAAACGCGCCCAGTGGCACCACGAGCAAAACGTCACACCCGTATCATCGCAATCAATCATTAAAATCGTCTGCCGGTGAGCCGGAAGGCCGTCCGGACGAAGGGCCAGCAGCTGACGGTGGCACCGGTGCGGCAGACGGTGGGCTGCGGCTGGTGGGACCGGGGACTACCCTAACACAGTCGCATCCTTTTTTATGGCTGGGCTTGAAAATCGGGCTGATGTAA
>Merged.7885.2 chr2R:39810840-39812607+chr2R:39814043-39814332+chr2R:39814489-39814719+chr2R:39814863-39815006+chr2R:39815178-39815327+chr2R:39815549-39815687+chr2R:39815927-39816156+chr2R:39816328-39816447+chr2R:39822744-39822977+chr2R:39824124-39824153 - extracted CDS from 203 to 2305
ATGTTGCACGTTATTATTGGATTTATCGTTATTGTTCAACAGGCTGCGGGAGATGACCTAGGGCTTCTGTCTAGCACGCTGCGTGCGTTCCGTACAATTTGTTGCGACGATGAGCTGCTCACTCTGTCGTGCCCGATCGGTACCAGCATATCCGTGGAGCTCGTACAGTATGGAGCGAAAGAAAGCAACGATACGCTCCAGTGCGCGTACAGCGAGCTGGACAGCTCCTATTACGTGCCCGAGCCGACTCCACCCGCCCTAAGTACGATTGACTTCTCGGTGCCGGTCCCAGTAAATGCAACGACCGTTACGCCCACGGCAACGATGGCAAGCACCGAGCTGGCTACGAATGATACGCTGACCACGGTAGAGCGTCCGAAAGACAAATGCACCCCCCTTTATGTACTGCAGTACTCGATCCTGCAGACGGTCGTCGAAGCGTGTCAGAAGAAACGACGCTGTCGGATACAGGCCACACCGAAGAACTTTGCCACCGCACCCTGCCCCGGCATCCATCGTATGGTGGAGGTCAATCACAAATGTCGTCCATTCGAATTTCGCAGTCTGGTATCGTGCGAAAAGGACATCGTGCGGTTGACGTGCGGTCAGTACACCCGCATAGCGATTTACAGCGCCACCTACGGTCGAACCGCGTACGAAAGCTCGCACTGCTCGCAAACGGCCGCCTCAAAAGAACAAACCTGTCTGTCCGAGCACACGAGCCTGACGCTGACGGAGATCTGCCAAGGTCGGCGTAAGTGCACGGTGGCGGTGGAAAGCTCCACCTTCGGCAACCCATGTCCGGAGAATATCCGGGTCTACCTGAAAGTAATCTACGCCTGTGTGTCGAGGAACGTGTTCCGTGAGCGGTACATCACACCGCTGGAGGATGACGAACAGGACGAGCGGCCGTACGAGTCGAACGAGCTGTACGACGAGGAGCTGACGCCGGCACCGAACCAGATCGAGGGCTCGGCCATCGGCAAGGGTGTCGGCACCAACCACAACAAGTACGCCGGCAGCAGTGGCGAGTCGGCGGTCAAGGCGGAAAATATAGTCACATTCAACAAGGACGCCGGCACCGACAGCTCCGCTGGAAGTGACTACTCTTCGCTGCTCGATGACGGACACCTGCTGATTGTCAGTGTCGCGGTACTGTTCTTCTGCTGCGTCTGCCTGTCGTTCGGGGCGCTGGTCGCGTACAAGATGAAGCTGTTCCAGTCGGGCAACAATCGGTGCATCAAGGCGTCCGAGTCTACGGACAGTCATTCGACACCGTCCAGCTACCGGGGACCGAGCGAGGACTTCGATCTGGTCGAATGCATGCCGGACACGATGGACGCCATGGCGGTGAAGGCGACTGAGCAACCGCCGCCACCGCAAACGTTCGTGCAACCGGTCGTCGCATCCGCACCGGTCGCTCACCATTCAACCATCCTGCCCGCGTTCAAGTTTGCCGAGCCGCGCGGCGGAAGTCTGTCGCAAATATCGACCACCATGTTCATCCTGCCGAACTACCTAATGGCGGGCCCGCTGCCCGGCACCCTGTCCAACCGGCGCCCCAAGGATGCCCAGGGCTCACCGCTGCAATCGGGTGACAATCTCACCATCACACTCGCCACCACCGACATCCCCGGCAGCAGCAGCAGCAACATCAACGGTAACACCCCGCCCATAACAAGCAAGATGGAATCGCCCAGCCCGGTGTACTATTCGCAACATCTGCAGCCCCACCAGCACCACCAGCAGCAGCACGTGCCGTACGGTGTGAGCACCTCCTGTGGCCAGTGCACGACGCTCGGATGGCAGCCGGTATCCGGCGGTGTTATTGGTGGTGGCACAGCTGCCGGCCCGATCTATGGTGGAAAGCTGCTGCCGGTGGAAAACGCGCCCAGTGGCACCACGAGCAAAACGTCACACCCGTATCATCGCAATCAATCATTAAAATCGTCTGCCGGTGAGCCGGAAGGCCGTCCGGACGAAGGGCCAGCAGCTGACGGTGGCACCGGTGCGGCAGACGGTGGGCTGCGGCTGGTGGGACCGGGGACTACCCTAACACAGTCGCATCCTTTTTTATGGCTGGGCTTGAAAATCGGGCTGATGTAA
>Merged.7885.3 chr2R:39810840-39812607+chr2R:39814043-39814332+chr2R:39814489-39814719+chr2R:39814863-39815006+chr2R:39815178-39815327+chr2R:39815549-39815687+chr2R:39815927-39816156+chr2R:39816328-39816447+chr2R:39822744-39824166 - extracted CDS from 1362 to 3464
ATGTTGCACGTTATTATTGGATTTATCGTTATTGTTCAACAGGCTGCGGGAGATGACCTAGGGCTTCTGTCTAGCACGCTGCGTGCGTTCCGTACAATTTGTTGCGACGATGAGCTGCTCACTCTGTCGTGCCCGATCGGTACCAGCATATCCGTGGAGCTCGTACAGTATGGAGCGAAAGAAAGCAACGATACGCTCCAGTGCGCGTACAGCGAGCTGGACAGCTCCTATTACGTGCCCGAGCCGACTCCACCCGCCCTAAGTACGATTGACTTCTCGGTGCCGGTCCCAGTAAATGCAACGACCGTTACGCCCACGGCAACGATGGCAAGCACCGAGCTGGCTACGAATGATACGCTGACCACGGTAGAGCGTCCGAAAGACAAATGCACCCCCCTTTATGTACTGCAGTACTCGATCCTGCAGACGGTCGTCGAAGCGTGTCAGAAGAAACGACGCTGTCGGATACAGGCCACACCGAAGAACTTTGCCACCGCACCCTGCCCCGGCATCCATCGTATGGTGGAGGTCAATCACAAATGTCGTCCATTCGAATTTCGCAGTCTGGTATCGTGCGAAAAGGACATCGTGCGGTTGACGTGCGGTCAGTACACCCGCATAGCGATTTACAGCGCCACCTACGGTCGAACCGCGTACGAAAGCTCGCACTGCTCGCAAACGGCCGCCTCAAAAGAACAAACCTGTCTGTCCGAGCACACGAGCCTGACGCTGACGGAGATCTGCCAAGGTCGGCGTAAGTGCACGGTGGCGGTGGAAAGCTCCACCTTCGGCAACCCATGTCCGGAGAATATCCGGGTCTACCTGAAAGTAATCTACGCCTGTGTGTCGAGGAACGTGTTCCGTGAGCGGTACATCACACCGCTGGAGGATGACGAACAGGACGAGCGGCCGTACGAGTCGAACGAGCTGTACGACGAGGAGCTGACGCCGGCACCGAACCAGATCGAGGGCTCGGCCATCGGCAAGGGTGTCGGCACCAACCACAACAAGTACGCCGGCAGCAGTGGCGAGTCGGCGGTCAAGGCGGAAAATATAGTCACATTCAACAAGGACGCCGGCACCGACAGCTCCGCTGGAAGTGACTACTCTTCGCTGCTCGATGACGGACACCTGCTGATTGTCAGTGTCGCGGTACTGTTCTTCTGCTGCGTCTGCCTGTCGTTCGGGGCGCTGGTCGCGTACAAGATGAAGCTGTTCCAGTCGGGCAACAATCGGTGCATCAAGGCGTCCGAGTCTACGGACAGTCATTCGACACCGTCCAGCTACCGGGGACCGAGCGAGGACTTCGATCTGGTCGAATGCATGCCGGACACGATGGACGCCATGGCGGTGAAGGCGACTGAGCAACCGCCGCCACCGCAAACGTTCGTGCAACCGGTCGTCGCATCCGCACCGGTCGCTCACCATTCAACCATCCTGCCCGCGTTCAAGTTTGCCGAGCCGCGCGGCGGAAGTCTGTCGCAAATATCGACCACCATGTTCATCCTGCCGAACTACCTAATGGCGGGCCCGCTGCCCGGCACCCTGTCCAACCGGCGCCCCAAGGATGCCCAGGGCTCACCGCTGCAATCGGGTGACAATCTCACCATCACACTCGCCACCACCGACATCCCCGGCAGCAGCAGCAGCAACATCAACGGTAACACCCCGCCCATAACAAGCAAGATGGAATCGCCCAGCCCGGTGTACTATTCGCAACATCTGCAGCCCCACCAGCACCACCAGCAGCAGCACGTGCCGTACGGTGTGAGCACCTCCTGTGGCCAGTGCACGACGCTCGGATGGCAGCCGGTATCCGGCGGTGTTATTGGTGGTGGCACAGCTGCCGGCCCGATCTATGGTGGAAAGCTGCTGCCGGTGGAAAACGCGCCCAGTGGCACCACGAGCAAAACGTCACACCCGTATCATCGCAATCAATCATTAAAATCGTCTGCCGGTGAGCCGGAAGGCCGTCCGGACGAAGGGCCAGCAGCTGACGGTGGCACCGGTGCGGCAGACGGTGGGCTGCGGCTGGTGGGACCGGGGACTACCCTAACACAGTCGCATCCTTTTTTATGGCTGGGCTTGAAAATCGGGCTGATGTAA
>Merged.7885.4 chr2R:39810840-39812607+chr2R:39814043-39814332+chr2R:39814489-39814719+chr2R:39814863-39815006+chr2R:39815178-39815327+chr2R:39815549-39815687+chr2R:39815927-39816156+chr2R:39816328-39816447+chr2R:39822744-39823390+chr2R:39824124-39824166 - extracted CDS from 629 to 2731
ATGTTGCACGTTATTATTGGATTTATCGTTATTGTTCAACAGGCTGCGGGAGATGACCTAGGGCTTCTGTCTAGCACGCTGCGTGCGTTCCGTACAATTTGTTGCGACGATGAGCTGCTCACTCTGTCGTGCCCGATCGGTACCAGCATATCCGTGGAGCTCGTACAGTATGGAGCGAAAGAAAGCAACGATACGCTCCAGTGCGCGTACAGCGAGCTGGACAGCTCCTATTACGTGCCCGAGCCGACTCCACCCGCCCTAAGTACGATTGACTTCTCGGTGCCGGTCCCAGTAAATGCAACGACCGTTACGCCCACGGCAACGATGGCAAGCACCGAGCTGGCTACGAATGATACGCTGACCACGGTAGAGCGTCCGAAAGACAAATGCACCCCCCTTTATGTACTGCAGTACTCGATCCTGCAGACGGTCGTCGAAGCGTGTCAGAAGAAACGACGCTGTCGGATACAGGCCACACCGAAGAACTTTGCCACCGCACCCTGCCCCGGCATCCATCGTATGGTGGAGGTCAATCACAAATGTCGTCCATTCGAATTTCGCAGTCTGGTATCGTGCGAAAAGGACATCGTGCGGTTGACGTGCGGTCAGTACACCCGCATAGCGATTTACAGCGCCACCTACGGTCGAACCGCGTACGAAAGCTCGCACTGCTCGCAAACGGCCGCCTCAAAAGAACAAACCTGTCTGTCCGAGCACACGAGCCTGACGCTGACGGAGATCTGCCAAGGTCGGCGTAAGTGCACGGTGGCGGTGGAAAGCTCCACCTTCGGCAACCCATGTCCGGAGAATATCCGGGTCTACCTGAAAGTAATCTACGCCTGTGTGTCGAGGAACGTGTTCCGTGAGCGGTACATCACACCGCTGGAGGATGACGAACAGGACGAGCGGCCGTACGAGTCGAACGAGCTGTACGACGAGGAGCTGACGCCGGCACCGAACCAGATCGAGGGCTCGGCCATCGGCAAGGGTGTCGGCACCAACCACAACAAGTACGCCGGCAGCAGTGGCGAGTCGGCGGTCAAGGCGGAAAATATAGTCACATTCAACAAGGACGCCGGCACCGACAGCTCCGCTGGAAGTGACTACTCTTCGCTGCTCGATGACGGACACCTGCTGATTGTCAGTGTCGCGGTACTGTTCTTCTGCTGCGTCTGCCTGTCGTTCGGGGCGCTGGTCGCGTACAAGATGAAGCTGTTCCAGTCGGGCAACAATCGGTGCATCAAGGCGTCCGAGTCTACGGACAGTCATTCGACACCGTCCAGCTACCGGGGACCGAGCGAGGACTTCGATCTGGTCGAATGCATGCCGGACACGATGGACGCCATGGCGGTGAAGGCGACTGAGCAACCGCCGCCACCGCAAACGTTCGTGCAACCGGTCGTCGCATCCGCACCGGTCGCTCACCATTCAACCATCCTGCCCGCGTTCAAGTTTGCCGAGCCGCGCGGCGGAAGTCTGTCGCAAATATCGACCACCATGTTCATCCTGCCGAACTACCTAATGGCGGGCCCGCTGCCCGGCACCCTGTCCAACCGGCGCCCCAAGGATGCCCAGGGCTCACCGCTGCAATCGGGTGACAATCTCACCATCACACTCGCCACCACCGACATCCCCGGCAGCAGCAGCAGCAACATCAACGGTAACACCCCGCCCATAACAAGCAAGATGGAATCGCCCAGCCCGGTGTACTATTCGCAACATCTGCAGCCCCACCAGCACCACCAGCAGCAGCACGTGCCGTACGGTGTGAGCACCTCCTGTGGCCAGTGCACGACGCTCGGATGGCAGCCGGTATCCGGCGGTGTTATTGGTGGTGGCACAGCTGCCGGCCCGATCTATGGTGGAAAGCTGCTGCCGGTGGAAAACGCGCCCAGTGGCACCACGAGCAAAACGTCACACCCGTATCATCGCAATCAATCATTAAAATCGTCTGCCGGTGAGCCGGAAGGCCGTCCGGACGAAGGGCCAGCAGCTGACGGTGGCACCGGTGCGGCAGACGGTGGGCTGCGGCTGGTGGGACCGGGGACTACCCTAACACAGTCGCATCCTTTTTTATGGCTGGGCTTGAAAATCGGGCTGATGTAA
>Merged.8126.1 chr2R:42933513-42933923+chr2R:42933993-42937470 - extracted CDS from 97 to 3660
[truncated: 18,654 more chars]
