# Supplementary material for: Long non-coding RNA discovery across the genus anopheles reveals conserved secondary structures within and beyond the Gambiae complex
Source: BMC Genomics. 2015 Apr 23;16(1):337. doi: 10.1186/s12864-015-1507-3 (PMC4409983; doi:10.1186/s12864-015-1507-3)
Supplement: Additional file 6: — FASTA file containing full length mRNA sequence of all putative protein-coding genes identified in this study. [file 12864_2015_1507_MOESM6_ESM.zip › 12864_2015_1507_MOESM12_ESM.fasta]

>Merged.10008.1 chr3L:2435439-2435665+chr3L:2435732-2435914+chr3L:2435982-2436427 + complete transcript CDS from 157 to 516
ATTTGGTTCGGTCATTTACTGTCAACATCATGTGGGGATTTCGGTATCAACAAGCATTCGGTCAAGGAGGACTGTAACAACGCATCGACCGTCATAGTACGGGTACATTAGTCCATTTTTAGGAATTGGGTAGCATAGGTGTTTTTGCATTCGTGTCATGAAGTGTTCACTCGTGGTATTATTGTTGGGGGTCGGTTGTCTAGGAGCTTTCGGGGATGCAAGACAAGATGAATTTCGGAATGGACCGTTGCTCGATAGATTGGTGCGTTCTCGAAGGCAAAGCGGGGGAGTAAACTATGGCTTTCCCACGTTTCCCGACTTTACCAAACAAGGTCAGTTTGCTCATTTTGGACAACAAGCGCACGGTGGAGGATTATTCTCTCGTAGTGACTTTTCCGATTTTATGCCAGATCCTTCACAGTTCAAGGGCAACCAAGGATGGACTACAAGAAGCTGTGTATATGATGAGAAAGGAAAAGCAAAGTGCGTAGAGCAACATGGTGATAAGCCCAAGCACTAGACGTGAAAGGAGATAACCTAGGGAGAAATACGTTTACCCGAATATGTTTTTTCAATACCTGTTAGTTTAAATATTGTTTTCGAATTTCTTCGTTCCTAGGATTGATTTTTGAGATAATATTTCAATTTTTTTTGTAATACACCAGATAGTCCTAACAACGAACCATTACGCTATACTCTCGTGATTTTTCGGATGACATTGTAGGCGGTGAATAGTTCAATGATGAAGAAAATAAACATTCGTAGAAAGTTTGTTAGCAATTGTTATTATTTGTATAAGAATGGACAAAAATTATTTTCAGAAAAATACCTGGGTAGCACTTAAGTGGGAGCGGCA
>Merged.10051.1 chr3L:3157717-3157748+chr3L:3160174-3160493+chr3L:3160949-3161259+chr3L:3161332-3161463+chr3L:3162974-3165622+chr3L:3166207-3167693 + complete transcript CDS from 424 to 3783
TTTACATATACTACCTCACTCGTGATGAAGTGATAATAATCTCAACGAAAAACAACTATACACGGAAGCCGAAAAGGAAGAGCCTGTCTACATTGAAGAATGCAAGTCTTACGAAACATTTGACCCGTCGTACGAACCACCACCGAACCTTGAACTGCAGCCATGTCCCATCTGTTTGAGAAAGTTTGCACCGGCGTCGTTATCCAAACATACCGGTATTTGTGAGCGAGTTCAAACGAAAAAACGGAAACCGTTCGATTCCTCTCGCCAGCGACGGGAAGGGACCGAGCTTGCGTCTTACCTGCCGAAGAATTTTGGACTCCCTCAAAAGACGGTAAGCTCCTCAAATGAGGCCATACCCGTCAGGAAACTAAGCCTCAGCAAAACACCTACTTTTGAGCGCAAAGAGTTCAGCCCCACAACGATGTCTACATCAATGCCTAGCGCGAGTACACCAAAGCCGGCTTTAAAGCGTAGCATGTCACAGCAGAACGAACCATGTCCATACTGCGACCGATGCTTTGGCATGAAAGCATACGATCGACATGTCGAGTGGTGCCGTGAGAAGGCAATACTCAATCGAAACGTTAACAACAACCAAAGCATTTCGGCAGCAAAGGAAAGACTTCAAGCAAGAATTCAATATAAAGCCCCGCAAATACGATCAAAACGTGCCTTAAACCGGGAAAAATATTCAGGAAGCTTGAGTTGCAGTGGTTCAACAAACAGCCTTGCCGAGTTAGATCTACACATGCCACGCCACAATTCGATGAGTTCATCCGTCTCGAGCGATAATGGATACAGCCCTGACCGTTACGATCCATTCCTGTCTGCCAGACGACAGCTCGAGGAATTATTTTCCCCTGCCACTTCTTTGATCCATACCAGTTCTCCAAGCAGTACTACCAGCACGTCACGTCTCAATCAAATGAGCCCGAACGGTGGTACTGCAAACGACAAATCAGCGAGTGGCAACGCAACGAAACATACGCCCCACAACTCGAACTTCCGGCGTGCGTACTCCCTACGAATGCCGCGCAAAGTATCTCGCCCAATGTATGTGGAGAAAGCTAAATCAAACATACAGAAGGGCATAACCGATGACGGCCCGGTGTCACCGAATTTTCTGAAATCCTCCGAGTATGACGAACTGCCGATCAAATCGACGTTTAACGCACTGCAGATGGCGGAGCCGAAACCGAAACTGCGTGATTCCAGCACAGTTCGAAAGAATCTCAAGCTGGAGATTAGGGATCCGAACAATCCGGCTGGCGGGGAGATACCGCTGTCGAAAACAGACTCATTAGCCGTGTTTCTGAAGTACGAAAACGAGCTAGCATTAAGTGAAAAGGACATGAAGGACAAAAGTAATAGTCTCAGTAAGCGAACATCATCACTCAGTGCCGAGGTAAATCAGCAAAAGAAACAGGAGGTTTTGAGCGTAGCTCCTAGTCCAGTGAAAGCTAACGAAACAATTACAGTCGACGAAGAGCAGCAAAAACACAAGAAAAATGTCCAAGCGATCGAGGATGAAACAGCGAAAAAGCAAACACAAAAGTTAGTTCCAATAAAACTGGAACCGATCAACATTACCTACAACAGTAACAATGCAAGTGAAGTCACTGATATTAAGCCAGTGGTCATATCACTAGATGCAATTATTGGAAAGCCTAGTATTAAAAAACAGAAAGAACCACAGGTGGACAGTGACAATCGTGCTGATAACAGCTATATCGATCCAAAGCTTATAAACAAATGTGATAATTTACCGATAAATCTTGTCATGCCTTCTACAAAAGATGCTGATGGTAGTTGCAGCAGTAGGAATAGCAACACCATTGGCAACATTTGTTCGGATGGAAACCAGCTCGCTTTAAAAACTATCGAGCCGAAAGTGGAACGATCTGCTGTAATATCGCCACCTCCCAGGGCCTCGCTCAGTGTGGCTCCAAAACCACCAGAACGAACGCGAAACGAAACTTGTTTCGATTATCGAAAAAGCAACAACGAACCTAGTAGCAGCGAACCTAGCACAAGCAATAACAGTAGTCCCACAACGAGTCATTCCTCCAGCCCAGTGGATCATAGGATAAGCAAGAATAGTACAAACTGTGACAAACGGCCGCAGCTCAATCGACAAGATCGAGAAGATTCGGGATACCGCACAGGACAAGAGTCTGGGCAGTCGGATGTGCATGAGCAACCCAAAAAGCCTTCCCCATCGCCGTCAGCATCCAAGAACAATGAGGATAACGTGCCCAAAAATCCCGCGTTCAAACCGACGTACAAGCTAAACCGGTTGATATCCCCATCGTCAGCTTTGAATAATTTTAGCAACACGCTACCATCGTCAAACAGCACAGCGCCGTCCACCCCTGTTAACCGTGACCGTCCAACGATATCTTCGGCACTCGAGCATTTCGATGTTGACGAATTCATGCAATCGCTGGAAGATTTGCATAGACAATCACCAATCAGTGCGAGGGAGTACAAACATTCGTTGTTTGTCCATTCCAACAGCTCCGTCACCAGTCGGAGTGTAGCCTCCAGTCAATCCGATCATACTAATAATAACAAGCGAAGCAACAGTCTCGACAGTGGACATGGTAATTCGGTTGCCAACTCGATCCGCTACGTACGCAAACACGAAAGTAGTGGCGTGCCAAGAATGGATGTGTGTGTGCGGAATGGTAGTGGCACAGCCAGTAATAATAACAGTAGCAATAGTAGTAGTAGCTTTAGTAGTCCTAGCCATTACAGTAATAGTAACAACAGTAACTCTTACTACAACAGCAGTTCGACTAATAACAACAATTCACATAATCACAGCACCAGTGCTAGCAATGCCAATGATGCTGCAAAGTGCGCTGAAGTTGTTCAGCCGCTGGGCCAGCAAATGAATTACGCTCGAAACACTCCAGCCATCGCCCATCGGCGGAGAAGCGAGGATGCAGCGGGCATATCGCTTCCTGCTGTACCGCCATTGCCTAGTAGTAACACCGGTGGAAGCGGTGCCTTATCCAGCTTGCAGAACTTACCAAACATTCATAAAGCAACAGCGGCGGATACATTGCTTAATGGAAATAATAAGACTATGCAACAACCCGGAACGCTTCCTTACTACTCATCGCCGAGTCCAGTCAACGGTAGGAAGAACAGCTACAGTAACAAATCATATCACGCTAATAATACCGGTACGTCCGCATCGACTCCGGCATCATCTCACCTAACCGGAAACGTACACGAACCGCGCTATCCAGCGGAATCGTTCGATCATCTTGAGCGCGATCTGCTGAAAAGCGTGCAAGAACTAAATCGCATGTGCGGCTCCTCGTCCTCGGTATGTTCGATCGATTCCGAGGAGTTGTACAGCGTGGAAGACTACCCGCTTAACAAACGATCGTCTGAACGATCGCAAGCCAGTGCTGATTCAGCCTATCGCAGCAGTCTATCTACGCAGTCACCACCTGACTACGCACCCCCTGTGCCTATACGCCAAGCACGGCCGAATTCTCGCAGCTCAACTACCAGTCAGAGCCAACCGGCGCAGTCAACGAACGAACCGTTCAATAGCCTTTCGTTACACACAGCCCTTCCACCGATCACGACCGCTATTATCAAGGGCCACAGAATTGAGGCCCATCTCATGAAAGATAGTCCAGAGGGGGGCCCGAATCTGATCATGAATCCAATGTCCAAATTTTGCCATGAATGTGGCGCACGCTTCATGATTAGTAGCGCTAAGTTTTGCATGTCGTGCGGCGTACGACGAATTATGCTGGATTAGATTGAAATATCATTTCTTATATGTAATACACGACATTTTTATTTAAGATTCTGTTAAAATCAACCATCTACTCGAGTCTCGCTAACAGATTAAAAGTTGTACTGACAAGGATTGTTTATGTTACCACACCAAATTATTAGATAATCCATTTAAAACTACTCAAATATATGCAAACAATAAAACAGATACGTGGTAATTGAACTTTTTAAAGCACCGCATATTAACAAAGACTGAACACTGTTCTACCGATATTAAGTAGATCACCTGCTAATGAGAACGCTATGTTGATACAATTATCTGTTTCCGCATTTACTACCACTCTTCATGATTTAGCATTGTTAAGTGAAGAAATGTAATACACTCACACTTAAAACAAATTTAACATTCACCATAAATCACCAAGATATTAGACATTATAATTAACAATGCAATTAAGTTTTAAACTCTGTATTTTTGTTTTTATAATTTAATAATTCACTTGCTAATGATAATACATGGATTGGAAATCGTGCATTAAACAAACCCGACAACTAAAGTGAACATAATTGTTGATTATACGTGCTACAATGGTATTAAATGATATATTAAATGATACAATCATACAATTGAAAAAATCTATCTTCCTAAATTATTTAAACCATTTTAGATCAGCTTTTTAATAACTTCAAATCTAATACATACCAATATAATTCCTTGCAATCTTTCAAGTCCTGTTGTTTTTTTTTCTCTACAATACTAAGCACGGATGATCGTCAATTACATCACGGTGAAATCAAAACATTTGAGAATATATTGCTGTGAGGAACATTACAAATTTCACTTCACATTTCTGCTGAAGTGATGGTAATAAACTACTTTTGCAAATACAAAGTCGTTTGAATAGATCATGATTCATGAAACTAATAATGCTTTCAGCGTGTTACAGTACGGTGGGAATTGATGTGGAATCAACAGAAAAACTATTTCTAGACCTTTGTTGTTAATGACTAATCAAAGTGAGATAACTATACAAGACAAATACTGTCGTGAAAATGATCATACAAAATGAAATGTCATGAATGAAATAACGTTCTGTGGAAAATACTGAATAATTTCGAAACTGGAACTTCTGATAGATAAATCAAGTGTTAATATTTTAACGAAT
>Merged.10086.1 chr3L:4345396-4345406+chr3L:4356205-4356512+chr3L:4356566-4359860 + complete transcript CDS from 54 to 530
CACCTTTTTAAGTCGAATACTCCGTTAGTAGATGAAATTTCAATTCATCTCTTCATGGACGGCATCCCTCTTCATAAAGGAGGACCAACCCAACTTTGGCCCATTCTTATGAGAGTAGTAGAACTACCTCTAGCTCCGATCATGATGATCGCTGTATTCTGTGGTTCCTCAAAACCATCCTGTCTAGAGGCTTATCTGAGACAGTTAATAGAAGAAGCGAATGAATTGATAAGTGCAGGATTTCAGATCGGAGGTAAAACACTGGGGTTTAATGTCAAAGCTATCATTGCTGATTTACCGGCACGCGCTTTTGTAAAAGCTACTACCAATTTTAATGAATATCATGGTTGCATCCAACACAGTACTTGTGTTGGAGAATGGCATCGCGCAGGAAAAAAAATCATATTTGATGCTGTTGGAGCTCCTCTAAGAACAGATGAAGGATTTCGACGAAGAGAATGTCCTGGCCATCATCAAGTTTGGCGGTCGCCTTTGGAGGATTTAAAAAATTTTGATATGGTTAATACCAACTGAGCGTATGCATTTAAGCGACCTGGGGGTGACTCGACGACATCTTTGTTGTTTAGTTGGGGGTAAGTTTAAGACAATTCCAAACCTGTCTCCCGCCGATAAAGCGGCCATATCTAATTTTTTTCTAAAAGTACAATTTCCTTCTGAGATCCATCGTAAACTTAGAGGATTAAATGTGCTACGCTATTGGAAGGCTTCAGAATTTCGATCATATTTGCATTATGTCAGCCCAATAATAATGGAAGAATTTTTAGGTAAGAAACCATACTGCCATTTTTTGCTATATTTTTGTGGGATAACAATATTTTCGTCTGCATTTCATAAGCCTCATTGGAACCGTGCCTCTGATTTTCTGAATAGCTTCGTAAGGGATTACGGTGAGATATATGGTCGTGAGCATTTAACAAACAACGTCCATAACTTACAACATATAGCCCAGGATGTTAATGAATATGGACCTATCGACGATAATTCTGCTTATGACTTTGAAAGCTTTTTACAAACTTTAAAACTATCTGCACGGTCAGGATTTAGATGTTGTGTTCAAGTGGCGTCCCGGTCGGTAGAACGTACTTCTAGTAATGTGAATCCTAGTAGTACAAACCGAACATACCCATATTTAACTAGAAATAAGAAAGGCATTTTTTTGACTTCAGGATTTGTATTACGGCCGTTGAAAAGGGACAGATGGTTTTTGACCAAACGTAATGAAATTGTGAAATTTTCAAATGTTGCAAAAACCAATGGTACGTTTTTAGTCACAGGAAAAAAGTTTGAGTACCAATACAATTTATTTTCTTTTGTGAATTTGTCACATACAATTATGTAGATCTAGTATGTTGCATGTAACTTTTTGTATTATTATTGTACATGGTACAAGGATAGTTTAGCTATTATTCATTAGTTTCTTTCATTTGTAGTATGGTAAGGAATAATTATGTATTAAAATGTATTTAAAAATCAAATTTGAATTTTAACATGAAACAGCCTTCGCTCATTAGTGATATACGGGTCGATTCGCACCTACGGGCATCCCTAAGAGGCATCCACAAGCGGGGTTATTCAGCTCAACTCGTAAGGTGCAAGTAGGTTCGGTCTGTGTAAAAAATCCGGATGGTGTAAGAAAGCATAAACATTGCTACCCATTGTTCGAAGATCAAATTAGTTTCAAAACCTGTTCCGATTCCGCAACACAAACGGTATCATTTATGCTTTCTTTCACCTACTGTTCATTTTAGTTGATCCAAAAACGTAACACCTATGGGATGGATTTAATTCCGACTCCAACCTGGCACATCTGCTTCACCAACGAGTTGGAAGCGATTTAAATAAGTTAGGACCTGACTCCAGGTCAGGTTTGAAAATGAATGGTATGATTTACCATTTTTGCTGATAACTTTCCTCAAACGCAAAAACTTCAAGGTTCTATTGAATGCAAAAATACAGTTTATTTCACTAGCCTTTTTCAGAAAAAAAAAATCAATCACATCACATATAGAAATCATTCTCCATTAAGAATTACTTCTTATTTTCCCGTTTGTGATATATTTTAGACGAGCTTTTGATAGCTCCCTTGTAGTTTTCAAAACTGCTCTTAGCATTGCGCAGCTTTTTTTTTAAATATAATTCTACGTCTTGCTTTTCAACAGTATATCTACCGTTTTCTCCAATTATTTTAAACAGTTTCCATAAATTCGTGTATTGATCAATACGAATTTTTGGTCCCTCCTTTCCACCTCCTCGCCAGCTGCACTGCACGACGAATTGCTTATCAAACAAAGCTATGAATGCATCATGCATTCGGCTTTTAGCATCCTTGTTTCCCGTTTGCAATGTTGTGGCAAAGTAATTATGAACTATTTGAAAGTAATTATCATCAAGCAGCTGTTCATTAAATTCTTTCAATTGAGATTCATTGGTGATACGAGGCATTATGAAAGACATGTTTTCCTCCATGTCATGAGTGTTTTCTGTCATGTCGGCTAATTTGCACCGGTGATCGGTTAGGTATTCTAATTCGGTCCATACACCAGCAACCGACGTTTTCAACATAGAGAGATCTTTAATAACATTCGTCTCGAAATTTGAGCTCCTTGCTTCTGTGAGCATCAAAGGTTTACGTTTTGTAATATCAAAATCATACGACGATGATTGTGTAGAACCATAACCAACTGAAGGAAGCAGGTTGTATGTTGACTTATTAGTATGTATCGGGCGTGATAGTTGCGGTGCATCGTTTGTAAAGCTTTTTTTTCTGGTACCACAAGACTCTTTTGCAGTAACAATTCGGGACAGTTCTGCGCCAGAATACCCCTGCGACTGTTTTGAAGTCATCATTCGGCAATGGGTTGCTTGTTTATATGATTCATTCACAACATTAGTTGTATTCTTCTCACTCTCACGGACATTGTAACATATCGAACCATCGTTTCTGGGCATTTCTGTTTTACACAATCCAGACAACATTATTGGTGCAGTTGAACTAAGCAGCTTTAAGGAATCTTTATCTGTAGGTGTTGGTTGGTGTAGCCCTTCCGTCTTGCATAATAGTGGTGGATTTTCTTTTTCATTTCTAGGAGATGACGATAGTGGTGTTTGTGATGACGATTTTATCGTAATCCCAGGGAATCTAGCGTTCAACGAAATCAACGTAAACTTATTTTGTTTCATTTCAGATTCCTTCTGCATTTTCTGGAATGGAAGTTCTGTTTAGGTTTTCACGTCGTCAAGCTTGTTTAATACATATGCCTTTTTAAAATTTCCAGGAAACTCCCACGAACAAAGCTGATGAACAGACAAAACGAACGATAATGTTCAATAATAAATTTGCGTAAAACTACCACGAAAGAACTACAATGTTTTGCTTTATATTTTCACTGTCATGGCCGATGGCTTGTGACAATTGCATGCGATGACAATCAAAACAATTGAGAAGGAAAAACGCTTCACACTGACGTTTCAACTGTTATAATAAGCTTAAACTCTGCAATATCGCTTGCTCTTTAAGCCAATTTTAAGCCTGCTCTTTAAGCTTCCAGCAACTCGAAAAACGCTAACAATCTGCTCGAAAATGTCACTTGGGT
>Merged.10139.6 chr3L:5432427-5432457+chr3L:5433274-5433901+chr3L:5433972-5436061 + complete transcript CDS from 28 to 882
ATTCCTATCATCAACATGCTCTAAACTTATGGATGATCGGTCGCCGATGTCGTCCGGCAGTGAATCGGACGATTATTCGCCCCCGGAATCGCCCCCTCCAGGACCTAGCGTTAATACTAGCAGTAATACCAACGTCAACAGTAGTAATAATCATCATTTGCAGCCGCAGCAACCGCAGCAAGGCAGCTCGAACGAAAGGCACACTACCAGAAGTGCTGGTACACAGAGTGCAGGAAGTGGTGCAGCATCAAGCACTGCTGCCGGCACAGCAACAACAAGCGTGATGACCGCTTCAAGTGCTGCTGCTGCTGCTACCATTAACGCCATCCAGCAGCAAATTCAGCAACAGCAGCAAGCACTTCAGCAGCAAATTCAACACTGTCAGCAGCAGCTACAGCAGCAGAAACAGCAACCAAAGTCCGGCAAAGCGAAGGCATCCACGGTAAAGGTGAAACAGGAACCGGTGGCACCGTCGGCAGTACCACCATCGTCGACAATATCCACCGCCACATCGTCAACAATCGTTGCACCGGCACCGAACAGTGTGGCGCCTCAGATAACGAGCAGCATCATCTATCCGGCGTCGGCACTGAGCACCTTACCACAGGATGTGCTGTTAAACCTGCTACAATCGGGGCAAATACAGCTCCATAGCGAAGGTGGAACACAAAAATACGTCACGATCCCGCTACCTCTGATGTCTGGCAATAAAACTACAACCAAATCATCCAACGCGTCCAATGGGCAGCAAAAATCCTCGAGTGGCAACTCAACGTCCTCTACGTCAGCTAGCTCGTCTGTTCCCGTGACTTCGACCCGAAGCGGCAGTGGTGCGTCCTCATCCCGGCGGAACGCAACTACTATTAAGACTGAAGTGCTCGAGTAGCAAGGCTTTATTAGCGTGTGAAACCCCCTCTCGCGGCAGGGAACTTATTGTCCAACAGAACCATGTCCGATTAAGGTCAATCGGTACTTTTGTTTCTTGCTATTGGTTATTGGTATCCAGAACTCAATTCGTATGTTGCTGAGTGCAAGCACAATTTAGATAAATATTACAAAAGTTTGTTTAGGCTTGATTGATATTTTGGTTTCTGTTATTGCAAATTTCTAGACATATTATTGCATTATAGATTTGTTTCAGAACAAATTTCGTTTAATAATTAGAACCACTTATAACCAACGTCCCATATAACGAGTTCACTGGCCTAAAGGAAGCGATTAGAGATAGGGGCAGCGTGAAATTGAAAATGTTTTTTTGTTGTATTCCTTACCAAATAAGCTGAAGTATTATGTTTTATGCATCAAACGATACGTAAATGGATTCCTAAAAAAATCCTTATGGAATGGATTCCTTATGGAGTCCTTATGGAAAAAAGGACGCTACTCAAATGTTACAGAATTTATTACAACATCGTGGAACACTTACGTCGTGAGTCAATCCCATGAGCAGACACTTTCTCGATACATCAAACTTTTTGTTCGAACGGTTTGTGTGTCGAGGAAGTCTTACAACGAATCGTAATTATGTTCCAAGATCTTGGGATAAATCAGATTTTAGCCTGTACTTATTACGGCACGGTCCTTTGCGAGAAATTGTCACATAAAATTTGAAAAAGTGAAAATTCGATCGAAACTAATACTTAGTAGAATTAAAACACGTACCGTGTGGTGCATTGTTCGTAATATTTCAGCATATTTTTTAATGTAATATAGCCGAAAAACAAAGCTCTTGTTGTTAGTTTCACGCTACTGCTGTTTGCACCATAACGAGCATTTCTAAAGTTTGAGCTTTTACTTTAGTAACATTCAAATGTTTGAATATTTCTTCAGTTAACAAGTAATGTGATGTAATACATCTACAAAAAAACATTACTTTGAACAATTTTTTTTTTTCATATTATGCTTTACTTGTACTAAAACCGATTGAAACACTTTAACACGGTTTAGTTCGTTATCTACACTTTGCAAGTCAGTTCCAATAATTGTTTCACAATTTCGAAAAATAAAAAAAGAGTAATTTGAAAATTGTTTCTTTGATGATTATCGCTACCTCTGCAACAGTAATGTTAGGCCAAAAAATAATGAAAAATTATAGGAAAACAAATCCTCTCGCACGAAAAGGAAACATTAAAAATGATTATCACTTGAAACAAAATTCAAGGATCCAGGATCGTTAAATCACGGTACAGTCACCGCATTGTAGAGAACGCGAAAAACCCTTCCCGCATTTTTAACCAGAGTTTGCAATACCTCACGTACGTCGCCACGTACGTTCATTGCGTTGTTGCTTCTGGCGTATTTATCGTTTTATTGGTTAGCCTATTATTTGAGGAAAATATCAACCATTTACCATTTTTTGTATGCATTATTTGAGCAAGTTTAACAATTTACCCAGTTAATAGCACTGTTGTTCAACAGCGTCTAAGCCCATCCAACCCAAAATATCCCGATCGATACGTTTGCGTTTGTGATGTTGCACTGTTGTGTATAGTTTAGGGCTTTTCTACTGCTGCCTAACGATGCGAAACCCCCACACTAAATTGAGCTAAAATATATGGATAACTTATTACTAGCTTTAAGAAAATGCAGACATTAATTTCGTCTTCATCCTATCCCACACCTGCCGGCTTCCTGTAGCTTCCTTTCCTATACGGTACTGTAGCTTCCTGTAATGGTCAACAGTGTTTTTCTCCCATCTAGTACCTACTTGTTCTTTGTTTGTTGCATTTTGCTCCATTTGATACAAAAA
>Merged.10153.1 chr3L:5438584-5439199+chr3L:5443455-5443624+chr3L:5443688-5452753 + complete transcript CDS from 540 to 1124
ATCAAATCAAACAATACAATCCGCACAGTGGCAAACCCACATCCCACATCCCCCAAACTATTCCCAAACTAAAAGCGTCCTAGAGGGCTTTGAGGACTAGGACCACCGCTGTAGTGTGTAGGGATGGAATGGAAGGTGAAAGGTGTAGATTTCGATTGCCCGATAATTACATGGTTACACACCCGTGAAACGTAGCCGCTCAGAACGGTTTGGAGCTCCACCGTATTCGGCTTTCCATGCCATGCGGATTAACGTACGAACCACATGACCCCAACCGACCCCAACACCACAAACGATGTACAGTTTTCGATGGACTTCTAACCAATGATCGAATCCTTGCCACGTCCAGTATAACGGTGACTGGCACGTGGATAGGACCCACGAAGAAAAATTGTTAGTGGTAATCGCGCTTGACGCGCTTTCGTGCGATGTTGCATTAGTAGCACGTGAGTGAGTGTGCGACTGACTGGGGCAGACAGGAATACACACGGTAGAATAATGAAACGATAAACGGTTACGCTCACTGAAAGGATACACACAATGGGATGTGGACCATCAAATGCAGCTGTGCCGGTAACGGGCGAAGGGGTTTCAACCATCTCTAAGCTTGTCTATCCACGACCAGAAGCGTTTGAAATTCCCCTCGGCGATTCAGAGCATCCGGATAGTCTTATCAAAAAGCATCCACCGCGGCGTCTGAAGCGTCTCGAGGAACAGTCCAGCACGACGCCGAGCATTGAAGATTTGGAGGAAAAACTAGCGACAGCTGAAACCCGAAGACAACAGTTTCTAGCGAATCGGTCCCAAAAAACTACCTTCGATAAAGGGAGCCTGGATGCGACGGAAAACGATGCTAGTACAATCCCTGAGGAGGGCGAAGATGACCGATCGGCAGATGGCGTGCACACAGCCGAACAAGATGGCGACGACTCGGGCGTGGAACGATCCGCACCGCCAGATGGCAACGGTCGCAGATCAGCATCGGAAATGGAGGACGATGAGTTCGATCCTCATCATCAGCAACAGCTGCACGATCAACGACGCCGCGGGTCGGACCTCAGCATCGGGCACCTGACCAGCATGCGGATGAAGATGAACCAGTACAGGAAAAAGTCTCACCACTACTAGACATTTGGTTTTTTATTAAACATACATTTATTAAGTTTTCAGTTTCTGTTTTCTTTAATATAGTTTCCACTTTTTTGTGTGTTCTTTTACCCTCATTTGCATTCACTTGTTTCCTCTACCCTTTTTGGTGCGATCGCTATGGCATCATCCTTTTCTTTTGCATTGTTGTTTTATACGTCTGTGTGTGTGTGTGTGTGTGTGTGTGTGTGTGTGTATATATAATTGTATGGAGCTTTGTTGTCTGTATCCAGCATCTTTCGTTATAGTGTTTTGTTTGTTATCCTTGCTTTATCAATCTATTTGCATAGTGTGGTCTAAGTTTGTTGACTGACAAAATGAGTTTGTGGTTTGTGTTTGAGTGCTTTTTCTGCTTCAGTTTGCCCTTCCTCCTGTACGATAATCTACATCAAGCGCTCATCCTTAGCAATGCTTTTGATGCATTTTTGCTGTATTGTGGTTATACTCCCTTTGCCTTTTGCATTGCATTCCTTTTCCTCTTTACCGATGCAGCCCATTGCTTCCTTTTACAACTAGAACATTCTACTGTTGTCCTTAGCTTTCCTTAGTTGTTTCATTTACTTAATAATTCATTTATATTTATTTACTTTGTATTAAATATACTTTTTGGCATACCCGTATAATACTTTTATAAAATAAACACCTTGTTAATCTAGGGTTGTTGAATGAGTTTCACTTCGGATTCTCTAGAGCATTATTAAATAATCCCATTTTTACGTGCGTGTGTGTGTTCTTTTTCTTTCGTGTTTTTTTATCTGCAATTCTCTCTTTTCCAGTACTTTTCATTTTCTTTAGTTTGCTGCTTTACCAATTGTTTTATCTCAATCTTGTTTTCCCATAGCTATTTTTTCATGCATGTGTAATTAAATCTTCAGAACATTTTGCATTCATTCGTGATTCTTGTTTTTTTATGCTTTGCGTTTTTGCAATTCCATTCTTATTCATTTGTCTTTTCGTCTTAGCTGTTATCATTCATTTTCGTCTAGTTGTATATGTTGCTGACTGCTTTTGCAACTCTTTTGTCTCACTCATCTATTTTCATTCCCAAGTTTCAAATCTTTTCACATTTTTCTGTCACTGCTAATGGCGATCTTTCAGATTGTTAGTTAGTTCTTATCAGTTTATTACAAAAAAAAGTACACGCGTTCTCTATTGCATAGCACAGTGCTTCGTTACCACGTGTGCAGTTTCTACGTAGGAAATCGTGGGAAAAGGTTGATACAGTTTATTCGGCGGTTTTATTTTCCTCTTTTGTAGTGTGATCGTAGGAATGTGTGGTTTCGGGTACAGGTGTTTATTGCCTGGATTGTTTCCGTTTCTACAAATATTGTTCTCCAATTCCTCACCAATCTGACCATATTGAAAATGGAGTTCCAATTAAGCCAGTTCCAAAAGGTACTGGAAGAAAAACGAAGATTGAAACGGGTGCGTTTATGAATGAGCGTAATGTAATGTGGGGATTTCTTTACAATTTGATTCTATTGTGACATTCACTTAGATAATACGATTAGTAACTATCTGCATACTTTTATTTCCTGCGGTTCTTTGTCCTACTTGTTGATGACCATTTGTTTTATTTCACGTTGTTCTGCTTAGGCTGTCCTTTTGGGTGTAGTTTTTTCCTTTGCTTTTAATAGCTCTGTTCATTTGTTGGAAATGTGTGATGCAAGACGTTTTTCTTTGTACTCTTAACAAATCTTTCGACCAGAAACAGATTCAAAACTTGATTTTCTTGTTCTTTTGCTTTTGTTTGCTTTTTGTTTTCTTTGATTGGAACGCTTGGCCCTAGAGAAGGATTTAAGCCGTCAATAGTCGTGCGTTTAAATTCGAAAGGAAATGAAAGTTGAATATCGAGCAAGTGCAAACGTTTCATTATACAGAAAGTACACGGTAAGGGGCAGGATGAGCATTTTTATGAAATTGTGTGATAATTTGAAGAAAAACACAGAACACTTTGAGGATAAAGAGATAAATAAAAGCTGTAAGATAGAGAGAGGGAGAGCGAAAGACCGAGACAAGCGATGTATTAAAAAGCTGGCAGGAAAATACGACGTCTTCTGAAACCTATTGGATTGCAAATTTTGCTCTCAAGCATTCTATCATTAATTGTAAGAATATATCCCTGCTATAATCACCTCCTTCCCATCCAAAGGAGTCTCAAATACAGTAGCTATTACCATTAACTATACCATTAACGCACGGTACAAATATGAAACAGTTGCGTTCAATAAAGATATACGAATATCGAAATACGAAAACATGCGCGTTTGGATAGATCTTAAATATCTGTAACACCTTGTTCATTGTTTTTTTTTCTGTTTTGTTTCGTTTCTTTTGTTTAGCTATATAATCTTCACTGATTGCTTTTGTGCGAGAAAAAAAGTCAACTTTTTATCATTATCAAATGCTGTTTAACATGGTAATCTTTTGTTTAAAGTACATCACATCAACTTATATATAATAATCAACATGTTATATCCTTCTTAACTTTTGCAGGACAAAATTATAAATGTATCCGTTTTTTTGTATGTGTCCGTGTTTATTGGATGCATCATTATCGTTTGTAAGTTATTCTTGTTTAGCTTACTGTACTTGTTAAAACGTACTTTACTATGCAGAGCAAATTATTTCTTATGCTTTAAGTAAACATTTCAAAACGGAAAACTTTCTTAAACAATACCTAACACATGCAGCGTGTTTTTTTGCGGGTTGTCACAACGAATTCACTACAAAAAACTGATTTCACTACGTTTAGGCCCAATATTAATCAAAAACTAAGTGGCTCTTGTACACACTTAAGACAATAACGAAAATATTTTTTTTCTGTTTTTCGTTTGTATATAATACGACTTTCACATACCATCTCGCCCTCCTTGTTTCAACTAAAATTGTTTTCCTTTTGGCTCATGAAATATGACTGTGTAAAATAGTATATGGTTCCTGTTTTGTTTGTAGTTTAATTTAACAAAATAAAATAACAACAAACCATCCGTACTCAAATTTCACCAGTTTCCTAGTCCCACACTGCTACCAAGAATTCCTTCTTCTTTTTTTACAATTACAGATAGAAATCAGTTCGACAATGGTGCAACAATAACGTACGCCGCGAGGATAACACGAGTAACGCGCAAAAAACTGTCCCATTGCACACGAAAGCAATCAAAAGCTACAAAAAAACGTTCGAAATAATATTGCGTTCTGTTATTATTATACAATTACTATAAAAAATATTCTATATCATGAAACTAGTCCATTTTGGTCGTTAATAATTTTACACATTAGTGTTTTTAATATACACTAAAGGAAGAGGTTTAATTAAAACACATTATAGATATTCTAATAAAACCATACCATAATTCATTTCTTGCATTGAGGCTTTGAATGTAAGTGCTGATGAAATTTCTGACTTGTGTATTTTTTATGTACTTTTTTCGCGTTCTTTTCTGCTTGTTCCTTCAAAAAGACGCGAATTAGTGTGAAAGCGATTCGAGGGATGAAATGATTTTTTTTTCTCATTTTAGATGATTATGTTTCATTAACACCGTTCTCTCTCTGTTCGTAGAAAAAAATGCCGGTACTGGCAAAACAGGAAAAACACAAAATAACTTATTCGTTAAGTTGGTTGCTTGGTCCAGCAGCAAATTTCTGATAATGGAAAACCATCAAATCTCACTTCCATATCCATGCGCTACACGATCGTTAGCTAAATCTGTTAAATACACTAAAACCTTCACTCCTTTAGGTAAGTTTGTTGTAGAATTTCAGCTCCCCTTAAAATGTCCTAAATGAGACATTTTGTTCTCTCACTGTGACTTTGCTTCATCAGGGAGGATATTGTTATTTCTTTACGCTAATACACCGACAAAATACACGCACACACACATATACATGTATAATATAAATACGCGTACATACACACTTACGTACACACTTACGGACTACGTGCCTAGAGTAAGCTCCGCTTCTTGAAATGCATCAACACAGTCTCTAGCCTAACTTGCGGTACGATCTGGTGTTGATTTCTATGTGATCGTGTTGCGTTCTGCGATCGTTTTACCCACCAAACAACCTTCCTCTCATCCACCGTGCTAGCGTTTCGCTCGTGTATATATGTGCTCTGTAAAAAGAACAATCCCAAACGGTGTTTAGTACAAGTGGTATAGTATTTATAAACGATATTTGTTTGATCTCACTGTTTTAGTTTATCTAGGGTGCTGCATTGTAGCGTCTCCATTGCGCTTGATTTGCTCTGTTGTGCTGCTGTTTGTTTCGTTCTCTTCTATTATGTATTTTGACGCTAGTGTTTTTATCATACGGGGTTTTTTGTAGTTTCGTTCATTATTTACCTTTTGTTTTCCTTTCTCTTTCTTTCTCTATCTCTCTGTGTCTCTCACACACCCACTAGCATACATTCTGATTATGATTGTATGTATGAACTAATTTGCAAATGTTAATGTTGTTGTACAGCTTTGTGTCCTTTCGGTATTCATTACAGTGCCCGACGAAATATAACCTCCTCACGATTAACCAATGTTCATTACACATTTCGAAATAGAACGTCCTTCAACTTCTCCCATCATTTGTGCTACATTACAAAGTTAGTTGACTTACATTAAATTTATTTATTGTCTGCTGAATAATATATAACGTTTTCGTACTCTGTGCGAAATTATGCCTTCCCTACATTGTTATCGCCTGTGTGTTCTTGTCGTTACAGTTTTTATATTAGCTTTTCCCAGTACTGAATCGTTCAATATCTTCTTTTACTTGCGGTAATGATTGTGTGGTATACTGTGTGGAATATGAAATGAGGCCGAAAAGAAACGGAAAGCGTTACGAAGCGTTATTAAGCGTTAATACTATTTTTATGTAAATCTTGCAATCTTGTGTACAATGTTAATCAACAAATCGCATGAAACATTGCACACAATGCTTACAGGCAGTATGAAAATCTCCACCACGGAAAAAGGCAACAGAAAATTTAGCTGTACGATAAATCTAATAAAGGTAAAACATTTCGCGGATAGGTCACAATTTTCTGTACAAAAAATTCTACACATTAATTCCATTTGCTTAAAGTCAACATTTGGTTCGTTTTGTATGGTTTCTTTTTTCACATATCAATTACTATCTTCTAATCCTTGAACGCGCTCGACTTCAGGCCTCTCTGATCTGTCTGGTAGCAGTGACCGTAAGTCAAAAACATCAGCTTTCTTGCAATCTCTTACAGAGTGCTACCTTCACCAACGACTCGGACCGTTCGAGGGTTCCTTTTGTTCGAGCGCGTTCGACAATGATGACGATGACGACGGCATTCCGACGCATCCCTCTTTTCCCTAATCCGTGAGCAATGTTTCAATTGTGTGTGTGGTCACCGTTTTGCAGTGGCTATATTTGCAGCGTTACCGGTACTACCGACCATCGATATTTGTTTTCTACGCACTAGGTTTTTTTGCGACTAAATTAGCAATGTCTATGTCCGCACCTAGTGCGCTAATGAATGTTATGAGATTGGTACTATTTTTGACGATGAAATGGTTCTACTATTTGCACACTACTATCGCTACCGTTTTACATGTTTGTGGCTAATTACATTGTTTGTCGCTGTGTTGAACGGTTTGGTTTTCGTCACCTTTCTATCTGATCTACTGTGTGTGTTTTGGTATGTTTTTATCTTAAATTCTCGCTAGTACAGTTCATTCTACGCGTTGCGTAAGTGCTAGTGATTTACATACGATAAAGTTCCTGGTTTCTACCTTGCTACAATAGTGTATTTTTGCTGTCCAAAGATGTATATAGAGAGTGTTTAAACTCAACTGAACACGTTGCGCGCACGATTAACTGATTAAAAATTAACCACTTCGTTAACGTACTTCGCTTATCAATTCAACGCACTCTCGCTTTCTCTATTTCTCTCTATCTTTCCCGCTCTTTCTCTCTCTCTCGCTCTTTCTCTCTCTCTCTCTCGCTCTTTCTCTCTCACACACACACTCAGTTGATTCAAACACCTATCTAACACCGTAACGTAACAGGAGGATTATAACGCAACGCCGTCCTGTGATTGTGCACCGTTTGTGCTTGTGAGAAGTAATGGTAAACTGTTTGTTTGGTGCATTGGATGTTGTGGCATTCCATGCTCACGAAAGTGTATGTAAATGTTGTGTCGTTACTAACTTTATTTAGGCCGTTAAACATACAATCGCCATTTAGGATGCTTTTCTTCAAGATGATATCGATGTTTGTTTACCGTTTTAACCATTATTACTCATCAAGCTTAACTGTTACAGAGTTTGATTTTGTTTTTTGCTTTGTCATCGTTCAATGTGCTATAGCTTAACTAAGAGTTTTTGTATTTTGTTTTACCGGTGTCCTGGAATGTCCTGAAGAGCTTCACAATACGTCACACCACAACTTCCTAGCTCAACACAGTTCTAACAATTTAAAAAAGACGCTATCAACTATCTCATGCGATGCTTTTTGAAGTATTGTGTTACCAATTTTGCAAGATTTTCATATTTGTTTTCAGTAAAAACTGCCTTTTTTATGCGGCCAAAGCCAGCAGCACGACCTATGCGCAAAGAATTCCCTTTGATACTAAAAATGTTTGTAATTACAGTTTGATATTTTAAAAATGTTTGCCTCTTTAGTATCTCTTCAATGTAAGTTCGATTCGATATTATTCGATATTATACCAAAATCTGTAAGAAATCTGCTGAACCGTGAATAAATAGTGTACCCTGAAGTCTATCCTATCACTTAAAGGGACCCAAAACAAACGAGCACTCAACGCAAACGATCAACTATTACACAAAAATTTCACAAATATGTTTGTGTTGAATTACAGCAAATGTTCTAAATTAGAACACAATCATTGTACAGAGCGCTAAAACAATTTCCCCATGGGGTGTCCCTTTTTAAATAATCGTCACCACGTGATGCGTCACCATCGTCAATCGTCACCACCTGCGTGTGCCAACATTGACATTACCAGGAAAACTTTATCTGTGTGCGATTACTCAAGTATTCAGAGATGTACATTGAGATTTAATGTAATTAACATCGGAGAAACATTCCCAAATCTCTCGCTTTATGCTTATGAGCTTTCCCAATCCTGCAGTGCGTGTGCACTCATACGCTGACACAGGAACTGCTAAGATGGTTTGTCGGTAGAATTTTTACCTTACGCTCTAGTCTTAAGTGAGACATAGTGAACAAGCGTCTCGTTCTAGCGAAAATTGCTCGGTCTGTAGTGAACTTTTCCTATTCCCCAATGGAATCTTCCGTCGCCGTAGCAGCGTACATGGAAGGATGCAAAGAGCAGCTTAGCTTCTCGCCCAACATCCTCTTTTACCACAGACACTGCCCACCTTGGCTCGGCTTATCCCTTTACCACGTTTTTCTTCTGTTTTGTTCATATTAACAGTAAGAGAAACAGTCAACTTGTATGCCGAGAACAGTAAAGCAAATACACTCATTAATCTTAATTAAACACGCAACAGCCACAAACACAAAGGCACCGACCGGAACGGCACGCAAAGCGCACAAGATTTTGGGAAAAAGAATCGCAGTAGCACCGGGGCGGGCAGGGCTTGAGGTGTGGGAAATGGGAATTATTTAGGAAAACACAGGCTAGAAACCGGAGCAAGTGAGAATTAAATTGGCTCAGCAGCAGCAAAGCCGTGGAAGAGATTTCGTATCCGGTTGAAGCTTGACGCTCCTTGGGGACACAGCAGCAACAGCAGCAACAGCAAACGGTTTGACTTCCGTTTCGCGTAGTCTCGCTTATTAGAAATCTACACCAACCGTGTGTCCGTCGGAAAAAGGCGCCTGAAGCTGACTGATGGCCGGGGCTTAACTGTCACCGAAGGTCAAACGGAGACGCCCGGCAGGCTCGCACTGTCAAGAAAACGGAGGCATCGGAAGTCGATTGATATCCGGTCTGGGGTAAGGATGGAATGAAGAAAAAGTTTGTTTTCTTATGGTCGCTGAGTCCAGTTTTTGAGCAGAAATCAAAAGTAGATACCACATATTACGTACTAAATTCCTTTCATACTTTCATTACGGTTCAATGTACGATTAGTCACTAGAAACATATTTTTTGTTTGTTTGTGCAATAGAAATCATGTGCAAGAATTTAACATTTTACTCAAGTTAATTGCAATAGTTGTTTTCGTATTCAACTTATTGAGAATCGATCATCGGTACCATGGAGTTTTCTAAGGAAAAAAAATCTTACAAAAAATAGTATGTAAAGCACTTCTATTTGATGTAACGTCCCTCGCGGACATGCCGGCCTATACAAAATTTCGAGACTTGTTCAGGACGACGCAGCCGAATAGTCACATAGTCCATGCTACGGGGGTACTGTATTTTTTAGGCTTGAGCCCACGACGGGCATGTTGTTAAGTCGAGCAAGTTGACGACTGTACCACGGGACCACCCCAGAATAAACATCAAAGAGCTCATCATTGTTTTTGGCCATTTCGACACGGACTAAACATCTCAACGCAATCATCCCAGGACACCCAACCAAAACATGACCCTGCACTAATGGAATAAATCTATCTCCAATACTCCAACACCTTCAAAATTGATTGGTGATGATTTTTGGTTGGTAAAAACTAACCGCTTGGCACCGTTCAGTTATAGACACCCCGCGTCATCGCTTCCCGGTTACGCGTGTGCCACTTGCAGGTAAGGATGCGC
>Merged.10248.1 chr3L:7427810-7433115 + complete transcript CDS from 92 to 2407
TTACGCAGCAATTCATCGTGCAACAACAACCATTGCGAGCGCCTATTCCCAGTTTCGACGGAAGGGTGGAGAACTGGCCCAAGTTCCAGACCATGTTTGAGGACATTGTTGCTAAGGGCAGTGACTCCGATGCCATGAAGCTGCATCATCTCGATAAGGCTTTGGTTGGAGATGCTTCTGGTTGGATCACAGTGAAGATGATCCAGGACAACAACTTCGAGCAAACGTGGAAACAGCTGAAGTCCCAGTTCGAGAATCCCCGAGTCATTGTTGACACCCATCTGGCTGGTCTCCTGGATTTGAAACCTGTCCTGAAAGGAAACCACAAGGAGCTGTTGGAACTCTTGAAGACAGTTCAACGACACGTTGGGGGTTTGGAGTATCAGGACATCAAGGTCGACAAATTGTCTGGGTTGTTGTTAACAAAGATCATCACTTCACGGCTGGACGAACAAACTGTTCGGCTGTGGGAACGAACCCAGGAACACGGAAGGTTGCCCGACTTTAACCAAACGCTTAAGTTCCTGCAAAGCGAATGTCAGGTTTTAGAACGGTTCCAGAGTCGGCCCCAAGCAACTTCCGTGAACCAAGGAAGCTCTAAACCATCAAGTTCGAAATCCACAAGCCAGAGAGTACATGCTGCAGCACCTACCACAACTAGCCAGCTCTGCCTCTTTTGCAACAGGGCACATCGTCATCACGAGTGTCCCACATTTAAACAGTTCACACTAGCACTACGCAACGCCAAGGTGAAGGAGTTGAAACTGTGTTACAACTGCCTTCGACCCGGTCACCGTTCCAACAACTGTTCATCCAACAGAACGTGCATTAAATGCCAGCGGAAACACCACACATTACTACATGAGGAACCACCAGAACTGCCGGATACCCAAACACAGATGGCAAGCCCCATCCAATCCATGCAGTTTGAGCAGCAGGCTCAAGCATCGAATCATCCAACGTCTAACGCCGCCGTTCCATACAGCCGACCGTTGGAACAAAGGACGGCCATGCTTATGACAGCTCTCGTGAACCTGAGAGACGAATCCAACAGGACGATCCCCTGTCGTGCGCTGTTGGATTGCGGCTCACAGGTGAGCTTCATCTCGAAGGCGATGGCCGATCGCCTCCTCACCCGGCGTATCCCCACACTTGTGCCGATTACTGGAGTCGGTACAGTTAAGACGTGTGCCCGGGAAAAAGTCGTCGTGAACATCGAATCTCGATATTCAACCTTCTCAACAACCGCCGAGTGCCTCGTGATTCCTAAGGTCACAGGAATCATCCCCACAAGCCAGCTGAACGTGTCGAAATGGCCACTACCGCCCGATATCTTTCTTGCCGATCCTGAATTTCATACGCCTGGTCAAATCGACATGTTACTGGGTGTGTCCCATTTCATGCGTCTTCTCAAGTCAAACAGAATGCAGCTACGAGAAGATTTGCCTGACCTGCAAGAGACTCATCTCGGATGGGTCGTTGCTGGAGACGTCGAGGACGAGTCGACCAATCAGCAGAGCTTCATCGCTACCACCACTACGCTTTCCGAGACCATGAATAAATTTTGGGAAGTTGAAGACATCGGAGATATAGATGAAACGACCGAGCATGAAGAATGCGAAAAGATTTTTCTTGCTACCCACCGACGTGACAATGATGGAAGATACATTGTCGCCCTACCATTTCGTGAGTATCCACCTGTACTAACTAACAATCGAGAGCTTGCTTTGCGTCGTTTCCTCTCTTTAGAACGGCGAATGAAGAAAGATCATTCCCTGAAGCTCCAGTACTCCAAGTTCATCGATGACTACGAAGCTCTTGGTCATTGCCATGAAGTCAAGGAGGAATCCGACGAACCGAACAAGGCTCGCTACTACCTACCTCACCATGCTGTCCTACGTCCATCGAGCTCCAGTACGAAGCTGCGAGTGGTCTTCGACGCAACCGCCAAGGCTACAACATCCGATGTAGCTCTCAACCAAGCCCTAATGGTGGGTTCAACTGTGCAGAACGACATCTTTGTCATCCTCGTCCGTTTCCGGAAACACTTTGTTGTGTTCACAGCTGATATATCGAAGATGTATCGGCAGATCAAGGTCATCTCCGACCACTCGTGCTTTCAACGCATCTTCTGGCGTGTTGATCCAGCACTTCCTCTTCGCGTCTTAGAGTTGACAACCGTCACTTATGGAACATCGTGCGCTCCTTTCCTTGCGACTCGGTGCTTACTGCAGTTGAGCATCGACGAAGCGTCATCGTATCCGAAGCAGTCAACATCATCCGAGACGNNNNNNNNNNNNNNNNNNNNAGTGTCAAACCCAGCTCCTAGGGTTGCTCAATTCCGCTGGGTTCCCAGTTCACAAGTGGAGTTCGAACTCTCCAGAGCTCCTGAAACACGTCCCCGAAGCTGACCGTGAGGAACTGGTAACTCTCGGCGACGAAACTGAAGGTGTCTTGAAGACACTCGGATTGACATGGAATCCACATCGAGACGAATTTGCATTCGTCGTTGACCAGTTCATGCAACATTCCAATCCACCAACCAAGCGATCCGTTCTTTCCGAGATAAGCAAACTATTTGACCCGATTGGCTTGCTCTCGCCAGTCATTATCATTGCGAAGCTTATTTTGCAGAAGATTTGGTTGGCTGGACTTCCATGGGACACCAGCCTAGAAGGAGAACTGCTGCAAGAGTGGCTGCAGTTTCGTACATCCCTGAAAAACGTGAATGGCATCAGAATACCTAGGTGTGTGGTGCTTCCTAACCACAGTGCTGTTGAAGTGCACGGTTTTTCTGATGCATCCAAAAGAGCCTACGGAGCAGCGTTGTATCTTCGCTGCATCTTTTCTGATGGAACTGCAAGTCTTCGTTTGCTTTGCAGCAAATCGAAGGTTGCACCAGTGAAACCAGTAACCATTCCGCGCATGGAATTGCTAGGAGCCTATCTTCTCGCAAGGTTGATCTCCAAGGTTGCTGGGTCCATCGATCTTCACCTCCGCAACATCATACTCTGGACTGACAGCCAGATTGTCCTTGCTTGGCTGAAGAAACCACTTGCAACCCTGCAAGTGTTTGTGCGAAATCGAAGTGAAAAAATTCGCAACCTTACCGAATCGCTGGACGTACAATGGAAGTACATTTCAACGAAGGAAAATCCAGCTGACATCGTGTCTCGAGGTCTTCTGCCAGAAACCTTGAAGACAACCACTCTCTGGTGGATGGGTCCGACGTTCCTCCAGAGAGCCGATTACGACGTAGAGATTCCGGAAGATCTTCCTGACGAAATCGTTCCAGAATTGAGAGCGTCACCCGTCGTTGCAGCGCTGGTTGTCAATCAAGACAAACTACCCGTGTTCTTGAAGTTTAGCTCTTTTCGAAAACTGCAACGAGTGATTGCTCTAGTTCAACGCTTCATCCTGAATTGTCGACAAAGAGACGTTTCAAAGCGTGTAACCTGCCAACATTGTACCATCACCGAACTTCGAAGCGCTTTAAACGTCATTGTAAAGGTCATTCAACATGAGGCTCTTTCTGACGAAATCCACCGAGTGAAGGCTAATGAGCCGTGTAAGCGGATTCAAGCTCTGCATCCGTTCATCATCGACGAGATTCTGCGAGTCGGAGGAAGACTCCAGAATTCCAATCTACCACTGTCCAGTAAACATCAAATCTTGCTACCAAAGCATCCCATCACCGATCTCATCATCTTGACGTTTCACCAAGAGCTCATGCATGCGGGTCCCTCCGGTCTCCTAGCGGCGCTTCGATTGAAGTTTTGGCTGCTAGATGGACGATCATCAGTCCGTAAGATCACCCGATCCTGTGTCCGTTGTTTCCGATCGAAGCCTCGAAGTTCCAGCCAGTTGATGGGCATCCTGCCGTCATGTCGAGTGACTCAAGCCCATCCGTTCGAGAAAACAGGAATAGACTACGCTGGTCCGGTATGGGTCAAGGAGGGCCGATACAAACCTCGCCTTGTGAAGGCTTACATTGCTGTCTTTGTCTGCATGGCAACGAAGGCGGTACACTTGGAGTTAGTCTCGGACATGTCGAGCGAGACTTTCCTTGCTGCATTTCATCGATTTACTAGTCGACGCGGCTTGAGCAAGGAAATCTTTTCGGACAATGGATGTAATTTCAAGGGGGCTAGTTCGGAACTACATGAGCTGTACCAACTATTTCAAACCCGAACGACCGTCGACGAGATCGAGAAATATTGTCAGCCAAAGGAGATCGTGTGGCATTTCATCCCACCCGAAGCGCCAAATTTTGGAGGTCTTTGGGAGGCAGCCGTCAAGAGCACTAAGTACCATCTCAAACGAACGCTCAAGGACGCTAAACTGACATTCGAGGAGTTTGCAACGGTCCTGACTCAAGTGGAAGCTATCCTAAATTCGCGACCGCTGTTTGCGATCTCCGCTGATCCCTCAGATCCAGAAGTCATCACGCCCGGCCATTTTCTTGTTGGTCGTCCTCTGATTGCTACCCCCGAGCCAAGCTACGACAGTACTCCGATGAATCGACTGTCTCGGTGGCAATACTTACAACAACTGAGGGAGCAGTTTTGGAAGCAGTGGAGAAAGGACTATCTTCAGAGCCTGCAACCACGCAGCAAGAATCAACAGACACTTCCAAACATTCGCCCTGGAATGATCGTGTTAGTTGAGGAAAGAGATTTGCCTTCGCAGACCTGGAAGCTGGGCAAAATCGTGAACATCTACCCGGGACCAGATAACCTCGTACGAGCTGTGGACGTTAAAATCGCCGGAGCGATTTATCGACGAGCCGTATCCCGAATTTCCATCTTGCCAATCGAAGACAACTGCAAACCTGATTGCAGTGCTTCAGAGGATTCTTCTCAGCCCGGGGGTGCATGTTCGCGCCCAAACGGTTCGCTCCGACAGTGAACCAGTTGCAGCGCGTGTGAAACACGCAACAGAAGAAAGAGAGAGAAGTTTTAGAACTCTTCACGTTAGCGGTTTTTTCATTATTCTCGTGCGCGATCGAATTTATTCCCTCACACCCACACATATGAATTCTTGCGATTCTCTCCCATGCGCGAACGGTTAAAAGCGCGAGCCAGCGCTGAGAGAGTTGTTGTTGGTTTAGAACTTTCGAAGCAGACAGACGTGCAACGGAAAATAAACACAACCAGTCCTGTTTTGGTACTCCGAGTGTATCAATTCCTCGTGTTAGGCAGAAAGAAAATCGGTCTTCCTCCAGGCTGAAGCTAGTGGGCTTCAGCTCTTTTTTCACCGGTTGTTCTCCGCGAGGTGGAGGCCTTACAACCCTCCACTGGTTTCTG
>Merged.10379.3 chr3L:8731421-8732292+chr3L:8732376-8732588+chr3L:8732663-8732989+chr3L:8733677-8733798+chr3L:8735267-8735326 - complete transcript CDS from 75 to 1151
CGACGAACGGTTGTTGCAACGTGCGCCGGCAACGTTGGAGGATCAAGCGATCGATATACGGTAAAAACATCCCACATGGTTTGCCAGCGGACAAGGATACCGGTGCTGGGATTTGCCGAAACAGCTGAGCGTGTCTTCCAGTATGGACCAGCAAAACTTCGACCTCTGGCCGGCTTTTCAAAAGCCTTCGTTGACTATGCCCTGATGGCGACGTACTTCAGTGCCGGGTGCGTGTACATCGTGTTCATCGCGACGTCCTTCCACGATGTGATCAACCACGAAACTGGAAACGATTGGAGCGTGCGGATCTACATTCTGCTCACGATGATACCGATCCTGCTGATCGGCCAGATCCGCGAGCTGAAGTATCTGGTGCCGTTCTCTGCCCTCGCCAACCTGTTCATCGTGGTCACGTTCGGCATTACGCTGTACTACATCTTCAAAGACCCGCTGGAGTTTGATGATAAGCCAATGTTCTCCTCATTTGGCACGCTGCCACTGTTCTTCAGCACGGTCATTTTCGCGATGGAAGGTATCGGTGTAGTCATGCCGGTGGAAAATTCGATGTCCAAACCGCAACACTTCCTGGGCTGCCCCGGTGTGCTGAATACGGCCATGGGAACCGTAATTGTGCTGTACGCCGTGATTGGATTCTTCGGTTATGTGCGTTTCGGAGATGAGTCCAAGGGAAGCGTTACGCTCAATCTTCCACTAGAAGACTCCTTGGCAGTGGCGGCACAGATTCTAATCGCCCTAGCCATCCTGTTCACGTTCGGCCTACAGTTCTACGTACCGATGGACATTCTGTGGCGCAAGATTCAGGACAAAATACCAAAGAACAAGCACATGATCTCGCAGATTGCGCTGCGCTCCGGCATCATGATCATCATGGGTGGCGTTGGATTGGCGGTGCCCGAACTTGAACCCTTCATCGGGCTGGTCGGAGCGGTCTTCTTCTCCAGCCTCGGTCTGTTTGTGCCGTGTGTCGTCGAAACCGTGTTCCTGTGGCCGAACGAGCTGGGCAAGTTCCGCTGGGTGCTCATCAAGAACGTGATCTTTGGTGCGTTCTCGATCTTTGCTCTCGTGGCCGGTGCGTATGTCAGTATTAAGGACATCGTTGCACTCTACACCGACGATGAAGGACACACGGAATAATGGTGGATCGAGCCGGTACCAAGTACGGAACATCCCTAATTGCTGAGCACACTAGCAATAGTGGAATCCTTCCGCGGAACAAAAACAGTATACACCGGTACTCACACAGTGCGCGTGGCACACTGTGAAGGGGTACAAGCGTAGAGAATAGGCTATTATTTTACGATCGTGACACTTATCGTGGTGTGTATCTTAAATTAAGATACAGATCCGATAGTACCGCCGAAAGAACAAAAGTGTGACATGCGTGACATGGCGTTGTTGGGTCATTCATTGGCGAAAGGAAGTGTTTTGTGCTATGCGAACAACGCGCGGCATCGATTTCTATTTATGATTGAAGCGTATGTTTTTTTTTTTCTCTATAACTTACTAGCCATAGTATAAATGCTGTTTTATGTGGAAATAAATCTGTTAATAAAATAAAGAAAAAAAAACCAAG
>Merged.10536.1 chr3L:9056570-9058348 - complete transcript CDS from 161 to 1057
TGATCGAGTAAATGTTTAGTGCATTGTGTTTTTCTGAACCTTAAGCTACCCAAATTTGTTCGTGGTTCAGTGTGTTCCGCTAAATTCCAATTTCAATTTTGTTTTCGTAAAATTATTGTGAAAAAATCCACACCAGTTCTCAAAATCCTCGTACTACTACAATGTCATACATCTTTCTGTTCGAAGTTATCGTCGATGATTTGAATATCTTTTCGGACAGTCGAAATTCACTTGGTCAGAATGACCCCGGTAGGGCACGGCAGGAACTGTGCGTCCGTCTGCAGCTCGCCAGCTTGGTACGGTGTGAGGTGTGTGAGAAAGATTTTGGCTCCGCGCTAGACATCGAGGTGCGTAAAACGGGTGAAAACTGTCTCTTTGCTTACAATCCCTCGTCCGAGCTGATGGAAGAGCAATCGCTCGACTTGCGAATATCGGCCCACGGAAAGGGTCCCGATGGGAGCAAACGATTGATCGGTAGCTGGAGGGAACCGGGGCATGAAATGTTGGTCGCATTGGCCCAGGCGTACGACCTGCAGAATGGTACACCGGCTCAGGACAACTCCAAGGAATCGTTGGCATCTGCCGAATCGCTTACAGCAGATGCCAAACGAAACAAACCCGTTTCGAACACACTGAAAGCAATGTATCCGCTGGAAGCTGAATCGAACGGTAGCAACAACAACAATACGGTCGTTGGGTTCGTCGTTCTCACCATCCGAATGTCTTGCCTTGGACCGAACATCAATCAGAAGGTACTGTTCGGAGGGCGTGATCTGCAGCAGCAACCGGTCACTTGCTACAAGGTGCAAGACGAACCGGTCGTACAGTGTGTGACGCTCGAGGACCAGGACGAACAGCAGCTGGTATGTCCGAAGGGAAGCCTTGCCAGCATTGTCGGAACGGCCATCGAGCCGGAAGTGCAACCGTACGATGAGTATGCGGCAGAACTGAACGGGAATGCCATCTGTATCCGGGTGGAGAAGGACGCCAACATTGCGGTCAGCCTTGACGGAGAGGAAACTGACGGTTGCACCAAAGGGTGTTGGGTATGTTGGGTCTGAAGGTTGTTGTCCGTGTCCGAAAACATGATCAATTGCAACGTCTTTTTCTGTCTCTCTGTCTGAAAAACAGACCTCTCTTACCCTTCCGGATGGAGTGTACGGACTGAAGGAGGAATACGTCCGCCGGGAAGCGAACAACTGCCAGCTGCCCGTCATCCGCGGCACCCTCAAGTACCCGGCGTATCATTGGGCGGGCGATTTTATGGTCGCTAAAAAGACAACGCCCGTTACGGTGGACGACTACCGGAAGCGGCCCGATCCTACGCGTACCGTCGGGCTGCAAGCGCTCCCGCCCGATCAGCTCGAGCGAGACTGTGCCGGCATCGAGATCTGTCGCAAAGGATGGCACGATCCGAATGTGGATGTGTTTGTGCTGAAGCTGGGCAAGAACAAGCGCACCACCGCGGCGGATGGAAATCCACGCAACGAGGTGGAAATTGAGCTGCGAACACCGCGTGGCCCATCGCGTGAGATACGGCCGAAGGAAACGAGGGGGGTGCAGGTGATCGAGGCCGAGTTTGAACCGGCCCGGGAAATGCAAAAGCCGGCCGCCGGTGAAGGTGGTGAACCGACCAAGAAAGCAAAGCCCGCCGGCAAGAAAGACAAAAAGAAATAGAAACAAAACGCAGCAAGACAGAGACAGACACACAAATGGAGCCTTTCCGGTGAGCGTGGTTCGATTATTTAATGCACCTGTGCCATATGGGCACAAAGAGGG
>Merged.10540.1 chr3L:10706013-10707374 + complete transcript CDS from 479 to 844
GCAGGTCGGTCCTTTACCATCACTGGCGGGCACGCTGTCCTCGCTGCTCGTGCTGCTCATACTCTGCCATTGGCGCAATCTAAAGAAACCACAGTACGCCATGCTGAAGATGCTCTTCCTCGGCTGCCTGCTGTTCGGTATGGGCACGTTACCATGGCAGCAGAACTTTACCGGCCTACTATCGGGGCTGCTGTTCGGTACTACCTTCACGCTTGCGCTCACCCCATACCTCAGCTTCGCCAAGTACAGCCGAAAGGGCAAGGTAAAGTGCAAACCGATATCCCCTTGAAACGCATACTAAACTGACCCATTTGTCGGCATACTTATTTGTCTTCCAGATCAAGCTGGTGTGGAGCTGCTTCGCGTTGCATTTCGTGCTGTATGCGCTCATCTTTCTCGTGTTCTACCTGTTTCCGACCATCTTCTCGCTCAACTTTCTCGAGGGCAATCAGATCTCGAGCATCAACGACAACAACGGCATGCACGATCACTTCAATCCGTACGATACGTTCAACTACTTTAACGGTAAGCATGGGCTGGACGGTGGCGGCTCCTCGCACGGCGGCATGCTGCCGGGCGAGGGCGGCCGGGTCGGGGGCGATGTGGGCGGCGGTGGCGGACGCATTAAGGATTACGATCGCGGCGGAGGGAATCGATACGGCGGCAAGGACGGTGGTGGCGGAGGCGGTGGTGCTATTAGCATGTCGGGCGGCACGATCAAAGCCATTAATCCCAAATACAATAATATAAATAGTAACGGTAATCTTAACGCTAAATCCAATATGCATAGTTATAAGATGGTAGCTATATGTGAGAAGGGACAGTGCAATCCGCGTCCGAACGCATGACGTCGATGTGTTTTACCCACGGCGTACGGCCGCTCATCAATACGATTGATTTCCATTTTATTCATCCGTATCACACTTATTGTACCGTTATTTACCGAAAGGAAAAAAAGACAAAAAGGATAACAACACGCATATATACCGATATACTCCATATACCCTCCCTCCCCATAGTACACGCGAAGAGCAGTCAGTGAAAAGGAAAGCGAAAGGAAGTGGCAGGGAGCGGAACGCAAAAAAGGAAACGCATAAAAACCCCGGAAATGTTTAGGAAAAATCGTCTCGAGGAGAAAACAGGGCATACGAGCAGATCACCAATATGTATTGTGCAATCTTGTCAGTGGAGCGCGATGGTTGCGAAAAACGTGCAGTACTGAGGGACTGAGTAGTGTACACGTGCGTGGTGAAGCTGACATGCATCTAAGTAAAACACAAATACACACACACACACAAAGTAACGAAAATTGAATGAAATATATAATGAAAAACGCATGGTGTTTCATTTCCATAGAAATGG
>Merged.10541.1 chr3L:10699071-10699233+chr3L:10699517-10700688+chr3L:10700770-10703083+chr3L:10703896-10704123+chr3L:10704197-10704537+chr3L:10704619-10704874+chr3L:10706017-10706274+chr3L:10706351-10707374 + complete transcript CDS from 835 to 4227
CAACCGAGCGGCAGCAAAAATCGATACCTTTGATGTATTGTGTGTGCGTGGTGGAAAACTAAAAACGGGAGTACAGCGTTGTTCGTGCTTCGTGGGGCTGCTGAAACCGTGTTTGCTGCAAACGACACAGCATTTGCACAGCACAGCAGTTGTGTGGTCCAAGCAGCCGTGCCGTGCCCAACCATGTTCACCGTGTGTCGCCCGTGCCCGTTTGGGGTGTGTGTTTATTTTAGCAAACTCAGCCATTTTGGAATGTAATTAGCCGTCGCTAAACGCACAGAGGGAGGAAGAGGCTGCCTACTACGATCGCACATTTGAACGGGACGAAAAAGTGTTTTGTGTGTGCGGTGAGCAGCAGGGTGTGTGTGTGTGTGTGTGTGTGAAAATCCACCAAGCCTTGATGGAGGCACTGCCTACTAGAATGCCGCAGGCGGCCAGCCAGGACGGCAGACGATAATGGGTAGTGTGGGGTAGGTGTCAGTGTGGGTGATGTCGTCAGGTGGTGTTTAGTGAAATTTTTCGTTAGCCAAATTTTGCGGTAACTTACCGTCGTCGTCGTCGCTTTAGGATAGCATAATTTACACGCCAGCTGTAGCGGGGGATCGATTTTTGTCGACCGCTTGTCTGCACAGCTGGCCATCCTCGAGCGTAAACTGAAAAAAGAGAAAGAAACGATATTAGAGCGAAGAAACGATAATAGAAGAAGGAGCAGTATTCTCCGGTTCGCGAAGAAATCGCCCTTGATTGATACAAACCCGCTCAGAACCGGCAGCCACCAGGAGGAATTGATGCGCAAAAACAGGCACGAGGGACTGGCGAATCACACGGGCAAGGGATGAGCCGTAGCCGGCGGTCTTCGTTTGGCCACCAGCACTACCAGCAGCAGCAGCAGCAGCAGCAGCAGTTCAGCATCACCTCCACCATCAACTATGACGATGGGCTGTGCGATGGCGGGAGCGGCCCGGGGCTGGTCTCATCCGGCGGCACCGCGTCCTCGCCGTCGCGGTTTAGCGAGTCGTCCTACTCGAACCTGGGATCCCGCCTGACCGCGTACGTCACCCAGGCTCCCCTCCACAGCTCCACCGTCGCTCCGTCATCGTCCTCCGGTTCCTCGCTGCCCCAGCCCATCCATCCGGGCTCGTCCGCCTCTTCGGTTTCGTCCGTGGCCGATCGGTACGGGCCCGGGGAGGAGTCTCTGCGGCCGTGCTGCATCTCACCGGCTGCACCACCACCATCCGCCAGTGACCGTTACTCGACCAGCTCGGCCCCAAACTCCATCATGTATCCGGAAACGCGCAACGGACCGCACCATCGTTCAATGTCGCCGGGATCGAGAACACGTTACCCCGTGCCGGAGCGGTTCCGGGATCCACCGGCGTCAGCGCCTCCGCAGCAAAGCACCACCCAGCCCAAGCTGGACCAGTACGGCAACTATCTGATCAGCAACAATGCGCCACTAATGACGAGCTCGGAAAGCTACAACTATCTCACCTCGACCGTGCACACGCCGGTGAAGCGCTACATTCCGACGCCGCCGCCCGCGGAGAACTTCTCGCACTGCGAGCCGGTCGGAGGTGGCGCCGGCGGTCTCGGTGCGAGCCTAATGGCCGGTCTGATGGCGTCCGGCGGGGGCATCAACATCATCAACGCTGCGCAAGCCGGTGCAGGTGGATCGCTGCTCAAATCGCTGCCGTACCGATTGAAGGTACCGAAATCGGCGGACCCGGTCGGTCTAGGGGAAGACACGACGGATCATTACGCGACGCCACCGCGAGCCCGGCCCGTCGGGGGCAAGTGTCCGCAGCAGCCGATCTGTACGTTCGCCGGCCAGCCGGTGGTCGGTGGGACGCTCGGACGGCAATCGCTGCAGCCGGATTATGCGTTGCTCCGGGCGGCCACACCGGTTAGCATTATGAGCGAACCGATGGTGCTGGGCCATGCACCTTCGTCGGACGAGGAGCAGTGCTATCAGTGTAACAGCTTGCGGCAAGCGACCGGCGTCCACCAGACGACGCAAACATCCGGCCCGATCAGTCCGCAGCCACTGTCGATCTCGTCCGTGTCGATGTCGGACATGGAGCGGCAATCGCCCCTCAGCCCACCGTCGCTCGTATCGCACGCTTCGTACCCACACCATCATCATCATCATCATCATCACCATCATCACCATCAGCAGCAGCAACAGCATCAGCAGCAGCATCAGCAGCAACACTACACTTTGACAACACCGGGAGATGACGGCCGGAACGCACAGCAGTCGCTAATCATCGCACAATCGCACACACTGAACAGCTCGTGCAGCAACCCGTCGATCATTATCCAGTATCAGCATCAGCAACACATACAGGCGCATCAGCAGATCCAGCAGCAGCCGCTTTATCAGCAGCTGCAGCAGCTCCAGCAGCAACACGCTCAGCAGCAGCAGCAACAGCAGCAGCAGCATCATCACCAGCTACAGCTACAACACCAACAAGCACAGCAGCAAGCACACCAGCAACAGGTTCAGCAGCAGCAGCAGCAGCAACAGCATCAACAACAGCAACAGCTGCAGCACATGCACCTGCCCCGGCTGCAGCCCGACTCCACCCCGTCAACACTGCAGCGGAACGTGCAGGCGATCCGGCAGCAGCGGCTCACCCACAAGCAACGCATCAAGGAGTATCTGCGCCGCAGCACGTCCCAGTTTTTCGGCGTCGACCAGCTGCACGATGACTACGAGCAGCAGAAGTGGGAGGACCGGCAGAAGCGGTTCGCCATCCGGCGCTTCGGCTCGCTCAAGGACGAGCTGCCACCGAACGGGCGCGGACCGTCCGAACCGAGCGCGGACGTCATGCACGACCACCTGACGCACAGCGACCGGCCGGACGTGCTGCCGGCCCAGAGCCAGGACGAGCCGGAAACGGAGCAGAACCGCCGGCAGCGCTTCAACCCGTACTACCGGCACGAGGGCGGCGAAGAGTTTCTGGTCGAGCGGAAACCGTCCGTGTCGCGCATGATGCTCAGCGGGCTGGTGTTTGTGGTGCAGAGCCTGCGGAACCGGGTGCCGCGCCGGCAGAAGCAGTGGTCCCGCAGCTTCGCCCCGGCGCACGTCGCCCTCAACAATGACGATAACGATATTTACGATGGGCTAACGCCGGTGCAGGAGGATGAGATGTTTTTCGATGTGCCGGCGGGTGGTGGTCAGAATGGTGCGGGCGGTGGTGTCCCGCCGACCCAGCAGGAGCAAGATCTGGCCGGTGCGCCAGTGCCGGACAATTCGCACCAGATCTACATGCTCGAGACGGACCGGGCGCTCGTGAGCAGCGGGTGGCGGACGCGCACGGCCGAGGAGCAGCTGCATCTGCAGGACGTTGCGGCCGGGCGCAACAACGCCATGTTTCAGTTCTTCTACGGCCAGCGCATACCGGGCACGATACTGGAGAGCGTGCTGGACAACTCGAGACGTCCGCCGCGCCACTGCATCAAGCTGTTGCGGCCGAACGCGCTGGACGACCGGTACGACTATCGGCCGTACTTTACGTACTGGATCAACACGACGCAGATACTGGTGCTGCTGCTGACGCTGCTGTGCTACGGGGTCGGCCCGATCGGCATTGGGTTCGAGCAGAAGAGCAGCCAGGTGCTGGTCACTAGTCTGAGCTTGCAAACGGTTCAACACTACGAGCCACGAAACATTTGGATTGGGCCGCGCCGGGACGACCTGGTACATCTCGGGTCGAAGTACGCGCCCTGCATGCGCAGGGACGGCCGAATCATGGATCTCATATCGAAAACGCGCAAGCAGGAGCGCGAAACGGCCTGCTGCATACGCAACGATGATTCCGGCTGTGTGCAGAGCTCCCAGGCCGACTGCTCCGTGCGTGGACTGTGGCCTACGACCATTTCAACGTGGAAAAAGTGGTCGCCCGGCGATTCCGGCCCTGGGGGGCGCATTTCCGGCAGCGTGTGCGGTCTCGACCCGAAGTACTGCGATGCGCCGGCCTCGATCGCACCGCACGAGTGGCCGGACGACATCACCAAGTGGCCTATCTGTCGGAAGAACAATCAGTTTACGCAACGCTTCCGCTTCAAGGATCACACTGCCGAGCACCATGGTGTGCGAGGTGATCGGCCACCCCGTGCTGCATGGGCATCTCGGGCGAGTGCCGCATCACGACGCGCGAGTACTGCGACTTCGTCCGGGGCTACTTTCACGACGAGGCGTCCCTCTGTTCACAGGTTTCCTGCTTGAACGATGTGTGCGGCATGTTTCCGTTCATCGTGACGGACCTGCCCCGACCAGTTCTATCGGCTGTTCACGTCACTCTACATCCACGCCGGTATCGTTCATCTCATAATCACTGTTGCCTTTCAACACATTCTCCTCGCGGATCTGGAGCGTCTGTTGGGATCACTGCGAACGGCGATAGTTTACATTGGCTCGGGCATCGTCGGCAACCTGACCAGTGCCATCTTCGTGCCCTACAAGGCGGAGGTCGGTCCTTTACCATCACTGGCGGGCACGCTGTCCTCGCTGCTCGTGCTGCTCATACTCTGCCATTGGCGCAATCTAAAGAAACCACAGTACGCCATGCTGAAGATGCTCTTCCTCGGCTGCCTGCTGTTCGGTATGGGCACGTTACCATGGCAGCAGAACTTTACCGGCCTACTATCGGGGCTGCTGTTCGGTACTACCTTCACGCTTGCGCTCACCCCATACCTCAGCTTCGCCAAGTACAGCCGAAAGGGCAAGATCAAGCTGGTGTGGAGCTGCTTCGCGTTGCATTTCGTGCTGTATGCGCTCATCTTTCTCGTGTTCTACCTGTTTCCGACCATCTTCTCGCTCAACTTTCTCGAGGGCAATCAGATCTCGAGCATCAACGACAACAACGGCATGCACGATCACTTCAATCCGTACGATACGTTCAACTACTTTAACGGTAAGCATGGGCTGGACGGTGGCGGCTCCTCGCACGGCGGCATGCTGCCGGGCGAGGGCGGCCGGGTCGGGGGCGATGTGGGCGGCGGTGGCGGACGCATTAAGGATTACGATCGCGGCGGAGGGAATCGATACGGCGGCAAGGACGGTGGTGGCGGAGGCGGTGGTGCTATTAGCATGTCGGGCGGCACGATCAAAGCCATTAATCCCAAATACAATAATATAAATAGTAACGGTAATCTTAACGCTAAATCCAATATGCATAGTTATAAGATGGTAGCTATATGTGAGAAGGGACAGTGCAATCCGCGTCCGAACGCATGACGTCGATGTGTTTTACCCACGGCGTACGGCCGCTCATCAATACGATTGATTTCCATTTTATTCATCCGTATCACACTTATTGTACCGTTATTTACCGAAAGGAAAAAAAGACAAAAAGGATAACAACACGCATATATACCGATATACTCCATATACCCTCCCTCCCCATAGTACACGCGAAGAGCAGTCAGTGAAAAGGAAAGCGAAAGGAAGTGGCAGGGAGCGGAACGCAAAAAAGGAAACGCATAAAAACCCCGGAAATGTTTAGGAAAAATCGTCTCGAGGAGAAAACAGGGCATACGAGCAGATCACCAATATGTATTGTGCAATCTTGTCAGTGGAGCGCGATGGTTGCGAAAAACGTGCAGTACTGAGGGACTGAGTAGTGTACACGTGCGTGGTGAAGCTGACATGCATCTAAGTAAAACACAAATACACACACACACACAAAGTAACGAAAATTGAATGAAATATATAATGAAAAACGCATGGTGTTTCATTTCCATAGAAATGG
>Merged.10541.2 chr3L:10699071-10700688+chr3L:10700770-10703083+chr3L:10703896-10704123+chr3L:10704197-10704537+chr3L:10704619-10704874+chr3L:10706017-10706274+chr3L:10706351-10707374 + complete transcript CDS from 1118 to 4510
CAACCGAGCGGCAGCAAAAATCGATACCTTTGATGTATTGTGTGTGCGTGGTGGAAAACTAAAAACGGGAGTACAGCGTTGTTCGTGCTTCGTGGGGCTGCTGAAACCGTGTTTGCTGCAAACGACACAGCATTTGCACAGCACAGCAGTTGTGTGGTCCAAGGTACGGTGCAGCGCAAAAAAGCGAAATGAAGAACGGGTATGTGAGGCCCTAAGCCGTGGGGGATGCGCTTGTTCGCAAGTACGCAAAAAGGACCTTTCCGTTTTTGGATGGGCGTGTGTGAAACGATGGCAGGTCCGTGTGCGTGCGTGCGTGTCCGTGTGTGAAGGATTTTTCTGCTCCATCACTAGGCCCAACTCGGGCTGGAGTAGCAGGTCGTGCACGCGCATACAAAAAAAAAAAAAATTGGGAACCAAGGATAATATGGATCCCGACCGTCGTCCAGCAGCCGTGCCGTGCCCAACCATGTTCACCGTGTGTCGCCCGTGCCCGTTTGGGGTGTGTGTTTATTTTAGCAAACTCAGCCATTTTGGAATGTAATTAGCCGTCGCTAAACGCACAGAGGGAGGAAGAGGCTGCCTACTACGATCGCACATTTGAACGGGACGAAAAAGTGTTTTGTGTGTGCGGTGAGCAGCAGGGTGTGTGTGTGTGTGTGTGTGTGAAAATCCACCAAGCCTTGATGGAGGCACTGCCTACTAGAATGCCGCAGGCGGCCAGCCAGGACGGCAGACGATAATGGGTAGTGTGGGGTAGGTGTCAGTGTGGGTGATGTCGTCAGGTGGTGTTTAGTGAAATTTTTCGTTAGCCAAATTTTGCGGTAACTTACCGTCGTCGTCGTCGCTTTAGGATAGCATAATTTACACGCCAGCTGTAGCGGGGGATCGATTTTTGTCGACCGCTTGTCTGCACAGCTGGCCATCCTCGAGCGTAAACTGAAAAAAGAGAAAGAAACGATATTAGAGCGAAGAAACGATAATAGAAGAAGGAGCAGTATTCTCCGGTTCGCGAAGAAATCGCCCTTGATTGATACAAACCCGCTCAGAACCGGCAGCCACCAGGAGGAATTGATGCGCAAAAACAGGCACGAGGGACTGGCGAATCACACGGGCAAGGGATGAGCCGTAGCCGGCGGTCTTCGTTTGGCCACCAGCACTACCAGCAGCAGCAGCAGCAGCAGCAGCAGTTCAGCATCACCTCCACCATCAACTATGACGATGGGCTGTGCGATGGCGGGAGCGGCCCGGGGCTGGTCTCATCCGGCGGCACCGCGTCCTCGCCGTCGCGGTTTAGCGAGTCGTCCTACTCGAACCTGGGATCCCGCCTGACCGCGTACGTCACCCAGGCTCCCCTCCACAGCTCCACCGTCGCTCCGTCATCGTCCTCCGGTTCCTCGCTGCCCCAGCCCATCCATCCGGGCTCGTCCGCCTCTTCGGTTTCGTCCGTGGCCGATCGGTACGGGCCCGGGGAGGAGTCTCTGCGGCCGTGCTGCATCTCACCGGCTGCACCACCACCATCCGCCAGTGACCGTTACTCGACCAGCTCGGCCCCAAACTCCATCATGTATCCGGAAACGCGCAACGGACCGCACCATCGTTCAATGTCGCCGGGATCGAGAACACGTTACCCCGTGCCGGAGCGGTTCCGGGATCCACCGGCGTCAGCGCCTCCGCAGCAAAGCACCACCCAGCCCAAGCTGGACCAGTACGGCAACTATCTGATCAGCAACAATGCGCCACTAATGACGAGCTCGGAAAGCTACAACTATCTCACCTCGACCGTGCACACGCCGGTGAAGCGCTACATTCCGACGCCGCCGCCCGCGGAGAACTTCTCGCACTGCGAGCCGGTCGGAGGTGGCGCCGGCGGTCTCGGTGCGAGCCTAATGGCCGGTCTGATGGCGTCCGGCGGGGGCATCAACATCATCAACGCTGCGCAAGCCGGTGCAGGTGGATCGCTGCTCAAATCGCTGCCGTACCGATTGAAGGTACCGAAATCGGCGGACCCGGTCGGTCTAGGGGAAGACACGACGGATCATTACGCGACGCCACCGCGAGCCCGGCCCGTCGGGGGCAAGTGTCCGCAGCAGCCGATCTGTACGTTCGCCGGCCAGCCGGTGGTCGGTGGGACGCTCGGACGGCAATCGCTGCAGCCGGATTATGCGTTGCTCCGGGCGGCCACACCGGTTAGCATTATGAGCGAACCGATGGTGCTGGGCCATGCACCTTCGTCGGACGAGGAGCAGTGCTATCAGTGTAACAGCTTGCGGCAAGCGACCGGCGTCCACCAGACGACGCAAACATCCGGCCCGATCAGTCCGCAGCCACTGTCGATCTCGTCCGTGTCGATGTCGGACATGGAGCGGCAATCGCCCCTCAGCCCACCGTCGCTCGTATCGCACGCTTCGTACCCACACCATCATCATCATCATCATCATCACCATCATCACCATCAGCAGCAGCAACAGCATCAGCAGCAGCATCAGCAGCAACACTACACTTTGACAACACCGGGAGATGACGGCCGGAACGCACAGCAGTCGCTAATCATCGCACAATCGCACACACTGAACAGCTCGTGCAGCAACCCGTCGATCATTATCCAGTATCAGCATCAGCAACACATACAGGCGCATCAGCAGATCCAGCAGCAGCCGCTTTATCAGCAGCTGCAGCAGCTCCAGCAGCAACACGCTCAGCAGCAGCAGCAACAGCAGCAGCAGCATCATCACCAGCTACAGCTACAACACCAACAAGCACAGCAGCAAGCACACCAGCAACAGGTTCAGCAGCAGCAGCAGCAGCAACAGCATCAACAACAGCAACAGCTGCAGCACATGCACCTGCCCCGGCTGCAGCCCGACTCCACCCCGTCAACACTGCAGCGGAACGTGCAGGCGATCCGGCAGCAGCGGCTCACCCACAAGCAACGCATCAAGGAGTATCTGCGCCGCAGCACGTCCCAGTTTTTCGGCGTCGACCAGCTGCACGATGACTACGAGCAGCAGAAGTGGGAGGACCGGCAGAAGCGGTTCGCCATCCGGCGCTTCGGCTCGCTCAAGGACGAGCTGCCACCGAACGGGCGCGGACCGTCCGAACCGAGCGCGGACGTCATGCACGACCACCTGACGCACAGCGACCGGCCGGACGTGCTGCCGGCCCAGAGCCAGGACGAGCCGGAAACGGAGCAGAACCGCCGGCAGCGCTTCAACCCGTACTACCGGCACGAGGGCGGCGAAGAGTTTCTGGTCGAGCGGAAACCGTCCGTGTCGCGCATGATGCTCAGCGGGCTGGTGTTTGTGGTGCAGAGCCTGCGGAACCGGGTGCCGCGCCGGCAGAAGCAGTGGTCCCGCAGCTTCGCCCCGGCGCACGTCGCCCTCAACAATGACGATAACGATATTTACGATGGGCTAACGCCGGTGCAGGAGGATGAGATGTTTTTCGATGTGCCGGCGGGTGGTGGTCAGAATGGTGCGGGCGGTGGTGTCCCGCCGACCCAGCAGGAGCAAGATCTGGCCGGTGCGCCAGTGCCGGACAATTCGCACCAGATCTACATGCTCGAGACGGACCGGGCGCTCGTGAGCAGCGGGTGGCGGACGCGCACGGCCGAGGAGCAGCTGCATCTGCAGGACGTTGCGGCCGGGCGCAACAACGCCATGTTTCAGTTCTTCTACGGCCAGCGCATACCGGGCACGATACTGGAGAGCGTGCTGGACAACTCGAGACGTCCGCCGCGCCACTGCATCAAGCTGTTGCGGCCGAACGCGCTGGACGACCGGTACGACTATCGGCCGTACTTTACGTACTGGATCAACACGACGCAGATACTGGTGCTGCTGCTGACGCTGCTGTGCTACGGGGTCGGCCCGATCGGCATTGGGTTCGAGCAGAAGAGCAGCCAGGTGCTGGTCACTAGTCTGAGCTTGCAAACGGTTCAACACTACGAGCCACGAAACATTTGGATTGGGCCGCGCCGGGACGACCTGGTACATCTCGGGTCGAAGTACGCGCCCTGCATGCGCAGGGACGGCCGAATCATGGATCTCATATCGAAAACGCGCAAGCAGGAGCGCGAAACGGCCTGCTGCATACGCAACGATGATTCCGGCTGTGTGCAGAGCTCCCAGGCCGACTGCTCCGTGCGTGGACTGTGGCCTACGACCATTTCAACGTGGAAAAAGTGGTCGCCCGGCGATTCCGGCCCTGGGGGGCGCATTTCCGGCAGCGTGTGCGGTCTCGACCCGAAGTACTGCGATGCGCCGGCCTCGATCGCACCGCACGAGTGGCCGGACGACATCACCAAGTGGCCTATCTGTCGGAAGAACAATCAGTTTACGCAACGCTTCCGCTTCAAGGATCACACTGCCGAGCACCATGGTGTGCGAGGTGATCGGCCACCCCGTGCTGCATGGGCATCTCGGGCGAGTGCCGCATCACGACGCGCGAGTACTGCGACTTCGTCCGGGGCTACTTTCACGACGAGGCGTCCCTCTGTTCACAGGTTTCCTGCTTGAACGATGTGTGCGGCATGTTTCCGTTCATCGTGACGGACCTGCCCCGACCAGTTCTATCGGCTGTTCACGTCACTCTACATCCACGCCGGTATCGTTCATCTCATAATCACTGTTGCCTTTCAACACATTCTCCTCGCGGATCTGGAGCGTCTGTTGGGATCACTGCGAACGGCGATAGTTTACATTGGCTCGGGCATCGTCGGCAACCTGACCAGTGCCATCTTCGTGCCCTACAAGGCGGAGGTCGGTCCTTTACCATCACTGGCGGGCACGCTGTCCTCGCTGCTCGTGCTGCTCATACTCTGCCATTGGCGCAATCTAAAGAAACCACAGTACGCCATGCTGAAGATGCTCTTCCTCGGCTGCCTGCTGTTCGGTATGGGCACGTTACCATGGCAGCAGAACTTTACCGGCCTACTATCGGGGCTGCTGTTCGGTACTACCTTCACGCTTGCGCTCACCCCATACCTCAGCTTCGCCAAGTACAGCCGAAAGGGCAAGATCAAGCTGGTGTGGAGCTGCTTCGCGTTGCATTTCGTGCTGTATGCGCTCATCTTTCTCGTGTTCTACCTGTTTCCGACCATCTTCTCGCTCAACTTTCTCGAGGGCAATCAGATCTCGAGCATCAACGACAACAACGGCATGCACGATCACTTCAATCCGTACGATACGTTCAACTACTTTAACGGTAAGCATGGGCTGGACGGTGGCGGCTCCTCGCACGGCGGCATGCTGCCGGGCGAGGGCGGCCGGGTCGGGGGCGATGTGGGCGGCGGTGGCGGACGCATTAAGGATTACGATCGCGGCGGAGGGAATCGATACGGCGGCAAGGACGGTGGTGGCGGAGGCGGTGGTGCTATTAGCATGTCGGGCGGCACGATCAAAGCCATTAATCCCAAATACAATAATATAAATAGTAACGGTAATCTTAACGCTAAATCCAATATGCATAGTTATAAGATGGTAGCTATATGTGAGAAGGGACAGTGCAATCCGCGTCCGAACGCATGACGTCGATGTGTTTTACCCACGGCGTACGGCCGCTCATCAATACGATTGATTTCCATTTTATTCATCCGTATCACACTTATTGTACCGTTATTTACCGAAAGGAAAAAAAGACAAAAAGGATAACAACACGCATATATACCGATATACTCCATATACCCTCCCTCCCCATAGTACACGCGAAGAGCAGTCAGTGAAAAGGAAAGCGAAAGGAAGTGGCAGGGAGCGGAACGCAAAAAAGGAAACGCATAAAAACCCCGGAAATGTTTAGGAAAAATCGTCTCGAGGAGAAAACAGGGCATACGAGCAGATCACCAATATGTATTGTGCAATCTTGTCAGTGGAGCGCGATGGTTGCGAAAAACGTGCAGTACTGAGGGACTGAGTAGTGTACACGTGCGTGGTGAAGCTGACATGCATCTAAGTAAAACACAAATACACACACACACACAAAGTAACGAAAATTGAATGAAATATATAATGAAAAACGCATGGTGTTTCATTTCCATAGAAATGG
>Merged.10552.1 chr3L:10802275-10802485+chr3L:10802594-10802974+chr3L:10803068-10803198+chr3L:10803292-10803509 + complete transcript CDS from 79 to 876
ATATGTCTTTCCACAGGCGGTCTCCATTTGGAATGTGCAATCGCAGCAACCGTAGCGCGCTAGCGCATCAAAAGTGAACATGCTCCGTTGGGTGCAAAATTTTCGATGGCGCTCGCTACGGTCGGGCTTAAAATCGAAGCTTGCAAAATCCCCGTCAGAAGGGGATCGTCGCATCGAGGACAACCACTCGCCGAATACATTATCGGACAGCTGTCCCTGTCATGTGCGGCTAGCGAAGGAAGCGGATAGCCCGGCCATCGTGCAGTTTGTGCAGGCGATCCTGCTGCACCACGAACCGCTCGTTCGGTCGCTCCACGTGTGTCGCTCCAGCGCGAGCGAGTCCGGACTGGCCGACTACATACGGGTGCTGCTGCCGGACAGCTTCACGCTGCTGGCGGTCAACCCCGTGCAGCCCGAACGGATTGTAGGCGTTGCGATTGGGCGGCGCAGCTGCCACTGGGACGGCAAGCGGCTGATCGAGCGTGCGGATCGAACGCGCTGTGACCAGCTTCGTAAGCTGCTTTACATCTGGTCCATCGTCGAGGCGGAACCGAACCTGCATCAGCACTTTTGCACCCGCTGTCTGTTTGAGATTGCATTTCTCGCGACGGCCATCGATGCACAGCGCCGGGGCATCGGGCTGCACCTGACGCAGCGTTCGGTTGCGCTGGCCCGGGACTTGGGATTCCACTTCCTGCGGATGAACTGCACCTGCGAGTACAGCTCGCGGGTGGCCACGAAAGCCGGCCTCGAGTGTCACTGGACGGTGCCGTACCATCATCTCGTCGACAGCACGGAGCAGCCGGTCGCGCTGCCGGACCCGCCCCACACGCATATCAAAGTGCACGCGATGGCCCTGTTTCCCGACGCTGTCCATTAAATCCTCATGCAGGTAATTAATGGCATAATTGCATTTTTGCTTTCACCATTCTGCCAACATT
>Merged.10596.1 chr3L:11739645-11744019+chr3L:11744091-11745760+chr3L:11745844-11746244+chr3L:11746420-11746756 - complete transcript CDS from 311 to 2449
AATAGCACTAAATGCAATCAAAACTAACATTGAAACTCCTTTTTCAACAGCGAACCTACCAAAACATGAGCTAAAAAACTAGAAAAACATTAGAAAACTGCATTCACTTTGCGGTCTCCCCCTTCCTTCTGTGTTTGACATTTGGTCACGTTCGAAAGTGCATGGGCATTTGAAGGGAAAGCGCATCCTCGCACTTCGGGAAATTTCGGTAACCCACCGCGAACTGTTCGGGGAACCGGGGCCACGACTGTTTACGATTTGCGCCTACGAAACCGCACGAAATTGGTTGGCCACTTCACTATTGCGCGATCATGGCGAGTAAACTAGCAAAGCTGGAGCAAGACACGATAACAAACTCCCTGGAGATCGTGCACCACAAGGTCCGGCTGCTGATGGAGGTGTGGAAGATGTTCTTCGACGAGATCTGCTACCTGGACTATCTGACCTCGCTCCCGTCCAGCATCGAACAGTTTCTGGGCGAGATCTACTGCCTCACGATGAACTTTTGCGTTCGCAAGACGCAGCGCATCCGAGAGCTGCAGACGAAAATGTTCGAGCTGCGGCGGGTGCTGAGCGTGGGCAGCGACGATCCGGACGATGACTGGGAGCGGGGCCACATGTCGCTCGATCGGAAGCTGACGCAGCTGCAGCAGCGCATCAACACGCTCACCCAGCAGCTGAACGAGCGCAAGCTGCTGATGGAGGAGTACACGCGCGAGGAAATCCAGCTGCTGAGCGATCTTGGCGAGGCCGCACCGCCCCATGAACCGCTGTGCGCCAATCCGGACACGGGTGTACTGCCGGACGCGCAGAAGATGGCCCAGTTTGCGGACTACCTGAGCCGGTTGCGCGCCGAGAAGGTGAAGCGCATCGTGACGCGCGACAAGCTGCAGTCGGAGATCCGCAAGAAGGCCCAGCTGCTCGACTGGGTGCCGCGCAAGGACCGCCACCGGCAGCTGATCAACGAGCAGACGCTGATCCCGTCGCTTAGCAACCTGAACGAGCTGCAGCATCTGGACTTTGTGCTGTCGGGGCTGCTGGAGCGCAAGCAGCAGCAGGAACAGCAGCAGCAACAGCAGCAAACGCAACAGAACGCAAAGCCGCTGCCAGCAAAGAAAGGAAAAAAGCAGCAACAGCACCAGCAGCAAGAAGGACAGAAAATCGAACAGAACAAAGAGGAAAACCCACTGCCAGCTGATGGGAAGGAGCGGGACCAAGCACAACAGAAACAACAGCAGCAGCCACCGTTACCTTCCGCAACAGCGACGAATCATGCTACTGCATCGAACAGCGGCACACCGTCACCACCACCGCCACCACCATCACCCGCGTCGGAAGTCGACCTATCGGCAGCCGGCACCAGCACGACCACACCCGGCGGTACCACGGCCTCGAGCACGGCCAGCGCCACTGCCGCCACCGGGCTGTTCGAGCAAACGATCGAAACGTACATGCGGGTCGAGGCGGTGCTGGGCCGACCGGCCGACCGGGACAAAATCATCGAGGAAATATTCAGCCGCTTCCGGGCGAGCATCAATGTGTGGTGGGAGCGGTGCCTGATCCTGCCGAACGAGCGGCAACAGTGCAAGGTGCTGTACACGGACCAGCTCGACGAGGACGCGTTCGTGGCGCACATCGAGCAGCAGAAGCTGCTCCAGAGCTACTACCACGAGAACGAGGCCATCTTTCGGCTGATCTACCAGTGGGCGGACCAGTGGAACCGGGCGGTGCAGCTGCAGCGCGAGCAAACGGCGGCCGAGGAGCTAGCGGTGGTGAACGAACGGCTGGCGGCGATCCGGAAGCAGCTAGAGAGCAAGTGCCGGGAGTTTGAGCAGCGGTGTCAGGTAAAGTTCACCATGTACGGGATGCCGGTCATGCAGGTGCTGCAGCGGTGCCAGGCGAAGGGCGAGAAGCTGAAGCTCCCGGACAGCTGCAAGGTGAAGCAGGCGCCAGCACCACCACGCACCGCCACGACGAAAGCGGCCGCCAGTGCCGCCCGCCAGCAGCTATCGCCCGAGACGGCGGTGGAGCTTAGCACGATGCTGAAGGATTTGCTGTCGGAGCAGCAGCAGCAGCATCTGCTGGGAGGGCCGATCGAGTCGGACGAATCCAACCACGGTACGGATGAGTGGCAGCAGCAGCAGCAGGCGGATGGCGATGACGCTGTAGTCGACGAAGATGAAGACGACGATGAGGATGAGGATGATGACGACGATGAGGAGGAGGAGGAGGGGGAGGAGGAGGACGATGATGACGAGGAGGAAGAGGAGGATGATGATGATGATGAAGAGGATGACGATGCCGATGGTAGCAGCAGCAGCAGTGACGATGGTGGCGAGGTGAACCAGAAGCGAGACGACGAGCTGCTGGAGGAAGCGTTCGCCTCGGCAACAGCGGCAGTCACGACCAAAACCCGTATGCATTCCGTAAACGGACACCCGGCAGCATCCTGAAGGCGCGGAGGCGCACGGTACTATTACTACTACCAGGCCAGTTTGAAGCGTACCAACCAACCATATTTACGCATAAAGAGCTAAAACCAGTTGAAAGGGTCCGGACCATCATCATCATCATCCTCGATGCGGAATTGCGCATTCTGTTCGATTGGGGGGTTTTAGGATTTTAGTGAATTCACGGCGTGAGCGCGCGCGCGCGCCATCCTAGCAAGAGAGAAACCGAGTGCCTTTTTTATCCATCTTAAGTTCCTCCGCTTTCCTTCAAACGTTGCATGATGTTGCACTGTAAGTGTAAGTAAGGGACTCCCCTTCGTTGAAGTTGATTATATCCCCCCTTCTATGTATAGACTTGTTAGGCGCATTTTCCTCCCTTTGATACCTGGTGGCGTGTTCTACTAGTACGCAAAGCTATGCGCACTACTACTACTACTTCTTTCTTTTTTGCTTCTTCTTTTGTTGTTGAATCACATAACACACTTGTATAGATATATAAGCAGCGCCGCGGATGGAATTTTATCGTTAGCCATCATCGTTAGCCACCACAACACTACCCCCCCCCGTTGTCCTGCTGCTCCCCGGCTCCTCCTCCTCCTCCTCCTCCTCCTCCTCCTCTTTCTAACCCCGTTTCATCAGCTCCATGCGTTCATGTTTACAGCGTTTACAGCGAGCCGCTAACTCTAACACTCCTTCTGCGCGCCGCACTGCACGCGAACTCACGAACGCCGTTAACAATTTACCAAATAAAATAAAAACTTTAATGCTTTATAATGTTGCAGCCGAAAGTGATGAAAGTGTGTGTGTGTGTTTTTTTTCCTCGTTTGATAATAGAAAAGGACGAAACGAAAAAAAAGAACATAGTCCAGTGGTTTATGGTTTTGAATATGAACCGTTGAATCACATTACTTTAAACTCTCTTTATTTTCATCAATGCCTTAACGCGTGTGGGGGAGAACTGTTTCACTTTTAGGTGAGAGTAGTGTGTTTGTGTTTGTGGGCCCTAGCGAAACAATAGATAAATCTTGCGTACAATTTACGCGCCCTTTGGGGATGTCGCCGTGCAGCATATTGAACGGCGTTGCGCACGTGTGATCGATAGTGTCCAGCGTGTAATTAAAACATGAACAAATTCTTCTAAATTTAATCTACTAAGAGGGATGTGTGTGTGTGTGTGTTAAATGAAGTTAACTGTTGCACACATGCAAAAAAACAATCTGCAATAACGCTTCATGTTTAACGCGTTTTAACGGATATATTGCGGGAGCGGTCAAGTAAATACTGTCCAGATTTGGCAACAAAAAAACAAAGGCTTTATATTGGAACTTGGCGGGTGACACCATGCTGCTGCCCATTTGCTGTCCCTAGATAGTACTACTTCTCTCTTTCTCTCTAGCCAGCAGATCTATATATTATGGCCACCTATCTCGTACCGTGATTCCGACCCTTAATATCGTGGCGTTTTGCTCATCTCTTTCATCCATCTTTCCCCGCTTTTGTTTTGGTTACAACTTTTACAAACCTTAGCACTTTTTACATACTTCCCAATTTAACTTCTTGTTTCTATGGGGGGAGTTTTTTACACGCTATTTTGTGTCACCACCTGTGTCTTATATGTATAAATCCGAATTTCCTTTCCCAGAACCCAGAACCTCTCACACTCTTTGCACATTCGCACTAATGAATCTCTATCACTCCTTATTACCCAAAAAAAAACTGACTATTTGTGTGAGTGTGCTAATGGGTGTTTAAGGGGGCGCGTAGTTGCGGTAGTTTGAAAATGGGAAAGACTGCTGCTCAGGGGGCGCCTAACTATGTATTATACAATTTACCCGCTGCTTTATTTGCTACTATGGAAAACGTGTTGTCCAACATATCAATCTCAAGCGAAACAACGCTCTTAAGGAAAGAAAGGTAATACGGCAATAGTAACCCTAGCAGTAGTAGTAATAACTAATAACACGAACAGTATTACACACACACAGAATGAAAAACACAGGACAAAAAGGTATTTAAATATATAGTTGGTTGGAAATAACACAAACGCATTCGTTCGCAATTGAAAAAATGCAGTACAAGAATGCGAAGTTAATTGCACATGTTTTTTTTTTGTTTTTTTGGAAGGTTTGTTCGTTTTTTTTTCGTCGTTAAGCCCGGATTACAGTTCCAGTGAAATTGAACGTGAAATTTTGGGGTTTTCTGCTACACGTCTTCTTCTTCTATTGGGAGTAACGTCCTACGTGGACATACCGGGTCTATACACAGAGTTTCGACACTTAATTTGAAGAAGCCGGATAAGTCAAAACCTTGCTACGGCAGGACGGTCTCTTCTAGGCTTGGACCCATCACGGGCATGTCATTGGGTCGTTCGAGTTGACAACTGTACCACGGGACCGCCTCTGCTATACTCCGTTACGTATTAATCAGCATATGGCTTACCGTACACCAACAGAAACGATATTCAATTCCCCAACTAAATGGACCATAAAACATATCGAATTAATAAATTAAATGCATTTACTTGCGATTTTCCTGCTTTGTGCATTACCCGAATCACAAGGAAATGCATTTTACTTATTAGTTTATTACAAGGTTTCCACGATTTTTTGGTTGGTTCCCATCAATTTTTGGTGGGTTCCCACATTTTTTTGGTGCGTTCCCACGATTTTTTGGCCGTTTCCCAGAATTTTTTGGTCAAATTGTATTGATATCCAATCGGAAAATAACAATAAATTATGGGAACGAACCAAAAATCTATGGGATACGATCAAAAAATCGTGGGAACTGACCAATAAATCGTGGGAAACCCTGTATGTAGTTAGTTAGTAGTATAAATAGTTTGCCAATTGAATGTCCTTTCCTTTAGTGTACAATAAGCCATATTTTGGTAAATATTTGATGAAATATAGCACACAAAAAACCCAAAATTTCACTTTCACGCAAGGTCTAAAAACGCGACCTTAAAATGTTGGTCGTACAGTTTGAATGCTTTTAATAGGTGGAATTGTGCAGAGGAAAGCTCTACTCACAGTGTCTATAGGGGGTAAAAATAGTCAAATGGTCCATTGTCGTTTGGTGGAAATGTTCGTCTCATCCGCCGAGGTGGCGGAGGTTTTTTTTTTAAACTAAACTAATTTAAACAACTTTTAATTGATTAATTAAAATAAAAACAAACAATGGAATATCTTGCCGCGGATATTATAATGCAATTTTCGCCCTATCCGTTAAAGTAATTTTAATATGACTGTTTGTTTGTTTGTTTAATTGTTTGTATGTTTTGTTCTCACTGGCTTTAGTGTGTTTGTGTGTTTGTTACTTTTATAGTATCGTCAGTCTAGCGTTGTTTGTTTTTGTTTTGTTTTGTAGACATAATACTAGCATAATTTTCTTTGTTTCCTTTTCTCTTGTTCATTCCTTAGCCCCGCACCCGCCTTACAGTGTTCTAATTAGGTTCGTTTTGTCGTTTTGTTTACCTCTCAATGACGCGTTCCGAACGGTTTTGTTTGTTGTTTTATTGCTATTTGTATTGTGTTGTACCGTTATCACTTGTTTTGTTCTGTTCTCTTTTTTTTTCGGTGCTCGTTTGCTGTTTTTATTTTCCTTCTGTTGTAGAACAAAGCAATACGAGACACGCGCAAAGATGTTTTAATTGTTTATGGAGTGTTTCTTTTTATGTATTTGCAAATGCATGTAACTGTCTTCTATTTTATCATGTTTGAGTTTGAGTCTAATAGTAATAACGCACACATACACACTTTCATGTACGTGCACAGCTTACGCGGGGGGCAACTTTAACAGCAGTATTGTGTGAGTGTGTGTGTGTTTTGTTTTATCAAATGTACAATCTGATGCTTGTGAGAAGCTTGTTCGTGTTGTGGGGGCTCTACAGGAGTTTAGCAATTCCGACGAAACCACAACAAAATGCTAGTTTTATAGAGGGATCTGTGTAAATAGTTTCCCCGCGTTGTAGCAGTTGGTTTTTGTGTTTCCTTTTGGTTAGTTAATCATTTCAGTACATTTCCATTCACCTTCCATTGAATCTGCTCTCTAGTCTCGGAACTTGATTCTCCAAACGTTCTTGCAGCAACCGAAATTGTGAAAAGAGATTAAACGGATCATTTGATATATAAAAATATACTCTCTTTCTCTCTTTGCTGTACACTGTACTCTGTGTGTGTGTGGTTTACGGCTTCTTGTGTAGAATGCATTTGTAGTGTTGTGGCTGAGTGTAGAGGTAAGTGTAAGTGCGACCTTTTTTTCTAAACAAACCTAAGCAACTGCTTTTGGCTATTGCTTTCCTTCCGTTCCATTCGAATGTCGCCTGTGTATTTTG
>Merged.10622.1 chr3L:12260645-12261426 - complete transcript CDS from 211 to 642
CGGATAGAAACGCAACGATGTAGAAGATTGGTTGTACAACACCTTTAACACTGGAAGAAGATGCTCACTTGGATGATGATGCTATCCTTCCCAATCTTCATAGCAGTCTAAACGTTTATTTCTCCTCAAGGTTATCCAAAACAATCCTTAGTAAGCTAAGAAAAACGGCCCCTCTCGAGAAGAAAGCAAAATAAAAGCGAAATCGTCCGCCATGCTTCCAATTTGTACCATCTGCAACCAGTGGCTGATCGAAGGTGTCGTAGCGGTAAGATGCGGTCATCTGTACCACGGCACGTGCCTGCGCATGTTTAGCCAGCGCTCGATAATGCCGTGCTCGCGGCTGGGAAATAGACGGTGGATGGTATGCAATTACCACTGGCGTAGACCGGGAGGCAGCGGTGACTGTGGTGCCGGGCAGCGGCACATCTATTTGCAGTACGATGCGAAACGGCGCGAAACAGCGAGGGAAGCGTATCATCTGCTGGAGGAGATTGAAAAGGTCGAAAAAGAGTTGCGCTTCTTTAGGCGGCACCGGCTGGACGATGATGGGAAGTGTCGCGAGTGTGGTGGTGCGGTGGAGAAACAGACGAAGGGAAGGGGAAGAAAGCGAAGGGTTGGTGGCGTGGTAAAAAGTAGTTCTGTGTAGTTGAGAGAAGCTAAATTAAATTGTTAAATATTGTATAATATCAAGATCATCAAACGTTAGCAACTTTTTATTTAAAGGATCTTTAAGGAGATTCTTTTGATCCATGTTTCATAAACATTTGTGTGAATGATTTTTT
>Merged.10705.1 chr3L:13094568-13095711 + complete transcript CDS from 103 to 510
AGGGAGTGCGTCAGAGCCAAAGTTGGCGTATTGTTTCTCAACGCTTCCGCTTTGCAAAAAGTCTCACCACCACCGCCACCATCGTCTAATCATCATCAAGAAGATGCTTCCCATTTGCTCCATCTGCAATCACACGCTGATTGACGAAATCCTAGCGGCAAGATGTGGCCACTTGTACCACGAATCGTGCATCAGTAAGTTTATCGCCAGCACGTTGCTGCCCTGCCCGAAGGAGGACGAGGCACAGTGGCAAAAGTGTAGTAACCGGTGGCGCTTGGGGCATACCGTCTCGCGGGAGGGACTGCGGCGCATCTACCTCAACTACGATGCGATGCAGTGCCAGAAGCGCCGCGAACTGTGCCGGCTGACGGAAGAAGTTGAAAAGGTGCAGAAGGAGCTACGGTCACTGCAGCAACTCGTCGAGGGTGGCAAGTGTAGCCAGTGTGGCCAGAAGGTGAAGAAGGAACCGAAACCAAGGGGCAAAAAGCGAAACATACATGGTGTGGTGAAATAGTTTGGGCGTTGTGTGACGCCGTGGAGGGGCAGGGATAGTCAACATTTTCCGTGCTTTAAATCGTGGCGTATCGATCGTAGCAACCAGTGTTGCGACAGTTGGCTATGTTGATCAAAGTAGAAAGCATAAACCTTCTATTAAGCAGTATCGTTGTCCAAGACCCAAAAAAGCACCCGAAACTAACATGTACGCCTGTTGCAAGATCTGTGGCGGTATCGTAGAACAGTCGGTTTGGCTCAGCGTCTGTGGATACCTGTTTCACACCGAGTGTCTGGAGTGTTTTCACGAAAATTCCCACAAACCGTGTGCGGGCTGTGGCACCAACGAGCGGGACGGGTGTGAACATCCGCTGGACAAGACGTACACGGCCGTGTGCCTAAGGCGTGCCTCGATCGATCGGGAAGATGAAAACCATCTAGTGCTGTGGGAGCTGTTCGAGGAGGTGCTCAAGCTGGAGGCGCAATGGCGGAGGGACATTTTCCTTCCCGAGCTCGGTGTGTTTCTACGTGCGTACTATGACAAAGGTTGAAGCGGAACTGCGTAGACAGGAGTAGCGTGTGTGGTTTTGAGAAGTTATGTTTATGTACACTGTTATGTTTTTGAAATAATATTAAGTTAATGTCAAACACG
>Merged.10706.1 chr3L:13158321-13160517 + complete transcript CDS from 38 to 448
TAGCGCTGTTCTCTATTCTCTTTTCCAGAGCCCTACACATGAAGGAACATCCCGACTACAAGTACCGGCCGAGAAGGAAACCCAAACCACTGGTAAAATCGCCAACCCCAAACAGCGCCAACCACCCGAACGGTACCGGTCCGTCCTCAGCGAAGGAGCCCGCCCCCCAGTCACAGTCCCCGGTCGGCCGGACATCCTTCAGCCCCACTCAGCTGTCAACCCCGGTCGGACTACCGCCCGGTATCTTCCCGTCCTACCACTTCGCCTACGATCTGCACCAGAAAGCGTTCTGGAACCTGTACGGACCCCACCTGCTGTCCACCGTCGTACCGTCCGCGTATGCCGTGCCTCCCCATGCCGCCCTGCCGCTGTCCTACATTAAGCCGCCGAAAGCGTCACCTCCCTCGCCGATCGCACCACCGTCCCCGATACAGTCCGGCAACATTATCTGACCTACGCCACTGCGCTACAGCGCCGAGCATAATGTTTAGGGAGCGTAGTGTTTGCAATTCTCTCCATCTCACGATACATATCGGCATTTCCGCAAGGTGGCGCAGCACCGTAGAGAGCCCTGTGTATGATAGTGTTATGTGTCCTTCGTATAAATGACTCCAATTTCTCAGCGGTTCTTCATGACAAGAAGGTATAGCGAATAGTGTCGCACGAATTAATTTTGCAATATTATCAACATAAAAGGTTTTTCATGAAAAAACAACAAGATATTTATTACTCTATCCAGCCTCAATCCCTGTTTCCTTTCTTTTTAGTACACACTTTTCACTCACTTTCACACTCTCTATCTCTCGCGCACAATCAAATCGTTGTCTATCGCCTAAGACTTTCTTGATGGTAGTGTTTATTTTTAAAAGCTCGTAACAGGTAGTCTAATTAATTACAATCAATCATATCTCATCGGGTGAGGCGATCATGTTGTAAAAATGTAATAATCCCCAATCGCTCCCGAGGAAGCGTTCTAACCGTGCGGGGAAATTGCGGACTGCTCCACAGCGTCCGTTCTTCAATCTATGAAGACACTAAACCTGGGGCGTAATGTTAATATTTAGGAAGGCGATAAAAAGGCCATGTAAAATGCTATTTATCTGTATGTGTTTAGCGTAAATAAGTGGAGACAAACAATGGGTCAAACAAATCTGTAGGATGATGAAAGGGGTATCCATTATTGTTTTCAAGCAATGGGAGTTCCCGCGCACTCCAGGTGAGGTACTAAAAGCAAAACAACACAAAACAATGGCGAGAGTAAATAGCAAAGAAGGGGGCAAAATGACTAACGCAAACCAAAATAAAACCACCTGGTTTGGGGGCTTCGAAAAGCCCTTCTATTTCTGCTTCTCCCTGTACGATAAATGGTCGAGGGAGAGAAAGAGAGGAGAAACAGAAACAGTTACGGCATGATAACGGATTGTGTACATTGTGATAAGAGAGTAGTGTGAACCGAGCGTTGAAACCGAGCGTCCCGTGTTACAGAGCCATATCAGTACGAAGCGAGTGAAAGCAAATACCGCACAACGGCACCAGGTTGACCGCATTTCAAACACTCGACGAAGTTAGCATTCTATTCAGCGCTTCTTTCTTACGGAGGATTTCTGAGTTGTGTGCAAGGAGTATTAGGTTGCTCAATTTATGTTATAAGTGTACAGTGACATGTAAGACACATAAGCCCAGTGAATTTCAGATCAAGTCTTAATACATTTCCGGTCTCTTGAAATATTCCCGCTAGTTTACAAAGAACACGGAGAAAAAAATCGAGAGAAAAGGAAATGTGTCAAAATTATAAATCAAAATTGTTACCTTATTATGATTAGTTAACTCATCGGTGTATATTTTAAGTAAGCAATAGAAGGAAGAAAACAACAGCTCAAATCAAGAAGCAGAAAAAACACACGTTTGTAAAGGGAAAACACGTTAGTCACACACGCTCACACGTGGGGTCGCTCTGGACCCCATTTGGCAGAGGCTCTCTTTTTGTCAGTGTTTAGTGTTATACACTATCAATAAAGACAGTTTTAAGTAAATCGAAAACATTGATTGATTTTTGTTATTTACACAATCGTTCTGATAATTGGAATTATATTTTGGACTTCAAGAGAGGCAAACCCCGGAAACTCTCATACTTTCAGTAGTATACATGCAGTAGCCAAAAAATTATACTAAAGAATGATGGTATCTTAATTCAAAA
>Merged.10776.1 chr3L:14385645-14385837+chr3L:14385896-14386057+chr3L:14386123-14387178+chr3L:14387251-14387429 + complete transcript CDS from 112 to 915
CCATTGCTGAACATGATCTAGTTAACGTGTTCAAATTGATTTTTTGTTCCAATCCTAGCAACCTGTATAAAATAACTGTAGAAGGCAAATTCGCCCTGTCTTGATGTGCAAAATGGCTGAAACTGAAAACACTGACGCGCTAGAAAACTGTGAAATTAAGCTAGAATGTACAGAAAATTCTCATCCTTTCGAGACGCGCATCTTAATGATCGCACCAGGAAATGAAAAGCATATTGGTCGCTATCGTAAAAAGAAATTAAACACAACACTGGATGACCACTTACTGTTTGAAAATCGCATCCTGTCCCACACTCATGCTTTACTGTTGTTTCAAGAAGGAAAGCTGTATCTTAAGGATCTTTGCAGCTCAAATGGGACGTACCTGAATGGTGAATACATTGGACCGGCCAGTGAGGAAGCGAGCGAACCGCAAGCGCGACAGCTGAAAACGGGGGATGTTTTGCGCTTTGGAAAACTACGCACCATTGATGGCGAGTTGATTAAACCGATCGAGGCAAAGCTCACGATACAATATCCACCCTCAGTGCAGGTTGAAGGCAGCAAGCAACCTCCCGCAAACTATACCCCCTGCGAGGGTCAGCAGCTTGAGCAAACTGCACCCGTGGAACAACGTTCCGGCAAACGCTCTGCTCCTTCTTCAACCATCAGCAAGGCAATCAAGGGAAAAGGTAAACCAATATCCTGCAAAACGGCTGAACGATCAACGGTGACAGATGAAATACAGCTCTGTACCAAATCGACGCAAAGTGTACACACTGAGGAAAAGAAACCATCTACCGCATGTGGCAGTTGCGGATTACTGGCTCAAGAATTTTACAACTATCGAAAACGGGCACTGATTGCAATTGCTTTCTGCCTAGCGATTATAGTAGGCTACCAACAATATGTGAAATTTTAAATGGTTCGAAGCTGACGGTTGGATTGGGTTTGATTTTAGTGCCCTAGAATAAACATTACTGTGCCACAGTGAGAGACAAGAGGCAAACAATTTCAGTGAAAAATTCTAGCGATATTTTAGGTTTCATTTTCTTTATTAAATGTAAAGATAAACACAATCCTTTATGTATGCAACAGTACAGAAGGTTCCCAAGTGCCACAACGACCGCGAAACGGGTTCTAAACGGCTCAAGCTCTCAAGCTGAATAGAACAAAAAAAAACTTCGTTTAACAGACGACAAACGACTCATGATATATAACGCTGTGTTCTAAAACGGCATTTATTGAGCAAACTAGTGAAGCTTTGGAGCTTTTTTTATGGATATTTGATTTTCCAGTCATTTAAGCTTAATCTGTGGCGCTTGGGTTATCGCTGTTAAATGATATTCACTCGACAGTTAACCATTAGTCTGAAAATGTAATCTAACAATTAGTAACAACAGCATAACAATTAGATGTCCAGCTCAACCATGCAACTGTGCCGACTGTGCATTAAAACATCGCGTACCATATATCGCTGCCGCAGTCCCACTGTGGCGAAACGGAACGAAAACATCGAAAGTCGTTGAAATGCGTTTGAATTTCTATTCCGTGGTACTGAGTGTGATTCAATTTGTATTAGGTGTTGAAATA
>Merged.10838.1 chr3L:14580083-14580757+chr3L:14580822-14580960 - complete transcript CDS from 151 to 609
GGGACCGATCGACACGTTGTCATACGGACACGAATCCGGCCGGGGACAAACTATCTTCTTGCCATTACTGAAAAGTCACTATCTCTTACTATGGAGTTTCTGTACCATCTTTCTACCGAACGCACACGCTGCACTCAGAAATGTAGTCATCATGGAGAAGGTGGAAATTTTCGACACTCCAACGCTACGAACGACTGCTAACATCACCCAGCACAGTGCAGCGTCCGTGCCGGCCGTTTTTGCCGAAATGATGGCCCTGCAGGACATTTCTCAGCTAAAGATCAACAGCGTCTTTACGGTGCGCTCCCGGACCGGGGAGCTGCAAGCGGCACTGTATAACAGTACGCTTGGGTTGTGCGAATTTCTGGAACATCCCTTCCGGAACCGGCTGCTGCAAATCATTCAGCTCGAGCTGATCCGCCACAGCAACATCCCGACCAAGTGTCCGATGCGGGCCGGCCTGTACTACATACGGAATGCATCGTTTGCCCGTGCGCGCATACCTTCGTTCCTGCCCGCCAGCTACTTCCGCGTGGACGTTAATCTGTTGAACACTAATCCGTGGCAAACGCTGCTGGAGACTCGCTGGTATGGGAAGCTAATCAAAAAGTAATTGACCAGTGGCGAGCGAGTTCGAGCGAGTTGCACTTAAAACTAATTTCCGGAACGAAGTCGAAATAATAATGCTAATAACAATGAATTGTTCTACATCAACCAGCACAACTATTAGCAAACGGCTAGTAGACGAATTAAATTGTGCGAATAAATTCTTTGCTATTGACAATGAATACAAATAAACAAAACTTTTCGAAAA
>Merged.10988.1 chr3L:16369267-16372689+chr3L:16373044-16373543 - complete transcript CDS from 353 to 2623
AACAACCATCTCTCACGCAAACTCTCTCGCATCTGCGTGTTGGTGCCCTTCTCTCTTCACCCTTCCTTTCGTTTCGAAAAACGTCAAATGAGTGAAAACAAACCGATTCACAGCACAACACGCACACCACCAAGGAGGGCGGCCGTCAATATTTGACCATCGAAATCCATCGTCCAAAACAGAGACAGAGTGCCAACAGAGTCCATCAGCAGCAGCAGCAGCAGCCGTGCGCTTTTGTTATCGGTCACGGTGGCCGAAGTTTAGTGTATCGCGGACAATCCATCCGGGTGCGTGCACAGACAAACAGAGCGGAGAGGAGCTTCGTTTTGTCAGTTCGAACGGTGTACTACAAGATGGCACTGAGGGAAGGTTTGGGGAGCCGTAGCACTAGCAGCTCCCTGCGGCTGGAGGAAGGCTCCGCAGGACGAAGGACCAACTTTTCGTCCTTCAGCAGCAGCTTCGACGAGTTCGGTCCACCGTACGCCGATTTGCCCATGGAGATTCTGGTCAAAATCTTCACCTACCTTACGCCGTCGGATCGGCGCGAGGCCAGCCAAACGTGCCGCCGGTGGTGCGAGGCGTCGCACCATACCGCCTTCCTCGAGAACTTCTGGCTCGTGCTGCACCGCCAACCGTTCGACGCGAATGGCCCCCCGGTCCGGGATCTGCTGCAAAGCTTCCGCCACTTCCCGAACGTCCACCTGTCCGAGGTCGATTTCGAGCGCATCGGTAACTTCTTCACCCACTTCGGGCCACACATCCGGCGGATCGTGCTTCGTGCGTGTGAAATACAGGAGCGCGATCTTACCGCCATACTGCGCCGGCTGCCCGCACTGCGCGCCCTCACGATCGAATCCTGCCGCGATCTGTTCATGTGCGTGCGGCTGTTCGAGGATGCGGCGGAGCGGGAGGAGCTCCGGCAAACGCTCTCGAACGTGACCGACCTGTCGCTCACCCACAACCAGTACCTGTCCGATGCGATCCTGCACCGGATGGTGGAGATCATGCCGTCGCTCCGGGCGCTGGCCCTCGCCGGCTGCCACATCTCCTTCCACAAGGGCCTGTACCGGAAGTTTTACCCGGGCGATGGCAAGCAACCGTCCGAGAGTGTGCTCACCTTCCACTACGTGTCGCAGCTGATCGAGCAGCGGAAGGGTTCGCTGCGGGCGCTCGACTTTGGCGAAACGCTCGTGGACGATAATGCGCTCGAGGTGCTGGCCGGCATGAGCCCGGCGCTGTGTCTCGAGCGACTGGAGCTGAACCGGTGCGAGCAGCTGTCGAGCCGCGGGCTGGGGACACTCATCACCGCCCAGGCAGCTCATCTGCAGCATCTGAATCTGTCGAAAACGTTCCGGCTGACCGATTCCTGCCTGCTGCAGATTTGCCGCGAGCTGCGCGGACTGCGCGTGCTGAAGATGCGCGAATGTCGCGCGCTAAGCAATCAGGGTGTGCGCGAGCTGGTGCAGCTGCCGGCGCTGGAAGTGCTGGACATTTCCTACTGCGAGGATGTGAACGGAGCGGGCCTGCTGGAGGGTATTGCGTCGCGGCCGAACGAAACGCTGCGAGAGTTGCGCGTGCGGGCGCTCAACCTCTGCGAACGGTCGATAATTGCGATCAGCGAGCAGCTGTCGGCGTTACGCATTCTCGACCTGGGGTACTGCTTCCACGCCGTCTCGGACCTGTGCGTGCAGTTTATCTTCCGCAATCTGGTCCGGCTGACGGAGCTGGATCTGGAGAGCTGCCGCAAACTGTCCGACGAAGGGCTGACGGGATTGGGCATGCTGCCAATCATACAACGCCACGAGCAGCAGCAGCAACCGACGGCCCAGCCAGGTGCATCCCTTGGCAATGGCAGCGTGGAAGGGAACGCGGCGCCGGCAGACGATCAGGCCCGTCCGGCCACCCCCGAACCGGAACCGGCGCTCCAGGCGGCCACCGCCCACATGCGCATCTCGCTGCGCAGCCGGGCGGAGCGTGAGATCGTCGAGGATGCCGAGCGGAAGAAGCAGCTGCTCGAGGCGATGCAGCGCAAGGACAATCTGCAGTCGGCACGGGACGACGGCACCACCTTCAGCGGGTACTCGATCGGGCGGCTCCAGCAGCTGCGCGTCCTCAACCTGACCGGGTGCAATCGGCTGACGGACGTGACGTTGCTGTGCAACTTTAAGCTGCTGGAGCTGCGCGACCTGTACCTCGCCCAGTGTCAGCAGATTTCGGTCGACGGTATACGGGCGCTGGTCCGGGGCTGTCCCGCGGTCGAGCGGCTCGATCTCAGCGAGTGCCACAGCATCAACGACCGGGCGGTCGAGCAGATTGCGTTCCATCTGCACCGCTTGCGTACGCTCAGCCTGCGCCGCTGCTATCAGCTGACCGATTTCAGCCTCGACTACATCGCGTGCCATGCGCGACGCTTGCGCGAGCTCGATGTGCGCGGCTGCAAGCACATGTGTGCGGATCCGGCAATGCGGCTGGTGAATCTGCCCCTGCTTGCGACGATACTGCCCGGCAAGCAGGACGAGAACGGTGCGAACGGTGTGTTCGGTGCGGGCTCGTCCGCCTCGTCACCATCGTTACCGCCCGCACCACCACCGCCCGCCGCTCCGTCGCGAGCTTCGATGCGCATTTAACAGGCGCTGGCTGTGGCTAAGCCTACTGCTGCTGTTCGATGCGGCCTGTTTGCTGCTGATGGCATCGGTACTAGCTGGCTAGTGGTGCTGTTGTTGTTACCCCTACTGTGTACATACTGGTCGCAGCGGTTGTTTGGAAATGAAATTGTTGAGTATTTTTTAGCGTTTTTGTGTAGCAGCGCGCAACGAATGTAACCGAAACTAATTCTTTACGGTGCCATGTGCTCTTTTCGGTCTTCTTTTTTTTTGCGCACTCTCGAAGGAGGAATAAATTTCAAAGTGATTCCGGTTCGTTAACCCATTAACTTATTTTAGCACGCCTTACTTTGCATAATAAAAAGTATTACTCTGCAACTTGTGATATTATCGTTAAGCTTTGCTAAATAATCTCGCACACACACACACAAAACGCACCTTTACATTTGCTTTGACACAGTATGGTTTTGCCGTAATACTAACTACTGCATCCTTTACTCTACGTACAGATTTATTGCTCTCGGAACAGGGGTTTTTTCCTTCTTTGCTTGTAAATAATGCGCTTTTCCTCGTTTCTACTTTTCCTCGCTTTCTTCTTGCGCGTTTCAAACAGTCTCTAAAACACAATCCTCGTCAATGACTATCAGAAGCATGATGTTGTCCGTTACTTATATACACACACTTACAGCGCTACTGGGAGATTTCAGCAGTCAAAAAACGTACAAAAAGGACCTTTAAATGCTTTTAAACACAGGAGTAGAATACAGTGAAATATCAATGAAAATCACACGCTAAACACTTTCATTAGTAAAAATAAAGCAAACTAAACGAACACCATACACGAAACAAATGCTGCGCGCACGACACACGGTGTAAATGAAACTAGACTGTACACAATAAATATATGTTAAAATGGCACTTCAAAACAAAAGTGAACGCAATTTGGTGCAACGAAAATACATTTTAAAACACACACACACACGCGCGCGCGCGCGCGAACTGAAATCTTTGAAATAAAACTAAAGCACTGGCGCACAACACGGGAAACACTGGAACAGCTCCACCTTCCCCTCCTATTATTCCCCCCTTGGCACGATCGTTCAACGACCGCAACGTGGAACGGGAGAAGGTGTGGGTGGGGAAGGGTGGAGTGTGTGTAAATTGCGGAAATCTTTATCATACTAATTGGCGTTTGCTGTTATGTTTTGGGACTCCTTTGAGCGAGTCCGTCTTTTTTACGACCACAGACACACACACACACTCTCTCTCTCTCTCTCTCTCTCCCTTTATCCGTACTCCGACTGTATGGTGAGGGAAAAC
>Merged.10996.1 chr3L:16546924-16550863 - complete transcript CDS from 264 to 731
GGATTTTCCCACATGCTATGCCGTGCTTTGGTGCTTCGCTATCAAAATTCAAACTCCAGCCCTCCATTGCCCTGCCATTATCCGGTCCCGCTGCTACCCACTCCCGCACTGGTTGCAATTGCAACCGAAAGCATCCGAAACGATTGCAATATTCTCATTTGTGCCTTTCTAACAACACACACACACCCACGTACGTACCACTCTTTCTCGACACAGGATTTGCCGACGCCACACTGCAAGGAGGCACGTCTGACCTACGTGCACATGCACGAGAAGGTCCCGCGAACGTTCTACTTTGTCGTGTCCTCGCCTGCCGGTGTCGCCGAAGCCGTCTTCAAAGTCAACTACACCCAGCGGCACAAACCGTTCACCCAAACGACCCACTCCGGAGCGGGAAACTCGTTCTCATCGTCAGCCACCTCTTCGTCCTCCTCTTCTTCCTCCTCCTCCTCCAGCAATGCCGTGTCGAACATTAACGGTGGCCTGTCGGGGTACAAGCTCGGTCCCAACACCATCAACACCGTGCCGGGCAACGGGCTGGACGATGACGAGGAGCTGATGGAGCCGGAAGAGATTCATTTTCCCATCTTCGGATCGACCGGATCCACCGTAAGGTTGCAGCCCGCCCACCGCCCGCTCGCTGCATCATTGCTCTGCATGCTACTGCACTGGGTAGCCGGATGGAGCCGCTTCATTCTTGGCCCGGCATCTTGGCTGGCACGATCGACACTGTAACGCTGTGTCGCCCGCTTCGGGGCGTAAAGCGCAGCGTTTGCTGCTGTGTACTGTTTAATGTCTGTGCTGTGTTTTGCAGCCTTAATGCAGTGCACTCGGACCGTCAAGGTGACGGCATAATCGAATTTAAGCCGCTCGAATTCGCCCCCGGGACCTCCCCGGGCAGGAGAGAAACAAAATGACCGGAAGTGATTGATTAGCGCTCGACCGGATATTACACGTTGTTCATGTTGCTTGTTTCGGAGCGGGCAGGCGCGTCTTAGACACTCCTGCTCAAAGGCAGGAGGGGTTGGCGAGGAAGGGGATTGGAGCATTCCTCAGCAAGTGTGCCACATAAATCATTTTGAGAATTTTCCTTTTTCGCTCTACAGAGGTTTTCCACGTCACCTTGCAATGTGAAAGGAGTATGTTTCTTTGAGCGAGAATTAGAACCGTTACATAGCTTAGCTTCGTCAACGTATTGTACTAAATCATTTTGAATAATTTGTTAAACATCATCTCTACCTAATTTAATATCATACTTCGTGTATTTTGGGTAGTTTTAAACCAAAATATTTCAAAAAGCTCTGTAAGCAACAAGTTCATTTATCAAACAATGCTGTACATAATATATTACCTTATTTTTTGTGTGTACATCAACAACAGTAAAGTAAGTAAAACTAAACCCGGCAAGAGAAAACATCAACCATTCGATGTAAAAAGTGTTTACAAAAATAACTGTTGTTCAATTTTTGTACGTCCTCCTCGCACACGAACCGGTACCGTACAGGAACTTACACCCAAGAAAAAAGCTCGAAGCGATTTCATCGATTTAATTAGGAAGCGTTTCGCGCATTCACGGTTATTAAATACGCAATTTTTAAATAAATCAAAAGTGTTGTAAATACTGTTCGTTTTCGTGCTTAACTGTAGGACAACCATCTCATTCTATCTTGTGTGTGGTGTAGGAAGAAAAAACAAACATGTTGAGCTACTGGTTTCTGTTCCGAAAATGTGTAAATGATGCTGTCTTTGAAAGTGTAAGATGAAACATCAATTTAAAAAAAACAATGGATTAAACCCATTCAAACGAGAAATGGTGCGAACAACAAAAAAAGCTACAAACCCATTTCGAGTGTAGATAAATACTGCTATCGATTGCTTTGTATTGGTTAAATTTCTCTCTCCGCTATTGTACGTTTCATCGCTCGCTCGTTAAGCTCTCTAATCGTTCTTACTTACGTACTGGGTCTTAATGATGGCCACTCTACTCTTACCTGCTAGATGGTAAGGCTCTACGCTCTCTCGTACTACACCTTCATACTACGAACGTGTCCCCCCCTTGCGCAATGTAATTACAACAGTCAATTTAGGTAACAGCTAGTAATAAAACAATGTGCCAAAAACGAATGGTAGGTGTGTTAGGTTAAAAAGCGAAACAAAAACGACGACGATGCCAAAACTAGTCAAACGTAATTGCATAAACTTTCCTTGCCTCTGTGTTACCATCCAATCCACGCACACACACACACACACATCGACCATACACCGTCCCAAACTTCCACTTTTACAACTCTCCAAAGACAACTCCTGCTCGTGATTTCCAGATTGTCTGAACTATAAAACAATTATCACGACCATAAGCAACATCTGCCCTACGCAGAAGAGAAACGAATACACGAAAACGCCGTTCTCCTTCGCGCGAAAGACACTTTATCGATCCGGTGCCACAATCCCGGCTAGGCTAAATCCTGGTGCGAATCGCGACATATGCCTCGAACCTCGGCAAAAGGACACCGTTCCGGTCGGTATGTCGCGAAATTTGTAACCTGCGAAACCTGTTTCCAATGCGCCCCCTGTCGCCGCCTTCTCAAGCATTTGCATTCGGTGGGCTCAAGCTTGGTCGGGGACTGTTGGAAACCCGTGAAAGGTTATGAATAATTGAAGAGTATGATAACGATATGTAAAACTGTCTAGCAGGGCAGCTTCACATTTTCCGACTGGGAGGAAAATGCTGCAGGAGGGGGAGTATGAGATAGAAACATTTTACGACAATTTTAAATTTGTTTTAAATTTGTGTTGTTCACATTTTCCGATTTGTGTTGTTCACAGCTTCACATTTTCCGACTGGGAGGAAAATGCTGCAGGAGGGGGAGTATGAGATAGAAACATTTTACGACAATTTTAAATTTGTTTTAAATTTGTGTTGTGTGCAAAAAAAGAAAACCCGAAATAAACCAATAAGAAATGAGTTTTCAAATAAAGAAAACAATTCCATTTGTAAAATAGATACAAAAAAAATGGAAAAAACTAACACAAGAAAAAAAACAGAAACAACTCTCTATTCATGAAAACTCCCCCCAAAGTAAACTGATAAGAATGTGCTTAGCTAAAAGAAGAAAACAAAACTCCTTCTCAAATTTTCTTCTCTCTCTCTCTCACACACACACACACACACAAAACGTTTCAAGTTGTATGCTACCGATCCTAAACGAACTAAACTTTGAAACAAAGTGCCGAACAAATTGTGACAAAACAAAAAGAAAATCAAAACAAAAACAAAACAAACAATTACATACAAGCCCATTCGAAGCCCATCGTTAGGCAAAAACGAACACCCGAAAGTGAAGACACATTTAGTGCACACGTGTTCGAGGGAAAATAAGACTGCGAAGGAGAGAATAAAGAGGCAGACAGAGGACAGAGAACGTAGCAACACAGGATGGTTTACGGTTAAAAAATGAGAAATAATTGTAAAATGAAACAAAACTTTATTTGGCAATATGTTTGTCGTGTTGTTGACAGGTGGTCATGAATGCCATTTCCAAACAATAACATAAAACAAATAAAACACGAATAAAAAGATAAACGTAAGCGAGAGAGAGAGAGATAGAGTGGAACAAAGCGATAAGTGTTAAATAAGAATATTAAATTAATAAACAAAACGGAAACAGTAACAAAAAAGCAAAGAAAAATTAACCCATTTTGGAGTAACATATTTAAGACGATGCCCCAAATACAGCCCTCTGAGCGTACGAAGGAGGGTCATTTATGCATTATAATGTTGTGTACACTGGTAAGTTGTTGCAATAATCTGCGCCACAGTCACGATGAAACATACAAGTCAAGTGGATAGAGGAAAACACAAGAAGCAAGCAAAGAGAACAGTGTGATTTTATACAAAGCTGGATTAAATAAATAAAACCAAACCTTATTGAAAAACAAA
>Merged.11018.1 chr3L:17004373-17006091+chr3L:17006566-17007557+chr3L:17007998-17009255 + complete transcript CDS from 2000 to 3037
ACTTTTATGTTTGAACTATTTACACCTTTATTACACATATCAAATAATACAAAGCATAATATATTGATGTCTGGGGCCGCGCGCACGAGCCGCACCGTGAGCCCTACCGGGAGCCCTGCTCGACCGGTAGCCTGTTACACACTCCTGCGTTAGGTGCGCTCTGCACACACTTAGCGCGCATCGCTAAATGCGGCGTATTAGTGTGCGTGAGCGCAGTGTCGATTCCTGGATGTCGACCAGCAGCAGCGCAACTGCTACGGCGAATCCAGGGCTCGGCACGTCTATCCACAATATCTCCCCCTTTTAATAACCGAAGGGTCGAACCGACGCGGGTGGTATTCCACAACGGAATACCAGCGTGGTGACACCCTTCGACCGATGGTACGTAGTGGGAATCGTGATGCTGCTGCGCTCATGTTCCCGGGGCGGCGGCGATGATGCCGCGTTCGCGTTCCGCGAGTTGCGACTGTTGATGATGAGCTGTTGTCCCGGGGCGGCGGCGATGATGCCGCGTTCGCGTCCTCGGGTTGTAGCGTCGCTGCTACGCCTGCCGGGAGGTGAGGGTGGTGCCGCGATGAAACCTTGCACCGGCAGGGCCATGACCGGCGACAGCAATGGCCGGCCACAGCGATGGCATCTCTGGCTGGACGTGCTGGGCTTGCTGCAGGTGAGGCGGAATGTGTCCACGCCAATGAGGGCTGCTATGCTGCAGCTGAGGCGGAATGTGACGTCGCCTATGATGCGAGGCTGCTGCGTTGCAGCCGAGGCGACTTACGTGTCGCCGTTGGTGATGCGGGGCTCGAGCCGCGGCGGGAATGCGACCTCGCCGATGACGTGCTGCAGGGCTCGAGCCGGGGCGGGAATGCGACCTCGCCGATGACGTGCTGCAGGGCTCGAGCCGGGGCGGAATGTGCCGTCGCCCTTAATAAGTGGGTGGTGTGTAGCCGGCTGCCCAATGCAGCGGTCGCCAGTGATGGGACAGCAGCCGGGGCCACGGTGTCTGCGGTGGCGGCGGCCCGATGTTCCGCGGTATCCCAAAGGCACAGGGAACCGTGCCATCGCGATGGCCGCTGCACTGACGCTGCAGAAAGGCCAGACGAAACGCGATGGCTGCCGCGGGTTCTGTAGGATCCTCCTTGCGCAAGAGGATCCCATCCTCGTCGCCACTTTTATGTTTGAACTATTTACACCTTTATTACACATATCAAATAATACAAAGCATAATATATTGATGTCTGGGGCCGCGCGCACGAGCCGCACCGTGAGCCCTACCGGGAGCCCTGCTCGACCGGTAGCCTGTTACACACTCCTGCGTTAGGTGCGCTCTGCACACACTTAGCGCGCATCGCTAAGTGCGGCGTATTAGTGTGCGTGAGCGCAGTGTCGATTCCTGGATGTCGACCAGCAGCAGCGCAACTGCTACGGCGAATCCAGGGCTCGGCACGTCTATCCACAACACTAACTGTGTTTCAATTGTTAAAACCTTCCAAAAATTATCGATAAAATTTTAGTGCTCCCAGCGAAAACCGCCAAAATAATCTGGTCACACTGGCTGTCAGTCTAATGACAGTTCTCGAACCAATCGCAAACAGTGGTGGTGAAAAAGGCAATTCCGTGTGAAAAGCCGATCTCGGAAAAGGGCTTTTAATTGTGGGCCCCTTTTTCACGTGTAAATTACATTCACGTACCTCCGATTTGTCGCCCGGCTGGTACGGCAAGATTATTCCAAGTTTCCGTCTACCGCCGCCGGGTTATTAGCCGTCGAAGCGATCGTAATCGTCGTCCCTCGGAAGAAGTCGCCGTCGTCGTCGTCGTCGTGAAAATCCGTGTTCCGGTTCCGGTTTCCGAGTGCATCGGACAGCGCGCGACTATTTTATTACCACGACCCCCCGCCGGTTCCGTCCTTCTAACCGCGCGTGTTAGGCCCGCGAGCAAACCATATTACGCGTATAACTCCCCCCCGTATCCATTGCATCCTCCGCGTGCCCCGGCCCCGGGGCATGAGCAAAGCGGTCAAGATAGATTCGACTAGCGAAAGCGGGCGGGAGCTGCCGCCCGGTACGTTCAAGCTCTTCATCGGCAATGTGGACGAGAAGACGCAACCGTCCGAGCTGCGGCCACTGTTCGAAAAGTATGGCACGGTCGTCGAGTGCGACGTGGTGAAGAACTTCGGGTTCGTGCACATGGAGAACGAGGACCAGGGGCGGGAAGCGATCCAGCACCTGAACGGGTACGTGATCGGCGGGCAGCCGATCAAGGTGGAGGCGGCCCGGAGCCGCCGGGCCCCGAACGCCAACACGACCAAGATCTTCGTCGGCAACCTGACGGACAAGACGCGCGCGCCGCAGGTCCGCGAGCTGTTTCAGAAGTTCGGCTCCGTCGTGGAGTGCGACATCGTGCGCAACTACGGCTTCGTGCACCTCGACCCAACCGGCGACGTGAACGAAGCGATCCGCGAGCTGAACGGCATGATGGTGGACGGCCAGCCGATGAAGGTGCAGGTGTCCACCAGCCGGGTCCGGCCGAAGCCGGGCATGGGCGACCCGGAACAGTGCTACCGGTGCGGCCGGGCCGGCCACTGGTCGAAGGAGTGCCCGCGCCTGATCTGGGCCGAGCGGGGCTTCCGCGAGCGCAGCATGTACGCGCGGGATCCGTATCCGCCGCCGCCGCCGCCGCCCTTCCTTCGCGATCGTATAATGGACGGATTTCGGGACACCTTTGACTACTACGACCGGTATGAGGATCCGCGCGACCTGTTCGAACGCCGGTACGGCATCCGGGGACGTGATTTTCCCCCCATGAGGCGGGAACCGATGCCGCCGATACCGCCGCTAATGCGGCGCAGCGTCACGGAAAGCAGCCGGGCCAGCAGCAGCAGCTACGAGGCGATCTTTAGCCGCCGGACGCCACCACCGGCCAGCCGGAACGGTACGAGCAGCATCAGCCGGTTCGGCGTGTACGAAGACTTTAGCCGCGACTCGTTCGACGATCGGCGTGGGCTGCGCGGACCGTCGCCCACCCATCGATACGCACCGTACTGAGACGGATGGAATTAGGGCGGCGGACCACTCCGCCGCCATTGTGGTGGGAAAACGGGGGAGAATTTCTGACAAATTCGATGGACATGGAATCGAATGTTGCTCACAGCCGATGGAATTTAGTGGGGGAGGGATATTCGTGTTGAATCGCGCAACAACTGCAACAAAACACACTCAAATGTTTGTGTATTGCACACACTCTACTGCAAAAGGGATGGAAAAGGGGGACGTAAAGATTGATTGTGGAGCCAGTGCCACACGTGGCGGCCCCTATACCATGCTCTGGTTGGACGCAATGATGCTGCAAGGTTGTACTTACAGCTGTTTAGAAACTGTAAAACGAAGAGAACAGAGAGGAAAACAAGGCATATTACAATTATCCGTTGTTATCTGTAAAGAGAGGGGGTGATGGTACACTATTGCAGCTATAGTGCCCGGGTTTACCGAGAAAACGTCCTAGAAAGGAATAACAAATTCTCAGCAATCGTGGCGACAGTGCATTTCCTCTGCAAAACATTTCTTCATCCATATTTTAGTTTAGTTTAGTTGTCGAGTATTTTCACCCAATAGCTCGTATAAACTATTTCATCAGCGTTACTCATCCTCATTCGGACTTTTTTCTTTGTGCTTTTTCTGTTTTGTCGCTTTTATATGTTTAACCGTTGCTACATTACAGTACAGCCGTAAATATTGTAAAGTTCTTAACGCGCTAGATGGAGAGGGAGAGAGAGGATTAACAAGGGGCGGGATATGATTCCTTTTTTTATGTGTTCATACGATCATTTGACATTGAAATCTTGACGTCCTTGCGGAGGATTTACAAGGTCAGCAGTCTCGTGCTGAGACCGAAAGATGAGCAAGGAGATCACGAACAGAGTGCAGAGAAACGGGCTACAACTGAAAGCTATAACTTGTAATAACTATTCGTAAG
>Merged.11021.1 chr3L:17017364-17018646+chr3L:17018721-17019000+chr3L:17019071-17019482+chr3L:17019576-17019620 - complete transcript CDS from 161 to 856
CGCGCAAGGAGTACCAGCTTATCCTCGGACGTTGCAATGAGTTTGTATCTTCCTCAGGCTTCGAGTACGTCATCCAGCGCCCTCCCCAGGCAAGGATCTTCTTCGGTTCCGGCATCGAGCGGGAAACGGTACCCCTGCGAGGTCCGGCCCTGAGTTCGCTGATGCGCCGCCGTCAACCGGAACTGCTGGGAGAGAATCTTGCACCGGGAGCGCACAACATCGGGTACGATCCGGGGACACCCGAGAACCATCCGGCACTGCGAAAGCCCATCAGCCGTAAAGGCTACGGGCCGCTCGTTGCCAACAGTGTGCGGTTTAACTTTGAGGAAGTGAGCAACAGCCCGGGCGTTGGGGATTACGAGCTAGTGAGGAAGCAGTCGAAACCAAAGCAGATGGCCAAACCGTTCGGGAGTGGAACGGACGAGCGTACCAAAGATCGTTCGCTTGCCTATCCTGGTGTTGGAACGTATCTCTTCAAAACGCGCAAAGACATCCGGAATCATTCGTTTGGTGGTACCATCAAAATTATGCCCGCCGCAAGGACGCTCTGCAAGACGGAAAACTTTGACCGGTGTTTGCGGTGCGACGAGCGGCCGGAAGTTGACTACTGGAAGAATCTAAGAACGGAGCGATCGCTTTGCCGGCGCTGTATGGTGCAGGAGCTTGAGGATGCACGGTCCTGCTCGAAGCACAAGTCCGAGCAGAAGAAACGGTTGGATGCACTGAACGAGTATAAGCGTGTTCGGCACTGTGCATACTATCACCGGCACGATAAGACCAGCGCAGCAATCCAATTCATCAGCAACAAGCAGTTGAAGCGAAAGTTCCGGTTAGAAAATTACCTTTCAATGTTTGAGTGAGGGGAAGAAGGCGGTAAGCTAATAAATTAAGGTAGAGCAACAGTATGATAAGCTTTTCTTACAGGAAGTTAACAAACACGCTTGTTCTTTCACCTGCCTAAAGCAAAACACGATCCGTAAACTAACACATTAATTGAAGCTTATTATTGATTAAAAGCTGGATACAATTCGTTGTCGAAAGATTGAACTCGTCATTCTGAAGGTGCTTAATTTCCGAGTCCGAACCAGAAGTACACGATTATTACGATACAGTGTAGTAGTGTGGTGTGTGTTTGTGTGCGCTTGTTTTCGAGATAAATATTAAAAGCTAACCACTAAAGAAGAGATGACATATAAAAGCGGTAAATAACGATTAAAATGAAAATGCAAATTGCTTGTTGTACAAATCAATGGTGTGCTCTGTAGAGCGCACTCACGACTCCGGCTATTGTTAGTCCGATTCCGAATACGGCAAAATGGGAACCACTACTTCCGCCCGGAGTCGGAGTCGTCCGGGACGAAGACGTTCGAAGTTGTCCGCAGTCGTTTGGAGTCGTCCGGAGTTTTCTGGAGTCATCCAGAGTCGTCCGAAGTTTTCCGGAGCCATCCAGAGTCGTCTGGAGTCGTCTGAAGTCATTCGAAGTCGTCCAGAGTCGATCGGAGTCGACGGGTGTAATGTGTTTGTTTTTAGGAATTTCATTTCTTTGTGTTTTTTTTTTGTCTGCCGACCGACTCTGGACGCCTCCAGACGACTCCAGACGACTTCTGATGATTCCAGACGACTCCTGAGGACTTCATACGACATCTGATGACTTAGGATGACTCCGAATTGATTCTGTACAATTACTGATTGATTCTGGACGACTCCGGACAACTCCGGATAACTCCGACTCCAGACGACACCAGACGACTCCGTACGACTCCGGACAACTTCATACGACTCGGGTCGACTCCAGACAACTCCGAACGACTCCGTATAATGCTCGGCGAACCTATCTTGCGAAGTCGGTTCTGAAATTGTCGAATTAGGATCGGAGTCGACTCTAGATTTTTGCCAACTTTACCCATCACTAGTGCAAACTACATCGAGGGAGTCCTATCTCACCCTTAATTGTTAACATCCTTCTTCATCGGTTCGCCTTCGGGCGCTTCCCGACATTTGTTCATGCCGCCACAGTTCG
>Merged.11021.2 chr3L:17017364-17018646+chr3L:17018721-17019000+chr3L:17019071-17019470+chr3L:17021301-17021576+chr3L:17021681-17021911 - complete transcript CDS from 500 to 1306
CACGAATAGTGTCCTCGCTGCGCGCGAGAGGCGGCGGCGGCGGTGGTCAGACGTAAAGCAAAACCGCAAAGGCAAAAAAGTAGGCGAAGGACACCAAAGGACATATTCTCCCTTCGCAGCGAAGACACTCCTGCTCGCGCACTAAACAAACAATGGCCCGGGCACTATGTTGGGAAGGACTGAAGGGAGACGGTTGCAACAATGTTTACTTTTCACACGCGACACCACCCGCCCTTGGTCACGCGGATCGAAGCAACAAAGGAAAAAACTGTTGCACGCCTCCCCGTCGTCGTCGTCAGTTACTACTGCAAACCACACAGAAAAGATTGTGATTTTTGCTTGACCGGACGGAATTGTGCGCGGAGTGCGAAGCGATGAATTTATTGGCCCCTTGGGCTGCTGCTGGTGAGACTGCTGGTGTTGGTGAAAGTGTACAGTTGTAGAGTTCAAAATCCAGTCCAGTCCCTCAGCGCCACCAATTAAACGATTGGCAAAGTGATATGGAAGGCTTCGAGTACGTCATCCAGCGCCCTCCCCAGGCAAGGATCTTCTTCGGTTCCGGCATCGAGCGGGAAACGGTACCCCTGCGAGGTCCGGCCCTGAGTTCGCTGATGCGCCGCCGTCAACCGGAACTGCTGGGAGAGAATCTTGCACCGGGAGCGCACAACATCGGGTACGATCCGGGGACACCCGAGAACCATCCGGCACTGCGAAAGCCCATCAGCCGTAAAGGCTACGGGCCGCTCGTTGCCAACAGTGTGCGGTTTAACTTTGAGGAAGTGAGCAACAGCCCGGGCGTTGGGGATTACGAGCTAGTGAGGAAGCAGTCGAAACCAAAGCAGATGGCCAAACCGTTCGGGAGTGGAACGGACGAGCGTACCAAAGATCGTTCGCTTGCCTATCCTGGTGTTGGAACGTATCTCTTCAAAACGCGCAAAGACATCCGGAATCATTCGTTTGGTGGTACCATCAAAATTATGCCCGCCGCAAGGACGCTCTGCAAGACGGAAAACTTTGACCGGTGTTTGCGGTGCGACGAGCGGCCGGAAGTTGACTACTGGAAGAATCTAAGAACGGAGCGATCGCTTTGCCGGCGCTGTATGGTGCAGGAGCTTGAGGATGCACGGTCCTGCTCGAAGCACAAGTCCGAGCAGAAGAAACGGTTGGATGCACTGAACGAGTATAAGCGTGTTCGGCACTGTGCATACTATCACCGGCACGATAAGACCAGCGCAGCAATCCAATTCATCAGCAACAAGCAGTTGAAGCGAAAGTTCCGGTTAGAAAATTACCTTTCAATGTTTGAGTGAGGGGAAGAAGGCGGTAAGCTAATAAATTAAGGTAGAGCAACAGTATGATAAGCTTTTCTTACAGGAAGTTAACAAACACGCTTGTTCTTTCACCTGCCTAAAGCAAAACACGATCCGTAAACTAACACATTAATTGAAGCTTATTATTGATTAAAAGCTGGATACAATTCGTTGTCGAAAGATTGAACTCGTCATTCTGAAGGTGCTTAATTTCCGAGTCCGAACCAGAAGTACACGATTATTACGATACAGTGTAGTAGTGTGGTGTGTGTTTGTGTGCGCTTGTTTTCGAGATAAATATTAAAAGCTAACCACTAAAGAAGAGATGACATATAAAAGCGGTAAATAACGATTAAAATGAAAATGCAAATTGCTTGTTGTACAAATCAATGGTGTGCTCTGTAGAGCGCACTCACGACTCCGGCTATTGTTAGTCCGATTCCGAATACGGCAAAATGGGAACCACTACTTCCGCCCGGAGTCGGAGTCGTCCGGGACGAAGACGTTCGAAGTTGTCCGCAGTCGTTTGGAGTCGTCCGGAGTTTTCTGGAGTCATCCAGAGTCGTCCGAAGTTTTCCGGAGCCATCCAGAGTCGTCTGGAGTCGTCTGAAGTCATTCGAAGTCGTCCAGAGTCGATCGGAGTCGACGGGTGTAATGTGTTTGTTTTTAGGAATTTCATTTCTTTGTGTTTTTTTTTTGTCTGCCGACCGACTCTGGACGCCTCCAGACGACTCCAGACGACTTCTGATGATTCCAGACGACTCCTGAGGACTTCATACGACATCTGATGACTTAGGATGACTCCGAATTGATTCTGTACAATTACTGATTGATTCTGGACGACTCCGGACAACTCCGGATAACTCCGACTCCAGACGACACCAGACGACTCCGTACGACTCCGGACAACTTCATACGACTCGGGTCGACTCCAGACAACTCCGAACGACTCCGTATAATGCTCGGCGAACCTATCTTGCGAAGTCGGTTCTGAAATTGTCGAATTAGGATCGGAGTCGACTCTAGATTTTTGCCAACTTTACCCATCACTAGTGCAAACTACATCGAGGGAGTCCTATCTCACCCTTAATTGTTAACATCCTTCTTCATCGGTTCGCCTTCGGGCGCTTCCCGACATTTGTTCATGCCGCCACAGTTCG
>Merged.11041.1 chr3L:17066282-17072023 + complete transcript CDS from 854 to 1468
CTTGCGTGTTTTCTTCTCTCATTGTATAACATTATGTCATTACAAACATCTACTCATGTATAGTAAATTGATTTCATCCCCACAAGACAATTCAGAAAGTGGTTTGAACAATGTTTTTTTTTGTTTATGTGTAAAAGCTGCGTGAGAGTCGTACTACTTGGTTCTTTGGCAGCGTCTCTCACGCCAGCCTCTGTACCTTGGCTTGTGTACAAATATCATTCTAAAACATAACTTTTCTCTTTTTTCTATCTTTCCCTCCGGCCTGTTCCGCTTCTACCCTGTGTGCTATGTCGCTCAAAATTCCCAAAATTTGACGGCCCTTATATTATCCCGCTGTGGTTGCCGTATCCTTCACGGGTATCCTGTGTTGTGTTGCATCCAATGTGTGCATTTTGCGTGTGATTTTTGTTTTTATCTTGGCGCCCGTTTACTTTACTTGCTGTGCCAAACCATTATTTCATTCTCTCTCTCTCTCTGAATCGATACACACCCGCGCGCGCCCCTTCTTAAAACACGCAGTGGGAAACGTCGGTTTGAGTGCATCGGCCGAGTCGGTCCATCAGTCGTCGGCCAAGCGGTCCAGCCGTCGGGGCGGCTCCCGGCACGGCCATCTGCATCGATCGTCGTCCCGGCGCAACAAGGAAAACGGTTCCTCGCGCTCGAACAGCTTCCGCAACAAGGCGAACGGTGCCGGCAAGGGAGCGGCTAATGCGAACCCATCCACCACCACCAACAACAACAACAACAACAACCAGCACGGCACGGGCGACACCATCATCAACAACCACAGCCTGACGGTGGTCCAGACGGGCAACAGTAATGCCGGCAGTGGCACTGGCGGTTCAACGGGCTCGATGACGGCAGCTGGCGGTCCGCTTGTGAGCGGGTCCGGGCGGGCCCGAAAGCAGCGCGCAGTTTCGTTCGAACAGACGTCCACGACGACCGCCGGTACGATGACCACCTCGAGCTCGGTATCGGGCGGAGCGGCCGGCATGAACTGTTCCGTCACCGGGTGCAGCCTGAACCATCAGGCGGGTGGTCAGGTCGGTCCCCGCGGTGGCGGTGTCGTCTGGCACGAGTACGCGTCGAAGTCGCTGGACGAAAAGAAGCTGCTCACCAAGCAGAACAATGTGCCGGGCGATGGTGGCGCGGATGCGGGCGTAGATGGCGGCCTCCCGGTCGGTCGGCGCAGCATCGTGTCGGTGTGTGTGAACGATAGGCAGCTGCCGGACAGTGACGATGACTGGCCAATGGTGGACCAAAGTCAGTCGGGCACGGGTGCTGCTGCTGCTGGTGGACAGCTTCATGCTCAACAACTGCATCATCATCATCATCATCACCACCACCTTCATCATCATCATCATCATCATTCGGCGAGCAGTGGCAATGCAGGGACACCGGCAACGACAACGGCACCGGCAAGCACCACCATGAGCTCGTTACTGCATCACTTTAAACCGCCACGAATATGATTCTAAGCAGGCCATTTTTTACGCCGTTCGACGTGGTCAATAGTTGTGCGGTTCATTAAATAACACGTTGCTATTTAATGAAGAATATTCGATTTTATTTTCAAAGCGTGTAAGCAACGGGGAACGACATTCGAAAGCAATCGAACGAACCTACAGCAAAAAAGGGAAAAGATCATCCATCGTTTACGTGAATGTTGCTTTAGTTAGCCAAGACTATGTAAATTTTCTATTGCGTAATACTAATTTAGGGTTTGAAAAGGGGGCTATACGAGCGACGCCGAGAGCTAGGCTACGTTTTAGTTAAGAATTGTACTAAGAATCCGATGCGATAGAATTAGCAACATCGAATATGGGTGTGACATCGGGTTGAGACTTTCGGTAGCCGCGCAGCATCTTCACGCGGCTTATTGGAGAAGAATCTTATGACAAACGAAATTATGTTCATTTCTCATCGCCGCCCCTCTTCTCGAAGCCTCGAAAAGCCAAACATGCCAAATAACGAAGAAGTAATGCGTGTGACAAAATCGTTTAAAAAACTGCAGACTGTTTGCAAATTTATTGACCGAAAGCACCGTAGTAGCAGAGAACGTCTGCAAAGGGAGACGTCTATCCCGCGCATGTATCGTGGCAAAAGTATTATTGTAGAGTAGAGGATCAGAAGATCAAAATCGGAACTCGGAGACGGTGTGTTTTTTTTTTTGGAAGGATTGACGCTTTCGTCTGTCGTATTGCAGGAAAAGGCAAAAGCTAACAGTGAGAGATGAGGTGGATGCATTCTTCTTGTACCCGCAAGTATATAGGTGGGAGTAAATTCGTATCCACCAGAAAACCAGCACAGTGGAAAGCTAATTTAATGCGTTTTGTTGTAGCCCATTGGGTGCAATGCTTTTTCCTGCATCGGCTATCATTTAAGCTCGTTAGTTCCCTGTATTTCTGCTGACCGGCATATCGGTACAACGCAGCCGCGCAAAGCGTCACAATCGTTTACATGACGAATGCTAGGATTAATTCTCTACCGTTAAGGTACACGTATATTTGTTCGTTTTAAACCTAAGAAAACGGTGCGTCGAAAAAGTATATTATTTATTTGATAACAAAACAGTAAAACTATGCATGGTACATTCCTAGACGAAAGAGAAGCTGTGGCGGAAGTAACAGCAAAGCATACGAACGAACACAAGCCAGCAGAAGTAGCAGCAGCAGGTCGTGAACACGTGTCGGTGCGTTCGGTGTTTTATACTTAAGAAAAACAAAACAAAACAAACAAACTTTTCTCATTGACTTATCCAAACGCGGAGATCGCATATATGAAATAATCGTGACGGCGTGATGAAGATACATTGCTCAATGGCATCGCGTGACTAAAACCAGTGTCTCCTCTTTGATATTTGTAACGACGACAAATCCAAGCTACGAATATCTACATGCGCTAGGGTGAAACGGTTACGGAAAGCATTACAGGGTTTACCAAGTCACTTTGCGATGTGAGCTGCACAATTCATCTCACTTGAGACGTATTTCTATTCTGACGTGCTACTTCATTTGGTCCGAAATAATTTTCTATTCCGCCGCATTCATTTTCATCCATTATATGAAGTCTTTTCACAGGGGATGTTAGCTGGAGCCGTCCGCGATGTTTACATTTTTTTTCAAAAATAAATTTTTGGGCTTTTAGTGCTGAATTGTGATACAACTATGTTGTTTAACAAAGGAAAAAGTTTTATCTTTGCTCCGCTGTAGCATTCTAGCCGAAAAGTGGATTANNNNNNNNNNNNNNNNNNNNTTGAGATATTAGCAGTTGAACCTGCACAGTCAAATCTGCTAATAACTCAATGAATAACCCATGTTTCGGCTAGAATGCTACAGCGGAGCAAAGATAAACCTCTATTCTTTGTTAAACAACATAGTTGTATCACAAATCAGCACTAAAAGCCCAAAAATTTATTTTTGAAAAAAATGTAAACATCGCGGACGGCTCCAGCTAACATCCCCTGTGAAAAGACTTCATATAATGGATGAAAATGAATGCGGCGGAATAGAAAATTATTTCGGGCCAAATGAAGTAGCACGTCAGAATAGAAATACGTCTCAAGTGAGATGAATTGTGCAGCTCACATCGCAAAGTGACTTGGTAAACCCTGTAAATTACCATTGCTTATATAGCTGTTTGCTGTCAATTGATTTTGATTGAATTTTTATACAGCTATGACAATGTTTTCCGCAATTGCTGGAAGGTCTAAAATGGATTAGGAGCTAATTGCACAAACATTTACGCGCAAAAGATCTAACTAAGCGAAGGAAAAAAGGCTCTCTACATGTCTACTTTTGCTACTTTTTTTATTTTAAACATCGATATCTTGAGCAGGACAACTGAACAAAGAAAAAGGAAATTTTGTGTAGCCATAAGCTGACAGAGAGTAGAAAAGATTTGCAATCCAATGTTTTTTCCGGTGGTGCTAGGCACTAACATCACACTCAACCCTGAAGAAAAGCAGCACCAGCGCCATCTAGCGGAATAAAATGGCAAACAGATATCGAAACGCTTGAATCTGGATTGAGGTTTGTGTCTGGGATAAATTCAAATAAAATGTATTACAAAATTATTTTTTTTTACTTATTCGCAATATGCTTATTACCAAACTATTAAAACCTTGAATTTACCTTACCGCCTTTTAAAGTAATTTTGATAAATTCTAAACAAATAAATGTATCCAAACAGAGCGAACAATTTTTGAGGTTAAAAAAACAAGCACAGATAAAAGACACAAGTTTCAGGAAGCATATTACTACTATATTTATTAACAGGTACAGTCGTAAAGCGTTTATATGTTTGTAAAATCTTAAACAGTATGTTGGTAGTACATTTTCGGCCAAAACTGCAAAATGTTACGTATTTTAGAAGGACCACGATTCGCGTTCGCTGCTGTGCAACCTATTTGCGTATTACTTTAACCAGTCTTCTTATGATATTGTAAGCGACAAACGATACCAAAACAAACAAAAACACAAAACGAACTCTTCGGTAAGGGGGAAGCACACGAAACAATCGATCAGTTTGATAAATGTGTTGCAATATTGAACTCTTTGGATACGAATCGAGATAGAGCATTTGTTATAGAAACAAGAAGCTATTTTCTGGCCTCTGTTTTTTTGGTGGTGAGCTAGCGAGAAATGGAAATTATTTCGAAGGTTCGTGCATAACAGAGCGTGCAGCGTGTCCTCACAATTGTAAGAATAGTTAGATCTCTGGTTCTTAAGCAATTGGAATGTTTTATGCGGCCACTCAACTAATGCATATTTTGTATCAATTGTTTACACTATTTATGGCAATCAGATCCATCACAACGTCTATACAAACCACGCACGGCGGGTAATGCGCTTATACTTATAGCGATCGAAGTTGAGCCCAAAAGTGGACCGAACACGCACAACTCTAAAAAAAGAAACAAAAACAAAACGTAATGATCAATCTTTCCTTACACGTTTACACTGTCGTCATGCTGTGTTCAGAAATTCACGCTTAGGTTTACCTTTACTCCGCGATCGCGTATGTCGAGCGCGACAAATCCGAACGAGAGACGATGTGTTCAATGTACTAACACGTAGCACAAACTGAATGGAAAATCGTGGCAAAACAAAAGTGTTTATGTGTGTTTAAATGCGATAAATATTCATAATTACTTTAAATCTTTTGCAATCGCGTTCAATACAATGCACAGAGAGACACAGACACACACAGAAAAATAAAAGCAAACCAACGCTTTATCACAAGCGCTGGTGATGAAGCTGTTGCAAATGTCGAAAGGAAGCAATCATCGTCGAGCGTTGAGGTGATTGAAGAAAGTGAAGGGAAGAAAAACAAACATCTACAGGATAATTACGGAAGAAGCAGTACTAAAAATACACAAAATAAATTTTAAAAACCCTTTACGAATCGTCACAAAAAAGTAATAAACAACAACCGTATATCGAACCCAGTTTATTAATCTAAGACTGAAAAAAATGTATGGAAAATGAAATGGTGTGTGGCTCTTTGTTTGTGTGTGCGTGTGTGTTGATTGATGACAGTGATGCGCTTTGAGTGATGTTAACCTCATCAGAAGTACAGCCTTAAGTGTTGCTCATTGTTTGCGGGTTTTTTTTTGTATCTATGCGTAAGTTAGCTCTCTTTTTATTAGTTGAACAGTTTCACGTCACGTACTACCAGGGAAACCTTTCACGAAACTCGCCCGTCACCGGTTGGCTCAATTGAATCGAGCGCATTAACGAG
>Merged.11143.1 chr3L:18144983-18146100+chr3L:18147668-18150532 + complete transcript CDS from 2004 to 2624
AATTGAACATATTTGCATAAAATCGTGATAATACTCATACTATTGTTCGGGTTTTATTAAAATGCCAACGTTATCGTAAAATACTCTTTCCTCTGCTCCTTGTCTTTATCCTTCCCTTTCACAAGCTTTTGTTAAGGAACAATACCATGGCATACTGTTCATTACAATCACACCGAGAAACGCCCCATCGCCCAATGGCCAGCCAGCAACGGGCGCAGCCTGCCACGATGAGAGTCGGTCGGTTGGTTGGGCTTTCGTCTCCATTTTATTTTCCACCACGCGCAACAACGAATGCGCTCTATGTGTATATAAACATGGAAGGTTTTTGCAAATAATAACAATAAATGTGCATAATATTATACATAGAGCCATTCCGAGCCAGAAGAAGGTGGCGCTTCCAGCAGTAGTAAAGTATGTGTGACTAATCCCACCCAAGATAGGAGGAGTTGCATTTCGCGCTTGGTCAGTGCCGGCGTGCGATGTGGCAATGCATCGGATGTGCACGTGGCCGTTTGTTTGCGCTTTCGCCGATCCGCGTCACCAGTGGTTGTGTGGAGCGACCCGCCGATGCAACCGGGTGCTTCGGGTGCTTCGGGTATGCACTTACTCACCGGTCCTGGAAAATTACCCCGATCGGATCACATTTCGAACCAGTTCGGAGGCAGCTGGAGTCGCTATTGGCATGCGCCGTTATGATGGGGAAATTGCTGGTGGTCACAGCATTCGCGTGCCGTTCGGGAGCGCGCACGAAGAAGGTGAGGACGAAGTTTGACAGCTTTCCACCGTCGATGGCGATGGCTGATGAGCCGGGTGAGCTGTTGTTGTGGTTCAGTGTGGGTCTCGGTATCGGCCGGTTAGGCTGCTGGGTTGGATTTTGGGTGGTTTTGATGTTCCACCGCAAACATTGGTGGCGGATATTGCGCCAAAAAACACGTACGAAAACAATCAACAGTTTAGTGGCATTGTGGTTTGTGGAAACCAGGGACTAACATCTAAAGACTTTTGAAACGATGATTGGTACAGAAAAACGTAGAAAACATGTAATTTTGCTGGTGGTATGAAGTCTACAAAACGGCTTGAAATAATGTTAAGCAACAATCACACTTTTCAGATAAAAGAACATTGACCACAGTTGAGTAAGCACCGCGGTAACATGCATCATCCCTATGAGTAAGTAAGCAAAAAGTGGGCAACCATCGCAGCAAACCGAGATTCGACCCAGCAACCTAGCAACCGCTTAACAGGGTAGATGATGCACACGATGATGCATCCCCCCCGCCCCCCATTCCAACTGATTCCGCTTTTCGTCGGCGGACGCGTGAGTATGAGTATGATTGACGTTGGTCGGGGTATGCCAACGTGCAATGGTCAAGATTCAGGTAAATTGTGGTTGATTGAATCACCACCATCCAACCTTTTTTGTGTGTATGTATTGTAAATGGGCGAAGCATTATCTTGCCGCCCACATTGTCTAACCATTGAGCAATTCGTCGACCGGACATCGTTGGATCATCGCTGCGACCAGCTGCAACGTGCGTGTGTGTGTGTTTTTGTGTGTGGAAAGTGTGATAATACAAAGCCTCCCCCAAATCGGTCATTTACTTTTTTCTTCAATTGTTGTTCGTCTTTTTCTTTTTTTTTGGCTTTTTCGGAAATGTTTCTTTCACCCACTCATCCAATGTTTTTGCATGATTTACACGCGCTTCTTATCTTGCCACACAACGCCAACTCCACCACCACCACCACAGACCGGATACGGCGGCACTGGAAAGTCAGCTAGTATCGGCATTCCGGGCAGCTGCCCTTCCCGACAACGAATCGCTGGACCTGCGCCAACCATCGCCCCTCTCGCCCGGGGCCGATCCGCACTCCCAACATCATCATCAGCAGCAGCAGCAGCCACACCATCATCCGTTGCCACCCCTCCCGGACTACAGCCGCAAGCGGTCCCATCGGCATACGGATTTGCCCAGCTTTTTCCAGCCCGGCGAGCGGTCCGAGCTGATGCCGGGGCCGAAAAAGGCAAAATTCTCGGCCGCCGCAACAGCGTCCGCAGCGGCCGTCGCTGCCAACTACTACGACAATGCATATCTTTCGTTCGAGAAGAGCCTCCGGGGTGCGTTTGGGGGAGGTGTTGATGGGATGGCCGGCGGCGCGGGCTCCCTGCTCGATGGTGGCAGTGGAGCAGGTTCCCCGCTCGATCCGTACGGTGGTGCGGCCGGTGGCCACCACCATCATCTGCTGAGCCCGATTAACTATACGCTCACGGCGGAAGCGATCAACCGGCGCATCCGCAGCACGCTCGGGCTCGGGGACGAGCCGGATCCGATGGAGCGGGCGCTGGCACTGAACAACGGCAGCAAGCAGGGTACGCCAGACGAGTGCTGCCCGGGGATGGCCAGTCCGGACTGGATGATGCGTCGGGCGGCGGGATCCAATGCCAGCGGACCGGCGCTGGCCGATACGCGTGTCTACGCACACAGCCCACTGCCACCGGGCACACCGGGGGCGCTGTACGAGGAGCACGGCAAGTTTGCCGCGTTTTCACCGACCGATGCAACGAACGCGAACGCCACCACGCTGCACGACGATAACAACAATGTGGACAAAAAGACGTTCCAGGAGTAGAGGCCCGGTGAAGGCAGACATTTCTCTCGATGATGACTTTAAATTGTGCATTTTTATTTGTTTGGAAATGAATACGCATAATGATAAAAAGGTGCATAAGTGCAGCAAAAAAGACTTTTTAAACAAAACATTAGGATTATACGACATCACGTACATACGTACATCCACTTAACGGATGCAATACAGGGGTGCTAATAGGAATGCTGGCTGCATGGTCGAAGTAAAAACCAATTTGTCAGGTATGCGAACTAAATTTGGGCAGTAAGTGGAAAAAGGTGTAGAATCTGGTTTCAGGGCCATCTCGGCATCTCGGCTTGGTGCACAGTTTCCAATGCTAAATGTTTTTTTTTTTTTTTTGGTTTTAACACATCAACTGCTGCTACTGATCATTGGCGAGCTTCTAAATGTTGAGCTTTATTTCGAGCGTAATTGGCGAAAATCGTCGGAACTGGTAAGACTATCAAAAAACGAAAACGTATTTGAACATTTGGAAGATAAGGAAACTGATGCCTATCAAAAACCAATGCATTTGAAGATGGTTAAACCACCAACTGTAATCCTTAAATGCATGCAAACAACACACAAACACACACACATACACATTTCGGTATATTCACAATTTATGAAGTAAAGACACATTATACGCGCAACATTATGCGATTTGGTGCATTTCAAATCTCCACCAGCCCCCCCATCCCCACGTATCATAGATAATCAAAATAATGCAAAAAAGGCATACACACACACATATATACACACAGAGAATGCTGAAAAGAAGAAGAAAAAAACCCTTGGTGATTAATCTAGACTGATTAGATAATATACAACAACATCGGTTATAGATATATATATTCATAGCGATCGGTATATATATAAAGAGTGTGTGCCAGTAGTTGCAAGTAATTGAAGTAAGAAAGAGCGAAAAAGCAAGACATTCAAACCAGCAAACCAATTGGCAAACCAAGCCCACCCTTCTCCCTTCTCCCCCAAAAAAGCAGAACCCTTTCCTCCCCTCATTTCATAGAGTTAAACCGATCGGGCAAGGGAAGGACGAGCCTAGGAGCTGATGGTGTGACTCTATATGATCGTAGGGAAATAAGCGAGAGAAGCATGGATCAATACGCTGTAATGATATGTGTGTGAACAACAACCTTAAACAACAACCCCCCACCCCCCCCCCCCCCATTTAGTGCGACAGAAAAACATTGCAAACAGAAACTTACATCTCGAAGGCTAGAAGGTTAAAGAATAGTGCGTGTAAAATTGGCAAAAAACGTCTAAACGGATGGCTTTTTTTTGGAAAAAAAACATTGATAAATCTAAAAATGATGAAATAAAAGCACGTTATAAATATG
>Merged.11161.1 chr3L:13982520-13984075 - complete transcript CDS from 26 to 547
AGGGATTTTCCCAAGGATATAAACTAATGATTCATGGTACAGATGAGTACCCACAGGTTTCATTGCGCAACATGCGTATACCATTCAGTCACGAGATCTCGATCGCTCTGAAACCTCAAATGATGGTCACTTCACAATCGGCCGCTGACTTTAGCTGGGAGAAGCGTCAGTGCTTTTTCAATCATGAGCGATATCTTCGATTCTTTGAGCTCTACAATCAGGATAACTGTGAACTGGAATGCCTCTCCAACGTGACAAAAGCACTGTGTGGATGTGTGCGCTTTTCAATGCCTCGCTCGAACGACACAACGGTCTGCCCGCTGTCCATGTGGCAGTGTATGTACCGTGCGAAGTGGTTCTTACGTCCTAGTAACAATTCAAGACTGCCACCAAATGAAGAGTTCGAGATCACAAAAATAGTCAACAGCTGCAACTGTCTGCCAGCGTGCAGTTCGGTGTATTACGATGTGGAGACCACACAAACCTCGCTAGATATGGAAAAGTTTCTGCTTGCTACCAATGAATTGATGGGCGATGATTCAGACAAGTAAACATGTTTCCATGATGTGTTTATGATCTTGGTAACATTACATTCCAATACTCTTTTAGATTTTTCATCACAACGATAGCGATCTACTTCAAGGAGTCGTACTTCATCACCTCGAAACGATCAGAGCTGTACGGATGGGTAGACTTTCTGGCAAACTGTGGTGGACTGTTAGGCTTGTTCATGGGTGTAAGCATTTTGAGCCTGTTAGAGATTTGCTATTTCATTACGATTCGTCCATTTTCGTTAAAAAAAGCTTTGTGGGAAAGGAGAAACAATAATTCTGATCCACTCACAACCAATGACGTTCAAAATAGTATTCCTCCTGTTGTTACAATTTCAGAATAATCAGAAGGTCGATTCTTTGGAAGCTAAATTGTTGATCATTGCTCTTTTCATTGAATTCATGTAATACTATATGACGGATGCTATTAGACTCCAGATATTATCCTGCATTTAAAACCATTAAAAACAGTAATTGGGCAAAATAGTCTCCTCTGAATTATATGTTGGCAGTATGCACTGTACCTAATTACAGAATGACAGATCACCGAATGTCGAATATCATCAACGTCCCGTGGCGGTCCCTTGGTACAGTCGTCAACTCGTACGACTCAATAACATGCTCGTCATGGGTTCAAGCCTAGAATGGATCGTTCCCCCGTAGCAAGGATTGTATAGGTCGGGTATGTCCGCGAACGACATTACGCAAAATACGATAAGATCATGAACATCCCGAGCGATAGTCATGAAGTCTATTCTACTAGTTTTGTCCTTTTGGTCATAAAATATCATGAAATAAAACGGATGAATGAACTCTTGAGATGAATGAGATTTTATTTATTTATACATTGGTTATCCTTAGTAACAGTATTTCAAAAACATTGTTCTTGCTAATAAAAGTGCCCTATAACTTTCCTATGAATCTAAAATGTGCATCAAGGAATGTGTTTTATGATCCAGGAAGTAAGGTTACAGTTTTTTTTCAAAATCAAAAAAATAATGTACC
>Merged.11163.1 chr3L:13976468-13977262+chr3L:13977334-13977543 - complete transcript CDS from 24 to 929
GAGGGTTTCTGCTACACCTTCAATATGATGCCGGATGATGAAATTTTTCGTAAAAACTCGCTCCATACGGAGTACACATACACGGAGAGTTGGTTTCCTTTTTCCAATAACGTGACATTGGCACCACTGTACGCACGAGGTGCAGGTCTGCATGCCGGGCTTTTAGTGTATCTCAAGCAAGCGAAGGAAGATGTGGACTACATGTGCACGGGTTTCTCGCAAGGATATAAAGTAATGATTCACGATCCGACCGAGTATCCGCAGGTGTCGATGCGCAACATGCGCATACCCTTTGGTCACGAGATCTCGATCGCGCTCAAGCCTCAAATGATCGTCACTTCCCAATCGGCCGCCGACTTTAGCTGGGAGAAGCGTCAGTGCTTCTTCAATCACGAGCGTTACCTTCGATTCTTTAAGATCTACAACCAGGACAACTGTGAACTTGAATGCTTGACCAACGTGACGCTGGCAATGTGTGGATGTGTTCGCTTTTCAATGCCAAGGTCAAAAGATATGAAGGTTTGCCCGCTTTCCATGTGGAAATGTATGTACGATGCTAAATGGTTCATGCACCCAACTGATGATCTTGCAAGCTCACGCAACCAAAATATCAAAGCCATTGTCAATAGATGTAACTGCTTGCCAGCCTGCAGCTCCTTAACGTATGACGTGGAAACCACACAAACCATGCTCGATGTGGAAAAGTTTCTGCAAGTAAACCATGAGTATAATAAGTCAGACAAGTTTTATATTACAACGATAGCGATCTACTTCAAGGAGTCGTACTTCATCACCTCGAAGCGATCGGAGCTGTACGGATGGATAGACTTTCTTGCAAATTGTGGTGGGCTATTAGGGCTATTCATGGGTGTGAGCATTCTTAGTCTGTTAGAGATATGTTACTTCATTACGATTCGACCATTTACGGTATGAAGTACTGTGAAGCGTATTACAAACGAAGTACATTATGTCATGTATCCTTTTAATACCAAATCTGAATATGTT
>Merged.11164.1 chr3L:13978721-13980874 - complete transcript CDS from 1095 to 1625
TGTTTCTCTGTTGGCGACCGATGGCCAAACACAACAAACGATTGCGTCGATCCGTCCGAGTGGAAGTGTTCCGCGAATACTGTGCCAACAGCTCCATCCACGGTGTACGTTACTTCGACCCTGATGAACGAACGGCCTGTGAACGGTTTGTCTCTGGCTTGCGTATAACTGCATCTCACAGCCGCCTCAAACCTTAACGTCCAGGTGCTTCCATGTCCATTCCACACAGATTTTGGTGGCTAGTGGTCTTTCTGCTTTCGTTGCTGGGCTGTGGCGTGATGATACACAAGACGTACGAGAAATGGAATCAGGCTCCAATCATTGTTACCTTTTCGGAGAAACCCACTCCAGTTTGGGATATTCACTTCCCAGCTGTAACGATCTGTCCTGAGACGAAGGTTGCAGCGAGTAGTCTTAACTTCACAGCCGAAATCAATGTTCTTGCAAACGATACCCATTACGGTAACGAAGCATCGGAACGAAAATCTAGGTACGGCTCAAAAAGGAGAGTACTACTGTATGGCATTAAACTTCTCTCGGTTTCTTCTGCAGTAGTGTTGAACGAATTAAAGCCGTAGCGCAGCTGTGTAACATAATGTTCCACTCAAACTATGGTTGGTTAAACCAAGTCAACGGTTCGGAAGACAATATCGTTGATATGTTAAAGCGCCTGTCCTTACCATGGCGCAAAACAGTTGCCTTATGTTATTACGGTACCGATTTCACGGAGTGTGAGAATCAGCTAAAAGTAACGCTCACCGAGGAGGGTATTTGCTACACGTTTAACATGCTGCCTGACAGGGAAATCTTTCGTGAAAGTGCCATGCACACTGACTACATTTACACGCGGAATTGGTATATTTTTCCCGGATTTCAGCCACCTGCACCTTCGTACGCTCGAGATGCAGGATTGCATGCAGGTCTTACGTTTTATTTGGCGCAAAAAAAATGAGGATACAGATTATCTGTGCACGGTACGCACCAGCAGTCGTGAAGCTCTTTAAAAGATAAAACTTTAATGTAATTCCTTTCTTTTCATAGGGATACTCGCAAGGATATAAACTAAAGATCCATGGTATAGATGAGTATCCGCATATGGCAAAACGCAACCTGCGCCTACTACTCGGACACGAGATCTCGATCGCTCTCAAGCCGCAAATGATCGTTACCTCTCCGTCGGCCGCTGACTATAGCTGGGAGAAGCGTCAGTGCTTCTTCAATCACGAGCGTCACCTTCGCTACTTCCAGATCTACAATCAAGATAACTGTGAGCTAGAGTGCTTAACCAACGTGACGCGCGCAATGTGTGGATGTGTTCGCTTTTCGATGCCAAGATCAAACGACACAAAGGTCTGCACACTTTCAATGTGGCATTGTATGTACCGCTCAAAGTGGTTCTTACGCCCGATTCCCGGGCTTAAGCGACAACCTCACAGAGTGATTCTTGAAATGGTGAAAAACTGCAACTGTCTGCCAGCGTGCAGTTCGGTTTCTTACGACGTGGAAATGGCCCAAACTTCGCTCGATATGGAAAAGTTCCGGCTGGCAAACAATGAGCTACCGCGCGATCATTTGGACAAGTATAAAACATGTTATCGCGAAAGTATTGAAAAAAGTTTACATATGTAGTATCACTGTGTCCTTTCTGCAGGTTTACCATCACAACACTAGCGATCTACTTCAAGGAGTCGTACTTTATCTCTTCGAAGCGATCGGAGCTGTACGGATGGGTAGACTTTCTGGCGAACTGTGGTGGACTGTTAGGTTTGTTCATGGGTGTGAGCATTCTTAGTTTGTTGGAGATATGTTACTTCATTACGATTCGACCATTTTCGGTTAGAAGTAGAATAGCAAGTGCTGAAAAGCGCAAATCGAACGAAGTCCAGAATGCCATGCTTCCAGTTATCTGCAAACCTGAGTAGATGTTTACGTCGTCGAAATATGTTCATCAATTACACAATCTGGTGTAGAATTCAGCAGCTAAAACGCAGTAGCAAGGAATTGATTTGGTTTTCCTTACGTCTGGTGATTAATATTATGTCCAGCTAGTCAATATATATTGATAGCAGCATCAAATAGAGAGATTTAACAAATCGTTAGTTTAATATTGAACTTATTTTTTGCATCCTTCGTTCCATAAAGACGTAATTTCAT
>Merged.11165.1 chr3L:13978721-13979223+chr3L:13979295-13979833+chr3L:13979901-13980874 - complete transcript CDS from 914 to 1780
TGTTTCTCTGTTGGCGACCGATGGCCAAACACAACAAACGATTGCGTCGATCCGTCCGAGTGGAAGTGTTCCGCGAATACTGTGCCAACAGCTCCATCCACGGTGTACGTTACTTCGACCCTGATGAACGAACGGCCTGTGAACGGTTTGTCTCTGGCTTGCGTATAACTGCATCTCACAGCCGCCTCAAACCTTAACGTCCAGGTGCTTCCATGTCCATTCCACACAGATTTTGGTGGCTAGTGGTCTTTCTGCTTTCGTTGCTGGGCTGTGGCGTGATGATACACAAGACGTACGAGAAATGGAATCAGGCTCCAATCATTGTTACCTTTTCGGAGAAACCCACTCCAGTTTGGGATATTCACTTCCCAGCTGTAACGATCTGTCCTGAGACGAAGGTTGCAGCGAGTAGTCTTAACTTCACAGCCGAAATCAATGTTCTTGCAAACGATACCCATTACGGTAACGAAGCATCGGAACGAAAATCTAGGTACGGCTCAAAAAGGAGAGTACTACTGTATGGCATTAAACTTCTCTCGGTTTCTTCTGCAGTAGTGTTGAACGAATTAAAGCCGTAGCGCAGCTGTGTAACATAATGTTCCACTCAAACTATGGTTGGTTAAACCAAGTCAACGGTTCGGAAGACAATATCGTTGATATGTTAAAGCGCCTGTCCTTACCATGGCGCAAAACAGTTGCCTTATGTTATTACGGTACCGATTTCACGGAGTGTGAGAATCAGCTAAAAGTAACGCTCACCGAGGAGGGTATTTGCTACACGTTTAACATGCTGCCTGACAGGGAAATCTTTCGTGAAAGTGCCATGCACACTGACTACATTTACACGCGGAATTGGTATATTTTTCCCGGATTTCAGCCACCTGCACCTTCGTACGCTCGAGATGCAGGATTGCATGCAGGTCTTACGTTTTATTTGGCGCAAAAAAAATGAGGATACAGATTATCTGTGCACGGGATACTCGCAAGGATATAAACTAAAGATCCATGGTATAGATGAGTATCCGCATATGGCAAAACGCAACCTGCGCCTACTACTCGGACACGAGATCTCGATCGCTCTCAAGCCGCAAATGATCGTTACCTCTCCGTCGGCCGCTGACTATAGCTGGGAGAAGCGTCAGTGCTTCTTCAATCACGAGCGTCACCTTCGCTACTTCCAGATCTACAATCAAGATAACTGTGAGCTAGAGTGCTTAACCAACGTGACGCGCGCAATGTGTGGATGTGTTCGCTTTTCGATGCCAAGATCAAACGACACAAAGGTCTGCACACTTTCAATGTGGCATTGTATGTACCGCTCAAAGTGGTTCTTACGCCCGATTCCCGGGCTTAAGCGACAACCTCACAGAGTGATTCTTGAAATGGTGAAAAACTGCAACTGTCTGCCAGCGTGCAGTTCGGTTTCTTACGACGTGGAAATGGCCCAAACTTCGCTCGATATGGAAAAGTTCCGGCTGGCAAACAATGAGCTACCGCGCGATCATTTGGACAAGTTTACCATCACAACACTAGCGATCTACTTCAAGGAGTCGTACTTTATCTCTTCGAAGCGATCGGAGCTGTACGGATGGGTAGACTTTCTGGCGAACTGTGGTGGACTGTTAGGTTTGTTCATGGGTGTGAGCATTCTTAGTTTGTTGGAGATATGTTACTTCATTACGATTCGACCATTTTCGGTTAGAAGTAGAATAGCAAGTGCTGAAAAGCGCAAATCGAACGAAGTCCAGAATGCCATGCTTCCAGTTATCTGCAAACCTGAGTAGATGTTTACGTCGTCGAAATATGTTCATCAATTACACAATCTGGTGTAGAATTCAGCAGCTAAAACGCAGTAGCAAGGAATTGATTTGGTTTTCCTTACGTCTGGTGATTAATATTATGTCCAGCTAGTCAATATATATTGATAGCAGCATCAAATAGAGAGATTTAACAAATCGTTAGTTTAATATTGAACTTATTTTTTGCATCCTTCGTTCCATAAAGACGTAATTTCAT
>Merged.11165.2 chr3L:13978721-13979833+chr3L:13979901-13980874 - complete transcript CDS from 914 to 1558
TGTTTCTCTGTTGGCGACCGATGGCCAAACACAACAAACGATTGCGTCGATCCGTCCGAGTGGAAGTGTTCCGCGAATACTGTGCCAACAGCTCCATCCACGGTGTACGTTACTTCGACCCTGATGAACGAACGGCCTGTGAACGGTTTGTCTCTGGCTTGCGTATAACTGCATCTCACAGCCGCCTCAAACCTTAACGTCCAGGTGCTTCCATGTCCATTCCACACAGATTTTGGTGGCTAGTGGTCTTTCTGCTTTCGTTGCTGGGCTGTGGCGTGATGATACACAAGACGTACGAGAAATGGAATCAGGCTCCAATCATTGTTACCTTTTCGGAGAAACCCACTCCAGTTTGGGATATTCACTTCCCAGCTGTAACGATCTGTCCTGAGACGAAGGTTGCAGCGAGTAGTCTTAACTTCACAGCCGAAATCAATGTTCTTGCAAACGATACCCATTACGGTAACGAAGCATCGGAACGAAAATCTAGGTACGGCTCAAAAAGGAGAGTACTACTGTATGGCATTAAACTTCTCTCGGTTTCTTCTGCAGTAGTGTTGAACGAATTAAAGCCGTAGCGCAGCTGTGTAACATAATGTTCCACTCAAACTATGGTTGGTTAAACCAAGTCAACGGTTCGGAAGACAATATCGTTGATATGTTAAAGCGCCTGTCCTTACCATGGCGCAAAACAGTTGCCTTATGTTATTACGGTACCGATTTCACGGAGTGTGAGAATCAGCTAAAAGTAACGCTCACCGAGGAGGGTATTTGCTACACGTTTAACATGCTGCCTGACAGGGAAATCTTTCGTGAAAGTGCCATGCACACTGACTACATTTACACGCGGAATTGGTATATTTTTCCCGGATTTCAGCCACCTGCACCTTCGTACGCTCGAGATGCAGGATTGCATGCAGGTCTTACGTTTTATTTGGCGCAAAAAAAATGAGGATACAGATTATCTGTGCACGGGATACTCGCAAGGATATAAACTAAAGATCCATGGTATAGATGAGTATCCGCATATGGCAAAACGCAACCTGCGCCTACTACTCGGACACGAGATCTCGATCGCTCTCAAGCCGCAAATGATCGTTACCTCTCCGTCGGCCGCTGACTATAGCTGGGAGAAGCGTCAGTGCTTCTTCAATCACGAGCGTCACCTTCGCTACTTCCAGATCTACAATCAAGATAACTGTGAGCTAGAGTGCTTAACCAACGTGACGCGCGCAATGTGTGGATGTGTTCGCTTTTCGATGCCAAGATCAAACGACACAAAGGTCTGCACACTTTCAATGTGGCATTGTATGTACCGCTCAAAGTGGTTCTTACGCCCGATTCCCGGGCTTAAGCGACAACCTCACAGAGTGATTCTTGAAATGGTGAAAAACTGCAACTGTCTGCCAGCGTGCAGTTCGGTTTCTTACGACGTGGAAATGGCCCAAACTTCGCTCGATATGGAAAAGTTCCGGCTGGCAAACAATGAGCTACCGCGCGATCATTTGGACAAGTATAAAACATGTTATCGCGAAAGTATTGAAAAAAGTTTACATATGTAGTATCACTGTGTCCTTTCTGCAGGTTTACCATCACAACACTAGCGATCTACTTCAAGGAGTCGTACTTTATCTCTTCGAAGCGATCGGAGCTGTACGGATGGGTAGACTTTCTGGCGAACTGTGGTGGACTGTTAGGTTTGTTCATGGGTGTGAGCATTCTTAGTTTGTTGGAGATATGTTACTTCATTACGATTCGACCATTTTCGGTTAGAAGTAGAATAGCAAGTGCTGAAAAGCGCAAATCGAACGAAGTCCAGAATGCCATGCTTCCAGTTATCTGCAAACCTGAGTAGATGTTTACGTCGTCGAAATATGTTCATCAATTACACAATCTGGTGTAGAATTCAGCAGCTAAAACGCAGTAGCAAGGAATTGATTTGGTTTTCCTTACGTCTGGTGATTAATATTATGTCCAGCTAGTCAATATATATTGATAGCAGCATCAAATAGAGAGATTTAACAAATCGTTAGTTTAATATTGAACTTATTTTTTGCATCCTTCGTTCCATAAAGACGTAATTTCAT
>Merged.11185.1 chr3L:18759367-18759418+chr3L:18759485-18760426 + complete transcript CDS from 46 to 882
TCTTTCGACAGCTCTTGCAACCACACTAGTCCCGAAACCACTAGCCATGAAGGTATTCATCGTTCTAGCAGTGAGCATTGCCAGCATGGCGGCAAGTGGCTACGCCACAAAGGTAGCCACCGGCCAGCAGAAGACGCTGGACAAACGCAGTCCCTGGGGATTGTTCTACGGCGGATTTGGAGACAGTTTAGCGCGATCGGACGATGTACATGGGCACGGGGTAGCATTGTTTGCGGCGCCACAACAGCAGTACGGTGGTGGATGGCATCAGGAATATCAGCCACAGGGACATCACTGGGTGCAGGCGGACCACGAACCGAAGTCACTAAGTCATACTCCGGTGCACGAGTGGCAGGCTGAGCGAGCGGCTGCACCTGCCCACTACGACGAACATGCCCAACAGCACCAGTTCCACTTTGGAGGTTCGTTCGAGCAGCCGAAGGTGGAGCAATCGTACGGCTGGCAGCAGCAACAGCAGCAGCACCATACCCTACAGGACGAGGATGCATCCAAGGACTGGGGACTGCAGCATCAACAGCTCCAGCAGGGAGGCTCTTCCCACGAGTGGAACCACGACGAAGGAAAGGAGAAGGAGCTGGCTGGTCATGGTGATTGGGCACCGCTGTCGGCCGGAAGTGCCGATCTGCTCAAGGAACACTCCGCCCAGTCGGTGACGACGGAAACGAAGGAAGAACATCACCAGGAGTGGGCCCCCATCGAGGGAAAGGCCGAGGAGCACAAGGAGGAGCATCACCATACGAAGATCATCAAGGTGCCGTACCCGGTGCACATCGAAAAACCCTACCCCGTGTACATCGAGAAGCCGTTCATCGTGGAAAAGCCGGTGCCACTGAAGCTGTACATTAAGAAGAAGCATCATCACTAGACATTAAGGCAAACAAAGTGTAAAGTCAACTAGGTTAGGAACGAAACATTTGTAACTGATAAGTGTTAAACTAAAGACACACCTGTATACCGTAATATTGTGGATGTG
>Merged.11213.1 chr3L:18254884-18256015+chr3L:18256646-18256780+chr3L:18256852-18257461+chr3L:18257582-18258847+chr3L:18258932-18260265+chr3L:18260357-18260646+chr3L:18260743-18260888+chr3L:18260983-18262096 - complete transcript CDS from 633 to 3326
TGTGCATTGGAAGTGGAATATTAGGTGCAATACAGAGAGGAACAGAGGAGAAGTGGTTATGGTAATGAAATCTCAGCATTAGCGGTTTGTGTTTGCTAGTGGGAAAGAAAGAAAGATAGAGAAAAAACACACACAAACGTCCCACAACAACAACAAAAACACGGAATTCCGTCCGGATAAGTCTCTGTGTGGTGCGGTACTGGTATTTTTGTACCTATATTTTTTTTTTACAAAATCGAGGAGTGTTTGCAATCACACATCACACAGCACGCTCTAGATATACATCGCTAAATACCTATTAGTCAAACAACACACCGTGTTACAACAAAGCACCAGCCGCGTGTGATTCATCCGCGCAAGCAAAAACCTGTGCTCTTTGCGCGATTAGCTCAACCGCCTGGTAGCGCAAACTAAGTGCGCAAACCAGTAGCAGCAGTAGTAGCAGCGCCATACACACTCACCCAGCGCAGAGCGCACGCAAGCAAAAATGTGACACACAACAATCGATGCCGAGAGTAAACGATCTGCCCCCCCTGTATCGTATCACATCATCAGCCCGTGCCATCACCAACCACCAGTGTGTCTGTGTGTGTGTGTAACAGCAACAACAGTACAAAATAATAAAAAAGCGAGATGGAATCTGGCCACTCAATCCGGCGATTGCTGCTGCTGATAACATTCGTCACCCTTCACCACCACAGGGCCGTCGTCGTCACTGCCGCTGCTGCCGTGTCCGTCTGCTCCGGGCTCTGCACCTGCACCAACCAGAACTTTGTAACCGTCGACTGTGCACTGGGTGCTTCCAACCGGACGGAGGACACGGCCGCCGAACCGATCGTGTTCGATGGCCAGCTACAGCTGCCGGCCAGTGCTACCGCGCTGCACATCAAACTGCTTGCCGGCGGGCAGCAGCAGCTCATCATTCGGAAGGAGTTTTTCCAGCCGACCAACAACATTAACCACCTGTCCATCGATGGCAGCCAGTCGCGGACCGGGTCCTCCGGCACGGTTGTCGAGTTTCAGGAGGGCGCACTGTGCAACAACCAGGGCCAGTTTCCCGAGATTTTGATCGCGAACGTGGGCCGGGTGGTGATGCATCGAAACATATCGTGCCGGCCACATCTGCTAAACATCACGCACGTCAACGATGTGCTGCTCAAGGCGGAGTTCCTATCGGTGAGCGAGGCGGAACTGTTCATCCAGGACGTGAACAATCTGCACATTGAGCCGAACGCGTTCAGTGGCTCCACCTCGTCCCGGGTGGAAATTCTTCGCACCACCATCGAAAGCCTGCCCAAGCTGGGCGTTTCCTTCCGGCTGCTAAGCTTTAGCGAGTGCAACATCAGCGAGATCACGTCGCACGCGCTCGACGCGAACGAGATAGAGCACGTCGAGTTCGTCGCCTGCCGGCTGACCAGCCTGCGGACAAGGGCGGTAACGGAGCGCCTGCTAACCGATTCGCTCATCTTCCGCGGCTGCTACATACACAGCATCGAGCGGCAGTTTGTCAACGGTAGCGGGCTGAACAATTTGGTGCTCGACAGTAACACAATCGACGACATTGCTGCGGGCGCTTTTACCTTCACCGGCGTGAACACGCTGGTGGTGGGGAATCACATTATACGCACCGGCAAGGAATGGCTTCATCCGCGCGACTGGGTCAACGTAACGATCGCGGGCAACTCGTTCGGCGAGTTCAACGGCATCCTGCTGAAGGACCGTAAGCGCACGGACCGGACGGACGGGGTGGACTGCTACTTTGGCAACAACACGATCACCAACGCGCTGCCGGACAGTTTTACCTTCGGACGCACCAGCTGCCGGGTGGGGGCGGTTCACTTCGGGCGCGAGTGTGACTGCGAGTACGGTGGGTGGCTGAGCAGGCTGTTCGGGCTGGCGGGCCATGCATCGCTGCCGTCCGCCGTCACGTCGAGCGTTTCGTGTCAGGTGGAGGAAAGCCTGCGGTACTGCTTTAATCGCAGCGATGGGCCACCACTGCACAACGATACCACTTCACCGTCCTCCACCGGTGGCCAGGTGAACGTGCACTACTTCCTGACCGAGTTTTGCCAAAAGAACGGCTCAAAGAAGTGCTCCTCGTATGCGGCGAGCGGCGAGGAAGCGACGAATCGCAAACCGCCACCCCTGATACCGCTCGACAAGATCGATTCACTGGGCGACGGTGGCAACGCTAGCTTCCTGCAAGAGCATTTGTTTCCAATTTCCATTGCTGCGGGGGCTTTGGTTATAGCTGTAGCAGTAATTTTAGTGATATGCATTGGTCGGCGTCGGGCAAGCTCGGAAACGCAACACCAACACCACCACCAAACCATGACAGCGCAAACGGCTGGCTCGCGACAGGGCACGTTCCGTTCGGCGTCGCTCAATCGCTGCCCGTTCACGCCGGCCGACCGGCGCATCATCTCAAACGCACTGAGCTGGATCAGGGAAGCGTACGGGCCGGACGTTTGGAGCAAAATTAACACACCGATGCAGGAGCTGCTTGCCCAGAACGGTGGCAGTGGCGTCGTCGAGGAGAAGGATAAGGTGCGGCTGATCGGCACCATCCTCGACAGCCTGAAGCGCCACGAAATCGGTGGCACACAGATCGTCGCCCTCAATGACGTTCTGTTCCGGCAACTCGGACCACCGGCCGTAGCAGCAGCAGCGCCGGAGCTGGCCGAACGCGAACGACCAAACAGTGATAACAATGACGAGCTGCTCGGACACATCTACGACGAGCTGCAACCGAACAGGGGAGCGCCGCGGCTGCTCGGCGACTACGCGGCACCGCTCGATCACGGTGCGGTGACCGTCGTGCCCGAGGGCATCTATTCCGAGCCCGTCCTGCACGGGCAGCGCTTGCCGCAAGCACACCGAGGTGACAATCGAAACCTGATCAGCCCGTACGCGATTGGCGATGCTACGGTGCAGCGCAATCCGGCCGGCGCTGAGGGCAACCTGCCGGACGTGATACGTCCCACTGGGCACGCGTGGAAAGCTAACGCCGAGGAGGACGACCTGGACGATGAGGATGAGGACGACATCGATGGGGAAGCGGAGCGTAAAACGATGCTTCGCCCACCGATGATGGATGGCGGCACCGCTGGGGCGCCCACGTACGCAATATCGCTGAAGCAGCTGAAGCGGCCCCATAGGGGCAACACACCACCTCCAACACCGCCGCCCCCAGTGCCGTCGGGTAGTGGCGGGGAGGACCAACCGGACGGTAACGATGGTAACCGGTCGGAACATTCCGGCAGTAGCATGCAAACGGTTCGCATCGAAGATATGACCCTGGCGGATGACGACGCTCGTGAGCAACGGTAACATATGCTCAGAGTGCGAGAGAGCGTGCAAGAGAGAGAGAGAGAGAAAGTGTGTATCTGTGTACTAGAGCAATAAAAACGTCTCATACTTTTTAAAGTCATAAAAATAGATTTCAAACAAACATTCTCCTCGCTCGCAACACTCGTATAAACAAGTGTAGCGAGCGCAGCGCTTTTCGGTCGCTTTGCAAAATCCAAAACGGGAATGAGTCATACCGTATCGTTCGTAGCAGGTTTCGTAGCGCGATAACTCTGTACCAGACGCAGGGGGAGCGCAATAAGATTGTTTGCTTATTATCTTATCGCAAGACCTCGTTGCGTACGATACGGCAGCGCACCGCGATAAGTTGTTTGTGTACGTGTGCACTGCAAGCGTTTTAGGGCAATGGGTGCCGTAACGGCAAGCGAGCGTGCCATACACCTTCGTTATCAGAACGGATCTGATCGCGTTCGAAACCTTCACAGTGTGCCCTTTTGCCGTGCCCGAGCGTTAACTATGGTTTAGAACCGTCTCGACCGTGCTTTGGAGGATTGCTTTCGCCCAGTGCGCAATGGGACTCGTTCGGTGGCCCTTTTGGGCAGTGGTTTGTGTGTTTCTATGCGTTCCCTGTGGCTTGGTAGTGAGTGAACAGGAGCAGCTGGAAGATATCGTCCAACAGCCGGTCCACTGCGAACGGATCGATAACTCGCAGTGGAGTCGACCGGGGAGTGCAAATGATTGGGAACCGTTCCACGGAAGGATAGGCGATCGGGTACTGCGCTGCGACTGTCACGACAGTGTCCGAACGCGTCGAAGTGAGGAGTACACCGTCGATCAGCAGCCCAAGCTACGAAATGCCGTATTTGTCCTGTCCGCCTTCCCGGCAACTACCGTCGCCACGGACATACTGATCGTAAACTGTGGCCAACTGCACGTCCCGGCCGGTACCTTCCGCTCCATACGGGCCGCATTTCTACCGCGCACGATACGCTTCGTCAACATCGCACAGTTGACGCTGGATTCGTTCGCGTTTGAAAGCGACAGCCCAACGCGCGCTCAACAGGTGGTGACGAACCCACGCGATCCTCATCCAATACTTGGCCCGATTACGCTTAACTTTGACCGCTGCCAGCTGGACGAGCTGCCCGCCAATGTGTTCCACGGAGCGGCGATACGGTCGGTGCTGTTCAGTGCGTCCAGCATTGGAGCGATCCGATCGCTAGCCATCAGCACCCGCTTTCAACAGTTCCTACTTTCCGACACGGTCGTTGGGTCGTTCTCCCGACATGCGTTCAAGCGAGCGCAGATGGAGCAGTTGCATTTGCACAATGTCACGATGACCGGGGCGTGGGCTTCGCAGGCCTGGCAGGGGCTTATCGTCGGCAACTCGATACAGATAAGAGATTCCAGGTTTCTGCAAACAATTCACCCGGCCGCAATCACAGAGAGCAGCACTGACGAGTTGCTGCTCCAAGGGAATGTTTTCAATGATGCAATCGCAGACGAAGCATTTCAGCTCGAAATAAAGCTTCGAGTAAGGCTCCTGGACAACAGCTTCAATCAACTTTCATCAAATCTGTTCAGAGGCATTCGAATATCCAACGAAACGGCCTGGAATGCGCAGCCAGACATACTGTTGGAGCGTAACCTGATCGACACCTTCACGATCACTACCGACACGAGCAGCTTTCTGGTGTTTCCACGAAACTTCTCCATCAGCCTACAAGCCTTCCGCATCGCGCAGCTTGCGACCTGCGAAAGCACCAACGTAACCTTCCCAGCCTGGTCGGAAATCTTCTTCCTACAACCGTTTGCCACAACACCACGCGACCATCCCGACTCCTACATTTCCGTAGAGCAGTACCGTACCCAGGAGGGTTGTGATTCGGAGGACAACAGACTGCTGATTATCATCTTAGCTACCCTGCTTGGGGTGGCCATACTCGGTGGTGCCATTGGTGGCTTCTTGTGCTGGCGACACTATCGCAGGAAGGAGCAAATGTTAATATTGGAGCAGAAGGTCGTTCAGCCAAGAACGTATCGTGAAACGCAGATACTGCTCAAGCTCGAAACGGTCGGCACACTGAAGACAGATTTTTAAGAGGCCCTAAGCTAGTCTGATGTCTGATTAAGAATTCTACAACCGGGCAACGACTACTACCAGCAAAGAAAGATACGCTTATTCGAATATACTCACAGCACGGGCAGATGGCAGTCGAGTGCGTTGCGGATGGTCAGCATGGCGTCCGGTACCATCAGCCCCTTGGCAAGCAGCGTCGTCCCGTACCGCTCCAGTGTGGCCGCTTCCGGTTCCGTCAGTCGATCGTCTGGGTCGTCATCAAACCGCAACTCCTTCCGGAGAAGATTCCTCGCACACCGACCACCCAGATGGGCCAGCTCATGCTCCAGCGCGATCAGCGTACCACCGGCTGCAGTGCCGGCGCCTGCATGCTCCATTATACCCTGCGCATCCACATGATCGCCGGCAGGAACTTGATCCGCATTTTCGTACCCTATCACCAAACACTTGAACCCGTACGATTGCTGCTTCGGTTCGTTCACGTACGTCGAGCAGGACTCGAGCGAGATCTCTACCTCCCGCCCAGGCAGCACCATCGCACGGCCCGGACCACCGTAAGCCCACCGGGCGGGTGTATTATACATCCGCACCGTGCACCAATCATCGAGTGAGTCTTTTTCGCTTCCGGAGCCACTTCG
>Merged.11230.3 chr2R:43240817-43240975+chr2R:43241081-43241674 - complete transcript CDS from 290 to 637
CTTCGTTGCATCTGGAATCATTGCGGCAACATATTTGCAAATTGTCACCTTGGTACAAATAGGCTTATTGTGCACCCATCCCGGAACTCGTTTCGCTTCGACCAAAAGGTTAGTCAGGTGAACCAACGAGCGGGTATAAAACTTTCGACCGATTATCAACTCAACCAAGTCGTCTTCGGAACTTACTGGTGAGCCTCACGCCCCGTACTCTGAGCAAGAACGCAACGTTTGGTACAGTTCTACTGCCTCCGTTTCACCAAACCCCCGACTACCGACTACTCTCCCCAACAATGACTAAGTTCGTCTGCGTCGCACTGGTGCTGGCCTGTATCGCTGTCACGACCGTTCACGGTCAGTTCAGCACAAACGTACAGTGCACCTCGTTCAACGACTGCATCTGCAAGCTGCCAAAGATCATTGGAGCGGTGGCCGGACGTACTGCTACAGCGAACATTCGCAACCCGGCCAACGGTGAGGCGTACGTGCTGGACCTTTCCCGACCATCGCAGGCCGTCACCGACTACTGCAACAAGCTGAAGCAGGGACTTAAACCAGCAGTGCCGTTCAAGGCTATCAATGCGTCCAAAGTTGCCCAGGTTCAAGCTCTTCTTGCTCAACGTATGGCTGCAATGAGAGGTTAACTGGACTGGACGGTTACGCATTTTTCTCGACTCGGATTAACGGACAATATATGAACGATGAATTTTCGGACTAAATCTGCAAAGCGCCAAATCATGACTGATCATTGCCAGA
>Merged.11238.1 chr3L:19477024-19479283+chr3L:19479387-19480379+chr3L:19480460-19482545+chr3L:19482626-19482748 + complete transcript CDS from 1650 to 5120
CCGAAAGCATAACTGCTCGAATATGAGCAAGCATAAACGAAACGTGGGCGATGGATGGAGCGGGGGTAGCGAGCGAACAGCCGGGTGGTAAGGGCAACCATCTCTCTACCTCCCATTGTACCAACGGTGTATGTGCACCGAATGTCGGGCTAGCAGCGCAGTTGCGGGAAGGGTACCCTGCCCTGCCTAGAAAGCGCGCGGGGGTAGAGAGGCGGGCGTACGGGTACGAGTACGGGGAGGAAAAATCGTGTGGAACAACACGCAGCCAGCAGGGAGAACATACAAGGGCCACTGCGTCTGTCTGCCTGCCCGCTGTGCCTGGAAATCGCGCATCGCATCGCGAAGGAACCGGATTGGTCGGACGTGTGTCGGCAGCGCACGGTGGGAGAACGGGGACGAATGGAAGACAGGGTGGCAAGGGCACCGCCAGTATCCGCCCGTACCCGCACCGATTGCAATCATCGCCGTCGCCTGTTCGCTTCGCCCGCCGTGCCTCGGCACGTCTGAATGTGCACAAGTGCAGAAACAGGCGGATCCACGACGACGACGACGGGTGGGACGGGTTTTGGCCCCGGGTGTGCTTGACACGCGCGTGTGTGTGCGTGCGTCTATGTGTGTACGTGTGTGTGTATTGGTGCGCGGATTGCAACGACGACGATATTCATTCCGCCGTGCGCGTTCGGTTCGTGCGGTTCTCTGGACGGATTCTGCTGCACACCACACATTTCGGTGGTGTGGTGTGCTCGACGTTCGCGCGTGTGTGTGCGTGTGTATAGCTGTAGCAGCGGTGCCCGCTTTTGTCGGCCACACCGGATGTTGGCAAGCAGTCGGCATTCGGGTTTTGTTGCTGTGGTGCTTTCCGAACATCCGAACTACGACGACGACAACGAGGCGTATCCGCGAAGTGGAGGCAATTTTCGAGTGTTTTGAGTGTTTGGTTTGTGTGTTGGCCGCCAGGTCGTACCCCGCCACACCAAGGACACCTACACGCCGTGTGTGTCTGTGTAATACAACCTGCCGCCGCCGCCGCCGCCCTACCACGGCCGTGGGTTGGACGGTTCCGCGGGTTGCTCTCGAGCGCGCGCGCGTGTCTGCGTGTGTGTGTGTATGTGTAGGTGTGATGGGGGAAAAGTTGGACGTGCTGCTGCTACCTTCGTTGCCAGTTACCGTCCCGGCACCCCCTCCCATCCAGCCGCGTAGCTGGTGTAGAACGTGAGCTTGTGCGGGGTTTGGCGTTTTTAGGCGGCAGGCCGACGTGCGAAAAGTGTTGGAATCTGGGTGTGCGGGGGGTTTTTAGATTATCGGCTGCGGGTGCGGGTGCACGCTCTCTTTCTCCATCTTGCGTCACAGCACAGTGCCTCCCCCTTTCCGATGCGAACCGACCCCCGACCGCACACCATCGCACCATTCAGAGGGGCCCTGCGGGTTCCGCGGTGAGATAGAGACAGCCGCAATCGCGAGAAAGTGAACAACACACACCGAGCGAAGCGAAACAGTGTGCGAGCGCGCGCGAGCCTGTGTGTGAGTGAGTGTGAGCGAAGAAGAAGGGAAGTGGAACCGGACCGTGCGGTCCGCGCAGAGCAGCAGCAGCTGCAGGCAGGGGCCTGTTCGACGGGATACACCGCTCTCCCGTGTGTGCCTGCGAGCGCGATGGAGCTGAAGGCGGAGAAAAAAGACCACAACGACCACGATGAAAGCGGCGGTGGTGTACGGCGACACGCTGCAGCAGCAGCAGCAGCTGCATCGGTCGCGATGGATGTCGAGGCGGCAGCGAATGGGGGCGAACAGTCGTCGGATCAGGAGATAGTGGAGGTCGGCATTGACGAGGATCACATCAAGTTTCTCACCAGCATGCACTCGGGCGACGAGGAGCCGTCGAACGGGGGGCACCACCAGCGCATGGTAGGTGGGGCGCCGCCTCGCCCTGCAGCCGCCGCCGCCTCGAATGGGGTCACAGGGAATGGGCGTGGAGGAGAGGACGGCGCCAGCAACGCCACCGGGGGGAAGCTGTACGGTGCGGCCCACCGGAATGGCGGTGTGCTGAACGGGCTGCAAAAGCTGCAACAGCAACACCGGCAGCAGCAGCAGCAGCAGCACCAGCAGCTTGTCAACGGCTCAGCAGCAGCAGCCGACTACAGTGCGGATGATTCGGACGAAGATGGAGACGACGACGACGATGACGATGACGATGACGAGGAGGACGTGATGGTGGTCGCCGCGAACATCCTATCGAAGACGGCACAGAGGTCATCGTTGCTTGCCACAGAACGCACGTACCAGTGTGACGTGTGCCCGCGGATCTTTCACCGGCCGGACCATCTGCGCTACCACATGCGCATCCACGAGAAGAACAACCCGTTCGAGTGCAAGCTTTGCTTTAGCGTGTTCGCATCGGATCCCGCCTTTGCGCACCACATCCGGACGGAGCATGCGGGGATGGGGCTGGCCGACGCGTTGCCCCCGGTGCCGGAAACGGAGGCGAACTACTTCGCCTGCACGTACTGCGACAAAGCGTACGGCGACGGGGTCGAGCTGGAGGAGCACCTGCACCAGCAGCATTTGGGCGAGCGGCCGTACAAGTGCAACATGTGCCCGAAAGCGTTCATCCGGATGGATTTCCTGCAGTGCCACTACCTGAAGTACCACAGCTTCCACCCGATGGAGGACGAGGAGGACGAGGAGGGGGGCGGTGAGGGCGAGGAGGAGGAGGAGGAGGATGGGGAAGAGGAGGAGGAGGGAAACAGTTACGGGCGGATGCAGCAGCAGCACCATCAAGCGGACGCGAACCAGCAGTACGAGCATCGTGCCAAGCGGCCCCGCTTGATGGTGCGCAAGATCGAGGATTTGGTGGACGACCGGGGCAGCAGTGTGGCGCTGAAGGGCCGGTTTGGGGCGGTGTCGCGGCGCACCTCGCACACCGGCACGAGCATTTCGAGTGACGATCGGCGCGACGACGACGATGACGATGAGGATGGCGACGATGAGGGCACGGGAGCGGACAGCAGCGATCAGCACCAGCGGTTCCTGCAGCGAAGGGAGGGCGGGTCGGTGGGCGGTGGGCGTAGCTTGCTGCCGAGGCTGAGCGGGGTGCATGGCCGGTTTTTGGCCGCGATGGAGGAGCAACATTCGAAGCGGCTGGCGGCAGCAGCGGCGGCGGCGGCGGTGGAAGAGAGCGCCAAGCATCGGTGTCCGGTGTGTGATCGAGGGTTTGCCCGCGAATCGGAACTGATGCTGCACGTGCGATCGCATCCTGATTTGCCCACCTTCAAGTGTCCGCTGTGCGAGCTGACCTTCATCGGGTCGGACTATCTGAAGAATCATCTGAAAAAGCACGTGATCGGCAACGGGGAAGATCCGGGTGCACCGGGGGCGATCGATTTGAAGGTAAACCCTGCTGCCGACACGAAACCGACCGCCCGGCAACCGCCCGCTGGCGATGGTGGCTCGTCCCAGACCACACTCCTGCCCTCCACCGCCAAGCTGCCCAAACCGATCATCACGTCCAAGCCGCCCTCGACCGGCATCTCGCTGCTGAAACCGATCGAGGAGCGCAAACCGCCCGACCATCACCAGCAGGAGTACTGCGTGAAGACGCCCGACGGCAAGTTCATGTGCACGGTGTGCGAGCGGCTCTTCTCGCACCAGCAGACGGTGCGCATCCACTTCCGCATCCACACGAACGAGAAGCCGTACAAGTGCGCCTTCTGCGACGAGTCGTACATCCGGTCGGACTATCTCGAGCGCCATCTGAAGGTGCACTTTAAGGATGGGATGCTGCCGGCGGCCGCCATCGCGAGCATGGCGGCGGCGGCCGCAGCGGCCGCATCGAGCGGGGGAAGTCGATCGGCTGCCTCCACGCCGCCACCACCGGCACTGGCGACGGTGAAGGAGGATTTGGCGTACGCGGAGTCGAGTCCTTCCACGCCGGTGACTGCTGGTACGGGGGGCTCCACCGGCAAACCGCTGATCGGGCGGGCCGGGCTGGCGCCGGAAAACTACCACTTTACCGAGTCGAACGACGGGCAGTTTGTGTGCAAGATCTGCGACGCCGTGTTCAGCCAGGTGGCCTTACTGCGCAAGCACGCGCTAGCGCACACGGAGGAGAAACCGTTCCACTGCGACATCTGCGACCGGTCGTTCAACCGGGTCGACTACCTGAAGGAACACTTCAAATCGAAGCGCCACCTGCAGCTGGTGGCGGAGGCGGCGGCCGCCGGCGGGGGTGCTGACGGGGTGCCGACGACCGGCCCTACTGCCGCAGCACGGCCGGACGAAGAGGAGGGCGATGATTCAACGATGGATGGATCGACCAGCAGGGTAAAGCTGCTGACGGCGGTGGGAAGCAAAAGTGGTGGCACTAAAGCAACGTTTGAGGATGGCGGTGTGGTTGCGAATGGCAGTAGCAGCAGTAGCAGCAGCAATAGCAGCAACAGTAGCAGCAGCAGCAGCAGTAGCAGCAGCAGCCGAAGTAGCAGCAGCAGTCGAAGCAACGGTACTGCAACGCCTAATACAAGCCCGCAGAAGCAAAGCAAGCCGCCGGCCACCGGCAGCACCACCGAGCGGGAGGCGGGCGAGGTGGTCGAACCGACGTCCCGGTCGGTGCTGGGTGAGTTCCATCGATCCGATTACGAGCGCACGAGCGACGGGCGGTACAAGTGCAACCAGTGCGACAAGACGTTCGTGACGGCCGTCACGCTGAAGATGCACATCCGGCTGCACACGGGCGAGAAGCCGTACAAGTGCGACAAGTGCGATAAGGCGTTCATCCGCTCGGACTATCTGAAGACGCACGAGAAGTGCCACCGGCAGGAATCGTTCCTCAGCATGCTGTCGCTGACGACGTCCAAGGAACCGAGCACCGCGTCCGAGGCGGGCGACTCCGATGCGGACGGTGGCGGGGAGCTTGGTGAGCTGAGCAGCAATCGGTCGTTGATGGACGCGGCCGGTGGGACGATGAACGGTGCGCGCGGTCATGTTGGTGAGAATGGTAATGGTGTCGGAGGGCAACTTAATGATGATACGGATGAGGAGGAAGGAGAAGAAGAGGCGGAAGAAGAGGAGGAGGATGAATCGGAAGAGAGCGAAGATGAGCAGGTACGGTGGAAGAAACCTTTTACTATGTGAGGAAGTGTTTTTAACGTATGTTTTTGAATTTAATTTCAGGTTATTGAAGTGATGGTGAAGGAAGCGAGCTGCTCTGAAAGTGAAGATGAGGACGAAGAGGAGGAAGATGATGGCGAGGATGAGGAAGAGGATGAAGAAGATGGAGAGGAGGGGCAGCATGCGCTGTACCAATCGACCACCGACAACAGTACAAACCGAATCGCGACAAACACAACTGCCGCCAGCGTCGACCGAAAGGAAGGCAAGAGCGCTAGCAAGCGAAAAAACCGACCAAAGGACTCGCGCACCCCGAACCGCCCGTCCCTGCCGGCCACGAGCGGGTGCGACAGCAGCAACAA
>Merged.11299.1 chr3L:16289427-16291123 - complete transcript CDS from 1076 to 1399
TTGCAGTGCTTTTTTAAAGGAAATCCTGTAGTTCCTACTAGTGATGGGCTGCATGGAGCGCATCCACGACTCCGATCCGATTTCGACTATTGTTCGTCCGATTCCGACTCCGACAAAATATAACCACTAGATCCGTCCGAAGTCGGAGTCGTCCGGGAGTCGTTCGGACTCGTCCGGAGTCGTCTGGAGTTATCCTTAGTCGTCCGGAATCGTTCGGAGTCATCCTTAGTTCGTCCGGAATCGTTCGAAGTCGTCCTTAGTTCGTCCGGACGACTCCGGCTCCGGGGGACTCCGGACGACTCCAGACGACTNNNNNNNNNNNNNNNNNNNNAAAAAAAATAATTTGGAATGCTATGTATCAAGTGAACAGATCCATTCATACGCTGCTGGATAAAAAAATGAATGAATCGTGTGAAAATTTATCAGATGACGATGAAGACCAGACATTCGACCTGCTAACGAGCGTAGAGGAGGTGGAAAACTTCGAAGAACGACTGAAGGATGAAACATATCTGAACAAGATACACCGATGGGTCGATTATTGTGTCCGTTTTGAGAGTAGCGGTCATTTTCGAATGCACAAAATGCTGGATCTGATATTCGACCGAAAACTATTAGCCAAGTTCAGCTGGTCGGGAAGGAATAAACAACTACCCATGAAACACTATGAGAATATACTGAAACTGTTTGAATATATAGGAACCAATAGTATTGAGCATGTAAACCGGGATGATGTGACTACATTTTTCTTAAATAAACTAAAACATGCTCAGTACAGGGTAAATCTCCGCTCTTTTGCTATGAGCGTACCAAAAAAACGAAAACACCCTAATAAGAGAAGCGATCAAGGTCAGGCAAGCAAATCGAAAAAATGCCCAGCGGAAGAAATCTCCAACGCACCGGAATTGAATGTGAGCAATGAGAGTACGAGTAAAATTAGTGCAGTTGGTATCGAACAAAGTATACCCAACATAGAGAAGCGACCAGTTTCGATAGCTCCTGCTGGTACTTCATATGCTTTCATCAAGGAAATATTACCCGAGATTGATATTGCTCCGGCTCAATCGCTAGCACAAATGGATGAATTCGAAACTGAATTAAATGACGAGAAAAGGAAAAAGCAAGCTCAAAGTTGGGTCGACAGAACGGTTGGACAAATTGCTGATGCTGAACAACGGATGAAAGTGTTGCTGGAACGGTTGATTGATAAAAATGTCTTGCTAAACTTTTGCTGGACGGATACTACTAGCGGAAAACGACGATTAGACCAGTACAAAAACTTTGTTCGACTGTTTGAGTACGCCAGCAGAACCATGCTATTCAATACTGTCGTGTTTAATCACGGATTTGTGGCCAGCTTCTTTGCAAAGACGTTGGACTACGTGGCGCAGCAAGTAGGCTGAAGTAGTGGAACCATTATAATCGTTAATATAAATAGGAACATTGCTGAGAGTGGTGCGTTTTCGATCAGCGCATGAGATTAGCAATTTTCAAAGATAGATTAATCACCTTGGAAAAGTATCTTGTGTTGCACAAACAAGAAAGGGGAATTGATCTGATTTGAAAACGAGAATTTTTAAAAAGAACTAAGAAAAACTACTTGAATAACGTCCAATATTCTGTTCAAGCAATGTGCGTGCGAATTTTGAAAACAATATTAACAAGTAAATAAAGCTGGAAACATAGAAAATAAAGAG
>Merged.11344.1 chr3L:21426762-21427943 + complete transcript CDS from 367 to 756
GGGGGTTTATCTATTCTTTATTGATCCTCTTCAGCCTATTGGGTGGCGAAAAATGGTGAGCGCTTAAGCCGCGCCTGCGGAAGAGAAAATGGTGGCGTGTACTTAGTGATGTGCTGTATGGAGCGCACCCACGACTCCGATTCCGACTCCGGCAAAATGGATCCACTAGATCCACCCGGAATCGGAGTCGTCCGGAGTCGGAGTTGTCCGGAGTCGTCTGGAGTTGCCCTGAGTCGGAGTCGTCCGGAGTCGTCATGAGTTGTTTGGATTCGTCTGGAGTCGTTCGCCCGGAGTCGGAGTCGTCCGGAGTAGTGATGGGTAATCCGGAGCGGAGTCATGGATCAACTCCGACTCCGGTGCGCAAAATATGACTCCGGCTCCGGATCATAATTGGATTCGACTCCGGATCACTCCGGATTACTCCGGATCACTCCGGATCATTTCGGATCACTCCGGATCACTCCGGATTACTCCGGACAGGAATACAGTGTTCGGAGTCGTCCGGAGCTGGAGTCGTCCAGAGTTGGAGTCGTCCGGAGTCGGAGTCGTCCGGAGTCATCTGGAGTCGCCCGGAGTCGTTTGGATTCGGAGTCGTCCGGAGTCGTTCGGAGTCGCCCGGAGTTGCCTGGAGTCGCTCAGAGTTGTCCGGATTCGTCTGGAGTCGTTCGCCTGGAGTCGGAGTCGTCCAAAGTCGTTCGGAGTCGTCCGGAGTCATTCGGAATCCGAGTTGGTCGGAGTCAACAGGCGCCGTGTGGTTTAATGTGCTTGTGATTCCAAATGACTACGGATATTGCAGCGCGGACCTACCTTCCAGAGTCCATTCCGAATTTATCGGATTCGGATCGGAGTCGACTCCGAATTATTTGCCAACTTCATACGTACGTCACACGAAGCGTAAACTTTACCGTAAACAGGATTTCAGCCATACAACGCTATAATCTTTTGACAGGAAGTTCTCTCCCATACAAATTAAGCGTAAACTTTTTGAGTGACGTGTGACGTCCGTATTATCCATCAATAGTGTGAACCTAGAACGCGCCGTGGAGTGGCAGGTACCGCGCGTATGCAAAACCGATATGGCGCTACACGACGATATGGGCGAGCAGGGAAATCATTAAGATAGCGCTCCGCGCACAACATCCTCTCCACTGGTTGCTGCGTTCTTTGCTTTTCATTTTCTCT
>Merged.11346.1 chr3L:21433671-21439025 + complete transcript CDS from 2896 to 4554
CAAACACTCAGTGGCACTCACACCCAGCCTCCCGGTCGGCACGTGAGGAGCAGTGTGCATGGTGCAAAAAGCAGAGCGCCAGCCAAAGACAGCGTGCGAAGTGCGAGAACGGGCGCACTCTCTCGCGGAGACAAACAACATACAACAACAACAAAAACACACACTCATCAAAGCTCATCGTCGTTGTCGGCGGCGACCGTGTTATTGTTGCTCTTGCTGCTGTTGTTGTTTTGTAGCGGCGTGTTAAACGGAAGTGTGCGTGCAAGGGTGTAAGAAGGGTGCCCGCAAGAGAGTGAGCACGCGACTTTTATGTGTAAGAGAGCGAGAGAGAGCGTCGGATGGTAGTAAGGGTACAACGGGAGGGGACGCGGTGGAGCGGTTACGATGATGTGTTGGCTCCTTCTTCTTTCGAACGGCGTCCTCGCCGTCACCGTCGTCGTCGTCGTCGGCGATTGTGTGTGGCATCATGCACCGAATCGCGCGCGCCCAGGGGGTATTCCGCGTGATAAACGGATCAAAGTCTCGCAGTCTTGCAACAGAAACCGAACCGTTCGAACCACGTGCAGACGGTGCTCCGCGTTGTTGCTGTTCGCACCAGTCAGAGCAAACGCGCCAGAACGTGTGTGTGTGTGGAGAGTGACCAACCCCCCTCCGAGAAACAACCAGACCGCAGTCATTCATCGTCGTCGTTGTCGTCGTGTGTGTGTAGGTGAAAGGCCTGTCAGTGGGATTGTGCGGTGTGGTGGGGGAAGGCATAAAGGAAGCAGTAGTAAAATATACAAAACGAAACCGTTTGTCGTGTCGTGTAGCGGCAAAGGGTGGTGTGTCGGTGCTGACGGTGGTTGCAATTTTTCGAGCAAAGGTTGCTTCTCCGCTACGTGACGTGTCTTCGCGACCGTAACACCACACCATTCCGGTGGGGGTTTTTTTTTTTGGTGTGATTTATTTGTGGAGCATTTAATTTCGCTTTGCGTTTTGCGTCGGCGGGTCGTTTGTCGTGCTGTTCTGTGCAAGCAGCGCTCTTGGCGATTGAGTGCGCGCTCGGTGCAATTAAAGAAAGTGGATGCACCATTTGCTTCTGGATGGGATTTAATTTCGCAAAAACGCATCGAAAAGTGAAATTTAAAAATCAGTTTCCATAAAAACGGATAAACGGTGTAAAGGTGTGCACATTAATACGTTCTAAAAAAGCGTAACGAATTATTGCTGTTGACAGAAACGTTCATTTATCAACGATTTGTGTTAATATCAAGTGATTGAAATTGCAAACGCAACTAAATTGTACGCCCCGAATCACATTGCCTGCTCTCGGTCGGTAATTGATTAGCTCAACACACACGACGGTTGGTGAATAAATTAGTGCGAGAGCGAGATAGCGCACGACCCACAATCAATAAAGACGGTCGCCCCAAAGATCATCCCATCCGTGACGGTGTAAATGTGTGCGACTGTGTGTGTGTTTGACGGGCAATTCGACAGCACCCCATCATCATCATCGGCGTCGTCGTCATCATCATCCGCATCCGTCGCGCTGCTGTTCGATTGGTGGTAATTCGTCGTCGTCGTCGCCCTCTTGATCTGCGTTGATGAATGTGACCGATGACTTGTTGCGAGAGTGCGAGAGTGAGCGAGCGCGCACGCGATCAGCTACGGTACAAGTGTGTGTGTTTGAGCAGGAGCGAGCCCGTGAGCGGCCGGGGAAAGGAGATTACGAATGAATGAGAGTGCCGCGCAGGCCGTACACAGGAGATAATAAGGGGTGAATAATAATTACGCGCTTCTTGGGCCCCGTGCAACGTACGCACTGCGAAGAGTGCGAGAGCGGGAGAGCGCCGTGAGTGTGTGAAGCGTGTGTGGTAGCGGTTCCGATTTTGTGGATTTTTGTCCAGTTGTGTGACGGTGTGTGTTGGTGTGAGGAGCAGCGCTGCACGACACTATCAAAGCACACCGCAGCATCGCTTGGCGTGCGGCAGAGAAAGAGAGAGCGCGTGTGTGAGCAAGAGAAGCAGAAGGAATGTGTTTGTGATCGACAGATCGCAAATGTCATCTGCTGTGTGCGGCCGCCAGTAGATTGTGTGTGCGTCATCGGGGCAGATCGGATTATATATCAAGAGCGGCCATTAATTGGTTGTGAGTGCGGGCCGCTAATGAACGTGTCGGAGCGTGTTTGCTTCCTTCTCGAGCGTGTGTGGCTTGGCAAAACGGCGGGCAATACCCCTGCTGAGTGGAAATGTTCATCTAATTAAGCGACAGCCATCGCAGCAGTGCATGTTTGTGTTTGTGTGATGATTAAGCATTAAGCATAACGCAATCTAACAAAAGGCAGAAGGAATTGATCAGTTAAGTGCATCCGTTTAACACGAATCGTGTGCTAGTGCGTGCGTGTGTGTGTGCGCGGCCTTGAATTAATACCAGTTTTTGCTGGTTGTGTCTGTGTATGTGTTAAATGATCGACAGTGGCAGCTAGGCGCGTTTACTGCGTCCTTGGCAAACGGCAATTTCGGTGCGATACACAACGATAAACGAAGGTTAAAGCTCGTATCGTATAAAGCAGTGCGTGTGTTGGTGCGTGTGTGTGCATGTGTGCGCCCGCTGACAGTGCAGCGATCAATCAAAGCAGTCGGGCGCGTTCTGCCAGCGCCATCTTTACCCCCGTTGTGACGTGCGGTTGCCCCAAGCGGTCAAAATACGTACCAAGCAAGCACCGGTGTCGATTGTGTCTCGGACGGCGAGACACAGCGAGCGGCAGCAGCAGCAGCATCCGGACCGGCCGCCGCCACCGTCGCCTGTCGTGCTGTGCGGTGCGACGGGCCCGTACACTGACCCCACCGCGAACGGCTGCAGCAGTGGCCGCCCGATAGCAGCGGCACCGAAGACGGCGTCCAAAATCGAAACGATGGCGGAAGCCCAGCGGCTGATCGGCATCTCGCTGGCGAAGATCGCCCAATCGCGGGTCTGTCGCGGGGGCGTCTCGCTCCACAAGAACCTGCTGGTCGCGACCGTGCTGCAGAAGGCGCGGTACATCTTCATGGAGGAAGCGTACCACATCGTGCACGGTCACTATCTGCAGCAGCAGCAGCAGCAGCAACACCATCATCAACAGCTGATGCAGGAGCAGCAGAATGCGGCCTACCTGCTGGCGGGGCACTGCGACGGTTCCCCGGCTGAGGACGGCGGCTGCGATGATGACTGTAGCAATAACAACAACAACAACAACAGCAAGTGCAGTAGTGGGCTGGAAGAGGAGGAGGAGAAGCAGCAGCAGCAGCAGCAGCAGCAGCAACTGCTCGCAGCGCGATGCAGCCCCGTGGAGGAGCTAGTGGACCCGGTGGAGGAGGAGGAGGACGGGGCCACGACGACCCTTTCGTACGATTGTGACACCACCAACACCACCACCACCACCACCACCACCATTCTGCCTACGACGATCGGGAGCCTGGGCCCGCTGGAACCGCTCAACATGTGCCGCAACAATGGTTCCCCCTCAGCAGCAGCTCCCGCCGGAGACACGCACGAGCAGCCGGACGAGGAGGAGGAAGAGGAGGAGAAGCAAACATCAACGTGCCAGGATGTGGCCGCCCATCTGTTCCTGCTGCCCGCGCTAGCGCCCTGGATCGGTGCGCCCGAGGATAACAAGGAGAACATTGGCAGTTCCTTTTCGTTCCTGCCGGCGGCAGCGTCCCCGTTCCACTACCATCACGATGAGGAAGAAGAAGAGCAGGAAGAGGACGACGAAGAAGAGGAGGAGGAGGAAAACACTTGCCAGGATCTGTCCTGCCACCGGCGGAAGCAGGAAGCGGCCGACCACCAGCCGGAACTGGCCAGAAAGCAGCTCGAGTCGGCCGTCCGGTCGAAGGGTGCGCTGCGCTACTTCGATCTGGACGATCGGCGCACGGCCCGGCACGAGCGACGGCGCCGAAGACACCGGACGGAAGGGGACGACGAGCAGCAAGCGTTCCCGTCGGTACCCGCGAAACGGCGCCGCTCGTCCGACTGGGACCGGTCGGCGGTGGAGCTGCCCGACCAGCAGTCCACGAACGATGACCGCATCCACCCGATACCGCTCCTGTCCGCCAAGCGGCTCAAAACGATCGACAACCAGCAGCAGCAGCAGCAGCAACCGCGTCCCCTAACGCCGGCCCTCTGCCCCCAGCCACAGTTCTACTCGTCCCCGCACGAAACCATCTGCCCGGGCGATGCGGAAACCCTGTCCGCGTGCGTCAACCAGCAGCTGGAGGCGGAAAATTTGACCACAAGCGGCGGCAGCAGCAGCAACACTTCACCTCCACTGGCAGTGGAAGAGCCGGAAGTAGAGCAGCACCCGGAGGAAACGGACGCGGCCGCCCCAGCTCCAGCCCCCTCGGTCGAGAGCATCGACCGGATAACGTCTTTGGTTTCGATTTTTAGTTTCGGCAACCTGTCCCGCTCCGTCTCGACGCCGGACGTGTTCTGTGCGGCCCAGGCGCAGAAGGACGCCCGGCCGGATGCGGGCGGCTCCCTGCTGACCAGCCAGCTGCAGCATCACGGCCAGCGCGGCTACCTGACGATGACGGTGTAACTAATGCTGGTGCGTGCGGCGTGCGTGCGTGGACAGGGAGAGAGGGAGGTTTGTTTGCAGACAGATAGAGCAAAAGCAAAAGCAAAAAACGGACGTGATAGTAGAATATCTAACCTAAGTCGCTGGGGAGGGGAACAAAATGGGATGTCAGCGTAAAAATGTGAAAAAATCGAATGTTTTCTCCTTTTTTTTACAGCAGCGTGAGGGGCAGTAAACGGGTAATGGTAGGGTTGAATGAGTGTTTGTGCGCGCGGGTAGTGCCTCTTACATAGAAGTAGTCTTTTAGAAGTAACGGAAGCAGCAGCAGCAGCAGCAGCTCCCATTTTCCATTTCCACATTCACAAATCAAACTATTTATCGGTTAGGTTAGGCTCTCGAATTTCGAATTTCAAAACCCTCCCATCCCTCTTCTGTGCTCGTGGGGTGTGGGAAAAGCCACTGACCGTTGCAGAGAAAGAGCAGACCCGATGGTAGCAGCAGCAGCAGTTAGTTTAGCTCCCAATCGCCTTATCCGCGGTTTCCTCTTTTGACCCTTTTTAATACCTTCACACACAGACACACACACACGTAAAAATGATGGCTAAAAGGAGTATGGTGGGGCGTAAAAAAGGGGCGGCGGGGGGGGGGGGGGGTTAGAGTTGATCGGTTCGTGCCACCCCCCCACCCGGGGTGGCAAAACGGTACTTTGCATCGAACATCACGATCATTAGCGAATTGAGCTTAGAAGAAGAAAGGAAGAGAAGAGAACCATAAAACTCACCCCTTCACTAACCCCTCCCGGTCCCAGTGTGAGAAGC
>Merged.11439.1 chr3L:23476734-23478068+chr3L:23478138-23479136+chr3L:23479205-23479388 - complete transcript CDS from 64 to 1905
GTGTATGTTGTTTTGGTTAGCATTGAACCGGCAGAAGCAATAGCGTCGAACACAATCTCACAAAATGGAACAAAATACAGCTGATTGTAGTGAACCATCAAGCAAAAAGCGTAGAAAAGATGATTCGGATACGCTCAACCAGACAGAGTGCGGAATCGATCACATAAACCGTTTGCCATACGAGATATTTTGTAAAATCTTTCAACACCTCTACCTGGAAGACCAGCTCCCGTGTGCGCTGGTCTGCAAACGCTGGTATGCAATTTTGCGCTCCGAACCGTTCCAGGAGCGCATGAGCTTCAACTTTAGCCACTGCTTCGGGCTGCCGATCGCGAGCCATCACCTACAGTACATGGCCAGTGCGTTCCACTGCGTGTTCGACGACTGTGGCTCCGACCCGGTCCCTGCCAATCAGGCAAAGGTGCTCGAAATGGTACGGAAGGCAACCGCTGCCAACGATGAGCCGGGCCCATCGACCAGACCGACGCCGGCGAGCGCTGCCGGTTTACTCACACCCGAGCAGCTACTGTTCTCCGGCGAGCTGCCACTGAAGAGCCTCCACATCAAAGCATCGTTCGATCGGATGCGCCGCTTTCTAGCCGATCGGTTAAAGAACATGCAAAACCTGCAGCACCTAACGCTTACCGTCTTGGCCGAGGTGGCGGGAGACGAGCTGCCGGAAAAGGCACCGCGCTGGGTAATCGAGCACGGTACGCTCCCGAGCCTCACCTGGCAGCTGTTCGCCAACACGAACGGGTACGAGCTAAAGCTGCCGGCGCTCGAGCGCTACACGGTGGACGTTGCGAACGATTTCGACCTGCACTATCTGATGGAGTACAGCGAGCAGCTGGTCGAGCTGACCGTGTGGTTTTACTTCGAGCGTGCGATGGAGCAAACACTTACCCGGCCGTTCCCGCGCCTAAGGAAGCTGCTGATGAAGCGGTTCGACAAGGGTCCCCTCTCGCCCGAACCAAACACGCGCGGGGACGATCTGGCCGCGGACCGGTTCGCGCAAAGTGCACCGCTGCTCGAGGACCTTACCATCGATTCGTCCACGGTTGCGTACCGGATCTTTCGTGCGGTGTGTCTCCACAATGCCGGCACGCTGACACGGCTCACGCTAAGCGATGTCATCTTTCCGCGCGCCCTGTTTGTGCTTATCCTCGAGCTGAAGAATCTGGAGTTCCTGCGCCTCGATGAGTGCATCCTTGAGGAAGGAAGTCGGCTACGGCACGTCGACCTGCCGAAGCTCCAGCAGCTCGAGCTCATCAACAGCGGCACCTGCTTCCGGCTCGATGGAGGCTTTGCGCACGTGCGCCGGCTACAGTACAGCATGGATTCGCAGCTGTCGCGCCTCTGCCGCCACCTGACCATGCTGGAGGAGTTGGAGATAGTGCTGCGTACCGGGGCGCCCGTTGCGGAAGCGATACGCGAACACTTCCGTTCCCTCGCACTGCTGCCGTGCCTGCGCACGTTAACCATCAACGGGATGAAAACGAACACCCGCCCCTGGGACCACTGCCAACCGATGCCAAACGTGGAGCAGCTAATACTGCGCCGGTGCTATCTGTTGCGCGGTAACTTTGCCCTGCTGCCGAAACTGTTTCCCGGGCTGAAAGTGCTTATGCTAGAAGGCACGATGATTGCGTACCGGCGGCTGCCGGACGGTGTGCAGCCGGTCGCTTTCTTGCAGCGCCGATTAAAAGGCTACCTGCCGCGCTGCTCCGTGACGTTGCGTCACTGTGACGCCGAACCGGTCAGCACGGTGCTCAAGATGGAGGACGAGGTACGGTGGCGGATGCAGCTGTTCGAGCAGGGCCACATGAAGCAAATACCCTACGGGCAGACGGAGGGGAAGAAAGAAAAGAAACGGCGTAAGAAGATCTGGAATGAATCGATGTGTGGTTGAACGGACCTTACCGGAGCTTTGTTACCTTTGTTATCACGATCCTATCAGTTCCCTCGGATGTTTAATAATTGAGAATGAATTATTTTTAAATAAGCTTTCTGCAGCTGCCAATTTTCAGTGATATATCACGATCCGGAACATGATGAAAAAGCGCCCAGTAGGTACGTGGAGAGCTTCTGTTACCGATACATATATATATATTGCATCAGACCCTTTTCGCCCTACCAAGAGCACGTCACGAAGGGGGCGGTTTTGGCTTATAAAGATTTCAGTATAAAATAATAGTAATAATAATAATAATAATTTTCCCGAACGTTTCTATCCGTTCCGGTCAACTGTGTTGGGTGTTAAAATATCTCTTCCATTCTCCCCACACGCTCTCTCCCTGGTATGCTTGGCCTCGTCCAGCTTTGCTGTACTAGTTACGTTCAATAAAAACCCGCTCCATGCAAACACCCTTCATCGTTTCTCGCAGGCTGACGATGGTCCGCTCGGCCTGCTTGGAATGTAGCATCGTTTCAACTGCCCGCTCCACCACTCGGTCCGGCACGTTCGGTATCGTTCTTCTGCTTCTCCTGCTGCTCTTCGGCGGACGTACTACCGCCTGGT
>Merged.11529.1 chr3L:17227217-17229834+chr3L:17229911-17230434 - complete transcript CDS from 1089 to 1781
TCTTAGCTTCTGTCCCCACGGCCACGCACGGGTTTCACTGGTGGACAAAACGGCACCTTTTTCCCCGTACTCGGAGGGCGGATGTCACTGGTTTTCGCTTGCGGGTGATTTCTTTTTTTCTCGGGGGCGCACGACACTCACACTACCCTCAACCGATCAGTGTGCCATTTTGGTCGGAAGTGAGGACTTTTGCTCCACTTTCAACGTGCCGAAGCAAAAGGGATGCTGGCTCCGATGCCTGTTACAAACGGTGAGAGTGAGAGTACGTAGGAGATAGCGAGAGTGAGTGAGCGCAGGACATTCGGTCGTGAGATGAGCGAGATGAGATTTTGGGGGAGCGAAGAGCGAGCACGGATTCTTCCAAAGGATACTAGATTTGGTCGGTGGACGAACAGTGACAGATAAACATTGGACGTTGCTCTGCTTTAGGAATGGAACACGTTTTGTAGGCGAGATCTAGAGATTGGACTTCTTGAGAGGCAGTTGTTGGAGGGATTGGAACCTGCACGAGAAGGATTTGGTTTGATTTTTTCTAGCTGTCTGCAACATATCACATGATGTCTTGGTTGGGGATTCTTTTTCACCAGTACAGGCTAGTCTTCTGAAGTATTTTTCAATTTTTGAAGTACCAGTGAAGAAACAGCCAGACGATGTTGTGTAACATCTCCAACAAAATCTCATTCTCATCTCATAGCTGGGCCTTAAATATTCTTCTTTAAATATTGTCCTCACAGTGGATGATTTGTTTGTCTCAATGCGAGACACACAGCAACAACAAACACATCCCAATTCAATAAAATATGATCCGAGGTTGTCTGCGCAGCGCCCATTGAAGGTGACATGCCAACGGACGAGTGAATTCTGCCCACCAGACTTCCGTTGATCCATGTCCGTGCGCGGAACCGGTTTGACCGGTCACCGGTGTGTTTATTTGCCTCAGTTCTGTTGAAATATTGAAGAGTTTAACGAGAGCCTCTAATTAGTAAACAGTGGCGTTTCTTCACACTTCTTATATAAAGCCCGACGCGGCCGTCGGATCCACTGGTCAGTCCGTGCATGTGCGTGCGCCGTGATAGCAGCAGCATCACCATGAATCGTGTCATTTTGGTGTCATTTTTGTGCGTCTGTGTGCTCGGGTACATATCCTCCGTCGATGGAGTTCCGGCACGTGGGAAGCAACCGGCCAATAGGTCGTCGGAAGAATCGGGCGAAATGCAACAATCGAACAGCCGGGAGCGTGCAATGGAACGTAAGGGCCCGGGAAAGCGACAGAAGGGACAATCGTCGAAGGAGAGTGGCGAGATGAAAATGAAGCGTCCCCGACCGCCGCCACGTCGAAGGAATAAGAATAGGAACAAAAATCGATCAACGACCAGCACCACAACGACTTCCACGACAACGGTTTCACCAGCGACGAACCCTTCGAGCACTGCTTCAGTTTCCCAGTCCACCACGACGACGCCAGCCGCAACTAGAGCAGCTACATCCACTACTCCGATATCAACTACTTCAGCCGCGAGTACATCCACAACTCCGTCATCTACGACTTCAGCTACGAGTACATCCACAACTCCGTCATCTACGACTTCAGCTACGAGTACATCAACAAGCTCGTCTTCTACAACGCTTTCAAGCACTACCCAAGGACCATCAACGACCCCTACGACTACTACGTCCAGCACAACCACAACGGCGAGTTCGACCACTTCTACCACATCCAGCTCTTCTTCCACCACAGACCGGGCCCGACCGTCGCCACCAACCCGTCCTGGTCGTGCCGATTAAGCAGTCATCAATCAACAGTCGCACCGATTGGTAATAAAATACGGTTCACTTTATTAATCATTTGCTTCGTGTGACTCGAACGATCGAAGAATTGCGCGGTATCGTCGTCGTTGTAGTTCTGGCGTTGTTGCTTATCTCCTCCGAAAAAACATAGTCACGATCACGTTTTCACCAGATGGCCAGAAGGGTTAGAAGTAGCAGGGTTATTAGAGCTAAACCTAAAACGCACATACACACACACATACATGAAACATAATGCGGTCGCCGGATCGTTTTTAACTAGAGTGTTAGGTAGATGGATAGATGGAAATGGTCGCTTGTTCCGTTTTGTTCGGAACGGACCTTCCCCTACGTATCACTACTACTTATCTCTCTGGAAGGAAACTCAAAGAGCAACTGTGCGAAATGCGCTACCTCTCCGCAGTTGGAACAGTTTTGCTTTTTTAAAAAGGAGATACACAAAGTACACATATTTGTCTAGTAATAGTAGTAATAGTATATAAAAATAAACAATTCATTCGCTCTAGTAAATCTGCAATCCCCCATCATGAGGGAAGGGAAAGTTTGGACACTATCATACCCTCTGCAACGTGTCCCTTCTCCTGTGTGCTTCCCCTTATACACACACATGCGACGTACGCCGATCGCTTAACTAATAGTCTAACAATATAAACTAGTAAAATAAATCAAACGATTATCAGAAACGTTGCACGCTTCCACTTTTCGCGCCTATCCAAAACGTTCCGCCCAACCGTTAGGACACTACCGACACGTGCAAGTTCTGCCTTAATTTTGCACAAAACCCTTACATCCACCCACGTGTGGGGCACCTTCGACGTAGTCGCGAAGCACACGGAATCCACTCAATTCCGGGACCAGCCGCCCCACCGCGTATTGTGTTGGACGCCATTCGTATCAATCGAGAAGAGGAGAAGGAGAAGCAGAGGTCCAGTTCATCGCAGTTTGAGGTCGAAAAAGCTGGGGGAGGGAGGATGAAAAACAAAATCCTAGGGAGCGTAACGAAACGATGACCAATCGGCGCACTCGGACAGCTCGCGGCGCAGATCGATCGGTTCGCCTCATTCCAGCTCGAACTCCTTCTCCCAGCTTTCGTCCGAGTTGGAGGACGACGCTTCCGCGTCCTTCGTGAAGTGGTTCTTGTCCATCTTGAGCTGATCCTTCTTGCCCTTGCCGCCACCGGTCGCCGTTTGCTGTTGCTGCTGTTGTGCGCCCTTCTTGCCCGCGTTTGTCTGTTGTTGCTGTTGCTGCTGCTGTTTGTTATTTACATTCTTTCCGGTGGCACTTGCCGCCTTACCCTGCTGCTGAGACTTGTTTGGCTGCTGTTTTTGGTTATTCG
>Merged.1154.1 chr2L:18024083-18025141 + complete transcript CDS from 689 to 1003
AAAACATTAAACCCAAAAAAACAAACAAAAAACAGCTGATCTAGATAAGAAAAAGCACCCGTGTGTATGTGTGTGTATGGAAAACAAAGAGTGTGAAACCATCCCCCTCCCCCTCCCCCATCCATCATTATTAGCAGAAACCCTATCCTTACGAGCAAGAAGTGTGTAAAGTGATGAGTGTGTGTGTGGATTGTGTGTGTAGTAAAGCTGTTTGCTATAAAATCGCGCCGCTCTCTGTGGCGATGATGCAAAAAAAAAAACGCTAATCGATTGCAAATCGCTGCGACAGCCAGATCGGGTGGTGTAGATGATGATTTGGAATGGCAAACTCCCCACGTTTAATCATACCCTTTTTTTAGTGTGTAAGAAAAGATAGAACAAAAAATCCGCTCCTGGGTCAGAATCGAATGAAATAAAAGCAAACCATTATGCGCGTAACATTGTTGATTAACCATCGGTACACCGGCTGTGTCTTTGGCTCTGTTGCATTGTTTAATCTTTCCTAATTTTGCAGGATGAATTGTCACAACTATAGGATGCAAGAGATTCGGAAAACGATTCGGCAGAGGAACGTCTTTCTACACTTATTGGAGAATTATTGTTGCAGATAGCAAAACGCTCGACTGCTGAGATCCAGAAGACTTCGAGCCCGCACGAAATGTGAGATATATCGCACATTGATTCGCCCGATGGATACGAGTCCTGGACCATCCGAGCGGAGGATGCAAACGTTCTGGGCGTGTTTGAGCGACGCATCCTCCGGACCATCTTTGAACCACGAGCTTGCTGAGCTGTACGGCGAACCGAGCATCCTGACGGTGGCGAAGGCAGGCAGGATACGATGGCTGGGGCATGTCATGAGGATGCCGGACTCATGCCCCACCAAGAAGGTGTTCGACAGCGATCCCCAGTTCGGCACAAGGCGAAGGGGAGTACAGCGAAATTGGGTGTCTACATGGATGAGAGACAGCAGCCAGGGACCGAGCATCCTGGAGAATAATTGTTGACCGGGCCATGTCACATCGACGTGCTCTATCGTGAGCAGGCCAACAAGAGAGA
>Merged.11619.1 chr3L:24753065-24754399+chr3L:24754469-24754554 - complete transcript CDS from 956 to 1360
TCTGTGGAAAATTCCATCCATTATTTTGTTTAGGATGTGATAAGTTTTACAAAAACACTCAAACACTGCAGTAAAATTTGTATAAGCCGCGCTTTTGCCCGTGCGTGGTCTAACCTTGCCGGCAAATCAGATGTTTTGATCGGAAGCGACGCAATGTTTGTGCTTGTTTGTGGGGCAGAAGGAGGCAAAAACGAGCAACAAAAAAAACCGACACACCACACTTCATTGTGAATTTACGAAAAACTGGCAACGAACACCGTCATCGTGAGACGGAGGAAAAGTGGAAAAGCTTTCTCGTTGCATTGGTTCTGTGAGTCTGAAGGCAAACACGGTGGCAATAGGAAAATTCCAACCCAGTGTCGCTTCAAGGAATCAGGAAAAAACGGACCTCCAAAACACGCCGGTTGAAGGAGAGGAGCAGCGTTTTGCGGTTGTACGCGTGAAAAACGAACAGGGAAGCGGTGCGGGCCTATTATCAAATCTACACCCGCAGGCGGAGGAGTCTGCAAAGGTCCGGCGGGTGGACGGTGGTGTTTCGTCCTTTCGTCCTTTCGTCGTATCCGCGGCGACGGAATGAAGTGTTTATCCGGTGCGGTGCGACGATAGCCCAACCCCCTCCCACCAATCGGTTTCAAATTTCCCACCACCCCAAAACGACAGTGATAGACACATTTCCCGGGGCACAGCACACCAAGCTAAAGCGGGGCGTGTGTCTATGTATGCGCACCGGTGTGTGTGTCGTACTGAAACAATCGATCGTTGGCCTGTGTACACCTTACCGGTTTGTGGTGGGGTTTGTGTTTTATTTTAGACAAACATCATTAGCCGCGGCCCAACCCACGGGCGGGGACAAAAGGCAAAAAAGGAAATTCCAGCGAATTACATCCGGGTAGTCTTCACTTCACCCAGTGCCTAACACACCAAGCAGCAGGAGCAGCAGCAGCACCAGCATCGCCATGACCGCCACCAGCACGACCGAACCGGCGGCATTCGATCACATCGAGACGATTGTCATCGAGGGTCAGCCGACCGACATCGTGTACCATCGGTTTGCGAACAAGCTCTTCCTCATCATCACCCAGCACCAGAAGGTGGCCAACGTGTACACGGTGCGCAGTCACGCCCACAACGATCTGAGCGGGGACGGGCCGGGCGGAGCTGCCGGCGCTGACGGTTCGAACCGCATCTACACCATCAAGCACACGTTCGGCGCCAGCTCGGACGAGGCGGAAGCGGCCATCCGCTATCTGATGAGCTTCCTGCAGCAGAGCGACGAGATCGTCATCACGCTCGGGCTGCGGCGGATCGACAAGGCCACGCTGGACCAGATCGGGGCCCAGCTCCGGAAGATTGTGCTAGGATAGGGCATAAGGGGGAAGTGGCAGAATAATATTCTAACCGTTGGTACATACGTTCCTTTC
>Merged.11632.1 chr3L:12460471-12461012 + complete transcript CDS from 161 to 514
GTTGTTTTGGTGGCTAGAATAGTAGCTTTAAGGTTTGCAATATCCTGATCTTTGTCCTCGAGATTTCCCTTTTGCATTCTGTAAAGTTCTTTTGGTTCTGGAACGACTCCAATGCCTGAAGATCCTAGATTGATGCTCCAGAATATCTTTAATAATTACATATGGCATTGTATTTGCTGTCTGAGCGCTTAATCCTTTCGTTGTTGAAACTTCCAGTCCCGCCCAAAATAGCACCTTTTACCTTCGGTGATGAACCCCTGAACTATGGCGATTCGGCCCTAATCTACTGTAGTATTACGTCTGGGGATTTCCCGATTAAAATCCAGTGGTATCTCAATGAGGTGGCCGTTGATCAGTTGGACCCGTTCTACAACATTAACCAGGCTGACTTTGGCAAGAAAGCCAAGGCTCTATCGATTGACGGTGTGAACGAGCGGCACGTTGGAAACTACACGTGTCGTGCGACAAACCAAGCGGAAGTGACCACCTTTTCAGCGGTGTTAAATGTTAACGGTTAGGACCCGTGTGAAGACGTCTTTAAT
>Merged.11673.1 chr3L:25001366-25004321+chr3L:25006644-25006842+chr3L:25006921-25007889+chr3L:25008016-25008463+chr3L:25011964-25012024 - complete transcript CDS from 145 to 3711
GTTTGCGTTCTTCGGTTGGCTCACACTATTGTTCCATCGGTTCGGGGGTGCGAATGGAGAACGTGTCTTCGGTGGACTGTTCCAGTCCGCGATGACCACCCTCCTGCCGACGTCTCAATCGACCGGGGTTGAGACGTACGAGGACATGTTTAAGGAGATTACCCGGAAGCTGTACGGCGACGAGTCGGCCCACGGGCTCTACCCGCACAATACGCAGGTGGCCCAGCTGGCACCGGGCGCTCCGAGCGCGCCACCGGACGGCGGTGAGCGCTCCTTCACCACACTAACGCAAATCGGCTACGAAACGACCACGACGAATCAACCCTCCGCATCGTCATCCGCTGCCTCCCAACAGCAGCAGCAGCAGCAGCAGCAGCAGCAGCAACAGCAGCAGCAAGAACATTTAACGACTGCATTCGGACTGGCCGCGCTGATGCAGAATGGCTTTCCGCCGCCCGGCACGATGCTGAATCCGGTTAACTTTCCCGGCGCGAGCAAAACGCCATCAAATATTTCGATCCCCTCAACAGACGATCGCTGGCAGTCGCACCAGCCCGGCGACGACCATCCCTGGAACGGTGGGAAACACTCCTCCCCTTCTGGCTACGGGGGCAGCAAAGCGTACAAGAAGCCCAAAACGGAACCGCACGATGCGACCGGTGCCTCCCCGACCGGCCTCAACATTCCCAGCACGGTCGATCGGACGGCCGGCAAGGGTGCGGGCTACGCGGCGGCGGCGGCCGCCACCTCGCCCACCGGCGTGATCAAGCGGTACAGCTGCACCAGCTGCCCGTACACCACCGACCGGCGGGATCTGTTCACGCGCCACGAGAACATCCACAAGGACGAGAAACCGTTCCAGTGCTACGCCTGCCTGAAGCCGTTCAACCGGGCCGACCACGTGAAGAAACACTTCCTGCGGATGCACCGCGAGCTCGAGTACGATATTGCGAAAACACGCCGCCACCCGCCCGGCGGGGGTACGGGAGGGGGGAAGGGCGGCACGTACTATGCGGCCAGCAGCCAAACCGGTGGGGCACCAACGGCCACGAGTAGCAGCAGTAGCAGTAGCAGTAGCAGTAGTGGCGGCGGTGGCAATGCAACGACCGCAATGACACTCGCCCAGATGCAGCTGAACATCCCGTCCGGAAGCTTCAGCAATGCACCGTCGCTGGTCGTACCTTCGCATACGCTCGACAGTGGCAGTGCGCATCTGAACGGGAGTCACCAGGCCCAGCTGCTGCAGCTTCACAGTCATCATCAGCAGCAACAGTTGCAGCAGCAGCAGCAGCAGCAACACCACCACCAACAGACCCATGCCAACCTGCACCCAGCCCAGCTGGCGATCAAGCAGGAAAAGGGCTCGTCGGGCAGCCTGAACACTTCCGCCAACTCGGCCGGTGGTTCGCCGGACGACAAGTACGCGAAGAAAATCAAGGGCGAGAAGAAGTTTGCCTGCACGTACTGTCCTTGGGCAGGTGCAGACAACTGGGGACTAAAACGGCATCTCAACACACACACCAAACCGTACGTGTGTCTGCTGTGCGACTACAAGGCCGCCCGCTCGGAACGGTTGGCAACGCACGTGCTAAAGGTGCACAACAAGAAGGCCTGCAGCAAGTGTAACTTCTTCGCCGAGGATCAGGCCCAGCTGGAGGCCCATCTGCAGGAAGCACACCTTTTACACATGCAAGCAGTCGGACGGAACAAGGCTTCAGTCACGCAGGATTTTCGTAATGCGGGAGGCGGAGACAACAATGGCGGTGATGCCGGCGACAGTAGCAGCAGCAGCAGCAGCAGCACCGGCACAAGTGCAGCGGCGTCGCCCTACGCCCTGAGCATGGCGGCGGCGGCAGCAATCGAGCGGCAGATGAAGAAAAAGCATCACGGCGCGGACGGCAAAGCGAGCGCCGCCAGCCACGACAGTGTGAACCTATCCCTAGCCTCACTCTTCGGTGGCGACCAGCTGTCCTTCCTGCAGCTGCTGGCCACGGCTGCCGTGGCACACCAGCAGCTGCAGCTTCATTCGAGCCAGCAGCAGCAGCAGCAGCAGCCCTATCTCCAACCTCATCACCACCAACAGCAGAAGAAACAGCAGCACCAGAAACCATCGAAAGCAGTGGACCACCATCACGTCGGTGCATCGAATGGTGGCCGCTACGGCAGCACGATGGTTTCGTCGCCTCCCGCTACATCAACACAGCAACAGCACCAGCAGCAGCAACCACCAAGAGCAACCAACAGCACCGGCACAGCGCCACACAGTACAAATGGCAACGGGGCAACCGTTCCCCTCATCGACCCCCAGTACCAGCAGCTGCAACCGCTCGCCCTCGACATGGGCAGCATGAAGAAGCGCCGCACGGCATCGTCGGCGTCGTCGGCGGCAGCAGCGAACAGCGCATCCTCCAGCGACAAGGAAAACTCCATCGTCCATCGGAACCGCATCAATGGCGGAAGCGCCGGAACAGGCGGGACGGCCGTTCCGCAACAACAGCAATGCAACGGGACGGCCGCGGTGGTGATCGTTCCGAACGGTGCCAGTGCCATACTAAACGGTGGCGTAACCGACAAACACAACACCCCTCACAAAAATGGCCATCATCATCATCATCATCATCATCATTACAATCCTCATCACCACAACAATAACAATAGCAGCACTAGCAATAAGAATATAAACGATATTTTTGATAAAGTGTACAAAAAACCGCAAAACTCATTGAACGCATCAAAGCAGCCGCAGCCGGCCGCCCACTCCCTGGCCGCCACGATCCTTCGGACCGCGCCGCCCTCGGCCGTGGAGGAGGACAATCGGCGGGAGGCGGATGCCGCCCGCCAGGACACGGCTCCGTCCGCCCAAGCGGAGCAATTTTCGCTCACCGAGTTCCTGAAAAGCCACACGGAAGTGTCGATCAGTACGGTCGGTGGCAAGGGCGCGGAAGACGAGAGCCCCGTAACGATCATTCCCCTTCCACTCGTTGCGGATCGGCAGCAGCTGCCGGAAATGAAAGAAACAGAAGAGCAGCAGAAAGTGCCGCTGGAGGGTGAACGGAACCCGCGCAAGCGCTACCAGCCGCGTCGCATTGGCGAGAGTGACGAGCTGCTGGATCCACCACCGTCCGACGATCCGATGGCATTCGTGGCGGTAGAAATGCTGGACACGTCGATGGAAACGGCAAGCAAAAGCCCCCAGCCCAAGGAGCAGGCGGAGGAGCAGCAGCAGCAGGAAGGCAAAGCGATTGATCTGAAGGTGCAAAAGCAAGCGACGTCAGCGGAGAAGCCGCAAGCCACCGTGAGCCGGCTGGCCGACATCCGGGACAAGCACATGATCAAGCTGATCACGAACCGGCGCTGCTGCCGCATCTGCCGCACCAGCGGTCTGCTCGACCATCTGGACAATGCGCACTACCACAGCCGAATGTCGCTGTTTCTGCACACGCTCTGGCGCCACCGGCGCTCGTCGGCGGGGATGTGCGAGTGTCGCAAGTGTGGTGCTCAGTTTGCCCGCCGCTACATGCTCGTCCTGCACCAGAAGCTTACCAAGCATACGGGCATGGTCATGCAGACGGAAAGCGGGAGCAATCGCGCCCCAAAGCGCGCTACAAAACGCATCGCCATAAAGAAGAGCAGCAGCAAGCACGTGGCCGGTGCGCGCAAGCAGCGGAAGCGCAAACCGCGCAGCCGCTGCTTTACGGCGAAGCGCAAGAAGTAGATACGGTAGAGCAGCAGCACGTGGGGCAACACGTGCTCGGGGGACGATACACACGATCTCTAGTGTACAAAGAGGAAGAAAAGGGTCATCTGCCCCCTTAGATTTAGGAGAACGCCCATTGCCATCGATTTGTTTCTTTTCTTTTGGACTTTCCGCAACTTGAATTTGCCATGCATTTATTTTGTTGTACAAAATTTTACTTAAAAAGGGGGAAATTTTGGGAAAAAGAGGGAAGGCAAAGCAGGGGAATGATTGTAATTAGGAACAAACACTTTGGAACTCGAATACTGAATACTCTTGAAAAAAAAATGGAGCATGATGATTGAATTGTAAATTTGTATTCGCAAAAAAAGAACAGAGAAACGAAAGGATCGTTTTTATGTGGTTTATGTTATGTCTAAAAAGCTGAAGCAGTTTGATTACAGAAAATGGAAAGAATTGTTCAACCAAAAACCGGCAACAAACAAACCAAATGCTTAAAGATAGAAGGAGGAAAAGCGTAGAGCAGAACGCATTCTCTTCGCATCAATCTTTACTTTCGTTTGCTTTCGGTTCTGTTTTTCCACTGGTAAAATTATTGTAAAAAGAAACGGTATGCCTTCCGCTTTTGGGCGCAAAGATTAGCAGGGACTAGTATCATTTTAGTGTTAAACTTACTTCTCTAATTTGTTTCCCTTTTCAGTAGAGAATTTAGTACCTCACACGCGCGGTTTGTTGAATTTCAACGTTTTCTTTGCAGCACGTTCACAGCACGGGTCATGAGATCACATCAAAAAACATTTGAACGGGGAAATAGAGAGAGAAAAACGAATATAATCGTACCATACAAAAGTAAAGCATTTCCTTTGCGATTATGATAATGTACGCCATTGGAAGGTGTGGAATAAAATTCGAAAAAGAAAACGTGTAAACATTTAA
>Merged.11673.2 chr3L:25001366-25004321+chr3L:25004614-25004877+chr3L:25006345-25006520+chr3L:25006644-25006842+chr3L:25006921-25007889+chr3L:25008016-25008463+chr3L:25023176-25023551 - complete transcript CDS from 406 to 2232
CAAACACCACGCACACTTTCATCTTGTCAGCCGACCGAGACAGATCTAGCCAGCCGCAAAGTTCGTTACGTTTTGTTTTCGCGCCCTGCAGCAACACGCGGTCGTATTGTTTTTTCGACCGATAGAAAAGCCGACGCATTGCCAAGGGTGTGTGTGTGTGTGTGGGAGTGAATTTTGTGCGATGTAGCGCATTGCGTTATCAGTGATTGTTCTCGCGACTGTCTGTGCCGTTCTACGAGCTCCAAGGATTGCTTGGATATTGGCAGTGTGCGTGTATCCTTGTGCACGAGTGTTATTCACGTTAGAAAGGGCTCCCCAGCGACCCCCTGTCCCATCGCACGACTTGGTTGGATTAAAACGGAACAGAAAAAGTGCGCGTGTCTTCGGTGGACTGTTCCAGTCCGCGATGACCACCCTCCTGCCGACGTCTCAATCGACCGGGGTTGAGACGTACGAGGACATGTTTAAGGAGATTACCCGGAAGCTGTACGGCGACGAGTCGGCCCACGGGCTCTACCCGCACAATACGCAGGTGGCCCAGCTGGCACCGGGCGCTCCGAGCGCGCCACCGGACGGCGGTGAGCGCTCCTTCACCACACTAACGCAAATCGGCTACGAAACGACCACGACGAATCAACCCTCCGCATCGTCATCCGCTGCCTCCCAACAGCAGCAGCAGCAGCAGCAGCAGCAGCAGCAACAGCAGCAGCAAGAACATTTAACGACTGCATTCGGACTGGCCGCGCTGATGCAGAATGGCTTTCCGCCGCCCGGCACGATGCTGAATCCGGTTAACTTTCCCGGCGCGAGCAAAACGCCATCAAATATTTCGATCCCCTCAACAGACGATCGCTGGCAGTCGCACCAGCCCGGCGACGACCATCCCTGGAACGGTGGGAAACACTCCTCCCCTTCTGGCTACGGGGGCAGCAAAGCGTACAAGAAGCCCAAAACGGAACCGCACGATGCGACCGGTGCCTCCCCGACCGGCCTCAACATTCCCAGCACGGTCGATCGGACGGCCGGCAAGGGTGCGGGCTACGCGGCGGCGGCGGCCGCCACCTCGCCCACCGGCGTGATCAAGCGGTACAGCTGCACCAGCTGCCCGTACACCACCGACCGGCGGGATCTGTTCACGCGCCACGAGAACATCCACAAGGACGAGAAACCGTTCCAGTGCTACGCCTGCCTGAAGCCGTTCAACCGGGCCGACCACGTGAAGAAACACTTCCTGCGGATGCACCGCGAGCTCGAGTACGATATTGCGAAAACACGCCGCCACCCGCCCGGCGGGGGTACGGGAGGGGGGAAGGGCGGCACGTACTATGCGGCCAGCAGCCAAACCGGTGGGGCACCAACGGCCACGAGTAGCAGCAGTAGCAGTAGCAGTAGCAGTAGTGGCGGCGGTGGCAATGCAACGACCGCAATGACACTCGCCCAGATGCAGCTGAACATCCCGTCCGGAAGCTTCAGCAATGCACCGTCGCTGGTCGTACCTTCGCATACGCTCGACAGTGGCAGTGCGCATCTGAACGGGAGTCACCAGGCCCAGCTGCTGCAGCTTCACAGTCATCATCAGCAGCAACAGTTGCAGCAGCAGCAGCAGCAGCAACACCACCACCAACAGACCCATGCCAACCTGCACCCAGCCCAGCTGGCGATCAAGCAGGAAAAGGGCTCGTCGGGCAGCCTGAACACTTCCGCCAACTCGGCCGGTGGTTCGCCGGACGACAAGTACGCGAAGAAAATCAAGGGCGAGAAGAAGTTTGCCTGCACGTACTGTCCTTGGGCAGGTGCAGACAACTGGGGACTAAAACGGCATCTCAACACACACACCAAACCGTACGTGTGTCTGCTGTGCGACTACAAGGCCGCCCGCTCGGAACGGTTGGCAACGCACGTGCTAAAGGTGCACAACAAGAAGGCCTGCAGCAAGTGTAACTTCTTCGCCGAGGATCAGGCCCAGCTGGAGGCCCATCTGCAGGAAGCACATTCGCACGATCCATCGAAAGCTGGCAAGGCGGGCAGCGGCGGTTCGGCCGGCAGCGGTGCGGGACCGACCGGTGGCCATTGTGGCACAGCATCATCCACCTCCTCCACCTCCGCCGTGCATCAGCCGGCATCGGGCGGCGGCGACACGAACGGCAACGTCGTCCTGCGCAATTTGGTAACGGCACATCGAATGGCCAGTATCATTCCACTAACCTCCATCACGCGGCCACCGGTAACGTACTGACAAACAGTAACGCTGCCAATCTGATCGAAACGATCAACCAGCACGTCCTGGCATCAGCGGCGGGACAAAACGGTAGTGGACAGCAACAGCAACAACAGCAACAGTGGATCGCAACGAGACCGCACCGGAAGCGTGGTCCGGACCTGCTCTATAGCTACCTAGAGGCGGACGGCAGTGACTCCGGCGACTATGCACGCCTTTTACACATGCAAGCAGTCGGACGGAACAAGGCTTCAGTCACGCAGGATTTTCGTAATGCGGGAGGCGGAGACAACAATGGCGGTGATGCCGGCGACAGTAGCAGCAGCAGCAGCAGCAGCACCGGCACAAGTGCAGCGGCGTCGCCCTACGCCCTGAGCATGGCGGCGGCGGCAGCAATCGAGCGGCAGATGAAGAAAAAGCATCACGGCGCGGACGGCAAAGCGAGCGCCGCCAGCCACGACAGTGTGAACCTATCCCTAGCCTCACTCTTCGGTGGCGACCAGCTGTCCTTCCTGCAGCTGCTGGCCACGGCTGCCGTGGCACACCAGCAGCTGCAGCTTCATTCGAGCCAGCAGCAGCAGCAGCAGCAGCCCTATCTCCAACCTCATCACCACCAACAGCAGAAGAAACAGCAGCACCAGAAACCATCGAAAGCAGTGGACCACCATCACGTCGGTGCATCGAATGGTGGCCGCTACGGCAGCACGATGGTTTCGTCGCCTCCCGCTACATCAACACAGCAACAGCACCAGCAGCAGCAACCACCAAGAGCAACCAACAGCACCGGCACAGCGCCACACAGTACAAATGGCAACGGGGCAACCGTTCCCCTCATCGACCCCCAGTACCAGCAGCTGCAACCGCTCGCCCTCGACATGGGCAGCATGAAGAAGCGCCGCACGGCATCGTCGGCGTCGTCGGCGGCAGCAGCGAACAGCGCATCCTCCAGCGACAAGGAAAACTCCATCGTCCATCGGAACCGCATCAATGGCGGAAGCGCCGGAACAGGCGGGACGGCCGTTCCGCAACAACAGCAATGCAACGGGACGGCCGCGGTGGTGATCGTTCCGAACGGTGCCAGTGCCATACTAAACGGTGGCGTAACCGACAAACACAACACCCCTCACAAAAATGGCCATCATCATCATCATCATCATCATCATTACAATCCTCATCACCACAACAATAACAATAGCAGCACTAGCAATAAGAATATAAACGATATTTTTGATAAAGTGTACAAAAAACCGCAAAACTCATTGAACGCATCAAAGCAGCCGCAGCCGGCCGCCCACTCCCTGGCCGCCACGATCCTTCGGACCGCGCCGCCCTCGGCCGTGGAGGAGGACAATCGGCGGGAGGCGGATGCCGCCCGCCAGGACACGGCTCCGTCCGCCCAAGCGGAGCAATTTTCGCTCACCGAGTTCCTGAAAAGCCACACGGAAGTGTCGATCAGTACGGTCGGTGGCAAGGGCGCGGAAGACGAGAGCCCCGTAACGATCATTCCCCTTCCACTCGTTGCGGATCGGCAGCAGCTGCCGGAAATGAAAGAAACAGAAGAGCAGCAGAAAGTGCCGCTGGAGGGTGAACGGAACCCGCGCAAGCGCTACCAGCCGCGTCGCATTGGCGAGAGTGACGAGCTGCTGGATCCACCACCGTCCGACGATCCGATGGCATTCGTGGCGGTAGAAATGCTGGACACGTCGATGGAAACGGCAAGCAAAAGCCCCCAGCCCAAGGAGCAGGCGGAGGAGCAGCAGCAGCAGGAAGGCAAAGCGATTGATCTGAAGGTGCAAAAGCAAGCGACGTCAGCGGAGAAGCCGCAAGCCACCGTGAGCCGGCTGGCCGACATCCGGGACAAGCACATGATCAAGCTGATCACGAACCGGCGCTGCTGCCGCATCTGCCGCACCAGCGGTCTGCTCGACCATCTGGACAATGCGCACTACCACAGCCGAATGTCGCTGTTTCTGCACACGCTCTGGCGCCACCGGCGCTCGTCGGCGGGGATGTGCGAGTGTCGCAAGTGTGGTGCTCAGTTTGCCCGCCGCTACATGCTCGTCCTGCACCAGAAGCTTACCAAGCATACGGGCATGGTCATGCAGACGGAAAGCGGGAGCAATCGCGCCCCAAAGCGCGCTACAAAACGCATCGCCATAAAGAAGAGCAGCAGCAAGCACGTGGCCGGTGCGCGCAAGCAGCGGAAGCGCAAACCGCGCAGCCGCTGCTTTACGGCGAAGCGCAAGAAGTAGATACGGTAGAGCAGCAGCACGTGGGGCAACACGTGCTCGGGGGACGATACACACGATCTCTAGTGTACAAAGAGGAAGAAAAGGGTCATCTGCCCCCTTAGATTTAGGAGAACGCCCATTGCCATCGATTTGTTTCTTTTCTTTTGGACTTTCCGCAACTTGAATTTGCCATGCATTTATTTTGTTGTACAAAATTTTACTTAAAAAGGGGGAAATTTTGGGAAAAAGAGGGAAGGCAAAGCAGGGGAATGATTGTAATTAGGAACAAACACTTTGGAACTCGAATACTGAATACTCTTGAAAAAAAAATGGAGCATGATGATTGAATTGTAAATTTGTATTCGCAAAAAAAGAACAGAGAAACGAAAGGATCGTTTTTATGTGGTTTATGTTATGTCTAAAAAGCTGAAGCAGTTTGATTACAGAAAATGGAAAGAATTGTTCAACCAAAAACCGGCAACAAACAAACCAAATGCTTAAAGATAGAAGGAGGAAAAGCGTAGAGCAGAACGCATTCTCTTCGCATCAATCTTTACTTTCGTTTGCTTTCGGTTCTGTTTTTCCACTGGTAAAATTATTGTAAAAAGAAACGGTATGCCTTCCGCTTTTGGGCGCAAAGATTAGCAGGGACTAGTATCATTTTAGTGTTAAACTTACTTCTCTAATTTGTTTCCCTTTTCAGTAGAGAATTTAGTACCTCACACGCGCGGTTTGTTGAATTTCAACGTTTTCTTTGCAGCACGTTCACAGCACGGGTCATGAGATCACATCAAAAAACATTTGAACGGGGAAATAGAGAGAGAAAAACGAATATAATCGTACCATACAAAAGTAAAGCATTTCCTTTGCGATTATGATAATGTACGCCATTGGAAGGTGTGGAATAAAATTCGAAAAAGAAAACGTGTAAACATTTAA
>Merged.11673.3 chr3L:25001366-25004321+chr3L:25004614-25004877+chr3L:25006284-25006520+chr3L:25006644-25006842+chr3L:25006921-25007889+chr3L:25008016-25008463+chr3L:25011498-25011571 - complete transcript CDS from 104 to 4225
CTTGGTGCAGGGAAGAAATGTGCAGTGAATGATAGAATCGTGACAAGGATGTATTAACAGCTGCAACGTGTGAGCGTGTCTTCGGTGGACTGTTCCAGTCCGCGATGACCACCCTCCTGCCGACGTCTCAATCGACCGGGGTTGAGACGTACGAGGACATGTTTAAGGAGATTACCCGGAAGCTGTACGGCGACGAGTCGGCCCACGGGCTCTACCCGCACAATACGCAGGTGGCCCAGCTGGCACCGGGCGCTCCGAGCGCGCCACCGGACGGCGGTGAGCGCTCCTTCACCACACTAACGCAAATCGGCTACGAAACGACCACGACGAATCAACCCTCCGCATCGTCATCCGCTGCCTCCCAACAGCAGCAGCAGCAGCAGCAGCAGCAGCAGCAACAGCAGCAGCAAGAACATTTAACGACTGCATTCGGACTGGCCGCGCTGATGCAGAATGGCTTTCCGCCGCCCGGCACGATGCTGAATCCGGTTAACTTTCCCGGCGCGAGCAAAACGCCATCAAATATTTCGATCCCCTCAACAGACGATCGCTGGCAGTCGCACCAGCCCGGCGACGACCATCCCTGGAACGGTGGGAAACACTCCTCCCCTTCTGGCTACGGGGGCAGCAAAGCGTACAAGAAGCCCAAAACGGAACCGCACGATGCGACCGGTGCCTCCCCGACCGGCCTCAACATTCCCAGCACGGTCGATCGGACGGCCGGCAAGGGTGCGGGCTACGCGGCGGCGGCGGCCGCCACCTCGCCCACCGGCGTGATCAAGCGGTACAGCTGCACCAGCTGCCCGTACACCACCGACCGGCGGGATCTGTTCACGCGCCACGAGAACATCCACAAGGACGAGAAACCGTTCCAGTGCTACGCCTGCCTGAAGCCGTTCAACCGGGCCGACCACGTGAAGAAACACTTCCTGCGGATGCACCGCGAGCTCGAGTACGATATTGCGAAAACACGCCGCCACCCGCCCGGCGGGGGTACGGGAGGGGGGAAGGGCGGCACGTACTATGCGGCCAGCAGCCAAACCGGTGGGGCACCAACGGCCACGAGTAGCAGCAGTAGCAGTAGCAGTAGCAGTAGTGGCGGCGGTGGCAATGCAACGACCGCAATGACACTCGCCCAGATGCAGCTGAACATCCCGTCCGGAAGCTTCAGCAATGCACCGTCGCTGGTCGTACCTTCGCATACGCTCGACAGTGGCAGTGCGCATCTGAACGGGAGTCACCAGGCCCAGCTGCTGCAGCTTCACAGTCATCATCAGCAGCAACAGTTGCAGCAGCAGCAGCAGCAGCAACACCACCACCAACAGACCCATGCCAACCTGCACCCAGCCCAGCTGGCGATCAAGCAGGAAAAGGGCTCGTCGGGCAGCCTGAACACTTCCGCCAACTCGGCCGGTGGTTCGCCGGACGACAAGTACGCGAAGAAAATCAAGGGCGAGAAGAAGTTTGCCTGCACGTACTGTCCTTGGGCAGGTGCAGACAACTGGGGACTAAAACGGCATCTCAACACACACACCAAACCGTACGTGTGTCTGCTGTGCGACTACAAGGCCGCCCGCTCGGAACGGTTGGCAACGCACGTGCTAAAGGTGCACAACAAGAAGGCCTGCAGCAAGTGTAACTTCTTCGCCGAGGATCAGGCCCAGCTGGAGGCCCATCTGCAGGAAGCACATTCGCACGATCCATCGAAAGCTGGCAAGGCGGGCAGCGGCGGTTCGGCCGGCAGCGGTGCGGGACCGACCGGTGGCCATTGTGGCACAGCATCATCCACCTCCTCCACCTCCGCCGTGCATCAGCCGGCATCGGGCGGCGGCGACACGAACGGCAACGTCGTCCTGCGCAATTTGGGTAATGCATTTACGTCGAACAATTTGCCCACCAACATTCCGACCAGTGGGAATGGCTTTGGTAACGGCACATCGAATGGCCAGTATCATTCCACTAACCTCCATCACGCGGCCACCGGTAACGTACTGACAAACAGTAACGCTGCCAATCTGATCGAAACGATCAACCAGCACGTCCTGGCATCAGCGGCGGGACAAAACGGTAGTGGACAGCAACAGCAACAACAGCAACAGTGGATCGCAACGAGACCGCACCGGAAGCGTGGTCCGGACCTGCTCTATAGCTACCTAGAGGCGGACGGCAGTGACTCCGGCGACTATGCACGCCTTTTACACATGCAAGCAGTCGGACGGAACAAGGCTTCAGTCACGCAGGATTTTCGTAATGCGGGAGGCGGAGACAACAATGGCGGTGATGCCGGCGACAGTAGCAGCAGCAGCAGCAGCAGCACCGGCACAAGTGCAGCGGCGTCGCCCTACGCCCTGAGCATGGCGGCGGCGGCAGCAATCGAGCGGCAGATGAAGAAAAAGCATCACGGCGCGGACGGCAAAGCGAGCGCCGCCAGCCACGACAGTGTGAACCTATCCCTAGCCTCACTCTTCGGTGGCGACCAGCTGTCCTTCCTGCAGCTGCTGGCCACGGCTGCCGTGGCACACCAGCAGCTGCAGCTTCATTCGAGCCAGCAGCAGCAGCAGCAGCAGCCCTATCTCCAACCTCATCACCACCAACAGCAGAAGAAACAGCAGCACCAGAAACCATCGAAAGCAGTGGACCACCATCACGTCGGTGCATCGAATGGTGGCCGCTACGGCAGCACGATGGTTTCGTCGCCTCCCGCTACATCAACACAGCAACAGCACCAGCAGCAGCAACCACCAAGAGCAACCAACAGCACCGGCACAGCGCCACACAGTACAAATGGCAACGGGGCAACCGTTCCCCTCATCGACCCCCAGTACCAGCAGCTGCAACCGCTCGCCCTCGACATGGGCAGCATGAAGAAGCGCCGCACGGCATCGTCGGCGTCGTCGGCGGCAGCAGCGAACAGCGCATCCTCCAGCGACAAGGAAAACTCCATCGTCCATCGGAACCGCATCAATGGCGGAAGCGCCGGAACAGGCGGGACGGCCGTTCCGCAACAACAGCAATGCAACGGGACGGCCGCGGTGGTGATCGTTCCGAACGGTGCCAGTGCCATACTAAACGGTGGCGTAACCGACAAACACAACACCCCTCACAAAAATGGCCATCATCATCATCATCATCATCATCATTACAATCCTCATCACCACAACAATAACAATAGCAGCACTAGCAATAAGAATATAAACGATATTTTTGATAAAGTGTACAAAAAACCGCAAAACTCATTGAACGCATCAAAGCAGCCGCAGCCGGCCGCCCACTCCCTGGCCGCCACGATCCTTCGGACCGCGCCGCCCTCGGCCGTGGAGGAGGACAATCGGCGGGAGGCGGATGCCGCCCGCCAGGACACGGCTCCGTCCGCCCAAGCGGAGCAATTTTCGCTCACCGAGTTCCTGAAAAGCCACACGGAAGTGTCGATCAGTACGGTCGGTGGCAAGGGCGCGGAAGACGAGAGCCCCGTAACGATCATTCCCCTTCCACTCGTTGCGGATCGGCAGCAGCTGCCGGAAATGAAAGAAACAGAAGAGCAGCAGAAAGTGCCGCTGGAGGGTGAACGGAACCCGCGCAAGCGCTACCAGCCGCGTCGCATTGGCGAGAGTGACGAGCTGCTGGATCCACCACCGTCCGACGATCCGATGGCATTCGTGGCGGTAGAAATGCTGGACACGTCGATGGAAACGGCAAGCAAAAGCCCCCAGCCCAAGGAGCAGGCGGAGGAGCAGCAGCAGCAGGAAGGCAAAGCGATTGATCTGAAGGTGCAAAAGCAAGCGACGTCAGCGGAGAAGCCGCAAGCCACCGTGAGCCGGCTGGCCGACATCCGGGACAAGCACATGATCAAGCTGATCACGAACCGGCGCTGCTGCCGCATCTGCCGCACCAGCGGTCTGCTCGACCATCTGGACAATGCGCACTACCACAGCCGAATGTCGCTGTTTCTGCACACGCTCTGGCGCCACCGGCGCTCGTCGGCGGGGATGTGCGAGTGTCGCAAGTGTGGTGCTCAGTTTGCCCGCCGCTACATGCTCGTCCTGCACCAGAAGCTTACCAAGCATACGGGCATGGTCATGCAGACGGAAAGCGGGAGCAATCGCGCCCCAAAGCGCGCTACAAAACGCATCGCCATAAAGAAGAGCAGCAGCAAGCACGTGGCCGGTGCGCGCAAGCAGCGGAAGCGCAAACCGCGCAGCCGCTGCTTTACGGCGAAGCGCAAGAAGTAGATACGGTAGAGCAGCAGCACGTGGGGCAACACGTGCTCGGGGGACGATACACACGATCTCTAGTGTACAAAGAGGAAGAAAAGGGTCATCTGCCCCCTTAGATTTAGGAGAACGCCCATTGCCATCGATTTGTTTCTTTTCTTTTGGACTTTCCGCAACTTGAATTTGCCATGCATTTATTTTGTTGTACAAAATTTTACTTAAAAAGGGGGAAATTTTGGGAAAAAGAGGGAAGGCAAAGCAGGGGAATGATTGTAATTAGGAACAAACACTTTGGAACTCGAATACTGAATACTCTTGAAAAAAAAATGGAGCATGATGATTGAATTGTAAATTTGTATTCGCAAAAAAAGAACAGAGAAACGAAAGGATCGTTTTTATGTGGTTTATGTTATGTCTAAAAAGCTGAAGCAGTTTGATTACAGAAAATGGAAAGAATTGTTCAACCAAAAACCGGCAACAAACAAACCAAATGCTTAAAGATAGAAGGAGGAAAAGCGTAGAGCAGAACGCATTCTCTTCGCATCAATCTTTACTTTCGTTTGCTTTCGGTTCTGTTTTTCCACTGGTAAAATTATTGTAAAAAGAAACGGTATGCCTTCCGCTTTTGGGCGCAAAGATTAGCAGGGACTAGTATCATTTTAGTGTTAAACTTACTTCTCTAATTTGTTTCCCTTTTCAGTAGAGAATTTAGTACCTCACACGCGCGGTTTGTTGAATTTCAACGTTTTCTTTGCAGCACGTTCACAGCACGGGTCATGAGATCACATCAAAAAACATTTGAACGGGGAAATAGAGAGAGAAAAACGAATATAATCGTACCATACAAAAGTAAAGCATTTCCTTTGCGATTATGATAATGTACGCCATTGGAAGGTGTGGAATAAAATTCGAAAAAGAAAACGTGTAAACATTTAA
>Merged.11750.1 chr3L:25800983-25801443+chr3L:25813287-25817390+chr3L:25818025-25818292+chr3L:25818383-25820890+chr3L:25821047-25821260+chr3L:25821378-25821553+chr3L:25821659-25821837+chr3L:25821927-25822129+chr3L:25952046-25952091+chr3L:25983179-25984299 - complete transcript CDS from 1064 to 4723
TGCTCGGTATTGGTGTATGTGTGGTGAACGGGGAGCTTTTCCAGTAGCCCGGAAGCGTTGTTCAGAAGTGAAAATTGATTGCAGTGAAACGAAACGAAAAACAAAAACGGGAAAGAAAAACAGAGCAGCCAACCGAACATTGTGCAAAAGTTTTCTCTTCTCGTTTTGTTTTCTTTTTATTGCCAAAAATCACTCCATTTTCGTGTGTTTCGTTTTCTCATACAGCAGTGGTAGCATCAGAGCAGCAGCAGCATCCATGCCCGTCTAGCGGTGCCGGTTAGATATTTTTGTGTGCCAAAACCTGAAATCTAGTACCAAAAGAAAAAGAGAGAAAGAGAGAAATATAAAGTATAGAAAGAAATGGTTTGAAAGTGTCCGGTAAAGTGCCAAGTGAACGCGAAAGGAAGCAAAAGAGGTGGTCGAAAAATAATTATAATAATAGTGATCAAAGTTTTTTTTTTTTGCTATCAACCTCTCCCTTGTACCCCCTTTTCGCGCTCAGTTTGTGGTTGAATTGCTACAGGGCTGCAAAAATTGGAAGCCAAAAAGAGAATAATAGATAGTGGTGTGCGTGTGGTGCTTCTCGTACGCCGTTGTGAAGCGATGGCAGAGATGATGTGCTGTAAAGCCTACTACGCTCGCGTCGGTTCGCTTTATCCGTCTGATAAAGCACGGCAGGTGAATGTGAAAGTGTGATGGCATTGGTGCGTCCGCGCGCGTGTGTGTGTGTGTGATCGGTTTGTGAATTAGATGCAGTACATCTGCTCTTGGTAGCTAGCAAATATACAAATTCTATACCCTACTCAACCAAGCTCCGAGCTAATTAAGGTTTTGTAAGTGTTGGAGAAGGAGTGGTTAACACTGCCTTTCTCTAGCGCCATTCAAATAGCGGCCAAAACAGGAATTAAGAATTAAAATAGAGAAAAAAGTGGTGCCAAAAACAGCATCCCTCGTTAGAGTGCGAGATAACAGTGAGGGAGAGGTGCCGATAACGAGTGAAATAGGTAACGGGCAGCGTCCATTATCAAACCCCAAAGAAGAAGGCAATCAGCGTCATCATCATCATGGTGGATATAAGCTCAATTATCGAGGGAACTGTCAAGTTTCGGGATGGAAAAAAGTGGAAATCACGGTGGTGTGTCATGCGGAAACTATCACCAGTTGCAGATTGCCTTCATCTGCAGCTCTACCGGGACTCGAAGGATCGCTACAAAAACGGTCAAACGAAGGCATCGCTCTCGCTGCAGCACTTTCTCGGCGTGGAGTCGGGTTTCACGCTGGACAAGGAGTCCAACACGATAGCAATCATCTGCCAGGACGTGATAGTCGTGCTGGCATTCGATACCCGCGAAAGACTGATACAGTGGCAGGTGAAGATATCCAACAATCTTGGGGACGATCTCCAGTACCTGGTTCTGGTGTCATCGGCACCACCGAAAGCGAAACTATCCACCGGACCCGCCCGGATGCACATCCAGGATCATCGGTTCTGTCTGACCACGGGCGTTCCTCCCCGGTTGACCGGGCTATGGCAAATCGAGCACTTAAGACGGTACGGTGTGGTGGACAATCGGTTTTGCTTCGAAGGTGGCTCGAGCTGCGGGAAGGGCGAGGGCCTGTACGTGTTTGTGACGGATCTGGGCGAGGAGATCACGCACACGTTTAAGCTGGCATCGCAGGGCAAGCTGGCGAGCAAGAAGCGGGCAACGGCAAGGAAAATTGCAGCTCTCGACAGTCCCCGCAAGGGCGCAGAATCACGCTCGACGAACTACAACGACGAGATCTGCACCGTGCATATCGAAAACTCGAGCTGCACCTGCCGGAACTCGTACTGGCCGTCGACGGAGTCGCGCGACCTGGACAGCAACTACGGCTGCGGTGATACGGCCTCCGTATCCGAGTGCCACGACAGCATCAACGATTTGGACTCGTTCCCAAGGAATACGGTGGCCAATCTCGAACGCTGCATGAGCTGCATCTCCAAGCTCGGCGCCCCTTCCATGTCGCGCAGCTCCACCGTCACCGGGACGCCCGGGGCCGTCGCCCCACTGCCCGCCTGGCACATGCTAACCGAGCACAACAACCACATCAATCAAACGCACAAACTGCCCGCACCGCAGCTAGCGCTCGACCGGATGTCCCTGTGTTCGCACGGCAGCAGCAACAACTCGGAGTACTCCATCCCCCGGCAGACGTGCGGTGGCGGCCCGGGTGAATCGAGCTGGTACGAGAAGGCACCGAGCGGACAGCAGCAGCAGCCGGGTGCACCCGCCTGCAATCACCATCGCTCAACGTCGCCCTGCAGCTGTCCGTCCGTTCCGGGCCGACCGCCGAAACCGCGAGACATTGCACTGCACATAACGGCCCCCATCCATACCGCCATCAGTATGTCGACCGGCAAGACCCCACAGCAGCAGCACAGCGTCGGCCCGTACGAAAACTACGATATACCGAAGACGCCGGTCGCCTGCGATGGCTCGTCGTCCGGCTGCACGCCGGGCGAGAATTACGATACGCCGAAAAAAATACAAGAGTACCTGTCGAAGGAGGGCAAGGACGCGGTGGACGGTGCCGGCAACTACGGCAACTACGACATGCCAATGTCCCTTACAAAAGCAGTGTGCAGCTGCCTGTCCGGTGGGGCGGACGCACCAGCACTACAACCGCCGCTGAAAGGGCCCGACCGGGGGGTGGACTGTACCTGCCATCGGGTGATGTCGTGGGCGGACAACTGGATCTCGCTGCCGCTGTGCAAGCGGGGCAACGGGATCGAAAACACTGCCGCCGTGCAGGTGAACAAGGTGAAGCTGAGCGGGGAGGGCAAGATGCCGGTGATGGATGCGAGCGGTGCGGGCGACGGTGCGAGCGGCGCAATCTACGCCACCGTCGATGTGACGAAAAAGATCCGCAAAAGGCTGGAGCAGGGTGCGTGCGCGTGCGAGGAACCGCTCGTGACGCAGCCGCAGGCCAGCGGTCCGAAGCAGCTGCCCGCCAGCTGCTACGACAACTACGAGGATGTGGAAATCAAACCGGAAGCGGCAGGGGCGGCAGCAGCAGCAGCGGGAGCCAACTACGCCAATCTGGAGTTTGAGCGGTCGCTGGAGAACTACGAAAACTCCAAGGAGGTACTGCAGCGCGCTGGCTTATGTCTGGCGGGGCTATCGAACGAGGACGAAGAGGAGGAAGAACCGCGCCTGTGCCACAAGTGTGGACATCCGAGTGTGAAAACGCCCGACACGGACACGGAGAATCGACACGGAGACGGTGCTGGCGGTGTAGAGCAACCAACGACGACAACGTCAACGGACGATAAGCAAGAAAACTACATGATGATGGAACCGGGCAACAAGAAGTCCAAGTTCCCAGGCTATATTCCCATGTCGCCGGCCGCTCCGACCGGCGCGTGCGGTGCAACCGAACCGGGCGATGGAACGGTATCCCCAACCGCGCCACCGCTACCCTCCAAATCGGACCTGCTGAAGCAGCGCATGAGTCGCATCATCGGCGAAAAGTCGGCCAGCAATCCGAGCCTCTGCGGGCCGGCGGTGGATCGCAGCCGGAAGCGAATAGACGACGAGTCGCGCGTCCCGGGCAGTGCGATGCTACGTGCTACCCTCGCTAGCCCGTACGCCCGCAAGCAGCTCATGGACAGTAGCGATCTGCTGCCCGCCTGCGCTGCGGAAAAGGCCCGTCTCTCGCCCAGGAAACGGTCCGCGTCGGCAGAGTCGTCCCGCTTTCTGGACGCGGACGGCGACGAGCTCGAAAGCCCGCTCAGCGGGACGGCGTCCCCCAGCACGGAAACGCTGCTCCGCAAGACGCCAACGCCCGGCTCGGCGACGGCCCTGCGGCGGTCGTCCTCGCCGTGCGTCCACCAGGAGATGGAGGCGTGCGACAAGTCGGCTGCGGCGGCCACCGAAGCCGAGGACGACCTGTCCGCCTCGACGAACCCCGCCTCGAGTCAGGCCTCCCAGTCCGTGTACATCCGGCGGTCGGAAAGTGTGCCGTGCAAGGCACAGAACCGGGACAGCTCCAGCTCGAACGATTCCGGCGTGTCGACCGGCTCGCTGCGGCAGCGCGGCACCGACTTTACCGACTTTGAGCTTCCGCTGACGACGGCCATGTCGGCCCGGCGCCACCAGCGGCACGTGCTGCCGGCCCAGAACTGTGTGCATGCGTCGCTGCCACGCCGCTCGAAATCGTTCGATCCGCTGCGCGAGCTTTCCTTCCAGTTCCAGAAGGTGCGCGTGCCGGAGAAGAGCACTTCGGCCGAGGCGGAGGTGCCGGTATGTCCGCCGAAGGCGAAGGACGCGATGATGGCCGGTGGTGTGCCTGGTGCACCGTACATTGATTCGCGCAGCACCAGCAGCGGCACGTCCGACATGTCCGACTACATCGAGACGCTTTCGCTCTCTAGTCACAGTTCCTCCGATACGCCCGAAGGCATGAGGCACATCCGACAGGCGACATCGACGCTAAGGCCACGCTCTGGCAAAGAGTATCAAAATATCGATCGCTCGATACTGTCGCTCACGCAGGCGAGCACGACGGACGCGATCAAGATGCCGGGCACACCGTCCCAGCTGCGCGGGCTGCTCTCCTGTTCGGCCAACTACGCCAACATCACGCCCGTGCCGGAAAATGCCGAATCGCCCAGCCCCGGCTACCAGAGTGGCACCTCGCCGCAGGACGCACAGGGTCAGCATTTTATGTTTAAGAACTCATCGTAAAACCAAAAACACACAACCTGCAGCAGCAAAGCCAAGGTATTGTACAGACAATTTCATTAATTTTAAGGTTCGTTAAGCGCACGTGTCTGCAGTGTGTTGAGAACGAGGTGAAATAGTCACACCAAGAACGACAACAACAAAGCAAAACAAAAAAAAAAAACAAAAAAAAAACAGACCCAAAAACATTCAATGAAAGCAATAACATTATGAAGTATAAAACATTTGTTTTTGTATGTTAGTCAGTACGAATGGTATAAAAAAGAAAACTAGAAAATCAAAACAACCAAAAACCCCAGTACTCCTGCAAACGTTAGTGGAAATTGTACAGGTTTTTGTCCTTAGTTTGCTACCTAAAAACGAGCCCCAAACACGTTCATGCAAGAACGTTGACGCAAGAAGTAAGAAGCATTGTTTATATCGATGCTGTAATATAAAAACCCAAACACACCTACAAATGCGCTTGGGAAGGCGGGCTTTTTGTTTTTGCTCTCCCCCAGCAAACCACGAGCAGCAAACTCCTCGCGCCGCGAGCCAGTTTACCCGGAGACAGAAAAGACATAAAAATTGATCGCTTACATTGCAAGAAATCCCACCAACGACTGATGCCACCGCCGGGCCGGGAAGAAGGAACGGCACTCACGAAAACGGAAAGAAAACGTCCGGAAAAGAACGAATTGCAGTTGGGTCTGTTGTACCGGCTGCAGGCGTATTGTTGAGCGCGCCCGCTCACTCCGGTGTGCCGCCGCGTCGCTCTGTTTGATTGTAATTATTTAACCTTCCGATCCTGGAAGGCATTACTCGTGGCCCGTTCGCGTTCGTGGATTACCTGGACCCGGTGAAGTTCCGTGAATGTGTACCGTGGTGAAGATTTTCCTTCCCATTGTCATCACCGTCATACCGTCGCAGTGATGATTGGAGAAGGGAGTGGGTGGGGTGCAAACAATGGAAACATATTCTCCAAGTGTTTTACCGTCTTCTGCTGTAAAGGTGCGGACGGAATCCATTTCTGTGTTGGGCTAAAGGGAAGGGAGGGGATAAACTGGAAGAGGAAATGGTACAAAATGGAGACAATGATGCGAAAGAATTGCTTCCTTGTAAGTAGCAAAGCATCTCCACCCCTCGAAGAGGGAAACAATAATAAGTTTCCGATGAGAGCGAGTGGGGCTGTGGCAGTGTTTCTGGTGTGGGGGCCTGTGTGTTGGTATATATATTTTCACATTCCCCAAAAGTGGGTGGAAAATCGTAAAAACAGATAGACTTCCGTCATCTAGGGAATGTTACACTAGAGTTGGTAAATAAAATATTTCCCATCCACCGAGCTGTGTTTCACCGAGATGTAACTTTTGTGACACTCGCACACACATACAATCGATATTGTGTGATAAACATTGATCGTTACGATTCAGCTCTCTACCTGCTAGATGACGTGTTTTCGCGTGAGCTGTTTCGTCTTTGGGTGAACATATTTTTGAGAGATTAAAACAAACACCGCCACTTCGGTTTGATGATATTGGTTGATGGCTTTTGTGTCGCTACTGTTCGTTGAGACGGAAGATGTGGATTGGACATTATCTCAATATTTGAACATTGCCATGAAGGTTGAAGGTGGTGCAAATATTTGTGCATCCCGAATCTATTTTCTAACAAATCAAAAATGTCACCAGCATCATTTTCTTTTGTAGAAGAGATATGTAAACATGTAAAATGAAAAACAGTCGTTGGCAAACTTAAAAGTGGATTTTGTGCAAAAAAAAAAACGAGTAAGCGATTGATTTCTGTAAATAACCAATAAAAACATACAAAACAATGCATATACATGAAAAAGAAACACACAACAACTGAAGCAAATCTCAAAGCTGAAAGAGAAAAAACTGACAGAGAAAACATGCCAAAAACAAAACTGAGAGAAAAGCAAAGCCGAAAGAAAAGTATCTGTAGTAAAAGCGAATCGAACTTGTTAACATAACAAAACAGGGAAAAAAACTGAACTATTATTAACTCAAATATGGCGAACGCGCAAGGAACGTGCAATGTAGATAAATGAAAAACATGTCATACGTCATGCGTCTCTCATCAACTCACCCTGCTGCAAATGCAAATTGTTGTGCAATCTTTCTCCTTTTCAAACGTCTCTGTTCAGCCGACGAGATGTTCACACTGCAACTATACATGAAAACTGACTGAAATCATCCAAACACACACCTTTTTCTCTCATACCTCTTTCAATGTCCCTTAAACCATTACCATTGTTCTATTTTCTTAATCTGCCCGTACTCCTTAACGACTACGCCATTCGCTAGAACATAAACGAAAGAATATGCCTTAAACTTTATTCCTGATCGAACACCTACACCGACATATGCATACATTCGTTTTCTGTGAAGATTTATAGTTTATTCAACGAATTAAAAAAAGCACAAAACATTCATCACCCATCTCACCCGAAAGTTTTGGCATCGAAAGGATTTTTTTTTGTAGAAAGATATACAGAAAAACATTCAGAGAATCTTCACACATTTGCCGGAATCACGAGAATCAAGAAATGAAAAAAAAACGCCACAAAAATGATAACCTGTAATATACAAACTATCCCACACGCAAACGCAAAGCTATGTGCGTAAAATAACATAAGCCAAGCAAATAATCCATTGTTTAGTATTACTCAAACCAGTGAGTGGTGAGCAAAGAAAACAAAACCGAAAAAAACACATACCCCCACTCACACCTGTAACCAAAGTTTAGCACAATTTTATCGCCACACGAAACAACTGAAACTGACGAAACTTCCGACTGCTGTCGCCCTTGGCTGCCGCGGGATGACAGAGAGATTGATTTTTTACCAGAGCTGTCGCCAGTCGTGTGTTTGCGGGGCAGTGGGCTCGTAGATGATTTTAACGAACGAAATCATTCGAAAAACAAACCCTCCCATTTAGCTCTACTCACATTCAAAACCGACAGCTGCAAAAAGAACGCTGAAGCAAATGAACGGTGTTTGCTGAGCACAGTGCTGCTGTCTGTTGCTAGAAAGACAGTTCCATCACGGTGTAAGGAGAGTTTTACAGAGTGTGTACCACCCGTAGCAAGGTGCGGTGGCTCCAAATTTTCAGGAGTCAATTTCGAGCAATGTTTGTTTCTTTTTTCTACGAATATATGTACACGTATATTCTATACAGGGAAAACCATGGTTTAGCAAAAGGGGGAGAGAGAGAGAGAGAGAGAGAGCGAGAGAAGCACATACATTTAAAATCAAATTTCAGTAGGCAAATCGAAAGCGAAAGCTCTTAAATGAGCCCTGTGGAGCGCAGAAACGGAAGAAAACGTTCGACTTAAAAGGGACGGGCTGAACGGTTTAATGGGAGGAAAGGTCTTAGTTTAGGTGTACCATTTTTTGCTACCAATTTTACACACCAGCATAGCAAAACCGAGCTTGCTGGTCGGTCGGTACAAAAAAAAACGAGTAGCATCGGGACATTCAACACAAACACAAAATAGCATTGACACAACCAGCATTGGATGGAAGAGGCAAAGGATGAGCGACGATAGGAGAGCAAACACGTCCCTATGTTGTAAGACAAAATTAAAAAAAAAAACAGATGTATCAATTGGTTTATTTTTTACGAAAGACATTTGAGTGTGTTTGAGTTTATTTGAAGGGAACTCCTGAACGGTGCTCCACCCTCTTGTTTGCATGGTAGATTTTTAATCAAAACAAAACTTATATGCAATAATTTATAATACGTTTCCATTTCACTTTACTTCTATTTTTGCGAGAAAAAAACAAAAAAAAACGAAAAGAAAAGACGAGATGATTCAAAAGCACAGATACACTGATGTGCTTCCACAGTTTAGCGCTGCGTTTGCGTATACACGATTTGTGTGTGATACACGCAAGCCAGGTGTTTGTAAATAGGAAAAAAAGTATGTAAAACCAAACGAGCAAACCCATATTAACACTATTTGAGTATTTATTGGATTATTGCAACACAAAACCAAACGAACGCAGACAGCAAGTAGTGGTAGCAGAAGAAGAAAAAGAAGAAGAAAAAACGAAAGAAAACAAGCGATGAGACAAGTACGGGCTTAGCGAGAAAAAAAAAACGAAAGAAAACAAGCGATGAGACAAGTACGGGCTTAGCGAGAAAAGCCGTAACAGGTTACGGGTGAATGCTCAATACACCAAGCAAACGGTAAAAGGAAGTACGTGTAAGCAAAGGGCGAATGAATCTCTTTCACGCAAATCAACCCCAACCAAGTCCATTTTGCCACCCGGAGCTAATTTTTATGCGTTCGTTTCGCCCGCTAAGCCCGCTAAGGGCTCAACAAATTGGCTAACTGATGGCTTCCGTCAAATGGTGTGTAAAGCCCGGAAATGAAAGGACGGAGAAGAAAACAGAGGATCATACAGAAGACGAACGCTTACGAACGTCGGCTAAAACATTAACGTCAAAGTGACATGCAAAGAGAAGGTGGAGGAGTTGGAGGAGAAAAAGCAGGAAGAAAAATTATGCAAAAGTCCAAAAATAAAGTTTAACGACACTTTCATGAAACATATA
>Merged.11750.2 chr3L:25812878-25817390+chr3L:25818025-25818292+chr3L:25818383-25820890+chr3L:25821047-25821260+chr3L:25821378-25821553+chr3L:25821659-25821837+chr3L:25821927-25822129+chr3L:25952046-25952091+chr3L:25983179-25984957 - complete transcript CDS from 1722 to 5381
CCAGACTTCACGTAGCGTCAAAGGGCCGCCATGCGAGATATTGGGAGGCCGTTTTGGCACCCGACACTCTGGAGATGATAACCTTCAATTTTTCGGAACAGTTTGATTGATGGATTGAGGCCGATCGATCGGTGATTTTGATGGACGTGTAGCGTGGTCCACGAATGGTTATTCTTTCACTCTCAAAAAAATATATACACAAAATTCGCATAATTATGTGGGGAGACTGTGGACGGAAACGGGTTAGATGCCCGGAGAAAATAAAACCCAATTTTGGGCCATTCTGATATTCGTGTGAAATGTTGCGGCATTAGGCACAACCAGATTGTGACGGGATGCGGAGTCTAGCTCGAGGCGAACGGGCAAAAAGCCCAAAAGAGAACGACAAGCTTTGAACAGAGCGCTTGAAAAACGGGGAGTGACTTTCGAGTGAGAAAACATCGCTTCGAAATAAGTTGGCCTGGCACGCAGGGTTGCTAATAGCAACCTCCCTTTTTATATCACTCACCACAGCACACAGCACAGCATCACTTAGCCGGCAGTGGGTCCTTGCGGACGCTCAGTGAAGCAAACACGCTCGCTTGAGTAGGGCAAGTTCTAGGAGTTTTTCAATTGCAATCGAACATCAATTCCAAACGGACATGTGTTATTTTTTTTTTGCTCGGTATTGGTGTATGTGTGGTGAACGGGGAGCTTTTCCAGTAGCCCGGAAGCGTTGTTCAGAAGTGAAAATTGATTGCAGTGAAACGAAACGAAAAACAAAAACGGGAAAGAAAAACAGAGCAGCCAACCGAACATTGTGCAAAAGTTTTCTCTTCTCGTTTTGTTTTCTTTTTATTGCCAAAAATCACTCCATTTTCGTGTGTTTCGTTTTCTCATACAGCAGTGGTAGCATCAGAGCAGCAGCAGCATCCATGCCCGTCTAGCGGTGCCGGTTAGATATTTTTGTGTGCCAAAACCTGAAATCTAGTACCAAAAGAAAAAGAGAGAAAGAGAGAAATATAAAGTATAGAAAGAAATGGTTTGAAAGTGTCCGGTAAAGTGCCAAGTGAACGCGAAAGGAAGCAAAAGAGGTGGTCGAAAAATAATTATAATAATAGTGATCAAAGTTTTTTTTTTTTGCTATCAACCTCTCCCTTGTACCCCCTTTTCGCGCTCAGTTTGTGGTTGAATTGCTACAGGGCTGCAAAAATTGGAAGCCAAAAAGAGAATAATAGATAGTGGTGTGCGTGTGGTGCTTCTCGTACGCCGTTGTGAAGCGATGGCAGAGATGATGTGCTGTAAAGCCTACTACGCTCGCGTCGGTTCGCTTTATCCGTCTGATAAAGCACGGCAGGTGAATGTGAAAGTGTGATGGCATTGGTGCGTCCGCGCGCGTGTGTGTGTGTGTGATCGGTTTGTGAATTAGATGCAGTACATCTGCTCTTGGTAGCTAGCAAATATACAAATTCTATACCCTACTCAACCAAGCTCCGAGCTAATTAAGGTTTTGTAAGTGTTGGAGAAGGAGTGGTTAACACTGCCTTTCTCTAGCGCCATTCAAATAGCGGCCAAAACAGGAATTAAGAATTAAAATAGAGAAAAAAGTGGTGCCAAAAACAGCATCCCTCGTTAGAGTGCGAGATAACAGTGAGGGAGAGGTGCCGATAACGAGTGAAATAGGTAACGGGCAGCGTCCATTATCAAACCCCAAAGAAGAAGGCAATCAGCGTCATCATCATCATGGTGGATATAAGCTCAATTATCGAGGGAACTGTCAAGTTTCGGGATGGAAAAAAGTGGAAATCACGGTGGTGTGTCATGCGGAAACTATCACCAGTTGCAGATTGCCTTCATCTGCAGCTCTACCGGGACTCGAAGGATCGCTACAAAAACGGTCAAACGAAGGCATCGCTCTCGCTGCAGCACTTTCTCGGCGTGGAGTCGGGTTTCACGCTGGACAAGGAGTCCAACACGATAGCAATCATCTGCCAGGACGTGATAGTCGTGCTGGCATTCGATACCCGCGAAAGACTGATACAGTGGCAGGTGAAGATATCCAACAATCTTGGGGACGATCTCCAGTACCTGGTTCTGGTGTCATCGGCACCACCGAAAGCGAAACTATCCACCGGACCCGCCCGGATGCACATCCAGGATCATCGGTTCTGTCTGACCACGGGCGTTCCTCCCCGGTTGACCGGGCTATGGCAAATCGAGCACTTAAGACGGTACGGTGTGGTGGACAATCGGTTTTGCTTCGAAGGTGGCTCGAGCTGCGGGAAGGGCGAGGGCCTGTACGTGTTTGTGACGGATCTGGGCGAGGAGATCACGCACACGTTTAAGCTGGCATCGCAGGGCAAGCTGGCGAGCAAGAAGCGGGCAACGGCAAGGAAAATTGCAGCTCTCGACAGTCCCCGCAAGGGCGCAGAATCACGCTCGACGAACTACAACGACGAGATCTGCACCGTGCATATCGAAAACTCGAGCTGCACCTGCCGGAACTCGTACTGGCCGTCGACGGAGTCGCGCGACCTGGACAGCAACTACGGCTGCGGTGATACGGCCTCCGTATCCGAGTGCCACGACAGCATCAACGATTTGGACTCGTTCCCAAGGAATACGGTGGCCAATCTCGAACGCTGCATGAGCTGCATCTCCAAGCTCGGCGCCCCTTCCATGTCGCGCAGCTCCACCGTCACCGGGACGCCCGGGGCCGTCGCCCCACTGCCCGCCTGGCACATGCTAACCGAGCACAACAACCACATCAATCAAACGCACAAACTGCCCGCACCGCAGCTAGCGCTCGACCGGATGTCCCTGTGTTCGCACGGCAGCAGCAACAACTCGGAGTACTCCATCCCCCGGCAGACGTGCGGTGGCGGCCCGGGTGAATCGAGCTGGTACGAGAAGGCACCGAGCGGACAGCAGCAGCAGCCGGGTGCACCCGCCTGCAATCACCATCGCTCAACGTCGCCCTGCAGCTGTCCGTCCGTTCCGGGCCGACCGCCGAAACCGCGAGACATTGCACTGCACATAACGGCCCCCATCCATACCGCCATCAGTATGTCGACCGGCAAGACCCCACAGCAGCAGCACAGCGTCGGCCCGTACGAAAACTACGATATACCGAAGACGCCGGTCGCCTGCGATGGCTCGTCGTCCGGCTGCACGCCGGGCGAGAATTACGATACGCCGAAAAAAATACAAGAGTACCTGTCGAAGGAGGGCAAGGACGCGGTGGACGGTGCCGGCAACTACGGCAACTACGACATGCCAATGTCCCTTACAAAAGCAGTGTGCAGCTGCCTGTCCGGTGGGGCGGACGCACCAGCACTACAACCGCCGCTGAAAGGGCCCGACCGGGGGGTGGACTGTACCTGCCATCGGGTGATGTCGTGGGCGGACAACTGGATCTCGCTGCCGCTGTGCAAGCGGGGCAACGGGATCGAAAACACTGCCGCCGTGCAGGTGAACAAGGTGAAGCTGAGCGGGGAGGGCAAGATGCCGGTGATGGATGCGAGCGGTGCGGGCGACGGTGCGAGCGGCGCAATCTACGCCACCGTCGATGTGACGAAAAAGATCCGCAAAAGGCTGGAGCAGGGTGCGTGCGCGTGCGAGGAACCGCTCGTGACGCAGCCGCAGGCCAGCGGTCCGAAGCAGCTGCCCGCCAGCTGCTACGACAACTACGAGGATGTGGAAATCAAACCGGAAGCGGCAGGGGCGGCAGCAGCAGCAGCGGGAGCCAACTACGCCAATCTGGAGTTTGAGCGGTCGCTGGAGAACTACGAAAACTCCAAGGAGGTACTGCAGCGCGCTGGCTTATGTCTGGCGGGGCTATCGAACGAGGACGAAGAGGAGGAAGAACCGCGCCTGTGCCACAAGTGTGGACATCCGAGTGTGAAAACGCCCGACACGGACACGGAGAATCGACACGGAGACGGTGCTGGCGGTGTAGAGCAACCAACGACGACAACGTCAACGGACGATAAGCAAGAAAACTACATGATGATGGAACCGGGCAACAAGAAGTCCAAGTTCCCAGGCTATATTCCCATGTCGCCGGCCGCTCCGACCGGCGCGTGCGGTGCAACCGAACCGGGCGATGGAACGGTATCCCCAACCGCGCCACCGCTACCCTCCAAATCGGACCTGCTGAAGCAGCGCATGAGTCGCATCATCGGCGAAAAGTCGGCCAGCAATCCGAGCCTCTGCGGGCCGGCGGTGGATCGCAGCCGGAAGCGAATAGACGACGAGTCGCGCGTCCCGGGCAGTGCGATGCTACGTGCTACCCTCGCTAGCCCGTACGCCCGCAAGCAGCTCATGGACAGTAGCGATCTGCTGCCCGCCTGCGCTGCGGAAAAGGCCCGTCTCTCGCCCAGGAAACGGTCCGCGTCGGCAGAGTCGTCCCGCTTTCTGGACGCGGACGGCGACGAGCTCGAAAGCCCGCTCAGCGGGACGGCGTCCCCCAGCACGGAAACGCTGCTCCGCAAGACGCCAACGCCCGGCTCGGCGACGGCCCTGCGGCGGTCGTCCTCGCCGTGCGTCCACCAGGAGATGGAGGCGTGCGACAAGTCGGCTGCGGCGGCCACCGAAGCCGAGGACGACCTGTCCGCCTCGACGAACCCCGCCTCGAGTCAGGCCTCCCAGTCCGTGTACATCCGGCGGTCGGAAAGTGTGCCGTGCAAGGCACAGAACCGGGACAGCTCCAGCTCGAACGATTCCGGCGTGTCGACCGGCTCGCTGCGGCAGCGCGGCACCGACTTTACCGACTTTGAGCTTCCGCTGACGACGGCCATGTCGGCCCGGCGCCACCAGCGGCACGTGCTGCCGGCCCAGAACTGTGTGCATGCGTCGCTGCCACGCCGCTCGAAATCGTTCGATCCGCTGCGCGAGCTTTCCTTCCAGTTCCAGAAGGTGCGCGTGCCGGAGAAGAGCACTTCGGCCGAGGCGGAGGTGCCGGTATGTCCGCCGAAGGCGAAGGACGCGATGATGGCCGGTGGTGTGCCTGGTGCACCGTACATTGATTCGCGCAGCACCAGCAGCGGCACGTCCGACATGTCCGACTACATCGAGACGCTTTCGCTCTCTAGTCACAGTTCCTCCGATACGCCCGAAGGCATGAGGCACATCCGACAGGCGACATCGACGCTAAGGCCACGCTCTGGCAAAGAGTATCAAAATATCGATCGCTCGATACTGTCGCTCACGCAGGCGAGCACGACGGACGCGATCAAGATGCCGGGCACACCGTCCCAGCTGCGCGGGCTGCTCTCCTGTTCGGCCAACTACGCCAACATCACGCCCGTGCCGGAAAATGCCGAATCGCCCAGCCCCGGCTACCAGAGTGGCACCTCGCCGCAGGACGCACAGGGTCAGCATTTTATGTTTAAGAACTCATCGTAAAACCAAAAACACACAACCTGCAGCAGCAAAGCCAAGGTATTGTACAGACAATTTCATTAATTTTAAGGTTCGTTAAGCGCACGTGTCTGCAGTGTGTTGAGAACGAGGTGAAATAGTCACACCAAGAACGACAACAACAAAGCAAAACAAAAAAAAAAAACAAAAAAAAAACAGACCCAAAAACATTCAATGAAAGCAATAACATTATGAAGTATAAAACATTTGTTTTTGTATGTTAGTCAGTACGAATGGTATAAAAAAGAAAACTAGAAAATCAAAACAACCAAAAACCCCAGTACTCCTGCAAACGTTAGTGGAAATTGTACAGGTTTTTGTCCTTAGTTTGCTACCTAAAAACGAGCCCCAAACACGTTCATGCAAGAACGTTGACGCAAGAAGTAAGAAGCATTGTTTATATCGATGCTGTAATATAAAAACCCAAACACACCTACAAATGCGCTTGGGAAGGCGGGCTTTTTGTTTTTGCTCTCCCCCAGCAAACCACGAGCAGCAAACTCCTCGCGCCGCGAGCCAGTTTACCCGGAGACAGAAAAGACATAAAAATTGATCGCTTACATTGCAAGAAATCCCACCAACGACTGATGCCACCGCCGGGCCGGGAAGAAGGAACGGCACTCACGAAAACGGAAAGAAAACGTCCGGAAAAGAACGAATTGCAGTTGGGTCTGTTGTACCGGCTGCAGGCGTATTGTTGAGCGCGCCCGCTCACTCCGGTGTGCCGCCGCGTCGCTCTGTTTGATTGTAATTATTTAACCTTCCGATCCTGGAAGGCATTACTCGTGGCCCGTTCGCGTTCGTGGATTACCTGGACCCGGTGAAGTTCCGTGAATGTGTACCGTGGTGAAGATTTTCCTTCCCATTGTCATCACCGTCATACCGTCGCAGTGATGATTGGAGAAGGGAGTGGGTGGGGTGCAAACAATGGAAACATATTCTCCAAGTGTTTTACCGTCTTCTGCTGTAAAGGTGCGGACGGAATCCATTTCTGTGTTGGGCTAAAGGGAAGGGAGGGGATAAACTGGAAGAGGAAATGGTACAAAATGGAGACAATGATGCGAAAGAATTGCTTCCTTGTAAGTAGCAAAGCATCTCCACCCCTCGAAGAGGGAAACAATAATAAGTTTCCGATGAGAGCGAGTGGGGCTGTGGCAGTGTTTCTGGTGTGGGGGCCTGTGTGTTGGTATATATATTTTCACATTCCCCAAAAGTGGGTGGAAAATCGTAAAAACAGATAGACTTCCGTCATCTAGGGAATGTTACACTAGAGTTGGTAAATAAAATATTTCCCATCCACCGAGCTGTGTTTCACCGAGATGTAACTTTTGTGACACTCGCACACACATACAATCGATATTGTGTGATAAACATTGATCGTTACGATTCAGCTCTCTACCTGCTAGATGACGTGTTTTCGCGTGAGCTGTTTCGTCTTTGGGTGAACATATTTTTGAGAGATTAAAACAAACACCGCCACTTCGGTTTGATGATATTGGTTGATGGCTTTTGTGTCGCTACTGTTCGTTGAGACGGAAGATGTGGATTGGACATTATCTCAATATTTGAACATTGCCATGAAGGTTGAAGGTGGTGCAAATATTTGTGCATCCCGAATCTATTTTCTAACAAATCAAAAATGTCACCAGCATCATTTTCTTTTGTAGAAGAGATATGTAAACATGTAAAATGAAAAACAGTCGTTGGCAAACTTAAAAGTGGATTTTGTGCAAAAAAAAAAACGAGTAAGCGATTGATTTCTGTAAATAACCAATAAAAACATACAAAACAATGCATATACATGAAAAAGAAACACACAACAACTGAAGCAAATCTCAAAGCTGAAAGAGAAAAAACTGACAGAGAAAACATGCCAAAAACAAAACTGAGAGAAAAGCAAAGCCGAAAGAAAAGTATCTGTAGTAAAAGCGAATCGAACTTGTTAACATAACAAAACAGGGAAAAAAACTGAACTATTATTAACTCAAATATGGCGAACGCGCAAGGAACGTGCAATGTAGATAAATGAAAAACATGTCATACGTCATGCGTCTCTCATCAACTCACCCTGCTGCAAATGCAAATTGTTGTGCAATCTTTCTCCTTTTCAAACGTCTCTGTTCAGCCGACGAGATGTTCACACTGCAACTATACATGAAAACTGACTGAAATCATCCAAACACACACCTTTTTCTCTCATACCTCTTTCAATGTCCCTTAAACCATTACCATTGTTCTATTTTCTTAATCTGCCCGTACTCCTTAACGACTACGCCATTCGCTAGAACATAAACGAAAGAATATGCCTTAAACTTTATTCCTGATCGAACACCTACACCGACATATGCATACATTCGTTTTCTGTGAAGATTTATAGTTTATTCAACGAATTAAAAAAAGCACAAAACATTCATCACCCATCTCACCCGAAAGTTTTGGCATCGAAAGGATTTTTTTTTGTAGAAAGATATACAGAAAAACATTCAGAGAATCTTCACACATTTGCCGGAATCACGAGAATCAAGAAATGAAAAAAAAACGCCACAAAAATGATAACCTGTAATATACAAACTATCCCACACGCAAACGCAAAGCTATGTGCGTAAAATAACATAAGCCAAGCAAATAATCCATTGTTTAGTATTACTCAAACCAGTGAGTGGTGAGCAAAGAAAACAAAACCGAAAAAAACACATACCCCCACTCACACCTGTAACCAAAGTTTAGCACAATTTTATCGCCACACGAAACAACTGAAACTGACGAAACTTCCGACTGCTGTCGCCCTTGGCTGCCGCGGGATGACAGAGAGATTGATTTTTTACCAGAGCTGTCGCCAGTCGTGTGTTTGCGGGGCAGTGGGCTCGTAGATGATTTTAACGAACGAAATCATTCGAAAAACAAACCCTCCCATTTAGCTCTACTCACATTCAAAACCGACAGCTGCAAAAAGAACGCTGAAGCAAATGAACGGTGTTTGCTGAGCACAGTGCTGCTGTCTGTTGCTAGAAAGACAGTTCCATCACGGTGTAAGGAGAGTTTTACAGAGTGTGTACCACCCGTAGCAAGGTGCGGTGGCTCCAAATTTTCAGGAGTCAATTTCGAGCAATGTTTGTTTCTTTTTTCTACGAATATATGTACACGTATATTCTATACAGGGAAAACCATGGTTTAGCAAAAGGGGGAGAGAGAGAGAGAGAGAGAGAGCGAGAGAAGCACATACATTTAAAATCAAATTTCAGTAGGCAAATCGAAAGCGAAAGCTCTTAAATGAGCCCTGTGGAGCGCAGAAACGGAAGAAAACGTTCGACTTAAAAGGGACGGGCTGAACGGTTTAATGGGAGGAAAGGTCTTAGTTTAGGTGTACCATTTTTTGCTACCAATTTTACACACCAGCATAGCAAAACCGAGCTTGCTGGTCGGTCGGTACAAAAAAAAACGAGTAGCATCGGGACATTCAACACAAACACAAAATAGCATTGACACAACCAGCATTGGATGGAAGAGGCAAAGGATGAGCGACGATAGGAGAGCAAACACGTCCCTATGTTGTAAGACAAAATTAAAAAAAAAAACAGATGTATCAATTGGTTTATTTTTTACGAAAGACATTTGAGTGTGTTTGAGTTTATTTGAAGGGAACTCCTGAACGGTGCTCCACCCTCTTGTTTGCATGGTAGATTTTTAATCAAAACAAAACTTATATGCAATAATTTATAATACGTTTCCATTTCACTTTACTTCTATTTTTGCGAGAAAAAAACAAAAAAAAACGAAAAGAAAAGACGAGATGATTCAAAAGCACAGATACACTGATGTGCTTCCACAGTTTAGCGCTGCGTTTGCGTATACACGATTTGTGTGTGATACACGCAAGCCAGGTGTTTGTAAATAGGAAAAAAAGTATGTAAAACCAAACGAGCAAACCCATATTAACACTATTTGAGTATTTATTGGATTATTGCAACACAAAACCAAACGAACGCAGACAGCAAGTAGTGGTAGCAGAAGAAGAAAAAGAAGAAGAAAAAACGAAAGAAAACAAGCGATGAGACAAGTACGGGCTTAGCGAGAAAAGCCGTAACAGGTTACGGGTGAATGCTCAATACACCAAGCAAACGGTAAAAGGAAGTACGTGTAAGCAAAGGGCGAATGAATCTCTTTTACGCAAATCAACCCCAACCAAGTCCATTTTGCCACCCGGAGCTAATTTTTATGCGTTCGTTCCGCCCGCTAAGCCCGCGGGCCCAACAAATTGGCTAACTGATGGCTTCCGTCAAATGGTGTGTAAAGCCCGGAAATGAAAGGAAGGAGAAGAAAACTGAGGATCATACAGAAGACAAAAGCTTACGAACGTCGGCTAAAACATTAAAGTCAAAGTGACATGCAAAGAGAAGGTGGAGGAGCTGGAGGAGAAAAAGCAGGAAGAAAAAGTATGCAAAAGTCCAAAAATAAAGTTTAACGACACTTTCATGAAACATATACA
>Merged.11800.1 chr3L:26425209-26426676+chr3L:26427587-26427830+chr3L:26427900-26429030+chr3L:26429100-26429530+chr3L:26430862-26431464 - complete transcript CDS from 15 to 3494
NNNCGCTATCGCAACATGGTGATCTGCATCGGTGCCTTCCTGGAGGCGGCCGTCTACGCGAAGGCCCGCTTCGTCATCCAAACGTTCGTGGGCGAGGAGCGCAAGCAGACGGAGCTGATACGGCACCTGAAGCAGCACGACTACCGCAGCGAGCGGACGATCGTGTTCGGGAACGATAGCGACGATCTGGTGCCGATCGTGAACGCGCTGCGCCAGAACTCGATCAACCACATCGTGGGCAGCGAGCGGATGGTGCTGCAGCAGCATGCCGGGTTTAGCAACTGGGACGAGCTGCAGCCGGGCGATATGGTGGTGCTGGTGTGCAGCGATACGGTGCTGGGTGATTTGAAAATTTCCAAAGCGCAGCATATTATCCACTATTCGCTGGCGGCAACGTGGTCGTCGTTTACTAGGCGGTACGCTTGCTCGTTCGGCTATTATGACTGCCCTTACCTGCCGGCCAAGGGGAAGGAAGGGGGGAAAGGGCTGGCCTCATCGTTGGTGTTGCTGAATGAGAAAAACAATCAACAGCTGCCGAGGCTGGTGGACTTTCTGGAGCTGCACCAGGAGCAGATCCCGGAGGAATTGGCCGTCAATGCGCAGAAAATTCGAAGCATTCTCGAGAGTTCCCGAGTCGCTAGCGGGCGTGCCGTGTCCATGCTGTGCACGTACATACTCGGCTTTGCCGTTTGCCGTGCTGCCCGGAACTGCGTCTTCCGGCACACCCTCACGCTGGACGATCTGGCGCCCGACAGTGTGCCGCGCAGTGGCAAAGTGCGCATGAAAATCTGCCACGTGTTTTCGCCGGCTCACTTTGCCGCCCGGCTGGAGCACCATTGCCCTGCGGGCGAGTCCGAATGGACCGTGCTGAACGATACCAAGCGCTACATGCTGCAGGATATGGCGCTGCAGGTATACTTTAACAACGAAAGCCGGCACCAGATGCATGGCGACCCGCACCGGAACGATCTGTGCGTGGTGTTTGAGGATCAGAAGTATTGGCGCTGTCAGATCATCAACTACGACGAGACGAAAACTGATAACGTTGAGGTACAGCTGCTCGCCATCGACACCGGGCGGATAATGCACATGAAGGCGTACGCGTTGCTTCATCTGCCGGAACAGTTTCGGGCGCTGCCGGCCCAAGCGATCAACGTGCGGCTTGCCGCCATCGTACCGCACGATTACGAGCAGCATTGGGACAAGATCGCGACGAATACGGTGCGCCGCTGGATCGAAAACTATGCCACGCGCCCGAACTGCAGCATTCAGGGCAATGTGCTGCTCGCGCTTAAGGATACGGTGTGGGTCGATGAGCTGTATCTGGTGGAGGAGCTGGATGGCATGAAAACGACGGTAACGGTGGAACGGATCCGGGCGTCCCTGATCGCCAAGCAGTACGGGGTGGGCGATAAGGAATCGTTCGAGCGGATCCGGAAGCTGGTGCGGGACTGTGAAAAGCACGGCATGCAATTGTTGCGCCGCGAGGTGGAGGAGCTGGAGCGAGATGGCAAAGCGGGAGCTGCTGCTGCGATGGACGATGTGTTGGAAATGGTGGAAGGCGTTGGAGATGACGAATTGATGCGTGGTGGCATCGGGACGGGAGAAATTAGCTTCGATTCGAACGAAACGCTCAAGCAGCTGGTGCATGTGGACGTGCCCATCAAGGACGATCAGGGCATGAGGGTGTCGGATGATGAGCATGAGAAACAAAACGACAGCAGCGAGTCGGATGATCGCGGGACGCAGATATCAGACCAAGAGCAGGGAAAGGAAGCGGAAAAATTGAATACAACGGAGTCGTCGGCGACTTCAGATGAAATTGACAATGGCAAGCGGCAGCAGACGACGATTGCTCATGCAACACCACCATCAGTGCCTGATGATGATGATGAGGGTGAAGTGTTGCAAAAGTTACCAGAAATTGTAACGACATCGGCTGCAGAGGAATCCATCGCGGAAGACACTGACATTGTGCAAAGTAAGCTGATGCCAATCGAAGCGGACAGTACCATGTCCTCGTCCAGCTCGTTCGAGCTCGTTTCGCCCGCACAGGAGGCAACGGCCCAGTACCAGTTCGATTCGCTGTTGGTCGGCAAGAACTACAGCGTAATGATTGGCCACTATCTAACACCGGACAATTTTTATGTCTCACAATCCAATAGAATTCGTGAGGTGGACGCTTTGATTAAAGAATTTACCAATGAACCTTTAACTCCGCTAAATCATCCACGCGTCGGTCAGCACTGTTTGGCGCTGTTCGAGAACTTTTACCACCGTGGCCGTATTGTGAGCGTGCTGTCAGAGGGCAGAGAAGTGGATGTGTTCCTGGTTGACTTTGGTGGCACCGTGCGATGCCGGGAAATCTTCAAAGCGTCGGATAACCTGCTGAGCAGTGTTCCGTTTCTGGCAATTAAAGGTTCGTTTGCGCACATCCATCCACCGGGCGGTGCAACGGAATGGACCGGCGAAGTAGCCGACGCCATCTACGACCGTTGGTTGGAGCAGCACAACCAGGGCACGATGTACGCCATCGTCACCAAGGTGCTGCCGTGGGTAGAACAGGACGGGGAGCAGCGAATCGAGGGCTGCCACCGGTACGAGATGGTACTGTGCGACGCGAACTCGCAAGACATGTTTTCCATCGTGTCGGACATCGCGTACGACGGGCTAGCGATGTGGGTGGGCAACGAGGACGGCGTCAGCAGCACCGTTCCCGACACGGACGAGGATGACAACTTCACGCAGGTGAACTTTACGCACGAGGAGCTGATGGAGCTGATGCAGAAGGCATCGTCCGCACCGCGGAACGGTGGGGCGACGCACGGCCCAGCACGTGCCATTAAGGAGGCGGTGCCCGATTCCCGCTGCAACGCGGCGGAGCAGCTGCCGGTGGAGAAGAAAGCGGCGGGCAGATCACTGGAAACGTCCGACGATGAGAAAAGTGCCATACGGGCTGCACGCAGGCAGCGGCGCACGTTGAAAGAGCTCCGGCTCGACTGTGACTACCGCTTTCCGTCCACCGTGTGGGACCAGGACGAATACTTCGTGGTGCTGCACGTGCACGCACCGGACGTGAAGCGGTATAATCTTACGCTCACGCACACCAGCCTGCTGCTGCAGTTTGTGCGCGAAGATGAAGGTGAACGGTTCGTGCTGGGGCTAACGCTACGCAACCCGATCGTACCGCGTGACTCCGTGCACGGAGTGCGGGGGCTTACGATAGTGTTGCGGTTGCGCAAGCTAGTACCGGGGCTGCGATGGCCCACGCTGGACACGCTCGGCAGCAAGCGGCTGCGCTGGGTCCAGTTTGGCCGTGGAGGTGGTGCCGGTGACTCCAGCTCAGATGAAATGGTGAAGGAAAATCGGTGGAAGGATCTGCTGCGGGCCCACCTGGACAGCAGCTCGGTCGATAGTGTAGGGTCGGGGAACGAGCAGACGCTGCAGGACGATTCCGACGCGGAGGACGAGGACGGTGTGTTTCTCGGGTTGAATTAGCAAGGGGGTGGTGTCTTCCTTCTGACTACAGAGAGAGAGAGAGAGAGAGAGAGAAAAAAAAATAGTTTTTAATGCAATTAACGGTTGTAGAAGATGAACTCCAACAACCCCCAAAAAGGGGACAGTACAAAGCAGAGAGAGAGAGAGAGAGCAGCATTTTATAGCATTGAGAAGAAAACGAACATAACGATTCGTAACCAAACCAAGGGAAATGACAGAACAGTATGTTCTGCTACGAGAATTCCGTGATTTACATTCTTCATTTACATTCATTTCCGACATTGTGCAACGAATTGTGAAATAAATTGTGTTGAAACATTTGTAAATTAGTGTGCTTTAAATTGACACTAGTGAAAGAATGAACAAAGTTGAATAAAGC
>Merged.11834.1 chr3L:27096899-27097106+chr3L:27097174-27099429 + complete transcript CDS from 40 to 2049
CACGAATGTAAACAAACGAACTTGCTGGCAGCAGGCAAAGATGTCCACTCTGGACGCAAATCTGGAGCCAAAAACTACGCTTTACGACTCCAAAGTGTGCCGGTTGTGCGGTGAAAAGAACGACAATGGACGCCCGCTGTTTCGCGACTGTGACGCGAACGATGAGTGTGAAGTGAGCAAGCTGATTAACCAGTACCTGCCGGTGAAGGTCCACAATGACGGCGTTTTACCGCGCTGGATCTGTCCCGGGTGTCACATTCAGCTCGAATCGACGGCACAGTTCTTCGAGATGATCCAGAAGGGACAGCGAACGATCGAGTCGATGAGGGCGAAGGAGGAACAATCGGTAGCGGCGACGCGCGCGATGAGCGTGCGAACGGACGACGTCAGTCAGCTGTGCGATATTATGGATCCGGAGAAGTGGAACGAGCTGTTCGAGAAGCCGGGCATGACGGATAAGGAGGGCCTGCTCGGGCCGCTGGAACTGTTCGAGCTGGAAGATTTGTTCAAACCACTTGAAACGGCTCCGAAGCCGCCCGTACCTACGCTGCCGGAAGAACCGCCTGCGCCCGAGCAGGTGGAAAGCGTTACCGTAGTACCTGAACCACAACCGCCGACCACCGGCGAAACCGGTGGCGAGCGAGACCGAACCGAAGCGAAAGATTGGATCGTCAAGTCGGAAGTGACGGGTGAAAGCAGCACTGGCCGGGGCCAGGTGATCGGTTTCGTGCACCACAACCACAGCAAAACGGACATCGGCAACCTCGTGCTGGTGGAGGACGCTACGGGGAAGAAAAAGATCAGCGCCAAGTTTGTGTGCGACATTTGCAGCGAAAGCTTTGCCCGCGAACCGCGCTACCTGAAGCACCGGAAAACGCACACCATCCTGTTCGAATGTTCCGTCTGCTTGCTCAAGTTCGGCTCGAACGGGAAGCTGCTCGTCCACCAGCAGCAAACGCTGCACATCGGCAAGGGCATGGTGGAGGGTTTGCAGCTGCCGGACGAAGCAGGCGGCGGTAAGCGAAGGGGCGAAACTGCAGCGAAGGAAGCGGCGACTAGCGAACACCAAAGCGAAGTACCAGCGCAGGGCGGCGATAATGTGTACGCGTGCGATAGTTGTGATAATACGTTCGCCGGGTTGAACAGCGTCCTGCAGCACGAGGAATCGGTCCACGCGCACGAAAACCACTCGTTCGTCTGCATCGAGTGTGGGAAAGCGTTTCGCGAGAAGAATCTGCTGCACCGACACCGGCAAACGCACGTGCAGGACCGGCTGCACCGTTGCACGGTGTGCGAGGCGGCGTTTAAAACGCGCTCCACCCTCACCAAGCACGCCCGGTCGCACGAGGGCACCAAGCGGTACCGGTGCACGATCTGCGACCAGCAGTTCGCGTACAAGTCCGGCTACGACAAGCATCTCGATTGGCACAACGGTGTCAAGCCGTTCGAGTGCGAGCACTGCTCGAAGCGCTTCTCCCAGCGCGGCAACCTGAAGGAGCACCAGCGGGTCCACTCGGGCGACAAACCGTACCAGTGTGGCGTGTGTGAGGCCCGGTTCGGGACGAGCTCGCAGCACCGGGCGCACGTCAAGCGGCACGAAAATGTGCGCCCGTACGAGTGTGACATGTGCGAGAAGACGTTCGTGGTGCGGGAAAACTACAACACGCATCTGCGCCGGCACCGCAACGAGAAACCGTTCGCTTGCGATGATTGTCCACGCTCGTTCGTGGAGCGGTGGGCGCTGAAGAAGCACGTGAGGACGCACACGCAGGAGAAGCCGTACAGCTGCAAGCACTGTGGGAAATCGTTTGCTGATCCATCGAACCTTTCCCGCCACGTGGTGTCGGTGCACGAGAAGAAGGTGAAGGAAGGCGGGGAGGAGGTGAAGTCCGGTAGTTCAGCAGCAGCGGTGCCGGCTGAGCATGGGGCCGACGGGGGATTGCTGCTGTACGATATGGCGCTGCGGGATGGTGGACCGAGCGGTATCGATGCGCTGACCGAGGACGGAATGATTTCGCTGGATGATGCTGTGATCTACATGGAGGACCACTAAGCGTGAGGCAAGGTAGGCGCGCAATTTGGTTTTTGGTTCGATTCGAAGGTGCTACTACAGGTTAGTAGAATTAGTATTATTTTACTTACATATTAGAAGAGTGAAGGGTTTCAATCACTTATTTGAAAAAGAATTCACTGTAAAGGGAAATTATTCTCATTTTTTATACCTAAATTAATTACAATTGATGTTGGTGGAGCAGAGTTGGGTACAAAGAATGGGTACAATGTAGAAGGTGATTAGGGCCACAAGTTTGCTTTTCAGAGCAGTGATCCATCGTATACTTACTGAGCTGTAGTGAAAATGAATTCCATGATAAATGAAATTATTAAATCTACCAAGAGAAAACATGTTTTAGGTCGGTAATGAATTAAAAAATTGAACAACAACAAAAATCCACTGGTGTTAAAG
>Merged.11913.1 chr3L:27114737-27116376+chr3L:27163565-27165647 + complete transcript CDS from 1090 to 2307
AACTACTTTTTAAAAATCAATAGAATAAAATTAACATAAAACGACACCGAAAGGAAGCTTCTAGTTACATTCTGCAGATAAAAAAACACCAACAAAGTTGTTCTGTCCCGCATTCGCACAAACCTAGCCCACAGTGCAGCTGCGAGACGAAATGCCACAGCACGAGCGCAGCCGGCAGCGCTCATCAGACGCGACCCTTCACGCACTGCCCTCAGTACGAAAGCAGGCTTGCGACCGACCGGGTGCGCATACGTGTAGATACGACGCTTCCCTCGACCGAATTTCCGTACCGTTGCTCGCCCTCGCAAGGAAGAGAAAACGAACGTACGAAAAAAAAGCAAAACGATCGAAAATTGCCGTGCGATTTTAAACGTGAAACAAATTAAAAAAAACGAAATAACTGTGAATAAATCAAATCAACAAAGCGCAAAAGTAAGTGTCACATTTAAAACCAACAGCCACAGACGTAGAAAGGCAGTAGTGCAGTGAAAAGGAGTCATTTAGCTAGATGAAATCCTTTGCAAACGTGTGAAATTCGATAACACTCACTTTACATACCCACACACACACGCATTTGGTTTGTTTTTTGCTCTTCTTCTTGTGGCGGATTCGGTTTAAGTTGCCCTTTACGCCTTTTAAACGCAAATCGGTTTTGTGTGTTGGAGCTGAAATAATCTCTTGCACAAAGTGTGTGTATGTGCTTCCCGGCTTATCCCCTGTGAAACCGAGCCTAACAACAAACCGGTGTGCCAGTTGGTTGTGTTATCAAAGTCGAGCAAGTTGATCTGTGCCCCGCGCCTTTCTGTTGTCGAGAACGAATATTCGAATCCGAAGTTCGCACAGCAGAGATTAAGCGATTTTTGGAGTGAAACAATTGTGGATCTGTGTTCTGAATCTGCTCAAACGAAAATAAAATAAAAAGGAGCAAATTGCTGCGTGCTATCAATCTCATCCAAGTAGTCGACGACAAAGTGTGCCCGTGAGTACATGTGGTGTCTGGCTCTGTCAATGTGTTGTTGTTGTTGACACACGGCGTGTGTTTTTTTTGCGAATAAAGTTGTGCGCGGTCCTTATTGAGTGCGGATCGAAAATGATTGAAAACTTCGAGTCCAAGATTACCTTCGAAATACCGACCAATCTCGACTTTGACAAGCTGATCCGGGGCAACAACTACACGCTGTTCTGGCAGAACCTGCACCAGCAGCAGCAGCAGCAGCAGCATCACTACCAGGGCACCGTCGCCAGCGGTGCGGCAGCCCGGCTGGCCGCCGTCGGAACGGCCGGTGCGTCGGCCGCCACCGCAGCCGCAGCGGCCACGTTCGGCGGCATGGGCTCGGACGGCGGCGGCAGCCCGTTCGGTGGTGGGTTCGGATCGTCCGGCTCGAGCCTGTTCGGGGGTATCGACTACAGCAACGGCAGCAGCGACTACGGCCTGCTGAACAGCCTGCAAACGTTCGCGAACCGGGGCCGGGATGGGCTCGGGGTGGGCCCCGGCACCGAGCAGATGCTCGACCCGACGTACGAGCGATTCATCGGTGACGTCTGGGTCGGCATCGTGCTCACGCTCATGATCCTGTCGTCGATCTTCTGCATGTGCTCCTGCTTCCTGTATCACAAATTTCGCCAGTGGCAACGAAACGTACTGACGGCACGCTCGCAAACACTTTCCTCGATGGACATCGAAACGCCGCCCCCGTACGATGCGGAATCCCTGCCGAGCTACACTATCGTGTCCGGGCTGCCCAGCTACCAGGACGCGATCGAGCAGCTGAAGCAGAAGCAGATGAAGTACTACGAACCGGTCAAGGTGCATCGGCCCTCCGTCATGAAGCTGTTCGAGTCGCAGGATCTCCTCAGCCAGTCAGCAGCTCCACCGGCACCGTCAGCCGCCCAGCCGACCACTGCCAAGCTGGAGGAGATCCGGTACAACTTCGTGCGCCCGCTCTCGGTACAGGACGGTGTGGGTCCACTCCCAGAAGCAACCACTAGCAGCAGCATCATCACCACTACGGGCCCAACCGTTCTTCCCGCCGGTTCATCACAGCATCCAGCAGCGTCGCAGCCACTGCCACCGCCACCACCGTACAAGAGTCAAATCTCCACCATCTCGACCGCCTCGTCTACAGGCGCGGCCGGCGTCGGTGGAGTGGTCGTTGACAGTATGGTGGTAGAGCTGCCGGCCCAACACGCCCCGGTGGTCCCGATGGTCACCACCACGGTCCGGTTGCCGCAGAAGAAGCCTGCTAGTGCGAGCATTTGCCAGTACACGATCGAGCACGAGCGACCGGCGGCCGGGGGGGCTCGCAGTTGAAGAACCGAACGGCTCCGGCTAGCCACCATGCGGTACACTGCGCGAGTGGACTAGGATACTAAAGGGATAGATACAAAACGGTGCAGCAAAACGCAAACGCTCGAGATGATTACAAATCACTGACTGTGTTATTAACGATTAATTTATATAGATAGTAAACGTAAACTTTGGTGGGTGCTCCATCGGATGTTGAGCGGAGAGAGATGTAGGCAGAGTTGATGCGCAACGGGAGAGCTGTGAGCAATGAGTTCGGCTTAGTCTTTCCAGAAGAGTGTACTCCTGTTTTCAGAGTCTTACAGTATCGTGTTCATGCGGCTTAAAAAAGGCCTTTGACAGATGAGGTTAGTGACAGCGAAACGACTCTTCTGCTTGATCGTGGAGAAGAAGTTCCCCAACAATCGCATCCAATTCTCCAATGCAATCAATCTCACTTTGCATCTTCTCCCTTAGCACGTAGGAGAGCTATTAGATGTAGTTAAAACGACGTTGAAGTTGATAGTCAGTGTCCCGGTAGGTCCTGTCAGTAGTCAGGTACCACACGTGAAGTAGGAGCACCGTACCAACCGTACACACACACGCACACTCTGAAGGCTCCTTTTTCATTGCACGAAATTGACTTCCAGTCAGTTTCCGGATGTACATGGTACTGGTAGTATCAAAAATGCATTTAGCAAAAGGACCCAACACGAGTCAGACGATTGAGAATGGTTTAAGTAACGGACGCGAGGTCTTGACAAGAGAGAGACCCAGACTTCTTACACTTGTACACATTCTTATTCGGATCAGCGTGTAGGTGTGTGTGCGTGTGTAATTCCCAGTGCGATAGGGATGTATATCAATATAGTATAGAGATTGTAGCAAGGTTATAACAGTCACCGCCAGATTAGATGCATAGATATACATATATTTACAAAAACAAAAATTTAAAATCAAAGAAGATTGTGTTGCAGTTTTTTTTTTGTGTAGAACATTTCGAACAATTCCCACACAACCACACACACACACGCATTCTGTTTTTAAATATATTATTGCAAGATAAAAGACCCTATGTTGCGGAAGAAGAGACTGCACGTTCTAGGAGGAGATGTACCAGAAACTCGAAGACTCGTCCCCCTGAGCAGATACATTTTTATTAGACTGTAGAACGATGTGTTAGTAATTGATAACGATAGTTCAGGGGAATGGACGTAAACGGTTTTTCAATTTATTAGACCATTACTGGAGAAATAATTGTAACAAAAAAGGAAAAAAGGCACACCCCAAATTGGACATTTTTTTGTACGTGTTACCTTCTTGAGGGGGAACAAAAAACCTCCCCACCCTGTTTCGGAAGCGTGTAAAATGGAAAGTGGAAGCTCAATATAATAAATTGTGTTTTGCGCGAGTGAAAATTGGATGCAAATTTTATGTAA
>Merged.11913.2 chr3L:27161770-27161887+chr3L:27163565-27165647 + complete transcript CDS from 90 to 785
ACAGAGCCGAACCGGTCCCATCAAATAGGTGCTTTTATTTGTGCGAAAATTGTCGTCAGTCACGAAGTTCCGAAGAATTCCGCTCAGACGATGGAGGCGTGTTGGCTCTGGAAGTTAGTACTGACGGCACGCTCGCAAACACTTTCCTCGATGGACATCGAAACGCCGCCCCCGTACGATGCGGAATCCCTGCCGAGCTACACTATCGTGTCCGGGCTGCCCAGCTACCAGGACGCGATCGAGCAGCTGAAGCAGAAGCAGATGAAGTACTACGAACCGGTCAAGGTGCATCGGCCCTCCGTCATGAAGCTGTTCGAGTCGCAGGATCTCCTCAGCCAGTCAGCAGCTCCACCGGCACCGTCAGCCGCCCAGCCGACCACTGCCAAGCTGGAGGAGATCCGGTACAACTTCGTGCGCCCGCTCTCGGTACAGGACGGTGTGGGTCCACTCCCAGAAGCAACCACTAGCAGCAGCATCATCACCACTACGGGCCCAACCGTTCTTCCCGCCGGTTCATCACAGCATCCAGCAGCGTCGCAGCCACTGCCACCGCCACCACCGTACAAGAGTCAAATCTCCACCATCTCGACCGCCTCGTCTACAGGCGCGGCCGGCGTCGGTGGAGTGGTCGTTGACAGTATGGTGGTAGAGCTGCCGGCCCAACACGCCCCGGTGGTCCCGATGGTCACCACCACGGTCCGGTTGCCGCAGAAGAAGCCTGCTAGTGCGAGCATTTGCCAGTACACGATCGAGCACGAGCGACCGGCGGCCGGGGGGGCTCGCAGTTGAAGAACCGAACGGCTCCGGCTAGCCACCATGCGGTACACTGCGCGAGTGGACTAGGATACTAAAGGGATAGATACAAAACGGTGCAGCAAAACGCAAACGCTCGAGATGATTACAAATCACTGACTGTGTTATTAACGATTAATTTATATAGATAGTAAACGTAAACTTTGGTGGGTGCTCCATCGGATGTTGAGCGGAGAGAGATGTAGGCAGAGTTGATGCGCAACGGGAGAGCTGTGAGCAATGAGTTCGGCTTAGTCTTTCCAGAAGAGTGTACTCCTGTTTTCAGAGTCTTACAGTATCGTGTTCATGCGGCTTAAAAAAGGCCTTTGACAGATGAGGTTAGTGACAGCGAAACGACTCTTCTGCTTGATCGTGGAGAAGAAGTTCCCCAACAATCGCATCCAATTCTCCAATGCAATCAATCTCACTTTGCATCTTCTCCCTTAGCACGTAGGAGAGCTATTAGATGTAGTTAAAACGACGTTGAAGTTGATAGTCAGTGTCCCGGTAGGTCCTGTCAGTAGTCAGGTACCACACGTGAAGTAGGAGCACCGTACCAACCGTACACACACACGCACACTCTGAAGGCTCCTTTTTCATTGCACGAAATTGACTTCCAGTCAGTTTCCGGATGTACATGGTACTGGTAGTATCAAAAATGCATTTAGCAAAAGGACCCAACACGAGTCAGACGATTGAGAATGGTTTAAGTAACGGACGCGAGGTCTTGACAAGAGAGAGACCCAGACTTCTTACACTTGTACACATTCTTATTCGGATCAGCGTGTAGGTGTGTGTGCGTGTGTAATTCCCAGTGCGATAGGGATGTATATCAATATAGTATAGAGATTGTAGCAAGGTTATAACAGTCACCGCCAGATTAGATGCATAGATATACATATATTTACAAAAACAAAAATTTAAAATCAAAGAAGATTGTGTTGCAGTTTTTTTTTTGTGTAGAACATTTCGAACAATTCCCACACAACCACACACACACACGCATTCTGTTTTTAAATATATTATTGCAAGATAAAAGACCCTATGTTGCGGAAGAAGAGACTGCACGTTCTAGGAGGAGATGTACCAGAAACTCGAAGACTCGTCCCCCTGAGCAGATACATTTTTATTAGACTGTAGAACGATGTGTTAGTAATTGATAACGATAGTTCAGGGGAATGGACGTAAACGGTTTTTCAATTTATTAGACCATTACTGGAGAAATAATTGTAACAAAAAAGGAAAAAAGGCACACCCCAAATTGGACATTTTTTTGTACGTGTTACCTTCTTGAGGGGGAACAAAAAACCTCCCCACCCTGTTTCGGAAGCGTGTAAAATGGAAAGTGGAAGCTCAATATAATAAATTGTGTTTTGCGCGAGTGAAAATTGGATGCAAATTTTATGTAA
>Merged.11913.3 chr3L:27163397-27163476+chr3L:27163565-27165647 + complete transcript CDS from 112 to 747
GATGAACCTGAAGATCTTGGGAAGTCGTAACTAAGTCATCGCAGCTGCTTGCTTTCTTCTCTGCCTCATCGATTTAACACTACTGACGGCACGCTCGCAAACACTTTCCTCGATGGACATCGAAACGCCGCCCCCGTACGATGCGGAATCCCTGCCGAGCTACACTATCGTGTCCGGGCTGCCCAGCTACCAGGACGCGATCGAGCAGCTGAAGCAGAAGCAGATGAAGTACTACGAACCGGTCAAGGTGCATCGGCCCTCCGTCATGAAGCTGTTCGAGTCGCAGGATCTCCTCAGCCAGTCAGCAGCTCCACCGGCACCGTCAGCCGCCCAGCCGACCACTGCCAAGCTGGAGGAGATCCGGTACAACTTCGTGCGCCCGCTCTCGGTACAGGACGGTGTGGGTCCACTCCCAGAAGCAACCACTAGCAGCAGCATCATCACCACTACGGGCCCAACCGTTCTTCCCGCCGGTTCATCACAGCATCCAGCAGCGTCGCAGCCACTGCCACCGCCACCACCGTACAAGAGTCAAATCTCCACCATCTCGACCGCCTCGTCTACAGGCGCGGCCGGCGTCGGTGGAGTGGTCGTTGACAGTATGGTGGTAGAGCTGCCGGCCCAACACGCCCCGGTGGTCCCGATGGTCACCACCACGGTCCGGTTGCCGCAGAAGAAGCCTGCTAGTGCGAGCATTTGCCAGTACACGATCGAGCACGAGCGACCGGCGGCCGGGGGGGCTCGCAGTTGAAGAACCGAACGGCTCCGGCTAGCCACCATGCGGTACACTGCGCGAGTGGACTAGGATACTAAAGGGATAGATACAAAACGGTGCAGCAAAACGCAAACGCTCGAGATGATTACAAATCACTGACTGTGTTATTAACGATTAATTTATATAGATAGTAAACGTAAACTTTGGTGGGTGCTCCATCGGATGTTGAGCGGAGAGAGATGTAGGCAGAGTTGATGCGCAACGGGAGAGCTGTGAGCAATGAGTTCGGCTTAGTCTTTCCAGAAGAGTGTACTCCTGTTTTCAGAGTCTTACAGTATCGTGTTCATGCGGCTTAAAAAAGGCCTTTGACAGATGAGGTTAGTGACAGCGAAACGACTCTTCTGCTTGATCGTGGAGAAGAAGTTCCCCAACAATCGCATCCAATTCTCCAATGCAATCAATCTCACTTTGCATCTTCTCCCTTAGCACGTAGGAGAGCTATTAGATGTAGTTAAAACGACGTTGAAGTTGATAGTCAGTGTCCCGGTAGGTCCTGTCAGTAGTCAGGTACCACACGTGAAGTAGGAGCACCGTACCAACCGTACACACACACGCACACTCTGAAGGCTCCTTTTTCATTGCACGAAATTGACTTCCAGTCAGTTTCCGGATGTACATGGTACTGGTAGTATCAAAAATGCATTTAGCAAAAGGACCCAACACGAGTCAGACGATTGAGAATGGTTTAAGTAACGGACGCGAGGTCTTGACAAGAGAGAGACCCAGACTTCTTACACTTGTACACATTCTTATTCGGATCAGCGTGTAGGTGTGTGTGCGTGTGTAATTCCCAGTGCGATAGGGATGTATATCAATATAGTATAGAGATTGTAGCAAGGTTATAACAGTCACCGCCAGATTAGATGCATAGATATACATATATTTACAAAAACAAAAATTTAAAATCAAAGAAGATTGTGTTGCAGTTTTTTTTTTGTGTAGAACATTTCGAACAATTCCCACACAACCACACACACACACGCATTCTGTTTTTAAATATATTATTGCAAGATAAAAGACCCTATGTTGCGGAAGAAGAGACTGCACGTTCTAGGAGGAGATGTACCAGAAACTCGAAGACTCGTCCCCCTGAGCAGATACATTTTTATTAGACTGTAGAACGATGTGTTAGTAATTGATAACGATAGTTCAGGGGAATGGACGTAAACGGTTTTTCAATTTATTAGACCATTACTGGAGAAATAATTGTAACAAAAAAGGAAAAAAGGCACACCCCAAATTGGACATTTTTTTGTACGTGTTACCTTCTTGAGGGGGAACAAAAAACCTCCCCACCCTGTTTCGGAAGCGTGTAAAATGGAAAGTGGAAGCTCAATATAATAAATTGTGTTTTGCGCGAGTGAAAATTGGATGCAAATTTTATGTAA
>Merged.11927.1 chr3L:26923428-26924043 - complete transcript CDS from 191 to 499
AAAGTGAGCTGCGCGAATCGGCCGGGTACGATGTGCTCATACCGCAGTCCAAGCCGCTCAGCCCGGGCGAGATCTTGGGCTGCACGGCACCACGGCTGCAGGCGGGCGGTGGGACGGAACAATCGTCGGCGGCGGCAGCACTCCGCACCCTCATCTACCTGGGCGATGGGCGGTTCCATCTGGAGGCGGCCATGATTGCCAATCCGGCCCTCGAGGCGTACAAGTACGACCCGTACGAGAAGAAGTTTACCCGCGAGCTGTACGACCACGAGGCGATGCGGCGCAACCGCAAGCGCGCGATCGATGAGGCGCGCGATGCCCGCCGGTTCGGGCTGATACTGGGGACGCTGGGCCGCCAGGGCTCGACCAAGGTGCTGGAGCATCTGGAGCGCCGGCTGAAGCATCACGGCCGGGACGCGGTCATCATACTGCTGTCGGAGATCTTCCCCACCAAGCTGGCCCGCATGGAGCACATTGACGCGTTCGTGCAGGTACGTTTGTAGCGCAAATGGCGTGTTTGTGTGTGGATGATGCCTATCGAACCAGGCGAGCTTTGATGGAAGATATCGTGCGAACGAGATGTACGTGCGCTGATAGGGCGCATCTTCAAGAGGGN
>Merged.11955.1 chr3L:23885734-23886217+chr3L:23886301-23886449+chr3L:23886537-23886785 + complete transcript CDS from 196 to 687
GAAGGAAGCGGCGGCCGCCGCAGAACAGGCCTTGCGGGAGGCTGAGGAAGCCGCACTGGAAGTAGAGGCCGCCAACCAGCACTGCGACACGATCGAGCTTAGCAGTGACGATGAGTTTAACTACTCGGCCAACTACATCAAACCCGGCGAAGTGTTACACATTGAGGAGCCGATGTACAGACCGTCCGATTGGGACATGAGCTTAAATCCGACGCCCCCAGCCGTTCAGTGCCATCCGCGCGAAAAGGGCAAGCGCAAACTGCATCTGTGCGATCTGTGCGGGCTGAAGGTTGGCCACATTCCTACCCACTACCTGGACCACAGCACGGTGGCAACGGTTGGCTGTCCATACTGTCCGGTGAAAATGAAGGCCCAGAAAAGTATCAACGAACACATCCACACGGTGCACTTTAAGCTCGTCTCGAAAACGTGCGAAATCTGCGGCAAAGGCTTCGTCCACCATAAAACGTACAGATACCATATGATTACACACCAAGACGAGGGAAATACGTTCGAATGCAAAGACTGCTCGAAAACATTCACCAACTCAATCTACCTGCGGGACCACATTAAGAGGGTGCATAATGCGGCGAAAAAAGTTAAACCCAAGGACTCGGAAGAAACCGTGAAAAAAAAAAGAATCCGATCACGCAATTCTGAAGATAACCGCATCTACCCCGACTCGGACTGAGGGCCTAAATCTGCTTACAAGTCACCATCGGCAGACGAATGAGCCACCAATGTTAATGTATTTTTAACTTCCAGTATACTAAAACGCTTTCTAACTATAGTACCGTACACCTCCTACAATCGGTATTGCTGCTATATCCGAATAAGGAGTTGTTTTAGAAGTTCTGTCTACCCAAATCAATCGATCCGAGA
>Merged.11956.1 chr3L:23885741-23888062+chr3L:23888130-23888803 - complete transcript CDS from 330 to 728
GACGACGATGGTACCCAGCACAGTGAAGCGTTTTCGTGCGCAAGCACCACCGATGAGGTTGTGTGCGATGGCGAGCTCTTCGCGTACTCGGCCAACTACATCGAGCCGGGCGAGGTACTGTTCGACCCGAACGAGATGTGGCAGATGTTTATCGATTGGGGCGGTAGCTTAAACCCACCACCTCCTCCCGACGTTCCCTATGTCTATGTAAAGGGAAAGCGCAAATTCCACCTGTGCGACATATGCGGGCTTTTTGTAAATTGCCTTCGGCGACATTATGATAATCACAGCGAGGAGCCAGCGTACAGTTGCCCACACTGTCCGGTAAAGATGAAGCAGAAGAGCAACATCTCCCAGCACATACTGCAAGTTCATCTCCGAAAGCCGAATAAAACGTGCAAAATATGCGACAAAAGCTTCATTCATCACAAGACGTACCGATACCATATGGTTAGTATTGGACAGAATGGTGCAGAATGTGTGAAGGCAATTGAAAATGCAATCCTCTATCCTTCCTTTCAGCTCACACACGAGGGAGAAGGAAAAACGTTCGAATGCCCGGACTGTGAGAAAACGTTCCCGAACGCCATCTACTTACGGGATCACGTAAATCGCCTTCATAACGCAGCGAAGGCAGCGAAGAAACCCCAGGAACCAGGAGAAAAGGTGCAAAGAAAACGGAACCGATCGCAAATGCAGTCAGCCAAAATAATAGTTCGCCAGACACCTTAATCACGTGTCGTTCGTCCCGGTACGGTGCGCAACCACAAATTCAACCCGTACCCGAATTTACTACGAACTTTTTTTTTTCCTTTTTTTCGATTTGGTGTTTCTATCCAAACGTTGGATGGTAAATTACAGCACCGATACGTTTCATTTTTAACATTAGTGAAAACATTCTTTGGATAAATTCTTCGATATCCATGTGAATATTATAGTATTACTGTCGACGCGATCAACAATGATGATGAGTACCATTTGTAAGGAGTTGTTGTTGTTTTCCATAAAGCGCCATCCGAAATGTAGCGCAGGTTCAACTTAAATTAATCTTTCAATCGACTGTGTATAAGACATAAATGTTTAACCCAGTCACTGGCAACCAAAAAAAACAAATATTCCATGCGACCGGGCTACTCGGGTAGTCAGCGACATATGAGGCTTGCATCTTTTGAATGCGCTATTCAATATCGATGCAATATTCTGATGAAAATTAAATAAACTAATGCAGTTTCTATAACTGTGCATAGATTGGTTGAACTCGCTACCGTTCTTGTGTTACAGCTTTTCAAAGTTTACAGGATTTTTTTGAAAAGAAAAAAATATAAAAAATATTTGGAAATATTAATACATTTGTTTCAATACTTTTCAAAATTTTCACAGAAAAATGGCTGTAATAGTTTTGAGAACTGTATATTACACGTCTAGCATAAATTTTTCAGAATTTTCCAACGACGGATTTACATATAGGAGTTTCCATTTGAATAAAAACCGCCGTCTCATAGTGCAGTCGTCAACTCAAACGACTCAAATAACATGCCCTTTATGGGATCATGGGTTCAAGCCTACAATGGACCCCCCGTCGTAGTATAAGGACATTTGACTTTTATCCGACATCCGTGGTAAAGAATTAAATCTCGAAAACGGTCTATATAGGGCCGGCCATGTCCTTGTTAGGACGTTCCGCCAAATAGAAGAAGAAGAAGAAGACATATGCAGTCATAGCAGATACACGGGGAAGACAAGTGCTATACAGGTACAGGCCCCGGATCCTTGAGATACCACGGTACATGGGTACAGAAAACGGCCGCAAAATAACCGCCACGCGTGTTTCTCTCGAATTTCCCCGCGTAAGTCAAATCTCGTAATTTTCTACCAAAATATCACTTATTTTCGGATTTCGGGAACTACCTGTATTTCAATATGGATGCGCATAACAATGAGTGAATGTTTCTCTCGGATCGATTGATTTGGGTAGACAGAACTTCTAAAACAACTCCTTATTCGGATATAGCAGCAATACCGATTGTAGGAGGTGTACGGTACTATAGTTAGAAAGCGTTTTAGTATACTGGAAGTTAAAAATACATTAACATTGGTGGCTCATTCGTCTGCCGATGGTGACTTGTAAGCAGATTTAGGCCCTCAGTCCGAGTCGGGGTAGATGCGGTTATCTTCAGAATTGCGTGATCGGATTCTTTTTCTGAAAAATAGCACAGCAAATTACCATTACCTATTCGTAAAAATCGGTTCCATTCTAGCGTGCGCTAAAAAAAGGCCATTCCCTTACTTTTTCACGGTTTCTTCCGAGTCCTTGGGTTTAACTTTTTTCGCCGCATTATGCACCCTCTTAATGTGGTCCCGCAGGTAGATTGAGTTGGTGAATGTTTTCGAGCAGTCTTTGCATTCGAACGTATTTCCCTCGTCTTGGTGTGTAATCTGGGAAGGAAGAAAGCACAACAGCGCTTTGAGCGACAGTGGGGCAAGAGAGTGGGAGCTAGAGCACGTTTCCCAATACCAACCATATGGTATCTGTACGTTTTATGGTGGACGAAGCCTTTGCCGCAGATTTCGCACGTTTTCGAGACGAGCTTAAAGTGCACCGTGTGGATGTGTTCGTTGATACTTTTCTGGGCCTTCATTTTCACCGGACAGTATGGACAGCCAACCGTTGCCACCGTGCTGTGGTCCAGGTAGTGGGTAGGAATGTGGCCAACCTTCAGCCCGCACAGATCGCACAGATGCAGTTTGCGCTTGCCCTTTTCGCGCGGATGGCACTGAACGGCTGGGGGCGTCGGATTTAAGCTCATGTCCCAATCGGACGGTCTGTACATCGGCTCCTCAATGTGTAACACTTCGCCGGGTTTGATGTAGTTGGCCGAGTAGTTAAACTCATCGTCACTGCTAAGCTCGATCGTGTCGCAGTGCTGGTTGGCGGCCTCTACTTCCAGTGCGGCTTCCTCAGCCTCCCGCAAGGCCTGTTCTGCGGCGGCCGCCGC
>Merged.11959.1 chr3L:23910666-23910874+chr3L:23910960-23911775+chr3L:23911860-23912047 - complete transcript CDS from 788 to 1123
GTTTACAAACAAAATTCCCACCCATTCGTTCGGGACTCGCCATGGCAGATGCCGTGCCGCAGCAGCAGCAAATGCTGCAAATCTGTCGGTTTTGTCTGTGCGAGAACGAAGAAAATTTAGTCGCTATCGAGGATATACTGATGCTGACGCTCGCCATACAGGACGTGGTACGATTCACGGGCATTCAGATTGATGAGTACAACAAATCAATGTACTGCATGTGTCTGGAGTGTATTGATAAATTGAAAAGCTGTGCCGCCTTCCGGAACACCTGTCTGCGTAATGATGCTCTCTTCCAAGACCTTTGCTCAATAATGAATAAGAGTGGCAAAGAGCTGCAAACGGAACCGGTGGAAATCCCGTCCCATCCCATCGATACCAATAAAATCGTTGAACCCGTCGAAAGCGTTCAAACCCTCGAAACCGTTGAAACGGTAGAATTATCAGACAGCTCTGCATACGAAACGACGGATTGTGACGATGCTTGGCAAGCACCCTTGGTTAAGAAGTCCATCTGCGAACCTGCGCCAAAGCGACGCTACAAAAAACGCAACATCGATTACAGTCTTTACTGTCCCCCGCAGCAGCCCACCGTCTCGTGGAACGCGTTTGCGTACCGGACCACTGTCGAACCGGGGGACGATTTTACTTATTCGGCCAACTACATCACACCGGGGGAAATATCGTACGAGGAGGACGACACGTCCGTCGATTGGGAGAATTGCCGCCTCAATCCAGAGTATCCGCTGATCGCTTACGAACGCCAGCGCGGCATACGGAAGCTGCATATGTGCGATATATGCGGCCTGCTGATGCCACACCTTGCACCCCATATGCTGACGCACGAGGAGGCCCACCTAGCCTGCCCGCACTGTCCGGTGAAGATGAAGCAGAAGACTGGCTTAACGCAGCACATCGAGACGGTGCATCTGAAAACGGTCAAGAAAACGTGCCACCTCTGCGGCAAGGGTTTCGTACACCCTAAAACGTACCGATATCACATGCGTGCCCATCAAGACGCCGGTGAGTCGTTTCAGTGCCCGGTGTGCTCGAAGCAGTTCATGCGCTCGATTAGTCTGGAGGTCCATATAAAGAAAACGCACAGCCTAGTGGCGGCCTCAAAGTAAAGCAGGAATGGCAAGCGGTTGAGAATCGGATAACGCGCACGTGTGCTGCTCATTCTTTTAAATATGGTGATGAAACTGAAAAATTT
>Merged.11990.1 chr3L:23920027-23920540+chr3L:23920639-23920889+chr3L:23920975-23921488+chr3L:23921570-23921796 - complete transcript CDS from 89 to 1114
GCGAATTTGACATTTGCTGCAGCTATCGCACTGTTTGTCAACAAAACGTACTCCTTCGATGTGCTGCAACCGCTGCTGTGTTGCTCGGGATGGCGTCCATCAAGCAGGAAATATCGAACATTTGCCGATTTTGTCTGAACCAGGACGAACAGTATCTCATTCCGATCGTGAAAATGCTGGACGCTTCGCTAACGATCGAGGATGTACAGCGGTTTTCCGGGCTTAAGATAAGCACCGACGGCGACGTAACGTACACGATGTGCCTGGAGTGTACGAACAGTTTGAAAATTTCGGCCAACTTCCGTAACACCTGCCTGAACAATGATACGCTTTTCCATGAGCTAAGTAACGTGCTGGCGGCCAGTGCCGAGAGTGCGTACGACGACACCGTCGAGTATCTGGAAAGCGAGTTCGATGAGGAGGATGAGGAACAAAAGGTGTACGAAGTGCAGGAACAGCAACCGATGGACGTCTACACGACAGAGCAGTGGACCGGACCGTCCAGCCCAAAGAGCGACCCGGACGCGGACGTGCGGTACGAAGAGGAAGAGTACATCCTAGAGGGCACGGAGGGCATGAGTGTGGGCAACAGTGAGGAGGCGCTGGACCAGCTCGACGATTTCCGCTACTCGGCCAACTACATCGAACTCGGTGAACCGATGTCCGATGATGACGGCGTAGACTACATGCTGCTCGAGCGAGACAATGAATCTAGAAAGCGGGATCGAAAATCGAAACGAGATGAGCGAATGCGCGGCAAGCGCAAACTGCACCTGTGCGACTGGTGCGGCATATTCGTGAACCATATACCGAGCCATATACTGATCCACCAGGAGGAAGCCACCTACGGCTGCCCGCACTGTCCGGTGCGGATGAAGCAGAAGGGCAATCTGGCGCAACACATCCAAACGGTGCACCTGAAAACGGTTGGCAAGCGGTGTGAAATATGCGGCAAGGGCTTTATCCATCACAAAACCTACCGATACCACATGCGCATGCATCAGGACGCTGGGGAATCGTTTGAGTGTCAGGTGTGCTCGAAACAATTTGCCCGTTCCTGTGGTTTGGAAGATCATTTTAAAAAGTATCACAGCATAGCAAAAACCTGCTCGAAATGATTCATTCGAGGCGTATGCGAGGTGTGATTTTCTATGCAAATGGACAGAAGGAGTGAAAATGGGTGGATGCGGAAGAGTGCAAACTACAACAACAGGTCGTTTGATAGAGATATGTTTTTTTTAACTCAACCTTAAAAAGAACAGGTACATGTCACTCCATAGGTCCTGTGATGCTCCAACTCGACACGGCTGGGATTGTGGTGGGTCTCATCATGTTTTTTTCAGTTGCTTTACTCGTTAACAAGATCATGGGAATGTTTCCTAGAGTTGCCCTCGTTTAACTGAAAGTTGTGTGGAATTGAAATTCGTCATGATAGCAAAGACGATGGGCCAGAAATTGTACATAGATGCACCTGCATAATTCATACTGTAACTGATTATTTTGTAA
>Merged.12075.1 chr2R:43681740-43682797 - complete transcript CDS from 77 to 661
TCTTAGCGGGAAGCCGTGCTTCGATGCAACGTGGACACCATAATCAGCAGGGGCAGCAGCAGCAGCAGCAGCAGCAGATGGCTTTTCACCAGCAGCAGATGCAACCGGCTGCAGTAACGTTCCAGCAGCAAGCCTCGTATCAGCAGGCACCACAACACCATCACCTTCCCCATATGCAGCAACAGCCGATGGGGTGCATAGTGTTGCCGTCAGGCACGATGCACCAACAACCGCAGCACACCACGTACATGGCTCAACAGCCTGGGCTGCAGCCAAACGCGGGTAATTCCGCCGGTCCCATGTATGTCGGTTCGGCTATGGTCCAGCAAACATCTCCCCAAGCCGGACCGGCCGGCTTTTCGACATCGGCCCAACCACCGGTAGGATATCTGCAAACCACCCAGCACCAGCCATCGATGGCAGCACAGCAGGTACAGCAACGACCTAACTATCAGCCAACCGTGGCAGACTTTGTGGCAGGTAATGCTGTCGCTGCCGGCTACTCTGGTACACATCAACCGTACAAACAGCAACATCAGCAGTCGCAGTCAATGCCATCCTTTCAAGAAGCTCCAACTTCCTCGTACCCGATCCATATGCCGTCGGCACATCATCCGGAAGGCTCAACGTCGGAAGCTCATTATTTCTTCGGTAAGCGAAATTAAACTTTGTCCACTGGTTTCACCAACCACTCACCGACCCACGCGCCAATCACGTTACTGACCGTGATTTATTCGTTTCCATTTCTTCCCACACTCTACCACATACGGTTGTTTCTTGAACGCCGGAATCCAACTGCCCATTGCGCTGGACGGGTAATTTTATTACCAAAGATGCGAACTGCACGATGCCGGTCGTACAACAACAGCAAGCCCCGTCAACGGTGACCGGATGCAGAAACCCGAAGTGTACTGGCTGTAAATCCTTTCGACACAACTAACAGGCCGAGGTTGATCAAAAAGACCCCGCCACAACACAACAAGTGCCTGCTGACCGGTTGAGCAGGAAAATGGGCATCGAATAAATGTGTATATTCTTTTACTGAAAGCATATTAGCG
>Merged.12076.1 chr2R:43681829-43681964+chr2R:43682147-43682791+chr2R:43682953-43683168 - complete transcript CDS from 167 to 964
CGACTGGCTGGGAACATTTCCATTTCAAAGTTCGAACCGTTCGGTCCAGCATTCGCGAAACCTTTTCAAATCCAGAACACCGTCGGTCCATTAGCGTTTTTGCCTTCTTTTTTTGGTCCACAAAGCACACACACACAAATCTTTTTGTCAAATTTTTTACGTGAAACATGAAACAAAATTCCTCTAAGCCCACGACGACAGTTCCGCCATCGAAGGCGGGAAGCCGTGCTTCGATGCAACGTGGACACCATAATCAGCAGGGGCAGCAGCAGCAGCAGCAGCAGCAGATGGCTTTTCACCAGCAGCAGATGCAACCGGCTGCAGTAACGTTCCAGCAGCAAGCCTCGTATCAGCAGGCACCACAACACCATCACCTTCCCCATATGCAGCAACAGCCGATGGGGTGCATAGTGTTGCCGTCAGGCACGATGCACCAACAACCGCAGCACACCACGTACATGGCTCAACAGCCTGGGCTGCAGCCAAACGCGGGTAATTCCGCCGGTCCCATGTATGTCGGTTCGGCTATGGTCCAGCAAACATCTCCCCAAGCCGGACCGGCCGGCTTTTCGACATCGGCCCAACCACCGGTAGGATATCTGCAAACCACCCAGCACCAGCCATCGATGGCAGCACAGCAGGTACAGCAACGACCTAACTATCAGCCAACCGTGGCAGACTTTGTGGCAGGTAATGCTGTCGCTGCCGGCTACTCTGGTACACATCAACCGTACAAACAGCAACATCAGCAGTCGCAGTCAATGCCATCCTTTCAAGAAGCTCCAACTTCCTCGTACCCGATCCATATGCCGTCGGCACATCATCCGGAAGGCTCAACGTCGGAAGCTCATTATTTCTTCGATGCGAACTGCACGATGCCGGTCGTACAACAACAGCAAGCCCCGTCAACGGTGACCGGATGCAGAAACCCGAAGTGTACTGGCTGTAAATCCTTTCGACACAACTAACAGGCCGAGGTTGATCAAAAAGACCCCGC
>Merged.12126.1 chr3L:27222639-27222798+chr3L:27222879-27223187+chr3L:27223257-27223834+chr3L:27239126-27239310+chr3L:27273380-27274304 - complete transcript CDS from 1127 to 2146
CACGCGTGCCGATAAGACGCGCGCCGCCGCTGTCGCTCCCACAGCGTTCGCGTAGCGCAGATCTTTACCTTTTAGTTTGCTTTCCCCCACGACCACGGCGCGGTGGGTCGGCGGGCTGGTTGTAACCGAGCCAAATAGACGGGCCCCGGCTTTGTGTGTGGATATCCTCTTCATATTCGGTCGGCCGGTCGGTTCGATATCATCCCCCGGTGTTTAGTGGTGCCTTGCCCAGGTCTGCAGCAGTTCGCGCGCTTCGCTCCCTAGCAACGGGTCGGGGCGCATGGGCGCCGTTTCCCGCTTTCAACCCCCACCGATGCAACAGGTGTTTGGTGTGCGGCAGAGTGGCTATGATCGGGATATGAGCCGCGCGCACGTAAGTGATAACGGCCGATCGGTGACATAGTGCATAGTGTCTAAATTTATACCACCACCCGCATCACTGCGTTCTGTGGGTTAAAGAGTGCTGTTAGCAGTGCCCAACAAAATAATGGCAAACAACAGGCAACCGTGTGTGTGTGTGTGTGTGTGCGTATGTGCAGAGTGTGTCGTGTAGTGATTAATTCGTAACCCGATAGCATCAAAATAGTTGCATTGGGGATGGTGATGATGGTAATGCTGGTATATCGAAAATAAGTGTAAAGTGCTTTACCCACCCAACCACATCACTCACACGGATCGATTAAAAGTGTGCGTAGAGAAAAGGGCACTCTGTACTGCCGTTGTGTGCTAACACAGTAACGCGTTTCAGTGCTAGTTACAAGAGCGTTACAAAAGCGTTACGACAGTGGCTGCGTACGTGAATTCTTCAGCAAGACGGGCAACGAAATTGATTGAATCAAAACAGAAAGTGCAAGCCATTTAAAGAGCGTTCATCTCGCTTCGTCAACAAACCATCATCACCACCACCACCAAAACAGACCAGTAGATGCCTTTCGAGACTTAACTCATTACCACGCAGCCGGATAGATAGTCAATCCTTGGGGGGAAGACGATCCATTCTGGGTTTGAACCCATGAGACGGGAATGTTATTGAGTTGTTCGAGTTGACGACTATACCACGGGACGGCACTCTCTACACTACACTATATCCTTCTCTTTTCACATTATTTGCACTAGAGCGTGACGTCATGGCTAGTGGGCTGCTGAAGGTGGAGCCTCCCGCCAACAATGGGACGGGGCTGGTCCCGGGACGGTTGTCCCTTAGCAGCGACAACCTGGCGACGGGCAGCCGGCTCGGCAATGGCGAACGGGGCGGCTCCCTCACACCAAACCTTCCCTCGATGGATCGGCTCAGTGCGCCGATACTGACGCGCCGCAAGTTCAGCTTCCCTGCCAACCTGCACTCGACGGCACTGCTCGGGTTCCCCGAGATCGGTCACCGGGATGGCTTCGGCATGGGCGGCTCGTCACTGTCCGCCTCCAGTACCGCACTGTCCGCCCGGAGGCGGCTGAGCAACGTGAGTGACGTCGTGACACGCAAGCTCTCCAGCACGATCGGCTGGAAGCAACCGGTCCTACCGTCCCAGGACATCATCACCCAGGGCAAGTGTCTGTGCGGGCAGTACATTCGGTGCCGGTTGAAGCGATCCGGTGTGTTTAACCGGAAGCTGGGGCTGCAGCGCATCCGGAGCATCGTCGGCACACCTTCGATCCACGTCGTGCGGGAAGTTTTCCCCGCCCTGCTCAGCGTGGGTGAGGAACTGGAGCGTATGTATCCACGCATCTACAACGGTATTGCCCGCCAGCTTACTCGCTTCGGACGGGGGGAGCTCAAAACACCCGAAACCGCCCCGGTACTACTGAGTGCGATCGCGCGCGATCTTTTCAAGGCGGACATTACGTGGGGCAAGGTGGTGTCACTGTTTGCCATTGCCGGCGGGCTTTCGGTGGACTGTGTCCGGCAGGGCCATCCCGACTATCTGCCCAAGCTGGTCGAGGGTGTGGCGGACGTGATCGAGGACGAGCTGGTCACGTGGATATCGGAAAACGGTGGATGGATCGGACTGGCAAACAAGGTGCGACCACCGCAGGAGGAGATCACGTTCACTGGACGATGCTTAGTAGGAGCGAGCTGTGTGATAGGACTATTTATACTCGTCTTTCTGCTAAAGACGCTAGGCTTATATTTATTTCCAAATATATTTTCCTAATTTTATG
>Merged.12126.2 chr3L:27222639-27222798+chr3L:27222879-27223187+chr3L:27223257-27223834+chr3L:27273380-27274304 - complete transcript CDS from 942 to 1961
CACGCGTGCCGATAAGACGCGCGCCGCCGCTGTCGCTCCCACAGCGTTCGCGTAGCGCAGATCTTTACCTTTTAGTTTGCTTTCCCCCACGACCACGGCGCGGTGGGTCGGCGGGCTGGTTGTAACCGAGCCAAATAGACGGGCCCCGGCTTTGTGTGTGGATATCCTCTTCATATTCGGTCGGCCGGTCGGTTCGATATCATCCCCCGGTGTTTAGTGGTGCCTTGCCCAGGTCTGCAGCAGTTCGCGCGCTTCGCTCCCTAGCAACGGGTCGGGGCGCATGGGCGCCGTTTCCCGCTTTCAACCCCCACCGATGCAACAGGTGTTTGGTGTGCGGCAGAGTGGCTATGATCGGGATATGAGCCGCGCGCACGTAAGTGATAACGGCCGATCGGTGACATAGTGCATAGTGTCTAAATTTATACCACCACCCGCATCACTGCGTTCTGTGGGTTAAAGAGTGCTGTTAGCAGTGCCCAACAAAATAATGGCAAACAACAGGCAACCGTGTGTGTGTGTGTGTGTGTGCGTATGTGCAGAGTGTGTCGTGTAGTGATTAATTCGTAACCCGATAGCATCAAAATAGTTGCATTGGGGATGGTGATGATGGTAATGCTGGTATATCGAAAATAAGTGTAAAGTGCTTTACCCACCCAACCACATCACTCACACGGATCGATTAAAAGTGTGCGTAGAGAAAAGGGCACTCTGTACTGCCGTTGTGTGCTAACACAGTAACGCGTTTCAGTGCTAGTTACAAGAGCGTTACAAAAGCGTTACGACAGTGGCTGCGTACGTGAATTCTTCAGCAAGACGGGCAACGAAATTGATTGAATCAAAACAGAAAGTGCAAGCCATTTAAAGAGCGTTCATCTCGCTTCGTCAACAAACCATCATCACCACCACCACCAAAACAGACCAGTAGCACTAGAGCGTGACGTCATGGCTAGTGGGCTGCTGAAGGTGGAGCCTCCCGCCAACAATGGGACGGGGCTGGTCCCGGGACGGTTGTCCCTTAGCAGCGACAACCTGGCGACGGGCAGCCGGCTCGGCAATGGCGAACGGGGCGGCTCCCTCACACCAAACCTTCCCTCGATGGATCGGCTCAGTGCGCCGATACTGACGCGCCGCAAGTTCAGCTTCCCTGCCAACCTGCACTCGACGGCACTGCTCGGGTTCCCCGAGATCGGTCACCGGGATGGCTTCGGCATGGGCGGCTCGTCACTGTCCGCCTCCAGTACCGCACTGTCCGCCCGGAGGCGGCTGAGCAACGTGAGTGACGTCGTGACACGCAAGCTCTCCAGCACGATCGGCTGGAAGCAACCGGTCCTACCGTCCCAGGACATCATCACCCAGGGCAAGTGTCTGTGCGGGCAGTACATTCGGTGCCGGTTGAAGCGATCCGGTGTGTTTAACCGGAAGCTGGGGCTGCAGCGCATCCGGAGCATCGTCGGCACACCTTCGATCCACGTCGTGCGGGAAGTTTTCCCCGCCCTGCTCAGCGTGGGTGAGGAACTGGAGCGTATGTATCCACGCATCTACAACGGTATTGCCCGCCAGCTTACTCGCTTCGGACGGGGGGAGCTCAAAACACCCGAAACCGCCCCGGTACTACTGAGTGCGATCGCGCGCGATCTTTTCAAGGCGGACATTACGTGGGGCAAGGTGGTGTCACTGTTTGCCATTGCCGGCGGGCTTTCGGTGGACTGTGTCCGGCAGGGCCATCCCGACTATCTGCCCAAGCTGGTCGAGGGTGTGGCGGACGTGATCGAGGACGAGCTGGTCACGTGGATATCGGAAAACGGTGGATGGATCGGACTGGCAAACAAGGTGCGACCACCGCAGGAGGAGATCACGTTCACTGGACGATGCTTAGTAGGAGCGAGCTGTGTGATAGGACTATTTATACTCGTCTTTCTGCTAAAGACGCTAGGCTTATATTTATTTCCAAATATATTTTCCTAATTTTATG
>Merged.12126.3 chr3L:27222639-27222798+chr3L:27222879-27223187+chr3L:27223257-27223834+chr3L:27224037-27224076 - complete transcript CDS from 57 to 1076
CGAGAATCTCCCCCCTGATCAATCAATCGACAAGCTGTCGCACTAGAGCGTGACGTCATGGCTAGTGGGCTGCTGAAGGTGGAGCCTCCCGCCAACAATGGGACGGGGCTGGTCCCGGGACGGTTGTCCCTTAGCAGCGACAACCTGGCGACGGGCAGCCGGCTCGGCAATGGCGAACGGGGCGGCTCCCTCACACCAAACCTTCCCTCGATGGATCGGCTCAGTGCGCCGATACTGACGCGCCGCAAGTTCAGCTTCCCTGCCAACCTGCACTCGACGGCACTGCTCGGGTTCCCCGAGATCGGTCACCGGGATGGCTTCGGCATGGGCGGCTCGTCACTGTCCGCCTCCAGTACCGCACTGTCCGCCCGGAGGCGGCTGAGCAACGTGAGTGACGTCGTGACACGCAAGCTCTCCAGCACGATCGGCTGGAAGCAACCGGTCCTACCGTCCCAGGACATCATCACCCAGGGCAAGTGTCTGTGCGGGCAGTACATTCGGTGCCGGTTGAAGCGATCCGGTGTGTTTAACCGGAAGCTGGGGCTGCAGCGCATCCGGAGCATCGTCGGCACACCTTCGATCCACGTCGTGCGGGAAGTTTTCCCCGCCCTGCTCAGCGTGGGTGAGGAACTGGAGCGTATGTATCCACGCATCTACAACGGTATTGCCCGCCAGCTTACTCGCTTCGGACGGGGGGAGCTCAAAACACCCGAAACCGCCCCGGTACTACTGAGTGCGATCGCGCGCGATCTTTTCAAGGCGGACATTACGTGGGGCAAGGTGGTGTCACTGTTTGCCATTGCCGGCGGGCTTTCGGTGGACTGTGTCCGGCAGGGCCATCCCGACTATCTGCCCAAGCTGGTCGAGGGTGTGGCGGACGTGATCGAGGACGAGCTGGTCACGTGGATATCGGAAAACGGTGGATGGATCGGACTGGCAAACAAGGTGCGACCACCGCAGGAGGAGATCACGTTCACTGGACGATGCTTAGTAGGAGCGAGCTGTGTGATAGGACTATTTATACTCGTCTTTCTGCTAAAGACGCTAGGCTTATATTTATTTCCAAATATATTTTCCTAATTTTATG
>Merged.12290.1 chr3L:31654113-31658734+chr3L:31659618-31659840+chr3L:31659919-31660017+chr3L:31660094-31660208+chr3L:31660280-31660521+chr3L:31660590-31660992+chr3L:31664069-31664280 - complete transcript CDS from 102 to 1433
CTGAAGTGTAAAGCGAACAAGAAAAACAACAAGGCGCAATATACGCAACAAGACGGTGCCCCTCGAACGTGCTCCCTCCCCCAAAAAACGTGCCCCGATGTGATGGCAGCGGCACGATACGACGGAAATCGGCCGACGGTCAGCAGAGAGTCGTCCGTGTACAGCATTTCGCTGCACGATAGCCAGAGTGAATTAATTCGTACGTGGCACAGCGACGAGTTTGACGAGGACGAGCAGGTCAAGTGCTCGAAATGTTGCTGCGCCTGCTGTGCACCGTGCTGCACGCGGTTCTGCCTGCCGTTTAGGCGATGCTTCCGGAGCTGCAGCGGGTGCTGCGGCCGGAGCCGTCTCGGCAAGCGTAAGGCGGACGGGCAGCTGGCCAAGGAGCAGACGGCAAAGCTAACGACGGCCAACGAACCGGGCAAGCAAAGCTGCTGGGAGCGGCTGTTCGGTTGCTGCCGGCGGTGCCGCAACTCCAAGACGGCACCGGAATCGACGGCGATCGTGCAGCGTGCACCGGCCGCCGCATCGCAACCCAAGTCGTCGCTGGCGTCCTGCTGGCAGTCGCTCAGCTGCTGTGCTAGCTGTCGCCGGAACAAGTCCCGTGAGCTGGTGCCCCGTTCCTCGATCGATAGTGATCCACCGTCCGAAGATCAGTCTCGATGCCGATCGTGCTGGAGTAGCCTGCTCTGTTGCTGCCGACCGAAGCCGCCCACCGACGGCAAGGGTACGCAGGTCAAGCGCCACAAGATGGAGGAACCGGTCGAGATGGAGACGGTCAAGTGTTGCTTCTGCTTCAAGCGCCAGCGTCCGAAGGTGAAGGCGAAACCGAAAAAGAAAGTCCCGGTGAAGTCGACCTTCAACTGTCTGAGCTGCTGTATGATGTGCTGCAAAAAGAAGGGCGACAACCAGAGCCGCCGGACGAGCAATCTGAGCAAGAAGCAGAGCATTGCGCCCACTATTCCACCGGAGGACTTGCGGCCAAAAATCGATATGTCACTGGTGGAGCACTCCTCTTTAATGCGTGGTGCCATTCCGGTGCTTCCGATCTGTTTGGCGTACTTTTGTTTGTTCCTCAACGTAGTCATACCCGGTTCCGGGACGGTACTGTCCGGTGGGCTGTGTCTGTGCATTGGCAAGCCTCGCTTTTCCCAGCACGACTCAATCAAGGGCCGCATCGGCTCGTTCATCATCAACTGTATCGTGGGCATCTCGCAGTGCTTCACGATCATCTTCTGCGTCGTCGGGTGGGGTTGGGCCATCTGGTGGGGTACGATCATGCTGCGGCTAGCAAGACAACATCGAAAGATACTGGAAATGGAGGCGGCCCAAGAGGAGGGCGAAGAGCAGACGACACTCTCCAACCGGACCGGTGCCTCCAATCCGCCCGTGGCCTTAGTCTCCAAAACACATCGTGACGTCGAGACGGGTCGGTAGGTGTTAAATGAATGAATTTCCCACGGAGAGTGATGTTTTTCTTGCTGGGGAAAGGTTTAACTGCCGTTTTTGTACATTTGCCAAACGGCACGCTGATACACACGGGTGAGCGAACGTAGTGAGGAGGAGCGTGTGTACGGGAACCAACGATTTGGACTGTATTGTAGCAAAGAAATGTTAACACGTTAATGTATGTAAAAAGAGAAAAAAAAAGCTGGGAAAAGGAATACCAAAACCACACACCTCCTCCTTCTCCTAATTTTCCTTTCTCTCCCGTTTTATCCTCTTTTGTTGGAAAAAATACGGTTTTAAATTGGGAAGAATAAAGTAAAGTCTTTTAACTTTTACACAAAAAAAAAAGATAACATACCTGGTTTCCTTTCTTCTCATTTCTTTCGCGAACAATATTCATATAAAAACGTTCGTTCCTTTTTGACATCATCATTCGATACATTTCATTGTTCATCATCATCGTCAGATTATTATTACAATCCGCAAGCATGCTGTTGCCGTCGTTGGACATCCGGTGCTAGTAATCTTCTTTTAAGTTGTTTCCTTGGTTTAATTTTGACCCCACACACGCACGCAAGCACGCTATTTAGGAAACCTCACAGTTCACAATTTACTCCTCTCGTCACCAGCTCAATCATTGTCGCAGCGGCGTTGCTCGTACGCACCAGCCGCCGCCGTGAGCGTATGCATAATGGGATGTATGTATATAGTATGAGAAAAAATATATAATATGATTTTTTGTTTCCTTTTTTTATGTATATAAGTATAGACTCATCATCCTCCTACATCGGTACGCAAACGGGGGTTTTGTATATATATAAATACAGCTCTCTCTCTCTATCTCTCTGTGTGATGGTAATCTTTCGCCCTCTTGCAAGGAATTGTTATGTGTTCTCTCTCCCTCTGTTTCGCCCCTTTTCTGCAAGCTTTTTTAATAGTAGTTTTTGTTTGTTTGTTTTCCAAAAATATCGTACCACGAATGTGTCTACCATCATAATCGATACGAAAAGTTTACAAACGGCTCTACAAAGCAAACTCTTTTCTATAGGCTGCATTTTTCCTTCCTCTGCTTTTCTGGCCTCTTCAAAACGTAACGTTAATGAAGTGCTCGGTGTATGGCTTGCTGCTTGCTGATGCTCCGCAGTGATGTGTAGCAATTGTAGGGGCTTCGTTTCGTGTCCCCCCGCGTTCCAATGTGGCGCTTCACTTTGGAATTGTTAGTTTTGCAGCACGCAAATAATTTCATTTTCGTTACATTCTATAGCCTAAAAATATTATCTTTTCATCAGTTTCATCTGTGTATGCGCCCGGAGTTTACCGATGTTTGCGATGCTTTCCCTTTTGTTTATTCGATTTTATATATTGTTTCCGTTCCGTTCTGGTTCACCACTATCAATATTATCTATATCGCTAGGCTCACCCCGGCTAGGCGCGTTTACATGTGCTAGAGAGGGGGAGCGAAGGCCAAAGTTTTACTTTGGTTGTTATACGACGCCCGCCTAGAGCTTGTTATTTTTTAATCTGCGTTACAAATGATTAATTTTTGCTACGTATATTTTAACGAGTTTTCTTCTCCGATTGTATGTGATAGAAAGCTTTACGAATGACGTGGGAGGGGTGGGGGGGGGGGTGTTGATTACAAATATGTGATCTTCTGCATTTTACCATTAATGTGTGTTCTCTTTTTCTGTCAGCTACAGGCTCTCACAGCGTGTAATATTTTTCATATTACGTACCACACCGCACAGTTTGGGTCGGCTATATGTGTGTGTGCATTGAACGGTTATTATTCCGTTTGGAATTACCATAGATTGTTCGATTGCCAGATGTTTTGAAGGAAATACAACAGACAAAAAAGCCCAAGCATTACGGTTCTATCGAGCAAACACACACTAACACACAAACAACTGCTCTGCAAAGAAACACCCATTAAAAGGATTTTTTGATGGGGGATGTATGCAATCTCAAAAAGGAGGTGAAATCTGTTTTTGCTAATCTGCTAGAAAAAGTGGTGGGTAAGTAGTAGTAGTAGTAGTAGTAGTAGTGGCGGTACAAAAGAACCTTATGAATCCATTCGATTGTTTGTTTGCAACAAAAACCCCGTTTGCTCTCAAATCAAAGGATGCAAACGTGTGTCGCATTCGGTGTGTATGTTTCTGTCTTCGTGCCAGCCGAAGCAAAAGCGAAACTAACGCAAATATACATGATGCACATTATATGAGACGATTATTTGTTACTACATCCTATCGACAAGCTAAAAATCTCCTTCAAATTGAGCGCGTGTTGGGGGGGAATGGGGAGAAAACAAATATTGTGTTCAGAAATCTTCCACCCATTCGCCATTGTTCAGCTTCTGTTTTGTCCAATTAGGCTTTCTTCTTCCGCTGTGCTTTTCTTTGGCTGTAAGTTCAAAGCTGTACACAAAACATTCCTCTCCTTCTTTAATCTCTCCACTAATGTGCTGTACTGTAAGCGAAAGATAGTTTACAAACCACCAAAAGCGGCAATCAATTGCATAGTATAGCATCGTTTGAGAAGAGAAAAGAACGTTACCAAACCCAAGCTTATTTCAGTACAGTAAGTAATCCCTTCGCCCTCTTTCCTTCACCAATTAGAGGTCTATAAAAAATAAGCATTCCACCGTTTGAAAGCTAACCATTACTCTTGCCTTTTGTAAAGCCTTCGCAGTGGGTCCAAAACATCATCATCCTCCAAAATAGCCAGCATCAAAAGGGGTACGGACACAACATCGTCTGGTAATTTCCACTTTCACCGCTGTGACTAGAATATTTCTTCTCTCGGTATGCATTATTACGATGTGTGGCGCAGAAATAGAATGTAGAGTAGGTGAAAAACAATAAATTATACAATTTGTAGGTATGAGAGCGTAAGCAGGATGATTTCTAGTAGTTATGCAAGTAGTAGTTCCTTTCCAAAGCATTTTTTGTAAAATATGCCATCGGTTTTTGTTAACGCTTCTAAACGTAGCCGAACGAGTGAACCGAATTTTTCCTCTATCATGTGATGTGAAACGATCTAGCATGAGAAAAAGTAGTATAGTATGTGGTTTACCACTTTTAAAAATAGCTACTTTTGCCTGATTTTGCTGCAGGAAAGTATGATGATTGGAATTGGCAATAAATGCCCTCATACTTGTGTTTTACTACCTTTTTATGTACACAGTTAACCAATCGCTAGATGATGATCTAAAACTTAAAGTTGATCGTTCCTTTACGGTTAGATGAGAGCTACATTAGTCGGAAGAAATGTTTAGATAGATAGATGGATAGCTAAGATAGCTAGAGTACGAGTTAAATTAAAATCTTATGCGGGAAAAACGCTCTGCCTCACTTTTCCTACCCTTTTCTAAGTCAATTTTCGTTTCCTTTTTTCTAGTAAGGAAAAATGTTCTAATCATGTGACCAAATACTTATATCATCTCGCTTTTTTTTGCATCGCTTCTATGAAAGGCAGCTTCGCGGGTGTCAGTAATAAAACGATTCTAATCATATATATAAAAAAACGCTCACTCGATTTGCCTCGCTCTAATATCACTTTGAATAAGTTTACAGCTGTTTCTGTTGGTGGCGCTGACACCGTTTTTGCAAACCGCTCGCCTCTAGTAAGCCTCTCGCTCTCGTATGCCACCCCGTAACTCCCTTAACTCACATACATAATTTGCTCGATCTGCTCCTTACCCGACGACCCTAGCTAGCTGGCAAGCTATTCATTGCTAGCTTTTCTTTCGACCACCCGAACAAACTACGGGCCACTATAACGTAAGATACAAGTAGAACAATAAAACGGTTACGCGGTTACAACGTTAGCAGTAAAAAGTAACGGAAACTTAATCGTAAAAAGGGTATAGCTATATGCTAGTGCTCTTACAGTGTAGTATTGCAATAAATAAGCATTTGCACTTGGGACTGCTTCTTTGCTGTCGCATTACTTTGCCAGTTGTGAAGCCGAACGAAAAAGGGGCGTGAAAGACACTAAACGATATTGTACACATTCAAAACACGGTTCCTTTTTGTCATGAAGCGTAGATACTTTCGTCGAACTTTGACGAACCTATAGTACAAGGATCATCCCCATTAGACTCGTATCGATCCCAACGCTTAAGCCATCGTCGTCGCGTTGTAGGCTTACTTGAAACGAGACAAACGTTCAGGGTATAGGTTCACATCCTAAAACACAACCACATATACAGAGACACACTGTAAACGCACACAGACACACAGCGTCCTCAAATGCTTCGATAAATACCAAGCACAATGCACTAAACGCACTACACAACAACACACGCGCACACACCGGAAAACGGACGGAATTGATTACGAAAAAACGGAATTCAAAACCCGGAACGGAAATGTGTACTCTGCTACTGTAAGTTGCTCCAGGTTGAACGATCGTGCGTTGGAACGATGATTGTACTTGTACGAGTTCGCGATCGCCCGGCATCATCGA
>Merged.12290.2 chr3L:31654113-31658734+chr3L:31659618-31659840+chr3L:31659919-31660017+chr3L:31660094-31660208+chr3L:31660280-31660521+chr3L:31660590-31660992+chr3L:31663636-31663880 - complete transcript CDS from 783 to 1466
CAACAAGTCGTTGGGCTTCAAGTTCGGTGTTCGGTCGTGGCGATCGTGTGGGTTGTCCCCTTGGATGGTTTAACGAGCCCAAAAATAGGATTAATCGTTTCGTGAGCCTACTATTGAACGTGTGCCTTAGGAATTGTGAGGAGTGGAGTCCTATTTTTGGAGGCAAATCAAATACGTTTCAGCAAAAGCGCTTAACTGGAGAGCTCAAGCTATCGATTGGAAGGAATTATTTGTGTTGATTGAAGCGACGAGTTTGACGAGGACGAGCAGGTCAAGTGCTCGAAATGTTGCTGCGCCTGCTGTGCACCGTGCTGCACGCGGTTCTGCCTGCCGTTTAGGCGATGCTTCCGGAGCTGCAGCGGGTGCTGCGGCCGGAGCCGTCTCGGCAAGCGTAAGGCGGACGGGCAGCTGGCCAAGGAGCAGACGGCAAAGCTAACGACGGCCAACGAACCGGGCAAGCAAAGCTGCTGGGAGCGGCTGTTCGGTTGCTGCCGGCGGTGCCGCAACTCCAAGACGGCACCGGAATCGACGGCGATCGTGCAGCGTGCACCGGCCGCCGCATCGCAACCCAAGTCGTCGCTGGCGTCCTGCTGGCAGTCGCTCAGCTGCTGTGCTAGCTGTCGCCGGAACAAGTCCCGTGAGCTGGTGCCCCGTTCCTCGATCGATAGTGATCCACCGTCCGAAGATCAGTCTCGATGCCGATCGTGCTGGAGTAGCCTGCTCTGTTGCTGCCGACCGAAGCCGCCCACCGACGGCAAGGGTACGCAGGTCAAGCGCCACAAGATGGAGGAACCGGTCGAGATGGAGACGGTCAAGTGTTGCTTCTGCTTCAAGCGCCAGCGTCCGAAGGTGAAGGCGAAACCGAAAAAGAAAGTCCCGGTGAAGTCGACCTTCAACTGTCTGAGCTGCTGTATGATGTGCTGCAAAAAGAAGGGCGACAACCAGAGCCGCCGGACGAGCAATCTGAGCAAGAAGCAGAGCATTGCGCCCACTATTCCACCGGAGGACTTGCGGCCAAAAATCGATATGTCACTGGTGGAGCACTCCTCTTTAATGCGTGGTGCCATTCCGGTGCTTCCGATCTGTTTGGCGTACTTTTGTTTGTTCCTCAACGTAGTCATACCCGGTTCCGGGACGGTACTGTCCGGTGGGCTGTGTCTGTGCATTGGCAAGCCTCGCTTTTCCCAGCACGACTCAATCAAGGGCCGCATCGGCTCGTTCATCATCAACTGTATCGTGGGCATCTCGCAGTGCTTCACGATCATCTTCTGCGTCGTCGGGTGGGGTTGGGCCATCTGGTGGGGTACGATCATGCTGCGGCTAGCAAGACAACATCGAAAGATACTGGAAATGGAGGCGGCCCAAGAGGAGGGCGAAGAGCAGACGACACTCTCCAACCGGACCGGTGCCTCCAATCCGCCCGTGGCCTTAGTCTCCAAAACACATCGTGACGTCGAGACGGGTCGGTAGGTGTTAAATGAATGAATTTCCCACGGAGAGTGATGTTTTTCTTGCTGGGGAAAGGTTTAACTGCCGTTTTTGTACATTTGCCAAACGGCACGCTGATACACACGGGTGAGCGAACGTAGTGAGGAGGAGCGTGTGTACGGGAACCAACGATTTGGACTGTATTGTAGCAAAGAAATGTTAACACGTTAATGTATGTAAAAAGAGAAAAAAAAAGCTGGGAAAAGGAATACCAAAACCACACACCTCCTCCTTCTCCTAATTTTCCTTTCTCTCCCGTTTTATCCTCTTTTGTTGGAAAAAATACGGTTTTAAATTGGGAAGAATAAAGTAAAGTCTTTTAACTTTTACACAAAAAAAAAAGATAACATACCTGGTTTCCTTTCTTCTCATTTCTTTCGCGAACAATATTCATATAAAAACGTTCGTTCCTTTTTGACATCATCATTCGATACATTTCATTGTTCATCATCATCGTCAGATTATTATTACAATCCGCAAGCATGCTGTTGCCGTCGTTGGACATCCGGTGCTAGTAATCTTCTTTTAAGTTGTTTCCTTGGTTTAATTTTGACCCCACACACGCACGCAAGCACGCTATTTAGGAAACCTCACAGTTCACAATTTACTCCTCTCGTCACCAGCTCAATCATTGTCGCAGCGGCGTTGCTCGTACGCACCAGCCGCCGCCGTGAGCGTATGCATAATGGGATGTATGTATATAGTATGAGAAAAAATATATAATATGATTTTTTGTTTCCTTTTTTTATGTATATAAGTATAGACTCATCATCCTCCTACATCGGTACGCAAACGGGGGTTTTGTATATATATAAATACAGCTCTCTCTCTCTATCTCTCTGTGTGATGGTAATCTTTCGCCCTCTTGCAAGGAATTGTTATGTGTTCTCTCTCCCTCTGTTTCGCCCCTTTTCTGCAAGCTTTTTTAATAGTAGTTTTTGTTTGTTTGTTTTCCAAAAATATCGTACCACGAATGTGTCTACCATCATAATCGATACGAAAAGTTTACAAACGGCTCTACAAAGCAAACTCTTTTCTATAGGCTGCATTTTTCCTTCCTCTGCTTTTCTGGCCTCTTCAAAACGTAACGTTAATGAAGTGCTCGGTGTATGGCTTGCTGCTTGCTGATGCTCCGCAGTGATGTGTAGCAATTGTAGGGGCTTCGTTTCGTGTCCCCCCGCGTTCCAATGTGGCGCTTCACTTTGGAATTGTTAGTTTTGCAGCACGCAAATAATTTCATTTTCGTTACATTCTATAGCCTAAAAATATTATCTTTTCATCAGTTTCATCTGTGTATGCGCCCGGAGTTTACCGATGTTTGCGATGCTTTCCCTTTTGTTTATTCGATTTTATATATTGTTTCCGTTCCGTTCTGGTTCACCACTATCAATATTATCTATATCGCTAGGCTCACCCCGGCTAGGCGCGTTTACATGTGCTAGAGAGGGGGAGCGAAGGCCAAAGTTTTACTTTGGTTGTTATACGACGCCCGCCTAGAGCTTGTTATTTTTTAATCTGCGTTACAAATGATTAATTTTTGCTACGTATATTTTAACGAGTTTTCTTCTCCGATTGTATGTGATAGAAAGCTTTACGAATGACGTGGGAGGGGTGGGGGGGGGGGTGTTGATTACAAATATGTGATCTTCTGCATTTTACCATTAATGTGTGTTCTCTTTTTCTGTCAGCTACAGGCTCTCACAGCGTGTAATATTTTTCATATTACGTACCACACCGCACAGTTTGGGTCGGCTATATGTGTGTGTGCATTGAACGGTTATTATTCCGTTTGGAATTACCATAGATTGTTCGATTGCCAGATGTTTTGAAGGAAATACAACAGACAAAAAAGCCCAAGCATTACGGTTCTATCGAGCAAACACACACTAACACACAAACAACTGCTCTGCAAAGAAACACCCATTAAAAGGATTTTTTGATGGGGGATGTATGCAATCTCAAAAAGGAGGTGAAATCTGTTTTTGCTAATCTGCTAGAAAAAGTGGTGGGTAAGTAGTAGTAGTAGTAGTAGTAGTAGTGGCGGTACAAAAGAACCTTATGAATCCATTCGATTGTTTGTTTGCAACAAAAACCCCGTTTGCTCTCAAATCAAAGGATGCAAACGTGTGTCGCATTCGGTGTGTATGTTTCTGTCTTCGTGCCAGCCGAAGCAAAAGCGAAACTAACGCAAATATACATGATGCACATTATATGAGACGATTATTTGTTACTACATCCTATCGACAAGCTAAAAATCTCCTTCAAATTGAGCGCGTGTTGGGGGGGAATGGGGAGAAAACAAATATTGTGTTCAGAAATCTTCCACCCATTCGCCATTGTTCAGCTTCTGTTTTGTCCAATTAGGCTTTCTTCTTCCGCTGTGCTTTTCTTTGGCTGTAAGTTCAAAGCTGTACACAAAACATTCCTCTCCTTCTTTAATCTCTCCACTAATGTGCTGTACTGTAAGCGAAAGATAGTTTACAAACCACCAAAAGCGGCAATCAATTGCATAGTATAGCATCGTTTGAGAAGAGAAAAGAACGTTACCAAACCCAAGCTTATTTCAGTACAGTAAGTAATCCCTTCGCCCTCTTTCCTTCACCAATTAGAGGTCTATAAAAAATAAGCATTCCACCGTTTGAAAGCTAACCATTACTCTTGCCTTTTGTAAAGCCTTCGCAGTGGGTCCAAAACATCATCATCCTCCAAAATAGCCAGCATCAAAAGGGGTACGGACACAACATCGTCTGGTAATTTCCACTTTCACCGCTGTGACTAGAATATTTCTTCTCTCGGTATGCATTATTACGATGTGTGGCGCAGAAATAGAATGTAGAGTAGGTGAAAAACAATAAATTATACAATTTGTAGGTATGAGAGCGTAAGCAGGATGATTTCTAGTAGTTATGCAAGTAGTAGTTCCTTTCCAAAGCATTTTTTGTAAAATATGCCATCGGTTTTTGTTAACGCTTCTAAACGTAGCCGAACGAGTGAACCGAATTTTTCCTCTATCATGTGATGTGAAACGATCTAGCATGAGAAAAAGTAGTATAGTATGTGGTTTACCACTTTTAAAAATAGCTACTTTTGCCTGATTTTGCTGCAGGAAAGTATGATGATTGGAATTGGCAATAAATGCCCTCATACTTGTGTTTTACTACCTTTTTATGTACACAGTTAACCAATCGCTAGATGATGATCTAAAACTTAAAGTTGATCGTTCCTTTACGGTTAGATGAGAGCTACATTAGTCGGAAGAAATGTTTAGATAGATAGATGGATAGCTAAGATAGCTAGAGTACGAGTTAAATTAAAATCTTATGCGGGAAAAACGCTCTGCCTCACTTTTCCTACCCTTTTCTAAGTCAATTTTCGTTTCCTTTTTTCTAGTAAGGAAAAATGTTCTAATCATGTGACCAAATACTTATATCATCTCGCTTTTTTTTGCATCGCTTCTATGAAAGGCAGCTTCGCGGGTGTCAGTAATAAAACGATTCTAATCATATATATAAAAAAACGCTCACTCGATTTGCCTCGCTCTAATATCACTTTGAATAAGTTTACAGCTGTTTCTGTTGGTGGCGCTGACACCGTTTTTGCAAACCGCTCGCCTCTAGTAAGCCTCTCGCTCTCGTATGCCACCCCGTAACTCCCTTAACTCACATACATAATTTGCTCGATCTGCTCCTTACCCGACGACCCTAGCTAGCTGGCAAGCTATTCATTGCTAGCTTTTCTTTCGACCACCCGAACAAACTACGGGCCACTATAACGTAAGATACAAGTAGAACAATAAAACGGTTACGCGGTTACAACGTTAGCAGTAAAAAGTAACGGAAACTTAATCGTAAAAAGGGTATAGCTATATGCTAGTGCTCTTACAGTGTAGTATTGCAATAAATAAGCATTTGCACTTGGGACTGCTTCTTTGCTGTCGCATTACTTTGCCAGTTGTGAAGCCGAACGAAAAAGGGGCGTGAAAGACACTAAACGATATTGTACACATTCAAAACACGGTTCCTTTTTGTCATGAAGCGTAGATACTTTCGTCGAACTTTGACGAACCTATAGTACAAGGATCATCCCCATTAGACTCGTATCGATCCCAACGCTTAAGCCATCGTCGTCGCGTTGTAGGCTTACTTGAAACGAGACAAACGTTCAGGGTATAGGTTCACATCCTAAAACACAACCACATATACAGAGACACACTGTAAACGCACACAGACACACAGCGTCCTCAAATGCTTCGATAAATACCAAGCACAATGCACTAAACGCACTACACAACAACACACGCGCACACACCGGAAAACGGACGGAATTGATTACGAAAAAACGGAATTCAAAACCCGGAACGGAAATGTGTACTCTGCTACTGTAAGTTGCTCCAGGTTGAACGATCGTGCGTTGGAACGATGATTGTACTTGTACGAGTTCGCGATCGCCCGGCATCATCGA
>Merged.12294.1 chr3L:32039646-32040664 + complete transcript CDS from 169 to 669
TCCTAGACATATCTTACACAAATAAACACTAAAACAAGAGATATAAACCTAAGCCATAACGATGCCGTCATCACAAACTGTCACGGGATGATTAATCACAAAACAAGCGCAATCAATAAGCAGCACAAGCTAGTTCGGTCCATAAAAAAAACCCCTTTTGCTCCAAACAATGGCCAAACCAATCCTGGGCAATCTCGAACCGTACAGCCTCGGCGACAGCATCAACAACTACCTGGCCCGGCTGGACGCGTACTTTGAGCTGAACGGCATTGGTGACGATAAAAAAACGGCCCACCTGCTACTGGTCGGCGGTGCGACACTGTACGAGCTGGCCAGCAAGCTGTGCTCACCGAAGAGCCCCAACTCGTTAGCGTACGATCGGCTGGCCCATCTGCTGCGCGGACACCTCGAACCGGTCGTCAATGTGGTAGTGGAGCGGTACAAGTTTCGCAATCTGTTCCAGCAGCGTGACGAACCCATCGGGCAGTACATCGTGAAGCTGCGCACGGCGGCACTGAGCTGCGATTTCAACTCCTTTCTGGAGGATGCACTGCGCGATCAGCTGGTGGTGGGTGTTGCTGATCAGGAGTTAAGGAATCGGTTGCTGCTGGAACCGTTTCTCGATTACATGTCGGCGTGCATCATCGCACAGGCCTGGGATGTGTTGAAATAGCGATGGAGGATGAGGCGAGTGTGCCGTTTGGCAATCAAAAACCGTGCTGCCAAGAGTGTGTTCCCAAGTAATTTATTATATATTAATAGTTAAGAATTGTGATTGTTATCAAGCGTTTGTAAAATGAGTGGAAAATAGGAGATAAAATGTATTTAAAAAGATGTGTTTGTGTTTGTAAATAAAAGTGCAGTATTTAAATGAATGTGTGTTGGGATGAATTTATAACCAAACACCAACACAGCAGTCTCTAACTTCCCACGTACGCGGCTCTATTTATCTATTTATTTTCCTGCGTTGCGTAACCCTTTGTTCAGACCTTTCAAACATTATTTCTAAAGCGGCTTTA
>Merged.12301.1 chr3L:32192799-32193893 - complete transcript CDS from 568 to 879
CTCCGATGATGATTCATTGTTCAAATTGGAATTAAGATAAGACTCTCAAAATAGCATTCTAGCCGGCCAAATCTTTAATTGAGCAGGCAAAGAATCATAAATCTTCCATCGAGTCCTCGACCTCCGCTCAATATACCCTAAATCTCAGTTGTCATTCACTCTCTCTCTCTCCAATAACGCCGCTTTCACGACACGTAGTTGCCGTATGTAATTGGTGACTCATTCATCAGCGAGACATAATAAATCTCGCATTAATTCACCCTCCAAGCAAGTAAGCTACCACAGATTCGGTGCTTTGCCACGGTTCAACAGTGCCCCTGGATGACGATGACTCGGTAAGCTCCTACCAGCAGCTGTTATACTTATCACCAAACCAATTCCAGCACCTCTTGGCCTTTGATTGGCTCCCAGCTCGCTATTAGAGGCTTTAGGCAGTCCGATAAGATACTCTTCCGTTCCGTTGCGCTATCGAATCGATAAAAAAGGCACGAACGCTCCAGTGCGTCGAGCTAAAAACGCCCCAGTCCCAGTGTTACAGCGTAAACGTCGTGCATTAGAGCGCTACATTATGAGATCGTTCGTGTTATTGGCAGTGCTGGTCGGAGTTGTTGGCCTTTGCCAAGTGGTGGTACAAGCCTCCGGACACCAACACCATGCCGGCGTTGCGGGTGCATCGCTGTCGGGCAGCTTCATGCAGCTGGACGAAGTGAAGGCACTGCACCCGAAGCATCTGCAATTACTCAAGCGCGCGGTGAAAGCGTTCGAGGGTACCATCGACCAATCGAAGCTCGATCCGGCCGGCAAGGAGGCGGTAAAACGGATGGCGCTGGAGCAGTTTATGGGCCGGCTGGCTGAAAAGAAACGCAAAGCACACGGTCACTAGGGCAGTGCAAGTGGTGGAACGAACAAACGCGCACTGGTATATAGGCCGGCTTTAAGTGTCGTTTAAAGTAAGCATCGGCGCTTTTGCGCTGGAAGAGCTTTTGTGCAACGTGAAACAAAATCAATTGCAAAAGTGTTTGAAGTAAGAGGCGGTGAAAAATTGAACCTTTTTTCAATAAAAGGAATATTCAAAGAGCTTAAATCCAAACCAAA
>Merged.12307.1 chr3L:32305160-32305797 + complete transcript CDS from 259 to 576
GAAGGTCTCAATAACGAGGTCTTAATACCGACAGCTAATCTAATCTGTGTACGCTTCATTTCCTAACTTCCAGTGTGTGAAACAGTTTTATTGCATACCATGGATAAGATATTGCTAGTAAAATGCTGAACCCGACTCAGGAACGGTTTATAAATACCCTGCTGTAGGGCCAATGTAACTTCATAATCAGACAAACGGGAGAGAAATCGCTAAAACACACCCATTACGCAGTGCAATCAATCCCTCCACAGCCACAACGATGAAAGCCGTCCCAGTGCTGTTGCTGCTGCTCGTTGCTGCCGTCTGCTCGCTTGCCGACGAACAAGCTGCCGCACCGAAAAGCGTCACCATCCCGAAGGCCCCCCTAACGGTCGACTTTGCTGCGCTCGCGAAGGACAGTGCCCTCACCAAGGAGCGGCTGGAACAGTTCCGCCAGGCGGTGGAAGCGTTCAAGAGCAAGATCGATGCGACGCGCATGAACACGGCCCACCGGGAAGCGATCAAGAAGGAAGCCCTGACCCGGCTGGCGGAGCGTATCGCAAAGCTGAAGCAACAGGTGCAGAAAAAGCCGGTCGCATAAGGCTGCCGGGGCTGTAGTTTTGGTCGAATAAAAACAGTATTCTTAAAGTGATAACAGC
>Merged.12327.2 chr3L:32332849-32335817+chr3L:32335903-32336637 - complete transcript CDS from 447 to 1409
TTCGGACATTGCAGTTTACCAAATCGTTCATTTGAGCGAAATTATAAATTATAAAATTAGGCTGATAAATAATGGTAACAAATAGCAAAACTTCATGAAATAATGGTCGACCTAATCGTACACATAAAAAAAAAACACTAACTCGGTGCTTATTAACCAATAAAAAGGAAGAAGACCAAAGCAGAAAGTAACAATCGATCATGCAAATGTTAGCATAATCAGCTGCTGCTAGACCAGTAAATGACGACAATATCGACCAATCCTTTGCCGACCAATTACAGTATAGTTTTTCGTCTTCTCTGTTTCCTGTTTTATGATTTTGTTAGATTTTATTCTGTTACCCTTTAAGTTTTCCCGTTTGTTTATTTTCTTTCCCGTAACACACGTTTGTTAACGTTTAGCATTACGTTAGTGTGATAGTTACCGTGCAAGAGCCCCTTTTAACGTATGGCCAAATGTTTGTTTCTCGTTCTCCCGCCAGGCGGTACAATCGTAGGCGCACCGTTCGGCGGCTACGCTCCGTTCGGCCATCCGCCGTCAGCAGTGCTGCCGCCGCCCAGGCACGCCGCCTTCTATCCGCAACCGATTCTCTACTGGGGCTACCCGAGCCCGCCGGTTTCGCCCACGACGTACTACAGTGCGGCCCCGCCCGGTACGCCGCACCATCTCGGACCACCGCCGCCGGGCCATCAAGCGGCGGGCATTCCCGCCCACAGTCACGCACAGCCCACAATGCTTGCGCTCAGCCCCGATCAGCGAAGCCCGCAGCGGAGCGCTAATCAAACCGTTTCGCTCGTAACACTGCCCCCGAGAGCGGCCGCGGGCACTGCGGGCAGCCCTTCCAGCGGTGAATCGTCCTCATCCTCTCCACCGCTGCTGTCGCCCACCGGCTCCTCCATTGCCACGTCGGGCGGCGGCTGCTCCAGCTCCGGCTCGGTGACGAGCGTTTCGTCTGGCACGGCTCAGCGGCACGGCGCCGGCACGATCCGCACTTCACCACCGCCAACCACTCCGCTACTCAGCCTACCGCTTGCCGCGTCTCAGCCGCTAGCGATCCCAGCGGCGGTCACTACCCCGACGGCTGGTGGGCTTGCCGGTGCGTACCCCGGCTCACAGCTCTCCCCGATACAGGCGATGGCACCGCCGCCACCACCGTCGGTTCACTTTCCGCACGCTTCCCTGATGGGAACGGCCAGTCCGCCGGGCACTGCCGCCGGTACGGCTTTCTACGACCCCCATCCGCACCTATCCCACCACCACCATCATCCTTCCCACCATCACCATCATCATCATCATCCGCACCATGCGCCCCATCTGACGCACCATCATCATGATAAGCTGGTAACGACGGCTCCCAGCATTCTGACACCATCGCTCATCCCGAACCAGTACGTGGAGCTGTTTATAGTTTAAGTATTGGCAGGGCAATAACATTCCTACTCGAACTCGAAACAAACTACCTACAACAACAAAAAATGCAGCAAAAACCATTCCAGTTGGTTTAAGACGCGTTAAGAGGACGCGCAGATAGCAATGTTAGATTTTATTCGCATTACTCGAAGAGACGTCGCAAAACAACGGATGTCCTTAACGTTTTTGATCGGCGCTGCGAGAAAAGAATCAGCGTATTAGAATTTTAACCGAGAGAGATACACCTATATTGCTTTCGGCCAATGTGCGGCGGAGTTGTAAATGCGCTTCATTCCCTTCGAGCAGCTCGATCATTATCCTAACCAAGACAAGCAAATCAAAGTTAGTAAGGTAAGCTTAGTGAGGACAACTGTCCCTGTAGGTTGTACATTTTAAGCTAGAATCTGAAGAGAGGGACACAAAACACAGAGACAACCGTGTCAACCGAGTACTCTACCAGACAGTCGTTATATACAAAATAAAAGAGCTGTATTTAATTCCTAAAGATGCGGGTGCATCAACTGCAACAGCAACCTGCAACCAATTGCTCAGTACCGACGCTCAATGCTAGGGAGAATGAATTAGAGGAAAACAGAAGGCTGATTGGGTGTGTGAGACGTGAATAGTAGAAATTTGAAAAGGGGAATCGCGATATATTATATTGCACATGGTGCAATAATGAGAACAGCTTTGCTGGAAAGGAATGCCAACCATATTGCGTGAGATGTGTAAAGGAAATGCCGTGTTCGGCCAAGGGCTGAACGGATCAGATATTTTGTAATTTATTTGTTAATGTTTTTTTCTCCTTTCGTCATGTGTGTTTTGTGAGTTTGTGTTATTTTTGAAATTTTTTTTTTTTATCGAGAGTATATATGTTTATTTTTAGTTTGTTGTCTAGGTTGTTCCATATTACCATTTGTTAGAAAATGTTGCCTTTTCCCACGTCCCCATTACCACCATTCCGCTTGAACGTTGTTATATTCGTCATGTTTATTGTTCTTCCTATTCTCATTTGTCACATGCGTAACCGTATTTAATCTGCCTAGAGCTACCCATTGGGATATTATCACACACATAAAGAAAGCTAAGACGAAACGTTGTATGCGAGATAGTACCGACAGCTCTTGTTAGCGTGTTAAAAGAAGATATTGAGTTTTTGTTGTAGCGTACTTTACTTTTACGAACAAACCACAAAGTTTTCATGTGTTGCAAGTTGGATAATGTTGTGTGGTGAAGGCAAAGTAGAGCCTTGTTTTTATCATACCATGTTGACCAATTTCAAGGAGCCTTCTTTTTCGTGTTATTGGCTCCAGAGTTGTTAGTTAGCGTAGAAACAACAACCCCTTTAGTTTATTCATTAGAATATTCAGTGCAATCAGCGATCGACCGACCAGCGATCGAGCTCGTGTTACTTACCAAGCACCAAGTTGCGTATGAGTTAATGATATTTTCCACCTCCACACAACGAGTGTGGTGTGCTGTAATGTATAAATGTAGTTAATATTTTTTTTCAATTTTTATCATCATTTTGTAAAAAAAATCAACAAAAAACCAATTCACGTTTACAAGCGTTATCTTCCAATCGTTCCTTTTGTAAACGAGAACGGTAGTGTCAGCACCATCCTAAGCGAATGGCAATGAGAGAGCATTTATCGATATTGTTAGCCAACTTGTTTTGCCCTTACTTAAATGTTATCACTTTACCATCAAAGCGCACGATATACTGCCGGCACGATAGATATGGCACGCTGGCCGATGGATAGTTAAAAACATAAAAAAAACAGCAGGAATATGCTGCCGCTGCAGTCTCTGAACAATCTCTTCCTTTTTGTAATCATTTGCTCAATTCAAGTTCCAGAGGTGGTATCGAGTTTCTGCGGCATTCTGCTGCAATAAGCAATAATGGGGGAAGCCATTTGAATGGGGAGCAAAAGAGAGAACGAGAGAATGAAATAATAAAAAAATAACCCGAAAACAATATAATCCTTGCGTGATAAGCAGAAACGATTAGGATTTCAAAGTGTTCAAAATGAAGAATGTTAGGTAGGGATGCAAAATGGCTCGATGCGTTAGGCAAGATCAGAAGAAGAAGAAGAAAAAAACAAACGTAGGATCGGGCGTCAATGTGCATTCCATAGAATAGGCGACTATTTAGTTGAAAATTTCAATAAACTAACCATTGCAAAGTAAATTGAGAGTTTTGAGTTGATTTGGTAAATTTGAGACAATTTTTTTGTAGATAATATCACATATCAAGCTATCTGAGGCTTTTTGGCGAAACATTGGAATATGCA
>Merged.12352.1 chr3L:32510026-32511796 - complete transcript CDS from 233 to 1597
AAAAAACAAGCTCCGAGGTAGTGGTCTAGTGGCCTCATGCAATACCCGAACAGGGCCCACACCACGGAAAGGGTCGAGGACCGGCACAAATCAATCGCGTGCCGTGGTGTAGTCCAATCGCTCGAACGGACGCGCACCATCGTCTTGACGCACCTGCATTGCTTAATGCACTACACACCTCGTAACGGAAGAGGTTTCGCGAAGCTCTCACGCAGTACCGTCCCGCCCTCGCAATGATCTGTACGGACGACTGCACCTGCAGCCTGTGCCGGGAGTTGCGCGGCTACAAGCTGAAAGTGAAACCAAACAAAGCGACCGACCAGCGCCCCCCACCGTACGGAGCCGACGCCGGAAGCCACCAGCAGTCAAAGTACTGCAAAAACTCCAAACTAACGCGCAACGATAACTTCATTCTGCGACGACGCACCTCGAACGACTACCCGGCTCGTTCGCCGGACGGTCGGCAGGCGTCCCTCAGCGTTCTGCCAACGGGTGATGATGAAGATCCGTACGATCCAGAGCCTGGCTATACGCAACAGGTACAACAGCAGCAGCAGCAGCAGCAACAACACCACCAGGGACACCGGGATCCTCGGTACGGTCCCGGCCAGAACGGCAATCGCATGAAGAAGGCCCAAAGCTACAACGAAATACCGAGCGTAGGGAATGGTGGCGGCCGGCCCCGGTATCACCCGGCCGCCCTCAGCTCCAAGATGATCAAGAGCACCAACAACCTGACGGAAGAGGACGATTACTACAGCTATCTGCCACCGTCGCCGCCGCCCCCCGTCACGGCCGGCGGCCCACCGGTGAAGAACAAAATCGAAAAGCAGAAAGACCACAAAGTCATCATCTACTTCGGCGACTCGATCGCGCACCGGAAGAGCGAAAAGACGCGCCCGGCACCGCCACCGCCGACCGGTACGCCACCGCCGCCGAAGGTCAGCGAGCTGAACGTGTTTCACGCCCAGCGGCTGTGCGAGGAGACGGCCGAGATGCTGCAGCAGCGCAGCAGCGGCGGAAGCAGCAGCAGCGCCGGCAGCAGCAGCAACGGCAGCCGGCCAACCGTACGTGACGCGCTGGAAAAGAAACCCGAACCGGGCGGGGGTGGCAAGCCGGGGAAGGAGTTCATGCTGCAGCTCAAGTCCGTGCTGGAGGAAAAGAATCGCGGAGTGGCGTCGAGCGATGCGCCCGTGGGTGGCGTAACCGTACCGATCGGGCCGGACCAGGACGGGCCAGGTCGGGCGAGTGAAGAACCAAAGCACAAGCGTACGGCGCCACCACACACGCAGGTGGTGGAGATACGGCGCGTGGATAAGACGGTGGCGACGGCCGACGGTGTAACGGACGCGTCGCTGCCGTCGTTCGTCGAGAGCGTCATTAACGGTGTGATCAACATCAAGATCGAGGAAAGCTTCAAGGTGGCGTCGGACATTGTGCAGGCCGTGTTCGAGGATGGTGGACCCGACGGTGGTGCAGCGGAGTATGGTTACGACGATGATGACGTTGGCGATCCGTTCGATTGGAGCTTCGTGCAGAACTGGAGAGCACGGTACAGTGGTTTTTGCCAGCGATCGATTGCTAGATCATATGTCATATGAATAAGTTTGAAGTCTCTATTAGATATCTCGACGATCTTTCAAGAAGTTGTTACATTTGGAAATAGAGAAAAGGAATAGGAATTTCTCAATATTCTAATTGAACAAGATATTGGGTCCGTTGTTATCATATGTCATAAGAATAATTTTGAAGTTTCTATTGGACATCTCCA
>Merged.12355.1 chr3L:32796645-32797034+chr3L:32797100-32798235 - complete transcript CDS from 115 to 930
GACCGACTTCCTGTAGGCTCTCGGGGGGCAACTCTCCCATGCAACTCCTCACACAACCACATCAAATCACAGTAACCTTTGCGTGACGGCGAAATTGTTCCTTCTCGTCTTCGAAATGTCATCCGACAGTTTAGTTCGTCCCGGTCTGACGACGCCCTTTACCGGCAGCCTGCCCGAGATCAAGCTGCGCCTGCGCAAGAAAGTGCCGAAGCTGACCGCGAACGATGTCCGGCGGGCCCGCATTCCGTACTACGAAGCGATCGCCAGCGAGCTGTACGAGGCCGGGTACGTGCATGCCGCCTTCCTGCTGCTGCATCTGATCGAGTACGAGGACGGGTACGTTGGGCGGACGTCTTACGCGGCGGTCGAGAGCCGTCGGCTACGAAACGATGAACAGCTGCTCAACTATTTGGGCGATGCGCTGGCGGCGGCAGAGGGCTGGAAGACCCGGCAGCAGTACGAGCGGGAGGTGGCCGAGCTGCTCGCCATTGCGCGCCATTTCGGACCGGATCCGGAGAAGCGATGGCTGGTGGGGCAATTTTTTCGCATCGCACTCGATCGCTGTGCGGATTGTAGCCCGCGGGAGCGTGTCAGGGCGCAATCGATGGTTAGATATTACTATGGGAAGTTTTTAATCGACCAGAGACGGCACCTGGAAGCGATGAAGCTGTTGGAGCAGGCGGATGGTGATCTGGAACACGCTTGTCCGGGAGTCCGGGACGGTTGGAGCACGCTGGAGGAGGATGGCGAACCGCTGTCGATCGCCATTAACACGTTGCTGTTTGTGAGTAATCGCAGCCTGGCGGAGGAGATGGCGAACTCGCCCACGTGGATGGTGGAGCAGTACGTAAGGGACGCTCACATGGCAGCTCTGAAAAGTCAGTACAAAGTTATAAGAAGATTTGCAGATGTAATGAGGGAATCGTTGCTCTAAAATGTCTCTGTTTTTTTGCAGCTCGGAAAGCATCGATCATTGCTCAGTCCTACCAAGCGTACGGTGAGTTCCTGTGCGCAAAAGGATGCCTCGAGGAGTCGCTGGAGATGTACAGGAACGCACTGCAGCAGGCAGAGCTGGACGGTGAGCTGCCAGATTTGGCCGTCTCCGTCGCTCTAGCGCAGGCTAAATCGTACCATCTACTTGGTCAAACGGTAAAGCGTGAAGCAATGCTGGCCCGTGTCGATCGTATGACAAAGCCCACCGAGAACTCGCTAAGCCGTGCCCATTATCTTCTCACTGCCGCGACCCTGCAGCAGCAAGACGCCAAGGAAGATCCGCTCAAAATGACCGCGCTGCTGCAGAGTCTCCAGCAGGCGGCATCGGTGTTCGAGCAGTTTCGCCAGCGTGACAAATCACTCGAGGCACGCTGTCTCGAGGGACTGCTGCGCGCGGAACCGCTGTTTACAGAGTATGCCACTCTGGTCCCGGCCGCCATTAGCACTTCCGATGAGGCACTTTACCGCGTGATTGATCAGGTCGGCTTCTGAGACGAATTTTGAAGAACCTCGGGGGTGACTTCCCACTGCTA
>Merged.12402.1 chr3L:33168135-33169782 + complete transcript CDS from 548 to 1024
GTCTATTGTTATATTTAACCTTGTAAGGGTAATATAGCCAATCTTTTTACGCAGCGAACCATTACTCAAATGTATTTGTTTGTATGTATCCTCGCAAGCGTGAAAAGATGAAGTCAGACCCTAACAGTGTCGATTATTTTAACTACAGTAACTCTGTATACCTTTAATGCAGCAATCTAATCACTTCGTTTTTACCCCCAGTCAAATGGGATGTGTTCTTTCAGCAAACTAATTGAAGAACAAGACAAAGGGTATTATTTTTGTAATGTTATTTTCTTGTTTGTAAAGATCTATCATCTCCTTGAGCTTCACACGGTGGAGCGATATATAAGACATTGCAATTTACTCACAGACAGTGCAGTGTAAAACAGCCAGTCAATGATATCGGACGTGAAGACATAGCAATAGTGGCAATGTGTCAATCATTTACGTGTACTAGTAAAAAACTGGTCAAACTACGATAGTTAAAAAACCGATACGATTTGAATAAGTGCAAAATGGCCAACTTGGATAGACGACAATCGTTATGTTTAAATTTAGGATTTTTTATGTTATATTTTATTTCCGCCGAATGTTTGGATAGTTTAAAAACAAGACCATCTGTTTATGATAGCAGTGATCGCTGGAAAGCGATTGATACATCCGGATCGAGCTTGTATACACCTGAATATTATGATGGGCTAGATAAATATAAGAAGGATTTTATAACATCAAACAACGATGACAAATATAGCCCGTTTTATTCAAGTAAAACACATCAGGGGTACTGTAAGTTTATACTTTTTTCATGTATTACGTGTATACATATTTTTAATTATTGTTTATTTATTTTGTTTCTCACAGCTCCGTTCAGTAGTGGATCCCATTATTCGTCCTTGGGATACGATCGAAGGCCTATTTACAGTTCTGGTCGCCCATTGGATTATGGTTTACAGGATTACGAAAACGCATACAACAATGGCTATCAGACACATGGATTCGGTTTGAATCCACTCTATGGAACTAACGTAAGGGATGCATACAACTAATATGTTGCATTAAATAAATATTTTCCAATTTATTTCACTATTAATTACAGGACCTTACCAAATCTGTGTGGATTCCCGTTGCAGGAGCAGCGTTGTTAGGTATAGCGGCTGCACTGGCTGCAAACCCTGTACTTCTGCATTTGGGTGTTAGTGCAGGAAAACGGAAACGTAGGAGCTATTCAGTCAATGCGCATCATTTGGCATACAGAGCTCAGCCCTCGACAGACGATAAAGGACAATGAGATATAGTTGTATTTTATAAGATCCCTCATGTAGTGTTAACTATGTAGCTGCTATATGTAACGGGTGCGATGCACTTTTAATGAAACAGTGCAATAAAGCTAGTTTATCGATTTTTACAAATTCCAACATGGTAAAGCGATCCTTACTTACTTACTTATCCGGCGTTACAACCGCTTTGCGGTCTTGGTTTGCCTCAGGAGTGTCCGAAACCGCTCACGGTCTCGCGTCTTCGTCTGCCAGTCCGTTACGCCGGCCTTAATGGAGGACGCCTCCACGCCATCTTCACTATCAAAGCGATCCTTACGTCCAGCAAAGCAATGCAAGGGTGTTATCGCTGTAATTACACCTGTTTCTAGCTACGTTCGAATCTCGTGCCG
>Merged.12470.1 chr3L:30602194-30604333 + complete transcript CDS from 312 to 686
ATGCTTACCACAGTCAACATGGAGCTGTTCAACGTGTTTTCCACGCTGAGGGGGCTAGTTGTTCAGAGCAATAATATAACATCACTATCTGGCCAGTTGTATCACGACACTTTGGAGACTCTTTCGTTTGATGGAAACAAATTGAAGCATCTAGATCTGTGCGGTTGGTATGTGCCTTCATTGAATACACTCTCAATTGCTGCCAATGAGCTTTCCACGGTGCCGGAATGCATACACAGTTGGACACGTGTAACGAGCCTCTTCCTGAGCCAGAATAAGTTGACGAAATTCAGCATCGAAAGTGTAGCGTGTATGAATAACTTAACATGGCTAGAGCTACAATGCAACCAGTTAACTGAAATCACGTTGAATAGTGCACGCTTCCCCGCAAAGCTAGAGTTAATTGACATTCGCACAAATAATCTTACATCGCTTGATATTTCGTTCATACCGGCACAAGCGTTAGATGTTAATGTGGAATATAATTTAATTTCGCGCTTCGATGTGAACAACACCTCCCAAAATGTGACAAGTTTAAGAATGCTAGGAAATCCAGTTGATTGCTCATGGAGTTCGCTTTTAGATCGATCGTACAGCGGATGTAACAGGAGTGATGCAAGTATTCGTTTGCGCGATCATCATGTGAAACTATGCAATACAGACCATTTGAGAAAGAATCTTTTTTATTGAACAAAAATAAATCGAATTGCACACATCGGAGTAATGTTCCAGAGCAGTGATGTCACACTCGTTATGCATTGCAGTTAAAAATATTGGCGCGGGTCGCAGTTCCGCTGCGGGGATTGGGAAGGTTGCATAGGCTATAGCCTGAGTAGATGAAGACCACCACACAATGCATTCGTATTCCAGAAACGGTCGAACAAGAGCACATTAAACCGTCTTGATGCACTGGGGGTCATGGAGCGCACGCGTCATGTTTCCAATTAGATATTTCAATACAAAGCTAACCAACTGTTCAAAAAGCTTTAATGTTACAAAATGGGTGAAAATATGAGAAGATCGTTATTAGGGTGCCGCCACTTGTACTATAACATATGTTTCCCTTAATACATGTTTCCCGAGAGCCGTATGTTTGACATGTTTGTTCTAGGGCCTTAATTTCTTTTCCTTTTGTTATCATAATCACGAGCATTTTTTTATGCGAGACTATGCAAAATTTAAAAACAAATTAAATTGTTATTAATATAATAAATCAATGAAGGATGTAGTTTTTTGTTGTTGCTATCTTTTTGCTAGTAAACAATGTGCATGTTAAGAGTTTCTGTCGTATGAAAAGTGGTAGCTAATTTAAAAAATAATGTATAAATGTCAAGTAGATTTCATATTTTCAAGCTGTTCAAAATTTCAGTTGATTTATTTCTCTCCTCTCGAAGACGTCTCATGAATTTTACATTTACTATTACCCAAAAGAAGAAACCTAAAACAAAGAAAAAAACACCAAACAAGATATATATATATTGTTTCCGCCCTGAATTTAAAAAGGGCAGAGTAGGGACCGGATTTGTGCTACGTAGAAAAACGGCAACCTAGCAAAACTGACCCAGAAGTGTCTCTGCAATCGTTGTGTGGTTGTTAACGTGTGAAGCAGATAATCAGATAAAGCTCGGTGCACGCACTACGTCACCCACGATGCGGGATTGCGGATGAGCGTTGATGCACCACCGTTGTTCCGTGGGCGAGATGGTTTGGCTATAAAGTAGTATGCAATAAAATGCAGAATTATCATTTTCTCCGGCTCTCTCTTTCTCTTTCTCTTTCTCTCTTTCTTTTTCTCTCTTTCTCTTTCTCTCGCTTTTTTTTACATTCGCCGTGTTGCACTGAAGGAGTGATTTTGTAAGTTTAGTGGTTTTATATTTTCGTGTTTTTTGTCGTTTTTGCCTGCTCGCTTGGTATATTTTCACCCGCTTGTGGAAGGGGTTGGTTTTATTAAATTTAATGATTTTTTTATGTGTTCGAAGTTTTGTGTTTGTTTGCGTGGTGGATTTTATTACCCATCCATTTCATTCTTTCGTCCGGCGGTGGTGTAAGGTTTACTGATTGTTTTATGATTGATGAATTGCAAGCGTGTATTTTTTTAAATTTAGGCACGCTGGTGCTAGAAAAGAAGAATTGAAAGAGA
>Merged.12481.1 chr3L:33569434-33572379+chr3L:33622840-33623000+chr3L:33623753-33631666+chr3L:33672383-33673897 + complete transcript CDS from 2096 to 3163
CTTGACGAGGCTAGTAGGGTGTTCAAACGGTCCGATAAGCGCGCGTCATGGCCAAAGCGGCCTCCCAGGGTGGTCACACTTACCCCCTACTGAGCAGCAGCAGCAGCAGCAGCAGCAGCAGCAGCAACACCAGCAGCAGCAGCAGCAGCAGCAACACCAGAACCAGTAGCAGCGTACTATTATTAGTTCACTAAGGTGCCCTCCATTCCCGCTGAAAGCAAGCAAACGAAATTCCCCGTGTGCCGAGATTCCCGTGACGCGTCCGCTAGTGATCGATTCAAACTATTTCCACTACTCTTCCCCCATGAAAAAAACAAAGCTCCCACAAAACGGGGGACTGTGAAAACGTATGAAGGAAAAAAAAAAACAACTAGAAAGAAAGAAAATAGGAAAAATAAACGGTGAAAAAGAAGTGTTGTTATTGCCTAAGTAAGCGTTGTTTGTTGTTGCAAAAGGATAACTAGATCGCAGCAGGCTGGTGAGACGAGCTGACGACAGTGTTGTACAGTCTGTGTGTGAGTGTGTGTGTACGTGCGTTATGCACGCAAACCTTGTGGAGCTGTGGTGAAAGTGTCTACCGCAAAAACTACAATTCACGCGAAAAAACTCTCGAAGTGACGAAAGCAAACCAAAGCAAAAGAAACAAGGCCATTCCCGTTGTGACAAAGCTGCACGGCTCCCAGCGTTAGTGCTCGCACACTGTCTGTCGTTGCGTGATATCGATCCCGAAACGGCAAACAGGCTGGTGGTCACCGGCCTCCTGCCTTGCCGTAATCTGTAATTATCTCGGCAAAGCGTGTTGAGTGCTGAACCGCGCGACATTTCGCCTGTGACGTCCGCGGGTCCATGTGTGTGAGTGTGTGTGTGTGTGGCTCCTGCTAAAGCGTGTGCATGTGTTAGAGTGTGTGTGTCTGTGTGCAAGCAAGTTTCCTATGCGTGCGTGTCCTTCAGGTGCAGTGAACGTGCAATGAATCGTGCCAACGGTTGGGACAGCAACCGTTACGACCTCACACGACCCGAAGCACGCCCGTGTTGCAGTGTTGTGCCAGCAGCCAGCAAAACTACTAGCCACCCTTACCCAGCACCACACCTTCGTGCGTGTGGCGGTGTGTGAAAGCGCACCGAGTCAAGGGTTGAGCCGTTTATCGTTCTCCAGTGCGAGTGAGGTTGTGGTTGTTTTCCATTGCTTTGGAGCTCGAGACTAGATCCTAGCGGGTTGATCGAAGATTCCCAGGCAGACAGTAGAACGAGTGTGTGTGAGAGAGAGAAAGAGTGCATGTGAAGAAGAGTGTACCCTACTGTTGCTCGTTCCGGTCGCGTCGGTGTGCTATGCACGCTGTCGGCTGCTAGTGTGTGACGTGCGTGAGCGTGCAAGTGTGCTCCATTAACCCCAGTGCGCCCCTTTCAGACATCCGACCTCTCGTCGCGTTCGATTTCGGGACTGTCGTGGTGCGGCATCCCACGGGAATGGTTGCCGTGCGAAGGTAAAAAACCCTGCCGAGCGAGTGGTAGCGAGTTCCTATTCTGCAGCAACTCCGGACGGTACGGACACTGCGGCGCAAGAGGGAGAGCAAGCGGACCATAGCGGACATTGTCTTCGACCTTTTTGAATTTCTTTGCGAAGCGTTTCGTGACTGGGACTTTCAAACGGCCCCCGTTGACCTATACGCACATATACACATTTACACACACGCGGCAGCACACGCGCCCGGCAGAACCTGCTAAAGACCTGTTGAATATCGGTAGCTTGTGGCAATAGAACCATTGGCAGGAGGTGTTCGTGTCTGGATCCATCACCGACACACACATACACACAAACAAACACACACATACAAAACATACACACACGGGCTACACGGTGAGCCTGCACGGACAGGTCCCAAAGGTCCCGGAAGTACCACCCGGACGCGACGCGGCACACAAAAAGAATCATCCATCTAGCTCGGCATCCTCGTGCAGCCTCCAGCCGCCCCCCTCCCCCCTCGCATTACCCCAAGAACACTGCCCCCTTCCCCAGCGGGTTCGTGCGTGTGTGTCCCCCCCTCGGCTAGTTTGCGTTTGCGAGTGGGCGTGTGTGGCAGCAGCAGTGGTGAAAAATGATCCGACCGATACTACCGATCCTGGCGTACATGAGCGTACTCTCGAGTACGTACTCGCTGCACATGGCACGCGATGCCTACATCAAGCCACCGCCGCCGCCCCCGCCCGCCCAGCTGCTCGACGAGCTGGACGACATGTCGGAGCTGCTGGCCGAGAACGGGGTCGACCTGATGCGGCCGCTCATGGGCACGGTACACCAGAAAACACACGCCGGAACTGGCACCGGCGGCGGCGGTGGCGGCGGTGGCAGTGGAAGCATCATCAGCATCGGCAGCAGCAGCAATGGTGCGGTGGCGCTCGGCACCATCAACCACGTGGCGAGCAATGAGCTGCCGGAGCTGAGCCCGCCGCCCGCCCATCTGCCGGCGGCGATGCGCCACGGTCCGATCGGGCCGCTGGTCGGGCAGCCGCCGCGCGGCCTGCAGGAGCTGTTCGGCGTGCAGACCAACTTCGACATACGCGCAGCGCAGCAGCAGCTGTCCCACGGTGGGCCGAACGGGGTGGCCGCCTCCTTCGACCTCAACCAGTCCGCCTCCGCCAGTGGTATGGACGATCGGGATGATGATAATCGTGTCGGTGGTGGTGGTGGTGGTGGTGATGACATCAACGGAACTGGTGCTGGTGGTGGTGGGGGTGTTGGACAGGGAAACGGTAATCTGCAGCGATCGGCAGCTAGCAGCAAGCGTGCGTCACCGACCGGCAGCCGCAACAAGATGATGGCCGACTCCGGCCAAGATGGCGGCGGCGGCAGCAGTAGTGGTCTGCCCTCGATCCCGCACGGCATCGCGAACCAGATGATGCTGCGCAGTACGCGCGGCCAGCGGCAGTACGATGTACCGCAGATCGAATGTCCACCCGCGATGGATGGTATGGAGCGCTTTGCCTGTCCCACGCCAGATCGGCAGGGCCGGTACCGATGTATAGACGATCACGTGCTGTGCGACGGTTTCATCGACTGTCCTGAGGGCGAAGACGAGGACAGACAGGCCTGCATGTTCTACAAAACGACGAAAGCGCATCTCGACGTATTAGCGGACGCCTTATTGAGATGGGCTCGTGGCCGTTAAACTGTACATTTCACATAGCTCTTGCAAAGACACGCTGTACTAGTGCTAGTTTGAGAAAGTGTAAAGTGAAAGAGGAAGAGAAAGCGACAGAGACAAGTGTTTATGTAAGCAAAGCAAAAAGCAAACAGACAGGACAGGAAAGGGAGAAACATTACAGACGAAACCACAACACAGTTTCAGGCACACGTCGTAACAGATGATATTTTACATTACGAAAGCAGAAGAAGAAATAAAACATCCACCAACGAAATAAAAAAAAAACCCAAAAGGCACAATGCCCCGGCAAAAGTGACAGTCCAATAGAGGGGATGAGAAAAAAAACATACCGTACTACGAAAAGGATAGGGCAGCAAATGAGTGCGGAGAAATCGTTACACGTTCTCTCACATCCTTACCAAGCAAACAGGCGTTGCGTTGTAAGAGTGGCAAAGAAAAGAAAAAAAGTTAATGTTGTAAAAATAGGTTTGAAGCAAATCTGTACATAATTGAAAAAGAGAAATCGAGCAAACGCAACGCAATGTCACTGCAACATGTTCATAACCCTTTGCCGGGCAGCAAGCAAAACAAAAAAAGAACAAAACACTTCTACAGGCCAGGACGAAACAACTGCACTAAGATGTGAAGGGAAGTAAAGTAGGGAGGGAAAACAAAAACAAGTCAAAACTCAAAGACAGCAGAAGACAGAGAAATCTTACTATATATATATACATAGATCTATATACAAAACATATATTTACCTACTAAGAAATTAGTGTGTAAAAACAAAACATCGGCACAGATAAACAGCATCATTCCGTACTTCATATGATGAGTGTGGAGCAGTGCAGGAATGAATGTGAAATCTAATGGCTGAGCGAATTTAATTCGATGTGAAGGCTGTTGACGAACGTTGACTGTGTATGGCCCGGCCGATGACGATGTGGGAGTCGGATGAGCGAGTGTACATTGCAAAGGTGGATTGTTATACGAAGCGTTTGTGGAGGAAAAGGGTCTGCAGGTGTGCTAAAGCAGTGCGGAAAGTCCAGTAGCACGAGATACGAAAGCCAATACAAAGATAAGCCGTCAAAGCAAAGCAAAAACCAAAACGGAATATGTAGGAAAAAGAGACGAAAAGGTTGAAGAAGCAAACCAATACTATTAAATTGAGAAACAAAAACCCTTCAACACACGCTACACACGTTTCACACATTTTCACACACACACAAACCAGAACACGTTCAAACACTACACTCAAACATTGATACAGATCATGTAGGTAAATAGGTGTATGAAATGTATGTACATTCTTTTCTTCTACACTGTAAAAATAACAACAATAACAACAACAACAATCAAAAAAACTGTAAACAGCCCCCAACCAGTATCCAGCAAATAGTGTAACCAGAAAAAGCGACTTTTAGTTTAGTGCGTGAGCGCGTTTTCGGTTAAGTGTATCCCTTGTCATGTCTAAATTGTTTAAGCCCATCGTTTGGTTGCACGATTCATTTCCGGTTGTTTTTTTTTGCATCCAACGTAAATCCCATTGTGGAACAGAGAGCGAGATAAAAACAAGCCATTTCACGTGTAACCCAACAGCTCAACCAAACAACCTATTGCATACGTTTTATCTAAGGGATACACATGTCCACCTAAAACCATCCTCGTGTTTCAACCTCAAACACACATACACATACACATACACATACACACAAACACATCACAAGAACATCGTCATCATCACACGGACACTTGAGGAGGAAAACTATTCTCATGGACAAGGCAGCTATATTATTGTATAGATAAGTCAGGAGTTTAAGAAACCAACCAATAAGAGCAACACAAACAAGTAAAACTCTTTAACTAGATCCTTATAGTGCTAGATACCGTTGCCGGTGTAAGTGAACGATACAAGGAGGCTACAGCCCGGCCCAAACCCCCGGCGAGAGTAGTGAGCTGTTGGTGGTTTGGCTCGAAACAGAAAGGCCGAGGCCGTCCGCACGAAACCATATACACACACACATACGAACGCCCGGAGCGGGAGCATGAAGTGTACCAGAGCTAACGGAAAACAATGAAGAGCAACTAAAACACACACACACACACACACAAACAAACAACTATGACTGAATGATATCAATATTTCTAATCGACCATCAGTGAAAACGCACGCGCGTACACCCACACGTACACTGGAAAATAATGCTTATGTTGTTTTTTTTTTACTTGTTTTGGTTTGATTTTTTACTTGTTATGCTATTTGAGCGTAGCGTGAGATTCTTCTTTATTTATCAAATCAAATTCTGGAAAAAGTGTTTTTGTTAATTTCATTTACTCTCAACACTGAAGTTTTTAAATGATTTGGTTTTTGCTTATGTCCTTGTATTTTATTTTAAATTTATTTATTTATTTTTATTTATAATTAATTAAAACGCATTAAACAGCAAACACATGTGTACGTGCTTGTGCAAGTGTGTGCGCGTGCATGCGTGTGTGTGTGTGTGCCGACGCACATGTAAATCAGCGAAAAGCAACAATTCCACTAAACGTTAGGGTTAAAGAGTTCGTATCCGAACAATTGAACATACCGGGCACATCTTACCAATACACCCCTGCCCCTCCCCTATGGGTTGTAGACACACATAGTGCGAACGTCAATTCTATGTGTTCAACGCATACGCCGCAATTATGATTGTTTACCCAAAAGCGAGCGAACCGTAAGGCTCCCCTTTCCTAGGTTGATTTTGGGTTAGTTACAAGCCTACTAGCCCCACCCGATCCCTCCCTCACTGCATGTACATTGAGCCAAGCATATAGAATCATGCGGATATGATACAGCTTTCATAAAGCGCCTGTAAAACCGAATGCCAGCAAACCCCCGACAGCTAGCTCTCCCGGGGAGAGAGGTGAACAGTGTTTCAAAACGTTTTTACCCGCTTGTTTGTGGCACATTCAAACGCACACAGGACGATAGAGAAGAGAAGAAGTAACAAAAAAAACGAAACTAAAAACATATATTTCTTAAAACCATCAACCACTGTGTACACATGTCATCCACTCCTAGGTTACGAGAGCAAAGAAAAAAAAGAAAGAGAGCGAACAAGTGGAGAGAGAGAAAAACGAAGAAATTAAGTAAAACAGAAAACCAAACGAACTTTACAAAAATCACGCTCACCAAAGCATTACTTATAAATGTCTATTTGCACAATATTATCTAGACACACATACACCAACACACACACACACATTCAAACCAAACAAGAACAAATTATTAAACAGTAAATATTGACGATAGAGAACCATGGCACACTGTGGTTCACAGACACAGTTGCGGTGCGAAGGACTAAAGCAGGCAAAAGCGAAATAGATGCCCTTGAGAAAAACGATGCAGCAAACCAAAGGGACAATGCACCCGCCACTGTCCAGTATCATCTGTTCTCTCTGTCTCTCCCCCCTAACACTAATACTGCAGAAGTTACAAAGTCACACTACAAAAGCTAGACCGATAGGATGCATAGGGCTTTGGTGTAACGGCGACAGGAGCGCGAGCCCATCGGCACTGCAGGAGCAAACAGGCACAACGAGCACGAGCCAGTGGTCGCAGAACGCAGAACAAACGGCTCAAGTATTGAACGGCAGCACATCAACGCGTCGAATCCAGGTGTGCCGTGCGCGTCCGTACAGTGTGAACAAGTGAACAGAAAGGCTGCGTCCGGAGGGAGTGCATCAGCCGCGCGCAGCCAAAGTGTCAGTGATTGCGACGGGAGCGACAAAAACAGCAACAACTCAACCCATCAGCACCATCACCAGCGCCAGTGGTGATAATACGTCAAACGTTTCCAAGTGTAGCGCTACACACGGGTGTGTTGTGATGAAACGTTGCGCAGCGCGGCAACAGTAGCGACAAAACAGTTTGCTAGCTTAAGAGAGTATTTGGGTTAACTATTTTAATCTACCTATGAATTAAGTTGCGGTTGAGAAGCGTTTTGATTTAGTCGTTAAACCTCGTTAAAACATGCAAACGCACGAGCAAATGTTGAACGCTGCGAATTCATTCCACTGATGTGTCTTAAGTCAATGCCTGAACAAAACCAAAACACATACGCCTACGGTCCCATTCGCCATTCACTCACTCACACCGCATTCGCTGTCCCATATCATCTTCTGTTATTTGCATTTACGGCATTACAGCAGCAGCAAGAGAAGGGGGGAGAAAAATATTACAACAAATCACATTCCACTCACTCTCATTCCACCTGCACCTGAATGTTCTCTTGTTTTACTGTAACTGTCTATGGTTTTGCCTTCTCGTTTCACTCTTGTATCTTATGTCTGTCTGTCTCTTTCTCGTTGCAAAACAAAAAATCACATTGTATGTTGCTGTTATCGATGTTGTTACTGTTGGTTGCATGAGGCATAGAAGGAGTTACTGCGAAGGTAGGAGAAACTGCGTCCTTTTTCTTCAATGTGGCTCACTAAATTGTTCCCCAATTTTTTTTTGTTTTGTTTTGTTTCATTGCGTTATTGTTTTTTGTTTAAGTTCTTCTAAAGAACCGTATCAATTGATAAAACTGCTCTAGCGACCGTGGCCTGCCTTGATTGTTGCGTTAGCCCTTTTGGACGCCATTGGAGCAACAACCACCAAAACGAACAAAAAATAAAGTCCGGCAGCATGATGAAACATCATTCTCGAGTGTGTATATCAGTCACACGTCTCGCCGGCTTTTGGAAAACTCTAGCGCATCTAGCTAGGTGCATAGGGGAGACAGAAGCAAACAAACAACGTGATTTCATTGCTTGGGAGCCCATACTGACCCGTGTGGATTGTTTTTGTGTTTGTTGTTTTAGTTTGGTCAGATAACCTGAGTGTGCTTCTGTGGAAGGAGATGAAAACGGAACCAGCTTCTGCGCAAGCGCATTAGTCATTGTACAGTGGATTACTGCTGTACCAAACAAAAGGATTACCATATTCTTTTTTGTTTGTCTAGCTGGTTCCTCTGGTCTCCCTCGAAGTGAAAAATCATGAAAGAATGATTAAGCAAATAAAACAAGTAAAAATTATAATGAAAAGACTGACTTAGTAGACCCGCAGTTGAACGCGCAACACACCTACCCCGCTAATTCGCGAACACACAACACTCATGTGGGGGAGGGAAAAAAGAGAAATAGAGAGAGAGAGAGAGAGCAACCGAAAGCGATGAAAAAACAATGTAGCTAGCCAGAGTATAAACAATAACCCATTATCTACCGTGGGTGTTTTTTAAAGCTCATCACTATTAAGTATTTAGCAAAAAACAGGAGGGGTCGAGTGCATGCTGGCAACACAGGAGACGGCGGGCAGGTTCGTCGTCTACGCTGCGCACATGCAATCACGCTGCCCCGGGCCTGATGCACGCTTCAACCTTGCAAGCATCCGAGAGTATTAGATGGGGAGGGCTAAAAAATGCAACCCCCATCAATTCATGCATCGCGCCTGCACCCTCAGCACTCAGCAATCATAGCAATAACGTTTGATCTCGTTGCGTGCGTTAATGAAGCGCGTTTGTGGATTTATTTTTTTGTTTTTTTTTTCGATGGACTGCGTTCCCTGAGACACAGCTTAACAGGTGACCTTCAACTCGAACGACGATGGGACGTTAGAGTTATTTATTGATGGGCGCCTTTGCAGCCAACTGTGGTCGCAAAGTAACGGCATGAGAGATGAAAAACAACCAAACACATCTCTCATTTTGTCGCTTTGCACGATGGGCTCCCAAACAATGAACACACATAGGAGGGGGGGGAGAAGAGGAAACGAATCACCAGAAGACTGGGTAAACATTAAAAGTAAATGATTAACGTTTAAAAACAAAACACGGGAAAATAACATGCATTGAAACACAAAACGAGAACGGGAACTACGTACGTTTAACTGTGTCTAATAAGGAGGAGAAAAAAACACTGCAGGAGAAGGTTGGGAAACACGTTCTCCTGTTTCGTTTTTGAATGGAAATATTTGTTATATATTGACAGTACGGCAATGCTACTGATATCAGCGCAAAAGTGATTAAAACACGGTGTAAAGGGGAAAAACCAACCATTTCAATGCGGACACAGAAAAAACACACACACAAACACACAAAATAAAAGCGAAAAAAGGAGAAAGTAAGCTGCAACTAAAAAAAACACAGAAATAAAAAAAACACACAAGCCAAAGGCAACCTACAATCATCGATACTTAAGTAGCCCTTTTAAGTGTCAAACAAGCGCAAAACAAAACGAACAAAAACTGATGCAACAATGTGAATGCGGTGAAAGTAGAGGAAAACAAAACGCGAACGTTACTAAAACACTAAAAGCCCATGTAAAAACTGGATGTGTTTGTGTGCAACGGTCGCGAACAAAAGGGTGAAGCAAGACAAAAAAAAACTAACTAACAAAAGGCCTAAGCTAACAAGAACAAAACACACACACAATTGCATACACATTGGAGGCTTGTCAACAAAATGAAGCACACAAACACACCCCTAAAACGGTTCGCAAACAAGCAGCAAAAAACAAAAACAATGTAAATGCGAGATACGAGATAACAAGAGGATAGCAAAAGATGAGAGGACAATTGTTGCAATGGTGTGAAAAGGGCAACCCAGGCAGTCGGGTAGAAAAACAGAAAAAAGAGAGAGAGAGAGATAGAAAGAGAGAAAGAGAGAAAGAAAAAAAGGAAAGAGAGTACGAGTAACAAGGCAATGGCAACTGGAAAAGAAAACATATAAACTAATTTAGATATAATAAATATATTAAAATAAAAATACGAAGAAAAAAAACAAACAAACAAACAAACATTACTTTCGATGGTTTGATTTCGTTGTTATTGGTTTTTCCTGTTTTTGTTTTGTTGTTGTTGTTGTTTTTTTTTTTCGAAAAAAATCGTTTTTTCTCTTCTTTTTCGGAACCACTAAAACGCTGGACGAAGGAACGGGCAAAAAAACGGCGGTCGCCTCAAAACAGGCAAATGGAAAGGGAAAGTCGAGCTTTACTTTGTAAATTATGATTTTGTTTTTCTCCGAGCCCATAAGCATAACTTTCCGGGGGAGGCAAAATGTTCCTCTTGTGCTGCCGCTTCCACCACCATCACCACCAACCACTACTCGTCCCTCTCACCCACCAAACATCAATAGTAGCAACGCGTACAGTAGACGCACTGGAGTCATCTCATGCCTCGCACGTTTGCCGGCGAAATGGGGTGTTTTTGTGCCGCCTTGCCGAACTGTCCACTCAAATGCACTCTTCTGGGAGTTTTTTGTTCTCTTTCTACCCTTTTCCGCTCGTTTGCACCCAGCATGCCCAAAAGCACTGTATTAAAAGCACCAGCACAATGCATATGTCTGTACTGTACTCACTGTATTTCTCATTACATCCACCACCACCACCACCACCAACACATTATCACCACCGACCGAGACAATGATTGTGTAGATACGAACGAATGAGAAAACAAAATCGAATAAGAAGCAAACGAATGTGTCGAAAATTCAAACAGGAGCATCGAGGCTCGTGGCTTTACGCTGAAGTGTAATGGGATGGAGAGCACACACTTCACACTTTCATACAAAAGTAGCATGTAACGGCAGCTTCATTTAACTCCGATGCTTCGATGGGTTGTTGTGTTGTTGTGAAACAATGCTGTAATCTCAGCCAAACACCGTCGACGTGGAAAAGTCCCGCCAGGGGTAGATTGGAAGGGAACTGTAGTGGCACAATATGCACCGCAGAAAACACACTGGAGGAAGAAACAGGAGCGGCGTGCAACGCTGGATGTGCGTGCGTGTGGTTGTATGTGTGTGATTCGATCGGTAGAGAATTGCTGATGGTGCTCTTCACGGCGGGGAATTATGACGGGTCGTGTACCAGCGCAAGTCCAAAAGTCAGTGTTTGTTAACTACGCTTTCGTGGTGCGATTTATAACGCTGGCTAACGCTGGCTAACCACACTCCGAGGGCACCAGGTGAGCGTGTCGCATCTTCTCCAACGTTTCGAACCAAATTTCTACTCAACGCAAATCCTTGTGGAAGCCCATTTTTTAACATCCTTCCACCCAACTCACATCCAATCAGGAAAGTGAAGTAAGAAACCGTGTGCGTTAATGCAACACGAAGAAGAAGAAAAAAGGCGGTAGGTTTTGATTGTTATCGCCGGCTGACTTTCGTTTGACAGCAAAGGACAATTTTTCATCAAATACCCTTCATCAACGTTGGGTTTTTTTTTTTCTCAAAAGAAAGTTCAACAAACTCCAGCGGTGAGAAGTGTGTTTCATTTTTTGTCCGTCTCGGTGTGCTAGAAGTGCTTAGCAAAAAAATTGAATCCTTTTTTCACTCGCTTCCCTCTATATGGATTCGTTACCATATCCAGACGGTCACACACACACACACATACGAGCGAAATAAACCCAATTTTGATTGGGTCCGGAAGCTTTATCCTTTCACCTTTGCTCTTTGCACGGCCAACCAATGGAGAGAGGGCTGGCTGGCTCGCAGACGAGCTGGGGATTGTTTTGTTTGACCTGTTGTTTCACAACACGGGCGGCAGGCAGGCAGGCAGGGCACAAAACAGATTGCGGTTGCCATGGTGTAATCAAGTAGGTAAAAATGGTTAGCTGGGAAAATGGGGATTATCCCATGATTTTGTTGCGATCGTTGGCAAGATGAGAATAAATTGTATTTCCTGTCCAATACGCAATCCTTATCGCTCTGTTTTCCCTTGGGGTGATTGGTTTTTATTTGGCAGTGGCTATCGTTAGCAACTCGTTTCATTCTGGACAGCCAAGCATTACCAATTGCTTTGGTATTGTAAACTAAGGAGTTTAATTCACAATTTCTGTTACAAATTAAGGTTAATGAAGAACTATGAAAGGATCTGTTTTATTTCGTTTATGCTTTAAATCATTGAGTTTCATTATATTTAACTCTCCTTCTTTAAGGTCCTTTTTTAATTGAGTGGAACGGTCTCCAGAAAGCCCAATCCTATTTCAAAGAAAGCAAATATACCCAAATATTAAAGTTATTTTGAAATTGAGCATCATTGCAAATCGTTCGGCCTATCAGGTGCACAATCAAATCACGTTTACTGCCCACTAATTGTTACTGCCGAGATAAAGCATTCTCACCTAATGCCTATCATCAACACCAATAATATACGACCATTTCCTCGCCTATATACACGAGCTCGCGTTGGCGCACTTTCTTTTTATTTAATTTAAATTAAGCGCACCCACCTCCTTAAAACAATTCCGCCAAGTATCGCCCACGGCAAGGATTCACCTTCACTGGACTGGGCTCTGATAGGATCAGAGTTGGTTTATCATCCTTTTGCAAAGCAAGCCTCGTTGCCCCGTTACGCTCCGCCCCGGCTTGGGCT
>Merged.12497.1 chr3L:33751437-33751564+chr3L:33753143-33753919+chr3L:33808675-33808811+chr3L:33810487-33810739+chr3L:33810832-33811088+chr3L:33814168-33814241+chr3L:33815043-33819077 + complete transcript CDS from 481 to 1821
CTTCCGAGCAGTGCGGTAGCAGTTGACCGTTTCGTCCTTTTCGTTTTTTCTTCTTGTCCCGGGCAGTAAAAGTGCGACGAACGCGAGCGCGTGTAGTGCTGCAACGGCCGCGTGACAGTTTGGTGTCGTGTTTGGTTTAACGGATCTAGCGAAGGTTAATTTTCAAGTGATTTATCGTGATAGAGCTCCGACGGCACGCAGTGCTTATTAGAGCAAGTGTGAAGAGTAAACGGAGTGCCCCGAATTTCAATCATTGTTGAAACGCATTTCGGACGCAACCATGCAGTAGCAGCCCCCAAAGGATCGTTGCTCGTTTCGTTCGGGACCGGGGAACGCCTAGAATGATCAGTACGGATCGGCACGTGCCGGATCTGACACTGACCACCAGCCGGATCCTTCGATCGTTCGAGCGCGTTGCGCACCGTGCCCGCCCGTGCCCGTCCGTTCCTCGCCGCGCCAGTCGCCGCACCGGCAGCACAAGATGAGTGACAAGCTAACCGGTGGGCGGTACAACCGTATCAGCCCATCCTCGGGCCGGGGGTCCATTATCGCCTACTCGCCACTGCCGAAGTCGGAGCAGGACTGCCTGCAGGCGCCCGGGAACAACTGTCTCGCGATACCGCTGTCCGCGATACAGACGACGGCCGACCATGCCAGCGCCCACGGGCTTCACCATCCGATCAATCTGGCCCATGCCAACTCGCTGCCGGTGGTCGGCGGTATGGCGGGCGGTAAGCTGCCGAACGCCGGGCACGGTATGGTGGCGCACGGGGACGCCCAGAAACATGCGGCCAGCCAGCAACAGAGCCACCACCACCACAACAACAACATTAACAACAACCACAACAGTAACCACAACAATGGGAACAATAACAACAACAACAATGCGAACCACAATTCCAGCGTAAGCTTCGGCGGGCAGCCGGGCAGCGGTGGGTTCGTCAGCTCCCGCAGTGAACCGATCTCGCTGGCAACGCTGGATAAGGACTGCTTCATCATTCCGGTCCACAGCCTGGACCGCTTCCTGCCGGCAGGAATTCCGCAACTACCGACGCCGGAAACGGCCGACCCGTCCCAGGTCGGGCCGCTCAGCGTACTCGAGGTGTCCGATCCAAAGATCTGCATCCTAGCCCACCTAATGAGCCCGCTGGAACCGATCGATCCACTGCTGGAGTCGCCCCTAGCCCACCCGCTCATGAAGCAGCGTGCCGTCGCGTCCGAGCTGCTGAACGAGGTCCAGCAGGGCAACAATGCCGTCGGCGGAATGCTGCTCGCCAACATGGAGCGAAGTTCCGCCGAATTTCCCTTCATCGCTTACTATGTGATAAACACCACCCAAACCGATCCCGCCATGTTCTACACGGGTGTGCGCGGCGCTTCGCTGTCCAAGTTTGAGCCGAAAAACACGCGCTACACCGCAGCCCACACGCTCGACCTGTACAGTGAGGTGGCGTCCATCTGCCGGCCACCGCTAGCGCTCGCCCCGAACGAGATTGGCAGCGTGAAGAAGGGCCAAACGCCCTCCACCGGGTACATCATTAGTGTCTACAAGGTGTACGAAGGTGATGATGGAGAACGCTTCGAGCGTAACTGGCTGTACTGGACCGGTGCCAGGATGATTTACAGGTACCTTCCCAAAACGGCCGGTCTGCGGAGAATAACGCTTCACAAAAGTGTATCGTCGCGCGGCGACAAGATGTATCTGCTGCTTTGCGAATGTGCCGACCTGCTCAAGGATCTGTCGGCGGCTGCCCTGCTAATACCGGCCCTTCGCGCACGGTTATGTGGCTACACGGGACTGTACCGGCCAATTCAAACCTTCTGAAGCCTCCGCCATCGTTTCCATCCAATCGGTAAACTACTTTTCCGCGCTCTGATAACTACTACTGACACACGCCTGCCAATCGAACGTGTTGCGCTTGTCCAACAGAAGAAGAAAAAACAACAAATCCCACAAAACCATAGGCGCAAAAAAGCAACAAAACAAAATTGCAAAAATGGTTGTGTAATTGTGTAAGCATCAATACAGTAGGGTAAGTAAAATTTCACTCGCCATAGAGCCTGCACACGGCTCAATCTTATCTTCTCCTGAAAGTGCTGAGTAAACTCGAATAACGAGTTGCGGCACCAGAGCACACGATAGATAGCGCATCGACAGTAGCTGTGTGTCCTTTACATCAAACAATTCAATTTATCGAATGATTAGTACTTAATAATTTAATGGAAAAAAGCAACAACCATCACGTCTCTAGTGATTTTGGAATATGCGCGAAAGTTATAGATAAAAAAAAACTCACGCCACACAAATAATATTGCGCTTGATAAAGGGGATATATTGTACAAATAGGGTGCAGTAGAAGACCAAAAACCAAACCACTGTGGTAACGCAGTCTGGTTGCCTATTCTCAGGCGTTTAAGAACAACAGACAAATAGACAAACAGCAAAACTTCTACTGCATAACACTTAAGTCACTACGCCGTGCCAGTAGCATATGAGTATAGTTAAAACAGTCACAGGCCGTCGTGGTGTCGTAGATGGAAGAAGCGGCCATACACCATACTGCCAACGTTGGCCCTGGAGACCGTGTTAGTAATATTCGTTTGATATGAAGGATAAGTTTCACCACACCAAAACCACTCAACTGCAAGCGGTAGTTGAATTATCGATGCGCCAAAATACTTACAAAACTTACGCAGACCGCAGGCAGCCGTAGTTTTACCGAACAAACGAAAAAAAAATACACAAAAACAACCACCAGGAATGAGATGGTTTCACACGACCGCAATGGAATACAATCATGCTGATCTGATTAGTTCGTATTTACATAAGCGTCCTTTTCCATATACAATGTTGCATCACAGAAGAAAAGAAAACCCAAATTGGCTTCAAAACACACCTGCAAACTGTAAAATAGGAATCTATAAAACATTGAACTTAGTTCTATTCCTACTCTCGTATCTAATATATTCTCTTATTTTTGTTTTGAATACATATAAGCCTAACACATATGCCTACAGACATGAAAACGTGACATAAACGATTTTTAAAAGAATTAAATAAACCTTTTTTTATTGTTCATTAACGACACCTCTTCAACTCACAGCTTGCAGCCTTATCGACATATTTAAACACACTCCAAACGGTGCGACAATTGCTCAATGATGCCCGAAGGTTGAGGGTCGCCGGAAGATTGATACAAGTTTAAAAAGAGCTGTGGTCCAAATTTGTTGTTAGTTTTTGTGCATAAGTTCGTATAATATCGTACGATGAAAACAGAGCCTCAAAAGCGTGTGCACCCACATTTGTTAAGGAATATTTTTCCCTCTACTTACTGAATATGCTTTAACGAGATATCGTAACGATGAGCACGATCAACACTAGTGCCACCTAACATAGTTATTTAAAGGCAAATCGATTAACTGCAGAACATATTTGTCAAAGAACTATAAAAAGAAACATATTTTAAAGGCAAACTACACCAAAACCAAAAGTGGGAGTGTAATTCAGCAAAAGCAAACCAGCTAACAAACGCTTCTCTAAGAGAAACGAAAAAGTTAATGAGAAAAAAACAACAAAAAAACAGTGAAATGACCAAAGCGTCGTAAAAAGAAGTATAATAATTTGGAGCAAGTAAATGAAAAGATAAAAACAAACACATGGATCAATATATTTATAATGCTTCCGACGGTAGTAGGTACGGAGAAACCAAGCCACTTCTTGCCACAAACAATGTTACCATGCAAACAAATGCATACGCTTTGCTCGTCTGAGCATCCGATAAGCTGTCTAGATAAGCGAACGTAAAGAAATGTGCTTAGTTATAGATAAAAAAAGGGGACAAACAATGTGCTGAGCAAGAACGAACATAGGAACGAAAAATGTAGCGAAAATCGTAAAGCAAGAATTAGAAAACATTTAAAAAATGTATAGCCCGCCATAAGATTTTTTATAACCGATTTCAAATTTCCAATTTTACTAGAGTAGTAAAACAAGAAAAACGTATAATGGAAAGATAGCAGTAAAAAGCGAATTAGAACGAACAACTATTGCAAACAAATACACAAAAACAACACGAAAACAAAAAAAATGTCCCACATTGTCGAAAGCGAAAAGATATAGAGAAGAGAGAAAGAAAGAAAGATAGAAATACGCTTATATACATAAATGCCGAAACTCTCTTTAACTCTTTCCTTCTTTTGATAGAGCTTTAGAAACGGTTGGAAACATCTTTAGCCCATCCTCTGAGATAAGAATAGAGCAGTACTGTAAAGAAAATCGTTAAACACGCGCAATACACTGCGATCGTTTTGTGAAGGTTTTTTTTATTATTTGTGTGCGAACATAGTTTTTCAACATTTTTGTGACCAAAATATGGAAGATTACTTTCGAATTAGATCGATTCAAAAAGCCGATAACTTACGTATGGTTCACTTTCTCTCAACTCATTATCGCATTTTTAGTGCATGTAAAAAATACACAAAAAATAATGGAAAATGTACGACCGAGTCATTAAAAGGAGGAAGAAAACACCTTGTAAAATCGCTAATCGTCACGAAAGGTCGTTAAGAAGAAGCAAATAAACTCAAAATCAGTTTAGAAAATAAAAACCCCCGCGAAGGAGGATGCGATTTAACCCATTAAACTTTCTACTTATCGCTTATCGCATATAGCGCAATGCAAAAAGCAAAATGGGCCAGTCAGGATGTCAGATCGTTCATGCAAAACTTTACCTTGCAACGGAGCGCAAAAGATGGCAAGAGATGCAATGTTCACCAGGTAAAACCGAAGAACAGATGGCAGAAAATGGTCCCGACAAAAAAAAAGCCCCAAAAGAAGAAACACACTTTAAAGAGAAGAAGAAAAAAACTTGCAATGCTGTGATACTGATACATTTTAATGAAGTTAATTAAATCTAAATGCCCAGCATTCGCTGGCTGCCCTGCCCCTGCTGCCGCCGTTTGCTGCTGTCGCTCTGGCACCGCACCGATTGCTGCTGCACACTAACACGTTCGTTCGTTTGTTCACCCGGTCCCGGGGTACGGAAGAAAAGAGCAAAGTGGGGGGACACGTTTTGAGAAAGGTCAGGGTGGTGGTGGTGGTGGTGGTTATTGGCGCGAATGGTTCAAGATTTATCAAATTACACCTAACGGCGCAGAGAACAGAACAGCTTCTTACTCTTCGTTGTTTCGTTACGTTTAGAGTTTGTTCGATTGCTGGTTCTTTTTAAATGGCTAATTTTTTTTTACGATTTAGTTTCTTCTTTTTTTGCTATTTTCTTATATAAAGCTTAAAAGACCAACTCGTAGCTATCATTTTATTTGCGCAATTGCAAACTGTCCGACAGTAAATTTTCAAAATTTAACCACTTTGAATGTTTTACCACCCAAACAATGTTTAAACGTACCTAAAAGTTACCGAATTATTGTGATTTTAAATTGACACAGCTACAAACAAAAGTCTATAACAGAGTGGCAACATAAAGATGAACACTGGGAAAAGGGAAAATCACAACAAGATGAAGCAAAAAAAAAACCAGCAGAGCCGAGGAATGTTGAACAAGCATCCCACAGATTCTAGAACAGTTGATCAGATGGAAATAAATCAGCCATGTAAGAACAAATAAGAAAATAAACCAATAAACAAATTATTTAAATTGTGTT
>Merged.12497.2 chr3L:33751437-33751558+chr3L:33753143-33753919+chr3L:33782804-33782842+chr3L:33808675-33808811+chr3L:33810487-33810739+chr3L:33810832-33811088+chr3L:33814168-33814241+chr3L:33815043-33819077 + complete transcript CDS from 475 to 1854
CTTCCGAGCAGTGCGGTAGCAGTTGACCGTTTCGTCCTTTTCGTTTTTTCTTCTTGTCCCGGGCAGTAAAAGTGCGACGAACGCGAGCGCGTGTAGTGCTGCAACGGCCGCGTGACAGTTTGTGTTTGGTTTAACGGATCTAGCGAAGGTTAATTTTCAAGTGATTTATCGTGATAGAGCTCCGACGGCACGCAGTGCTTATTAGAGCAAGTGTGAAGAGTAAACGGAGTGCCCCGAATTTCAATCATTGTTGAAACGCATTTCGGACGCAACCATGCAGTAGCAGCCCCCAAAGGATCGTTGCTCGTTTCGTTCGGGACCGGGGAACGCCTAGAATGATCAGTACGGATCGGCACGTGCCGGATCTGACACTGACCACCAGCCGGATCCTTCGATCGTTCGAGCGCGTTGCGCACCGTGCCCGCCCGTGCCCGTCCGTTCCTCGCCGCGCCAGTCGCCGCACCGGCAGCACAAGATGAGTGACAAGCTAACCGGTGGGCGGTACAACCGTATCAGCCCATCCTCGGGCCGGGGGTCCATTATCGCCTACTCGCCACTGCCGAAGTCGGAGCAGGACTGCCTGCAGGCGCCCGGGAACAACTGTCTCGCGATACCGCTGTCCGCGATACAGACGACGGCCGACCATGCCAGCGCCCACGGGCTTCACCATCCGATCAATCTGGCCCATGCCAACTCGCTGCCGGTGGTCGGCGGTATGGCGGGCGGTAAGCTGCCGAACGCCGGGCACGGTATGGTGGCGCACGGGGACGCCCAGAAACATGCGGCCAGCCAGCAACAGAGCCACCACCACCACAACAACAACATTAACAACAACCACAACAGTAACCACAACAATGGGAACAATAACAACAACAACAATGCGAACCACAATTCCAGCGGAAAGCGCTTTATTATCGTCAGTGACATCAAGAAAACAGTAAGCTTCGGCGGGCAGCCGGGCAGCGGTGGGTTCGTCAGCTCCCGCAGTGAACCGATCTCGCTGGCAACGCTGGATAAGGACTGCTTCATCATTCCGGTCCACAGCCTGGACCGCTTCCTGCCGGCAGGAATTCCGCAACTACCGACGCCGGAAACGGCCGACCCGTCCCAGGTCGGGCCGCTCAGCGTACTCGAGGTGTCCGATCCAAAGATCTGCATCCTAGCCCACCTAATGAGCCCGCTGGAACCGATCGATCCACTGCTGGAGTCGCCCCTAGCCCACCCGCTCATGAAGCAGCGTGCCGTCGCGTCCGAGCTGCTGAACGAGGTCCAGCAGGGCAACAATGCCGTCGGCGGAATGCTGCTCGCCAACATGGAGCGAAGTTCCGCCGAATTTCCCTTCATCGCTTACTATGTGATAAACACCACCCAAACCGATCCCGCCATGTTCTACACGGGTGTGCGCGGCGCTTCGCTGTCCAAGTTTGAGCCGAAAAACACGCGCTACACCGCAGCCCACACGCTCGACCTGTACAGTGAGGTGGCGTCCATCTGCCGGCCACCGCTAGCGCTCGCCCCGAACGAGATTGGCAGCGTGAAGAAGGGCCAAACGCCCTCCACCGGGTACATCATTAGTGTCTACAAGGTGTACGAAGGTGATGATGGAGAACGCTTCGAGCGTAACTGGCTGTACTGGACCGGTGCCAGGATGATTTACAGGTACCTTCCCAAAACGGCCGGTCTGCGGAGAATAACGCTTCACAAAAGTGTATCGTCGCGCGGCGACAAGATGTATCTGCTGCTTTGCGAATGTGCCGACCTGCTCAAGGATCTGTCGGCGGCTGCCCTGCTAATACCGGCCCTTCGCGCACGGTTATGTGGCTACACGGGACTGTACCGGCCAATTCAAACCTTCTGAAGCCTCCGCCATCGTTTCCATCCAATCGGTAAACTACTTTTCCGCGCTCTGATAACTACTACTGACACACGCCTGCCAATCGAACGTGTTGCGCTTGTCCAACAGAAGAAGAAAAAACAACAAATCCCACAAAACCATAGGCGCAAAAAAGCAACAAAACAAAATTGCAAAAATGGTTGTGTAATTGTGTAAGCATCAATACAGTAGGGTAAGTAAAATTTCACTCGCCATAGAGCCTGCACACGGCTCAATCTTATCTTCTCCTGAAAGTGCTGAGTAAACTCGAATAACGAGTTGCGGCACCAGAGCACACGATAGATAGCGCATCGACAGTAGCTGTGTGTCCTTTACATCAAACAATTCAATTTATCGAATGATTAGTACTTAATAATTTAATGGAAAAAAGCAACAACCATCACGTCTCTAGTGATTTTGGAATATGCGCGAAAGTTATAGATAAAAAAAAACTCACGCCACACAAATAATATTGCGCTTGATAAAGGGGATATATTGTACAAATAGGGTGCAGTAGAAGACCAAAAACCAAACCACTGTGGTAACGCAGTCTGGTTGCCTATTCTCAGGCGTTTAAGAACAACAGACAAATAGACAAACAGCAAAACTTCTACTGCATAACACTTAAGTCACTACGCCGTGCCAGTAGCATATGAGTATAGTTAAAACAGTCACAGGCCGTCGTGGTGTCGTAGATGGAAGAAGCGGCCATACACCATACTGCCAACGTTGGCCCTGGAGACCGTGTTAGTAATATTCGTTTGATATGAAGGATAAGTTTCACCACACCAAAACCACTCAACTGCAAGCGGTAGTTGAATTATCGATGCGCCAAAATACTTACAAAACTTACGCAGACCGCAGGCAGCCGTAGTTTTACCGAACAAACGAAAAAAAAATACACAAAAACAACCACCAGGAATGAGATGGTTTCACACGACCGCAATGGAATACAATCATGCTGATCTGATTAGTTCGTATTTACATAAGCGTCCTTTTCCATATACAATGTTGCATCACAGAAGAAAAGAAAACCCAAATTGGCTTCAAAACACACCTGCAAACTGTAAAATAGGAATCTATAAAACATTGAACTTAGTTCTATTCCTACTCTCGTATCTAATATATTCTCTTATTTTTGTTTTGAATACATATAAGCCTAACACATATGCCTACAGACATGAAAACGTGACATAAACGATTTTTAAAAGAATTAAATAAACCTTTTTTTATTGTTCATTAACGACACCTCTTCAACTCACAGCTTGCAGCCTTATCGACATATTTAAACACACTCCAAACGGTGCGACAATTGCTCAATGATGCCCGAAGGTTGAGGGTCGCCGGAAGATTGATACAAGTTTAAAAAGAGCTGTGGTCCAAATTTGTTGTTAGTTTTTGTGCATAAGTTCGTATAATATCGTACGATGAAAACAGAGCCTCAAAAGCGTGTGCACCCACATTTGTTAAGGAATATTTTTCCCTCTACTTACTGAATATGCTTTAACGAGATATCGTAACGATGAGCACGATCAACACTAGTGCCACCTAACATAGTTATTTAAAGGCAAATCGATTAACTGCAGAACATATTTGTCAAAGAACTATAAAAAGAAACATATTTTAAAGGCAAACTACACCAAAACCAAAAGTGGGAGTGTAATTCAGCAAAAGCAAACCAGCTAACAAACGCTTCTCTAAGAGAAACGAAAAAGTTAATGAGAAAAAAACAACAAAAAAACAGTGAAATGACCAAAGCGTCGTAAAAAGAAGTATAATAATTTGGAGCAAGTAAATGAAAAGATAAAAACAAACACATGGATCAATATATTTATAATGCTTCCGACGGTAGTAGGTACGGAGAAACCAAGCCACTTCTTGCCACAAACAATGTTACCATGCAAACAAATGCATACGCTTTGCTCGTCTGAGCATCCGATAAGCTGTCTAGATAAGCGAACGTAAAGAAATGTGCTTAGTTATAGATAAAAAAAGGGGACAAACAATGTGCTGAGCAAGAACGAACATAGGAACGAAAAATGTAGCGAAAATCGTAAAGCAAGAATTAGAAAACATTTAAAAAATGTATAGCCCGCCATAAGATTTTTTATAACCGATTTCAAATTTCCAATTTTACTAGAGTAGTAAAACAAGAAAAACGTATAATGGAAAGATAGCAGTAAAAAGCGAATTAGAACGAACAACTATTGCAAACAAATACACAAAAACAACACGAAAACAAAAAAAATGTCCCACATTGTCGAAAGCGAAAAGATATAGAGAAGAGAGAAAGAAAGAAAGATAGAAATACGCTTATATACATAAATGCCGAAACTCTCTTTAACTCTTTCCTTCTTTTGATAGAGCTTTAGAAACGGTTGGAAACATCTTTAGCCCATCCTCTGAGATAAGAATAGAGCAGTACTGTAAAGAAAATCGTTAAACACGCGCAATACACTGCGATCGTTTTGTGAAGGTTTTTTTTATTATTTGTGTGCGAACATAGTTTTTCAACATTTTTGTGACCAAAATATGGAAGATTACTTTCGAATTAGATCGATTCAAAAAGCCGATAACTTACGTATGGTTCACTTTCTCTCAACTCATTATCGCATTTTTAGTGCATGTAAAAAATACACAAAAAATAATGGAAAATGTACGACCGAGTCATTAAAAGGAGGAAGAAAACACCTTGTAAAATCGCTAATCGTCACGAAAGGTCGTTAAGAAGAAGCAAATAAACTCAAAATCAGTTTAGAAAATAAAAACCCCCGCGAAGGAGGATGCGATTTAACCCATTAAACTTTCTACTTATCGCTTATCGCATATAGCGCAATGCAAAAAGCAAAATGGGCCAGTCAGGATGTCAGATCGTTCATGCAAAACTTTACCTTGCAACGGAGCGCAAAAGATGGCAAGAGATGCAATGTTCACCAGGTAAAACCGAAGAACAGATGGCAGAAAATGGTCCCGACAAAAAAAAAGCCCCAAAAGAAGAAACACACTTTAAAGAGAAGAAGAAAAAAACTTGCAATGCTGTGATACTGATACATTTTAATGAAGTTAATTAAATCTAAATGCCCAGCATTCGCTGGCTGCCCTGCCCCTGCTGCCGCCGTTTGCTGCTGTCGCTCTGGCACCGCACCGATTGCTGCTGCACACTAACACGTTCGTTCGTTTGTTCACCCGGTCCCGGGGTACGGAAGAAAAGAGCAAAGTGGGGGGACACGTTTTGAGAAAGGTCAGGGTGGTGGTGGTGGTGGTGGTTATTGGCGCGAATGGTTCAAGATTTATCAAATTACACCTAACGGCGCAGAGAACAGAACAGCTTCTTACTCTTCGTTGTTTCGTTACGTTTAGAGTTTGTTCGATTGCTGGTTCTTTTTAAATGGCTAATTTTTTTTTACGATTTAGTTTCTTCTTTTTTTGCTATTTTCTTATATAAAGCTTAAAAGACCAACTCGTAGCTATCATTTTATTTGCGCAATTGCAAACTGTCCGACAGTAAATTTTCAAAATTTAACCACTTTGAATGTTTTACCACCCAAACAATGTTTAAACGTACCTAAAAGTTACCGAATTATTGTGATTTTAAATTGACACAGCTACAAACAAAAGTCTATAACAGAGTGGCAACATAAAGATGAACACTGGGAAAAGGGAAAATCACAACAAGATGAAGCAAAAAAAAAACCAGCAGAGCCGAGGAATGTTGAACAAGCATCCCACAGATTCTAGAACAGTTGATCAGATGGAAATAAATCAGCCATGTAAGAACAAATAAGAAAATAAACCAATAAACAAATTATTTAAATTGTGTT
>Merged.12497.3 chr3L:33751437-33751564+chr3L:33753143-33753919+chr3L:33782804-33782842+chr3L:33808675-33808811+chr3L:33810487-33810739+chr3L:33810832-33811088+chr3L:33814168-33814241+chr3L:33815043-33819077 + complete transcript CDS from 481 to 1860
CTTCCGAGCAGTGCGGTAGCAGTTGACCGTTTCGTCCTTTTCGTTTTTTCTTCTTGTCCCGGGCAGTAAAAGTGCGACGAACGCGAGCGCGTGTAGTGCTGCAACGGCCGCGTGACAGTTTGGTGTCGTGTTTGGTTTAACGGATCTAGCGAAGGTTAATTTTCAAGTGATTTATCGTGATAGAGCTCCGACGGCACGCAGTGCTTATTAGAGCAAGTGTGAAGAGTAAACGGAGTGCCCCGAATTTCAATCATTGTTGAAACGCATTTCGGACGCAACCATGCAGTAGCAGCCCCCAAAGGATCGTTGCTCGTTTCGTTCGGGACCGGGGAACGCCTAGAATGATCAGTACGGATCGGCACGTGCCGGATCTGACACTGACCACCAGCCGGATCCTTCGATCGTTCGAGCGCGTTGCGCACCGTGCCCGCCCGTGCCCGTCCGTTCCTCGCCGCGCCAGTCGCCGCACCGGCAGCACAAGATGAGTGACAAGCTAACCGGTGGGCGGTACAACCGTATCAGCCCATCCTCGGGCCGGGGGTCCATTATCGCCTACTCGCCACTGCCGAAGTCGGAGCAGGACTGCCTGCAGGCGCCCGGGAACAACTGTCTCGCGATACCGCTGTCCGCGATACAGACGACGGCCGACCATGCCAGCGCCCACGGGCTTCACCATCCGATCAATCTGGCCCATGCCAACTCGCTGCCGGTGGTCGGCGGTATGGCGGGCGGTAAGCTGCCGAACGCCGGGCACGGTATGGTGGCGCACGGGGACGCCCAGAAACATGCGGCCAGCCAGCAACAGAGCCACCACCACCACAACAACAACATTAACAACAACCACAACAGTAACCACAACAATGGGAACAATAACAACAACAACAATGCGAACCACAATTCCAGCGGAAAGCGCTTTATTATCGTCAGTGACATCAAGAAAACAGTAAGCTTCGGCGGGCAGCCGGGCAGCGGTGGGTTCGTCAGCTCCCGCAGTGAACCGATCTCGCTGGCAACGCTGGATAAGGACTGCTTCATCATTCCGGTCCACAGCCTGGACCGCTTCCTGCCGGCAGGAATTCCGCAACTACCGACGCCGGAAACGGCCGACCCGTCCCAGGTCGGGCCGCTCAGCGTACTCGAGGTGTCCGATCCAAAGATCTGCATCCTAGCCCACCTAATGAGCCCGCTGGAACCGATCGATCCACTGCTGGAGTCGCCCCTAGCCCACCCGCTCATGAAGCAGCGTGCCGTCGCGTCCGAGCTGCTGAACGAGGTCCAGCAGGGCAACAATGCCGTCGGCGGAATGCTGCTCGCCAACATGGAGCGAAGTTCCGCCGAATTTCCCTTCATCGCTTACTATGTGATAAACACCACCCAAACCGATCCCGCCATGTTCTACACGGGTGTGCGCGGCGCTTCGCTGTCCAAGTTTGAGCCGAAAAACACGCGCTACACCGCAGCCCACACGCTCGACCTGTACAGTGAGGTGGCGTCCATCTGCCGGCCACCGCTAGCGCTCGCCCCGAACGAGATTGGCAGCGTGAAGAAGGGCCAAACGCCCTCCACCGGGTACATCATTAGTGTCTACAAGGTGTACGAAGGTGATGATGGAGAACGCTTCGAGCGTAACTGGCTGTACTGGACCGGTGCCAGGATGATTTACAGGTACCTTCCCAAAACGGCCGGTCTGCGGAGAATAACGCTTCACAAAAGTGTATCGTCGCGCGGCGACAAGATGTATCTGCTGCTTTGCGAATGTGCCGACCTGCTCAAGGATCTGTCGGCGGCTGCCCTGCTAATACCGGCCCTTCGCGCACGGTTATGTGGCTACACGGGACTGTACCGGCCAATTCAAACCTTCTGAAGCCTCCGCCATCGTTTCCATCCAATCGGTAAACTACTTTTCCGCGCTCTGATAACTACTACTGACACACGCCTGCCAATCGAACGTGTTGCGCTTGTCCAACAGAAGAAGAAAAAACAACAAATCCCACAAAACCATAGGCGCAAAAAAGCAACAAAACAAAATTGCAAAAATGGTTGTGTAATTGTGTAAGCATCAATACAGTAGGGTAAGTAAAATTTCACTCGCCATAGAGCCTGCACACGGCTCAATCTTATCTTCTCCTGAAAGTGCTGAGTAAACTCGAATAACGAGTTGCGGCACCAGAGCACACGATAGATAGCGCATCGACAGTAGCTGTGTGTCCTTTACATCAAACAATTCAATTTATCGAATGATTAGTACTTAATAATTTAATGGAAAAAAGCAACAACCATCACGTCTCTAGTGATTTTGGAATATGCGCGAAAGTTATAGATAAAAAAAAACTCACGCCACACAAATAATATTGCGCTTGATAAAGGGGATATATTGTACAAATAGGGTGCAGTAGAAGACCAAAAACCAAACCACTGTGGTAACGCAGTCTGGTTGCCTATTCTCAGGCGTTTAAGAACAACAGACAAATAGACAAACAGCAAAACTTCTACTGCATAACACTTAAGTCACTACGCCGTGCCAGTAGCATATGAGTATAGTTAAAACAGTCACAGGCCGTCGTGGTGTCGTAGATGGAAGAAGCGGCCATACACCATACTGCCAACGTTGGCCCTGGAGACCGTGTTAGTAATATTCGTTTGATATGAAGGATAAGTTTCACCACACCAAAACCACTCAACTGCAAGCGGTAGTTGAATTATCGATGCGCCAAAATACTTACAAAACTTACGCAGACCGCAGGCAGCCGTAGTTTTACCGAACAAACGAAAAAAAAATACACAAAAACAACCACCAGGAATGAGATGGTTTCACACGACCGCAATGGAATACAATCATGCTGATCTGATTAGTTCGTATTTACATAAGCGTCCTTTTCCATATACAATGTTGCATCACAGAAGAAAAGAAAACCCAAATTGGCTTCAAAACACACCTGCAAACTGTAAAATAGGAATCTATAAAACATTGAACTTAGTTCTATTCCTACTCTCGTATCTAATATATTCTCTTATTTTTGTTTTGAATACATATAAGCCTAACACATATGCCTACAGACATGAAAACGTGACATAAACGATTTTTAAAAGAATTAAATAAACCTTTTTTTATTGTTCATTAACGACACCTCTTCAACTCACAGCTTGCAGCCTTATCGACATATTTAAACACACTCCAAACGGTGCGACAATTGCTCAATGATGCCCGAAGGTTGAGGGTCGCCGGAAGATTGATACAAGTTTAAAAAGAGCTGTGGTCCAAATTTGTTGTTAGTTTTTGTGCATAAGTTCGTATAATATCGTACGATGAAAACAGAGCCTCAAAAGCGTGTGCACCCACATTTGTTAAGGAATATTTTTCCCTCTACTTACTGAATATGCTTTAACGAGATATCGTAACGATGAGCACGATCAACACTAGTGCCACCTAACATAGTTATTTAAAGGCAAATCGATTAACTGCAGAACATATTTGTCAAAGAACTATAAAAAGAAACATATTTTAAAGGCAAACTACACCAAAACCAAAAGTGGGAGTGTAATTCAGCAAAAGCAAACCAGCTAACAAACGCTTCTCTAAGAGAAACGAAAAAGTTAATGAGAAAAAAACAACAAAAAAACAGTGAAATGACCAAAGCGTCGTAAAAAGAAGTATAATAATTTGGAGCAAGTAAATGAAAAGATAAAAACAAACACATGGATCAATATATTTATAATGCTTCCGACGGTAGTAGGTACGGAGAAACCAAGCCACTTCTTGCCACAAACAATGTTACCATGCAAACAAATGCATACGCTTTGCTCGTCTGAGCATCCGATAAGCTGTCTAGATAAGCGAACGTAAAGAAATGTGCTTAGTTATAGATAAAAAAAGGGGACAAACAATGTGCTGAGCAAGAACGAACATAGGAACGAAAAATGTAGCGAAAATCGTAAAGCAAGAATTAGAAAACATTTAAAAAATGTATAGCCCGCCATAAGATTTTTTATAACCGATTTCAAATTTCCAATTTTACTAGAGTAGTAAAACAAGAAAAACGTATAATGGAAAGATAGCAGTAAAAAGCGAATTAGAACGAACAACTATTGCAAACAAATACACAAAAACAACACGAAAACAAAAAAAATGTCCCACATTGTCGAAAGCGAAAAGATATAGAGAAGAGAGAAAGAAAGAAAGATAGAAATACGCTTATATACATAAATGCCGAAACTCTCTTTAACTCTTTCCTTCTTTTGATAGAGCTTTAGAAACGGTTGGAAACATCTTTAGCCCATCCTCTGAGATAAGAATAGAGCAGTACTGTAAAGAAAATCGTTAAACACGCGCAATACACTGCGATCGTTTTGTGAAGGTTTTTTTTATTATTTGTGTGCGAACATAGTTTTTCAACATTTTTGTGACCAAAATATGGAAGATTACTTTCGAATTAGATCGATTCAAAAAGCCGATAACTTACGTATGGTTCACTTTCTCTCAACTCATTATCGCATTTTTAGTGCATGTAAAAAATACACAAAAAATAATGGAAAATGTACGACCGAGTCATTAAAAGGAGGAAGAAAACACCTTGTAAAATCGCTAATCGTCACGAAAGGTCGTTAAGAAGAAGCAAATAAACTCAAAATCAGTTTAGAAAATAAAAACCCCCGCGAAGGAGGATGCGATTTAACCCATTAAACTTTCTACTTATCGCTTATCGCATATAGCGCAATGCAAAAAGCAAAATGGGCCAGTCAGGATGTCAGATCGTTCATGCAAAACTTTACCTTGCAACGGAGCGCAAAAGATGGCAAGAGATGCAATGTTCACCAGGTAAAACCGAAGAACAGATGGCAGAAAATGGTCCCGACAAAAAAAAAGCCCCAAAAGAAGAAACACACTTTAAAGAGAAGAAGAAAAAAACTTGCAATGCTGTGATACTGATACATTTTAATGAAGTTAATTAAATCTAAATGCCCAGCATTCGCTGGCTGCCCTGCCCCTGCTGCCGCCGTTTGCTGCTGTCGCTCTGGCACCGCACCGATTGCTGCTGCACACTAACACGTTCGTTCGTTTGTTCACCCGGTCCCGGGGTACGGAAGAAAAGAGCAAAGTGGGGGGACACGTTTTGAGAAAGGTCAGGGTGGTGGTGGTGGTGGTGGTTATTGGCGCGAATGGTTCAAGATTTATCAAATTACACCTAACGGCGCAGAGAACAGAACAGCTTCTTACTCTTCGTTGTTTCGTTACGTTTAGAGTTTGTTCGATTGCTGGTTCTTTTTAAATGGCTAATTTTTTTTTACGATTTAGTTTCTTCTTTTTTTGCTATTTTCTTATATAAAGCTTAAAAGACCAACTCGTAGCTATCATTTTATTTGCGCAATTGCAAACTGTCCGACAGTAAATTTTCAAAATTTAACCACTTTGAATGTTTTACCACCCAAACAATGTTTAAACGTACCTAAAAGTTACCGAATTATTGTGATTTTAAATTGACACAGCTACAAACAAAAGTCTATAACAGAGTGGCAACATAAAGATGAACACTGGGAAAAGGGAAAATCACAACAAGATGAAGCAAAAAAAAAACCAGCAGAGCCGAGGAATGTTGAACAAGCATCCCACAGATTCTAGAACAGTTGATCAGATGGAAATAAATCAGCCATGTAAGAACAAATAAGAAAATAAACCAATAAACAAATTATTTAAATTGTGTT
>Merged.12497.4 chr3L:33801765-33801809+chr3L:33808675-33808811+chr3L:33810487-33810739+chr3L:33810832-33811088+chr3L:33814168-33814241+chr3L:33815043-33819077 + complete transcript CDS from 278 to 961
GTTTTACGATGCAAAACTTAGTGGCATGACTTCCGCAATTTCAAGTAAGCTTCGGCGGGCAGCCGGGCAGCGGTGGGTTCGTCAGCTCCCGCAGTGAACCGATCTCGCTGGCAACGCTGGATAAGGACTGCTTCATCATTCCGGTCCACAGCCTGGACCGCTTCCTGCCGGCAGGAATTCCGCAACTACCGACGCCGGAAACGGCCGACCCGTCCCAGGTCGGGCCGCTCAGCGTACTCGAGGTGTCCGATCCAAAGATCTGCATCCTAGCCCACCTAATGAGCCCGCTGGAACCGATCGATCCACTGCTGGAGTCGCCCCTAGCCCACCCGCTCATGAAGCAGCGTGCCGTCGCGTCCGAGCTGCTGAACGAGGTCCAGCAGGGCAACAATGCCGTCGGCGGAATGCTGCTCGCCAACATGGAGCGAAGTTCCGCCGAATTTCCCTTCATCGCTTACTATGTGATAAACACCACCCAAACCGATCCCGCCATGTTCTACACGGGTGTGCGCGGCGCTTCGCTGTCCAAGTTTGAGCCGAAAAACACGCGCTACACCGCAGCCCACACGCTCGACCTGTACAGTGAGGTGGCGTCCATCTGCCGGCCACCGCTAGCGCTCGCCCCGAACGAGATTGGCAGCGTGAAGAAGGGCCAAACGCCCTCCACCGGGTACATCATTAGTGTCTACAAGGTGTACGAAGGTGATGATGGAGAACGCTTCGAGCGTAACTGGCTGTACTGGACCGGTGCCAGGATGATTTACAGGTACCTTCCCAAAACGGCCGGTCTGCGGAGAATAACGCTTCACAAAAGTGTATCGTCGCGCGGCGACAAGATGTATCTGCTGCTTTGCGAATGTGCCGACCTGCTCAAGGATCTGTCGGCGGCTGCCCTGCTAATACCGGCCCTTCGCGCACGGTTATGTGGCTACACGGGACTGTACCGGCCAATTCAAACCTTCTGAAGCCTCCGCCATCGTTTCCATCCAATCGGTAAACTACTTTTCCGCGCTCTGATAACTACTACTGACACACGCCTGCCAATCGAACGTGTTGCGCTTGTCCAACAGAAGAAGAAAAAACAACAAATCCCACAAAACCATAGGCGCAAAAAAGCAACAAAACAAAATTGCAAAAATGGTTGTGTAATTGTGTAAGCATCAATACAGTAGGGTAAGTAAAATTTCACTCGCCATAGAGCCTGCACACGGCTCAATCTTATCTTCTCCTGAAAGTGCTGAGTAAACTCGAATAACGAGTTGCGGCACCAGAGCACACGATAGATAGCGCATCGACAGTAGCTGTGTGTCCTTTACATCAAACAATTCAATTTATCGAATGATTAGTACTTAATAATTTAATGGAAAAAAGCAACAACCATCACGTCTCTAGTGATTTTGGAATATGCGCGAAAGTTATAGATAAAAAAAAACTCACGCCACACAAATAATATTGCGCTTGATAAAGGGGATATATTGTACAAATAGGGTGCAGTAGAAGACCAAAAACCAAACCACTGTGGTAACGCAGTCTGGTTGCCTATTCTCAGGCGTTTAAGAACAACAGACAAATAGACAAACAGCAAAACTTCTACTGCATAACACTTAAGTCACTACGCCGTGCCAGTAGCATATGAGTATAGTTAAAACAGTCACAGGCCGTCGTGGTGTCGTAGATGGAAGAAGCGGCCATACACCATACTGCCAACGTTGGCCCTGGAGACCGTGTTAGTAATATTCGTTTGATATGAAGGATAAGTTTCACCACACCAAAACCACTCAACTGCAAGCGGTAGTTGAATTATCGATGCGCCAAAATACTTACAAAACTTACGCAGACCGCAGGCAGCCGTAGTTTTACCGAACAAACGAAAAAAAAATACACAAAAACAACCACCAGGAATGAGATGGTTTCACACGACCGCAATGGAATACAATCATGCTGATCTGATTAGTTCGTATTTACATAAGCGTCCTTTTCCATATACAATGTTGCATCACAGAAGAAAAGAAAACCCAAATTGGCTTCAAAACACACCTGCAAACTGTAAAATAGGAATCTATAAAACATTGAACTTAGTTCTATTCCTACTCTCGTATCTAATATATTCTCTTATTTTTGTTTTGAATACATATAAGCCTAACACATATGCCTACAGACATGAAAACGTGACATAAACGATTTTTAAAAGAATTAAATAAACCTTTTTTTATTGTTCATTAACGACACCTCTTCAACTCACAGCTTGCAGCCTTATCGACATATTTAAACACACTCCAAACGGTGCGACAATTGCTCAATGATGCCCGAAGGTTGAGGGTCGCCGGAAGATTGATACAAGTTTAAAAAGAGCTGTGGTCCAAATTTGTTGTTAGTTTTTGTGCATAAGTTCGTATAATATCGTACGATGAAAACAGAGCCTCAAAAGCGTGTGCACCCACATTTGTTAAGGAATATTTTTCCCTCTACTTACTGAATATGCTTTAACGAGATATCGTAACGATGAGCACGATCAACACTAGTGCCACCTAACATAGTTATTTAAAGGCAAATCGATTAACTGCAGAACATATTTGTCAAAGAACTATAAAAAGAAACATATTTTAAAGGCAAACTACACCAAAACCAAAAGTGGGAGTGTAATTCAGCAAAAGCAAACCAGCTAACAAACGCTTCTCTAAGAGAAACGAAAAAGTTAATGAGAAAAAAACAACAAAAAAACAGTGAAATGACCAAAGCGTCGTAAAAAGAAGTATAATAATTTGGAGCAAGTAAATGAAAAGATAAAAACAAACACATGGATCAATATATTTATAATGCTTCCGACGGTAGTAGGTACGGAGAAACCAAGCCACTTCTTGCCACAAACAATGTTACCATGCAAACAAATGCATACGCTTTGCTCGTCTGAGCATCCGATAAGCTGTCTAGATAAGCGAACGTAAAGAAATGTGCTTAGTTATAGATAAAAAAAGGGGACAAACAATGTGCTGAGCAAGAACGAACATAGGAACGAAAAATGTAGCGAAAATCGTAAAGCAAGAATTAGAAAACATTTAAAAAATGTATAGCCCGCCATAAGATTTTTTATAACCGATTTCAAATTTCCAATTTTACTAGAGTAGTAAAACAAGAAAAACGTATAATGGAAAGATAGCAGTAAAAAGCGAATTAGAACGAACAACTATTGCAAACAAATACACAAAAACAACACGAAAACAAAAAAAATGTCCCACATTGTCGAAAGCGAAAAGATATAGAGAAGAGAGAAAGAAAGAAAGATAGAAATACGCTTATATACATAAATGCCGAAACTCTCTTTAACTCTTTCCTTCTTTTGATAGAGCTTTAGAAACGGTTGGAAACATCTTTAGCCCATCCTCTGAGATAAGAATAGAGCAGTACTGTAAAGAAAATCGTTAAACACGCGCAATACACTGCGATCGTTTTGTGAAGGTTTTTTTTATTATTTGTGTGCGAACATAGTTTTTCAACATTTTTGTGACCAAAATATGGAAGATTACTTTCGAATTAGATCGATTCAAAAAGCCGATAACTTACGTATGGTTCACTTTCTCTCAACTCATTATCGCATTTTTAGTGCATGTAAAAAATACACAAAAAATAATGGAAAATGTACGACCGAGTCATTAAAAGGAGGAAGAAAACACCTTGTAAAATCGCTAATCGTCACGAAAGGTCGTTAAGAAGAAGCAAATAAACTCAAAATCAGTTTAGAAAATAAAAACCCCCGCGAAGGAGGATGCGATTTAACCCATTAAACTTTCTACTTATCGCTTATCGCATATAGCGCAATGCAAAAAGCAAAATGGGCCAGTCAGGATGTCAGATCGTTCATGCAAAACTTTACCTTGCAACGGAGCGCAAAAGATGGCAAGAGATGCAATGTTCACCAGGTAAAACCGAAGAACAGATGGCAGAAAATGGTCCCGACAAAAAAAAAGCCCCAAAAGAAGAAACACACTTTAAAGAGAAGAAGAAAAAAACTTGCAATGCTGTGATACTGATACATTTTAATGAAGTTAATTAAATCTAAATGCCCAGCATTCGCTGGCTGCCCTGCCCCTGCTGCCGCCGTTTGCTGCTGTCGCTCTGGCACCGCACCGATTGCTGCTGCACACTAACACGTTCGTTCGTTTGTTCACCCGGTCCCGGGGTACGGAAGAAAAGAGCAAAGTGGGGGGACACGTTTTGAGAAAGGTCAGGGTGGTGGTGGTGGTGGTGGTTATTGGCGCGAATGGTTCAAGATTTATCAAATTACACCTAACGGCGCAGAGAACAGAACAGCTTCTTACTCTTCGTTGTTTCGTTACGTTTAGAGTTTGTTCGATTGCTGGTTCTTTTTAAATGGCTAATTTTTTTTTACGATTTAGTTTCTTCTTTTTTTGCTATTTTCTTATATAAAGCTTAAAAGACCAACTCGTAGCTATCATTTTATTTGCGCAATTGCAAACTGTCCGACAGTAAATTTTCAAAATTTAACCACTTTGAATGTTTTACCACCCAAACAATGTTTAAACGTACCTAAAAGTTACCGAATTATTGTGATTTTAAATTGACACAGCTACAAACAAAAGTCTATAACAGAGTGGCAACATAAAGATGAACACTGGGAAAAGGGAAAATCACAACAAGATGAAGCAAAAAAAAAACCAGCAGAGCCGAGGAATGTTGAACAAGCATCCCACAGATTCTAGAACAGTTGATCAGATGGAAATAAATCAGCCATGTAAGAACAAATAAGAAAATAAACCAATAAACAAATTATTTAAATTGTGTT
>Merged.1251.2 chr2L:19395295-19397666+chr2L:19397849-19398008+chr2L:19409226-19409330 - complete transcript CDS from 183 to 569
CATCGATTGTCCCGGAACCAGTGGCGTTCGTCGTTCGTCGAGTCGGTCGAGCCGGGCCTGTCCGCCACGCAGCACAGATTGAATCAAATCTCACCGCCAAAGCCGCTGCACGTCCCGCAAGGTTGCGTGGTGAAGAACATCCGCATCAAGCAGAAGCTGGCCCGGTTGCGCCATCAGCAGCGCATGCTGGCGCAGCATCTTCAGCATCTGGAGGAGTCGCCCAACGCGAGTCCGGCACTGATTCGTCAACAGCATCAGCGTTACAATAATCTGCTTCGCTACTACTCCTCGTGGGATAAGGTCTCGGCGGCGGTGGCGGCTACTTCCAGGCCACCGTATTTCGATCAGGACGGTGCTTCACCGTCGTCCTTGAGGGCCATCCACTTGCCCCAGCGGCCACTGCAGCCACTTCCTACCGAGCCGATGAGTGCATCCCATTATCAGCAACATCATCAGCAGCAGCAGCAGCATCATCAGCATCACATGCAGCAACAGCCACGTCGCTGGCTGAAAAAGCGCAGCCGACCACACGCACAAGAAAAGAGTAGCGATGAAGGGAAAACCGAGGAGTAAGGGAGTCTATTGCGTAGAGTAATGGTTTCGTGAAAAGGAAGAAACACTATTTCTAACCGTCTTACCTCAACCAGTCAGTACGATTCCAAACTAGCTGATGGTCTTCTTTTTTTTAAATTAATTTAATTGTCGATAAATATCCTTTATGATATATCAACAGCTTGTCTCTAAACGTAAGCCTATAAGAATAATAAACGCTTTCTAATCACGAATGACTACGATTTCCTCGCAAACAACAAGTTGCATTACCCGAATATTCCCCTGAATGTATGCAATTTGCAATACACCAATTCGGCTTTTAGCATTACCCATGTTCTCCATGGTCCATATCCTACTCGCGACAGAAAGATAAGTAAGGCAACACTATTTGTGCATTAAACGGCATTGTAAACACTTCTTCACAGCGTATCGATTAGATTGAAAAGTAATAAAAACAAAATAAAAACCAATGAAACTTACCGTTCCGTTGTCGGACACCTGTGATGCTGAGAGTCATGCCTGTTTCGGATATCATCAAGCTCATTCACCCACGACTTGGCTGGCATGTGTGTTTTTCGTGTGTTCCATTTTGTCTGAAATTCATTTCACCATTGGTTTCGTTTTATTGATATTTGAATGGCCGAACCATCGTCCATCGTGTACCATCGGTGGACGGTGAACGCTCTATACAGACATGGTTCAGCTCGTCCGGGTTCGGGATGTTCTTTCCTGCCTGCCCCAAACCTGTCCCTGCCCGGACAAGTGTTGAATTTTCCAAAGGAATAGCTGTTGAAAGTAGGGGAGGGGATTGCAGCACTATCGTTACATTTAAACCACAAAACTAAAGCCTTTGTTTGCCCTACGATCGCTAAGCTGCTGCTGCACACTACTTTGGTTCAATCTGTTACTTCCTCCTGTCCAGCATAAGAGTTACATTCTAACGGACAGCTGGTCTAAGCTTGCCCATCCGTGTTTCCAGTGTCGGAGAATTATGCTGAAAACAGACGAAACACAAGCTGTTAACGTAGCAATTCCAGTTGGAAAGCATAATTTAAGGCGCTGATTTAAAAAAAGCAGCGCTATTTACAAAGTATGCAATCGAGAGAACAAACCATTTTGTTTCTGCTGTGTGATAAGAGACTGGTATCTTACTTTTCTTTTTTTTTGTCAATTTGGGCATGTTATTATTTTGTGTAGAAAATTTCTCTTTTCTGCAATGCATCTTATCATCAAATATTTTCCTCTGCTCATCTCAATTGAGACATATTGTTTTGCATGTTTGTTTGGAAATAATGTTCAAATTCCGCGTAAGATGCTATTTACATACACGCCACCGGCCAAAGAACAAACAGAAATTGCTACCACCACTGTCTGTCGTGTATATTGATTTGGGGTTTTTTGATTAAACCTTCATCCACCGAATGATAATCGCTCGCCAAAACTCGCACCGCAATGTGTGTTTTGCTTTAATATACTGAATGGCTTACGGCTAAATATCCTTATCAAACTAAACCTCAGGATCTGTATATGTACGACTTGATATTTGCTTGTTATGTATAATCTCCCTCTGCAACTCACCTCGCGAGCAGGGGTGTGAGTGGGTGTGCAAGCAAGAACGCTGCCGGGTGTGATGAAAGCGTGCACTCAGAAGTAATGGTTCCTCCTTTTTCAACGTAATTTCACACACATTCGGTCTCGTATTACTTGCTCCCTTTTATTTGCATCCCCTTTTCACGGCTCAGTTGTATAGCATAAACTCTTGCATTATTGTATTCCACTTATTCAAGCACCGCGCTGGCCTTGGTGGCGACGTAAAAAGCTTTTGTTTTGCCTACCTTGCGTTTTGCTTGTTTGCTGTCCACAAAAACTTGCTCATCACCAAACGGTACCTACCAAAAACCTGCTTGCTCTAGTCTTCTTGTAAAATATGCACACCTCTCCAATCTGTACAATGCGGCGGAGTGCACGCTATACCGTGCTGCCTGGTCCTGGTGATGGCCACGATCTGTTTTAGAAGTAGAACCGATTGTACAGTATCGGTAGCTGGAAGTGGGACTGTGCCGTTGGTTGCTGCTGCTGGTCGGG
>Merged.12685.1 chr3L:35734814-35735330+chr3L:35735538-35735699+chr3L:35735880-35736502 + complete transcript CDS from 526 to 927
GAACGAACAAAACCGCGGTCCACTTGTTTTAAGTACACGGCGGAAAGCAAACAAAAACAAGAGAAATGGCGAATTTCTCGATGACTCAGGTCGTATCCTCAGCAACCATTGAGCGTGTGGTTGTGCTCGGTAGTAACAACCATCATTATCTGCCTGCTGTTAGTGTCCAAAAACGGTTTCGGAAAGCGCTCATCGTACCCGGGCGGTCGGCAGCACCATATCGGTCGCACCATAAAGTTGTCGTTCGCGCGTGTGTCTGTGTGCTTGGCAAAAACGACCGGTGGCAGGTTTAACAATGTTTGACTGTTTTTGCTCACAGCCACCGGTAGCGGGCGATACCGGCGAGCCGAACGTGCCATTTGAAACTTTTCCCAATCACCACCAGCGGCCGTCGGTGGTGGCGACCGAGTTTGCGGCCGAACTAGTGCACCAGCTGGTCGGCGGTGTGCGGGGGGGCGTCCGGGGGTACGTACCGTACCTGGCCCGGTACGCTCTCCTCATCAACGCCATCGAAACGGTGCTGTCAATGTATGCACTGCTGACGCAAGCCGGCTGGTACCATCGGCTCCAGTGGCGCCCGCTCTGCTACATTCCGAAGTATTTGCGCATCAATATCGCGCTGGTCGTGTCGCTGCTGACCGTCTACTCGAATCTGGCCGCCATCGTCGGTTTGCTAAAGCATCAGCCGTACCTGCTACTGCCCTACATCTGCCTTCGGCTGGGCACGTTTGTGCTGGAGCTGTGCTACCTGGTGGATAAAACGCGACCCGCCACGAGCCCCCTGCCTGCCTGGAAGCTTGACCCAAAGGTTTGCCCACTCGAACGGTGGCGGTCGTGGTCGCCGCTGATGGTCATCCTAGTTGGCTGCAATCTATCGGCAGTGATCGCTGTGTATATGACCGACGATGGCCTGAAGGTTGGTGCTGCGTGACCGGTGTGCGGTGTGAGATTGAAATCGTAGCGAAGTGGCGCCCTTGTCGTGATTCAGAAACGTTCGCACGATGGTGAAGATTGGTGGTTCTCATTTTTAACCACAGCGCAACCAGCGAATTCGGAACTCCTGTCAACCACGCAAGGTGTAACAAAATCCGTGGTCAGTACGTTTTCCCGAATTGGTCGTTTTTTTGTTTGCTTCAACCCTGAAGATTAGTAGTGAATGGTGGTTTGCAGTGTTTGCACACATACCACTACCGGGGCTAATGGATTCACGCGAGATGGCGCTGCAGGGGGAATTATTTCCCTTTTAGCAGCAAATGGGTATGGCAATAAACAACGCGCAGTTGGAGACATTTTCGTCACACA
>Merged.12701.1 chr3L:35835442-35835684+chr3L:35835756-35837147+chr3L:35837851-35839903+chr3L:35839976-35843223 - complete transcript CDS from 1475 to 2827
NNATCACCCTGAAATGCTCTGGTACCGTGTCTTACGACATAGGCAAAACGGTAGTACAATATTTAAACCAACAGCGCAAGATACGCGAAGCTTCAACACAGACGCATGTAATAAATTCGTTGAAATCGCTTAAATCTTCCATTGTAGGGCTAAAAGTTCCTGGAATATATTTAAAATCAATTCAAGAGGTGACTAAGAATACGGAGATTAATTTTGGCACGATAGACGAAGAGTATATTTTCAATCTGAACGGATTGGAGCGACTGATACAACTGAAAGAGCAGAAGGGAATGCTTGGTAAGGCTACTGCGGTAGCGTTAATAGGGCTGGGCCAAATAGCTTTGGGTGGCTTAATAGAGTTCTGCTCGGTGGGTTGGTTGACGCACGTTGCAAGCAGTTTTATGAGCGAAGGCCTTAACGACATAAGCTATGCTGTGAATGCCCTTCACACCGGTCATTTCAGTTGGAAGGAATATGCGGTGCAAAAAATGAAAAGCATATTATTTACCGGGATTACCGCCGGCGTGGCAGCGTTGTGTTCTCGTGCAGTCAAGCAATCGAAAATCATGAAGAAAATATTCAATTCTGGGCTCTGTAACGAAGGGGAATCAATATGCGCAACAACGGCACGTAGCCAGCTCGGTACGAAACTCCAAAACAAAGTAATTACCGTGGCGTTAAAGCGTGTGGGCATGAAAATCGTTCAAGGTGCTGCGCAAGGTGTGGCGAACGTGATGGTCGATACAATCGTCGATGATTATTTGCAATCGATGGTCAATGGGCTGGCTGCGGAAGTGCTGCGCACGGTGTTGAGCAAAGTAGACGATCACAAAGCAACGCAGAGCCTGAAGCAAGTGTACGATCAGCTGGGAGAACAGAGGGCTAGGCAGCTTATACAGGAAATAAATTCATCATTTGGAACATACAGTTGGGAGAGTTATGTGTCCATTGTCGGACAAATGGTGGGCAGTTTATCGCACGGATTCGCAAGTGCGTTGCAGAAAACGGAGAGTAAAAGTATCACACTGAAGATTTTGAGCACATTAGGCACGGTATGGGTTTGGGGCGAAAGGGCTTTACAGTTGGGTAGAATGGGTTACGAAGTCAGCCAATTTCTTAACACAATGGATGCGCAGATGTGTGAAAAGCTTAAATCAAGGGTAGTCAATGCGGACGGGAGTGAATGTTCCACACCAAAGGAGGATGGGTTTGATAAGTTTAAGAGCGAAACAGTCAGCCAATGGCGAGCGCTGTTGAGTGAGCATGTTGGGAAACTCATCACAATGCATTTCATTAAACCATTGCTACACGATGCATTAAAACGCATTGGAAGGCATATCAAACGAGTGCCACTTAAAATCAGAGAAAGAAGATTGAGAAAGAAGGTGAAAAAAGAAAAAGCGGCACACGATGCGCTACCGGAAGAGCAACGAAAGCTGCACGAACATCAGTATCACGAAAAGTTGCAGAAAATCATGTACAAAACAAAGAGTCCTGCGCTGTTTGCGGATATCATTCAGGAGGGTGTACCGATGGATCTAACCTGTGTAGATGCATGTACAAAAGTGATACAGAAGTTTTTGAAAGCCAAAAACATACCAACTGATGCACTTATAGTTGACGTGCAGGCGGAGGACGGCATAAGCCAAACGTTTGCTTCCGGAGAGCCCGGAGCGGCGAACGCTAAAAAGGTAACCTTACAGCTGACCGGCGGTCATTTCTCATTTTCTGAAAACCAACAAAACGTTGACGGCAATAATTGTATGTATGCGGCATTGTGCGAAGCCATGCCCGAGCTGAAAGATATGACGGCTGATGAGTTTAGGAAGCAAATCGCAGATACAATAAGGGCAGATCCTTCCATACAACATCACATTAGGCAGGGTTGGCATCGGTATCCAATCAAGGCGTTCAATTGCATTGGGGGCAGGAGACAAGAGCCGCCCGAAAGCGACGAGCTGGAGAAGAAATTTAAAAGCAATAAAAGATACTTGCACAGCATTGTAATTCCACTGTCTCGCAAATCTGAAACATTTTCTGGAGGGAAAAATTTAACAACAAAAAAGTTTAGGAAAACCAAATGCATCGTAATAAGAAACACAGTAGATCACATCTTCAACCGCGTTACGGTTTACCCTATAGAGGCAGCAGCAACGATACAGGCAGCGATGAAAATCTCAGGCATGGCTTGGGAAGTAATGTTTGAAAGCGGAGGCAGTAACTCATTTGATAAACTACCTAATGCTTTGAGAGAAGGCAAATTTGATCGAGCGCATGGCGTTAAGTTGAGAATAAAGAAAGAGAACTTTACAACGCCTGAACAGTTGAAAGCATTAGCAATGCTACAGAATTGTCTAGGGAGAAGGGAATATGTGTACAAAGAAGCAAACATGACTGGCAATATTGCAGGAGATATTGACAATATTCAACCGAAATTGTTGAAGGAGTTTGTGCACAGCTATGACTTTGCCCAACCTGACAACAGTCGCCAGTACGTCAAAGACTTTTTCAGTAGAGCAAGTGAGAATGTTCGGAGTTGCACAATGAAGAGGGAGGATAATAAAAGCAATAGGAAAAGAAGCAAACCAAATGCAAACTCGACAAGCGGTAGCAGTCGACCAAAACGAAGGCTTAATATATCGGGTGAAATAGAACAAGCTCATAAAAAAATTCAAAAGTATGATCCTACAGCTGACCTTAAAAAATGCAAATCTAACATATATGATAGATTAATAAGGGGCGAACCGGTGGTATATTCGATAGAAAAAAATTTCACGTCGGAATCGTCGGGAATCGATACCGACCGTCCATCAACGTCGTCCTCACGTTAGCAACGTCTAACTGTCGTAGAAGAAGAATAATTTTTGGAATAAGATGAAGAATATGAACAAACGAAGAAGAAGGGTAAAATGAAGAATATTAATAAAAATAAGAAGAAGATAAGGGAGAATATTAAGGAAATTAAGAAGATGTGTAAGAATTATAAAAAAAGGAAAGAACTGCAGCTGACGATTATTAGGGATCAAACATTACAGCATGAAAATCGGAACAATACAGCTACTCTACATGCGGAGGCGCTACGCAATCAGATCCTGACGCGGGATATTCTTAGAATGCGCTCTCTAAAATACACATTCTAAATGATTGCATCCTGTATAAAGTTCATGGAAGGCACACGTTTAAATAACAAACCGAAGGACACGAAATGCTCGAACAGATGGTTAGAAAAAGTTGCTTCGGAAAAGAAGTTTTTCATTTCTCTCATTGCCCAGCACGTTGATCTTTGGAAATATGGAATGTAATGTATCGAAGGAATGACGAATCGTTAGAAAACACAACCCGATCATGATCAAGCAAGTACATTGAATAGAGGTACATAGTTGCGAAACCAAATTTCGAGGTATAAATTTGTAACTTAAATTTCATAAATGTAACTACAGTTTTATTTTTCTGTTTACAGATTAACATAACGCTTTTAAAATGAAGGATGACGTGATCTTGACCTGGTGCAGAAGATCACGTGTCTTCGTCTGGCGTAACACATTCTGCTTGCTTTGATGGCGAACGCATCTACGGCGCATTGGCACCTTCGTGCGTGTTTATCACGCCTTCTCTGTCCTTGCACTTGATCTAAAAGGACTTTACGGGTAGCGTCAGTTCGTGCCATACGTATGTCATAGATAGCTCGTAGAAGCCAATTGAGCATTACAGAGAGATCGCCAAACAAACCTTCTACTGAGCCGTAACTGAAGTGTCTTCTCAATTGTCATTCCACGAGTACAGTGGTGCAGAATCAGCGGAGCATCTGTCCTTCGAATGTCGCTAAGAGTGCCCTGAACTACAAAAGCAAAATCGTTCACATGCAACAGTCACGACCGACGTTTGTGGTTCCAGTGTTATACGTGAAACCTTATGTTCAGGTGTATCGAGACGGATTATCAACTGTTATATCTTCAGTCTCCAAACTTTATTCATTATTGGGTTTAACAACTCAATGCTGATTGGTTCACTCATAGACATACGCTGTTAAGGAGGCGGGACCCGTGTTAGATTTGATTAATTAGTACAAACTGAGTTAACGAGTTATTGTACATGTATTGTTCATGCATTGTTTTGTATAGAAGTTTATCGAGTATAGTGTGCCAGTTTTCGCATACAAAATAATGTTTGCAGGATAGTTAGTCCTACGCTACGTATGGGGGCACGGTCTATTCGGGGCTTGAACCCATGACGGGCATGTTGTTAAGTCGTACGAGTTGACGGCTGTACCAGCAGCCCGGTAATGCTAGCTAGGGGATGCTAGGGTAGTTTTACAAAATTTAGGTAGGCATTTTACTCGCATGCGCTCTTGTGTACTTACAAATTCAGGTAGGAAATTATTGCAGACAGCTGAAGAGCTGTGTCTATCAACAACAACAAAAAAACATACAATTAAGTGTTTAGTGGGATTGAATATATTTGCTGATCAATTTTTAATTTGAAAACGGGAAAATAGGACGAAGAACAATATATTGTAATATGAAATATTGTTTGAATTAAACATGTAGATTTTTTTTCCATATAAACTTATAAATATATTTACTTTCATGTAAAATAATTTAAGACAATGCATTCTGCGTATGTGTCATATATATTTGCAAATAGTTTAAAGGAGTCAATATAACGGTAAGACTTCATGCTCGTGGAATGCAACTCATGGCAAGTAGAACGATCGGATTCATTGAAACGATAAATTGTCGATTGATAACTAAGGCGAAAAATGGCAATGCGCAATCGTATGTTCCCTATAAATAAACACATAAGCACCCTTCTTAGTGTTTTGCTGAACGCGCACTGTATCATACTTGTATCTTCCCCTAATAGATCGATCGCACGATTTACTTACCTGTACAAGCTAGATTGCCCGCTTCCCAGAAGTCGCGTACAAGCTTTGAGGGTTTCATAAAATGCTCATCATGATTAGCGCCATATCAGTAATTGGTATAGAAAGCCTTACATACCTGGTTGGCTTATGAGCGAATGTAAGTAATGCACGTTCTCTCAAACTCACGTATTCTCTCACTCTCTCAAACTCGCTCAGTTTTAATCAATGCGATGTGTATGATTCATCTGTAGTACAGATAAAAACATATAAATAGTCTGGGAGAGTTGGAAGCAGTACCATACACTCAAGTAAATTGAATGCGGCTTGAAGCTCGTAATTAGAAGAGAGTCAAATCGTTATTGAAAGTAGATCACGCAAACCACGCAGCTAGGCCTGTTTGCTAGAAACGTTTGGGAAAGTGTACGAACGATTACTGTTTACCCAAAGCGGTCTTTTACCTCGTCGTCACAACTGTTGCCGTTGTGCAATAAAGAATTGCAATGGCTACATTGGTTTTGACAACGGTAGCGGCTTCCACAGTTCCAGGGTTGTTGGAAACCACAGTTGCTTCAGCCGTTTATATGGCGGCTGCGCCCGTTTTTGAAGAAGTTGCTCAAGTAGTTAATGAGGCGTTTGCTGACTTAGTTGAAGATGTTACAGAAGTAGTTGTTAAAACAGCTAAAAAAACTGGCGAAATGGTGGTTAAAGCAGCAGAAGTAACTGCTGAAGTTGTGGAAAAAACAGCAGAAATAACTGCCGAAATTATTTTGAATAGAAATACTATATTACTGCCCCCTATCAAAAGCCAGCAACAGAAAGGAAATAATTCAAACACTAGATCTAACGAAAATAGTACAAACCATAAGGAAAACAATGGAAATAAACAGTCACAACAAAATACAAAAACCAACAAACAAACGCAATCAAAACAAACTGGAACTGCAAGAAACGCTGGCGATAATGGAGATGATCCAAGACGACGAAGAAACTTGAAAACTACGCGCAACTGTCAGGATGAAACATCGGATGAAACGGAACCACACACTGGAGCTTCTCACTTGCACTCACGAACAGCGGTACATACCGTACGATTTGCTGGAGAAATCAGGCGAGCTGCCGACAGGTCTGGCCACCAAGTTACAGAGCTTATTGAAGACGGGGCCAGCACAATCAGGGATGGGTATATACGGCCACCGACCTCTGATAGCCAACTGCAAAGAGCTCACGTGCTACGATTTAGGGATAATTTTGAGATGTTACGCGAACATTATCCCGAGTTGTATAGAATATTGTGCAGGCATGCAGGGCACACGCAAAGAATTCCGAGGGTGTTCAATGTGTTCCATAAGATTGGTGGGAGAATTGATAAACTGCAGTATGGATGGATTTTGAAATTGTCTGAAGTAGATTTTTCGGCAGGTCCTACAGCTGCGAATCTAGCAATGTTTAAAGCATACAGACAAGAAGTGTTAGATTTGTATGACAGTGAGATAAGATTAAGATACGAACGGAACTATAGCGAAGAGGACATAGCAGAAATAAGAAGGGCAAAAGAGATGATGGAAAACACAACGAGTGAAGAATTGTTTGAAAATGCTCTGGAAGGATTCAATCTGGAACATGGCTACAACAATCCCAGAATAAGATTGTAGTAGTATACATTTCGTAACTCTTTACAAACGATATTGAACGAATGCAAACATTTCAAAACTAAAAAGAATTTAAAAAAGGACAAACGCAAATGCTTCGAAGAAAGAGTTTAAATAGCTTAACAACAATGAAAAGTAAGTGAGCTATGCCATGCTTGTTGATCATCTGCATTAAAACAGATGGATGGAACACTTACGATAAATTTCGACTAAGGTTAATCTGAGTTTCATATTCACTATTTGAAATATCTTTGTTGCAAAGTCCAACATACTTGGGGTGTTTATACTTTATGAAATAAATCTAAACAAGGTGGAGGTACACACAAAAACTACATACAATACCTATTCATTTGAATCAGCGCAAAATATAACCACGTATATGAAAATGTTAACAAATACTATAAATATACATCTTATCTGCAT
>Merged.12711.1 chr3L:34061840-34063568 + complete transcript CDS from 128 to 1624
CTATAAACAAAAACACAACCAGTTCGTGAAAATTATTTCCGTGTTTTCCTCCCTTTTACCAACAAATACTCGCAACCGCCGATGGTTTTATTAGTTTTCATGTGAAAAGCGCTCGGAAAAGTTACGCGATGGCGATGCCCGTCGATATCAACCGCCTGAACGACGGCTGGCTGGAGCTGGAAAGTGATCCCGGTCTGTTCACGCTGCTGCTGGAGGACTTCGGCGTGAAGGGCGTGCAGGTGGAGGAAATCTACGACCTGCAAAAGAACCTCGAGGGCCAGGTGTACGGGTTTATCTTTCTGTTTCGCTGGATCGAGGAGCGGCGGGCCCGCCGGAAGATCGTGGAAACGACCGACATCTACGTGAAGGACGAGGATGCAGTGAACAACATCTTCTTCGCCCAGCAGGTGGTTCCGAACAGCTGTGCCACCCATGCGCTGCTGTCGGTGCTGCTGAACTGCTCCGACATCGATCTCGGCCAGACGCTCAGCCGGCTAAAGATGCACACGAAGGGCATGAGCCCGGAGAACAAGGGCTGGGCGATCGGGAACACGCCCGAGCTGGCCTGTGCGCACAATTCGCACGCGATGCCGCAGGCCCGCCGCCGGATGGATCGCAATTCGGGCGTCAGTACGGGACGGTTCACCGGGGAGGCGTTCCACTTCGTTTCGTTCGTCCCGATCGAGGGCCGGCTGTTCGAGCTGGACGGGCTGAAACCGTTCCCGATGGACCACGGGCCGTGGGCGGAGAAGGAAGCGTGGACGGACAAGTTCCGGCGGGTCATGTCGGACCGGCTCGGCATAACGACGGGCGAGCAGGACATTCGCTTCAACCTGATGGCGGTCGTGCCGGATCGGCGCATTGCCATTACGCACAAGCTGAAAATGCTGCGCACGAACCAAACGATCGTGTCGGCCGCGCTGGAGAAGCTGCTGAAGTCGGAAAAGAAGGAAGCAACGAGCGCCGCAACGGCAGGCGGTTCGCGAACACTGAGCGCAACGGTGAAGAAGGAAGCGGACGAAACGACCCCGGTAAAGCTGTCCGACGAATACTCAGAGCTGCTAGCGATTAAGGAGGAAAAGCAACCGGATCAACCGTCGTCCTCGTCGTCGTCGGTGGCCGTCTCGAAGGAGCTCGAATCGTTCGTCTCGATGAACAGTTCGTCCGATTCGGTGGAAATCATCGGCGAGCCGGACATCAAACCGGAGCCGGACCACTCCTCACCGCCCTCGCCGCCCTCGTCGTTCATCGGGGCGGGCACGTTTTCGCCGAAAGATTTGCTGTCGCTGCTGAAGAACCTCGAATCGGAAATCGCCATCACCGAGCAGCACCTGTGCGACGAGAACGAGAAGCGCGACCGGTTCAAGCTGGACGACTGCCGGCGCACGCACAACTACGACGAGTTTATCTGCACGTTCCTGTCGATGCTGGCGCACCAGGGCGTGCTGGCCGAGCTGGTCTCGCAGGATCTGATCGCGACGCGGAAACCGAGCATGGGCGGCATCCAGAACAGCGCCAGCCGGGCGATCTCGCGCAGCTACAAGAAGGCGGCCACGAACGGCACGTCCCCGAAGGCGCCCGGGTCGAAGCGGCGCCGGGGCAGGGCCAAGTGTCGCAAGCGGAAGTAGAGGGGAAAGCGGCAAAGCAGGGGGCGTTTTGGGTGATTTTATTTTACTCATCATTCACTTTTGATACTCTTCATCCAATAAATTCCACAATGTTACCCATA
>Merged.12752.1 chr3L:36273282-36275095+chr3L:36275452-36277058+chr3L:36277180-36277448 + complete transcript CDS from 1078 to 2901
TGTTGTAGTAAATGAAGAACGGCTCAAAATAATGGATCCTGCTCTAATGAACGTTCTAAAGAAAAAGATAGACAAAAGAGATCTGTCGAAAGAAGTTGTTAATGTAGGCAAGTGTGAGATATTGTTGATTGCCGAAGCACAGTCACAGTTATACTTTGAAAAAGAGAAATTCATTGATATGATCGGTAGAAAGAAGTATAACTCTCTCCAAGAAAATGGTTTACTGTCATTCAATGAAAGGGCTACCATCGAAAAAGGTAGAATTGATGGCTGTGTGTTCTCTGCATTTGATTCTATAACAGTTCATGATATTACCACCAAGACACGAATTACCACTCGTGAAGCTATGATCATCATAGACGAGCTACTTGCGCAAAATGTTCTAGAAAAGAGAGCCGAGAGTTTTGCTCTAACAGTTAATAATGACGACACCCAGGATGTCTTACTTCCTTCTTTTCCAGTGTATGAGGATGTCGTTAGAAACGTCCTTGCTTCATGTTTTGCTTACAGACTAGCTCTGAGAAACATTGCACGACAGCTAGAAGAGGAGGAGAGTTCTGACATTCGCATTGAATTAAAACTTGATCCTTATCGGATGTTTTTCAACGATCTATTACAGCAACAGATAATCCAACCTCCTATGCTTTCCCACGAGGAGATTGATGGAAGCAAGTTGAAAGAGCTGTACGGTAAATCATTGTCGAAAGGGGCATGGAAAAGCGTACTTTCTAAGGAGATTGGTTTGAGCGTGGAATATACCGAGAGTTTGTTTGGCGTGTTGCTTGAGAAACGATGGATTTTTTCGCTAAAAGATGATAAAACATCAGTTTTATTCTATAAACCATGTTCTAAAAGCAATCGGGCAAGTATTGCTGATCTAAATTCCGGCATTGCTAAAATTCAGGAGGAACATGGCCTCGATGAGTCGTACGACGTTGGTTTCGCAGTTGAAAAATGGTTTAACAATCAATTACTGTTAAGTGAAAGTACAACTGCTGAACATATTGAGAATGTGTTAAGAAAGTCAAAATCCTCCATTTTAGGATTAAATGTTCCGCAAGGCACGCTGAAATCGATCATGGACTTTTATGGTAAAGGAAACTTTGGAAGCATCGATGAGATGCGCATCATTATCAGAAATGGATTAGAGCATCTGTTAGAGCTAGGAGAGAGAAAATGGACCATGGAAATGATACTAAATACCTCACTGGTTTTAGCCATTGGTGTAGCACAGATAGCAATTGGCGCTATAATGGAAGTGTACTCGGTTGGACTTATGACTCACGCAGCTAGTTCATTGATTAGTGAAGGAGTCAACGACATCATGTACGCTGTCGATGCTGCCGTATCTGGTAATTTCAGTTGGCAAGATTACGCAAATTATAAATGGAAAAGTGTAGCCTTTTCGATTTGCACGGCAGGTGTGGGAATGTATGTGTCTAAAGGTGTTAAACTGAGCCGAATAGGATTGAAAATAGTTGGACCAAGTCTCGAGTACGTTGGCAAACGGGTTGCCGGCAAGCAGCTTATCAAAGAAATCGGCAGTCGAACGGTGGTAAAAGAGATCGCCAAACGTGTGGCGTTGAAAACGGCGAAAGGTGTCTCGTTTGCTTTGGCAAATACTGCTAAAGATATGATTGTTGCCGACTATCTGCAAACCAGACTAAACTCTGTAGCATCGGATATTTTGTCAGGAATCCGGAAAGCGGTGGAAAGTCATATAGTTGCTCAAACCTTACAGAAAGCTTATGATCAGTTAGGTGANNNNNNNNNNNNNNNNNNNNATGATCAGTTAGGTGAGAACGACGCTAAAGCTCTTGTGGACGACTTGACAAATGCATACCTGGTGGAACAGACTATGACTGATACATTTGAGCTCTCCGCTAAGGAAATAGCCAATAGTGTGATAAAAGGAATAAAAAAAGGATTTAAAAAAAAACATACAAATAGCAGCAATTTCATTTCCATGCTAGCTTTAGTACCGGATGTATTTGATAACTCTTTACAAATTGTCGAAATACTTTCCCAAACTAATAAACTGTTGGATTACATTAATGCGGAGATGGTACTGAAGCTCTCAAAAATTGAGCTTAAAACGCCAGCAAAAGAAACACAAGTAAATCTACTAAACGGAAAAGATTTTGAGCGCTTTCAAACGGAAGTGATCGGTCAATGGGAAAATATATTAAATAAGCACGTTGGAAAATTGATCGCACAACATGTTGTGCAGCCAGTGCTTAAATTCGGCGTGCAATTGGCCTTGTCATATGTCGCCGAAGGTTTAATGCATATAAGAGACAGCCCAAACACTACCCTGGACAGACATGTTGACAAACTAAAGAACAAGTATGAGAAGAAAATCACTCGACCTGATATGACGGACGATACGAAGCGTCAGCTTATAGACCAGTATCATGGGCGGTTGCTGAAAATGCTGCACAAAACTCGTAGTCCATCTCTGTTGGGCACTATCATCCGGGAGAACGTTCCAATGGATTTGAAGTGCGTCGGGGCCTGTACTAACATAGTACATAGAATGTTACAGGAACAAAATTCTAATATCACGGGTCTTACCATAACTGTGCGTGGAAAAAAGGGAATAGAGCAATCGTTTACTTCTGGTAAGAATGGTCGCAAAGTATATCTGGAACTGTTAGAAAACCATTTTACTGTATCACAGGTGAAAGGTTCAAACATTGACACGACTGAGAACAATAGTCTGTATGGAGCGCTAACGATTGCTCTCCCGACTTTGCAATCGATAGAGCCAACCGTATTCCGATCTAAGTTAAGCAAATACATTGAAAATAACAAAAGCCTCCATCATCTCATTCAGCAGAGCTTACAACACGCTCCGTTAAAACAAGGGGTGATTGTAAGTGCTAAAATTAAGAAGGTAGACTAAGAACGACCAAGCCACATTACGACGACGTTCTCTTTTGTGAGTAGGCGAACGAGAGAGAGAGATGTAGAGAGAGATACAAAGAGAGAGAAAGAGAGAAAGAGAGAGAGATGGATACTAAGAGCATAAAGCATTTTAACGACAAATCGATCATAAACCAAGTAGAGATCATCATTTTTGTTGTATTAAAAAGGTAAAACAGTTTATTAGTTTTGAAATTAAAATGATGTAAAAAACCATGTACTATTGTTTATCAACTGCTTAGTCTGTTATCATTGTAATGTAGAAAAACGTTCAACACCTAATTCGTTAAACACATAAGTTAAACAAAACTGGTCAACGTTTAGATATCATTACATTTATTCGTTGGATAGCAAAATCTAGAGAATCGAATATCGTTCGGTTTTAATTTTCGCGGAACGTAAGGTCCGCAGCAAAAACTACTGTAGAATGTGTACAAATTGTAATTTATAACGCATTTTGGTCCAGATGATCGTATTGGAAGTCAGTTATCTACAGAACGCAGCTAAGCGCACAAGGATCGAGAGATTATCCATTGACATTGGAACCAGAATCTTGCAGATAATCATAGTTGTTCAGTCAGAACCGTTATTGCACAAATTCTACTTACTTACGTACTGATACATATAGCCTGATATATGATGTCAATCAGCCTTCGTTCTTCCTATATGACACGATGATACGCTTACTGTTCCTGTGTAGTTCCTGTGATTTATAAATTATTATTACGCTGATCATCACTTCTAAAGATAATAACTGGACGATGA
>Merged.12775.1 chr3L:36922649-36923519 - complete transcript CDS from 103 to 669
NNGGTTCGTCGGGTGGCTGAGCGAGCGGATCGACGTGATCGAGAGCTTTGAGTTCGACACTATTGAAGCGTTTCTGGGGCTGCTGAGCGACTGCTGGTACTCGATGCAGGTGATGGCCTGCACGCACCGGGTCGTCCCCTCCCAGCAGCATCATTCGCCCCGCTCGACGGTGTTCTTCCAGCGCGGTATACTGATCCTGGTGCTGAAGTTTGTGCCGCTACTGTCGCCCCGTAGCTCGAGCACCACGCTGACGCGGTTCTTGAATCTGCTGGAAAAGACGACTTCTCCACGCCACGGCTACCATCATCTGATGACGCTCGTTAGCGTCGACGTGATGGAGCAGCTGATGCAGTACTTCGAGGAGCTGTTTGCGGAGCACATGTGGTGCGTGCGGTATGTGAGGCAGTGCGGGACGTTTGCGATCGACGATGACGTCACGATGGGCAGGACGCTGCAGGGTGCCGGGGTGGATCAGACCACCATACTGGTGCTGCTCGGGCTGAGGCGGTTTGTGGTGAGCTGGTGCCAGTTCCAGCAGGACGAGTCGGGCATTGCCGTAAGGCACGAGCTGGAGGAGGTGGACGTAGCGATGGAAGCAGTCAGCGAGGAAAATGGTGAAGAGGAAAAGGAGGAGGAGCAGGAAGATGGAAACGATGAAGAAGAGGAAACATAACCGAGCGGCGGGTTGATGTTGTAGTAAGTGTACAATTTATTTCCCTTATATTGATCTAAAAAATATATACAAATAAAAGAATGTTAAGATTTCAAGGAGGAAACTTTTCAACAGGTACAGGAACAGGAGCAATTGATGTCCGAAAAAATCGATCAAAAAGCTTCTTCTTTATCGAAATGAACGAACTTTCAGAAAAGC
>Merged.12835.1 chr3L:34548851-34549909 + complete transcript CDS from 195 to 578
CGGGCGACTCCGAACGTCTCCAGACGACTCCGGACGACTCCGAACGACTCCAAAAGACTCCGGGCGACTCCGACTCCGGGCGACTCCGGGTGACTCCGGACGACTCCGAACGACTCCGAACGACTCCGAACGACTCCGAACGACTCCGAACGACTCCAGACGACTCTGACTCCGAGCGACTCTGAGCGACTCCGGATGACTCCGACTCCGGGCGACTCCGGACGACTCCGAACGACTCCGACGACTCCGAACGACTCCGAACGACTCCGAACGACTCCGGACGACTCCGACTCCGGGCGACTCCGGACGACTCTGAACGACTCCGAACGACTCTGGAAGACTCCGGATGACTCCGAACGACTCCGAACGACTGCGGACGACTCCGGGCGACTCCGTACGGCTCTGGACGATTCCAAACCACTCCGGATATTGCAGCGCGGACCTACCTTCCGGAGTCGATTCCGAATTTATCGGAGTCGGATCGGAGTCAACTCCGGATTTTTGGCAACTTTACCCATCACTATTGTGGTCCATCTTTCAAGTGAAAAATCATCCCACAGATGCATTCAATGCACCCCATAACCAGCCCCAAAAAAAAACAGATCCTCTCTTGCCCTCACTTGAATCGAGTAACAATTCTACCCGAACCGGTGAAAACCGTTCAAATAGTCTAGTAGTAGCAACTGAAACTACTACCAGCAGGATCAATGTGGGTGGTATGCGCATATCGTCCAATTGGAGGACACGCTTTACATTCCGTTTCTCGTCAATTGTTTCCGTGCGTAAGAGAGAGAGAGAGAGAGTATGATGATAGGCTTCACGCATAAACGGAAGCAAAAAAACAACCCCTCCGTTCCAAATCCCACCGATGCAAACTTGCAACAAAGAATGGAGGTTTATAGAAATTGGTTCAGGAAAGGATGGGAAAAAAACCTTCATTTATCGGATTTCCGTACCCAATAATGGGAAGCCAGCGAGATGGAACTGAACCTTTGAATTTCCACCATTCATACAATGTCAATGCACACAGACAGACACACACAACTCACCGGACCCCAT
>Merged.12941.1 chr3L:19995361-19995777+chr3L:19995849-19995929+chr3L:19996016-19996223+chr3L:19996305-19996571 + complete transcript CDS from 450 to 866
CAGCATTGTCAGTAGCAATTGTCAAAGTCTTCAAAAGCCGCCCATTTCGTAGAAACTGGACGTTACGAGCGGTGCGTGTGCGATTACTCCGTGTGATATCTTTGCGAAGAATTGTGTGTTCTTGCCCTAAAAAGACCGGAATTTGGTTTTTCCATGTATTTCTTGTCTGGTTTTTGAATTGGATCTGGATTGTTTGAAGGTGGAGTTCTAGGCACAAGGAATCAATTGTCACTTCAAGTGGTCGATGTGTTGGCCTGCTGCCTGGTGTGTGCGCGTTTTTCATTTCGGAGAGTTCTGGCATCCAACGCAGATCGCAGTACCCTGCGGTGAAAAGCTCAAAAACCACTCTTTTCGCAGTTCGATCAAAAGAAGCTGTCTGTTGCATAATACGGCCTTTTGGAATTCGGTCCAGCTCAGCCTGAAAACTCCAACCTCAAAAGCAGCATCATCATGTATATCTTGACGGCAGCTCGCGTGAGTCCGATTGCACGGAAGTTGGCCATTAGTGGAGCCAATGTGCACATCCGGCCGATCTGTAGTATCATGGCAATAGAGAGACAACCTCCAGCTGGCCGCGGCACAACACCTTCCGTGGGTTGGTTGCCATCGATCCGTTCGTTCCAAACCGGCACAACATCCCGGGACATTGATTCTGCGGCCAAGTTCATCGGGGCCGGCGCTGCCACGGTTGGTGTCGCCGGATCGGGTGCCGGGATTGGAACCGTGTTTGGATCGCTGATTGTCGGTTATGCGCGCAATCCATCCCTGAAGCAGCAGCTCTTCTCGTACGCCATTCTGGGATTTGCCCTGTCCGAAGCGATGGGGCTGTTTTGTCTCATGATGGCGTTTCTGTTACTGTTTGCATTTTGATTGGTTGGCCGGTTTGATAACCCGCCCGTACATTAGATTGGTCTTGTGCTGCTTTATTCACAGTTAAAGCCTACCACAAGGCACTGGGGAAGCGCATATCTGG
>Merged.12964.1 chr3L:37962271-37963929+chr3L:37963993-37964105 - complete transcript CDS from 121 to 1638
GTGTGAGCGCGTCTGCGGGCAAAAGGTTATAAAATGTAAATGATTTGCCAGTGAGAGCAACAAAAAAGCGACAGAACGCTAGCTACGCATTACAAAAACGACGACAATGCGAGGTGTCACTATGTCTGTAGGTACATCGGTCACCGTAGCGGTGATACTCGGTCTCTGTACCATCCTGGAAGCAGCGTATCTGGAGCGCCCGCTATGGGTGGCGGACAAGGGCAGACCCCAGTCGGTGTCCTTTGCCCAGGAGCAAGCGCGTACCGGTCAGGCGGTACAAGCGGCAAATGAACAGTCCTGGATGATTCCCGAACCCTACTATCCATCACGCACCGCAACGGGTTCGGATGGCTTCGAGAGTCTGCCTCAGCGGTCTCAGGAACAGTCGAATGTTGAGCAGAAGGTGCGCGAGGAACGTCCAATGGTTGAGAGTTTCCAGCCCAACTGGCCGTACGAACATCAGGAAATGTACTACGGACAAGGTGTGGCAGGTGAGCTGCAATCTTCGTGGCTACCCGAGCAAGAAAAGCACGTCGAACTGCCCAAACCGTCGGAACCAACAGTGGTGGATGCGTGGAAACAGTTCCAACAAAAGCCTGACTTTGAATATCCTGCGTTTAATGGGCAGCAAACGTGGCAGATGGAACCGAAGCCGGAAGCCGCTCAGCCTCAAGCTGGACAGGAAGAGCATCAATCGTACGAGTCCAAACCGGAAGCACAGCCGGAACCGTACCCACCGAAGGTGCAAGAAATGCCACAAACTTATGGAAATCCACAAGCGGGATACGAGCCATCGTACCAGGGCCAGCAAGCTTACAACTCATATCCTCCACGGCCAGAGCTGTACCGACCAGTGCCGTCCTATGGCGAACCTAGCTATCCAACCCAATTCTATGGCCAACAGTCGTTCCAATACATGCCCGAGCCGGTGTATGAGATGCAAGTACCGGTCAATAGAAAACCTGCCGTCCCGTCGGTGAAGCCTCAGTCCGAACCTACCCGTGTGAGCAAACCACAGCCGGAACAGGGTCCCAAACCAGACTACTACCCGTACCAACCACAGGAATGGTATCCGTACCAAATGCCCACGCAAGAGCGGCAAGCCTCCATGCAAGTCGAGCCGGATGCACGTGCGCAATCCAATCTGGCCGTACAGCCAACCTACCCGCGTGAACAGCAAGTGCCGAATCGTCCTGCCCCCGTGGATCGTGCTCCTCAGCCAAATCGCAAGCCCGTTCAACCGGCAAGGCCAGTTGCCCCGCGGCCAAGCCGTCCGATTGAGCGTCAACCGGAACAACCGATCGTAACCGTCCCTTCGGCACCGTGGGAAATGCAGTACAAACCGATCGAGGCACCGAAACCGAGACCACCGGTGCAGCGGCCATCGTACTACGAGGATGCCGATGATGACGATAGTGGGGTGGTGGTAAAGTACGAGAAACCGATCACTCGCATGGATGCGCGTTGTCCGCGCGATGACGATCCGGCCAAGCCGGTTCACTTCCCGAGCGCGACCAGTTGCGTCAAGTTCCAGAAGTGTTTCAACGGCATCGCGTACGAGATGAGCTGCCCGCCTGGGTTGGAGTTCGACGCGAAGAACAACCGGTGCGACTATCCGGCACGTGCCAGATGCTCGATTTAGAAACAGTGAGAGTACAATAAATGGTGAATGCTTCTGCTTCTGTGGAAAAAAGGAAAAGTTATGAGCAAACAGTTTTTGTTTTCTTTTTGATAGCTTACTAAAATAAAATCGAACAAGCATAATAAGAGTA
>Merged.13026.5 chr3L:38979713-38980440+chr3L:38980497-38980763+chr3L:38980828-38982314+chr3L:38982387-38982501+chr3L:38982573-38982973 - complete transcript CDS from 353 to 2506
TTCACATTGAAGCACCCAGCAATTGTATGCGAAATATGCAACTCAAAGTGTCATCGAGTGAGTAGCCCTGTACCCCCAGGAAACAAATTCAAATTACCGGTTTCTAATGCTTTGTGACAAGAGAGGAATTCCGATATAAGTTTCAATTTTCGTAAATTTTATACTTTTTCAAAAATCGAGATTTCCCCAAATGCATATTCAATCTTGGGATGAGTGTACAGAATATCCAAAGCGAAAGTAAAACGGTCAAAGGAAACATTGGAAATTACCATGCCGGTAGTCTGCTGGCGTTGCAAATCTGCATTTCATAATCATTTGGTAAGGAATCCTGAAGTTGTACGGAAAATTCCATCATGTCAAACGAAATCGTTTACAAGCGTCGAAAATCTGTTGTAATTCAGCGAACGAAAAAGAGAACATCGTCCAACGATGATGCATTTGATCGAAGGTACAAGGCGGCTGTTAAGGCCTATCACAACTACATGGAGGGATTAAACCTGATTCTGAAGGAGAAAGAAGCAAAAATTTGCAAAATTCTTCGTAAGCGTAGCACGCCGCTCTGGTTTCAAGAGCTGACCGACGAGCAGTGCGCCATCTGTGACCAGCTGCTCGACGCCATCGCGGACGATACGGATGAGCGTACGTTCCATCGCACATCGGCACTGCTCCGAAAGCTAGGCGTTTATCCGATTTGCCCCAACAGAGTCCTGCGCACCTCGCTGATTCTATGCAATGGGAATGATCTGTCCTTCATCTGGCTGCTGCTCGAGCTACATTACATACGCAGTCCCGGGCAGGACAATAATTCCCCCCGGGCGAAGGATTACACGATCAACGAACGGTTGCTTCTGTCGGCGATTGCTCACCTGGATATGATGACCACGTTGCGAGGATTGGAGAAAGTGCTGCCTCCAAAGAAACCTACGCGTCCGACCTCAGTCGCAGCGAGCGTTGCTGAAACATCCCATCGAAAGTCCCCTTTCCCTCGGACCAAATCTCCATATCTGCAACGGCAAAAGGTGTTCGTAACGGGTTTCACCGTTCCGGTGAAGATCCAACCTCATCGGGACGAATTTCTTGGCCGGTATGCAAAGTACCGCGATCCGGAGCACATTATACGCAACGAAGAGTCCCGTTGGTTTACGCGGTGCGGAGGATCCCGGCGCAATCTGTACTCCAGCGAGTACTACCTCTCTGCGGACGATTCCCAGTACATGTGCTCGAGCAGCAACTGCTCGATCAACAGTGCCGGTGCGGTCGTGATGGACCTGTTGAATGACCACATCCGTAACATGGTGGCACGGGTTGAATGTTGCCAGATGCTCTGCCCCAAACACCACCAACTGGATGAGCAAGGAGCGAAGGTGCTGGAAATACTGCAGCGAAACACATCCGCTAAACAGGTGCTGATGCAGGCGGTTCGTGCCCAGTGTGTACAGTGGGCCGACGAGGAGCAACAGAACGACGCCAAACGCCAGGTGGAGAGTTTGCTGAAGCGCCTGGCGGACGAGGCGGTAACGATGGCGATCCTGGAACCGACCAGCGATTGTCCCGAGTGTTGGGAGCGATTCGAAGTGCAGAAGAAGATGCTGAAGGGACAAAAGTGTAACTGCACAGAGTCGGAGGGTTCGGACACGCTGGTACCGGAGTCGATGGCCAATGTGGACCAGCGTTACTTTAAGTTCTGCGACAAACCGGTTCCGTACGAGTTTGATCATGATAAAATATTTTACGGAGATGAGCGGGATGAGCCCACGTGTCCGATCAAGTGCGCCATACAGTGTGCGCTCGGTGTGGACCAAACCGGCCGGATTAAGGACACGGACATTGACCAAGCGATCGAGCGGTTTGCCAAGATGACGTGGGAAGAAGAGGTGAAACATTGGCAGGAACGCACCAAGGCAACGGATGATGACCACAAATCGCCATCGGTGACGACGGATCCGCTGGACGTTAAATACATCGAGGCGACCGATGTGACCGATCTACAGGATCTGTTGAAGCGCGCTCTTCGCCGACTAACCGAAAATCCAATGTACCTGTTAGCTACCTTCCCTTGCGTCGATCAGCTACCGATCCTGCAGGCCTGGATTCGGGATCGCTACGACGTGCCGATCGATCCGCGGGAAAGGGAAGCTGCTCTGCTGGAGAGCAAACACTTCTGGAACTATCTCATACCGCGTGCCACTTCCGTGCGGTGGCCATCGCGCAAGGATACTGGACTGCAGCTGCAGGTTAACTGGAACTACAAAACCAAGCTGGAAACGACGGCGGCCAGTATGATGTACAAATTTTACCGAAAGTTTAAAAACGTTCAAATACAAGAGGGACGCATCTGGTGGACGAGCATGGTACCGTACCACTCCGGGCCGGACAGATTCCGGCAAACGTTTTCGGCCTACTTTCCCAACTGTGAGCCGGCCATGGTACCGCAGGTACGTCCGTGGCGCCCATTCCAGTATCGGGTGATGCCAACGGCGAAGGGTACGAACAGCAGAACCAGATTCTAAGCCATTTCGAGTTTGAGTTGAAAGTAGAGCATTCGTCGCTCGAAAAAAATGCATTTTCGATAAGGTAATTGCTGGTGCAGCATTTTCTACTTTAATACCCTTTTTACTACTCACACAAACACACACGTACACTCAATGGAATGAATGATTATATGGAATGCATTAAGAAATGATCCAAACCCCCCATGCACAGCGTTTTTGCTGGTGTGTGGATCTTTCACTACCGAATTAATGTAGGATGGCCCTTAAGCACTACGGTAAAATATCACATACAAATGATTTTCTCCCTCACATACACGTCCGCTGTCCGCACACGTTCACTCGTTCGACAACGGTTTGCCTTCTTCTCCACCGTGGTGGACGCCAGATTGCTGCTCCTCTTCCCGAGCTCGCTTCCGATTCATCCAGAGCCAGTTGCGCTGCCGGAAGTAGTCTTCGATGTCGTGCAGCGAGCGGCCCTTCGTTTCCGGCAGCAGAAGGAATAGCAG
>Merged.13035.1 chr3L:39408948-39410993 - complete transcript CDS from 81 to 1019
CTGGAGGCACTGCTAGATGTTGTGGCGCGTAACCCCACCACGATCGCAATCCCATCGATCGATTGGATCGATGAGAAAAGTATGGCGCTTATAGCGAACAAGTCCCTCTCCTACATCGGTGCGTACGATTGGGATCTCAACTTTGGCTGGTGGTATCGCTCGTCTATGAAGAAAAAGTATGCAAACCTTCTCGAACCGTTCGATACGCCTGCCATGGCTGGAGGGCTGTTCGCGATCAATAGGACGTTTTTTGAGCGACTGGGGTGGTACGACGATGGGTTCGACATCTATGGTATCGAGAACATTGAGCTGTCGATGAAGAGTTGGATGTGTGGAGGGAAGATGGTGACGGTTCCCTGCTCGCGGGTAGGCCACATCCAGAAGGTTGGACATCCTTATCTTCACAACGAAAAGAAGGACGTTGTGCGTGCAAACTCGATCCGACTGGCCGAGGTGTGGATGGATGAGTATAAGGCAGTCATCTTCGACATCTACGGTATTCCTCATTACCTGGAGGAGGAGTTCGGTTCAGTGGCATCACGCAAAGCCATCCGGGAGAGTGCAAACTGTAAGCCATTCCGCTACTACCTGGAGAATGCATTCCCCGAGATGCACAATCCGCTCATATCGGGAGCTTTCCGTGGGGAAGTAAAGAGCGTCCTGCTAGGCAACGACACCTGCCTCGAATATAGTTCCGAGTTTCTCGGCATGGCACGGTGTAACGGTGAGCAGACAACACAGTACTGGGCCCACAATTACTACCAGGAGATCAACAGCTACAAGCACTGTTTGGACTACACCGGCGCCAGTCTCGGAGTGTTTGGCTGTCATCGCTCACGTGGCAACCAGGCGTGGCGTGTACTGACCGATACGGGACAACTTCAAAGCATCAAGCACGACCAATGTCTTGCGGTAAATACGTCTACAAACGTTACGCTTACGATGCAAAAGTGTGATCCAACAAGTGTCGCTCAAAAGTGGTCCGTAACGTTCATCGAGTTGGATGTATCGCCGTTTGCTTGAGCTGTGACCAGCAGCAGTTAATCTCAGTACTCGTTGTTCGCTGGTGCTACCTCTGCAATCTACCCCAAATACGGCTAATCAATAGCAGACCCCTTATCACAACGGGGTGATACAATATCTGTACCCTGGCCGTGTATACTTAGCACGTAGATTAGTCAAGGTAAATCCCGAATACCTAGCCACCTTTGTGTTATCTAGTCCGCTTACTTCACCGTCAACTATAATTGCCTCGAACAATCAATTCAAACGGTTGTTTCAATGTGTTTTGTATGTGTGGCTGCGTGTTTCCCGGTCGTTGTTGAATGGTGCTATTGATGAGGCAATGCTTCCACGAACGGGCATGACTCGTGGCTGGAGCTTATGACAATTATTCGTTTAAGAATAGGGCATTATGTTGTGGCGTGTTTGGTTCTGCTCGCAAAAAACTACAATGAACGAAAAAAAAATGGAACGAAACTTTCACATTGCTATCTGTGAAGGACATGTGTTTGCTTTTAACAACAATTACGTGTTTAAAACTGAAACAAATGACGCACGCTAAACAATTAAACGACATTTCCTTTAACAAGATAAGGATGCGTTTTTGCAAATGTTTCCTACCTTTCCAATGCATTTGCAACACCTTACCATCACGCAGCGCAAACCCGCACATTGAAGCAATCCGGTAGCGTACGATCAATTATCTCACCACATAGGATCGTTATCAACGCACGACTGTGATTGCAGCTAAAGTGCCCAGCAAATAGCGCAGGCGATTTATCAGTGCAAAAAAAGGGAAGTAAACATCAACCTGACAGCTGTTGTGCGATGTGCGATACACAGGCTTGATAAGCGTGTCAACGTTGACATCATCGCTCAGCTGGAGGAGTGTCCTGGCGTCATCAAACAGGCGCTAAGATGGCAATTAATTAATTGCTTCGTCCAACGTTTGAGTTACCCTTGTGGGAGTGAGAAGGGAATACAGCATCACCAACTATCTTATGAGAGATAAGCATTGAATGAAAAAGGGGAGTTTTAAATTAC
>Merged.13066.4 chr3L:39631345-39632094+chr3L:39632161-39633027+chr3L:39633107-39633626 - complete transcript CDS from 185 to 2056
CCGAGGAGGATGTTGCAAACTGCGATGGGTTGCTCGGGCAGGGTGCACCACTACAGGAGTATGTGAGCACGGTCGATGCTGGTGAGCGTTACGTACTACGAGGATTCGACCTGTTTGGGATAACCTGTGCCGGAAACTATTTTGTACCGGTATGGTTCGTGAATGTGTACTCTTACCTCGACTGGATGCTGTACAACATGCGATACAACGAAGCGGTAAACGAGGACGAGCAGGAACTGATCGCAAATGCAACGCTCGCAAAGTGGAAAGAGCGCCAGCAAGCTGCGGGAAGTGAAAAGCTAAAGCTTTTCAACATGGAATCCTGTGGTCAGGATGTGGTATTTGAGACCAAAATCTTAAATAGGGTTATAAATACGATGATTGTCATGCCGTGGATCGGAACGCTGAAATCTGTCGATAATCCAAGTAAAGGAATGAGGGTATCAGATGGTTTTGTCGTTTTGATCAACGAACGTTACGCGTTGACAGCAGCAAACGTTTTCCGTCCTGATGTACAATGGCGATCGATTACGCTAAAGCATACCTTGTTTTCAATAGATGAAAAATCATGTAAATTTGGACCATGTTCTCCTCTGTCGTTTTCGGCGGAGATTAAGTATGTCACTATTCATCCACAGTATAACGGTACGCTGAACGTGCACAACATCGCACTGATCGAGCTGGTGGAACCGGCCAACGTTACCGAGGGTTTAATCAGCCCGATCTGTATGCCATTGACAGAGGAGTTTCGAAACAGTACGCCACTCGAACTGCTGGTGCCATCATCCTTCTTCAACCAGCATAGCACCCAGTTGGAGCCGCTCGATCTGCTCAACTGTCAGGAACGGTTTGCGCAACTAAGTGCCAACGTTACCTTGAACAGTCGATCACGCTGTGCGGTAGCGCTGGATACGGACGCAGCGGAGCCGGCGGCGTTATATGCCGGCACTCCATTGCAAACCTTACTGAGGGTTGGAAGCAAGAAGCGTTATTTTCTAAGCGGTATAAACAGTTTTATGCATCTCGTGAACTACCTAAATCCAAATTCACCGTATCTGTTTACCGATACCAATGCGTACCTGGACTGGATACTGGAAAACATGCAGCTTAATGGTAGTGTGCCCACAGAAACATCGTCCAATGTAAAGCGTGTGGATCCTCCTCCGACACAAAACATATCCAGAAGAAGACTATTTAATTTTAAAACTTGCGGGGCCTACACGAAGGGATCCAGCGCGAACGCAACGTACGAGACGGAGCCGTGGCATGGATTTGTGCACAACTGGGATCCGGTGTTCAATTCGACTTCTTTTATACAATGTTCCGTTGTGCTGGTGAGTGAATGGTATACGATTGGTGTTGCGAGCTGCTTAAACCCAGATATCAAGCTTTGGGTTCAATTTGGAGGCTATGGTTCGAGATTATGGGGTGACTGTTGGGACCGAAATGGAACTAGGATATGCCGGCCTAAGACGTACCAGATCGCTGTCGAGAGGATCATCGTTCATCCACAATACAACATAATCGGTTACAAAAACGACATTGCGCTGGTTCAGCTGGCCACTCCGGCAGATATATCGCAACCAAACGTGCAACCGATATGTTTGCCCATTCTGGAAGAGGTACGCAGCTATGCTGTATCCAGCTTAGCGATGGTCACGATGGGTTTGGAGGATTTTACGTTGCTCACGAGCAAGATTAACGGTACCCAGTTCGTTCCGTCTACCGAGTGTCAACGACGTTGGGATGGAATGGCACTGAATATACAGATCGAGCAGACGAAACAATGCATCCTGGTGGTGCGAGATCCACGAAACGAATGCTATCCCGCGCTTCCGGGCTTTCCGTTGCACACGACACAACAATTGCTAGGAGAGCAGCGTCACTTTTTACGAGGGTTATTCTCGCTGCGACCAGAGCTGTGTAGCAGTTACTATCCTGCGATCTATACCGATGTGGATGTGTATTTAGACTGGATACTCGATAACATGGATGAACGGCTTGGGATATCCAGATTGCCGTACAATTTAAAACAACACTTAATTTTCTCAGAAAAGTAGCAAATATATACTTTGAAGAATAGCTCTTCCTAAAACGTGGTGACTTTTCAAGACCCCGTGCTAAGTTTAACGTGCTA
>Merged.13068.1 chr3L:39625604-39628854 - complete transcript CDS from 957 to 1655
AAAGAGTTCACGGACAACATAGCGCTGGTGGAGCTTCTGACTCCAGCGGACACAACGCAGCCGAACGTGAGACCCATCTGTCTGCCGGTCACAAAAGAGCTATATTCGAACCAAACCACCAACCTGTTGGCCATCAGCTACTCTACTCTCAAACGATCGTTTGTGGATAAACCCACTCGCTATATAAACTCCTCGCAATGCATAGATATGTACCTAGACGAGGGGTTGAGGTTGAACTTGGACGAGAAGCGTATTTGTGGGCAATTTGCTGCAGAGACAACGGGCGATTGTGCCGCACTCAAGTCGGGGGCAGCTCTGCAGGAATTACGAGAGCAGCGGTTCGTGCTGCGTGGGTTCGATTTGTTTGGTAGAGATTGTGAATCCACGGTGCCGACAGTGTATATCAATTTGTTCGCTTACCTTGACTGGATACTGTACAACATGAGATTCAACGAGGTGGACTTGGATGCCAAAGACTCATCCCTCGAGGCAAAGTGGGCGATCCGGCAGAAGGAACACGAAAAGTTACTCCTTTTCGATATGAGTACCTGTGGTATTATCAAGATGGCACAGAGAGTTAGTAGCGTCGTTACCTACAACCCTTGGATTGGCTCGCTGGAAGGGCTTGAAAATGTATCCACTTCGCCACCGCGCGTCCTTGGAAAAGTGATACTGATAAGCGAACGGTATGCATTAGCTCCAGCTCAGCTTTTCAGTATCCCGCAAGAGTGGTAAGTCCGTAAAGCTTTAGCCTACCTATGCAAAGATTAAGCTGAATGGTGTTGTCTTCACAGGCGATCAGTTATTCTAGGTTACCACGATCGAGTTTTCGAGCTAAGCTGTGAGATTAAAGGTTGTGATCCGCCTTATCAAAAAGCGGATATTAAGAAGGTATACATCCATCCAGACTTCAACGAACAAAGCTTGCATCAGAATAACATCGCTCTGATCGAGCTGATGGAACCGGCCAACACTACGAAGCCTTTGATTAGTCCAATTTGTCTACCACTGATGCAGGAGTTCCGCAACAGCACACCGTTGGAGTTGAAGCTGGCAACGGAACTGTCTGAGAGCAGAAAAGTGAAACGGTTGAGCCCAGCCAACTGTCAAGCACAACTCATCCATGAAGGAGCTTTTCTCCCCGTGCAGGAGCTCCCAGTGTGTGCAGATGATTTAGAGAGCGACGCTGGTATGCGGTTCTCGGGACATACCGGATCGGCATTACAAGGATCGATAGATTTTAACGATCGCAAGCATTATTTTCTATACGGGTTAAGTCTGCTTATGAGGTCCAGTAGGCCGAAAACCCCCGACCTACCGTACCTTCTTACGGATGTTAGCCAGCATCTCGATTGGATCTTGGAGAATATGAAAGTTAATAATACAGATAATGGCCCTAGTCCGACAAAGGAGTTTGCTCTAATGCATCGTTTACCAGTGCGAAATATTGCAAAGAGACGGCTTTTCAACTTCAATACATGCGGGATACTTTCAAATAGCTCCCAGGAGAGCTACGAACAGGAACCTTGGATAGGGTTCGTGGAACGGTGGGATGATTTGGCAAAGTCAAACAAATACATATACTGCGTAGTGACACTGATAAGCGAATGGTATGCCGTAGGTCCTGCGAGCTGTTTGGGCTATGATACAAAGGAGTAAGTACTCTTGAGTCCTCTAAAACTCCAACAAAGTTCTTCATTAGCTTATAATTGAGTTTAATTTCCAGAGTATTTGTCCAGTTCGGTGGCTACAGAAAGGTAACGCAAGGTGAATGCAACCAAAGCGATGGCACCTGTAAACGTGCCACACAAACCATTCCGATCGCGAAGATAATCGTTCATCCTGCGTACAACAGTGCCCAACACACGGATGACATAGCGCTGGTACAACTGGGATCGTCAGCAGACCTGTCACAACCACACATACAGCCCATCTGTTTGCCGATTGTAGACGATGTCCGTAGCTACAACGTATCGAGTCTATCTTCAACTTCGTTTTTGAGCTTTAGTGCAGGTTACAACACGTTTGGGTTGGACGGCCGCTTCATTGCCTCGACCGAATGCCAACGGCGCTGGGATGGATTGCAGTTGAACGTTCAGGCCGGCCGTACAGGGCTGTGTGTTTTGCAGCAGCCAAACGCAGAAGGAGATGGATGCTACTACATACATCCAGGCTTTCCGCTGCATACGACACAGGAACTAAGGGGAGAAGATAGGCGTTTTCTTCGGGGCATTATGACAGTCAAGCCGGGAAGCTGCAGTGCGTACTATCCCGCCATCTACACTAATGTGGACGATTATCTTGATTGGATATTGGAGAACGTGGAGGGGAGATTAGTCTCGCAACAGAATGCGTACGATCTAACGGAACAGTTAGTGTTTGCGTAAATGTGCCCTTCTCAATCCGTTCGCAATAGCACGTTGCATGAATATGAATTCATCGCTATCTTGATCTTTATCGCTATCTTGATTGGGCTTCGGTTAGCGTGAATGAGAACTTATACACGCAACAGAATGCGTAACGGAACAGCTAGTGTTTACGTCAACACGGTTTTACTTTTAACATTCGTTTGCTTTGTGTTCATCACAAAGTCACGGTCAAGGTTTGTGCGTGGAGTTCGAGTTTATGCTGTTCTACTGCAGCTCAGCAACAGACGAGTTTTATTTTTAGATTTCTCCCCCTATCTCAGGTCTTCTGCGCTCCGTCCATCGCTTAAAAGCTCAACGTAGTGAGACCGGTTTGGGGCATAGCTTGTAACGAACCCGTTTTCGTAAAACCCAGCCCAGGGTGTTTGACCAGCACCAACACATTCCCAAAACACGATCTTCGATTGCGCGTAAAAACCCCCAAAATTCTAACACGTCACAGAGTTGCATACTTGTAAACATGTGCTCCAATAAACCAGTATAACTGTCAAAAAACCCTATCAAAACCTGTTCCAAATGAACGTAGACTCCCTCAAGGTCGAATAAATGCTCAACAGCAGCCGTTCGCTGCGGCGCATTCAGTTTGTGGCAGTGGCGTTGTGAAGACGCAACATCTTCACCGGTGGAGCAATGGCACGGGAGTTGCTAGGTCTGTTGATACTGTCCAGTGTGCTATTGCTGTACGTGACCGCTCAATCGCTCGGTCCGAATCGTTTAACGTGCGGCAAGCGAAGGGTCAAGACGATCCATCTCGTTCAAAATGGGATCGACGCAAAGCCGGGTCACTGGCCGTGGCATGCGGCGATCTTTCACCGCAAGGGCGAT
>Merged.13069.1 chr3L:39625951-39627128+chr3L:39627200-39628060+chr3L:39628124-39628854 - complete transcript CDS from 207 to 2249
AAAGAGTTCACGGACAACATAGCGCTGGTGGAGCTTCTGACTCCAGCGGACACAACGCAGCCGAACGTGAGACCCATCTGTCTGCCGGTCACAAAAGAGCTATATTCGAACCAAACCACCAACCTGTTGGCCATCAGCTACTCTACTCTCAAACGATCGTTTGTGGATAAACCCACTCGCTATATAAACTCCTCGCAATGCATAGATATGTACCTAGACGAGGGGTTGAGGTTGAACTTGGACGAGAAGCGTATTTGTGGGCAATTTGCTGCAGAGACAACGGGCGATTGTGCCGCACTCAAGTCGGGGGCAGCTCTGCAGGAATTACGAGAGCAGCGGTTCGTGCTGCGTGGGTTCGATTTGTTTGGTAGAGATTGTGAATCCACGGTGCCGACAGTGTATATCAATTTGTTCGCTTACCTTGACTGGATACTGTACAACATGAGATTCAACGAGGTGGACTTGGATGCCAAAGACTCATCCCTCGAGGCAAAGTGGGCGATCCGGCAGAAGGAACACGAAAAGTTACTCCTTTTCGATATGAGTACCTGTGGTATTATCAAGATGGCACAGAGAGTTAGTAGCGTCGTTACCTACAACCCTTGGATTGGCTCGCTGGAAGGGCTTGAAAATGTATCCACTTCGCCACCGCGCGTCCTTGGAAAAGTGATACTGATAAGCGAACGGTATGCATTAGCTCCAGCTCAGCTTTTCAGTATCCCGCAAGAGTGGCGATCAGTTATTCTAGGTTACCACGATCGAGTTTTCGAGCTAAGCTGTGAGATTAAAGGTTGTGATCCGCCTTATCAAAAAGCGGATATTAAGAAGGTATACATCCATCCAGACTTCAACGAACAAAGCTTGCATCAGAATAACATCGCTCTGATCGAGCTGATGGAACCGGCCAACACTACGAAGCCTTTGATTAGTCCAATTTGTCTACCACTGATGCAGGAGTTCCGCAACAGCACACCGTTGGAGTTGAAGCTGGCAACGGAACTGTCTGAGAGCAGAAAAGTGAAACGGTTGAGCCCAGCCAACTGTCAAGCACAACTCATCCATGAAGGAGCTTTTCTCCCCGTGCAGGAGCTCCCAGTGTGTGCAGATGATTTAGAGAGCGACGCTGGTATGCGGTTCTCGGGACATACCGGATCGGCATTACAAGGATCGATAGATTTTAACGATCGCAAGCATTATTTTCTATACGGGTTAAGTCTGCTTATGAGGTCCAGTAGGCCGAAAACCCCCGACCTACCGTACCTTCTTACGGATGTTAGCCAGCATCTCGATTGGATCTTGGAGAATATGAAAGTTAATAATACAGATAATGGCCCTAGTCCGACAAAGGAGTTTGCTCTAATGCATCGTTTACCAGTGCGAAATATTGCAAAGAGACGGCTTTTCAACTTCAATACATGCGGGATACTTTCAAATAGCTCCCAGGAGAGCTACGAACAGGAACCTTGGATAGGGTTCGTGGAACGGTGGGATGATTTGGCAAAGTCAAACAAATACATATACTGCGTAGTGACACTGATAAGCGAATGGTATGCCGTAGGTCCTGCGAGCTGTTTGGGCTATGATACAAAGGAAGTATTTGTCCAGTTCGGTGGCTACAGAAAGGTAACGCAAGGTGAATGCAACCAAAGCGATGGCACCTGTAAACGTGCCACACAAACCATTCCGATCGCGAAGATAATCGTTCATCCTGCGTACAACAGTGCCCAACACACGGATGACATAGCGCTGGTACAACTGGGATCGTCAGCAGACCTGTCACAACCACACATACAGCCCATCTGTTTGCCGATTGTAGACGATGTCCGTAGCTACAACGTATCGAGTCTATCTTCAACTTCGTTTTTGAGCTTTAGTGCAGGTTACAACACGTTTGGGTTGGACGGCCGCTTCATTGCCTCGACCGAATGCCAACGGCGCTGGGATGGATTGCAGTTGAACGTTCAGGCCGGCCGTACAGGGCTGTGTGTTTTGCAGCAGCCAAACGCAGAAGGAGATGGATGCTACTACATACATCCAGGCTTTCCGCTGCATACGACACAGGAACTAAGGGGAGAAGATAGGCGTTTTCTTCGGGGCATTATGACAGTCAAGCCGGGAAGCTGCAGTGCGTACTATCCCGCCATCTACACTAATGTGGACGATTATCTTGATTGGATATTGGAGAACGTGGAGGGGAGATTAGTCTCGCAACAGAATGCGTACGATCTAACGGAACAGTTAGTGTTTGCGTAAATGTGCCCTTCTCAATCCGTTCGCAATAGCACGTTGCATGAATATGAATTCATCGCTATCTTGATCTTTATCGCTATCTTGATTGGGCTTCGGTTAGCGTGAATGAGAACTTATACACGCAACAGAATGCGTAACGGAACAGCTAGTGTTTACGTCAACACGGTTTTACTTTTAACATTCGTTTGCTTTGTGTTCATCACAAAGTCACGGTCAAGGTTTGTGCGTGGAGTTCGAGTTTATGCTGTTCTACTGCAGCTCAGCAACAGACGAGTTTTATTTTTAGATTTCTCCCCCTATCTCAGGTCTTCTGCGCTCCGTCCATCGCTTAAAAGCTCAACGTAGTGAGACCGGTTTGGGGCATAGCTTGTAACGAACCCGTTTTCGTAAAACCCAGCCCAGGGTGTTTGACCAGCACCAACACATTCCCAAAACACGATCTTCGATTGCGCGTAAAAACCCCCAAAATTCTAACACGTCACAGAGTTGCATACTTGTAAACATGTGCTCCAATAAACCA
>Merged.13244.1 chr3L:40154275-40155095 - complete transcript CDS from 38 to 688
GCGTTGCGGAGGAGTTTGATCGTGTCGATCGTACGCGCATGATCGGATGGATTAATCAGGGCTTCTCGCCTACCGTCGGGCTGAATCAGCTCGATCTAGTGAAGGCGGTGTTTAAGCTGCTCAACACCAAGGAGCTCACGCGTGGAAGTGTCGATCTACTGGCTGCGCTCGAGTTCCTGCAGTCACAGCTGGAGGTACAGCAAACTCAAGCACGCGATGCGACGAACGACCTACAGGAGGATGATTATTTTGCACGCCATTATGGAGTGAATGGTGGCACCGCGACGAATACGCTGAGGATCGAGAACGTGGACGCGAATAGCGAGGATAGCAATTCTGAAGTGAATGATGCTGCCGCGGAGGATACACCAAGGATCGAGAACGTGGACGCAGATAGCGATGATGGCAATTCTGAAGTGAATGGCACTGCCGTGGAGGATACGCCGAGGATCGAGAACGTGGATGCTGATAGCGAGGATAGCAATTCTGAAGTGAATGATGCTACCGCGGAGGATACGCCGAGGATCGAGAACGTGGACGCAGATAGCGATGATGGCAATTCTGAAGTGAATGGCACTGCCGTGGAGGATACGCCGAGGATCGAGAACGTGGACGCAGATAGCGAAGATAGCGTGACACAGGGTGCTGAAGTTGAGGAAGATTTAAAAAGTGAAAGCAAAGCAGATTCCTAAAGCTGTAGAGGATACGGTAGGACGCGTACCGTTGGAGCCATTCCCAAATGTCAAGCGAAACTTTTGGAAGTGGGTAGGAACGTTGGTGGGAAAGGCATTTGCAACGTGAGTTTGCTTTGTCGCTGTTAG
>Merged.13257.1 chr3L:31315641-31315735+chr3L:31315839-31316014+chr3L:31316073-31317135 + complete transcript CDS from 222 to 1241
TTTTCATCAGCCGACAACAACACAGTAGCGCAGGACACCAATTGTCCAATTCGAACAGCTCCCACACCGCTTCCAAATTCCCAGTTTAATGTGCTGACCTTGAGACGGGGAGGTGCGAACGCCAGCACTGGTGTGTTTTGAGGGTGCTATAAAACCGCCCTCCTAAACTACGGATTGCTGTCAGTCAGATTAAACCAGTCGACATCTGCTACCTGCTTCGAGATGTACAAGTACAGTGCCGTTCTGCTGCTGCTTGGGCTAGTGGCCGCTGCTAGTGCCGCTTCCCTGTCCGCACCTGCCCCGGATAGCTGGATGCTAATCCCGGACGGCAATGGACGGTTACATCTGGCCAACCTGAACCCGTACAACATGGACGAAACCGTGCCGGAGCCTCACTTTACTGCCGCCACCGATACGATCTTCCGGCTCTACACCCGCAGCAACCGCGACACGCCACAGGTTGTGGGGCTGAACGATGCCGGTTCGCTGTCCGGCTCGAACTTCAATGCGGCCCATCCGACCCGCTTCATCATTCACGGCTGGAACAACGACGGCTTCTCGGAGGTGAACATGATCCTGAAGGATGCGTGGCTGGACCGGGGTGACTTTAACGTGTTCACCGTCGATTGGGGTGTCGGTGCGCAGACGATCAACTATCCGTTCGCTCGGGCACGTGTCGGTGCGGTCGGTAACGTGGTGTCGACGTTCATCAACTTCCTGCAGGCGAACACGGGCATCACGTTCGCCAGTGTCAGCATTGCGGGCCACAGTCTCGGGGCGCACGCGGCCGGCAATGCCGGTTTCTTCCAGTTCGGTCGGCTGAACACGATCTTCGGAATGGACCCCGCGCTGCCACTGTTCTCGCTGGACAGCAACGATCGCCTGACGCTGAACGATGCACAGTACGTGGAATCGATCCACACCAATGCGGGTCTGCTTGGGTTCGATCTGCCGCTGGGACAGGCGTCGTTCTACCCGAACGGTGGCCGTACCCAGCCGGGCTGTGGCGTTGACATTACTGGCGCCTGTGCGCACGGTCGTGCGTACGAGTTTTTGGCAGAGTCGATCGTGTCCGGTGGCTTCACGTCGGTTCGGTGCGGCTCGTACGACGAGATCCTTACCGGTAACTGCTCCGTGCAGGGTGCCAGCCGTCCGATGGGTGGCGAACCGTCCAACTTCGGCACCGGCACCGAGGGTGTGTTCACGCTCTCGACCCGTGCGGCGGCTCCATTCTCGCTGGGATAAACGAAAAGAAGGAATCACGCCCCACACACGGCTTTTGTGTGTAATTGTAGAAATAAATAAGGCTTATATGTAAGCACGATTAATTATCA
>Merged.13260.1 chr3L:40409782-40411509 - complete transcript CDS from 184 to 1263
TTCTCAGACTTGCACCGTTCGAGGAGACTTTGGCCTTAAGATAGCAGTTTCGGGATCATCCATCCTCGAGCAGTACGCTCTTCGAATTCGGGATGACTGTAATCTTATCGAAACCACGTCTGGAGAGATCGTGCTGGATGGACCGTCGGTCGCATTGAACGAGGCCGCTGTAGCGCTCAAGACAATGTTCGAACAGATTGTGTTCTATGTGAAACCGATCGGCCTGTCCGTCGCTACGTTGGCCGCGGATGATGTGGGCCCGGTTGAAACAGTGTTCAACAACGCGAATAAGACGATTGTCGCTTTCGCTGCCTTCATTAATAGCTCAGCACCAGCTCTTCTCGCCACAATCCAGACCAAAGTAAGCTATAACGTGCGATTGGAACTGAACAATATCCTGAACTCTCTGAAGACCTCAACGGCCGATCTTGGCAGTGCGTTGAGTGCGCTGCGTACCGGTGTGATTAGTGCACGGAATAATAACGCAACCTCGACCAACGTTGCGAACTATGTGAAGCCCTCGATGGTGTCACTGGCACAAACCAAGACACTTTTAGTTTCCACCGACCTGTCGGCACCGTCGTTCTCCGCTGTCGAATCGGCCCGCACTATTAATCAGGCGAATTTGGGTATCCAGATTGGCATCTCGATTGAAAGCGGCACCATGCTGACCGAGATGTGGGAAGGCATGCTGCTGAAGGATTACGAGCGCATTAACGCCTCTTTGCAGCAGGTGAAAACGCTTGTCGCAAGAGAAGTTCAGCTGGTCAGTGGGCAGATTGCACAGTTTGACTCGACGTACAGTCCGCTGACGAGCGTGCTCAGTGCCAAGTACAGTGAGATCAATTTGGTGTACGGTAACGTTACTAACGGCACCGCTGATAATGTTCTCAATGCGTACAAAACGCTCGTCTCCTCTGCCATCGGGTACATCAAGGCGCTGATAGAAAGTTTCTACCCACCGATCAAGCCTGTCATTACACGGCTAGCAGAGGTTTTGATACAGCGCGGGAAAAACAGTGACTTTTGCTACGAATCTTACTACCCGATGGTGGAGCAGTATCTGTTATCGGGACAGCTGAGCATCATCACGTGCCTGAATACGGAGCTGGAGCGCGAAAAGTACCTGCTAGAGGCGCTGTTGGAGATTAACTATCAACTGCAGTTCTTCCTGGAGGATGCGAACGCGTATCTGAAGACGTGCTACCGAATATCTCAGTTTGATAATCCGCTGACTTCGCAATGTCTTCAAGAGGTGAGTGTATAAACGAAGTCGCTTGTCGGAAAATCCGTAATCTTACACACCTATTCTTACAGCACAAAGACTTCTCGGACCTTATTCCATGCACGGCTATCAAGGAGTACGCTACCATGCTTCAGCTGCTGTGCAAAGAGGTGGACTCGCTACTCTTCAGACTGTGGTCCTGTGTGTCCCGCGACACGATACGGTTCCCACTCGAGGCAAAAGACATACTGGTTCAGGTTAACACGTGCGCTCTGTTTGGTACGACTTAATAAACGGACAGCACATGGACCGGTCGATCGCTAGAATAAGTCGTGTTCAATTTAAATTGTCTTAAATAAAAGCGTATTAGATCCAACAGCTTCCATACACGGACTGGCTTGTGGTTGCGTTAAAAGTCAATCGAGATGAGTAATGGCTACGTGTTCTAGTGTTCCTCCCACAAGGCAGGTGTACCCACAAGCCAAAGGGACACGCGAACCGAT
>Merged.13281.1 chr3L:31360378-31363269 - complete transcript CDS from 196 to 1983
TACTCACCGGTCCTTTGTAGCTCTTGATTTTACATTTTTGTGAATGGGTAGTGTGCAAATGAAGGTTGCGAAATAGGATAGAAAGCAGCCGAAGTGGATGGTTTACCATTTCTGCATAGTTGGCGCAGTACAATACACAGCAAGGTTGTTCAATAACTATTCACTCTTAGTACCCACAGTAGTAGGCGTCGGCAGGATGGCATCATCAGCACCGAGCAGCGTCATAGCTTCTACCGATTCGTATCCAATACATTTCCGTTCTTTCACTGTCGTTGGCGAAGATGACGAAATACCTGGAACCGAATCGGAACACTCATTTGCCGACGAATCGGAAAACAACATTCGGTCACGTCCGACGGAGCTTCCGAAATTGAAATGGGATAAAGAGCAGTTTGACGTTCGTCGCCCTTACGAAAGGAAAAACTACGAACGCCCATACCGAGATCTTCCCGGGCATTTGGCCGGCTTCGAGGGGCTTAACGTACCGGTACGCAAATGTACCGTGCCGAGCGCCTTCGCCCGACGAACGCCGATTGAGGAAGTCTTTCACAAGCGCAACATAAAAAGCGTTTGCCCGCCGGAACGGTCGCGAACACTTGAACGTTGCGTCGAGGATGTGATTGTGGCGGATAATGTAAGTTCGACTGCTGCCAGCGTTGCCGAGCAAGTGGACGACGTTGAGCAACTGGCCGAGGGGCGGATTGTGTCGAAGGAGTGCTGCAAAACGTTCTTCCGGGCGCGGAGAGCACTGCTGAGAAGTGAATTGTTTCAAGAGTACTTCAACCGTGAACCCGCTCCGGAAAGGGCGCAAGAGTCGGATGAGAGTGAGGACGAGCTGGATGACCTACCGGATGAGTTGGAGCAGCTGGACGGCAGTGTTGATCGTGAGATACCCGAAACTGCTGTTCCACGCCGTGTACGGTCAACGTCCATTGGGTCGTACCAACCGCCAGCGATAACGCACAAAGACGACAAAGTTAGTGTCATTGAAGCGCAGGAACAGTTTTTGGAAAGAATGCGTGTCCGCTATCTGGAAAAGTTTGACCGTGTAAAGCAACAGCTTGACGCAGTTGAGCGGGAACGCCACAAACCTCCAGAACCGTTCGATGCGGAGAAGTACGAGGCAGAATATCCGAAGCCCGATATCCGGAACGAAGCGAAAGCTCATTTCCGTGAGACGCTCAGGCAGCGGGTGGAAGAACTGAACCGACTTCAGCAGCGCACCGTTCGTAAGTATCCTACATCGGTGAAACAGTTTGCCGCTTACAAAGCCCACATCATGGAGGATAGAAGAAGGCTACGGGATGAAGCGTTGCTGGTGGAGGATTACTTCCGCAATGCAAACACCCCGAAGGAACTTCCGGAGGCAAAGCTTGAGGTTAGGCGCTACCGGTTGGCAGAGTTCGGAACGCATCCAAGCGATTCGGAGGATGAGGAAGACCGTGCAGCAAGTGAACAGAAACCACAAAACGAACCTTTGGTTTATCACACCTGCCTGACGCGAGAGGAATGGGGACACTGGATCGCACAGAGTACGAAGATCGAAAAGCTGAAGCTGCCGAAAGTCAGCGTACCACGGATACCGGTGCTGGTGCAGAAATGTGTCGAAAGTCCGATTCGTGCCCACATCCAGGGACGACCACTGGACGGCACAGTGCAAACAAAGGAGCAGTCTGAGAGGCAAGAGCTAACCGAACAGGAACGTCTTGCTCCTCAACCACAAAAGATTATCCATTCCTTGGAACCTACGGCAGTCTCGCGCAAATCTAAGCCTGCGATGCGTGACCTCTTGTTTGACCCGATGGTTCCACCCGAACCGATGGACTACGTGCCGTACAATGCAACGCTCCAACCTTATTCGGACATTGCCGAGGAACGGTTTCGCAGCGTCAAAGGGCGGCGCAAGGTTAAGCGGCAGCTTCGTAAAAGCCGGATGCGCTGGATTGAGGAGCTGGTCGATGAGATCTGCCGCCGGAAACGCTGTTAGGTCGGGCGGGGGAGGAGAAGGAGAGTTCGTAAATTTCTCTTTCCCAAATGCTTTTAAGATCTCGCTCGCAAGAAAACAATCGACTAGAAGAGGGAAGTTGTCTGTGCTTGTCGTCGTGAAGATCGGCGCCATTTATGGAATGAAGGAGCGACCAAGCGAAAGCCAGGAGGATTGATCAGGACAGTTTGATTTTGGCTGTCGATGTTTCTGAGAGGGCGAGTTTTGATGAATTTGTTGGAGTTGGTTGGAGCAGAACCGCACGGACAAAGAGAAGCTGCGTTATTGAATGCGTCATAAATCTCGGCGTGGAAGAGAAATGAGCGCTGTAGATAAAATCCCTTGTTGAACAAATTGATATGCTAATGATGTGTTCCTCCGTTGCCTATTGAAGGGTTCGCTCGATCGATACCGTCCATACATACACGTCGCGTTGAAATGGTGCAGAAAAGGGTGGGGGAGAGAACGAATGATTTGTGGTCCATATTTTTGTGTTTTTCGATTATGATGAATCGAACGATTTTTTTGGTGTTCGTTGTTGCTCTTTTAGGCAGTATTCTTCATCTCTGATTGTGTGTGTGGGTCACTTGGAAGATCCTGCTAGGTCGGGGTAACGATGTCATATTAATATTCTCCCGACGCGTTGCCGTTTTATGGAGGGACGTGGCACATCAAAACCCAGGTTCGACCAGAAGGTCAATAGAAGCATATACATAATTTCTGGTTAATCCGACAGACGCACGTGTGTTGTGAGATGCTGCTCGTTGTTGCTGTACCAACAGCCATCCCCTTTCCTGCGTACTTTGATCTCTATCGAACGAAGCATCCCCCTTTTGTCGGCATGAAGAGCAGTTGGTCCATCAATTAGGTAGCTATATTTATTGTCCACAAATTAGGTGGCAACACAC
>Merged.13637.1 chr3L:36481139-36482935 + complete transcript CDS from 1167 to 1727
TTAACTTTCATTTCTTCAACAGCGCTGAACTCATCCTCCAGCTTACAACGAACGGTCAACGGATGAGGAAGGAGAGGAGGGACGGCAAAGGTACATGCACAAACGTGCACACATCAGCTTTCTCTATGAACGAGAACACGGGAGGGGGAGTCCGGCAACGTATAGAACCTCTTCATTTACGCTCCCTCGTGCGTTCGTGCGTGCGTGCGCTCGCGCGTCTATGTGTGTGTATGTGTGTTCATGCCTGCGTGCGTGGCTGTGTGTGTTTTTGCCGCCTCGCATAACGAGATCCTACGGGATCACCTTGCGAAAAACACCAAGAGAGGGGGAAGGGTAGGTGTGTGTGTGTGTGTGTGTGTGTGTGTGTGTGTGTGTGTGTGTGTGTGTGTGTGTGTGTGTGTGTGTGTGTGTACTTGCGTGCGTGATTGTGTGTGTTTTTTTATAAATTTGATGCAATTTAAAATTAGTCATAACATTACAGGTAGTCCCCGAGATACGCGGTCCCTCACATACGCGGATTCGGAGATATCAAAGCGAGTTGATGTATCGGAGATATGCTATTTTCTTAATTTGACAGTTCTTTACCCAAAAGGTGAAAAGCAAAATAATGACTCTTTTGGTCAAATTTTAAAATTCATTGAAAAATGTGTAAATTTGTAATCTTCACTAAAACTCAAATCGAATAATTAATTTAGTAGCTTAAACCATCCAGCACATGTCAAATAACATGAAAATTAGGGTAACTGTATCTATTTTCGGCAAGGTAATAGGGGGATTCGGCAGGGGGATACGCTCTGCAATGGGATGGGATCCGAAGCCGCCTCGAGGGATAATACAGGCTCTCCCATCCAACTCCTATTCCGACACGTCCTCGTCGTGCAGAGTGGTAACGTGTGTCATCACATATCCAAACTTGGGTACACGGGCTTGACCAAGGGGTTGCCCTTGGGCGGATGGTGGCATATGGCAAACCAGGAGGGGGTGGGTATCCCGGGAAACTGGGTGCCTGAACGTCGGGGAGGCAACCCGACGCTAAACAAAACGGTCACGTGGGCGCGGGGCCAGTCACCCAGTCCCATCGATTTATAGGCTACGGAAAACACCAGGAATCATCGAAACGGAACCAACGATACCGACCCTACGCATTGCTCCAGGATTACTCTTAAAATGGGCTCATGGAACGTACGCACTCTAAGCGAAGCCGGAGCCTTGAAAAAACTTGATGATGCCCTAGCCACACTGAGCATGGACCTCGTAGCTCTACAAGAGATTCGGTGGCTAGGGAACGGTGTGCAGAACAGGCGTGGTAAGCATTGCTACGACATATACTACAGCTGCCACGACCGCCACCGCGTGCTTGGAACGGGTTTCGCCGTAGGTCCCCGGTTGAATCCCGCAATCATGGATTTCAAGGCTATAAACGATAGGCTATGCACCCTGCGCATGCGAGGCAAATTCTTTAATATAAGCCTCATAAACGTTAACGCCCCTACCGAAGAGAAAGAGGAAGAGGAGAAGGACCTGTTTTACGGCCCCCTTGCTAGAACCATAGATGCGTGCCCCAGGCATGATCTCATAATCATCCTGGGGGACTTCAACGCAAAAGTCGGTAGGGAGTTAATGTACCGTCAATACACTGGTTGTCACAGTCTGCATGAGCACAGTAACGATAGTGGTAGTAGATTGGTCCAGTTCGCCGCAGCGAACAATCTGGTTGTAGGAAGTAAGTAACTAAATAAGCGAAATTCAACACAAAAGCGGCAAAAAATGTCACAAAACACAATTTGGTAATAAAAG
>Merged.13668.1 chr3L:36691166-36692445 - complete transcript CDS from 211 to 540
CGGAGACACCGTTTTTGGCCGAAGGCGATCTGCCCGAGTGTGCCCGGCTGACGGGCAGCCCGGAGGAGGAAAAGCGTGCGCTGGCCGAATCGGCCAAGCTGGCGGAAGAGCTTGCGATCAAGGAAGCGCTCAGCAAGAGCCAAAGCGATCAAGGTAATAGCACCCAGCATTGGGAGAGACATATACAGTTGAGCTTAACCCTCTCTAACACATGCCCTTTTTCCCACACACAGCTACGACGAGTGGCGCTGGCAGCAGTGGCAGCAGTAGCACAGCGGCAGCGACTACCACGACGACGACGACGACGGCTGCCGACCCAACACCGGCCACGACGACCACGCCACCCTCGACGGGACCGGAACCGATGCAGCAGGACGAGGAGGAGCCACCACTGACACTGCTGCCGACCGATCGCTTCACCGAGATGGACGTCGTCGAGCTGGAATCGATGGGCTTCAAGCGACAGATGGTGATTGACGAGCTGCGGGCAGCGAACGGGGACAAAACGCAGGCCACCTCGGGGCTGTTTGCGAAATTGGGATAATGCCGCCAGTACGTCACGAACACAAGCGGTACAAGCGGTACACAGAAGCGTAGGTAGGAGTGAAGAGATCTCGCGCACTGCCGGCAAGCGCCCGGAACACCCTCACACACAGATGACGGAAGAAAGATGCAAACCGTCTTTTAACCGTTTTTGTCTCTTTATGCACCCAAATCCGTCGTGCACCTCAGGTTGATTGGACGTGTTGCGTCTATGTGTGCTTATGCGCGCGCTCTTAACTTGTCTGTGTTTTGTGATTTTCCCCTTCGCGATGGTCACCATCGCCACACAGTGAAATGAGTCCTTTTGCAGCATAAACTTCTTGCACAAGACACAGTGCTTGCATTTGGCATATCGCAAACAAAGAGAGAGGGAGAGGGTTTAATGGTGAGATCATTTTCTTGATTAGTAGACTATTATAGTGTAAAGGTTGGTTTATTGCACAATGATTATATTGGCTGGTATTATTGAATCCGTTCGTAGCGGGTACGTACGGCGCTCACATGAAATTCTAGGGATGGCAACACATTTCTTGTGCCCGCTCCTACAACGCCGCGTTGAATAACTGTAGCAACCATCTAGTACGTTAAGAAAATGAGTGTCGGGACGTACGCCGCCGCTACGAACGGATTCAATAATACCAGCCCTTATGTTTTCGCTCTCCACTTCATCCGGGAGATGGTGATCAAATTTATTTTGCTCAAAATTGTCTTGGCATCGACGACAATGACGAGTGCAN
>Merged.13693.1 chr3R:1205726-1208014 - complete transcript CDS from 1525 to 2076
GTACCTCTGTTTCATCCGACAGACAAACAGAGAAAAAATGGGTCATTTCGCAACAACACATTTGACGCAATTGGACACCACCACCACCATCATCATCCTGCGCTCTGCGTGAGGTAGGTCGCGACAGAAACCCGGGCGGGGTTGCATGTAACTTGAACATTGGCTAACAACGGCGCACACAGACGAAAAAAAAGTGATAAATAAATCGTAACCTCCACCGACTGTCTGGTGCGTTAGAACAAAGAAACGCTGCTGCTGCTGCTGCTGCTTCTGCTCCGACCTAGATTGATAGAGACCGCAAAAATAAGCAAAAGTAAGAGAAAGATTGTAAAAATAACAGTAACAAGATAGACGGGGGTTTTCTTGCTGTTCCTGTTCTACCGAGCTTTCTTGTTTGCAGTTCGACTGGGTAGTCTGGGAGTCAGCTCAATTACTGACCTGCGCAGCAAGAAAGCTTTTGCTTCGTATCATTTACCGTTTTACCGTATCGCACTGGTCAATGTAACGATATTTCGTTTAGAAATGAGAATAATTGCTGATATCGACACATAAAAGCAAAAATCTCTATTTATCAGCATGAATTCCATAGAGTTCCTATTTTCCCCTAAAACGTGAAACATACTTCAACCATCGAAAATGGTCTCTTCAGAAATGGAGCCCTCTCTCCTTCGCCCTCTGAGGAATCTTTTCACCAAACTTTATCACCTTGAAATAGCTATGCTGGGTGGAAGAGGCGTATCATAAGATCTTTATACGAAATGTACATTAAACAGTAATTAATGATAGGCATCGTTCGATTGGCGGACGCAAAAATAAGGACAAAAAATGCCGAAACTGCGTTCCTCGCTGTGATAAGAAAGTATCGAGTGAACCAAAGATTGGCCCCGACGTGGTGCTATCGTACAATTTCGGCAGAAATTAATTTCCACCCAAGTTGGGTGCTGTGTGGTGCCCAAATTATTGGGCAGAATGGCTGGAAAGTGGATGTGTTTTGCACTTTTGAAACTGTGTCTTCCTGTGTAGATGTGTAGAAGAGTGTAAAAGGTACGAATATCTCGCCCGACCTTCCTGGATGATGGAGCTACAGAATCAACTGTATCTGATGATAGCGGTGTTTGGGGGTATGATCGCTCTGCTGTTGGTGCTTACGGTTATGCTCGCTGTGTACGTGAAGAAAACGCGAACACTTTTGGAGGACTACCGGATGGGGTATGTGTGTATGATCGTGTGGGGCAGGTTTGGAACGCAGTCAGTGCTAAATGGTTCATTCTGCTTAGTCAATCCGCAGATGCGTCGTCATATCCGAGCGGAATGATCGATGCAGGCGATAGGCGAGACCGAAGACGGATGGACAACACGGCGGCAGCCCAGCATGCTGGTGGTTACCCGATGGATGTGTTTGCCCATGGCATGGGTCCTAAAATGGATCAAACGAAAGCGTAATAACGAGTTTAGTTTACGATTTGAAGCTGGTTAATTAGACACTCACTACACTCTTCCGCTTCGTTCCAGACGCAACGATTACATGAACAATGCGAGAAACATCCACGGCAATCGACATCAGCATCATCACGCTGGTCCGTATCGGAATGATGTGGAAGCGATGGGGGGATACATGGGCGGGAAACGGGGTGGTGGTGGTGGTGGTGGAGAGAAGCCATCGAAAGCCAACCAGCCCCACAAGCCACCCCGCAGCCAGGCCAGCGTGGAAGACTCGGCGCTCGAGCTGGAGGTGGCCAACATCTTCGACATGGACGAGCTGGATGAGGAGGATCTGTCCGACTTTAACAGTGGCCCGAGCGGGCACGGCGACGCCAAGGACACCCGCTACATGGCGAATGGGGGAGCGGACGGGGCGACCGGCAGATCGAAGGGCCGGCCGGGCAGCGGGCATCACCAGTACGATCGGGAAATGGGCCGGAACGGAGCCCACATCGAAGGTCGCAACAATCGGTTCCAGAACCCTCACGCCAAGACCAAGGGCGGTGGAAATGGGCGGGGCTTTGGGCCTGGTGGGGACGATGGGGCGGGCGGCAAGCAGAATCAGGGATACTACGACGATAGGGGCACCATGTACTGATAAGCGTGTGTGACATTGTGCGCCGGCAGATGTGGCCAGTTGTTGTTTGTAAGTGCGATACACCATTTTACACGTTATAAATATGTGGCAGTTCGCTTTTGTTACATCCGTGTTCATGTGTGTGTGTGTGAAGTGAGAATGGGGGAAAGAACAAACTGTCATACGATTTGACAGTGTGTGTATAGCACTAATTTTTCTTAGTAGCACAG
>Merged.1383.1 chr2L:15009748-15010966 - complete transcript CDS from 74 to 1108
TAGCGAAGCCATCAAAAGCATTAGTCCTTCAAACCAAGCACAGTGTTGATGAACAAATTTCCAACCTAAAACCAATGCACATTGTTTTGGAGGATGATAAAGCAGTCGATGTGGAGTTTGAATTTGTGTTAAGCATGATCGAGGGTAAAGTTTTATCATACATGCTGGATGATTCGTCGACCACTTGCTGTCTGATTTGCTGCGCAGCCCCATCAGAAATGATGGACGCTTCAATCCTGGCATCGGGTTTTATAGGGCAAGAGGAACCGTTGGTGTATAGTATTTCACCCATCCATTGTTGGCTAACATTTTTCGAGCTGCTGCTACAACTGTCATATAGGATGGACTTCAAAGAATGGCAAGTCCCGGAAGTGCAACGAACCACATTTAACGAAAGAATGAAAACCGTGCAACAGCGTCTCTACGAAGCGTTTGGCGTAAGAGTAGCAGAAGCAGATGCAGGGTCTTCCTCCAGCACAAACACAATGGGATACATCAGCCGACGAGTGTTGGCCGATCCCGCTCTTGCAAGTACCACGCTCAACATCGACCAAGATCTTATCGAACGCTTCAGAAACATTCTAATCGCAATCAATAGTCGTCATCCGCTGCACCCCGCAAAGGTACAACAGTACTGCAGCGACACCTATCGCAAATATCTGGAGCTCTACAGCTGGTCCCGAGTTCCGGCAGCAGTGCAGAAAGTCTTAGCACACGCCGGTCAACTGATAGTACGCTCACCTCTGCGTTTAGGCTATGTTGGCAAGAAGTCTGGTGAGATCGAGCATAACTATTTCACATCAGATAGGGAGCTCTGTGCAAGAACAACTTCAAAACAAGATGCTTTGAAGGATCCATTTGTGGAAGCACTTATCTGCAGCGATCCTAAAATAAGTTCTATATCGCTTAGTAATAGAATCAAGCGTAAAAAACGAGCTGCTTATCCGGATGTAGTAGCGAGCTTTTTCATATTTGATGAAAGCTATTGTGAAACCGATGACGACGATGATTCTAATAGCGGCGACGACGATGAGGACGATTTGGACTCGCTCGATGAATTTTGGACCGAGTTAGATTGGTTAAATGAGGATATTGCGCACGTGAAAGGTTAATTTTCTCAACCAATAATTAATGTTTTGTAATGTCAAGAAGAATTAAATGTATTACGAATTTGAGTGAGGATTTGTTAAAGAAGTATAATAAAAATGCTGGAATAATA
>Merged.13882.1 chr3R:4791937-4796416 + complete transcript CDS from 87 to 1016
AGAGACAGTTCGTGATTACAAGTCAAAGTGATAGCACGTTAAACACCAACAAACCAGTGAATAGCTCCAAGAAGAAGGCGAAACAGAATGGCCGCGAAACAAAACGCTACTTTTCGGGTAGATTTTTCACAGATACCGAAAAAGCCATCCAGGGCTGAAGCGATTAAATTTCTAATAAATGTATTAAAGTTGGAAACAGATAAACTAGAGAAGGTGCAGGTCTTAAATATGGCACCCATTATTAGCGTGGAAATGAAAGATCCAATCCATGCTAGACAATTTGTGGAAGCCCATGATGGGAAACATGGCATTTTGTGCGATGGTACCGAGTTCAACGTCCCCATCAAAATGGAGGACAATACGCAAGTGGTGAAAATCCTTGATGTGTCGGCTAACATTTCTAACGCAGAAATAAAAGAAATCCTCGCGGCTTATGGAACACCCGAGGAAGTACTTAATACATATTGGGAAGCCCCGTCCCCATTCGCCGGAATAAAAGACGGCAACCGTTCAACAAATATGAAAATCGAAAAACCAATCCCGTCATTCCTGACAATAAAGGGGGAAATAATTAAAATCCTCTATAGAGGACAGAAAGCGACATGTCAATACTGTGACCAACCAGTGCACTACGGTGTCACATGCACCCAAAACAGAAAAAACACTCACAACACATATAACAAAACAAGTGTCAACAACCGACTTTTCGCAGAGGTCGCACAACAAGGGACAAAAAACCAAAACACAAAAATAGGACCGACCACATACAAGCCTCATACTAGTGAAGCACCAGAAAAGAGTAGCGTCTACAATAACAACCAAAATCCATCAACCAGCAGAAACAATAGTACAGAAACCTTATCCATGACAAGAGTGGACTATAACAAAATTGATGATTTAGACAAAACCGTTACCGGAAAACGACTGGTTATGGATGATATAATTTCCTCCGACACCGACACAAACGATCACGAAAGACAAATTAACCGAACAAGGAAAGCCCGTAAATCGTCAAACTAAATAAATACAAATATATATATATACATAAAAACAAATACAAATTAAAATAAAATGGCCAGAAATATTTCCATACTTCAAACAAACATAAATAGCTTACCCAAAAACAAAGAAGAACTTGAAAGAATAATGAACGCTCAAAACATCACGGCAGCATGCATAATGGAAACATGGTTGAACAAAGATACAGAAAAAAAGGCACAAATTTCAAATTACAATCTTATTACAAACCATAGAGAAGATGGATACGGTGGAACTGCGATCTATCTTAGAAATGACATCAAATACAAAACTAAACAAAGACAATACGACAATGAAATACAAATCACAGAACTGACAATAAGCCAAAACGAAATAAACTTAATATCAATTTACGCATCCCCTACCACAAACTACAACAAACTGAAATCAATTATTGAAAACATACTAAATGATACACATACAACAACAAAAACAGTGATAGCAGCTGATCTTAATGCCCACCATTCGGTATGGGGAAACCCATACAACGACCGAAAAGGTAAAATGTTGATCGATGAAATCGAAGAATCTAAATTCGTTCTACTACACGAAAACGAAATAACTTTCGTACCAACAGACCCCAATAAAAGAGCCACAGCAATAGACCTTACCATAATAACAGAAAACTTAATAGACAAATGCAAAAGGGAAGTACTAGAACACCACATGGGGGCAACTCACCACAAAACAATCATCACGACAATACAAGAAAATATAACCCCCATAAAAATAAAACGAATAAATAAAAATAAGGCATATCACGAAATAAAGGCTATAAAAATAACAGAGAACAATACAAGCCACGAAATATGCAAAAAAATATCGCAGATTATCAAAAAAAACACAAAAATGACTTTCAAAAGACCAAAGATCTGGTGGAATAGAGCCACCGAAAAGGCATGGAAACAAAAAAACGAAAAAAGAAAGACATTCAACCAGAATAAAACTACGAATAACGAGATAGAATTTAAAAAAACACTAGCACAATTCCGACTCCAAAAACGCCTGAACAAAATTGCAAATTTTGAAAAAAAACTAGACTCCATAGACTCACGAACCAGCCTTGACGAACTATGGAAACTGACCAAAAGAATGGAAGGTAAACAAGAGAACAGAAAAAAAGAAAATATAATTGAAAACAACATGGAGGAGGCAAAAAAATTCTTAAACGACAACTTTAAAAACAACACAAAAGGGGATAAAAATTTATATAAAAACATACCAACGCCGGAAAACATACTAGATGAAGATACATGGCAGCAACTGTTGAGAAAAAAGAAAAACACAGCCCCCGGTTCTGACAACATTTCATACGAAATCTTAAAAAACATTAATGCAGAATCCCGACGCGTAATGATAGCGGAAGCAAACGAAATGTGGAAAAAGGGTAAAATAAAAAAACAGTATAAAAAAATCAAAGTAATAGCGATACCCAAACCGGGAAAAAACATTAATGATACAAAAAACTACAGACCGATCTCACTACTCCCAACACGAACAAAAATAATAAATATGGCTGTGTTAAAAAAATTACTAAGGGAATGTGCTATAAACAAGATAATACCAGTAACATCTCTTGGATTCAGAGCAAATCATTCAATAAACCAATGCATCACATACGTAGTAAACGAAATAAACAACAACAAGCGAAACAAAACCCTTACCGGAGTCATATATGTGGATTTATCAAATGCATACAACAACGTAGATGCAGAAAAATTGATAAAAACCCTAAAAGAAAACCAAATATCATTGGAAGTAATCAGATGGATCGCAGCATTCCTAAATAACCGAACAATAGAAATGATTTCTGAAAACAAAACAATCAGAAAATTGACCTCAGACGGATTACCACAAGGGGACGTATTATCACCGACTTTGTTTAACATATATACTAGTCAAATCCACAAAAAAATAAATAGTAATCAATTATTACAATATGCAGATGATTTCATCATTATACAAAATGCCAAAACAGCCCAAGAACTACAAACAAAACTAAAAAGATCCCTAAACATATTCGTAGAGGAAATAAACAAACTAAAACTACCGATGAACATCGAAAAAACCAAGTTCATGGTTTTTGGAAAAAGTGAGCACCCGATAACACTAAAAATAAACAATACAAATATCGAAAAAGTAACCACATATAAATACCTCGGAGCATGGATAGATGGAAATTTGAAGTTTAGAAAACAAATAGAAGAACTAAAAAACAAGGCCAGAAAAAGACTGAATATAATCCGACGCATCTGCAACCAAAACAACAAACTAAGCCCGAAAAAAACAATAGTAGTCCACAGAGCCATAATCATTGGAATTTTGGAACAAGGGGCCTCTTACATAGGAAACGCAACAAAAACACTCAAAAAGTCACTCCAAACCATAGCAAACCAATCACTGCGAAAAATAACAGGCTGCACCAAAACCACACCAATTAACTCCTTAATGGCAATAGCTGCTGAAGTACCACTACACATAAGAAGCAAATACATAGCAACAAAAGAAACTTTAAAGACAATAACATATTCAAAAATCCATCAGAATCAAATAACAACCAACATAAACAGAATCGCAGAAAAAAATAAAACATACGTAGAAAAAATTATTACCGAAAACAGGGAACTAATTGAAAAAATGGCAAAAATAAAAATAAATAACATAGAAGTGAAAATCCCAATTCATCCTAAACCAGACGAAGAAATTACAAAAGATACCCCTCATAGAGAAATAATATTGAGACAACAATTTGAAAAACAAATCAGAAACCTGGAAAAAAAGAAACCAATAGTATATACAGACGGAAGCAAAATAGAAGATGAATGTGGAATTGGCATCTACATAAAACCACACAACAAACCAAATCAGTATATAGCATCCCACTTCAAGCTAAAAAACACGGTACCAATAACTTCTGTAGAGATAACAGCAATTGAAAAAGCCCTACAAATTGCCAATGAAAATAATCTAAAAAACCCGACAATATATACAGATAGCCAGGCAGCATGCTATATTTTAAAAGAAGCACAAGAGAAATGCTACATAGACGAAGCAATACATAACATCCTAAAAACAAGCGAAAAACTCAATGCTGAGATAAGATGGATACCAGCACACATAAACATAGCAGGAAATGAGAAAGCCGACCAGTTGGCCAAAAAAGGAAGCACATCAAAAAACATAATTGAAAACAAACTACGAATAAGTGACACAACAATCAACATAAAGAACACAATGAGAAAAGAAACTGCAGATTGGTACACAGCAGAGTGTAGAGAGAAAGGGAAGAAACTAGAAGAATTTCATAAAGAATTCCAATTTAAACCTTGGTACGACGAAATCCCACTAAGCGCAAATGAAATCAAAACAACAAATAAATTACTGGTTGGCCATGACCTATCGAGATATTGGTTAGCTAAAATGAAGATCGAAGAAAACGGTG
>Merged.13965.1 chr3R:5678216-5679976+chr3R:5680058-5681269 - complete transcript CDS from 13 to 2529
CTTACGCCTTGCGATGGGGCGCCTCAAGTTGCTGAAAGTGTGTCATAGTGGTCTTGGTGTGCTGTTGTGTTTGAATCTTCTGTGTCAGGTGGTTGTGGTGCACGCTGAAGCAATATACAATGTGACACTAACGACCGATGGTACGGTACCAACTACTGCTGATGCACCAAAAAATCAAACCGAATCAGTGCTAAAGGACGAAGCGAGCTTATCATGGGTGGCAGAAGGATCAACTCCCTCATGGGATAGCCCTGGTCCGCCTGTGAATGGGACAACAGCTGATTCGAGCTCAACGTGGGATTCGACCGGCTCAACTCCTTCGTGGAATGTGACTGAGCCACCGCTGAATTGGACGACTCCTGAGTGGAACTCAACTTTTAATCCGACTGGCTCAACTCCTACGTGGAATGTGACTGAGCCACCGCTGAACTGGACGACTCCTGATTGGAACTCAACGTGGAATCCGACTGGCTCAACTCCTTCGTGGAATGTGACTGAGCCACCGCAGAACTGGACGACTCCTGAGTGGAACTCAACGTTTAACCCGACTGGCTCAACTCCTTCATGGAATGTGACTGAGCCACCGCAGAACTGGACGACTCCTGATTGGAACTCAACGTGGAATCCGACTGGCTCAACTCCTACGTGGAATGTGACTGAGTCTCCACAGAACTGGACAACTCCTGATTGGAACTCAACATGGAATCCGACTGGCTCAACTCCTACGTGGAATGTGACTGAGCCACCGCAGAACTGGACGACTCCTGAGTGGAACTCAACATGGAATCCGACTGGCTCAACTCCTACGTGGAATGTGACTGAGTCACCGCAGAACTGGACAACCCCTGATTGGAACTCAACTTTTAATCCGACAGGCTCAACTCCTACGTGGAATGTGACTGAGCCACCGCAGAACTGGACAACTCCTGATTCGAGTTCAACGTGGAATCCGACCGGCTCAACTCCTACGTGGAATGTGACTGAGTCTCCACAGAACTGGACGACTCCTGAGTGGAACTCAACGTGGAATCCGACTTACTCAACTCCTACGTGGAATGTGACTGAGCCACCGCAGAACTGGACGACTCCTGAGTGGAACTCAACATGGAATCCGACTGGCTCAACTCCTTCGTGGAATGTGACTGAGCCACCGCAGAACTGGACGACTCCTGAGTGGAACTCAACGTTTAACCCGACTGGCTCAACTCCTTCGTGGAATGTGACTGAGTCTCCACAGAACTGGACGACCCCTGAGTGGAACTCAACGTGGAATCCGACTGGCTCAACTCCTACGTGGAATATGACTGAGTCACCGCAGAACTGGACGACTCCTGAGTGGAACACAACCTTTAACCCGACTGGCTCAACTCCCACGTGGAATGTGACTGAGCCACCGCAGAACTGGACGACTCCTGATTGGAACTCAACGTGGAACCCGACTGGCTCAACTCCTTCGTGGAATATGACTCAGTCTCCACAGAACTGGACGACTTCTGATTGGAACTCAACATTTAACCCGACTGGCTCAACTCCTACGTGGAATGTGACTGAGCCACCGCAGAACTGGACGACTTCTGATTGGAACTCAACCTTTAACCCGACCAGTTCAACTCCTACGTGGAATGTGACTGAGCCACCGCAGAACTGGACAACTCCTGAATCGAGTTCAACGTGGAATCCGACCGGCTCAACTCCTACGTGGAATGTGACTGAGTCTCCACAGAACTGGACGACTCCTGAGTGGAACTCAACGTTTAACCCAACTGGCTCAACTCCTATGTGGAACGTGACTGAGTCACCACAGAACTGGACAACTCCTGAGTGGAACTCAACCGTTAACCCGACTGGCTCAACTCCTACGTGGAATGTGACTGAGCCACCGCAAAACTGGACAACTCCTGAATGGAACTCAACCTTTAACCCGACTGGCTCAACTCCTGCGTGGAATGTGACTGAGCCACCACAGAACTGGACGACTCCTGAGTGGAACTCAACGTGGAACCCGACTGGCTCAACTCCTACGTGGAACGTGACTGAGTCACCACAGAACTGGACGACTCCTGAGTGGAACTCAACTTTTAATCCGACTAGCTTAACTCCTGCATGGAATGTGACTGAGCCACCACAGAACTGGACGACTCCAGCGCAGAACTGGACCACTCCTTCGCAAAACTGGACGACTCCATCACAGAATTGGACTACACTACCCCAGAACTGGACAACTCTATCAATGAACTGGACTGAGACGACGCCAGCTTGGAATGTGACTGAGCATCCTCAAAACTGGCCAACTTCTACGCAGAATTGGACCACTCCAGCGCAAAATTGGTCCGAGTTAACCACATCCCCAACGTCTCCAGAAATGGTCCCTATAAACCGTAAACCAACGAGAAGAACAACGAAATCCCACACGACGACAACGACTACTACGACACAATCGGCCCGTATAAAGCCCCTCGATCGTACTCCTACGAAACGATTCCGTCAACAACCGGTACGAGTCAGGCCGCACCTTGATAGCAGAACTAGATAAATAGATGCGCGCCACATCCGTTTCGGTTCCGTCTGGGACTGCATCTCAAGTAGCCGACGCCGCGATAGCTATCATTCCGTACGCGATACGTCACCGATAGTAATGAAAGGCGTTTCGTATAGCAGAGGTAGTAACAGATACGATACGGAAGTCCAAGAAGTTCAAATCAATATGCCTTAATGTAAAATGAATACATCTTTATCTCAGCAAACACTGGTAGCGAGTAATGTGATCGATGTGAAAGTTGTATGATAATTATGATAACTGTCGTTTCCACGAATCGATGAAAGAAGATATGCAGATGATTGTACAGATTGTTTGATTCAGGGAAAATTTGGAAAAAAAACGTTATACATATATTCAATTAAATTGCAGCTCTTTAATTACTGTAACTATTAGGGATAGTTTTACACGCAGGTGAGTAAGAGAGAAACGTAAAT
>Merged.13965.2 chr3R:5678216-5679490+chr3R:5680058-5680084+chr3R:5680166-5680300+chr3R:5680706-5681269 - complete transcript CDS from 13 to 1557
CTTACGCCTTGCGATGGGGCGCCTCAAGTTGCTGAAAGTGTGTCATAGTGGTCTTGGTGTGCTGTTGTGTTTGAATCTTCTGTGTCAGGTGGTTGTGGTGCACGCTGAAGCAATATACAATGTGACACTAACGACCGATGGTACGGTACCAACTACTGCTGATGCACCAAAAAATCAAACCGAATCAGTGCTAAAGGACGAAGCGAGCTTATCATGGGTGGCAGAAGGATCAACTCCCTCATGGGATAGCCCTGGTCCGCCTGTGAATGGGACAACAGCTGATTCGAGCTCAACGTGGGATTCGACCGGCTCAACTCCTTCGTGGAATGTGACTGAGCCACCGCTGAATTGGACGACTCCTGAGTGGAACTCAACTTTTAATCCGACTGGCTCAACTCCTACGTGGAATGTGACTGAGCCACCGCTGAACTGGACGACTCCTGATTGGAACTCAACGTGGAATCCGACTGGCTCAACTCCTTCGTGGAATGTGACTGAGCCACCGCAGAACTGGACGACTCCTGAGTGGAACTCAACGTTTAACCCGACTGGCTCAACTCCTTCGTGGAATGTGACTGAGTCTCCACAGAACTGGACGACTCCTGAGTGGAACTCAACGTGGAATCCGACTTACTCAACTCCTACGTGGAATGTGACTGAGCCACCGCAGAACTGGACGACTCCTGAGTGGAACTCAACGTTTAACCCGACTGGCTCAACTCCTTCGTGGAATGTGACTGAGTCTCCACAGAACTGGACGACTCCTGAGTGGAACTCAACGTTTAACCCAACTGGCTCAACTCCTATGTGGAACGTGACTGAGTCACCACAGAACTGGACAACTCCTGAGTGGAACTCAACCGTTAACCCGACTGGCTCAACTCCTACGTGGAATGTGACTGAGCCACCGCAAAACTGGACAACTCCTGAATGGAACTCAACCTTTAACCCGACTGGCTCAACTCCTGCGTGGAATGTGACTGAGCCACCACAGAACTGGACGACTCCTGAGTGGAACTCAACGTGGAACCCGACTGGCTCAACTCCTACGTGGAACGTGACTGAGTCACCACAGAACTGGACGACTCCTGAGTGGAACTCAACTTTTAATCCGACTAGCTTAACTCCTGCATGGAATGTGACTGAGCCACCACAGAACTGGACGACTCCAGCGCAGAACTGGACCACTCCTTCGCAAAACTGGACGACTCCATCACAGAATTGGACTACACTACCCCAGAACTGGACAACTCTATCAATGAACTGGACTGAGACGACGCCAGCTTGGAATGTGACTGAGCATCCTCAAAACTGGCCAACTTCTACGCAGAATTGGACCACTCCAGCGCAAAATTGGTCCGAGTTAACCACATCCCCAACGTCTCCAGAAATGGTCCCTATAAACCGTAAACCAACGAGAAGAACAACGAAATCCCACACGACGACAACGACTACTACGACACAATCGGCCCGTATAAAGCCCCTCGATCGTACTCCTACGAAACGATTCCGTCAACAACCGGTACGAGTCAGGCCGCACCTTGATAGCAGAACTAGATAAATAGATGCGCGCCACATCCGTTTCGGTTCCGTCTGGGACTGCATCTCAAGTAGCCGACGCCGCGATAGCTATCATTCCGTACGCGATACGTCACCGATAGTAATGAAAGGCGTTTCGTATAGCAGAGGTAGTAACAGATACGATACGGAAGTCCAAGAAGTTCAAATCAATATGCCTTAATGTAAAATGAATACATCTTTATCTCAGCAAACACTGGTAGCGAGTAATGTGATCGATGTGAAAGTTGTATGATAATTATGATAACTGTCGTTTCCACGAATCGATGAAAGAAGATATGCAGATGATTGTACAGATTGTTTGATTCAGGGAAAATTTGGAAAAAAAACGTTATACATATATTCAATTAAATTGCAGCTCTTTAATTACTGTAACTATTAGGGATAGTTTTACACGCAGGTGAGTAAGAGAGAAACGTAAAT
>Merged.13966.1 chr3R:5678216-5681269 - complete transcript CDS from 13 to 2610
CTTACGCCTTGCGATGGGGCGCCTCAAGTTGCTGAAAGTGTGTCATAGTGGTCTTGGTGTGCTGTTGTGTTTGAATCTTCTGTGTCAGGTGGTTGTGGTGCACGCTGAAGCAATATACAATGTGACACTAACGACCGATGGTACGGTACCAACTACTGCTGATGCACCAAAAAATCAAACCGAATCAGTGCTAAAGGACGAAGCGAGCTTATCATGGGTGGCAGAAGGATCAACTCCCTCATGGGATAGCCCTGGTCCGCCTGTGAATGGGACAACAGCTGATTCGAGCTCAACGTGGGATTCGACCGGCTCAACTCCTTCGTGGAATGTGACTGAGCCACCGCTGAATTGGACGACTCCTGAGTGGAACTCAACTTTTAATCCGACTGGCTCAACTCCTACGTGGAATGTGACTGAGCCACCGCTGAACTGGACGACTCCTGATTGGAACTCAACGTGGAATCCGACTGGCTCAACTCCTTCGTGGAATGTGACTGAGCCACCGCAGAACTGGACGACTCCTGAGTGGAACTCAACGTTTAACCCGACTGGCTCAACTCCTTCATGGAATGTGACTGAGCCACCGCAGAACTGGACGACTCCTGATTGGAACTCAACGTGGAATCCGACTGGCTCAACTCCTACGTGGAATGTGACTGAGTCTCCACAGAACTGGACAACTCCTGATTGGAACTCAACATGGAATCCGACTGGCTCAACTCCTACGTGGAATGTGACTGAGCCACCGCAGAACTGGACGACTCCTGAGTGGAACTCAACATGGAATCCGACTGGCTCAACTCCTACGTGGAATGTGACTGAGTCACCGCAGAACTGGACAACCCCTGATTGGAACTCAACTTTTAATCCGACAGGCTCAACTCCTACGTGGAATGTGACTGAGCCACCGCAGAACTGGACAACTCCTGATTCGAGTTCAACGTGGAATCCGACCGGCTCAACTCCTACGTGGAATGTGACTGAGTCTCCACAGAACTGGACGACTCCTGAGTGGAACTCAACGTGGAATCCGACTTACTCAACTCCTACGTGGAATGTGACTGAGCCACCGCAGAACTGGACGACTCCTGAGTGGAACTCAACATGGAATCCGACTGGCTCAACTCCTTCGTGGAATGTGACTGAGCCACCGCAGAACTGGACGACTCCTGAGTGGAACTCAACGTTTAACCCGACTGGCTCAACTCCTTCATGGAACGTGACTGAGCCACCGCAGAACTGGACGACTCCTGATTGGAACTCAACGTGGAATCCGACTGGCTCAACTCCTACGTGGAATGTGACTGAGTCTCCACAGAACTGGACGACCCCTGAGTGGAACTCAACGTGGAATCCGACTGGCTCAACTCCTACGTGGAATATGACTGAGTCACCGCAGAACTGGACGACTCCTGAGTGGAACACAACCTTTAACCCGACTGGCTCAACTCCCACGTGGAATGTGACTGAGCCACCGCAGAACTGGACGACTCCTGATTGGAACTCAACGTGGAACCCGACTGGCTCAACTCCTTCGTGGAATATGACTCAGTCTCCACAGAACTGGACGACTTCTGATTGGAACTCAACATTTAACCCGACTGGCTCAACTCCTACGTGGAATGTGACTGAGCCACCGCAGAACTGGACGACTTCTGATTGGAACTCAACCTTTAACCCGACCAGTTCAACTCCTACGTGGAATGTGACTGAGCCACCGCAGAACTGGACAACTCCTGAATCGAGTTCAACGTGGAATCCGACCGGCTCAACTCCTACGTGGAATGTGACTGAGTCTCCACAGAACTGGACGACTCCTGAGTGGAACTCAACGTTTAACCCAACTGGCTCAACTCCTATGTGGAACGTGACTGAGTCACCACAGAACTGGACAACTCCTGAGTGGAACTCAACCGTTAACCCGACTGGCTCAACTCCTACGTGGAATGTGACTGAGCCACCGCAAAACTGGACAACTCCTGAATGGAACTCAACCTTTAACCCGACTGGCTCAACTCCTGCGTGGAATGTGACTGAGCCACCACAGAACTGGACGACTCCTGAGTGGAACTCAACGTGGAACCCGACTGGCTCAACTCCTACGTGGAACGTGACTGAGTCACCACAGAACTGGACGACTCCTGAGTGGAACTCAACTTTTAATCCGACTAGCTTAACTCCTGCATGGAATGTGACTGAGCCACCACAGAACTGGACGACTCCAGCGCAGAACTGGACCACTCCTTCGCAAAACTGGACGACTCCATCACAGAATTGGACTACACTACCCCAGAACTGGACAACTCTATCAATGAACTGGACTGAGACGACGCCAGCTTGGAATGTGACTGAGCATCCTCAAAACTGGCCAACTTCTACGCAGAATTGGACCACTCCAGCGCAAAATTGGTCCGAGTTAACCACATCCCCAACGTCTCCAGAAATGGTCCCTATAAACCGTAAACCAACGAGAAGAACAACGAAATCCCACACGACGACAACGACTACTACGACACAATCGGCCCGTATAAAGCCCCTCGATCGTACTCCTACGAAACGATTCCGTCAACAACCGGTACGAGTCAGGCCGCACCTTGATAGCAGAACTAGATAAATAGATGCGCGCCACATCCGTTTCGGTTCCGTCTGGGACTGCATCTCAAGTAGCCGACGCCGCGATAGCTATCATTCCGTACGCGATACGTCACCGATAGTAATGAAAGGCGTTTCGTATAGCAGAGGTAGTAACAGATACGATACGGAAGTCCAAGAAGTTCAAATCAATATGCCTTAATGTAAAATGAATACATCTTTATCTCAGCAAACACTGGTAGCGAGTAATGTGATCGATGTGAAAGTTGTATGATAATTATGATAACTGTCGTTTCCACGAATCGATGAAAGAAGATATGCAGATGATTGTACAGATTGTTTGATTCAGGGAAAATTTGGAAAAAAAACGTTATACATATATTCAATTAAATTGCAGCTCTTTAATTACTGTAACTATTAGGGATAGTTTTACACGCAGGTGAGTAAGAGAGAAACGTAAAT
>Merged.14008.1 chr3L:41706073-41706980 - complete transcript CDS from 314 to 847
TTTAGAAACATGACCCTACATTAAATTACCTAAATCAACGTTTTTTTTGGGCTGTTAGGAATGAGTATTTTCCATGTAAAGGTACAGTGCGGCTATGCTGGGTACAATTATTATTTTTTCGTCTCGTCTAAGCTCACATTAAAAAGTTGTAAAATTACCTGTGGCAATCGTTTATGTATGGTTGAGTCTGAAAATGGTACGCACCCCATAACAGCAATGACTACACAGCTACAAAGTTGAATTCTATGTAAACCATAGAGAACGTGTTCAGTTACTATTCTGAAATAACCGAGTACGGACGCTTCAGTCACATCATGGAGTTGGTAGAGTGGATAAGTGCGATCGTTGTGACAATTGTGATTAAAATTTCGTGGTCACTGCGACAAACAATGGAATCGTTGCACGATCGTCCATCAGATCCATCGTATTTTACTTCGTATGCTGAACAGTTGGTAGAAGTTGATGACGAAGTTGGTACACATTTGGAGCGATCACGCGTTGTCGAGATGAATCGAGATGCTGAGAGAGAAAATGGTCAACGAGTGACGTTGCTTACATCGACACCGGTGTTGAGTAGCGGTGCTAGCAATAGTCTATTAATGTACACATTGGAACCCAGCAATTGCTCCAGTATATACAATTTAGAACAAGAAGAAATCATTCAAGAGGAGTTCCTGAAATCCATAAGTAAGCGGAGAAAAGACTACGAAATCGATCATCATCTACTAAGTCAGTTCGACTGCATACGTACTCCAAGAGCACCGGTGAAACTATCACCAGATACGGCAATAAAATATCAACGCATCCACACTAGACAACCGAATAATCAAAGGAAATATCTGCGGCTTTAATTGTTACACAGTTTATCAAAGGAATAATACAATAAAAAACAGCCACTCAGTAGCAAC
>Merged.14091.1 chr3R:6695780-6700608 - complete transcript CDS from 2163 to 2570
GGGAACAACGTTCGCCCTATTTCGGGATATTTTTCACTTCGAGCCACAACACGATACGATCGCGATATACCGACCCGCAGTGAAAGGTACGGGCTTACAAACAAGGCAACCAAATATTGATTCTGCTGATATGTTCGCGTATATTTTTTCTGCTCTCCATGGGGAAAACACGGTACATTCCCATTCCAATGCTCCGTTTCGCAAGTTTCGCGTGTCAATATTGAAGCACAACAAAAACGCGTACCAATTGCCAACACGAATGAAGTGATTCCAATCAGCTGATGCTGGCTGTTTTCTTCTTCCAACAGCATGCTTTTTTTCATCACTGAGCTGCAAACTAAACTGCTCTCTTTCGCATGCTGCAGCGAACCCGCTCGGGGCGGTGCTCAAATCTTTCGTAATTAAATTCATTCACTCTAGCACACACCGAGCGGTAATTTGCATTTCTTGCTCCCCGAGCTTCAAAGGGCAGCAACGAGTGAAGGTCGAGATTGCTTGTTGCTCGGAATTATTCGAGCAATTTTGTCGGGATTTGTGCTTCACCTAACATCACGCCAGATTTCCTGTGATTGATGTTGTAAGATGTTCCACTCTGTTTCCTATCTCGTCAGCCAACTGTCTTGCGTTACAAGAATGCCACCGAGACATTCTAGCAATAATGAAACTATATTCCTGATTTACTGCGCCTTACAAGCTACCAGCAATACGTTAAGGGATATTATGCATCAAACTGTCGCTGCGTGAGCCTTGGGTCTCAGAATTGTCGTTAATTTTTAATCGTTTGCATAGATAATCTCCACCTCTAAAGTGTTATGTTCCAGTAGATTCCACCCCTATGATAGTGACGTTGATATTTATGTGTGCTGGTGTGTCTGTGTGTGTGTAACTGATTTCTCTGTATGTGTTTAATGGCAATTGATAGTTTTGATGTTGTCGTCTGACTATATATAAATATAGACATCCATCCTCCTTAGCCTGTAGCAACCTGAGTGTTTTATCCCCACGTAGTCGTAGACAATGTACAGTACACACGATGACACCTTCATTTAGAACCACACGCGTGTGTCAATGGGTTTCTCCTGTTCGTCCTGTATCATCACACCAGCTTCTCACGTTTCCCACATTAACATTCTATTTCGCCTCACCCAGACCTCTTAAGAAAGTCATCACCTTTAAGCACGCGAACAACAATCTCACCTCTCATTTCCCCCTTTCATCACCTCTCATTTCCATCCATTGCCGGCTGCTGAAAGATTAAAACAAATTAGCTCAAATCTCCACCGCCTAAGCTTCATCATAAATTAACCACACGCACTGCCGGCGTCGGTTCGTGCCGTACTAATCATCGTTCTAAATGACTGCTTCGAGCTGCTGGAAGGTGGCAGCAACGAAAGCCATTATAAGGCTCCGGCTAGGTCATTCGAAGCGAGATACGGCAGACAACACATTAACGCATCATTTTGCTGTAACGATTATTTCATTTTCGTGGTGTTTCTTACGTTCCAAAGCCATGCTCGGTGTTTGTGTAGCTATTGTTAGGTAAATTGCATAACTTTGGGCGTTTTGGTGTAGTGTAAACGGCTACAGCTATGCTATTATCATATCATATCATTCCTTTCTTCATTCAATAGTGGTTAAAAACTGGTCTGTTTTCTTTCATTCATATTCATTCATCTTTAAAATACACTTACTTCTTCATTAAATAAGTCAAATCATGTAACCATCATGGATATTCACCCTGTTTGTGACCTAAACTTTATTGGCGTTTGTGTAGCAACAGTGTTTGATTGCTCCCTTCTCAAGTAGATCCTTATGGTATGGTTGTTCTGAAAAACCGAAAGATCCACAGTTGTATCACACTCCTTTCTTAGAGATTCGTTTGATGTTCCGTGTTGGCATCCTACTGTCGGATCGTGTAACTTCTCTATCTCTTCAACCTCACTATCACTCTTACGTGTGTATCTCTCTCTCTCTCTCTATCTCTCTTCAATCTCTTTCGATGGTTTATGATTGTTTGTAGACATTTCAGGCATGTCGTTAACCTGTCGTTCCTTTTCATATCTTGCCCGTCGCCTCCATTTGAAGCTTCAGTTTTCACTAATTTCTCTCTTTGCCACTATCAAACCCCTGCCCGCAGGTCCGATCGGGGCGAGCATCGTTGCGATGTGCCCGAAAAACGTGGGCCTGCACACCAATCCAGCCCTCGCGATGTGCAAGCCAACGTTCGAGGTGCGCCCGCCGAGCATCGTACCGACCCCGATGATGCTGGTGCCGCGCGACTCCACCTACAAGCCGACCGTTACCACTCCGACCGCAAACAGTGGCACAGGTGGGCTGACCATTACAGCGCTCGCCAATGCGACCAGCACCAACAACAACAGCACAACGACCGTCAACAACAACAGTAAGAACAGCGCCAACAGCAATAACGGCACCGGCGGAAAGACGATCGCCAACAGTAACAGCCAGAGCAGCATCGTTAAAAGCGCCAGCGGACAGCTGGCCAACTCGGTGCTTAAGAGCAACGGCACCGCCGCGAAGGAGGCGAACGGCGAGGAGAAAAGTTTTCTCTGAGCGTTCGCGTGCACCGCCCTGCAGCGCCCGAATGTAGGCAACCGCCCAGCACCGCCAACCGAATGCCAAACACTTTGCAAACGCACCCACTCCTTACTAGCAGTAAGCGTTGTAAATATGAATTGTAAACCCCGTTGTATATGATGATACCGTGTCACCGCCGCCAGATGGATGAGAACCGACTCTCTAGTTCCCCGTACCGTTTCGTACAGTTCGTTCAATAGTGTATGTGTGTTCTTTTTTGTGCGTGTGTGTGTGTGTAACATAATTGTCACTTATTCAGCCAACCGTTTCAATCTTGGGCGCAGTTGGTGCGATAGCTACACTGTCTGTTCGGTGGCCTGTGAAGGAGAAAGGTGGCTCAATTTTCAATTATGCCTTGAGCGCTTGAACCAGGCAATAAACGGCAGCACATACACCTTGCAATGATTGCGCATATTTTTAATCGGATATTTGTAAGACAGCTGTTTGCCTGGAGAATGTATTTAAATAAACGCGAATATTTTATACTTCATGCTCTCAGCTCGAAAACACGCTAAAGTAAGCTTTGTCATGGTGCTTTTTCTACCATCCACCTGAGAGTTATTGTAAAAAAACCAACCAATACGCCAATCGTTCGCATCTCTGTAAAGGTTTCTATTAAATGGATGACATGTTTGCACATTTTCATGTTAATTTTTAATCTTATTTTTTAATGCACCACAAGCACTCCAATGCATTACAAAATCAATTATATTTAAATTCATATTACAATTCCGTTTACCACAGTATGTGTTTTAAACGCTTTGCCTCCAAACTGTATTGTTTGTAAAAGAAACTCTAAACAAAACAAACACAAAAAAACAATGAATAAAAGAAAGCAAAACACAGAATCATAAGCATTGAATGTGATAAAAGTAGATATAAAAGCATAAAAAAGGAAAGGCAAATCCTGCGGGTGTGTCGCAGTGTGTGTATGAGTGTGAAGGCAAAAGTGTGCGACCGTTCGAAATGTAATTTACAACTTTTTGCTAGAACACTATAGGAAATAAATAAACTCATTCACAAAACTTGATCGTCTCTCCCTGCAGCAGAAGCTCAAGTGCGGCGTACTTCAATGCAAATGCATTCAATTAATGTAAATCAAAACAGAGGAGGACAGGGCCGGAAAGGAAAAAAGTAAAGAGAAAAGTAAAACAAATCACAACGCTATCGTTTGCAGATGACAGGAGGAGAAACTATGGAAAGCAAAAGCTGAAACACACAAAAAGAACTATTCACACTTACCGATTCACTGGTTGAGAAAATCTATCAAGCTTAACGTGTAAAAGTGAATATTAACAAATATGCCCAAAGCAAACCAACTCTAGCTACTTGCTGCACTACTTCAAGTAAGCGATAAACGAAAGCAAATAAATATATTCAGAAAATAAAGAAATGAAACACACAAATCTCCCCCAAAGCTCATAAGATAACACTTTACGAGTCGAGAATTAAACGGAACAACAACAACGACAGAAGGCAGACAAACGGGGATTGCTGCAGCAAATCAGTGTCATTTATTGTTTTTTTTTTTTTTGTTTTATCCTTTATTTTCCCTTTCTCCCCCCTTGGTGATGTCTGACAGGAGTCTGGAGCACAACAAAAAAACACGGAAAATGAATGGAAAATATTATCCCAGCACAAACAAATTCTAGGAAAATGCAATTTTTATTTGATTTTTTGCCCTTTTAATCCTTTACCTACTGAGGGAGGGAGTGTACGCGTTTATCCCCCACTGGGGACAATTGTATAATCCGATTTGTACGTTTTCAACCTTGCAGAAAGGGACGGACGCGAACAAAAATAAAGCGCCATGATTTTTGGGGGTTTTGAAAAAGTTGGAAAGAAATCGTGTCTAACTTAACGTGTGCAATAAGTTTATGGCAAACGCGATACCCGCTCCTTAACACTCTGCTCGTGCTGATAGTCACAGGACATAGAAAATACAAAGGAATGACACTTATCGAGCAGTGGATGGGGACGAATCTATTCACAAAAAAGCAAAAGCCCACTGGCAAAGCAAATTTCCAAACGAGGGTCACAATAAAAATAATTACCGCAAAAATCTACGTGACAAAGTGTTTGTGTGTTTCATTTGGCATTGTGCATTTTGTTTTGTTTTCCCCGACTTCTCATCTCTTTATCGTGTTTGCTTTTCGGGAAGCACGATAACGCTTCGCACCCTTCCGAAAGGATCACCGCTTTTCACATTTTTCGGCCTTTTCTCGTTTTCG
>Merged.14092.1 chr3R:6696044-6698471+chr3R:6702248-6702339 - complete transcript CDS from 118 to 525
TTTAAACCCCCCCTCACCACCTCCAAAGGACCTATTTTTTGGTGAATGATTCCTCGTTAGCTCTCGTTGCGTAAAGCGTTCCATACTAGTGTGTCCGATCGGGGCGAGCATCGTTGCGATGTGCCCGAAAAACGTGGGCCTGCACACCAATCCAGCCCTCGCGATGTGCAAGCCAACGTTCGAGGTGCGCCCGCCGAGCATCGTACCGACCCCGATGATGCTGGTGCCGCGCGACTCCACCTACAAGCCGACCGTTACCACTCCGACCGCAAACAGTGGCACAGGTGGGCTGACCATTACAGCGCTCGCCAATGCGACCAGCACCAACAACAACAGCACAACGACCGTCAACAACAACAGTAAGAACAGCGCCAACAGCAATAACGGCACCGGCGGAAAGACGATCGCCAACAGTAACAGCCAGAGCAGCATCGTTAAAAGCGCCAGCGGACAGCTGGCCAACTCGGTGCTTAAGAGCAACGGCACCGCCGCGAAGGAGGCGAACGGCGAGGAGAAAAGTTTTCTCTGAGCGTTCGCGTGCACCGCCCTGCAGCGCCCGAATGTAGGCAACCGCCCAGCACCGCCAACCGAATGCCAAACACTTTGCAAACGCACCCACTCCTTACTAGCAGTAAGCGTTGTAAATATGAATTGTAAACCCCGTTGTATATGATGATACCGTGTCACCGCCGCCAGATGGATGAGAACCGACTCTCTAGTTCCCCGTACCGTTTCGTACAGTTCGTTCAATAGTGTATGTGTGTTCTTTTTTGTGCGTGTGTGTGTGTGTAACATAATTGTCACTTATTCAGCCAACCGTTTCAATCTTGGGCGCAGTTGGTGCGATAGCTACACTGTCTGTTCGGTGGCCTGTGAAGGAGAAAGGTGGCTCAATTTTCAATTATGCCTTGAGCGCTTGAACCAGGCAATAAACGGCAGCACATACACCTTGCAATGATTGCGCATATTTTTAATCGGATATTTGTAAGACAGCTGTTTGCCTGGAGAATGTATTTAAATAAACGCGAATATTTTATACTTCATGCTCTCAGCTCGAAAACACGCTAAAGTAAGCTTTGTCATGGTGCTTTTTCTACCATCCACCTGAGAGTTATTGTAAAAAAACCAACCAATACGCCAATCGTTCGCATCTCTGTAAAGGTTTCTATTAAATGGATGACATGTTTGCACATTTTCATGTTAATTTTTAATCTTATTTTTTAATGCACCACAAGCACTCCAATGCATTACAAAATCAATTATATTTAAATTCATATTACAATTCCGTTTACCACAGTATGTGTTTTAAACGCTTTGCCTCCAAACTGTATTGTTTGTAAAAGAAACTCTAAACAAAACAAACACAAAAAAACAATGAATAAAAGAAAGCAAAACACAGAATCATAAGCATTGAATGTGATAAAAGTAGATATAAAAGCATAAAAAAGGAAAGGCAAATCCTGCGGGTGTGTCGCAGTGTGTGTATGAGTGTGAAGGCAAAAGTGTGCGACCGTTCGAAATGTAATTTACAACTTTTTGCTAGAACACTATAGGAAATAAATAAACTCATTCACAAAACTTGATCGTCTCTCCCTGCAGCAGAAGCTCAAGTGCGGCGTACTTCAATGCAAATGCATTCAATTAATGTAAATCAAAACAGAGGAGGACAGGGCCGGAAAGGAAAAAAGTAAAGAGAAAAGTAAAACAAATCACAACGCTATCGTTTGCAGATGACAGGAGGAGAAACTATGGAAAGCAAAAGCTGAAACACACAAAAAGAACTATTCACACTTACCGATTCACTGGTTGAGAAAATCTATCAAGCTTAACGTGTAAAAGTGAATATTAACAAATATGCCCAAAGCAAACCAACTCTAGCTACTTGCTGCACTACTTCAAGTAAGCGATAAACGAAAGCAAATAAATATATTCAGAAAATAAAGAAATGAAACACACAAATCTCCCCCAAAGCTCATAAGATAACACTTTACGAGTCGAGAATTAAACGGAACAACAACAACGACAGAAGGCAGACAAACGGGGATTGCTGCAGCAAATCAGTGTCATTTATTGTTTTTTTTTTTTTTGTTTTATCCTTTATTTTCCCTTTCTCCCCCCTTGGTGATGTCTGACAGGAGTCTGGAGCACAACAAAAAAACACGGAAAATGAATGGAAAATATTATCCCAGCACAAACAAATTCTAGGAAAATGCAATTTTTATTTGATTTTTTGCCCTTTTAATCCTTTACCTACTGAGGGAGGGAGTGTACGCGTTTATCCCCCACTGGGGACAATTGTATAATCCGATTTGTACGTTTTCAACCTTGCAGAAAGGGACGGACGCGAACAAAAATAAAGCGCCATGATTTTTGGGGGTTTTGAAAAAGTTGGAAAGAAATCGTGTCTAACTTAACGTGTGCAATAAGTTTATGGCAAACGCGATACCCGCTCCTTAACACTCTGCTCGTGCTGATAGTCACAGGACATAGAAAATACAAAGGAATGACACTTATCGAGCA
>Merged.14092.2 chr3R:6696044-6698471+chr3R:6714849-6715051 - complete transcript CDS from 229 to 636
AACGATAGCAACAGCAACAACAAAACTCCCCAAATTATTTCCCAACCGCTTGTCAAGTTGTTGCAACCGGGGGTTGGGTCTTTTAAAATGATGCCTTCGAGCAAATAGCAGGATGCAACGCAGGACGCTCTAACGAGAAAAGAGATGACTTGACGCTCATGTGGGGGTTTCGGTTGAGACTTCGCTCTTCGCCGCGAGGAACGGTCCGATCGGGGCGAGCATCGTTGCGATGTGCCCGAAAAACGTGGGCCTGCACACCAATCCAGCCCTCGCGATGTGCAAGCCAACGTTCGAGGTGCGCCCGCCGAGCATCGTACCGACCCCGATGATGCTGGTGCCGCGCGACTCCACCTACAAGCCGACCGTTACCACTCCGACCGCAAACAGTGGCACAGGTGGGCTGACCATTACAGCGCTCGCCAATGCGACCAGCACCAACAACAACAGCACAACGACCGTCAACAACAACAGTAAGAACAGCGCCAACAGCAATAACGGCACCGGCGGAAAGACGATCGCCAACAGTAACAGCCAGAGCAGCATCGTTAAAAGCGCCAGCGGACAGCTGGCCAACTCGGTGCTTAAGAGCAACGGCACCGCCGCGAAGGAGGCGAACGGCGAGGAGAAAAGTTTTCTCTGAGCGTTCGCGTGCACCGCCCTGCAGCGCCCGAATGTAGGCAACCGCCCAGCACCGCCAACCGAATGCCAAACACTTTGCAAACGCACCCACTCCTTACTAGCAGTAAGCGTTGTAAATATGAATTGTAAACCCCGTTGTATATGATGATACCGTGTCACCGCCGCCAGATGGATGAGAACCGACTCTCTAGTTCCCCGTACCGTTTCGTACAGTTCGTTCAATAGTGTATGTGTGTTCTTTTTTGTGCGTGTGTGTGTGTGTAACATAATTGTCACTTATTCAGCCAACCGTTTCAATCTTGGGCGCAGTTGGTGCGATAGCTACACTGTCTGTTCGGTGGCCTGTGAAGGAGAAAGGTGGCTCAATTTTCAATTATGCCTTGAGCGCTTGAACCAGGCAATAAACGGCAGCACATACACCTTGCAATGATTGCGCATATTTTTAATCGGATATTTGTAAGACAGCTGTTTGCCTGGAGAATGTATTTAAATAAACGCGAATATTTTATACTTCATGCTCTCAGCTCGAAAACACGCTAAAGTAAGCTTTGTCATGGTGCTTTTTCTACCATCCACCTGAGAGTTATTGTAAAAAAACCAACCAATACGCCAATCGTTCGCATCTCTGTAAAGGTTTCTATTAAATGGATGACATGTTTGCACATTTTCATGTTAATTTTTAATCTTATTTTTTAATGCACCACAAGCACTCCAATGCATTACAAAATCAATTATATTTAAATTCATATTACAATTCCGTTTACCACAGTATGTGTTTTAAACGCTTTGCCTCCAAACTGTATTGTTTGTAAAAGAAACTCTAAACAAAACAAACACAAAAAAACAATGAATAAAAGAAAGCAAAACACAGAATCATAAGCATTGAATGTGATAAAAGTAGATATAAAAGCATAAAAAAGGAAAGGCAAATCCTGCGGGTGTGTCGCAGTGTGTGTATGAGTGTGAAGGCAAAAGTGTGCGACCGTTCGAAATGTAATTTACAACTTTTTGCTAGAACACTATAGGAAATAAATAAACTCATTCACAAAACTTGATCGTCTCTCCCTGCAGCAGAAGCTCAAGTGCGGCGTACTTCAATGCAAATGCATTCAATTAATGTAAATCAAAACAGAGGAGGACAGGGCCGGAAAGGAAAAAAGTAAAGAGAAAAGTAAAACAAATCACAACGCTATCGTTTGCAGATGACAGGAGGAGAAACTATGGAAAGCAAAAGCTGAAACACACAAAAAGAACTATTCACACTTACCGATTCACTGGTTGAGAAAATCTATCAAGCTTAACGTGTAAAAGTGAATATTAACAAATATGCCCAAAGCAAACCAACTCTAGCTACTTGCTGCACTACTTCAAGTAAGCGATAAACGAAAGCAAATAAATATATTCAGAAAATAAAGAAATGAAACACACAAATCTCCCCCAAAGCTCATAAGATAACACTTTACGAGTCGAGAATTAAACGGAACAACAACAACGACAGAAGGCAGACAAACGGGGATTGCTGCAGCAAATCAGTGTCATTTATTGTTTTTTTTTTTTTTGTTTTATCCTTTATTTTCCCTTTCTCCCCCCTTGGTGATGTCTGACAGGAGTCTGGAGCACAACAAAAAAACACGGAAAATGAATGGAAAATATTATCCCAGCACAAACAAATTCTAGGAAAATGCAATTTTTATTTGATTTTTTGCCCTTTTAATCCTTTACCTACTGAGGGAGGGAGTGTACGCGTTTATCCCCCACTGGGGACAATTGTATAATCCGATTTGTACGTTTTCAACCTTGCAGAAAGGGACGGACGCGAACAAAAATAAAGCGCCATGATTTTTGGGGGTTTTGAAAAAGTTGGAAAGAAATCGTGTCTAACTTAACGTGTGCAATAAGTTTATGGCAAACGCGATACCCGCTCCTTAACACTCTGCTCGTGCTGATAGTCACAGGACATAGAAAATACAAAGGAATGACACTTATCGAGCA
>Merged.14102.1 chr3R:6739140-6739344+chr3R:6739426-6739557+chr3R:6739627-6740422 + complete transcript CDS from 188 to 904
CAAAATTACAAATGTCTCAATTGCATTCCTTCCTTTCTTCGTATGCACTCTAGTAACCTGCTTCATTTGCCCGTGTTGCTACGGGTTTTCCAAAGCGAGCGAAAGACGTCTCGAATCGATCGTAGTAGACAGTGACGGTTGACAAAGAAGAAAGCCGTTCCAGTGCCAAACGAAACATGGTAAGCAAAATGTTGACCATTGGCAACAGGGTTAAGAGCGAGTACACACTCACCGGACCGAGGTCGAATCGATCAGGCACCGCCAGTCCGGTGAGCCCCCGGGAAACTCGAATCCCGGTGGCAAAGGCTACCGCATCGCCAGTGACTGTGTTTCAAACGAAAAAATGCCTTCCACGAAGGAAGCTACACGTCGGTGATGCCAAGTCGCAGCTCGGGTTCGGTAGTCCGGCCGGCAAGGTGAAGGACATCAAGTATGAAGATGAGCTCGACAAGAGCAACACTGACTGCCGGTGCGATCCGGAGCTGAAGGGTGACGCTACACTGCATCCCAACTGCACGTTCGTGAACGTTTGCAGCGAGCATTTGCGGAATGGTTCGCGGCGCAGATGGCATGTCGGATCACAGTGTGCGGCTGTTGGGCGATCGATCGCATTGTTTGTGGTAGTAGTGGCGGTGATCGTTGTGCTGTGCAATGTAAACGTTCACACGATATACTGGTTTTTGAGGCAGCATTGGGAGCGAACGGAAGAGGATGAGTTCGAGGAAGCCACCATGTACTACGAGGAGCCGGAAGACGATTCATCGGAAAACGAACTAATTGAGCTGAATCCGAAAATGTTCGGCCTAACGGAGAGTAAGCACAACCTCAGCTTACTCGAGCTGTTGGCAATGACGCTGGAGCGTTTTTTCGGTTGGATTGGCAGTATTTTACTACCGATTGATGAGTGAACTATTGATCGTGGTTGTTGGGTTGGTTGAAAATGTAGTGAAGAAGTACCATCATCATCATCCAATAGCAAGTATGTTAAACCTCATCATTATTGGCTTATAATTTTCCAAGCAAACGTTTCTCAGTGTGCAATAATCATAATGTGAGAGCAAACGTTCGGAACGACTGTACTCAAATCAATGCTGCTTGCCGCGTAGACATTTCCGCTCCCCACTTCTCAATGA
>Merged.14102.2 chr3R:6739178-6739344+chr3R:6739429-6739557+chr3R:6739627-6740422 + complete transcript CDS from 150 to 863
TCGTATGCACTCTAGTAACCTGCTTCATTTGCCCGTGTTGCTACGGGTTTTCCAAAGCGAGCGAAAGACGTCTCGAATCGATCGTAGTAGACAGTGACGGTTGACAAAGAAGAAAGCCGTTCCAGTGCCAAACGAAACATGGTAAGCAAAATGTTGACCATTGGCAAGGTTAAGAGCGAGTACACACTCACCGGACCGAGGTCGAATCGATCAGGCACCGCCAGTCCGGTGAGCCCCCGGGAAACTCGAATCCCGGTGGCAAAGGCTACCGCATCGCCAGTGACTGTGTTTCAAACGAAAAAATGCCTTCCACGAAGGAAGCTACACGTCGGTGATGCCAAGTCGCAGCTCGGGTTCGGTAGTCCGGCCGGCAAGGTGAAGGACATCAAGTATGAAGATGAGCTCGACAAGAGCAACACTGACTGCCGGTGCGATCCGGAGCTGAAGGGTGACGCTACACTGCATCCCAACTGCACGTTCGTGAACGTTTGCAGCGAGCATTTGCGGAATGGTTCGCGGCGCAGATGGCATGTCGGATCACAGTGTGCGGCTGTTGGGCGATCGATCGCATTGTTTGTGGTAGTAGTGGCGGTGATCGTTGTGCTGTGCAATGTAAACGTTCACACGATATACTGGTTTTTGAGGCAGCATTGGGAGCGAACGGAAGAGGATGAGTTCGAGGAAGCCACCATGTACTACGAGGAGCCGGAAGACGATTCATCGGAAAACGAACTAATTGAGCTGAATCCGAAAATGTTCGGCCTAACGGAGAGTAAGCACAACCTCAGCTTACTCGAGCTGTTGGCAATGACGCTGGAGCGTTTTTTCGGTTGGATTGGCAGTATTTTACTACCGATTGATGAGTGAACTATTGATCGTGGTTGTTGGGTTGGTTGAAAATGTAGTGAAGAAGTACCATCATCATCATCCAATAGCAAGTATGTTAAACCTCATCATTATTGGCTTATAATTTTCCAAGCAAACGTTTCTCAGTGTGCAATAATCATAATGTGAGAGCAAACGTTCGGAACGACTGTACTCAAATCAATGCTGCTTGCCGCGTAGACATTTCCGCTCCCCACTTCTCAATGA
>Merged.14114.1 chr3R:7006104-7007531 + complete transcript CDS from 116 to 835
CATGGCTCCCCGAGCGGAATTGTAGAAAGCATAGCAACCACAGTGCGAAAGCCTCTTTGCTGTCATCCCGCAAACGTCAAAATCAACATCATCCACGCTCCAGTCTCGGGGACAGAATGGAGAAGGAACGGGCTGAAATTGTTAGTGTTACATTGAAGGACATCTTCCGCGGGGCGCTTCCATCACCGGCCGACCTGCTGCCCTGGTACATCCCGAAGTGCTTCTGGCGTTCGCTCGTTGACACTCGCCATATCGCTGCCTGCGAAACGGTCACACTGGCACGGCCCCTTCCCAGCGAACAGCTAGCGAACGATCAGCACTGCCCAGCACAGCCGGCCCGAGACATTCTGCTGCAGTGTGGCATCTCGCTCGCGCGCCTACACCACGCCCTGCACGTCCTCGTCGTCAGCCGTAATGGTGGCACCGTAAGACGATTGTTACAATTGACGAAAGAGCACCCGGCGGACTCGCTGCACGTGCTCGTGCTCAGTGATAGAAGCTCGACGGTGGAGGAGTTCCTACGGTCGTGCGATCCGGACCGTGTTACCGTGGTGCGCTACGGGCGGGCAGTGACGGTCGGTGACATTGGGTCCACATCGACCGCCCCAGCCATCCACGGTGTTGAGAGCGATGAGGAGATACTGCTCTGCGGCGATGGCAGCAGGGAGGAGCTGTACGAGCAGAAGCTTACCAAACTGTTCCACAGCGCCCGGCTGGTGCTGGAGCAGCTGCGCCCGGAAGCGTGCCGGAAGGGAGTGGATCCGTGTGCGCTCTACCTTTACCGCACCTTCCCACAGGCCACCTTCGTAAACGGTTGCAAAATTAAGCGTCTTCGGTAATCCTTTCCACCGTTTTCGGTCGTTCTTTTCGCTGTGGAGCTGCGGATGGAAAGAAAGTAGCGCACGAAAAGAATACACTGTTTACACTGCAGTGCTGAAGTGTGAGATTGTCTGTGTGTGTGTGTGTGTTGGAAGGTACAGAAGGATGCTAATCCCGAAACTATTTCGTCGCTCCTCTTGAAGGACTAGGAACTTTGGACTAACAAGAAAGGGGAGAAAAAAAGAAAGCACCCGGAACCGTGACTCGCTGAACATTGGGCGAACGGATAAAGTAGCGCAATCATCGTCATTTTGATCGATCAGCGTGTTGTCCGTTCCTGTGTAAGCTCCTGCGCTGTTTGTAGTGTGAAGAGAAGCACTCCAGAGAAGCAGCAAAGAAACAATATCAGTCAGTAAGAAACTTGTTTTATTTCCGTGCTCGAGCAACTTTTTTGTGCGTCGTTAGGGTGATGAGTTTTGCTTGTTTCTAGCGCGCTATCCATCTTGTTGGTGCGACGCGCGATTTCTTTATTATTTATATTTTCCACACAAACTGTTATACGCTGGCGCTGGCATACTGTTATACACTAACGAGGAATTATTTATGAAC
>Merged.14192.1 chr3R:6397745-6397938+chr3R:6398033-6399328+chr3R:6399420-6399638 + complete transcript CDS from 137 to 1681
AAAAAACTAGAACAGATCCACCCTGCCAGACACGGCCGGAGTACGCGAGAAGTGGTCGAACCGAACGCACGCTGTTCGTAAAGTTCGTCTTTAATATACTAATAAGTTTACCGTATCGTAGTTAGCCTTGCATCACCATGGGAGTGTGGAGCGCTTGTACTGTGCTGCTGATACCGCTGCTCTGTGGCTTGAGCCATGGTTCGCCGGATCTGGGACTGGACATTTCGATCGACTTTGTTACGAGCAATAACCCCAACATCCAATCGGCCGCCGGTATGGTATCGTTCACTACGTCCGATTTGCAGGGCGCGATCGGTGGCTACCAGCTTGCCAAGCTGAACGGCGCCACCAACCTGATCGTGTCGGGCGAAGCGCTGATTTCCCTCGTCGGTAACATCACCGTCAACGTGAACGATGTGCTGCGCAATATCTCGTTCGTGTCGAGCAACAAGCAGACGGCCCCGTCCTGTATGTTTGGCAGCATGAACGCCACCATGGATCGGGCATTCGCTTCGCTCGATCAGGCGAGCACGCTGATCAAGAGCATCCAGACGTCTACGTCTTCCCAGAACACTGGCGCTCTCACGTCCTGGGTGATGATGATCCAGACGGCGATGACGGACATCTCCACCTATCTGGACCAGCTGTACAAGGGTGTGGCGGCGGTGCTTGCCTCTGGCCAGCCGCTAACGCAGTCCACCATTCAGGCAAACATCAACCAGGCCGTGCTGTTCAATCTGGCCGGTGCCATTTCGGTAGTGACGACCGCGGAGAAGGGTCTTACCACGACGGTGCGCGCGATTCGCTCCTCGTTCGAGCAGTCGGGCAACATTCTGAACTCTTACAGCAACGATCTGAACAATGCGTTGAACTCGGTCAACAATACGCAGAGGGATTACTACAACCAGGTGGTGGGCCGCATTTCCTCCTACCAGGGCAAGATCTCGTGGGAGTTCGGCTGGGGTGTGACCGATATCAAGAACACACTGTCGCGCGTGAACAGCTTCGTCTTCGATCAGGATACGAGCAAAGCGGCCCAGCAGCTGAACATCTCGATCGGTGTCACCAACACCGCGATCCAGTCCAACTCAGTCATCATCCAGAGCAGCATGCAGAGCCAGATGACGCAAATCTTTACCGGCGCGGAATCGTTCATTCAGACCAACGTAAAGGCGCTGGTGCCGGTGTTTGATAAGTCCCTGTTCGGTCTGGCCGCCACCATGTCGGGGGGTGGCGCGTTCGCTAGCAACTGCAACTTCAAGTACGGTGGCGCCATCACGAACCTCGAGAACAACATGCGGGACGGACTGCAGAAGTGCTTCAACGACTATGCCAACACGGGCTACACGGACTCGTTCGTCAGCGAGTACAACATGGTGATCCGCGAGCAGACGCGTACCATCGCAAACCGCATCAACTTCTGCCTTAATCTGGGCTCCAACACCTCGCCCAAGGTGATCAAGCTTGGCATTGCGGCGTGTCTTTCTGAGACGGTCGCGCTGAGCGATGCCCTGATGAAGGATGTAAGCATCCAGTCGAAGCTGGTCGTGGCAATGATCAATCTCGAGAGTTTGGCAACGGTGCAGCGTGTGGAGAGCTGTGCGGCCATCCTGAACCACGGACTGGTGGCCAAGGCGGCCAAGCTAGATCAGCTGTTGGCTACCTGCCAAACGACCAACCAGTAGTGTAGTAGTAGAGGAATAAAAGTA
>Merged.14311.2 chr3R:5052935-5053031+chr3R:5055288-5056280 + complete transcript CDS from 128 to 1006
TAGGAGTATTGCTGGCGTTCCTAACGCTGGCTACTGTAAACTGTCGGCCAAACTTCGCCTACAATCAGAGTGTTCCTTACACTAACTTGCAATCTGACCTCGACAATTTTAATCCCCTAGATTTCTTCATGTCATATGAAGAAACCAATCAATGGTTGGCAGCTCTGGAGGCGAAATATCCAGACAAGTGCAAGGTACAATCCATTGGTAATTCGTACTGGGGACTTGATATCAACGCCATTTATATCAACACACAACAAAGCAAGAAAATTTTCGTAGTCGCTAACCTAAATGCGCGCGAGTGGGCTGCCATGACATCGGCCATCTACATCATCCACGAGCTTGTTCGTAATTCCAACGGCTACCCAGACGCGGCCAACTATCAATGGATCATTATTCCGATAGCGAATCCAGACGGTTATGACTATACAACAACCACAAATCGCTTCTGGCGCAAGAACCGTGCACCACAAACGGTAATTGATTTCGGAACTGACCTAAACCGTAACTTTGATTACATGTGGGACCTGGTGATAACCGACCAAGATGATGACCTGCAATCAGAAACCTACCGCGGTCCAACCGCGTTTTCGGAATCGGAAAGTAAGGCGATTGGCCAGTTTCTTCAGCAAAATGCGAATTCAATCGTGCTCTATGTTGATCTACAAGCTTTTGGAGAGTATTTAATGACTCCCTGGGGTTACACGAGAAATCCTGCACCAAATGCTGACTTCCTTACGTCCGTAGCACAGGCCGGATCCAAAGCTATAACAGATCCTACAAGAGTACCTCGCGATGCGCCCTTTTATTTGGTGGGATCAGCAGCAGAGATAATGAAAGAGGCGTCTGGATCTAGCATCGACTACTGTCTTTCCGTTGGAGTAAAGGCTTGTATCGCCATGAAGTTGACAAGTCAAGGATACGAAATATACACCTCGGCTATCCCTCTATACGGCCAACAAGCCCTCGCTGCAGTGCAAGCAATGGCAGTTAAAGCGGACGGAGGATAAAAGCTCCAACAGAACATGTCTAATAGTTTTGAAATATGACCTCCTGCAAATGTTTATCCTATCAATAACAAATAAAAGAT
>Merged.14312.1 chr3R:5062515-5062651+chr3R:5062721-5063780 + complete transcript CDS from 66 to 1052
CTTCAATTCCACGCATGTAATATGGTTCAAAAACTTTCATTGCTGAGCAGCCAGTCCGTTGCACTAATGTTGCTTTTACTTGTTACCATTATCAGTATACCGGGATTTCAAGCTATACCAGGCGATCTTCCGCGTGAGTGCTACAATAGGACTTTTGCAGATGAATTCAACGTGTTCGATTTCTTTTTATCGTATGAAGATACTCAACAATGGTTAGATGCACTAGCAACGGAAAATCCTGAAAAGTGTCAACTACAAAAGCTCGAAGAAACGTACGAAGGTCGTAATGTAAGCGCCATCGTTATCAACTACAATCTCCCGAAAAAGATCATCGTGATAGGGAATCTTCAGGCCCGCGAGTGGGTTGGCATGTCTTCCGCTGTCTACATAATTCACGAGCTGATACTCAACGCTGGTAACTATCCGGATGCGAACAAATTTCAATGGATCATAGTCCCAATGCCAAATCCGGACGGGTACGAGTTCAGCCGAGTGCATGATAGAAAGTGGAACAAGAATCGTTCACCTCAGAGCAATGCAAACTTTGGCGTGAATCTGGATGGTAATTTTAACAACCAGTGGAATGTCAACGGCAATCCATCACGTGCCGATCCTGCGGGAAGGGTATACCGTGGTCCGGCCCCGTTTTCCGAACCGGAAACAAGAGCTCTTCGGGATCTTATGCACAACCATATCGACGCTGTTCTGCTCGTCGATTTGCAGGGGTTCGGCCAGCTTATTCTCATGCCGTGGTCGTGGACGGAGGAGCCAGCACCGAACGCGGACCGAACGAGAGCCATTGCAATTGCTGGTAGCGCTGCAATCTTCGAACAGACACAACAATTTTTTGATGTTGGAATAGCTTCCGATTATTTCCCATTTGCCTACGGTGTGTGTCATGATTATTGCAATGCAATTGGAGTAAAAACATGTCTCACGTTGAGGCAGACCATGCAGGAATACGAAATATCGACGGATCAAATCATATTGTTTGGCCAGGAAGCATTCGTTGCCATTCATGCAATGGCCGAAAAGTCCAATTTAAGTAATATCTAAAGCCAGGCCAGGCGAAATTTCCGTTGTTGCACGGTTAAAGAAAGTTTTCTGCGTAAAAGTACGTCCTATTCTGATGAAAATATTTGACAATAAATAAAGTATACACCTGTAACTAGAACGACGTAGCCACAATGCTGAAAT
>Merged.14317.1 chr3R:9571538-9572672 + complete transcript CDS from 7 to 537
GCAAACCATGGGCACCACGACCCGTTTCCACCGTGCTGCCAGCACCGGCAACGTACTGCCACTCAAGGAAGCAACTCGCTGGGACGTAAACGCACCGGACGAGAACCTCCTAACACCTGTCCTGCTAGCAGCAGCCAACGGGCAGACAGACGCCCTCACGGTGCTGCTCAAGCGAGGAGCCGATCTGTCCCGCACGGACCGCTCAGGAAGTACCGCCCTGCACCTCGCAGCAGCCGCCGGCCATCGCCAGTGCGTCGAGTGTTTGCTAAGCGTGAACGTCAACGTGTTCGAGCTAAACACAGCCGGCCGAACGGCACTGGACATGGCGAAGTTGCACCGTCAGGTCGAGGTGGCAGAGCGGCTGGAACAGTATCAGTGGCAGCTGGCCAACACGAACCCGGCCCGTGCCGACCAGCTGCGCAAGCGGGCGGCAAAGCAGTACGAGAAGCTAAAGCAGCGATACGGCACCGTGATTGCTCTTAACCTTGGCGAGAGCTTCCGGGCGCTGGAGGAGCACACGGCACTGGAAGAAAGTGTGTAGTTCCGTTGCGTGTATCAGAGTTCAACGGTGGCGATGAGAAGAAAGAGCTTAACTGGATCCTGATTATACGGGTACGGATTGACCTAATTAAGTTGCTTGCGGGAGTGTGTTGTTTCTGATGTACTTTCCATCGTGCACGGGGGCGGGCAACAATACTCTGACTTCCGGGCTACGTAAGCATATTGTGCAATCACCAACCCCTTTTGGCGTGCGATTTTCTGCGTGAGTTGGTGAAATAGATGAGCTCTGATTTGCTTACGCGGTGCTCCGTTCCTTCCACCAGTAATGGATAGTGATCGTCCATTCGAGGCCCTCATTTCGATGAATGAAAAGATTACTGACAGACGAGATGAGATTTTGTGCGAGCGATGGAGCGTTCGGGCACGATTATGCACAGCCCCAGTGGAAGTAGGAGGTCAGCAGATCCTTCGCACTGGCAAAGTGGTTCCGCCGGGTTCATGAAATATTCATTTTAGGCCGTGAAAAACTGGAAAACCTTCCCCGGTGGATGCCGTGACCCCAAAATCGACTCGCCCATTTGCGTTGATCGTAAAGCCATCTATCGTCGTTGTCTTCATTGGGTCGTTGGGGAGC
>Merged.14383.1 chr3R:10787452-10791541 - complete transcript CDS from 288 to 1124
GTGGCTTTAGAGATCGGTGGTGGCCCACCGAACCGCCGCAAAGTGACCGTAACACACGAGAAATGTCGATCAAGCTGTGGTGTTTCGTGACCGGTTTTCCTAGGCGGCACGCCGTTGCAAAAAAAAAACCCACCACCACCACCACCACCCTCCCCGCTCGGGAGTTGGAGTAAGGGCCCTCCGTCGAGGGGCCAGTCCGTTCGGTCGGTGGCAGGGTTTTGGCACGGCCGCCAGTGTTACCCTGGCGATCGTACGGTGCGGATCGTCGTACCCTTGTGTGTTTTTGTGATGCGTCTCTCGTGGAGCGTTCTTCGGCTGGTCCTGGCCGCCTTGGTGGCGGGAAGCTTCCTGCTGGAACAGACCACCGGAGAGCAGTCGGCGGACGATGTTGCCCGCTCGCTGGGCGTTTCGGATGTGCACGACTGGGACATTCGGTCGCTGTACCGGGTGCGGTTCCAGCACGTTACCAAGCGGCCACCACCGGGGCTGCGGGCGGCCGAGCGACAGTCCCGGCTCGCCACACGGTGGGCCGCACTGCGCGAGCGGATAGCGGACTTTTTCCCCTCACGCCACACGAACCCGCGCACGGTCGTTACGTTCGACAAGATCGCGACGGACTTTGTGAACGTGGGCATTGTAAAGCTGGCGAAGGCGTTGGACCCCCCAAAGCCGCTACCGAAGAGCAGGCTGGGCAGGAAGGGTAAGGTGGTGGCGGTGGTGGAGCCCAAGCAGGAAGTGACGGTACAGGAGGAAGCAGAAAAGGAAGTGACGACCACACCAGCCCCGAAAGATGTACGACCGAAGCGCCGCGTCACGCTGCTGGTGGATCTTCCCGACTTTGATCTTCAGGATTTTGATGGCTTGATCGAGCAGCAAGCAGATCAGATCATTCAAGCGTCGAGCACAACAACCCGAACTCCACTATCAACAGAGCCTGCAACGAAGTCGTCCGGACGAGCTTCCACCACACCACCCCAGTATCCTTTGCTGCCCGAAACGCCCCAAAGGCTCGTCGCCGACAGTCCCTGCGCGAGCAGTGTCGACGCCATTGCGCAAGGTGCCGTATCAAAGTTCCTGCTACTACTTCTAGCCGGGTTCCTATCAACTTTCCGCGCATTGCGAATGTGATCCTGCTGCCCAAGGGTCACGGGACGTCTACGTAGTTTGATAAGACTTTTTTGGCGAACCTCGAAACGCAACGTTTTGGGCAGCCACAAACAACAGCCCCACAAACGCTATTTTAGACCCGGTCCGTTCGGGTGGAACGACTCATTTTGTGGCCAGTCGTGCTAGTGTCCAGTTGTGGTGTCTTCAGGCAGCATGCGCATTCTAGGTGCTCTCTATTTGTTTTTCCTCGTCCAGGGTAATGTGCGCGGCTTCCAGGGCGATGGCAATCGTGGTGATGGCACTGCCGGTGATCTAACCCGCCGCAAGCGTAGCTGGAGCTGGAGTTCCTCCAGCAAAGTAACGCAGCGACCGATCGGATGGAACGTGAACGCAAAACCGACGCAACAGGCACAATACCCACGGCAGCAGTACTATCCCCAGCAGCAGTACTATCCCCAGCAGCAGCCACAGTTTGTACTGCCGCAGCAACCGAAGTACAGGCCGGCCGTGCAAAGCTCGTTCTCGTTAAGCTTCGGTCGGCCAACGAAAAGCGTGACCAGGCAGTTGGTCAAGGCTGCCGTAGCGGTCGGCGTTGCGGGAGCCGTCTCGGCCTACGCCAAACCGGTCCGGCCGAGCACCAAGTCACCGGCCCAGCGGGCAGAAGAGCGGGAAAGGCGTCGTCAGCAGCGGCTGAGCCGACGGTCGACCACCACGACCGCCGTCCCACCGGTCGAGGCCAACTCCACTTCGACGACCGCAGTCCCGCTGGCGACCTCCGAGCTAATCCCGGTCATGGTGCAGGACGCAAACAAGCTGCTTCACGTCGTGTACGTCCGGCGGGATCAGATCCCACCGGGGGGAATTCCGATCGCCATGTCGCTTCCTTTCCCGGGCGAACCAACGCCAGAGCAGCAACAACAACCCCAACAACAAGCTGCAACCGTCACTCCGCCACAGTTGCCAGTGAACTCCTTGGACTTGGAGTCAACCACCGTACCATCGGTTCTTCCTACTCCACCAGCACAATCGTAAGCGGCGAGTACACACACACGCAAACGCCCTCCGCCCTGTTTGCGCAACGTTCTCCAAAAGGCTCCAAAATTAATTGGACACAGTGCCTCTACACCCTAAACGGTGCCTAATTTAGGAAAATCAGAAACGTTCGACACCGTTTGCGCATCCTTCTCCAGCCGCTGGTGCACGCAACCTGCCCGGAGCGCGCGTGCTTGCGGTGAGGTGTGAAAGCTTGAGCTTGTCGAGTGATTGCGAACACACTTTGTACCGCTGCTGTGCAACCTTGAAACGATCGGGGGGAGAGGTGCGAGCGCGCTCTAGTAGGAATCCTATCTTACTTTCATCTTGTCCAGCGGCGTTGCATCGATATGGAGATTGAGCCCGGGGTAAAATGAGAGCAACTATGATTTGGCAAGAAAACAGATACCGTCACGATTAATCGTCGGAGTAGCGCGCGCGTGTCTACTCCGTCGAACGTTTCGGGAAGGTGTAGCGGTGTGTTGCCTAATCTCGTGTCTACCTTTCGAAAGCTCTCACACCGAATAGGTTAATAGCTCTTTTTTAAAGTGCCTTTTGTTACTGTATACTCGAAGCGCGTTAGTTGTAATACTCTTGATTGTAAGCCGCAGCAGCAGCCGCCGCCGCCGCCAGTGTAACCACCTGGTGTGGCCTCCTATTAATGACTCGCTCGTATCAATAAATACTTTAAGCTTACGTTATACCTTACTGAGAACAGCATTTGTTGGGATTTTGCACGCTCAAACCTGATGACCTCTGGCTTATCGCTTGCATTGAGGGGATGAGAGAATGCAACCGGAGCGGATAATACTGCCTGCCATGCGTGCGTGCGTGATGGAAAATTCTTCAAAATTCAGCAAGTTTCTTGCCCTATCGCAAGCGGATCGATCACACGATCGAGCCTCGTAGCACGTTTTTGAACCGCACCGTACTTAGAACTGTCTGTCAAACAAATCCCAGATCCCCTTTTCCCGCAGACTTCAGTCTACAGTCTTCTCTCCCTCCATCCAGTCGCTGGGTTGGAGCAAAGGTCATCGCCAGTTGTACGCCGCTGATTGATAACTCCAGAGCACAGCGGGTCTGTCGGCAGCGTCTGAAAAACTCACGACTCATTCAGTGTGGAACGTTCCCGGAGGGAAGAAGCAACCCGAGCGACGTTTAGTGGTAGTTGTTCTCCATCCACTGTCATCGCCCTCCCCCCGCGCGCCACCAAGATGCGTCTGACGGTGTTAATCTGTCTCTACCTCACCTTTCTGGAGGCGTCCGTCGGCAGCCTGATCTACCCGGAACGGACGCTCATACAGATGCTGCTCGGACAGGGGCGGATGGTAACGGTGGATGAGTTGGTGGCCGCCGGTGGATCGATCGCGCAGCTACGCTCCCAGGAGTCATCCGAGCCGCCCCAGCCGAGAGCAGCGCGTGTTGGAAAGCGAATGCTTGCGATCGGTGGCGAACAGCAGCCCGGTGAGATACCAGCGGAAAAGGTGATGGCGCTGAAGAAAACGATACGAAAGCTGGCGACCAAAAAGCCGGTGAAGCGACTGGTAAACACGCGCGGATCGGTACGCCCGAAGGTGGAGCGCGTTAGGGAGTGAAGGGGTAATCGAAAGCTCTTTCAGTTTGTGTGCAAGAAGCGAGCTGGGGCGGAAAGCTTCTTAGTTGTTAGTGTTAGAGTGTACTAATAATGTAGTGTACTAAGAACATTATGGGAAAAAAGGCAACAAGCCTTCATTTATGGGACACAATTTCCAAAAATAAACGACCTTATACTTACTCATATACTGCAGTTATCAACTGTCTGCGCTTCTATTCCCACATGATGACCAATTTGTCAGTGATAAGCCCTGCATAATTAAGCATGTCATGGCTTTTTGTGTTCACCTTTCATTTCTACCGCCGTCGCCCATCGTTCGGCTGATAAGAATGTCGTCTCGTGCATGGATCGTTTCGG
>Merged.14385.1 chr3R:10793963-10795847 + complete transcript CDS from 244 to 981
GCGCATCTTCCCGCGCACACAAACAACCGCCGCAACGGCAAAAAACGTGGCGCCAGTCTGTCTCAACTATTATTGATTATCGCGCTTCCTCGCAGACCATCCAGCTACGAACGACGCCGAGCATGCCAAAAAGCTCGTCTCGGGACGCGCAGACACATTCCAGCATCCGTGCCAGTAGCATCAAGTGGTCTGCGTGTGCGGTCGACCCGTCCGGTGCGTGTACGTGCGGACAACAGTGAAAAAGATGACCTCCGGTCAGCTGCTCCGTTTGAGTGTATCGTTTCTGCTCCTGCACCACCTATCCCAACACAGTTTCGTCGAATCGAAGGTACGCAACCGTGTGCAAAAGTGGCAGCAGCGCACTTGGCGTGCCCGGTTCGGGTCGGGCCCACGGCGCGACTGGAAGTCCGCCTTTGATCCGCCGAAAACGAGTCACCGGTCGCGGTATGGGCTTTCCCCGCGGGTGGAGGACTTCTTCAACCCGGACGGTGTACCGAACGCGTACTCCAACTATCACTATCGACGGGTCGGTAGTGGGAAGGGAGGTGGAAAGAGTCAACGAGCCACCAAACTAACGTCCAGTCGTCGTGAAGGTGGAAAGTACAGCACAGGAAGTCGATTGAAACGACATACTCGCGAGCGGGCGGAACCTTACATCGAGGAGCTGAAGGATTATCTCGATCCGGTCGACCTAATGCTGCTTGGGGATGATCCGAACAGTGAATTCGTTCCACTGCAGCCAGAGTTTGGCCAGCAGTACAACTTTGATACGGATGAAAGCTCGCAGGAACTCCCGGGCCTCGCTGTTGATGGTAGTGCATCGATGCCGTCCGGTGGTGATAAGAAGCTGAAAGAATTCAAAATTGTCTTCCACCATCGCAATCTGAATGGGAGTGGCGTTCGTGCGTGTTCCAGTGTGGGCTTTACTCTGCTTGCTCTCCTGATAGCCTCCCCATTGGGTGCCATCGCACGGCTTGAGGGATGAGCTGCAGAACACAGTCGCCCACTGTTTACTGTCTTTACCGTCCTTATACGATCAGTGTATACCACCACAAAACTACGTCTAGTCATTGTAGAGCGAACGCTCTTATCGCCCAAGAAAAGGCCAAACAAATAAACATTAAAATCAACTCATCGTCACACGTAGCGATGCTTCAGTAGCAATTAATCGGTCGCACGATGTGGTACACTCGCGGTGCGGCGGTACGATTCTCCTGGCCGGTGGTACTGTGCATGCTGCTGTGCTTCGCTGCCTTTAGCAGCAACGGTGGTAGTGGAGCAGCGGGCGTGTTTTGGAGCATTGCACATGCAGCACCGACTTCCGATTGCGTTGCAGTGGCAAACGGAACGGGTGGAACTGTTGTGCCGTCGCTGCAACTGACCGGCAAACCGAACGTACCGGAATTGGATCCACTGCGTTGGCTCGTTTCGAAATCGGGCTCATTTTTCAAGGGCTAGTGTAGTGAATAAAAAAGTATGTGAATTAATCTAACCTACAACGAGTGTGTTTTCAATTCTTGTTCATTTGAAATTGTACTTATAATGGTTGCATTTCATTTAAAAAAAATTAAAGTGGCGATAAATGATGTATTATTGATATGGAAATCGCTTAAAACAATATGTGAATCATATTTATACATTTTCCTTGATAATATTTAGTAAAAGTTAAAGTGTTCTCAATGATTAAAAAATGGCACTTGATTTTCTCCTTTCATTTAAACCTCTGTATATTATACTTATTTTTTAAATATTTTTATTTGGGTCACCATTAATATTTGTATCATCGATAGCAACCCTGCCGTGCGTCAACACCGCGCGCCTAAGGTATGCAATCCGCGTGACAGCTACTCGCTGCGGCATAGTGGGAAAAATTGTAGCACACAGC
>Merged.14438.1 chr3R:8763644-8767725 - complete transcript CDS from 2353 to 3834
GAGTTTTCTGCTATCCATCATTGGGGAAGAAGCAAAAAAGAAATTCTTTAATTTTGAGCTAACAAGTGAGGAACGTGCGACACCAGAGGCAGCGCTTAGCGCAATAAGAAAAAAAATTGTCCCAAAAAGAAACATTTTGTTGGACCGTTTGGATTTCTTTAATGCGGAACAATCAGGCCATGAATCTATAGATGAATACTGTACGAGATTAAAGGTACTGGCAAAAGTTGCAAAACTGGGTACATTGTTAGATGAAATGATCATATACAAGCTCGCTACATCAAATAAATGGCCAAACATTCGTCAAAAATTGCTTTGTATGTCAGACGTAACCGTACAAAACATATTAGACATATGCAGAGTAGAAGAAATTTCCTCTCGTCGAGTGAATGAAGTCGAACCCTCAGTAAATAAAATCAAGAAATTTAATAATAGACAAAAAAGCTTGTCACAATTAAAATCTTGCAAATTTTGTGGCAATGAACATGAGTTCGTAAAAGGAGCCTGTCCAGCATTTGGAAAAAAATGTCGCAAGTGTAATGGCAAAAATCATTTCGAAAAAGTATGTCGAAAAAACTTCCACCGCGTTAAAGAAGTTAAAGAAGAAGCCACCTCAGATGAATCTGCTTCAGAAGATGGCCATGAATATACAATAAGCAAAATAATAGATAATTCCAATAACGGTGGTAGTGTGGCTGCTGAGTTATTCTTAAAATATAATAAAAAATGGAAGAAAATGATTTGTGAAATAGACACTGGAGCTAACACAAGCTTAATTGGCAAAGAGCAACTTTTAGATGTTTGGAAAACAGACACAGCTATACAATCATCTAAAACTCGTTTGCAAGCTTTTGGGGGATACCCAATTAGCGTTTTAGGTGAAGTAAAAATGTCATGCCATCGAAACGGAAAATGTTTTAAAATAATATTTCAAGTCGTAGAAGGAAATCATCGTCCGCTACTATCAGCTAGAGCTTCCCGAGAGCTTGGATTGGTTAATTTCTGCAATATTGTTTCAATTCAAGAGCCCATCACAACAAACTCAGAAAGTTTGATCAAAAAGTATAGAATGAAAGCTTATAAAATTGTAGATAATCACAAAGAATTATTCGAGGGCTATGGGAAATTTGAAGGAAAAGTAACATTGGAAGTTGATCCTTCAATTTCGCCATCCATTCAACCGCCACGACGAATTCCGATAGCTTTGAGAAATAAATTAAAAAATGAATTAAGCATACTGGAAAAGGATGGCATTATAGCTAAAGAAACAAGACACACTGACTGGGTTAGTAACATAGTGATCATTCAAAGAGGCGATCCTTTAAAAAAGAACATTCGTGTATGTTTAGATCCTATACCTTTAAACAAAGCACTTTTAAGACCCAATCTACAATTTACAACTTTTGACGAAATACTTCCGGAGTTAGGAAAAGCCAAGGTGTTTTCTACTGTGGATGCTCGAAAAGGCTTTTGGCATGTTGAATTAGATGACCACAGTAGCAAACTGACAACATTTTGGACACCGTTTGGAAGATACAGATGGCTAAGACTTCCGTTTGGTATTGCACCAGCCCCAGAAATATTTCAGATGAAAATATTGGAAGTAATTGACGGTCTGCCAAACGTCGAATGCATAGCAGATGATTTATTAATATATGGAACCGGAGAAACATTAGAAGAAGCTCTTGCCAACCATAATTCATGTCTCAAAATGCTATTCCACCGTTTAGAGCAGCGCAACGTAAAACTAAACAAAGATAAATTAAATCTATGTCAAAGTTCTGTCAAATTTTATGGTCATGTTTTAACAAACAAGGGATTGCAGCCAGATGAGTCTAAAATATCTGCTATTAGAAATTACCCCAAGCCGTTAAACAGCAAGGCTGTACATACATTCATAGGAATGGTGAATTATTTGAGTAGATTTGTACCTAATTTGAGTACCAATTTAACACATATGAGGAAATTAATTGCAAACAATCAACAATGGCAATGGACAGAAATTGAGCAAAAGGAGTTTGACACAGTAAAAAATCTGGTTGGAGATATCAGCACTCTAAAATATTATGATGTTACAAAACCGTTAGTGCTTGAATGCGATGCAAGTAGTTTCGGTTTAGGAGTTGCAGTCTATCAAGAAGATGCTATCGTTGGATATGCATCGAGAACACTAACACCAACAGAACGAAACTATGCTCAAATCGAAAAGGAGCTATTAGCGATATTATTTGGTTGTATCAGGTTTGATCAGCTTCTAATTGGCAATCCTAAAGTAACGATAAAAACAGATCACAAACCACTCATCAATATATTCAACAAACCTCTTTTGTCAGCTCCTCGCCGTTTACAACGCATGTTATTGAATCTCCAACGTTATAATCTGTCCATCAAATTCGTTAGTGGAAAAGAAAATGTTGTCGCTGATGCGTTATCAAGAGCCCCAGATGAAAAAGATGAATCATGGGATCAGTATAAGAAACTAAATATTTATAAAATTTTTGAAGAAATTGAGAATATACCTCAGCAGCGTTACTTAAAAATTACGGATAATCGCCTTAAAGAAATATCAGAAGAGACTAAAAAAGACCAAACATTACAAACACTAATACAATATATACAAAGAGGGTGGCCTGATGAAGCAAATAAAGTGCCTGATAGCATTAAAATATACTTTGGCTATCGGAATGAGCTATCAGTAGAGAACGATTTAATATTCAGAGGCGATCGTATTTTAATTCCACAAATCATCCGCAGAAAACTAATTGACTGTTGTCATATAAGCCACAATGGTGTAGAAGCTACACTGAAATTAGCCAGAGCGAATATTTTTTGGCCAGGGATGAACTCTCAAATCAAAGATGTCATAAAGAATTGCACTGTTTGTAACAAATTCTCAGATTCACAACCAAATCCACCAATGATGAGTCACGACATTCCAACACACCCGTTTCAAATGATATCCATGGATGTATTCTTTGCTGAATATCGAGGCGCAAAAAAGAATTTCTTGGTCACCGTAGATCACTATTCCGACTTCTTTGAAGTGAACATCCTAAAAGACATGTCTCCTCAATCGGTTATTTCAGTATGTAAAGAAAATTTCGCGCGACATGGTAGGCCACAAAGAATAATAACTGATAACGGAACAAATTTTGTGAACAAACAAATGCTCTCGTTTGCAAAACAATGGGACTTCGAACATGTTACATCTGCACCTCATCATCAACAATCAAATGGGAAAGCGGAAGCGGCAGTGAAAATTGCAAAGAGGCTCTTAAAGAAAGCTCAGGAATCAGATACTGATTTTTGGTATGCGCTACTAAACTGGAGGAATATCCCCAACAAAATCGGATCAAGTCCTGCGGCTCGTCTATTTTCAAGGTCTACTAAATGTAGTGTTCCCTGCTCAGATATTAATTTACTCCCGAAAATAGTAGAAAACGTCCCAACAAGTATTGAAAAACATCGTAAGAAGGCAAAAGAACAATATGATAAAAAGACACGTCGCCTACCAGACCTGGAAATAGGTTCACCAGTCTTTGTTCAATTAACACCGGAGACGTCAAAGCAATGGACCCCGGGAAAGGTTTCAGAACGCCTTAATTCTCGTTCATACGTCGTAGATGTGCATGGAAGAAACTTTCGACGAAGTTTGGTGCACTTAAAACCAAGGACTGCTTCTCCTACTTGCACATCATCACAAGAAGATAACGTCCACCCTTGCGAGTATTCTTCGCCTGCACAACTGTTAGATGAACCATCACAGAACCAGCCGCATGATCGTCCTAGACGAAACACAACATTACCATCCCGCCTGAAGGACTACGTATTGAATTAGTGTGGGGAGGATGTTGTGTATGCACACCAGCGGTATATACAATGTTTGATGGGCACACCTGCCAAACTATATACACCGATGTACAGGCGCACCAGCCGTACATACACCTCGAGCATCATCCAAGCCGCCGGAGACGCAACGAGCTTGCGACGACATCGGGTATTCGCTTCGAGACAGCTAACTGAGGAACTATGTCGTTTTATTGAGCTAAATAAATAAAAGGAATTATTTGTGAACAAGAAAT
>Merged.14439.1 chr3R:8763644-8764639+chr3R:8767728-8767804 - complete transcript CDS from 157 to 825
TTTTTGAGAAAAGCTGGAAAGATTATTCGCAAGCAACGGGAATCGATAAGTGGCCAGAAAGTCAGGCAGAACAAAAGTATGTAAAGAAAATTTCGCGCGACATGGTAGGCCACAAAGAATAATAACTGATAACGGAACAAATTTTGTGAACAAACAAATGCTCTCGTTTGCAAAACAATGGGACTTCGAACATGTTACATCTGCACCTCATCATCAACAATCAAATGGGAAAGCGGAAGCGGCAGTGAAAATTGCAAAGAGGCTCTTAAAGAAAGCTCAGGAATCAGATACTGATTTTTGGTATGCGCTACTAAACTGGAGGAATATCCCCAACAAAATCGGATCAAGTCCTGCGGCTCGTCTATTTTCAAGGTCTACTAAATGTAGTGTTCCCTGCTCAGATATTAATTTACTCCCGAAAATAGTAGAAAACGTCCCAACAAGTATTGAAAAACATCGTAAGAAGGCAAAAGAACAATATGATAAAAAGACACGTCGCCTACCAGACCTGGAAATAGGTTCACCAGTCTTTGTTCAATTAACACCGGAGACGTCAAAGCAATGGACCCCGGGAAAGGTTTCAGAACGCCTTAATTCTCGTTCATACGTCGTAGATGTGCATGGAAGAAACTTTCGACGAAGTTTGGTGCACTTAAAACCAAGGACTGCTTCTCCTACTTGCACATCATCACAAGAAGATAACGTCCACCCTTGCGAGTATTCTTCGCCTGCACAACTGTTAGATGAACCATCACAGAACCAGCCGCATGATCGTCCTAGACGAAACACAACATTACCATCCCGCCTGAAGGACTACGTATTGAATTAGTGTGGGGAGGATGTTGTGTATGCACACCAGCGGTATATACAATGTTTGATGGGCACACCTGCCAAACTATATACACCGATGTACAGGCGCACCAGCCGTACATACACCTCGAGCATCATCCAAGCCGCCGGAGACGCAACGAGCTTGCGACGACATCGGGTATTCGCTTCGAGACAGCTAACTGAGGAACTATGTCGTTTTATTGAGCTAAATAAATAAAAGGAATTATTTGTGAACAAGAAAT
>Merged.14667.1 chr3R:13387685-13388863 - complete transcript CDS from 20 to 931
AAAATCGTCCGTCGTTAATCATGTGCAAAGGAGTTTTATTTTGCGTAGTGTTGTTGGTGCTCGTTGACAGCTATGCTTCGCTCCGAGTAAAGCGACAGTTCTTTGCGCCTTCCGATGAGTGCGTAATATCGCACACCGACATCGATGAGTTGGTGCAGCTGACGAAGCTGATCGAGGGGCGTAAATCTTCCCGCAAGCGCCCGCTCAATCGGAATCCCAGCAGCCCAACACAAACCACCACGGACGAATGTAGCCGGAAGCTGGGCGAATTTAAGGTCTCCATTCAAGATGTGCTCACTCGCTACAGCTCTATGCAGAAGCCATCCATATCGGCCAACCATTACGAGCTGCTCAAGGCGCAGCAAGAGTCGGAATTGACCGATCTGATGCGGCGTGTGGACAATCTGGAGCGCGAAGTTGAGCAACGCTTTCGGGCCGAGATCGAAAGGCTGCGCAACAGTTTGCAGCAGCTCAAACGACGGCTGAACGACAATCTGCGTCTGCTGGAGCAGGAAAGGGAAGCGGGCCGGAAGGCACAGGAGGCACTGTGTGTGGAGTACATTCAGGGTGGCAACATTGAGGAGGCGGCCCGAATCTACCGAGCACTAAATGGAACGTACGATATGGCGCGGCTCACAAACGATACGTATCAGATGGATGCGGATGTGGTGGGTTCGTTAGTAGATTTTTTCGTAGCACTGCAAGAGGATGGGCAAACATTTGGGACGATTGGTGGATATGAAATGCTGTACAAGCTGCTGGAACGCAACAATCAGCTTAATCGAGAACGGAGTAGAATCATTTTTCACTCACTGGTGGGGCTGGAACATTTTTACAGCGATCCGTTAGATATTGGTCGCGTTGAAACTATGCGTGTTAAAATGATAAACAAGCTCCAGTCGTTTGTCAAAGGAAAGGTTGCAGGAAGACGATAAAACAAAAATAATATACCTCATGCAGTGTTTTGTCGATCGTAGTTAGTGAAATAATAATAAATTCAATTCAAATATCAAACATACGGGTAATAACGTTTTTTTTGACAAAAATGTTGAATTGAATATGTGTTTTTTATAACATTTCTACGCGAAATTCATTTTGAAATTAAATAGACTCAAATAAGCAAAGAGTATTAATGAAACAACACATACTGGAAAAATAATAAAATGTGTCCACCATTTC
>Merged.14695.1 chr3R:13634705-13634888+chr3R:13634967-13635706 - complete transcript CDS from 68 to 910
GTTAGTTGAATTTTCACCTCCTCAAGACGCGAAGTGTGCTCGTTTGTGTTCCCTCCCGCGCGCCCATCATGTTCTGCCGCCGGTCTGCCTGCCGAGGGCTGATAGCGCTGCTAGTTCTATTAGGTTGTATTGTTAGCTTCTACGCGCTAGAAGCGCCGCCACTTCCCGACGTGGTGCCACTGGCGAAAGCGCTGCAGGGCCACGTCGACAAGTTCAAGAAGCTGCGGGACGACCTGAAGGCGCTGCAAAATTCCCAGGATCGCCAAAATCCGCTCACCTTTTTCCGCGAAACGATGCGCATCATGGAGGGGTTGCAGTCGCTCGGCAAAGACTGGAAGGATATTGAGCGGCTGCAGAACAAGAGCGACCGCGATCGTGACTTTGAAAACCTGCTGACCGAGATGGATCCACTGTGCGGCCAGCGGATGCCCCGGACGGCGTTCTTCGAGATTAAGCTGCGGTGCAGCTATACCGATCTCGGTGGCAAACCGTACTACAGGATTGGACCGCTCAAGCAGGAGCTGGTGAACCGGGTCCCGTTCGTGGTGACCGTCTATCACGATCTGCTGACGGAGAGTGAAGTGCGCCGGGCCAATGAAACACGCATGGTCGAGCCGAGCGTTCGGCGTCGGCTGGACACCCTCGTGCCGAACCTGTACAACGTGGCCGTGCGGGAAGTGAGCGAACGGGGATACAATGGTGGCAAAGTGAAAGCGCCCGCCCACAGCATCATGCTTTACCTGGAATCGTATAAAACAGGTGGTATGACGTTATTCCCCGGAGGTACATTCGTAGTGGCACCCAGGAGCGGAAGCCTGCTGGTCTCCAAGCAGCATCCCTCGATCTGTCCGTCCAGTATTTCTTTAAACGTCATCACCAATTTTAATCTTCCTCTGACGGCGAAAACGCACTGATGACACGCTT
>Merged.148.3 chr2L:2271115-2273301+chr2L:2277617-2277840+chr2L:2285868-2287417+chr2L:2287480-2288104+chr2L:2288233-2288395+chr2L:2288571-2288656 - complete transcript CDS from 236 to 2821
GTCTGGTTACCAACTGGAGTGTGCTTAACCGTGCTAAAGGTGAAAGTTAGCTGGCGCGTCCTCTTTAGATGCAGTACCATGCAAATAGACAGATTGTAGAGATCCTGTACAACGGTCTATTTAACTAGTGAATATAGTTGTGCATTCTATTGTAAATGTGTGTTAAGTGTTAAAAGATATAACTTCGTCATTTTCGAATATCGAGTGTATGTAATTGGATCAACAATTATAATAAAATGCAGGTCGCAAGTCTTGAAATGATTCACACCCATTTTGGACCGGCTTCCGTCGACAATTACCAGCCACAAACGCTCTATCAGCAGCAACAAAAGCGAAAGCAACAGGAGCAACAGCATCAACCCTCACAACAACAGCAGCAGAAACAACAAGATCAGCTGCATCCGCAGCAGGAGGAGCAGCAACAGCAGGAGCAGCAGCAACAACAGGAGCAGCAGCAACAGCATGAGCAGCAGCAGCAGCAACAGCAACAGCAGAAGCAGCAACAACAGGAGGAAGAACACCACCATAGTCAGCAGCAGCAGCAGCAACAAAAACAACAAGAAGAAGAACAACAACAAAATCAACAACAACAACAACACATTTCTACAATTATTTGCAACCCCCCACCATCAATAATTAGTACTTCAAATGGAACAACAATGTGCGTTGCCAAACTTATGATTGGGCTGGATCATGCGCCACCAGCATTTAATGTACGATCGCGCGTCCTGGGTGATGGAGGCACAAATTTAAACTACATACGTACTGAAACTGGTGCTATAGTAACACTAAGAGGTCGGGGATCATTGAATCTTGAACCACAAACTATGCAGGAAGCTCCAGAACCACTGCATTTGTTTATTGAACATCCGTTGTTGGATGGTTTGCAGAATGCTAAGCAGTTGGCAAAAAATTTGATCGAAACTTTGCAAGAAGAGCTCAGCTTTTTTCAGGAGAACACTATACCTAAAGCTAATTTTCGGTTAATGCCCCAGCCAAGCATAGTTCAAACAAACCAAGTTGCACAAATGCCTCCAATCATAAGAACGCAACATGTTACACAACCCAATGGTATTATTCATCAACCACCACCAACAGTTCTTGGTCCGCCACTACCAAGCTTTGTGCAGCATCCTCCTGCTTTGCAGCAAAGTCAACCCCCTCCACCGCAAATAATTCAGCAGCCTCCAACAATTATACAATCACATGTGCCATTACAAATTCATCAGCAGCCGAGTAATGTAGTAATCTCACAAATCCAGACCACAGCGCCCCAGTCACAAATTCCAAATGTAAGCAACCCTCCTCCGGGGACGCAAATACGACCTATTGTGCAGATAAAAAACACCCCTGCTGGCACTCATTTGACCCAACCACCTCCAAGCATACAAATTCAACAGGCACCTCCTGAGGCTGCGCAGCAAATAATAGTAAACCCTGCCCCACCATACCAAGTACAATACATACAGCAGAATCCATCCCTTCAAACTGCCAGTGGTCCTCATTCGAGTGGACAGGTCACGATTCAGCATCTCATTCAGCCCCAGTCACAGCCTGTCCAAGGCATTGTACAGACAACAATACCACCGCCTCAATTTGATCACTTTCAAAGACCACCACAAACCCAACAGATAATCACCGTCCAAGGAAGTACAGCGTTCATGGTTCCGCCGCCAAATATTATTCATCAGACAGCACCACAAACACCAAACCAAATAATTTTTCAAACACAGCAACCAATTCTAACGCATCCTCCACCGGAGTTGACTCCACTGGGACCACAAGCAGGAATAATTTTAAATGGGGCTGAAGCGAAAAAAGTTGTTGGCTCTACTGAGATAAAAATCAAGCCAGAACCGATGAAGCTCGATGACGGTCCTTCGACCGGAGCCATCCTTCAGCAAATTCCAACCAATAGCCAACTAGCAAAAACAACTGTGATTCCCGTATCTTCAATAGCGGGTATACCAATTAGCCAGCCGCCACCACCAATCATGTCTGTGCCTCCTCCTACTGTGCAACATATAGTCGGCAATACAATCATTACTTCGCAGCCGAATCCACCAATTAGTCATGGCGGGATATCGCAACAAATATTTAGTCAAATTCCGGTATCGATTCAATCTTTTACTCCCGCGACACCCCCACAACAATTGCAAGTTAGCGGGTCCCATTTTGTTGTAAGTGCTCCACAAGCATGGCCTGTGGTAACTGCTTCGGCAGCAGGACAACAAATACAGCAATTACCAGTCAGTACGGTGCCTAGTATTCAAATTACTACACAACCCATGCGAAACCCTAATGAAATTCATATCATAAGTCAACCTACGATTATAAGTGCAGCAGAATATCGCCCGCCTGCATCTCAACAACAGCAAATAATAGCTAACAGTTCATTTAACCCTCAAATACAGCCACCTCAGGGAGTACAAGTACAATTTCACACGGTTCCGCCTCCTCCTCAGCAAATCATTACCAGCCTGGGCAATGCACAGATTCAACATCCACCGCAAGCACCACAGTCGCAGCTGATAGAAAACCAACGCGCACCTCAGCATCAAATTATTATAAATGCCTCTATTCCTCCGCAGCCACCTCCACCACCACCTTTCACAGCTCTACAATACTCTGCGCAAGAAGTTTCAAAGCCTAATGTTGAGCAATTGCAACGTCCGCCACCTACACCCCATCCTCCACATAAGCAACTGCGGCATAATATCAACACACAAACTAAACCACATGCAATGCTTCGACCTGGTCAGAAACGTAAAATATCGGACGAGGATGTTAATAAACTTATGCCTCCCAAAATCGGCTTGGGGTAAGTTTCGAACAATGTTTCGGTATTGTTACAGGGTTTTCCAAGTCAATTTCGAATGTAAACATTATTTTTAACCGCGTGCAAGAAGTTATTCCACATCACTCTGATTGTTGCTTCTCCGCGAACGCGAGGTTACGGTTTCACAACCTTCATTTTATTTTCGTCATAATAATTTTTATTTTTTTCAGCATGATTTTCAATACTTCACTTGTCAACGGATGATGAGATCTGGCTTCAAACCTCCTGTGAAAAAACGATGGCAGCAGCACGTTGAAGTGTTGGAAATCATGACAAAGAAATTATGATGGAAATGAAATATTATATCGATGTGGAGTAACATTTTGCATGCGATGAATAACAATGTTTACATTCGAAAGTGACTTGGAAACCCGTATATTGTAAATATATATCTTTTTTGTGGTTATTATGTTAACAAATGGATCAAATGATCTTCAATAAAAATCAGTTGGAAGCTGAACACAATGATTCGATATTGATTTTGCTACAATACAAATAGGTTAAGTTGGAATAAGGCCTAGGCCAGACAGACCGAAAAATCCACTGATTGGTATTGATGACATTGGCAGGTGTTACCCGACGACAATGAAACACGAATTCCAACATGAAATATGTTTGGAATTTGACATGTTCGATATGTTGGTTTTCAAATTGAATCTGTAAAATCCCAAACATTTTTCATGTTCAATGCCGTTTATGATTAGTACAGGAGCGTTTTTTTTTGTCCGTCTGACCTCGACCTAAAACTATTCCAATATTCGAGTGCATTTTTAACTTAGTTATGCAGTCGGAAGTCAATAGTTGAACGTTATTTAGTTGATATCCTTTTTAATTGAACGCTCAATAGTTGGTTGACTTTTCCATTAAAAATGCTTTTGTATGAAACACCGTGCCAAATAAAAAGGCACATTTTCAATAATTTGCATGCAATCTAAGTTAAACCAGTGCGATCTGAGTAGCGGAATTTGGGGCAAGTGTGCCACTTCAAGCATTGCATGTGATAACTCACTAAAACCTGTTTGTCAAAGCTGATTTAAATCTCATAACCATTTTACATCTATTTTTTACCTCACTTATAAATGAGTTTCGCTTGAAAAAAGTGCAAACAAAACTATTTTTGAAGCGTTGGGGCAAGAGTGCCACACGTATGGGGCAAGTCACCTGTTTAAAATAAACGTATTTCTTAGATAATTCAAAATTGTCACGTTTGTGGCACTAGTTTATGGTTTCCTACATGCCTTGAGTCACCAATGAACCCTTTTTGATCACAAACTATACTACAATATGGTTTGTAATACAATACTGTTCTGTTTTTCCGGGGTGGAATCCGCTCATAATAGCGCACCATACAACAATAACGCTGCACGTTACAACAATGTTTACATTTTTGACAGCTCGCGCTTATGAAAGATGGTGGCACACTTGCCCCAAATAGAGGTGGCTCTTTTGCCCCAAAAGTTGTAACTTTTTTGGAATTGGATTTTTTCTCGGTTGATTGTTCCCATGATTTTTTAGAGCTTATTTGATTTGATTAAAAAACTATAATATTCGGCTCAATTTTGAAACTCAGTTCAAAACAGTTCAAAACAATGGGAAAATCGATTGATCGATAGGAAATTCGACACAGTATACCTAGTCATTGGAACGCAATCAACTGTATACACAATTGATCATTTAACTAAAGTTTTTTTTTATGGAAAAAATGCTTGGCGGCACTCTTACCCCTATGGCACACTTGCCCCAAATTCCGCTGTGTGAAACAAATGCATTATGACAATTATGTATCTTTGTAAATCTCTTATTAGACACATTTTGATTGTTTTGAAAAAAGTACTATATTTTCAGCCAAAAGCCCAGATTGACTAGACAAGAAAATGAGATGGCTACTAAGCAAAACCTGTACAAATTTCAAGCCGTTCCTAATCTGTGTAGAGTCCATCACTTATTGTGTTAGTCATGTAAAAATATTGTTATTATTAATGTCTTTCTTTCTTGT
>Merged.14841.1 chr3R:15325557-15325795+chr3R:15327237-15327379+chr3R:15327449-15327676+chr3R:15327815-15327876 + complete transcript CDS from 271 to 645
CTTGATTTTAAATTATCAAAACACTGTTCACAGTAGGCTGTTGCAACGCCAAACAAATAAATAATGAAAGTGAAACCATTTAACACTCTCACACAACAGTTCCGATTCGATTTGAACTTGTACTCAAATTAGTCACAAAATCTGTTTGATTAAAACTAAGTGTAGCACAAAACGGTTTAATCAAGGCTGTAAATTAATATTAATTACAACTCCCAAAAAGGCTATTCAGATATAAAAAGCCCCAACCGGTGAATCGAACCCAAAAAAAGACATGGAGCATGACATTGTACGCAAGTATTCCGACGATCGAGTCAAAATTTCCGGATGGTCCGAACGCATTCAGCAGTACCCATACGATTGCTGCCTGTGGAACAGGGTGGGAGGAGGAGCGGCTTATCGTACCTTCGGCTACACCACCAAACACTTCATCCCGCGAACCACTGCGCAGGCAATGAGCGATACCGTCTGGGGTCACTTCCAGGAGCAGCAGCAGCAACATCAGCTGGCATGCATACGTGCGAAGAAAACGATCCCGCCCGAGGTCAAACGGTGTCCATACATTACCAGCTATCAGCGTGACTATTTCGATCGATTTCCTGCCTTCCGGAAGTTGATGATGATAAATGCGCTCCAAAGTAGAAAGTGTTGAAAGACGCAACCCACAATAGCGGC
>Merged.1490.1 chr2L:22445652-22446731+chr2L:22466412-22466493+chr2L:22466621-22466627+chr2L:22466694-22466894 + complete transcript CDS from 679 to 1002
GGCCGGTTGGGTTCATTCAAAGTTCACCGGAAAACTGCCACCGCCATCGGCCATCATGTTTCGCAACATCCGCCATCACACAGAGGAGCGCACGAACGCGTATGGATCCGCGCGATGGTGTCACGCTGTGTGACGCAACCATTCGAGTTTGAGAAATAGCCCAGAACGGATGAGAGTCGTTTGCTGCTGTGCTGGGATTGGCGTGCTGTTTTTTTGTTGTTTGTTTGCCTCGCAGCACCAAAATTTTGACCCACACCCCGCGCCCGAACTGAACGGACGTGCCTGTCTGTTGGGTGGTTAAAGTGCGTGTGTGTGTGTGTGTGATAAACGTGACCTTTAAAAACCAAGTGCTTCAACATGTGAAGGACATCAACTCCGGTGTGGAGTGTGGAACGATCATGCCGTAGTCAATTCTTACGTTGAAGTGTCCTTCCAGAAGTTGGGTCAAAGTTGAGGACACACAAAAGTTCTTTCTCCCCGTTGGGAGGGCTAACCATCAACGTGATAAGAAGTGTGTGTGTGTGTGTGTGAGGGAGAGAAAAATTAAACACAGTGTCAAATTATCCATCAGGCCCGGTTCGGCTCCGTTTGCTTAAGCGGTGTTTTGTTCACACACCCTCCTTGACTCCACAACCCCCCCCCTCCACCCCCCCCCTCCGACTGGAAGGTAGACGGGACAATGTTTATCTTTCTACTGTTTGCCTCGGACGGTTGCCGAAATGTGTGCCAAATATTCTCCCAACGGTTGGTGGCCCGGCTCCGCAAGCATCGGCGCAAACGGGAGGAGGGCAGCCCTTCCCCAACGTCAGTCCCTCCTTCGTCAGCATCATCACCACCACCATCACCACGCTGGACGGCCTGCCTAAGGACGTGGATCAAGTGTGTCTGTGCCGGGTCGTGTAGTGTCGCCGCCACCGCAACGACCACCTCGGAAGAGCATACGCGTGCGGGCGGCTGGGGCACGGTGGCCAAGCTGCTGTTCCACAAGCTACTACACCAGGCGTGATAGCAGCGGCGCACCAAACATCTTGACTGGCCCAACCGCACCCTGCAGATGGAGGCAACTTTTCATAAAAGGCAGTGATGATGATATGAACGATGAGGAATGTTACACCCACAAGAGGAGTAAATTTGATGCAGTTTGGCACCCGCAGCATTATGGTGGAAAGTGTGTACTACTGTGCTCAACTTCTTGGACTACTTCTATGGCCAAACACGCGAGGTGGGTTAAAAAAAAACCCCTGTGGCTAAAGTTTTAAAGTATTGTAAGAACGCATAAACGTTTTGTTCTTCGCTAGTAGCAAACAAAAACACACAAGTTTAATAGAATGTATAAAATGTATGGCAGAGAGAAGGTGTTGAATAAAGCG
>Merged.1490.2 chr2L:22445652-22446731+chr2L:22466412-22466493+chr2L:22466621-22466894 + complete transcript CDS from 679 to 1002
GGCCGGTTGGGTTCATTCAAAGTTCACCGGAAAACTGCCACCGCCATCGGCCATCATGTTTCGCAACATCCGCCATCACACAGAGGAGCGCACGAACGCGTATGGATCCGCGCGATGGTGTCACGCTGTGTGACGCAACCATTCGAGTTTGAGAAATAGCCCAGAACGGATGAGAGTCGTTTGCTGCTGTGCTGGGATTGGCGTGCTGTTTTTTTGTTGTTTGTTTGCCTCGCAGCACCAAAATTTTGACCCACACCCCGCGCCCGAACTGAACGGACGTGCCTGTCTGTTGGGTGGTTAAAGTGCGTGTGTGTGTGTGTGTGATAAACGTGACCTTTAAAAACCAAGTGCTTCAACATGTGAAGGACATCAACTCCGGTGTGGAGTGTGGAACGATCATGCCGTAGTCAATTCTTACGTTGAAGTGTCCTTCCAGAAGTTGGGTCAAAGTTGAGGACACACAAAAGTTCTTTCTCCCCGTTGGGAGGGCTAACCATCAACGTGATAAGAAGTGTGTGTGTGTGTGTGTGAGGGAGAGAAAAATTAAACACAGTGTCAAATTATCCATCAGGCCCGGTTCGGCTCCGTTTGCTTAAGCGGTGTTTTGTTCACACACCCTCCTTGACTCCACAACCCCCCCCCTCCACCCCCCCCCTCCGACTGGAAGGTAGACGGGACAATGTTTATCTTTCTACTGTTTGCCTCGGACGGTTGCCGAAATGTGTGCCAAATATTCTCCCAACGGTTGGTGGCCCGGCTCCGCAAGCATCGGCGCAAACGGGAGGAGGGCAGCCCTTCCCCAACGTCAGTCCCTCCTTCGTCAGCATCATCACCACCACCATCACCACGCTGGACGGCCTGCCTAAGGACGTGGATCAAGTGTGTCTGTGCCGGGTCGTGTAGTGTCGCCGCCACCGCAACGACCACCTCGGAAGAGCATACGCGTGCGGGCGGCTGGGGCACGGTGGCCAAGCTGCTGTTCCACAAGCTACTACACCAGGCGTGATAGCAGCGGCGCACCAAACATCTTGACTGGCCCAACCGCACCCTGCAGATGGAGGCAACTTTTCATAAAAGGCAGTGATGATGATATGAACGATGAGGAATGTTACACCCACAAGAGGAGTAAATTTGATGCAGTTTGGCACCCGCAGCATTATGGTGGAAAGGTGGGCTATTTGAAACTAGACACTAGTCGTTACGCTACTTTTCCGCTTTTCTTTCCATCTTCGTAGTGTGTACTACTGTGCTCAACTTCTTGGACTACTTCTATGGCCAAACACGCGAGGTGGGTTAAAAAAAAACCCCTGTGGCTAAAGTTTTAAAGTATTGTAAGAACGCATAAACGTTTTGTTCTTCGCTAGTAGCAAACAAAAACACACAAGTTTAATAGAATGTATAAAATGTATGGCAGAGAGAAGGTGTTGAATAAAGCG
>Merged.14911.1 chr3R:13891160-13892555 - complete transcript CDS from 710 to 1060
CCGCGAACAAGCGTTTTATTGGTAATGTTTATCTTAAAGCTCTCATTTGGGTTAGCGTAAGTTGTATGTATTGGCCACTTTGTGTGCGATTGATTTAAATTTCTATTGCAATGATCATATCGGCTTAAGCTAATGCGTTTGCCTTAGTTTGAAAATTTCTTATGGATTTTTAATGTTAGCGATCATATTCTGAATTACAATGAAAACTTAGGTTTATTAAACCAGTGGTTTACCCGAGCTAGACTCGCGTAGTGGGTTTGTTCTCCGTTTTGCTTCATTCGCCACGAGGGGAAGGCAGATAATACAATAACAGTTAATTATCACTTATTTTCGTGTAAAGCCGGAGGGTTAATAACAATGTACATTCCCGGATTTCCTAGCATATGGAAACCACCACGCTCTTTACAGCCGGTATCGTTTACAATTACCTACAAAGCACGACATACACTTGGTTCGATTTCATTACAATCTTTATCGTATTGTCCAACAACTTACCTCGTCAGTACACTCGAAGTAATCTTCGGCGAAACCAAATCCGCCCGGTGTCGGAGTCGTCTGGAGTTTTTTGGAGTCATCCGGCAGGCATTTGTTTTCAACCAACCGATACCAGACGACTCTGGACGACTGCAGACAACTGCAGACGACTGCAGACGACTCCGGACGACTCCGGACGACTCCGAACGACTTCAGACGACTCCGAACGACTCCGAATGACTCCGGATGACTCAGCCTCCCAACGACTCCGGCCAACTCTGGTCGACTCCGAACGACTTCAGACGACTTCGGATGACTCCGACTCCGAACGATTCCGGCCAACTCCAGGCGACTCCGAACGACTCCAGACAGTTCGAAATCCAGATAATGCTGGGCAGACTTACCTTCTGGAATCGGCTCCGATATTTGCCAACTTTACCCAACACTATTACAGTCGTCAACTCACACTTAAAGTATTTAAAAACATGTCCGTTATGGATTTAAGCCTCGTAAATACCGTGTCCCCCATACGTAGGACAAACTATCCTGCTATGGATAACCCATCAGTAGCTGATTGTCAAGCTCTTTAGTGGTAAAGTCAATCGAAGACCGATACTAATGGTTGACCCTGAAGACCGCCAGGAGGTTGTTATGCAGAAGAAGAAAGTAGACAACAATCTTTACCAACTTATAATATAAGCGAACATATTCTGAATCACAATTAAAACTATGGTTTATTAGTAACGACGCACAGTCCCGGATTTCCTAGTATATGGAAACCGCCACGCTGTCTACAGGCGTTACCGTTCACAATGACCTGCAAAGAAAGTCATACGTACACGCATTTAGGCGAGAAATGTTAATCGTGTAGTTCAACTTACCTCGTCACTACACTGGAAGTAATATTGGGCAAATGAGCGAC
>Merged.1497.1 chr2L:22617811-22617942+chr2L:22618019-22618166+chr2L:22618249-22618447 - complete transcript CDS from 114 to 458
GGGAGAGTTTGGAAGGATCCTTCGCGCGTGTGCTGTGCCGAATCAGTCAGTCATAAGCTCTTTTACCGGTAGCAAGTCATGTCTAGCCGTTGGGTTTTGTTACTGATCAGTCTGATGCTCATCGTAGGATGTGTATTTGCAAGGACGCATCATGACCATCATCATCGGATAAAGCCACTCAAGTACAGTTACGGAATATACGCTCCTACTGGCTGGACGGTTGCGCTTTACATCTGGTACATCGTTAAGTTGAGCTTTATATTAGGCGCTCTGCTGCTGTTACTGTTTGCTAAAAAATGGAACACCAACCGGCAGCCTATTGTTTTTGAAAGTGGACCTGAATACTACCATCATCGATCATTGGACACGATGGAGCCAAACCTTTTCCACCCAAGAAGCAGAAGAGATGTGCGTCTTTACTGGAACGATCGAATAGATGCAGTGCGATCAACATTACGATAGTGAGCTTAGTTTAATTA
>Merged.14983.1 chr3R:16970730-16970851+chr3R:16970974-16972988+chr3R:16973069-16973710+chr3R:16973774-16974130 - complete transcript CDS from 144 to 3059
CAGGCTCTGATCGACCGAAAGCGAAAAAGTTGTACGAGCGCACCATAGTGTAGGGTTTTGGTTGCAAATAGCATCTTAGGTTCCGTGCTGTCCGGGTAATAAATTAAGCAACATACACACACACACACATATGCTTCTGCAAAAATGGCCTACACAACGCAGAAGCAGTTTCTAAGCGTTGCGTTCCTGAACGAAGACCCGAAACTGCCGAGCCGGAAGCGCAGCGATGCAGTGCTGAAGTCGTACAGCTCGTGCTACGACACCCGGGCCTGGTCGCTCGATGTGCTGAAGCAGTCTCAGTTCATCGGGGACGTCGCAAACAGGGCCCTAACGCAAGCCGCTAAGGCGCCACTTCACTCCTTTTCCGGTGCAGAACTTACGAAAGAAATCTTAGTTCGGCTGGATGCCGACAATCTTGCCGACTACATCCTGAGCCTAAGGGATGAGGTAAAAAAGCGGAACAGCTCCATCGAAGCGCTGGAACAGACAAAGGCGGACCTTACCCAAAAAACTGAGCAGCTGGATGAAAAATTGAACGCGTTGGACGAAGAAAATCGACTGCTGCGGGCGGAAATTGAGCGCATCGGTGCCTGTCAGGAGCAACAGCGCCAGACGAACCAGTTCGACGAGGCGGAGCTTGCCGAAATCAGTCAGATGATTATTGATCTGCGGGACTATAACGAAAATCTGGAGGATGAGATGCAGATCTTGCGCAACCAGCTGCAAACGGCGGCCGCATCGTCGGTCGGCGACAATCAGGTCACTGTGGAGGCCGAGAACAACTTTCTCAAGTTCAAGGCGAAGGATTACGACCGGCTGGAGGGTGAGCTGGCACTGTTTAAGGCGGAGTACGACAGTTTGACGCTCCAGAGGCGGGAGCTGGCGGAAGAGCTGCACCGGGCCCAGCAGTACCGATTGCGAGCCGTGGAGTTGAAGCAGGACCTGAAGGAGGAACTGCACCGTCGGGAGATGTGCGAGGAGCAGATTGAAATGTTGGTGAACATGTACGAACAACAATCAGTTGAACTGAATCAATTGAAACGTCAGGTGCACACGTTCGATCGATCCTCCCAAGATCGTCTTTTCGATGAGTCGACGGAAGATCATGACGGTTCGCAAACCACAGAGACACTGAATGTCGCTCAAGATGATGATGCCGGTATTGGGTTAGTTGAGACGATATCCTTTGAAAAGCCCGCTGCCTGTCCGAATTGTCCAGAAAACCTTAAAAAAATTGAGGATCTGAAACGAGAAATCGCATCGCTGCAAGCTCAGACTGCCAGTCAACCGCAATCGATCTCGCAAGACAATGCAGATGCACAGAAACAGTTAATGGATCTACGCCAAGAATTGACGGACTGTAAACGCCAACTACAGGAGTCAGCGGCAGCGGCTGAATCCTCCAAATCATCACCGCAAGTCAACGCGGATCAACAGCAACAGATGGCAGATCTGCGGCGAGAATTGACAGACTGTCAACGGCAGCTCAAGGAAGCAACGGACCAGTATGAAGCACTGCGAGCGTCTTCCACCGCGGACGGGCAGGAGCTGGAACGTGTGAAGCTGCAGCTGGAGCAGCTAGCCAGCGTTTCCGACGCACCTGCCGGACAGCTGGAACTGTTTGCCGCAAATGAGAAGCTAAGCGCGTTGCAAAAGGAAAATGAAAAGCTTCAAAAAGAGCTGTCCGAAAACAAAGCTCTCATCGTTGAGTTGGAAAAGAAGGAGCAATCGGCTGCATCAAGTGTTCCGGCTGCGCCGCCAACCGGTGGCGAGTGCTGTGCAGATAAGGTCAACAAAATTTTCGAACTGGAGCAAACCATTTCCCGGCTGAAGGATGATGATGCCTCGAAGGCTGTTGTGAGCGCCAGTCCGGCAGCTGAGGCAAGTGCGGAAAATGCGAACCTTCTTCAAAGAATAACAAGCCTCGAAAAGGAGCTGCTGGAGCGGGATCAGAAATTGAAGACGCTACAGGAAGCGGTGGATAGGAAGAGTGTTGCTGCGACGGCGGAAGCGACCAGCGTCGATGGTGCCGAGATGAGCGCGCTGTTATCTCAGCTGACGGAAAAGAACGAACTGATAAAAAGGCTGCAAGATAAGCTGGACACCGTGTCGTCGGTCCCAGCAGCTGCCGATGATGATGGACGGGCATGTCAGGAAGAGCTGGCCGAGCTGCGGGTCCGACTGGAGGCGTGCGAAGGTGAAGCAGCCGCCCGGCTCGTGTCGGACGCGCTGCCCGAACCGAGAAAGAGTGTCCGAATAAGCGACGAGGTGGAAGAGTTCGAGCCACTGTCCATCAAGGAAGAGCTGGGCAGCGAGCAGGACGAGAAGGAAACGGAGGAAATTAAGGCCGAACCTTCGGACGAGGAGGAAGAGGAGGAGGAGGAGGAGTCCGACAATGGCGATAACGATGGTTCGCAGACGTCCGTCGGGCACAAGAAACGGCTGAACAGCTCGCTGGAAAAGCTGGAGCAGCTACAGGAGAACCTCAGTAAGCGGTGCACGCTGGCGGCCATGATGGGCAGGCAGCCGGGGGTCGAATGTGACTGCATTCAGGCGATAGCGTTCAAGATAGCGCAGGGCGGGCTGGAGATGCTGCTGGTGGCGGAGCTGTACGTGCTGCTGCAGGAGATTTGCAGTGCCATCACGCGTAAGAACGCCGTGCTCGGTAGGAATGTGACCGTGCTGGCCAACAGCATGACCAAGTGCTGGCAGGTCATCACGGATGCACGGGTCATGATGAACATGGAGCTGACGAACCGTACCAGCCACCACCAGTCGGTGACGTCCGTGTCGGCCCACTGCATGTCCTTGCAGGAGGTGCGCGATGGAGGAGAGGTGGAAGGGGAGGAGCAGGACAACCGTACTAGAACCGCCAGCCACACGGCGGGTCATCTGTCTCGGCCGAGCGGATGGGTGGGCACGGACGGTACAAGACCATCGACCATACCGCCGCACCAATCGATGTCGGTTGGCAGTGACGATAACAGACACTCGAACGCGCTGGATGTGCAAAGGCGTCGAACGATCAAATGGATGGAAAATGTGAAGAAATCTGGTCGGTGAAAATTGGAAGCCAGCGTCTCGTAACGAGCGTGTTTCATCACTTGATCGAGGTTCACTTGATGCAGAACGCAAA
>Merged.14985.1 chr3R:17002152-17002350+chr3R:17002445-17003671+chr3R:17003781-17004116 + complete transcript CDS from 151 to 1629
GATTCGCATGCCCACGAAAGATCTGTTCTCGCTCGAACCATATTTGCACAGGTGGTAGAAGGCAGCTAGATCTGGCTTTTACCTATATAAATGAGTTCTCCCACCGTAAGGGAACCAATAATTCTCAGTTATTCGCCATTGACGCTGCACAATGGCACGACTAGGTGTGTTTCTTCTGCTGTGCTGCGTGTTGCTCCAGCACACGTTTGCCGCCCCGCGTCCAGAGTTCGGTTCGATCGGTACGGTCCAGTCCAGTCAGACGATTAAATCCACCGTGAACAGCACAACGCCCCAGTTTGCAGCGATCGACGATAAGAATAATCTTGTGCTACTAACCAATTACACGCTTTTCGGCGAGGTGCTGCCCTTAATGAAGGAAATCGGCAGCAACGTCACAAAGCTGGGAACCACTATCACCAACGTAACAATTGACGCTATACCGAAAACGGACGGAAATTATACCGCCGTGTTTAGTCCGATTTTTAACAGCATCCAAGCGTTTATTACGTATATCGACACGGACGTCAACAGAACGCGTACCACACTGTACCTCCGGCTTGGCGATGATATCAACGTGCTGTTTGGCGACGGTTTCGGCAACATGCGCAAAGCACTCGTGATGGTTGATGCCGCTTTCCGGCGCCTGCAGGGAGCCATTACAACCGCGGCCGTCAAGAACGGCAGAGCACAGGTCGATGCGTCCATTACGCTGGACATCATGATTGCGGTGAGCTTCTTGAAGGCGACCGTATCACCGGTCGAGTACATCGTGCACTCCACCATCGAGAACATCGAGTTTGCCGACACGTACCTCAACGATCTGGAGTTGCTGACGGTGCAGTTCAACAGCGATCTCGTATACTACCTGAACGAGTTCAACACCACGCTCACCGACTATGGCGAGGTGGTGGTCGAGTCGACGGACTATATTAAAAACGGCTGGAACGCTGTAGCGGCCAAACTGCCCAATGCCACCACGACAATCACCGCCCTGCCCGAGTACAACCAAACTGCGACGGCGCTGGCACAGTTCTCCAGCTCATTCTCCGAGCTGTCGAACATGACCGCCAAGATAGGGGAGGGTATCGTGCAATACGTGAATATTTCGAACACGTACCTCACCGAATACACGCAAGCTTTAGTGCCACGGTCGTACTCATCCATTAACTACCTGTTTGAGATATTGATTGGCGGTGGCGCAAACTCACGGTTCTGCTTCTTCAAATTTTCGCCCCTACTCTTGAACTACTACGCACTGATCGTCACCGATGTGGAGGTGTGCTTCATCATCGAATCGAGCCGTATGTTCGTTCTCTCCGATGTGGCATTCGAGGTCGGAAAGATCATCCTGTTCGATGTGGAAGATCTGATCGACAATTTGACCTTCTGCAGTAAGCAGAGCTCGCCTGCCCGTTGCCTTGCCGCCATCGGACCATACTACGTAGCGCTGGCGGAGAAGACAACCGCTAAGCTGGGCTTCCTGCTGAAGTATGGAGCTGCTGAGGGAAGGGCCAGCATCCAGCGTCTGGGCAGCTGCCTGACCACTAATAAGCTGAAAAACATGCAGCAGATCATCTCCGCCACGTCTGATATTGCGGATTGTCACGTCAATGGTCCGGAAATTCCGATATAAATTACATGTAATTAGTCCACGGTGTGGTTTTATTCTTGACAGCAAATATAGCTTATAATCAGCTTAATGTAGTATCGTTGCGAGACTGTCGTGGTGTGAATTGTGCGGTGTTTTTTATTTGTATTAATT
>Merged.14987.1 chr3R:15975586-15977813 - complete transcript CDS from 322 to 1062
CGCATATATGATAAAAAAGGACAAACTCTATCCGCGTGCGAATAAATGCTAATCCGGATCAGGGTCCATCCAGGGATTGAAGAATTTATGATAAAACAGACAGCGAACGCTCGTCGGGGCTGCAGTTTCGGATAACGTGTTGTATGTGTTAAGCGTGTTGCTTCGTTGCGATATGGGTGACTTGTATAAGGTGTTATTGGTTGTTCAGCTCGTTGGGTGCTTTGTGGGCAGTAAGTTTGTTAAGTAAGTGCCAATAAATGGATGGTTGTGTTAAGTGTGTATCTCTTCCTTATCCTTTGTTTAAGTCTCCAATGGGCAGCTGATGTGCTTTCATTGTGAAGATTGTGACACCACGCAGATGGAGATTGTGCAATGTGGACCAAACCGACCGATGCTACCATTCCCCGGTGATTCTACCACAACAACCGTGACTCCTGCAACGACAACAACAACACCGGAACCTACAACCTTTACACCACCATCGATACCTACCATAGTGCCGGAGACGACGACGAACGATCCACCGTCCACCATTACCACAACGATCCCGCCGACAACTACAACGATCGTGCCAGAGATCACTACTACCGTCGCACCGTCAACACCGGAACCGGAAACAACCACCCTATTGCCACCAAGTGTACCGACGGTTGAGCCCGACACGACAACCATTACCCCACCGACACTACCCACAGTTGAACCCGACACGACGACCATAACGCCACCGACACTACCCACAGTTGAGCCCGACACGACGACCATAACGCCACCGACACTACCCACAGTTGAACCCGACACGACAACCATTACGCCACCGACTCCACCAACGGAAACAACGACAATCGGCAGCACCACACCTGGCGGGCCGATCTTAACACCACCGACCCATCCCACCTTTTCTCCCGGTCCACCAGCGTCCAGCACGTCCGCATCCCCCATACTAACACCACCAACCCATCCGACGCCACTGCCAGGGGCACCGATCGGGTTCGGGATCGCTATTCCGATTCCACCCAATAATGCACAGTACGCCTGTCTGTCTGTGAAACGCGTTGATGGTAAGTAGTAGGGCGAACGGGACGTTTAGTGTACAGTTTACTAACATCTACTCACTGTCTAATTTCAGTTAACAACAACAATCGATCGGTCATCACTAAGGGTTGCGCACGATTGATGGCCAGTGTGCCACAGACGTGCTCTCAGGCTACGAATGGAGGACATAACAGCTGTTCGGTGTGTTTGGGATCGCTCTGCAATGCGTACAATTAGACGCTGGCTGGATTGTGTGCAGTTATTTTTAATATCTTAACAGTATATTAGGCAGTTAAGCAATTCATCCGTTAAGTGTTTGGTTTCGCTTTATTTTTGAATGGTAAAATCTCTACAAAATTTGTGTAATAGCGCTACCTAAAACTGAACACTTTTACCTGGGTGCAATTGGAGAAATGAATAAATTATGTAGATCAGTAAGCACATCATCAATATTTGGTAGATTTATTAATGGCGCTCATGCTTCTGGTAAAATCTGTCTTCTATTTATGAAGAGACATTTAAAAACGGTCTTGCATTATCTATTTATTACGACTTAAAACAAGAGACCATGAACGCTTTCAGACACTCCTGAGATAGATCAAGATCGCAAAGCGGTTGTAGCGCCGGATAAGTAAGCAAGTAAATTGAAACTCAAGCCGTGTAATCTCAAAAATATGTGTAGTTAGTATGTGTTGAAATGTGTTGTCGAAATGGTGATTATTTTAGTCTTCTGATATGCTGATGATGTATCACACTGATTTTTTTGCATTTGAAAAACCGTTGAACGTATAAGTGAGTGGACCCACTCACATGAAGTACTCTTTGCACTCACAAAGGCAGCTTAACGCCGGGCACACTGAGTGGAATAAAAATCGGTACGGCACTCTAACGTTTCCCTTGTGGATGAAATTGAGCTTTGATTGTTAATAACTTCACTATTATTTGAAGACCTACTGTGTAAATTAACATTATCAAACAAGGAGCGCACGAGGGCACTTTTGGCATATGTTGATTAAATTAAGGGGTGATGCATACACATTGATCGAACTCAAAAAGTTAGTTAATCCAATATGGTTCTGTAGACGATATATTTGAAGCAAAAGGGATTTTATTTCCTTAGTCACCTAAGCAATTATTCAGCATCAACTTGAGAGATACTAAGAAATATCAGAGTTTTCAAACAGCTTTGTGGAAAT
>Merged.14988.1 chr3R:15976409-15976687+chr3R:15976756-15977508+chr3R:15977584-15977813 - complete transcript CDS from 247 to 1122
CGCATATATGATAAAAAAGGACAAACTCTATCCGCGTGCGAATAAATGCTAATCCGGATCAGGGTCCATCCAGGGATTGAAGAATTTATGATAAAACAGACAGCGAACGCTCGTCGGGGCTGCAGTTTCGGATAACGTGTTGTATGTGTTAAGCGTGTTGCTTCGTTGCGATATGGGTGACTTGTATAAGGTGTTATTGGTTGTTCAGCTCGTTGGGTGCTTTGTGGGCATCTCCAATGGGCAGCTGATGTGCTTTCATTGTGAAGATTGTGACACCACGCAGATGGAGATTGTGCAATGTGGACCAAACCGACCGATGCTACCATTCCCCGGTGATTCTACCACAACAACCGTGACTCCTGCAACGACAACAACAACACCGGAACCTACAACCTTTACACCACCATCGATACCTACCATAGTGCCGGAGACGACGACGAACGATCCACCGTCCACCATTACCACAACGATCCCGCCGACAACTACAACGATCGTGCCAGAGATCACTACTACCGTCGCACCGTCAACACCGGAACCGGAAACAACCACCCTATTGCCACCAAGTGTACCGACGGTTGAGCCCGACACGACAACCATTACCCCACCGACACTACCCACAGTTGAACCCGACACGACGACCATAACGCCACCGACACTACCCACAGTTGAGCCCGACACGACGACCATAACGCCACCGACACTACCCACAGTTGAACCCGACACGACAACCATTACGCCACCGACTCCACCAACGGAAACAACGACAATCGGCAGCACCACACCTGGCGGGCCGATCTTAACACCACCGACCCATCCCACCTTTTCTCCCGGTCCACCAGCGTCCAGCACGTCCGCATCCCCCATACTAACACCACCAACCCATCCGACGCCACTGCCAGGGGCACCGATCGGGTTCGGGATCGCTATTCCGATTCCACCCAATAATGCACAGTACGCCTGTCTGTCTGTGAAACGCGTTGATGTTAACAACAACAATCGATCGGTCATCACTAAGGGTTGCGCACGATTGATGGCCAGTGTGCCACAGACGTGCTCTCAGGCTACGAATGGAGGACATAACAGCTGTTCGGTGTGTTTGGGATCGCTCTGCAATGCGTACAATTAGACGCTGGCTGGATTGTGTGCAGTTATTTTTAATATCTTAACAGTATATTAGGCAGTTAAGCAATTCATCCGTTAAGTGTTTGGTTTCGCTTTATTTTTGAATGGTAAAATCTCTACAAAATTTGTGTAATAGCGCT
>Merged.15109.1 chr3R:7911900-7913924 - complete transcript CDS from 620 to 946
CCACTCGGCGTATGCAAAATGGTTGTCTTTGCCCGATTCCAACGCATGCGAGAATACGTTGACACCCATACTGTCACAGCCTCCCGGAGGAGGTTAGATTCGTGTGTTTTTTTGTTATTCTTTCTATTTTTCTTAATTGATCTTGAACCGTTTGAAGGAAGATGCAAATTAGCTCGATCGTGTCTCACTTCAGCTCATGCGTGTTCGTGCTCTATCTTTATGGTTCTCTTTGGAGAGAGGGGGGGCGATTTTCGGCGTTTTTTGACCCACACTCTTCCCACCAATAGCGTTGAAGATGTGCGGGAAAAAGCTAGACTGAGAATCCACTATCAACATCACTTTTACACACACACACGCACACACACACACACACACACGCACACACACACACATCCAACCTCATATCAGTAGAGCTGGTCTGAAAGCCCGTTTGGAAATTGAGAATTTCAGGAGAAGGGAGCGCTTCATATAAAGCCATCTACCGTTGAGAGAGCGTTCTATCGTTTCGGTTTACTGCGCTGGATAAGGTGGGTTGTGTGTCCGTGTTCGTTTGGCTGCTGTTGTAGAGTGCTGTTTCCCTTACCGAGTGCGTTTCCGAATTTTACAGTATCCCACAGACGATGAAGGTTGCCCTTTGCCTGCTTGCCGTGGTGGCCGTCGGCCTGGCCAGGCCACAAAACTACGTCCAAGAGGACTGGAACCATGTGTACCAGGTCGCCCTGCAGCGGGGCTACGTCCGGCCGGACGAGCCCCTGCTGACTGGACCGTTGCCGGTCCCGCTCGTCAACCAGCTCGAGAACGTTCCGTTTGATCAGCCCGTTGCGATCAACCAGTTCGTCCAGCTGGTCCCGAATGCGCCCGAGGTGTTCCCACCGCTGCAGCGCAGCGTGGATGACGCGCTCGTCCGTGCCAGAAATACTCCCTTAACCCCGCAGGAGCAAGTGTTTTAGTCTCGCAAGGATATTTGACATTCTGCAAACCGTTACCAGGACAACGAGATGGACCAATTCAACTGATTTAAGCAGCATTACACACACAACTCTCACCCGTTCACCATCGTGCAATGGTGTGCGCTGTGTTGGTGTGTGTCTAACGTGTGGATATTACTATTCTTAAGAGCATTAGAACTTTAAATTGCTGGCTTCTTCTACCGGACTATTTCCGGTACAAAAGAGAGAGAGAGAGAGAGAGAGAGAGAGAGAGAAAGAGAGGAGAAAAACAAAACCAAGTGAAGCCGAACCCAAGGGCCCAATGCACCTCTCTGGAAACCATCTCGCGCAGGGCGCATTCAAGTGCAACGACATCTCGGTACGAGCGCGCCGCTGTGCTGTGCGTCTGGGCTTTGGTCGGTTGTGTTCACTGGATAGCATCAAAGATAGTGTATACTAGCAGGGAAAATAAATGTATTTTAGTTGTTACTGTACGTCGATCGTTTGTTTTGTATGTCTCCTTACACGCTGAACTCCGAACGAACTGCCTGTTTGCGTGGAACATCTTTTGATATTCGAATTTCAATGACGCTTTAGCTCGTCTCATGGACGCGCAAGATAATGGCGCTGAATGGTTCCTAATCATCGGCAGCATCCTATTGTGGTGGCTGCTCTTCAACTTAATCAGCCACTTTTAGCTTCAACAACAGCGATCTATGCCTTAAGTTGTGGCACTGATTATGGACGATGGCGGCATCCTTAAGTCGGACAGCACATATTTTCACCTATATTGTGACTTTCAGGTTTCCTGGACAGCTGTTTAAACCACTTTTCGCATGCTTTTGAGGATAGTCTTTAGTTAAGCTCCTGCAAGAAGAAAAAATCAGGCCAATATCTTAGAAATCTCCCAAAACGGCATAAAATTAAGGTCCCCCGAAAGTGGGACAGTGTCTATTCCTTTAAAAAAGACGGCGTAGGTTGCAAATATTGGCCAATAGGGTTTGTCAATCCTGTATTTGTGCTTTGTGTGACTATAAAAAACATCTAAGAATAGAATATAAGTTCCAAAAATTAGTAATGATTATTTTTTGGTTTA
>Merged.15110.1 chr3R:7912545-7913317+chr3R:7913381-7913386 - complete transcript CDS from 19 to 345
GTCCGTTATCCCACAGACGATGAAGGTTGCCCTTTGCCTGCTTGCCGTGGTGGCCGTCGGCCTGGCCAGGCCACAAAACTACGTCCAAGAGGACTGGAACCATGTGTACCAGGTCGCCCTGCAGCGGGGCTACGTCCGGCCGGACGAGCCCCTGCTGACTGGACCGTTGCCGGTCCCGCTCGTCAACCAGCTCGAGAACGTTCCGTTTGATCAGCCCGTTGCGATCAACCAGTTCGTCCAGCTGGTCCCGAATGCGCCCGAGGTGTTCCCACCGCTGCAGCGCAGCGTGGATGACGCGCTCGTCCGTGCCAGAAATACTCCCTTAACCCCGCAGGAGCAAGTGTTTTAGTCTCGCAAGGATATTTGACATTCTGCAAACCGTTACCAGGACAACGAGATGGACCAATTCAACTGATTTAAGCAGCATTACACACACAACTCTCACCCGTTCACCATCGTGCAATGGTGTGCGCTGTGTTGGTGTGTGTCTAACGTGTGGATATTACTATTCTTAAGAGCATTAGAACTTTAAATTGCTGGCTTCTTCTACCGGACTATTTCCGGTACAAAAGAGAGAGAGAGAGAGAGAGAGAGAGAGAGAGAAAGAGAGGAGAAAAACAAAACCAAGTGAAGCCGAACCCAAGGGCCCAATGCACCTCTCTGGAAACCATCTCGCGCAGGGCGCATTCAAGTGCAACGACATCTCGGTACGAGCGCGCCGCTGTGCTGTGCGTCTGGGCTTTGGTCGGTTGTGTTCACTGGATAGCATCAAAGATAGT
>Merged.15110.2 chr3R:7912545-7913317+chr3R:7913398-7913516 - complete transcript CDS from 132 to 458
TAGAGCTGGTCTGAAAGCCCGTTTGGAAATTGAGAATTTCAGGAGAAGGGAGCGCTTCATATAAAGCCATCTACCGTTGAGAGAGCGTTCTATCGTTTCGGTTTACTGCGCTGGATAAGTATCCCACAGACGATGAAGGTTGCCCTTTGCCTGCTTGCCGTGGTGGCCGTCGGCCTGGCCAGGCCACAAAACTACGTCCAAGAGGACTGGAACCATGTGTACCAGGTCGCCCTGCAGCGGGGCTACGTCCGGCCGGACGAGCCCCTGCTGACTGGACCGTTGCCGGTCCCGCTCGTCAACCAGCTCGAGAACGTTCCGTTTGATCAGCCCGTTGCGATCAACCAGTTCGTCCAGCTGGTCCCGAATGCGCCCGAGGTGTTCCCACCGCTGCAGCGCAGCGTGGATGACGCGCTCGTCCGTGCCAGAAATACTCCCTTAACCCCGCAGGAGCAAGTGTTTTAGTCTCGCAAGGATATTTGACATTCTGCAAACCGTTACCAGGACAACGAGATGGACCAATTCAACTGATTTAAGCAGCATTACACACACAACTCTCACCCGTTCACCATCGTGCAATGGTGTGCGCTGTGTTGGTGTGTGTCTAACGTGTGGATATTACTATTCTTAAGAGCATTAGAACTTTAAATTGCTGGCTTCTTCTACCGGACTATTTCCGGTACAAAAGAGAGAGAGAGAGAGAGAGAGAGAGAGAGAGAAAGAGAGGAGAAAAACAAAACCAAGTGAAGCCGAACCCAAGGGCCCAATGCACCTCTCTGGAAACCATCTCGCGCAGGGCGCATTCAAGTGCAACGACATCTCGGTACGAGCGCGCCGCTGTGCTGTGCGTCTGGGCTTTGGTCGGTTGTGTTCACTGGATAGCATCAAAGATAGT
>Merged.15123.1 chr3R:15392654-15395400 + complete transcript CDS from 128 to 2668
CCGAAAAAACGTAAACAAACGCAAAACAGTGCATCCGCGAAAAAAGTGGTTTTTCCATATTTCCACCTCCACTCGCTATACACAACCGCTTCATTATTCGTTCGATACTTCGCCTGCGAAACCTCACCATGGACGACGAAGAGTACGAGCGGTTCGAAATCACCGACTACGATCTGGCGAACGAGTTCAACCCGAACCGGGGACGCCGCCGGCCGACCAAGAACCAGCAGATCTACGGCGTCTGGGCGGACGATGATTCGGAAAACGAGGGCGACGAGGGCAGCGGTGGCCGGCGCCGTGGACGGATGGGGGGCAAGCAACCGAAAGACTACTCCGCCCCGATCGGGTTCATTGCGGGCGGCATCCAGCAGTCGGGCAAAAAGCCGGAAAAGGACCGGAAACCGTCCGACGAAGATGATGACGACGAAGGCGATGAGGCGAATGATGCACGGCCCCGCTTTGGTTCGAAAGCGGCCGCAGCGAACAGCAGTGCAACGTCCTCGGAATCGGAAGACGAAAGACGCACCCCGCCGCAGGATATGCGCTCGATGGCCGGCTTTCGTTCGCTTGGCAGTGGCGCACCACCGAAAGCACAGGGAGGCAAACACGTGGGCAACTGGGAGCAGCATACGCGTGGCATCGGGGCGAAGCTGCTGCTACAGATGGGCTACCAGCCGGGCAAGGGGTTGGGCAAGGATCTGCAGGGCATTTCCGCACCGATCGAGGCGCACCTGCGCAAGGGCCGCGGTGCGATCGGGGCGTACGGGCCGGAGAAAAAGACCGTGGTGGCGGACGCGAAACAGAAGCAAAAGCAGGACGACACAAAGGCGCTGCCGGCTGCCGGCGGCAAGGAGGAGGAAACGCGCCAGTGGCGTAAGGAGGGTGGTAAGCAGAGCAAATCGCGCTACTTCTTCAAATCCGTCGAGGACGTGATCGAGAAGGGCAAAAAGACGGCCACGTACGCACCGTTCGACAAGAGCTCGTCCAAGCTGGCGCAGGTGACGGTAATCGATATGACGGGGCCGGAAAAGCGTGTGCTCAGCGGATACCATGCCCTGGGGCAGGCGAAGGTGGCCGACGAGGAGCTGTACGAGTTGGGCGGGCAGGCGGGCGGTAAACCACCACCGGCCAAGGAAACGATCCACTTCGCCCTGCCCGAGCTGCTGCACAACCTCAACCTGATGGTGGAGTACTGCGAGCAGGACATAATCACGATCGACAAGCAAAAGTGTGAGGCGAAAGATCGCGAGGAACAGTTGCTGCACGAAAAGCAAAACCTCATCCGCATCAGCGAGCTGGAGAAGGACTACCTGCACACGCTGGACGGAGCGCTCGAGCTGGTCCGCGCGCTGGTCGAACCGGCCGGCGGCTCGATCGAGCTGGAAGAGTGTGAGCGCATCTTTGTGCGCCTGTACGCGGACTATCCGGCCGAGTGTAAGGAGTTTGGTCTGTCCGATCTGGCCGCGGGTGTCGTGGCCCCCCTGCTAGCGAGCCGCTTGCGGGAATGGAAACCGTTCAGCGAACCGACCCGTCATCTGGACATTTTCAAGCGCTGGAAATCGATCCTCGCCTCCTCGCGCACCGACACCGTCAACAGTCTGCTCGATCCCTACTCGGCCGTCGTGTGGAGCGGCGTCGTGCCCAGCATCCGGTCCGCTGCCAGTGAATGGAACCCGCGCGCACACCAGCCAATGATAGCGCTGCTCGATGCGTGGGCACCGCTGCTGCCCGCCTGGATACTGGACAACGTGCTCGAGCAGATCGTGCTGGTAAAGCTTACGGCGGCGGTGATCGAGTGGGACCCGCTCACCGACACCGTCCCGATACACTGCTGGATACACCCGTGGACCGAACTGCTCGGGCCGAAAATGGAAGGCAACATCTATCCGGCCATCCGGGAGAAGCTGGCCCGCGCCCTGAAGGGCTGGCATCCGGAGGATCGTTCCGCCCGCGCAATGCTTACCCCCTGGAAGGGTGTCTTTGCGGAGGAAGATCTGCAGGTGTTTCTGGCGAAAAACATCATCCCCAAGCTGGAGCTGCGGCTAACCGAGCTGATCGTCAACCCGCTGCAGCAGGATCTGGAAATCTTCAACCAGGTGTGGGAGTGGCACGAGCTCATCTCACCCCTGCAGATGGCCACCGTGCTCGACAAGTACTTCTTCCCGAAGTGGCTCCAAACGCTCGTGATTTGGCTGAACCAGTCGCCCAACTTCGACCAGGTGTCCCGCTGGTACCAGGGCTGGAAGGCTCAGTTCACGGACGACGTGGTGCGCCATCCGAACATAAAGGAATGTTTCCGCAAAGCGCTCGAGCTGATGCAACGCTCCATCGGGCTGGGTGGATCGGGTGCGGGTGGACCGAGCTCTTCGCCGCCGGTGATGGAATCGATACCGCCGCCCCCGAAACCACCGACCGTGACGATGATGGACATGCAGCAGCTAGACACGCAGCCAACGCTCGAGTTTAAGGAGCTGGTGTCGCAGAAGTGTGCCGAAAGGGGGATCATCTTCGCGCCGATGCCGGGCAGGAGAGAGCTGGGCAAGCAGGTGTACCGCGTGGGCAAGCTGTTCTGCTACATCGATCGGTCCGTGTGCATCGTTAGTCCGGATGGGGGCGTTAGCTGGACGCCGATATCGTTGGCGGCACTGCTCGAGCGAGCGGTCAGTGGATGAATTGATGATATTTGTTTGATTGTAAGAGTGACATCCTAGTTCGGTAAAATAAAACGTAACCAACTGTAACAGGAG
>Merged.15201.1 chr3R:20266393-20266805+chr3R:20267158-20268394 - complete transcript CDS from 393 to 1238
CTCCCACACCCTTGGACACCCCTAATAACCAGTTTGCTGTTTGTTTACTACTGCGTTCTTTTTTTTCACCATCAACGATCCTTCTCCAACTCACGATCGCGATCGCGGACCGGTATGCTGTGATTCGCTCGCGCCCATATGCTCTCCGATGCGCTCCGCGGATCGCCTCACGCTCTTGTGTTTTGCTTTTTGGAGAATCTCGCTCTCTATGCTTTCATCCCTCTAGCACAAAACCCTCTCCGGGATGAAGCTGACCGTGCCCTGACTGACTGCTATCCCGCACAGCTCTGCCGAGCGCAGTCGCACATTGAACTTGAACCAGAAAAGAGCTACAGGGGCATCTCAGGCATCCAGTAAGAAAGCAACTTCCAACACACAACCCAGCAACTCACCATGCTACGATTTGCGCTGCTGTTCGTAGCACTGGCGGCATTCGTGGCCGCCGGGCCTACGGTAAGAAAGGATGAGGCGGCGAACGCCATAACGCCCCCCACGGAACCCGTGGAAGTTGAAGTGAAACCAAGCGAGGAACCTGTCAAGCTTCCGGTCAGTAACGATGAGCCAGCGTACGATGCCACCAGTACCACCACGGCGAGCGAGACGAAACCCACGGAAAGCGTTTCCACCACAACGGTACCGTCGACAACGGGCGAAGCATCGCCATCGCCATCCCCAACCACCTCATCCTCGACCACCACGAAAGCACCCACCACGGCCGCCAGTGTGACGTCCTCGGTGCCAACGACCAAACCTCCCCGCAAGACGATCACGTTCGATCAGCGCCAGGAAGGGAAGTACAACATTCGGGCCGATTTGGAAAACTTTGTGATCGTGGTCGTACCGTCCGGTTCGTCTTCTGGCGCTTCGCTGCTCGATCTGCTGACCCGCTCCGCCCACAAGAAGGACGCCCTGCATCAAACGCGCAAAGCATCGCACAAGCGCAAGCACCACAAAGCTCACTCGGCCGCCCAGAAGAAGATCGCCCAAGCGACGCCGGAGGTGATCGTGCTGGACGAAACGCACCAGCGGTCGGGCCAGCTCGAGACGGAAGAGTTCATCGAGGGCCGCACACCGTACAAGGTGGATCTGTCGAGCAGTGCGCGCAGTGTCGATGGGGCCGATAGTGATGACCATCACCACCATCAGGCAGCAGCAGCAGCAGGCAACAAACCATCATCGTTCACGTTCAGCCTGGAACCGTCGGTAGCGGCGGGCCGTTTGGTTCGCTTCCCGTCAGCCTAGAGTACGAGCCGGCGCGCTCCGACGTGGACATGACGCAGCTGCAGCTCGAGCCGGACTACCGGGAGTACGACGAGCTGACGCCGATCGGGGACGAGACGGACGGTGGACTGGTGGTGGGGGATTGGGAGGAGCTGCGGCTACTCGGTGCCCAGGAGCAGTGCGGTCCGGACCGGAAGCGGGACAGTTACGGCGTGTGTCAGTTCGTGCAGCCGTGATCACAGTACGGTTGCGGAGCGGAGGCCTAGCGATTAAGGTTTTAGGTAGGTTTAAGGAGAGTTTGATGATGTTCCAGCTTAGGAAGGCACAATTTCTGTGCGATGAAAACCCCGTTCCACTGTCCACTGTTTATTTATTGATGCCATTGTGCCAAATAAAAAGCCATATATGCTACTCCGGATCGGATCAGTT
>Merged.15202.1 chr3R:20266393-20268394 - complete transcript CDS from 393 to 1805
CTCCCACACCCTTGGACACCCCTAATAACCAGTTTGCTGTTTGTTTACTACTGCGTTCTTTTTTTTCACCATCAACGATCCTTCTCCAACTCACGATCGCGATCGCGGACCGGTATGCTGTGATTCGCTCGCGCCCATATGCTCTCCGATGCGCTCCGCGGATCGCCTCACGCTCTTGTGTTTTGCTTTTTGGAGAATCTCGCTCTCTATGCTTTCATCCCTCTAGCACAAAACCCTCTCCGGGATGAAGCTGACCGTGCCCTGACTGACTGCTATCCCGCACAGCTCTGCCGAGCGCAGTCGCACATTGAACTTGAACCAGAAAAGAGCTACAGGGGCATCTCAGGCATCCAGTAAGAAAGCAACTTCCAACACACAACCCAGCAACTCACCATGCTACGATTTGCGCTGCTGTTCGTAGCACTGGCGGCATTCGTGGCCGCCGGGCCTACGGTAAGAAAGGATGAGGCGGCGAACGCCATAACGCCCCCCACGGAACCCGTGGAAGTTGAAGTGAAACCAAGCGAGGAACCTGTCAAGCTTCCGGTCAGTAACGATGAGCCAGCGTACGATGCCACCAGTACCACCACGGCGAGCGAGACGAAACCCACGGAAAGCGTTTCCACCACAACGGTACCGTCGACAACGGGCGAAGCATCGCCATCGCCATCCCCAACCACCTCATCCTCGACCACCACGAAAGCACCCACCACGGCCGCCAGTGTGACGTCCTCGGTGCCAACGACCAAACCTCCCCGCAAGACGATCACGTTCGATCAGCGCCAGGAAGGGAAGTACAACATTCGGGCCGATTTGGAAAACTTTGTGATCGTGGTCGTACCGTCCGGTTCGTCTTCTGGCGCTTCGCTGCTCGATCTGCTGACCCGCTCCGCCCACAAGAAGGACGCCCTGCATCAAACGCGCAAAGCATCGCACAAGCGCAAGCACCACAAAGCTCACTCGGCCGCCCAGAAGAAGATCGCCCAAGCGACGCCGGAGGTGATCGTGCTGGACGAAACGCACCAGCGGTCGGGCCAGCTCGAGACGGAAGAGTTCATCGAGGGCCGCACACCGTACAAGGTGGATCTGTCGAGCAGTGCGCGCAGTGTCGATGGGGCCGATAGTGATGACCATCACCACCATCAGGCAGCAGCAGCAGCAGGCAACAAACCATCATCGTTCACGTTCAGCCTGGAACCGTCGGTAGCGGCGGGCCGTTTGGTTCGCTTCCCGTCAGGTAACTATCCCCAGCCGCAGGCCGACGGGCGGGCGCTGCGGTTCGGCGGACATCCTAACACTAACACCCTGGCAGCCACCACCAGTAGCAATAATCCTAGCGGTAGTAGTACTAGTGCGACTAACAACCTGCGCCTACTTCTTCCTCCTGGTGATGGGGACAACGCGCAATCACGGCGTGACGGTAACTCCCTGCTAGTGCTTCGTCCGGGCAGCGGCAGCGACGGCGGTGCGATCGGGCGCGATGCCGACCCGGGTGACGATCGGCTGCAGTCGGCGGGCGGCTACCTTCCACCGGCCACCGTACTGGTCGAGCCTTACCATTCTTACCATGCACCTTCCTCCTTCGACAGCCTAGAGTACGAGCCGGCGCGCTCCGACGTGGACATGACGCAGCTGCAGCTCGAGCCGGACTACCGGGAGTACGACGAGCTGACGCCGATCGGGGACGAGACGGACGGTGGACTGGTGGTGGGGGATTGGGAGGAGCTGCGGCTACTCGGTGCCCAGGAGCAGTGCGGTCCGGACCGGAAGCGGGACAGTTACGGCGTGTGTCAGTTCGTGCAGCCGTGATCACAGTACGGTTGCGGAGCGGAGGCCTAGCGATTAAGGTTTTAGGTAGGTTTAAGGAGAGTTTGATGATGTTCCAGCTTAGGAAGGCACAATTTCTGTGCGATGAAAACCCCGTTCCACTGTCCACTGTTTATTTATTGATGCCATTGTGCCAAATAAAAAGCCATATATGCTACTCCGGATCGGATCAGTT
>Merged.15278.1 chr3R:21135419-21136811+chr3R:21136877-21136895 + complete transcript CDS from 807 to 1136
CTGGGAGGTGAGATTTAACAGCATTATTTAACCGTTGGACCGTTGGTGAAAACTTACTTACCCTCCGTGCGGACGCAGCGTTGCTGGTAAAAGTCAAACATTGCACCATCGGTACAGCTGTACTGGATCGGTTGGTTCTGGTAGCAGCGGTAGTAGGCGGCGCAGCGCGATCCCGGGATGGAGTAGAAATAGCTGTCACTGTGAGTACACATCACCTCCAGCGAAGAAGCTGCTGTAGGGAAGAAACCGGGGAATGGAAATAAGTAAAGGGAATAAACATATAATAGCACGGGTTTGAGGGCCATGTCGTCATCGAAATTGGGTTTCGTGCTGTTGATGTGCGCGATGCTTTAAACCGGACCTTACTGGTTTTTTGAGATTCGGAATGGATTCTTCTTCTGACGTCAATGTGCTGTGTGGGCTTTTGAATGTGCTTTGGGGCGATGCGAAAATCCCCAAAACGCCTGTACCTAGTTCTATTTTGGGGTTAAGTGGATTTGAAATGAGCAGTTTGCTTTCAATTTCATCGTCATAGCAACAGAGTGTCGAATGATCCAAGCAACCATTGGGATATTTCGATGATAGATCTCAGAGCAATTTCTGCGCAGTTGTCACAACATTTCCTTCGCGAACGCAGTCTGTTGAACTTAAGTTTAACTCAAGATGAAGAAACGGTTTGTCTGGTTCTATCTTACGCTCATATTTGCATGCCATTATGCATTGGATCAACGCACGGAGTCTCCCTACGAAACGATTATCAACATCGAGGAGCGATATCCTGATTTTCACATCTTTGAACCGCCCGGAATGTTGGACGCTACGGATAGTACGGATATGAGCGAGGAGGATTTGTTTGCCTACCAAGAGTGGTTTACGACGCCTCCGAATTTCGCTGAAATGGAGACGACGGCTAACGACCCCACTGTTGGTAACTCAGAGGAAGATACGTCAGCTTACATCCCGGAAGAGCATTTGTACTCGGGAGAGTTCGCACCAAGGCTTAAGATTACGTATACGCCTTATTCGGCACTGCTGTACCAGGAGGATGAGTTTGGGTTGGAGCTGCTGTGTCCCGGCTACTGGTTGCAAAGGGATGTGCTGCTTATTCGTCTCGAATGTTGGCTCAAAAATGTCGCGTAAGTCGATCTTAGTAAAAGGTATTGTTGATTGTCGTTTCATTAAATTCGTTCATTGGTTTGGTAGTCTAGATGTGACTGATACCGTTACGGATGTAGTGCTGAACAAGGAACTGAATCTTGCAGCGATTCGTCTACAACCGCAATCCTGTTCTCAAGAAGCTGAACTTCATTTGGCAAACGTTCGGAATACGATGCCCATTTCGTTGGATGACTGTTCTTTGTACGTTCTTGAGGAGGATTATGCGTTATTTGAGATGTATTCCTGGACCACCC
>Merged.15285.1 chr3R:21168674-21169543 + complete transcript CDS from 110 to 847
AAACAAGATTTGCCCTTTGCTCCAGTTTGTCATCAAATCTTCAAACGCTCGGAGAAAACAAAGAAATATCTACCTGAAAATACCATTTCCCCACTGCTTGCAATCGAATAATGCAACGATTAAAGCTAATTCGTAAGCCCATTCAACAACAACAACAACAACAACAGAAACCAGCAGCTTCCAAACTAACGAAATCGAACACAATCGCACCGGCACACTGTCCCCAGCCGGACTGCGACCAGATCCTGCTGGCGTCGAACTTCCTGCAGCACTATCTGCGCGACCATTCGCACCTTAACTTCATTGCCATTGAAGACCGCGAAACGATGCTGTTTCAGTTCGAGGAAAGTGCCTTTCCGCTGAACGAACCGTTCTGTCTCGGTATTCTGGCGTACGGGGGGCGTGAACCCTGCCGGCCGGAAAACAGACCCGCCGCGGTGGGCTACGCAACGGAGAATCAATTTCTCCCACAGCAGTACAAATATCTGAAGGACTTTCTGCCGGTGCTGGTGATGGGTTGCCGCACGACACGGTTTCACGAGGAGGTGGCGGTTGAAGTGCATCAGCAGGGTGAAGAACGGAATGTTTCGTTAGTGTTTTGGCTGCTGACGATGAGCACAAGCGTTCCGTTGCTTGGGTATTTGTCCGTGAGCGATGTGCTGTTGCGCCATCGGCGAAGAAGTATGGTGAAGTTGCGCGAGCTGACGAACTCGAGCTCGGAATTTCCGGGCATCGGTTGTCTGTCCAAGGAATGGAACCTGCTGCAGCTGCAGCGGAAGGAAATCGATGTTCTATCGCACGGAGGGACATCGTTGATAAAGCTGGAAGTCATGATTGATGGACCATGTTAGATAATAAAACAAAGGATTG
>Merged.15308.1 chr3R:18607143-18607298+chr3R:18659394-18659986+chr3R:18660057-18660296+chr3R:18660388-18663103 + complete transcript CDS from 114 to 1202
NNTCAGCTGCAGGTGCACAACGATCCGGCCCAACCGAATGGCGCACCGGATCACCACAGCCATCATCACAGACAGCCGGGCGGTGGCGATGGGCCCGGCCGTCCCCACAAGAGCATGGAGTTCCTGTTGGACAAGGAGAACCAACGGAACGTTCTGCCGCCGGAAAATGAGCTACAGAAGTCACACGAAACGGGCACCAACCTGAGCGAGCATCAGCTGCGCGTGCAGGCCTCCCTGCAGCGGCTGAACATCCCCGACTGGTACAAGCAATACTCGGGCAAGGATGGTCCGGGCAACGCGACGCCGGCCGGACCGACCACAGCCGCCGGTACCGCCGGCGCAAGCACCGGCGGCGGCGGCATACTGCGCAAGCGCAACAGCGACGTCGGACGGTGGACCGGGCTGAGCTCGAAGACCACTTCGCTCAGCTCGCTCGGATCGCACCGGTCGGACCGTAGTCCAGTGATGCTGAGCCCCTCCGCACACAGCCACCACGGTCAGACCGGCTTCTCCCGATGGTCCACGTCCCACCTGAACTCGAACCAGACGTCCCCGAGCGTGTCGACGCGCGGCTCGTTCACCCGGGGCGGCCTGAACGCGAGCGTCATCTCCGGCTACTCGACCGCGTCCGCCGCGACCGGTGCGAACCACGGCAACGGCAGCAGCACGATCCGGAACTCCTTCCGCCAGCCGTACCTGGGTTGGCGCAGCCAGGAGAAGCTGTCGCAACCGCGCACGCCCGCGGAACGATTGGCATCTTCACTGCTGCAACAGCAGCAAGGCTCGAGCAAACAGAAGGACCACCAGCAGCAGCAGCAACAGTCAAATGAGCAGAAGGGCAAGCAGCAGCAGCAGCAGCAGAAGGACGAGTCCGTCGTCACGCCGGAAATTCAATCCTCCATCATAGAAGTCACGTCAGCGATTGTACATTATGTAAATGACCAAACAAATCGACACTCACGCAGTAGATCGACTAGTCCAAGCCAAAGATGTTGGCTAGAAAGTTCGTTTGTTGGTACCCGGCCCCTCGATTCCCCCCAGACGCCGCTGATCGAGAACAGTTCCGTTCTTGGTTCCGGCCACCAGCAGCAGCAGCACCAGCAGCACCAGCATCAACAGCAGCAGCAGCAACCGCATACGGCCGGTGACCATTATCGGTTTAATGCTGGCCGGATGAATGGCGTCGGTGAGTCGACCCTGATCTAGACACACAGCCACACAATCCCCCACACGTTGTGCTTGTTTTCGTTTGTTTTATTATTACTCCCTCTTCCCTAAAACCGTATGCGCCAAGCCGCGAGCGAGTAAGGGCTTACGTTGCGTTTTAACACGGTTTTCGCTGTTGGTTCGATTTTCTTTTTACGGCACAATTATTTCTTTTCGTTTGTGCATCATTGTGTAATTGTCACCATACGTCATTACCGAGCATTATCATCGTCGGCCAACACACTGTACTTTTACTACCAGTAGTTGTTTGCCAATTATAATTATAATTATTATTATTGTGACGTTCCGTTCCCTAGCGCCCTATTCTCTGAGGGAGAAGTGTGTAGCAAAAAAAAAACGAAGGTGCATCTTTTAGAGACAAGGGCTCTCTCTCTCTCTCTCTTCTACTCCCTGTAGCCGGAATGTAGAGCAACGTAAATGTTGCATTTTCTTATTTGATTTGTTTGGTACTTGTAGTTTACTCTTTTCCAACCGGAGCTGTAGGACCATATTTGGTTCTATGTTCTGTTTATTTTTGTAATTTGCTCCCCCTTTTCTGTACGATAAGAAAAAAAACCCGCAAATTGATGCTTTAGTTTTTTTAAGTCCTCGGCAACCTGAGGCTCCAACGGATACACACGAGCGCGTATAATTTCGATCGATTTATTAGTGTTCGAGTTCCAATTCAGTTCGAATTTTTTTGTGTACAGTTTTTTCCCCTTTTTTTGTAAGCAATTTTAACATTTACTCGCGTTTCCAAATTGCAACGATCCAGTTGTCGGGACACAGTATGGCAGAGAGAAGGAATTCTGAAGGGAAAAGCAGCACAGTACAATACGTAGCACGGTATTAGGTTGTAGCTTTGCAGCGTTGCTATTGCAATGATTGTTTAGAAGAAGCAGAAAAAAGAGAAAAAAGAAAAGCTTCCGAACAGCGCAGTAGCAGTGCAAGGACAGTGGAAAGTACGGGAAATGCATTTTGTCCGTTTGGCCGACGAAAGAAACAAACGAAACCGAATGTAGAGCGAAGGAAACTAAAAGCTTGCGAATTTTAGTGATTAGTGGTTAGGACATTGCAACAACACGACACCCTTACTCGATTCGATAAACGAGCAGCACGAGCTAACGAACGCTAGAGCTTGCGAAAGCAATAGTCGATGTTTCGATGGTTCACAACATTCTAGTGTGCGGGTTCTGCTGTGCTATATGCAGGAGCGAAACAGATAGATGGAGCGAAAGAGCGATCGGAAAACAGAACAAGAGTAGAACAATCAATCATGACAATCGTTTTAATAGTTAGTCAAAATCAAACGTGTGGTGCAAACGCGTTCAACTCCAAAAAAAATTCAAAAAAAAAGTGTGATACAAAACGAAAACAAAAACCTGTACGTGCGTATGATCGCTCGTAAGACGAAAAACCGTCGCAGACGATCGTCGGCAAACACCCAAAACGCAAGGGAAGCAGGGCACGCGAAGCGCCACCGATCACCTCCTCTTATTTAAAACGTGCGTTAAATTAAGGAGTGTTTTGATTTGCGGCGTTTTAGGCAACACCGAACCGAGTTTTGGATAATACGAGGGAGCGAGCGACAGAAGGAGGTGGAGTACAGAGACAGAGTGCAGAGTGGATGTAGGATATAAAGGAATACATTTGGTTTCGATACTCGCGACAGTGCTTTGGCAATGGTTTGACGATTGTTTTTTTGGAAGAAAGTGATAGGATTGCAAAAAAACAGCTGATCGTACTGTGTAATAAGCGAGAGACAAATGGAAAGTAGCTTGATTTGATTTTGGTTAGACTTTTATTTTACCCCGCGACTCGGTTTAGTTTACACAAAGCAACGGTCTTATTAATATAAAATGGAACTTTCAATCTTTTGCAAAAAAAAAAAAAAACACACGTTCATCATTTATCTGTATTTGTGAAACCATGTCACCTGCGTAAATAGCGATCCCGATCAATCCCACCCGGCAACCAGTAATATTGAAACCGGCACATGCCTTACGAAACGATTCGATTGATGGAATGTTTGTAGTAGAAAGGAATAGATTTTACGATAGTACCCAACCTTTGGCGAATCTTGCGAGCACGATTAAACACGGCACACTGTGTAACTGTAGAGGATGGATGCTTTCTTGTTAGCGTTAGCGCACTAGATGATACAACGACGACAGTAATAGCAACGATATATGCTCCTTTACATATAAACCAACAGAAGAAGCGTAGGGAGAAAGGGAGAAAAGGGAGCAGCTGCGGTTGGCTGTTCCTCTCTATCTATCTCTCTCTCTCTCTCTCGCGCGCGCTTGCGGAGCCCTCTGTCTAAGCTTTTTGTTAGTGTATAAGTTTTAATTGTATAACTCGTATCCATAATCTTATTATTACTATTACTATTATTATATTATTTAACTTTTGCCTAATTTGTATAAGTATTATTATCGTTTACAAATAATAAAAAAAACCAACACTTTTCTGCTGCAATATATCCCCATGATACATATA
>Merged.15444.2 chr3R:23474718-23475435+chr3R:23475549-23475646+chr3R:23479696-23480009+chr3R:23492126-23493507 - complete transcript CDS from 1164 to 2072
GTTGCCCCCGACTGCAGTGACGATAACTTGGCGGTGTGATACCATCGGATGGTGTAGTTTACCGCCAGACACTTGCCGGCGCAGAACGGTGTCCGTGAAGGTTTAGTGGTGCAGTAACGATTTGGTTTGTTGGTTTATTCCAATTTACTACTGTCGCGTGGCTGCAACATTAACTGGATTGAAGAAAAAAAATCGAGAAATAGAGTTAGAGTAGACATAGTTCAGGAGTTTCGTGCTAAAATCGTTTCTTGTGGTTATTAAGCTCAAGCTCAGATTATGCTTACTGAAAGCATTGAGTGTTTGTAAACTACTCTAACACAACTACTTGCACTAAACACAAGAAGACCTCGAGAACTGTCCATCATGAAGGTGCAATTTCAGACACACTTAAGTTGAAAATATTCTTCCCATCTCTGTGTGTGTGAATATTTGGCTGTGTTTATCCTTATCGTATGAAATAAGGCAAGACACTTTACACAACCATCTGCTGACATCAAGGATCAGGTTACCTTGCAACGGCACCCCCATTCCCATCGCCGGCTACAAGTGACACTTTAAAAAGTGTTTGCAGGAACTAAATAATTGAGGAACGGAACGGAAACCGGTAGCACCAATCGACAGCAAAATCCGGACCGATTCGAACTGCACAAACTCGACGGTAAGAAAGTCCGTAAACCGCAACCTGCTGACACACCTGACCACCCAGCGCGCCTCCATCGAATACTTTCCAGTTCGTGCTACACTTAAGGACGCCACGGGGAGAGCCACACGAGAAGCAGGAAAAGTTGTGCCTTTGCCTTCTCATCGCCATCCGCTTGACGTGTGTTTGTGTTTGTTAGTGTGAGTGTGTGTCTGTGAGTGCAGCTGTGCATTAAAGAAGCAGCAGCATCAGCAGCAGCAGCAGTGTGTATTGAAATCTGCATCGGATCGTTGCGAAAAGCGAAGAGATTAAGCGTAATGATGGCCAGAAGCGGCGCCGGACCTGGCTCAACGATGCAGCTGCTGCTCGTTCGGCTACTGCTGATGGGGCTGGTACTGCTGGTCGTACTGAACGGGGAAGTGGTGGCGGCCGGAAGTGTCCGTGCGACAGCGAGACAAACGACAGCCACTGTAGCGGAAGATGAAGATAGCAGCAGTGCAGCAGTTGGAGGCTCATCGGACGAGATGCTCGAGGAGAGTGAAGAAAGTTTCGAACAAGACGCTAGCAGCAGTGGCGAAAACCCATCCCCCAGCCGGCACGAAAGTGCGGAATCGACAACCGAGCGAGGTGGCGCACCGGACGAAGATGACGATGCTGGTTCGGTAACGGGGACAACGTTAGGCTACAGTGCGGTGGCCACCACGCCCAAGATAGTGGTGCGGCCCGTGAAGCAACTAAGCCGCTACGAACAAGGCCTGGAAGACTACGACGAGGCAGCGGACCGTGCCGAGCGCGAGCAGCAGCAGCAGCAGCAGCAGGAGCAGAGCGTCGACCAGCAGTACAACAATATGGTGAAACCGATGCTGACATTATTTAATGTGATAAGCACAGTTTTATCGTCCGGAAGATCAATGCGCACGGTGACAGAGGGCTGGCAGTGGCCGGCAGCAGACGACACCGAGCGAACGTTAGCCACCACCGATGACGGCAATCCTGGCAATAAAACCGAGATCATCACGGATGGCGAAAAATCAACAAGCGGCACCGCCGGTGGAGCCACCGCCGAGGGTCGCTACATCAAGGGAGACCCGCTGAACGGATACTACGATTTTATCATCAGCGAAGGGTCGTACAAATTTTGGGCCGTTTTCCAGCTCGTGACGGCCGCCGTGGTCATCTACTCGACGCTAACCGCCATTTACTACTCGAAAGTGGCACCGCTTACGGCGGATTACGACTATATCGATTATCTGAACGGTGGCCGCTCGTTTGCCGGCGCACGGCCGTTAGATGAGACGGGTTCCCGGTCCGCCCAAACCAGCGGCAGACGCGCGTCGGGATGGATGGACAACCTGTCCAGCAGCAGCTGGTTCGGTCCAGCTGCACAAGGCTTCACGATTGTGATGGAAGCGATCGAACGGCAGCAGAAATGGTGAGACCTCTGTGTGTGAGGTGGATGTGGTGGAAAAATAGCAGCTTCCAATTTCTATGAAATATCCGAACACATGGTACACCTGACCAAATTGGAAACGCTTGGATATTTCATGGCAAATTACGTACGGTTTGGAATTCGTCGAATGGTTTTCATACTCAGGCAGTGTAGGCGTTTGTAATGCAATAACTTTAGGAAGAAAGATTGGGAGAGTTGTGTAACGGGGACGAGTGGTCACAGAAGAGGCACGTGGGCTGATCGGTAATCTGGACAGAGATTGATTCCAGGTACTTTTAATCGGAAAGCCCACAGTTAAACATAGATTTAGCAACGAAAAACAACCAGTTTTAGCTATAACAGTAAAGAGACCTGCAGGTAAGATGCTCTGTCACAGGATTTAATTTAACTTCTCGTAATACAAATAAAAAAAAAAACTGGAT
>Merged.15470.1 chr3R:23689879-23692087 - complete transcript CDS from 3 to 2015
GGAATGTCCAGGAGGGTACAAAGTGTCGAATCGGTTAACTGTGTCCAAAATCGCGAGGATACTGGCACACAACCTGATGATGAGCGTGAAGATGAAGGCGAAGTTGCGCAAGCCGATTTCGAGGACGAAGAAGAAGTCGTGGATGCGGACGTTCACGACGATTCGGATTTTTTTCAAACGGCTGTAAGGGCATTGACGCCCAAACGGCCACAGCGAGTATATACGTTTCGAGACGTGGAGGACAGTATCGAAACGTTTGGCGCGGAAGATGGCCACGACGTGAAGAATTGGCTATCGCATCTAGAATCAGTTTCGCGATCCGCAGGGTGGGATGATGAGCAAATGCTCATTATGTGTCGCAAAAAGATGACGGGTACGGCACGAAAATTTATAAATTCTTTGCGTCATGTAGGAAGTTACGCGAAGTTAAAGCGAGAATTGATCGCTGAATTTGCACCATTTGTGCGTTCGAGCGATGTACACCGTATTCTGGCAACTCGGAAAAAAGGAACGGCCGAGACCATGAGAGAATACATTTATGACATGCAACGAATAGCCGTACAAATCGATCTCGATGAGCCGAGTTTGTGCGAGTATATCGTGAATGGTGTGACTAATGACGATTTTTACAAATCGTTATTGTACGAGGCTCAGACGATTTGTGATCTGAAAACAAAGCTACAGAACTATGAAAAAGTTCTAAAGGCTCGTAACAAGAGAGTGACGGACAATGAGGCTAAGCGAGCGAGCTTGCCTAGCAAGGAAGACAAAAGAGCGGAGCAGCGCTGCTACGTTTGTGGTAACAAAGGCCACCTAGCGAGAGCGTGTACGAAAGCGCAGGGTGGTCCGAAGTGTTTTGTATGCCAAGCGTTCGGGCACAAAGCGAGTGAGTGTGCGCAAAACAAAGATATGGTTGTAGAAGAGATAAACGTTGTGGAGGAAACAGTAGCGACGATCGAAATTGTGTTGAACAAAAAAGTGGTCAATGCTTTGTTTGACAGCGGGAGTAAGCGGAATCTTATGACGGAGGCTTGTCATAAGAAGATCGGGGGAAGAAAACTGAGCGATGCAGCGATGTGTTTTCGTGGGTTTGGCGGTCTGAAAACAAAGGCTCTTGGTGTGTTTTCGTCAGACGTCGAGATTGACAATAATGTGTTCAAAGAGGTACATTTTTTTGTGGTGCCAAACAAAAGCGTGTCGTATGAGGTGGTTTTGGGCAGGGATTCTCTGAATTATTTCGGAGTGACGATGACAACGGCGGGCGTCAAAATCAATCCGTGTGGTCCAGCGATCGAAGTGCTTACCATTGTGTGCGAAAAGGAGGAAGAACTCGATGTTCCTTCCCAATTTGCGAGCGAGGTTAAGACGTTGGCTTTAGAGAACAAAACAACGATGCGCGTGGGGGGTCAAGTAGAGAAAGAGATCAACTCACACGATGAAAAATCAGTGCGTGTTTCGCTAGTAGAGCAACAAGTGTTGGAGAGAACGATCGATGAACCGTTAGCAGCGAACGTTATAATAGGAAGTGAGAGTGTTTTCGCGAGTTCGGTTATGATAGTGACGAGTGAGCATTGTGGGCGAATGCAAGCAGACGACGGGGATTCTACTGAGAGGGCGCAAGCGGTGCTACGAGAATCCAGCAAGCTGCAAGCGCGGTCGGCGACGATTTTCCGGGAAGGAGAACTGGTGAAGATCGAGCAGGTGCAGTTTGCGCCTAGACGGAAGAATGCAGCTGAATTTCTTGGGCCAAACAAGGTGATGAATGTGCGGCCACATGATCGGTACGACTTGGTGAAAATCGATGGCGATGGGCCAAAAGGGACATCGACGGCAGCATTGCATGTCCAGCCTTATCAGTGGTTGTGTTTCAGTGGAGATCCTCCGGGGCGGATGGATCTGTCAAGGAAAGGCCGTGTGAAATGGGGAAGAGTAAGGGGAATGTGCGCGAGCGACAGAATGTGCGCGAGCGACAGAATGTGCGCGAGAAAGAGAGATACTAATGAGAACGTGCGAAAATGAGCTAGGAAGGAGAACGCGGTTACGGCGGGTAACGCGGAGCGAGAGGGAAGATGGGCATAACTATAAAAGCGGTGCGCGCTTTGGGGACGGGAAGTTAGTTTGGGGAACGATATGGGAACGGATACGTGTGAACTACGAAACGAATGAAAATAAATCGTGTAGAACTCAAATCTCCGGTCTTCTTATTTAC
>Merged.15492.1 chr3R:22790793-22793686 - complete transcript CDS from 423 to 2585
GCCAACCTGATGATCCCGTAGATCGCTACCGAGGACACTCATCGGGCGTAGATCTAAGTGTGTGTGCGATCTATCGGGAGGTCAGCGAACGCGCGCTCGGCACGATGCGTGAGTGCCGATCGAGGAGAAAGATATGGCGCGCGCTTGAGAAAGGTCGTGGAACAAAGTGGTAGCAAAATTGTTTACGAGTTATTAATAATAAACAAAGACTTTCCAATCCCATCGTTTTGAAGGAAGTAACGCGTTAACGTTTCTTAGCGTTCTTCGAAAGAAAACGAAAATATAACAGTGGCGACGAGTTGAAAAAAAAAAAGACTTTTTCAGTGCAGTGCAGTTTAGTACGAAAGGCATTGTTAAAGTGTTCGCGTGTGAAGTGCATCCTTTACTGGAAAAGAGAGGCAATTTCATCGAAGTGGCATTAAAATGTTTAATCCCGAAGGCGATGCCGAGATGGATGAGCAGCGACGTTTGTCTCTGAACGGTGCAAGGGCTCTGAACCCGGGCTTTGTTCAGCCAACGCAAAGTGCACCGATGCAACCAGCACAACCGCCATCGCAAAATCCCGTTGCTTCATCGGCACAAGCAGGACTGGCCATGAACGGTTCTGAAACGGGAATGTTTTTGCAAATGCTGAATCTTATGCAGCAGCAAATGCAGCAGCAGCAGCAACAGCTATCTCAGCAGCAACAAATGATGGCACACATGATGCAACAAACACCACACACGACAGCGCAGCCCCAACAACAAGCCCAGCAGGCTCAACAGTACGCACAGCAGCCCGCAGCACCAAGGAATCCAGAGTTGATTATGGATGCTTTGGCAGGAAGCATCAACGAGTTTCGGTTCGAGGCAGAATCCGGCGTGACGTTCCCTGCATGGTATGCACGTTACGAGGATTTGTTCGTGCAAGACGCCTCCCGACTAGAGGATTCAGCGAAAGTGCGGCTGCTCATTCGCAAATTGGGCACAGCGGAACACGCGCGGTACTGCAACTTCATCCTTCCCCGTGTTCCCCGCGACCTCACGTTCGACGATACAGTTAGCAAACTGAAGGCCCTATTTGGAAGCGCGGAGTCCCTACTTAGCAAGCGATACAAGTGTTTGCAAATTGTGAAAGCTCATAACGAAGACCTGATGACATTCGCATGTCGGGTTAATCGCGCTTGTGTTGATTTCCAATTCAGCGCTATGACCGAGGAGCAGTTCAAATGCTTAATGCTTGTTTGTGGGTTGAGAGAGGAAGGCGATGCTGAAATCCGCACACGGCTTCTTGCTCGCATCGAGGACAAGGCAGACCTCACGCTGGAGCAGCTTTCTGCCGAAGCTCAGCGCATCACAAGCTTGAAGGTGGACAGCGCGATGATAGCCACCGAGGGAAACGAGCGAGTTTTCGCTATGCGCGGTGACTACAAGCAGCGGTACGCGCAGCAGACACAACGCAGCTTCAGCAAACAGCAGCATCCTCAGCAAGCAGACCGAAGCGCACCAGCAGCGAAACCACCGGGTCCATGCTGGTTATGCGGCGATCATCATTGGATACGAGATTGTTCGTACCGGTCGCATAAGTGCGAGGATTGTGGCAAGTATGGGCACCGCGAAGGGCATTGTAACACTGCAGGGCGGAAGAAAAGAAAAAATAATTTCTACAAGCGCTCTTCAGTAGCGACAAGGGTAGTTTCCGTTAATATTTTTAGCGTACAACAAAACCGGAAATACGTGACTGTCCATATTGGGCAGAAATCGGCCAGGTTACAGCTCGACACTGGCTCGGACATTACGATCATAGGACGAAAGACCTGGAAACAGCTCGGCATGCCAAATCTATCTCCAGCGCAAGTGCACGCGAAAACGGCAACTGGTGCACATATTCAGCTGGATGGCGAATTTGAAGCGGATATCACGATTAACGGAAGGACTGAAACGGCGATAATAAGAGTCATTCCGTCAGATTTGCAGCTATTAGGAGCCGATGTAATCGCTATTTTTTCGCTTGCAGCCATGCCGATGAACCAATTTTGCAACAGAATAGCGAGCGATTCTGCAAAATGGGAGAAGAAATTTCCAGCTGTTTTCCACGGTAAAGGTTTATGCACAAAAACCACTCAAACGCTGCCTGAGGAACATGATCGGGGCTTCAAGAGTGGTGATTGCGTTTACGCGAAGTGGTATTCGCGCAACTCTTGGAAATGGGTTCCCGCGCAGGTTGTTCGCATGATAGGGAATGTGATATATGAGGTTAAGACGGATGACGGCCGTATGCATCGCCGTCACGTAAACCAGCTGCGGAAACGGGACATCGGCAGTTCAGAGCAATCAACTAATCTCGCGGCTCGTACGCAATTGCCGCTAGATCTGCTCATCGAAGGACCAAGAGATGTCGTGCCAGTTGAGCACCCTACAGTGATATCCTCACCGCTCCTACCATCATCATCCGACGGGGTCCGTGGTATGACCTCCTCACCGCCGTTACCATCTCCACGACCAGTACCTGTCCAACGAAGAAGACGTCAGCAGCCGGTACAATCGCCACGCCGGTCCAACAGGTCCAGACGATTCCCGCGTAGGCTTGATGGGTACCTGCTGCAATAAAAAGGGGGAGATGTTATGGGCCAACCTGATGATCCCGTAGATCGCTACCGAGGACACTCATCGGGCGTAGATCTAAGTGTGTGTGCGATCTATCGGGAGGTCAGCGAACGCGCGCTCGGCACGATGCGTGAGTGCCGATCGAGGAGAAAGATAAGGCGCGCGCTTGAGAAAGGTCGTGGAACAAAGTGGTAGCAAAATTGTTTACGAGTTATTAATAATAAACAAAGACTTTCCAATCCCATCGTTTTGAAGGAAGTAACGCGTTAACGTTTCTTAGCGTTCTTCGAAAGAAAACGAAAATATAA
>Merged.15581.1 chr3R:24787697-24794520 + complete transcript CDS from 602 to 970
[truncated: 638,140 more chars]
