# Supplementary material for: Long non-coding RNA discovery across the genus anopheles reveals conserved secondary structures within and beyond the Gambiae complex
Source: BMC Genomics. 2015 Apr 23;16(1):337. doi: 10.1186/s12864-015-1507-3 (PMC4409983; doi:10.1186/s12864-015-1507-3)
Supplement: Additional file 7: — File containing putative peptides identified in this study with alignment scores and PhyloCSF scores. [file 12864_2015_1507_MOESM7_ESM.xlsx]

## Sheet: Sheet1
Chr	Strand	Gene	PhyloCSF	Start	End	Aln. Score	Peptide	Pep. Length
chr2L:1315238-1315670+chr2L:1316548-1320228+chr2L:1320337-1333056	+	Merged.23.2	3747.45	741	14570	0.8699	MSAVKDSSNTSIICRLPLNRLESIIGSLKNMKKRSDHMATTLIDIDSIPEEPDQINSFAVGLDNVKDVPSTNNIAYKVLCLYCDRSFSNHKLMIKHTDRIHRIAKERRSSARVLSTLANGSDVSTCCNFCHKSKALNLISDDLQTLFKHLISAHSDRYFACERCTMRFPNDAARDAHMDAFHPSSTTRRPKSKAALKAFSHTQNSTSQHSQQLVTNALNIKMHKTGVYSEINDQVEFNSVRQSVSSSLSNSNIKSELAAQNICLRSSLRNSTAPSPQKVTDSNKSKTKAFKKSERLLRRNSEPMLLSRLGITQHRLPRQSRRLMAAASSSANVTLLSSATSSTSTTQSIHSTTVPACAKFATKKKSLGTANEEGQSFQNCYNKIIKLKTIRSSLTANSV…	4610
chr2L:1315238-1315701+chr2L:1316548-1320228+chr2L:1320337-1333056	+	Merged.23.1	3747.45	772	14601	0.8699	MSAVKDSSNTSIICRLPLNRLESIIGSLKNMKKRSDHMATTLIDIDSIPEEPDQINSFAVGLDNVKDVPSTNNIAYKVLCLYCDRSFSNHKLMIKHTDRIHRIAKERRSSARVLSTLANGSDVSTCCNFCHKSKALNLISDDLQTLFKHLISAHSDRYFACERCTMRFPNDAARDAHMDAFHPSSTTRRPKSKAALKAFSHTQNSTSQHSQQLVTNALNIKMHKTGVYSEINDQVEFNSVRQSVSSSLSNSNIKSELAAQNICLRSSLRNSTAPSPQKVTDSNKSKTKAFKKSERLLRRNSEPMLLSRLGITQHRLPRQSRRLMAAASSSANVTLLSSATSSTSTTQSIHSTTVPACAKFATKKKSLGTANEEGQSFQNCYNKIIKLKTIRSSLTANSV…	4610
chr2R:22676184-22676528+chr2R:22676598-22680297+chr2R:22680386-22680808+chr2R:22680882-22680972+chr2R:22681059-22681517	+	Merged.6302.1	4193	325	4662	0.7352	MAYFMANVPDLRLSDVDELIRETAMDDSNGQKILEYLRRKRGGARARLYDGSDNSFHFRLDHVQPVTVPQAGNSNRRELPTARSPEAAAATAAAATAAAAPAAAPTSPPASSSGALIQPLADLSVDNRVSSFITPARLSVALSPVRTGAGNARSTIVTSPTRKSTVHVSPYVSLKPATNLQKQLLLQQYKRSNDMKFEALRHASHLASSTPIAGEQANRKGQNLLNFRETISPILDEQVPGTPTHRPTRNSYRGEQGTQVGPATIQTPVPATQDVPDGTEQQNGRENTPPREQNASVVIPETPSPVRRSPRQPCTPLSGLSLAYREHIRAVPLVKLLNASLDDRDSALTPSRRSILKNGLGNHVPSPRNRVSFSEKLTVVREISPRVSPDDAQITSDES…	1446
chr3L:25001366-25004321+chr3L:25004614-25004877+chr3L:25006284-25006520+chr3L:25006644-25006842+chr3L:25006921-25007889+chr3L:25008016-25008463+chr3L:25011498-25011571	-	Merged.11673.3	6115.14	104	4225	0.5523	MTTLLPTSQSTGVETYEDMFKEITRKLYGDESAHGLYPHNTQVAQLAPGAPSAPPDGGERSFTTLTQIGYETTTTNQPSASSSAASQQQQQQQQQQQQQQQQEHLTTAFGLAALMQNGFPPPGTMLNPVNFPGASKTPSNISIPSTDDRWQSHQPGDDHPWNGGKHSSPSGYGGSKAYKKPKTEPHDATGASPTGLNIPSTVDRTAGKGAGYAAAAAATSPTGVIKRYSCTSCPYTTDRRDLFTRHENIHKDEKPFQCYACLKPFNRADHVKKHFLRMHRELEYDIAKTRRHPPGGGTGGGKGGTYYAASSQTGGAPTATSSSSSSSSSSSGGGGNATTAMTLAQMQLNIPSGSFSNAPSLVVPSHTLDSGSAHLNGSHQAQLLQLHSHHQQQQLQQQQ…	1374
chrUNKN:21756120-21756180+chrUNKN:21756288-21756464+chrUNKN:21756552-21759497+chrUNKN:21759607-21759760+chrUNKN:21759827-21760305+chrUNKN:21760388-21760670+chrUNKN:21762378-21762532+chrUNKN:21763437-21763487	-	Merged.18915.1	18685.2	376	4263	0.9442	MAASPGSDNNCNIYMPPLGCSVASSHDFSDYQWFTDFGSYRDGVATHQSILSALSASYNGIGELSYYEKMAKDIDANLAEIDMESFRKEDINSLLTAIPTQLRLDDAERRTRNNNRIFSTITSCTAAGLIPADMMDNSFCKSEILFSPVKESHISVDSLDMDGYPDEEDIILTCQANKDNYTIAFEQSILYSEESYYDGPEHYGKYKRMNILNNLQSRTQFIRQKESMSRSEVNYTTWSNLKRNVTTPRPPITVNPLITHISRHNRTCFVRKSFSMPNLQSEQSCSLQQVQLPSQERHQLNVSQAANGNNSDESFDRPMRTLLPMCTIPTDSENESSTNGNEINDSEQSAANEHITVQEHRESLLQAQQLQEQQPPQQQTLQQPSFNLVKLFIKQKSSS…	1296
chrUNKN:21756120-21756180+chrUNKN:21756288-21756464+chrUNKN:21756552-21759497+chrUNKN:21759607-21759760+chrUNKN:21759827-21760305+chrUNKN:21760388-21760670+chrUNKN:21762378-21763435	-	Merged.18915.2	18685.2	1228	5115	0.9442	MAASPGSDNNCNIYMPPLGCSVASSHDFSDYQWFTDFGSYRDGVATHQSILSALSASYNGIGELSYYEKMAKDIDANLAEIDMESFRKEDINSLLTAIPTQLRLDDAERRTRNNNRIFSTITSCTAAGLIPADMMDNSFCKSEILFSPVKESHISVDSLDMDGYPDEEDIILTCQANKDNYTIAFEQSILYSEESYYDGPEHYGKYKRMNILNNLQSRTQFIRQKESMSRSEVNYTTWSNLKRNVTTPRPPITVNPLITHISRHNRTCFVRKSFSMPNLQSEQSCSLQQVQLPSQERHQLNVSQAANGNNSDESFDRPMRTLLPMCTIPTDSENESSTNGNEINDSEQSAANEHITVQEHRESLLQAQQLQEQQPPQQQTLQQPSFNLVKLFIKQKSSS…	1296
chr2L:931776-933871+chr2L:955780-956128+chr2L:956191-958996+chr2L:986927-987038+chr2L:987225-987324+chr2L:987858-987882	-	Merged.2654.1	10473.7	43	3705	0.8957	MSTSSYIIGSTQGEGEIFYSTYEPTNEEIIEYAVKIGIDPEKETSIIYLARQGLLHPLPDNWKPCYSKQVKAYYYYDRITKKSQWEHPIDVLYRAKVIDARKGLICDQSDSTSFGDSGFRSLKSNNNHENLNQLCVKDPPGNVTDYKSNEVKNVKCSNGDLVLKNVHSNFATMLTTHIHQEGVSNKENNSQDKKVKNNNGFESDMDFSKKISFNIGHDTKTEAHELVKNVDYSNTVAHHSFTITGTGTRFLKSNKKLDIETQDSVRKRESEMKGILRDTSLTYVRSKGSTNDDSGNEERKSVRFDIDTNKSLNESNIDKDVIGVIELAFDSKNAARNDDDEDDNDDNDKNDNDDDDDHNDKNDNKDEIIDCHSHVEERFKHQELPVPDQDLNATRVTPS…	1221
chr3L:25800983-25801443+chr3L:25813287-25817390+chr3L:25818025-25818292+chr3L:25818383-25820890+chr3L:25821047-25821260+chr3L:25821378-25821553+chr3L:25821659-25821837+chr3L:25821927-25822129+chr3L:25952046-25952091+chr3L:25983179-25984299	-	Merged.11750.1	19913.1	1064	4723	0.9358	MVDISSIIEGTVKFRDGKKWKSRWCVMRKLSPVADCLHLQLYRDSKDRYKNGQTKASLSLQHFLGVESGFTLDKESNTIAIICQDVIVVLAFDTRERLIQWQVKISNNLGDDLQYLVLVSSAPPKAKLSTGPARMHIQDHRFCLTTGVPPRLTGLWQIEHLRRYGVVDNRFCFEGGSSCGKGEGLYVFVTDLGEEITHTFKLASQGKLASKKRATARKIAALDSPRKGAESRSTNYNDEICTVHIENSSCTCRNSYWPSTESRDLDSNYGCGDTASVSECHDSINDLDSFPRNTVANLERCMSCISKLGAPSMSRSSTVTGTPGAVAPLPAWHMLTEHNNHINQTHKLPAPQLALDRMSLCSHGSSNNSEYSIPRQTCGGGPGESSWYEKAPSGQQQQP…	1220
chr3L:25812878-25817390+chr3L:25818025-25818292+chr3L:25818383-25820890+chr3L:25821047-25821260+chr3L:25821378-25821553+chr3L:25821659-25821837+chr3L:25821927-25822129+chr3L:25952046-25952091+chr3L:25983179-25984957	-	Merged.11750.2	19913.1	1722	5381	0.9358	MVDISSIIEGTVKFRDGKKWKSRWCVMRKLSPVADCLHLQLYRDSKDRYKNGQTKASLSLQHFLGVESGFTLDKESNTIAIICQDVIVVLAFDTRERLIQWQVKISNNLGDDLQYLVLVSSAPPKAKLSTGPARMHIQDHRFCLTTGVPPRLTGLWQIEHLRRYGVVDNRFCFEGGSSCGKGEGLYVFVTDLGEEITHTFKLASQGKLASKKRATARKIAALDSPRKGAESRSTNYNDEICTVHIENSSCTCRNSYWPSTESRDLDSNYGCGDTASVSECHDSINDLDSFPRNTVANLERCMSCISKLGAPSMSRSSTVTGTPGAVAPLPAWHMLTEHNNHINQTHKLPAPQLALDRMSLCSHGSSNNSEYSIPRQTCGGGPGESSWYEKAPSGQQQQP…	1220
chr3L:25001366-25004321+chr3L:25006644-25006842+chr3L:25006921-25007889+chr3L:25008016-25008463+chr3L:25011964-25012024	-	Merged.11673.1	5902.57	145	3711	0.5067	MFKEITRKLYGDESAHGLYPHNTQVAQLAPGAPSAPPDGGERSFTTLTQIGYETTTTNQPSASSSAASQQQQQQQQQQQQQQQQEHLTTAFGLAALMQNGFPPPGTMLNPVNFPGASKTPSNISIPSTDDRWQSHQPGDDHPWNGGKHSSPSGYGGSKAYKKPKTEPHDATGASPTGLNIPSTVDRTAGKGAGYAAAAAATSPTGVIKRYSCTSCPYTTDRRDLFTRHENIHKDEKPFQCYACLKPFNRADHVKKHFLRMHRELEYDIAKTRRHPPGGGTGGGKGGTYYAASSQTGGAPTATSSSSSSSSSSSGGGGNATTAMTLAQMQLNIPSGSFSNAPSLVVPSHTLDSGSAHLNGSHQAQLLQLHSHHQQQQLQQQQQQQHHHQQTHANLHPAQL…	1189
chr2R:42933513-42933923+chr2R:42933993-42937470	-	Merged.8126.1	9603.96	97	3660	0.9185	MQNNRPKPRESPSAHERESIYDETRHMVNNLPISPTMYDGTYPAYEEFTSSLVLQSSVSELSFSSESPDSGSHVHFQNVDPIIELPSTPLKDGSRQPEECTVCTDTETISQSTIGAALEKSGTVLMQRSLENRLAQQLEQMHAMMGNEDELVVLKQHSIRAMASQPAFTKDMLRDFMEHSETMFNLVHETNGNSAQFVIGIEEAEASDPDVPGCSHRPVRRSIVPSVTNDKGENEFVGCFSKDNDMVLYKRTMPEKPKMEREDRESIDSLIAHHAQCLVEADKVTSPTVHVRQDNDDNMLALLTFSDQSSAVLKTTSAMTEGITSEDELNEAILSTYRQLVAKPDEMISMHTQTTPVSGQQQPAFDLDRPAPAHRHQLRPGVMNNLSNATSSFGLSNES…	1188
chr3L:26425209-26426676+chr3L:26427587-26427830+chr3L:26427900-26429030+chr3L:26429100-26429530+chr3L:26430862-26431464	-	Merged.11800.1	10218.9	15	3494	0.7955	MVICIGAFLEAAVYAKARFVIQTFVGEERKQTELIRHLKQHDYRSERTIVFGNDSDDLVPIVNALRQNSINHIVGSERMVLQQHAGFSNWDELQPGDMVVLVCSDTVLGDLKISKAQHIIHYSLAATWSSFTRRYACSFGYYDCPYLPAKGKEGGKGLASSLVLLNEKNNQQLPRLVDFLELHQEQIPEELAVNAQKIRSILESSRVASGRAVSMLCTYILGFAVCRAARNCVFRHTLTLDDLAPDSVPRSGKVRMKICHVFSPAHFAARLEHHCPAGESEWTVLNDTKRYMLQDMALQVYFNNESRHQMHGDPHRNDLCVVFEDQKYWRCQIINYDETKTDNVEVQLLAIDTGRIMHMKAYALLHLPEQFRALPAQAINVRLAAIVPHDYEQHWDKIA…	1160
chr3L:19477024-19479283+chr3L:19479387-19480379+chr3L:19480460-19482545+chr3L:19482626-19482748	+	Merged.11238.1	6384.71	1650	5120	0.3704	MELKAEKKDHNDHDESGGGVRRHAAAAAAAASVAMDVEAAANGGEQSSDQEIVEVGIDEDHIKFLTSMHSGDEEPSNGGHHQRMVGGAPPRPAAAAASNGVTGNGRGGEDGASNATGGKLYGAAHRNGGVLNGLQKLQQQHRQQQQQQHQQLVNGSAAAADYSADDSDEDGDDDDDDDDDDEEDVMVVAANILSKTAQRSSLLATERTYQCDVCPRIFHRPDHLRYHMRIHEKNNPFECKLCFSVFASDPAFAHHIRTEHAGMGLADALPPVPETEANYFACTYCDKAYGDGVELEEHLHQQHLGERPYKCNMCPKAFIRMDFLQCHYLKYHSFHPMEDEEDEEGGGEGEEEEEEDGEEEEEGNSYGRMQQQHHQADANQQYEHRAKRPRLMVRKIEDL…	1157
chr3L:10699071-10699233+chr3L:10699517-10700688+chr3L:10700770-10703083+chr3L:10703896-10704123+chr3L:10704197-10704537+chr3L:10704619-10704874+chr3L:10706017-10706274+chr3L:10706351-10707374	+	Merged.10541.1	12724.6	835	4227	0.7821	MSRSRRSSFGHQHYQQQQQQQQQFSITSTINYDDGLCDGGSGPGLVSSGGTASSPSRFSESSYSNLGSRLTAYVTQAPLHSSTVAPSSSSGSSLPQPIHPGSSASSVSSVADRYGPGEESLRPCCISPAAPPPSASDRYSTSSAPNSIMYPETRNGPHHRSMSPGSRTRYPVPERFRDPPASAPPQQSTTQPKLDQYGNYLISNNAPLMTSSESYNYLTSTVHTPVKRYIPTPPPAENFSHCEPVGGGAGGLGASLMAGLMASGGGINIINAAQAGAGGSLLKSLPYRLKVPKSADPVGLGEDTTDHYATPPRARPVGGKCPQQPICTFAGQPVVGGTLGRQSLQPDYALLRAATPVSIMSEPMVLGHAPSSDEEQCYQCNSLRQATGVHQTTQTSGPI…	1131
chr3L:10699071-10700688+chr3L:10700770-10703083+chr3L:10703896-10704123+chr3L:10704197-10704537+chr3L:10704619-10704874+chr3L:10706017-10706274+chr3L:10706351-10707374	+	Merged.10541.2	12724.6	1118	4510	0.7821	MSRSRRSSFGHQHYQQQQQQQQQFSITSTINYDDGLCDGGSGPGLVSSGGTASSPSRFSESSYSNLGSRLTAYVTQAPLHSSTVAPSSSSGSSLPQPIHPGSSASSVSSVADRYGPGEESLRPCCISPAAPPPSASDRYSTSSAPNSIMYPETRNGPHHRSMSPGSRTRYPVPERFRDPPASAPPQQSTTQPKLDQYGNYLISNNAPLMTSSESYNYLTSTVHTPVKRYIPTPPPAENFSHCEPVGGGAGGLGASLMAGLMASGGGINIINAAQAGAGGSLLKSLPYRLKVPKSADPVGLGEDTTDHYATPPRARPVGGKCPQQPICTFAGQPVVGGTLGRQSLQPDYALLRAATPVSIMSEPMVLGHAPSSDEEQCYQCNSLRQATGVHQTTQTSGPI…	1131
chr3L:3157717-3157748+chr3L:3160174-3160493+chr3L:3160949-3161259+chr3L:3161332-3161463+chr3L:3162974-3165622+chr3L:3166207-3167693	+	Merged.10051.1	10820.7	424	3783	0.9434	MSTSMPSASTPKPALKRSMSQQNEPCPYCDRCFGMKAYDRHVEWCREKAILNRNVNNNQSISAAKERLQARIQYKAPQIRSKRALNREKYSGSLSCSGSTNSLAELDLHMPRHNSMSSSVSSDNGYSPDRYDPFLSARRQLEELFSPATSLIHTSSPSSTTSTSRLNQMSPNGGTANDKSASGNATKHTPHNSNFRRAYSLRMPRKVSRPMYVEKAKSNIQKGITDDGPVSPNFLKSSEYDELPIKSTFNALQMAEPKPKLRDSSTVRKNLKLEIRDPNNPAGGEIPLSKTDSLAVFLKYENELALSEKDMKDKSNSLSKRTSSLSAEVNQQKKQEVLSVAPSPVKANETITVDEEQQKHKKNVQAIEDETAKKQTQKLVPIKLEPINITYNSNNASEV…	1120
chr3R:52753875-52754284+chr3R:52754439-52754507+chr3R:52754586-52755132+chr3R:52774388-52777204+chr3R:52784838-52785025	+	Merged.17637.1	7530.31	811	3921	0.9328	MVNNVSYMGGSIGYLGGGTMNMDYSYVDHAIAPHYQLWKPPGAYYTRGEAPPPYEEAIAIAHAESLSSCTVSVATSTGRNFPIGVMQDADAVANITANTTNLISININGTGAGASVAEIGSTDSSIGAQSVATITNEDPPYLSGLSNNRVNGNGQIRLSSGGDRHDDDTNEDLSMTIYNFHSSNRLQQSETEGNDDGMIDGNVKVVSNHHCTGNKTISFSSGESDLCMNASCALNINAHHCNFSHRKTAMPIVNTNCGEASRTGVNVTAIKNENCSSMSMFHKSNRLPDGVDKLFDTTYQRNCQSTVVADNCGDENPHLTSTTESPVSQSFMHSVPVPAMFNDDMINDTKFRGSIESDVIKNRLIGKKYHRTIPRHFSVVDPIINPIKANSNVTASANI…	1037
chr3R:52753980-52754284+chr3R:52754439-52754507+chr3R:52754586-52754690+chr3R:52754848-52755132+chr3R:52774388-52777204+chr3R:52784838-52785025	+	Merged.17637.3	7530.31	549	3659	0.9328	MVNNVSYMGGSIGYLGGGTMNMDYSYVDHAIAPHYQLWKPPGAYYTRGEAPPPYEEAIAIAHAESLSSCTVSVATSTGRNFPIGVMQDADAVANITANTTNLISININGTGAGASVAEIGSTDSSIGAQSVATITNEDPPYLSGLSNNRVNGNGQIRLSSGGDRHDDDTNEDLSMTIYNFHSSNRLQQSETEGNDDGMIDGNVKVVSNHHCTGNKTISFSSGESDLCMNASCALNINAHHCNFSHRKTAMPIVNTNCGEASRTGVNVTAIKNENCSSMSMFHKSNRLPDGVDKLFDTTYQRNCQSTVVADNCGDENPHLTSTTESPVSQSFMHSVPVPAMFNDDMINDTKFRGSIESDVIKNRLIGKKYHRTIPRHFSVVDPIINPIKANSNVTASANI…	1037
chr3R:16970730-16970851+chr3R:16970974-16972988+chr3R:16973069-16973710+chr3R:16973774-16974130	-	Merged.14983.1	7119.87	144	3059	0.8689	MAYTTQKQFLSVAFLNEDPKLPSRKRSDAVLKSYSSCYDTRAWSLDVLKQSQFIGDVANRALTQAAKAPLHSFSGAELTKEILVRLDADNLADYILSLRDEVKKRNSSIEALEQTKADLTQKTEQLDEKLNALDEENRLLRAEIERIGACQEQQRQTNQFDEAELAEISQMIIDLRDYNENLEDEMQILRNQLQTAAASSVGDNQVTVEAENNFLKFKAKDYDRLEGELALFKAEYDSLTLQRRELAEELHRAQQYRLRAVELKQDLKEELHRREMCEEQIEMLVNMYEQQSVELNQLKRQVHTFDRSSQDRLFDESTEDHDGSQTTETLNVAQDDDAGIGLVETISFEKPAACPNCPENLKKIEDLKREIASLQAQTASQPQSISQDNADAQKQLMDL…	972
chr3R:52753930-52753993+chr3R:52754085-52754284+chr3R:52754439-52754507+chr3R:52754623-52754929+chr3R:52755000-52755132+chr3R:52774388-52777204+chr3R:52784838-52785025	+	Merged.17637.2	5710.03	813	3668	0.9269	MQDADAVANITANTTNLISININGTGAGASVAEIGSTDSSIGAQSVATITNEDPPYLSGLSNNRVNGNGQIRLSSGGDRHDDDTNEDLSMTIYNFHSSNRLQQSETEGNDDGMIDGNVKVVSNHHCTGNKTISFSSGESDLCMNASCALNINAHHCNFSHRKTAMPIVNTNCGEASRTGVNVTAIKNENCSSMSMFHKSNRLPDGVDKLFDTTYQRNCQSTVVADNCGDENPHLTSTTESPVSQSFMHSVPVPAMFNDDMINDTKFRGSIESDVIKNRLIGKKYHRTIPRHFSVVDPIINPIKANSNVTASANISTAEKKSSASSDSYTSVQQVHRMPEDTKDKQISQRMSTQVGSITNGHNVLLATGTTNNVPVNRKVCQCPVQHKALPGYQSIAPGM…	952
chr3R:28964588-28965256+chr3R:28965363-28965620+chr3R:28965818-28966111+chr3R:28966197-28966475+chr3R:28966652-28968704	+	Merged.15834.1	2031.12	674	3424	0.2315	MSKPSRYISSVWKHFERLGDRAKCQFCQNTFSFSTGSTANLKRHLARKHPTDPLQEMYAEVAESEPSSPPEETNGEQTWDDGIEGILIPKVECVMPQVETKPKPQQLVSSVWKHYDRDGSSAKCHHCPRVISYSHGSTSNLKKHLIRKHPDASLDPEPTPDDELAGEQGEDDPSSPWSEGIEGIVVPKKEQATPGGKTYADIWNHYDRDGTMATCHYCYRSIAFSAGSTSNLKKHLTRKHPMVTVQSRPAKKRQSLERKVKLPQSPRPLNDYFDEDSILPAVGLQPRNRPKPTSSVWNHFDRSGTTAKCRICLRVLTYAGTTSNLRKHILRQHPTLTLGKQEMTRIHHVTLPTPPQRPDSADDTERPSFTAKPFVSGSPDESSDSEQQQPALKPLTEAR…	917
chr3L:18254884-18256015+chr3L:18256646-18256780+chr3L:18256852-18257461+chr3L:18257582-18258847+chr3L:18258932-18260265+chr3L:18260357-18260646+chr3L:18260743-18260888+chr3L:18260983-18262096	-	Merged.11213.1	8822.97	633	3326	0.9275	MESGHSIRRLLLLITFVTLHHHRAVVVTAAAAVSVCSGLCTCTNQNFVTVDCALGASNRTEDTAAEPIVFDGQLQLPASATALHIKLLAGGQQQLIIRKEFFQPTNNINHLSIDGSQSRTGSSGTVVEFQEGALCNNQGQFPEILIANVGRVVMHRNISCRPHLLNITHVNDVLLKAEFLSVSEAELFIQDVNNLHIEPNAFSGSTSSRVEILRTTIESLPKLGVSFRLLSFSECNISEITSHALDANEIEHVEFVACRLTSLRTRAVTERLLTDSLIFRGCYIHSIERQFVNGSGLNNLVLDSNTIDDIAAGAFTFTGVNTLVVGNHIIRTGKEWLHPRDWVNVTIAGNSFGEFNGILLKDRKRTDRTDGVDCYFGNNTITNALPDSFTFGRTSCRVG…	898
chr3R:5678216-5681269	-	Merged.13966.1	3310.94	13	2610	0.6631	MGRLKLLKVCHSGLGVLLCLNLLCQVVVVHAEAIYNVTLTTDGTVPTTADAPKNQTESVLKDEASLSWVAEGSTPSWDSPGPPVNGTTADSSSTWDSTGSTPSWNVTEPPLNWTTPEWNSTFNPTGSTPTWNVTEPPLNWTTPDWNSTWNPTGSTPSWNVTEPPQNWTTPEWNSTFNPTGSTPSWNVTEPPQNWTTPDWNSTWNPTGSTPTWNVTESPQNWTTPDWNSTWNPTGSTPTWNVTEPPQNWTTPEWNSTWNPTGSTPTWNVTESPQNWTTPDWNSTFNPTGSTPTWNVTEPPQNWTTPDSSSTWNPTGSTPTWNVTESPQNWTTPEWNSTWNPTYSTPTWNVTEPPQNWTTPEWNSTWNPTGSTPSWNVTEPPQNWTTPEWNSTFNPTGSTP…	866
chr2L:2271115-2273301+chr2L:2277617-2277840+chr2L:2285868-2287417+chr2L:2287480-2288104+chr2L:2288233-2288395+chr2L:2288571-2288656	-	Merged.148.3	10225.4	236	2821	0.7047	MQVASLEMIHTHFGPASVDNYQPQTLYQQQQKRKQQEQQHQPSQQQQQKQQDQLHPQQEEQQQQEQQQQQEQQQQHEQQQQQQQQQKQQQQEEEHHHSQQQQQQQKQQEEEQQQNQQQQQHISTIICNPPPSIISTSNGTTMCVAKLMIGLDHAPPAFNVRSRVLGDGGTNLNYIRTETGAIVTLRGRGSLNLEPQTMQEAPEPLHLFIEHPLLDGLQNAKQLAKNLIETLQEELSFFQENTIPKANFRLMPQPSIVQTNQVAQMPPIIRTQHVTQPNGIIHQPPPTVLGPPLPSFVQHPPALQQSQPPPPQIIQQPPTIIQSHVPLQIHQQPSNVVISQIQTTAPQSQIPNVSNPPPGTQIRPIVQIKNTPAGTHLTQPPPSIQIQQAPPEAAQQIIV…	862
chr3R:15392654-15395400	+	Merged.15123.1	17562.6	128	2668	0.9782	MDDEEYERFEITDYDLANEFNPNRGRRRPTKNQQIYGVWADDDSENEGDEGSGGRRRGRMGGKQPKDYSAPIGFIAGGIQQSGKKPEKDRKPSDEDDDDEGDEANDARPRFGSKAAAANSSATSSESEDERRTPPQDMRSMAGFRSLGSGAPPKAQGGKHVGNWEQHTRGIGAKLLLQMGYQPGKGLGKDLQGISAPIEAHLRKGRGAIGAYGPEKKTVVADAKQKQKQDDTKALPAAGGKEEETRQWRKEGGKQSKSRYFFKSVEDVIEKGKKTATYAPFDKSSSKLAQVTVIDMTGPEKRVLSGYHALGQAKVADEELYELGGQAGGKPPPAKETIHFALPELLHNLNLMVEYCEQDIITIDKQKCEAKDREEQLLHEKQNLIRISELEKDYLHTLD…	847
chr3R:5678216-5679976+chr3R:5680058-5681269	-	Merged.13965.1	3040.63	13	2529	0.6612	MGRLKLLKVCHSGLGVLLCLNLLCQVVVVHAEAIYNVTLTTDGTVPTTADAPKNQTESVLKDEASLSWVAEGSTPSWDSPGPPVNGTTADSSSTWDSTGSTPSWNVTEPPLNWTTPEWNSTFNPTGSTPTWNVTEPPLNWTTPDWNSTWNPTGSTPSWNVTEPPQNWTTPEWNSTFNPTGSTPSWNVTEPPQNWTTPDWNSTWNPTGSTPTWNVTESPQNWTTPDWNSTWNPTGSTPTWNVTEPPQNWTTPEWNSTWNPTGSTPTWNVTESPQNWTTPDWNSTFNPTGSTPTWNVTEPPQNWTTPDSSSTWNPTGSTPTWNVTESPQNWTTPEWNSTWNPTYSTPTWNVTEPPQNWTTPEWNSTWNPTGSTPSWNVTEPPQNWTTPEWNSTFNPTGSTP…	839
chrUNKN:1406232-1409376	+	Merged.17727.1	866.616	490	2934	0	MQKRMRAGQDTVSSCLGSGAVRPLPGQCSGIVSDLFPEHPPCDWSQLRNAGIDEGATTVAGIAPVTDDELLLIASQMANRKAPGLDGIPNAAVKTAIIMFPEVFRVLYQDCLNRATFPAQWKRQRLVLLPKQGKPPGESSSYRPLCMLDALGKVLERLILNRLNEHLEEPSSPRLSDRQFGFRRGRSTVSAIQRVVEAGRTAMSFGRTNGRDNRFLLVVALDVKNAFNTASWQSIASALQAKGVPIVLQRMLRSYFEDRMLYFDTSEGPVVRHVTAGVPQGSILGPTLWNIMYDGVLDVPLPPDVEVIGYADDLALLVPATTTNEVRVKAEEAVDQVQRWMQQHGLELAPAKTEAVLISSKKTPPQVTFRVGDVEVKSSRSIRYLGVQLQDHLKWRDHV…	815
chr3L:7427810-7433115	+	Merged.10248.1	427.711	92	2407	0	MFEDIVAKGSDSDAMKLHHLDKALVGDASGWITVKMIQDNNFEQTWKQLKSQFENPRVIVDTHLAGLLDLKPVLKGNHKELLELLKTVQRHVGGLEYQDIKVDKLSGLLLTKIITSRLDEQTVRLWERTQEHGRLPDFNQTLKFLQSECQVLERFQSRPQATSVNQGSSKPSSSKSTSQRVHAAAPTTTSQLCLFCNRAHRHHECPTFKQFTLALRNAKVKELKLCYNCLRPGHRSNNCSSNRTCIKCQRKHHTLLHEEPPELPDTQTQMASPIQSMQFEQQAQASNHPTSNAAVPYSRPLEQRTAMLMTALVNLRDESNRTIPCRALLDCGSQVSFISKAMADRLLTRRIPTLVPITGVGTVKTCAREKVVVNIESRYSTFSTTAECLVIPKVTGIIP…	772
chr3L:16369267-16372689+chr3L:16373044-16373543	-	Merged.10988.1	11141.6	353	2623	0.9542	MALREGLGSRSTSSSLRLEEGSAGRRTNFSSFSSSFDEFGPPYADLPMEILVKIFTYLTPSDRREASQTCRRWCEASHHTAFLENFWLVLHRQPFDANGPPVRDLLQSFRHFPNVHLSEVDFERIGNFFTHFGPHIRRIVLRACEIQERDLTAILRRLPALRALTIESCRDLFMCVRLFEDAAEREELRQTLSNVTDLSLTHNQYLSDAILHRMVEIMPSLRALALAGCHISFHKGLYRKFYPGDGKQPSESVLTFHYVSQLIEQRKGSLRALDFGETLVDDNALEVLAGMSPALCLERLELNRCEQLSSRGLGTLITAQAAHLQHLNLSKTFRLTDSCLLQICRELRGLRVLKMRECRALSNQGVRELVQLPALEVLDISYCEDVNGAGLLEGIASRP…	757
chr2L:37470052-37478426+chr2L:37480922-37481575+chr2L:37490866-37491056+chr2L:37610217-37611477+chr2L:37614754-37616282	-	Merged.2831.2	2983.27	2354	4585	0.4607	MRQYLRNHLNASRYGKAPRKRSHLHVDAVDVEFYRRFKEFNTSQAVLDGVAGLGSYPLGPTPNGSVGIGTDTADRDGPAEPLPSVVNVTPVPVASSSVAPPATTGQRDYSVLMDDPRGYITVSSSFPLRPGKTSTTWNSTFAQQRGYIYWLVSFSVLCALVLGLFGVFRCLRATTTGTRATAEALTLPIQFLTDDLAPLDANLNHLPVPMLSVQSPGCAGMERLGVPARGSIGSPPLRNERAGFHHQQQSQQQQQQQQQQQQQSQQTPQQQQQQQQSAQQQQQSQQNHHRHHHHHHNHHHHPHQYHQQTAVASSGHSNLRFSSSDLILSSTTSSNFRSNNHNQSYLFIPHQSNNVGGGGGGGSSSGSSSINYKTHYSNSSYGGSSIGSSASSSNPVTTG…	744
chr3R:22790793-22793686	-	Merged.15492.1	294.646	423	2585	0	MFNPEGDAEMDEQRRLSLNGARALNPGFVQPTQSAPMQPAQPPSQNPVASSAQAGLAMNGSETGMFLQMLNLMQQQMQQQQQQLSQQQQMMAHMMQQTPHTTAQPQQQAQQAQQYAQQPAAPRNPELIMDALAGSINEFRFEAESGVTFPAWYARYEDLFVQDASRLEDSAKVRLLIRKLGTAEHARYCNFILPRVPRDLTFDDTVSKLKALFGSAESLLSKRYKCLQIVKAHNEDLMTFACRVNRACVDFQFSAMTEEQFKCLMLVCGLREEGDAEIRTRLLARIEDKADLTLEQLSAEAQRITSLKVDSAMIATEGNERVFAMRGDYKQRYAQQTQRSFSKQQHPQQADRSAPAAKPPGPCWLCGDHHWIRDCSYRSHKCEDCGKYGHREGHCNTAG…	721
chr3L:38979713-38980440+chr3L:38980497-38980763+chr3L:38980828-38982314+chr3L:38982387-38982501+chr3L:38982573-38982973	-	Merged.13026.5	9366.84	353	2506	0.9797	MSNEIVYKRRKSVVIQRTKKRTSSNDDAFDRRYKAAVKAYHNYMEGLNLILKEKEAKICKILRKRSTPLWFQELTDEQCAICDQLLDAIADDTDERTFHRTSALLRKLGVYPICPNRVLRTSLILCNGNDLSFIWLLLELHYIRSPGQDNNSPRAKDYTINERLLLSAIAHLDMMTTLRGLEKVLPPKKPTRPTSVAASVAETSHRKSPFPRTKSPYLQRQKVFVTGFTVPVKIQPHRDEFLGRYAKYRDPEHIIRNEESRWFTRCGGSRRNLYSSEYYLSADDSQYMCSSSNCSINSAGAVVMDLLNDHIRNMVARVECCQMLCPKHHQLDEQGAKVLEILQRNTSAKQVLMQAVRAQCVQWADEEQQNDAKRQVESLLKRLADEAVTMAILEPTSDC…	718
chr3L:11739645-11744019+chr3L:11744091-11745760+chr3L:11745844-11746244+chr3L:11746420-11746756	-	Merged.10596.1	5393.94	311	2449	0.6182	MASKLAKLEQDTITNSLEIVHHKVRLLMEVWKMFFDEICYLDYLTSLPSSIEQFLGEIYCLTMNFCVRKTQRIRELQTKMFELRRVLSVGSDDPDDDWERGHMSLDRKLTQLQQRINTLTQQLNERKLLMEEYTREEIQLLSDLGEAAPPHEPLCANPDTGVLPDAQKMAQFADYLSRLRAEKVKRIVTRDKLQSEIRKKAQLLDWVPRKDRHRQLINEQTLIPSLSNLNELQHLDFVLSGLLERKQQQEQQQQQQQTQQNAKPLPAKKGKKQQQHQQQEGQKIEQNKEENPLPADGKERDQAQQKQQQQPPLPSATATNHATASNSGTPSPPPPPPSPASEVDLSAAGTSTTTPGGTTASSTASATAATGLFEQTIETYMRVEAVLGRPADRDKIIEE…	713
chr2L:8915963-8918998	+	Merged.404.1	2137.69	419	2557	0.8168	MISITRGIQTCPPQTSNRYCQVSVTRIPKPTTSTFAQTDDNDPAATRSPQKPIACSEIACQTDVPPRTETTAVTTQTISFEKERSPSPLVQREDAACQADVPMEVAATVVSNEAVEEQQPPLGQEYDSDNSEPIAESISAILNNIAEQYGIELQSSTEKKKKKKKAQKDAKQKEIDQIEKRLVNKTYKAIASKVDEKLSTILAKQVEEYGRKTVASRQRLVRWTKNFIRQQHRNRTTAAGATGGGGRKVILVRKIVRPPKRLPLEEVAVQCDAAELATTARTTVGTQWQRQKPMVTKKKPVSAKKNEPSKVLLKQYTTSTDSKTRSAGAAGGARRQSMRQTKLSSYAKEQTDRKDIQGRQPPERKQQGERSTKSSKLATAEPVPAPSTTTKNKKASTPP…	713
chr2R:39810840-39812607+chr2R:39814043-39814332+chr2R:39814489-39814719+chr2R:39814863-39815006+chr2R:39815178-39815327+chr2R:39815549-39815687+chr2R:39815927-39816156+chr2R:39816328-39816447+chr2R:39822744-39822977+chr2R:39824124-39824153	-	Merged.7885.2	6179.84	203	2305	0.9173	MLHVIIGFIVIVQQAAGDDLGLLSSTLRAFRTICCDDELLTLSCPIGTSISVELVQYGAKESNDTLQCAYSELDSSYYVPEPTPPALSTIDFSVPVPVNATTVTPTATMASTELATNDTLTTVERPKDKCTPLYVLQYSILQTVVEACQKKRRCRIQATPKNFATAPCPGIHRMVEVNHKCRPFEFRSLVSCEKDIVRLTCGQYTRIAIYSATYGRTAYESSHCSQTAASKEQTCLSEHTSLTLTEICQGRRKCTVAVESSTFGNPCPENIRVYLKVIYACVSRNVFRERYITPLEDDEQDERPYESNELYDEELTPAPNQIEGSAIGKGVGTNHNKYAGSSGESAVKAENIVTFNKDAGTDSSAGSDYSSLLDDGHLLIVSVAVLFFCCVCLSFGALV…	701
chr2R:39810840-39812607+chr2R:39814043-39814332+chr2R:39814489-39814719+chr2R:39814863-39815006+chr2R:39815178-39815327+chr2R:39815549-39815687+chr2R:39815927-39816156+chr2R:39816328-39816447+chr2R:39822744-39823390+chr2R:39824124-39824166	-	Merged.7885.4	6179.84	629	2731	0.9173	MLHVIIGFIVIVQQAAGDDLGLLSSTLRAFRTICCDDELLTLSCPIGTSISVELVQYGAKESNDTLQCAYSELDSSYYVPEPTPPALSTIDFSVPVPVNATTVTPTATMASTELATNDTLTTVERPKDKCTPLYVLQYSILQTVVEACQKKRRCRIQATPKNFATAPCPGIHRMVEVNHKCRPFEFRSLVSCEKDIVRLTCGQYTRIAIYSATYGRTAYESSHCSQTAASKEQTCLSEHTSLTLTEICQGRRKCTVAVESSTFGNPCPENIRVYLKVIYACVSRNVFRERYITPLEDDEQDERPYESNELYDEELTPAPNQIEGSAIGKGVGTNHNKYAGSSGESAVKAENIVTFNKDAGTDSSAGSDYSSLLDDGHLLIVSVAVLFFCCVCLSFGALV…	701
chr2R:39810840-39812607+chr2R:39814043-39814332+chr2R:39814489-39814719+chr2R:39814863-39815006+chr2R:39815178-39815327+chr2R:39815549-39815687+chr2R:39815927-39816156+chr2R:39816328-39816447+chr2R:39822744-39824166	-	Merged.7885.3	6179.84	1362	3464	0.9173	MLHVIIGFIVIVQQAAGDDLGLLSSTLRAFRTICCDDELLTLSCPIGTSISVELVQYGAKESNDTLQCAYSELDSSYYVPEPTPPALSTIDFSVPVPVNATTVTPTATMASTELATNDTLTTVERPKDKCTPLYVLQYSILQTVVEACQKKRRCRIQATPKNFATAPCPGIHRMVEVNHKCRPFEFRSLVSCEKDIVRLTCGQYTRIAIYSATYGRTAYESSHCSQTAASKEQTCLSEHTSLTLTEICQGRRKCTVAVESSTFGNPCPENIRVYLKVIYACVSRNVFRERYITPLEDDEQDERPYESNELYDEELTPAPNQIEGSAIGKGVGTNHNKYAGSSGESAVKAENIVTFNKDAGTDSSAGSDYSSLLDDGHLLIVSVAVLFFCCVCLSFGALV…	701
chr3L:39625951-39627128+chr3L:39627200-39628060+chr3L:39628124-39628854	-	Merged.13069.1	996.68	207	2249	0.1819	MYLDEGLRLNLDEKRICGQFAAETTGDCAALKSGAALQELREQRFVLRGFDLFGRDCESTVPTVYINLFAYLDWILYNMRFNEVDLDAKDSSLEAKWAIRQKEHEKLLLFDMSTCGIIKMAQRVSSVVTYNPWIGSLEGLENVSTSPPRVLGKVILISERYALAPAQLFSIPQEWRSVILGYHDRVFELSCEIKGCDPPYQKADIKKVYIHPDFNEQSLHQNNIALIELMEPANTTKPLISPICLPLMQEFRNSTPLELKLATELSESRKVKRLSPANCQAQLIHEGAFLPVQELPVCADDLESDAGMRFSGHTGSALQGSIDFNDRKHYFLYGLSLLMRSSRPKTPDLPYLLTDVSQHLDWILENMKVNNTDNGPSPTKEFALMHRLPVRNIAKRRLF…	681
chr2L:37652659-37656407	-	Merged.2822.1	10041.1	284	2299	0.9388	MRQLLLICALACAVGGVLSASLTRVGRENEQAAEQVAVVPQAEDVKVAEPAELKRAEIPVAVEEAAAPVEKTVEPVESERLAEPVADVAEPVAVVADAVADAAVPEAAVVQAVEEAVVAAEQQQAKLAVEEAAPAVAEQEPAAVESLRTVETVPEVAEPVVAVVENAAAPVEESVQVVEPVESLRSVAPVAEVAEPVAVVVAEEEKKPEVEVPAVPAVKTVAEVILDKAEEKVVAVEEPAAVKETEVAPVESLKSVEPVVEVAEPVAVVVPIAEVAEKQVAVEQVVPQLKSVLPVVAVEESVKVVPEVVVAEEKPAVAAVEQEVAPVESLRTVAVPEVAEAVEKVVPEVVAVVEPVEEKVVAPVESLRSVAPVVPVEEPAAVDVVAVAAEEKVVEAVEE…	672
chr3R:23689879-23692087	-	Merged.15470.1	192.198	3	2015	0.0004	MSRRVQSVESVNCVQNREDTGTQPDDEREDEGEVAQADFEDEEEVVDADVHDDSDFFQTAVRALTPKRPQRVYTFRDVEDSIETFGAEDGHDVKNWLSHLESVSRSAGWDDEQMLIMCRKKMTGTARKFINSLRHVGSYAKLKRELIAEFAPFVRSSDVHRILATRKKGTAETMREYIYDMQRIAVQIDLDEPSLCEYIVNGVTNDDFYKSLLYEAQTICDLKTKLQNYEKVLKARNKRVTDNEAKRASLPSKEDKRAEQRCYVCGNKGHLARACTKAQGGPKCFVCQAFGHKASECAQNKDMVVEEINVVEETVATIEIVLNKKVVNALFDSGSKRNLMTEACHKKIGGRKLSDAAMCFRGFGGLKTKALGVFSSDVEIDNNVFKEVHFFVVPNKSVS…	671
chr3L:27096899-27097106+chr3L:27097174-27099429	+	Merged.11834.1	5204.45	40	2049	0.619	MSTLDANLEPKTTLYDSKVCRLCGEKNDNGRPLFRDCDANDECEVSKLINQYLPVKVHNDGVLPRWICPGCHIQLESTAQFFEMIQKGQRTIESMRAKEEQSVAATRAMSVRTDDVSQLCDIMDPEKWNELFEKPGMTDKEGLLGPLELFELEDLFKPLETAPKPPVPTLPEEPPAPEQVESVTVVPEPQPPTTGETGGERDRTEAKDWIVKSEVTGESSTGRGQVIGFVHHNHSKTDIGNLVLVEDATGKKKISAKFVCDICSESFAREPRYLKHRKTHTILFECSVCLLKFGSNGKLLVHQQQTLHIGKGMVEGLQLPDEAGGGKRRGETAAKEAATSEHQSEVPAQGGDNVYACDSCDNTFAGLNSVLQHEESVHAHENHSFVCIECGKAFREKNL…	670
chr2L:45750297-45752621+chr2L:45773354-45774026+chr2L:45774694-45774942+chr2L:45778330-45778423+chr2L:45780037-45780086+chr2L:45788396-45788493+chr2L:45791049-45791238+chr2L:45791870-45792546+chr2L:45792774-45792852	-	Merged.4052.1	293.315	357	2315	0.6909	MTKRPVWRHPAAGPVAPFPRPQQPAHASEQQKFVRSCCPSRRPDTSARPGRARVDCRWDAQGGKHTPTPLPTLPPTGEMSAGPIREGRGDADNVNHRDGIGQTSVECQDRQPPSWSGMLSQAHPLPAVSGQRKDGQPAGECDEFTDCSSVDNNNGLHGEDEASNRKADSKLFQFHPLRTVQFLCLELTNKLRALGPEHRSLYKIGKELSIVVRFLSHQQQTDPPEATVKAHPQDGTDRMQDKPECPNCQLLQRNWQDDRDRHAQESAQLTEQINYLQTQLRTVPRPQDVGELVREQYRRMESDITKLKLAVDEKNVELVLINDLKRNLKEALARAKRTEQERAELEKRLLEAQMENKRLELFLDTQANNFRKVKSELSHIHQLSSRQIQYLDEPIDSLV…	653
chrUNKN:3853425-3856520+chrUNKN:3856590-3856853	-	Merged.17836.2	5920.22	45	1928	0.9101	MTSAESIERRRPFHRRGSTTTTSYPLTIDNEGSESNFKLRGKDPFPAKDSTPVTKIIGDSSSGNFKLEGNKLTSFSEYTFGSSKQTYSGPDGNISDGSISDEDKNLSSYKNHKKISLLPTTNASSKDRKPNSGAFDFLNGDFVKPKVTAGKAHMLEATSIAAQVGKTKTSSAISSKFSISHPSPSSNKASVKLAHLDDSAEYEVYASLDHSSGKTKFGTSPTSSATTGSYSFEGNIKKVPLKYEEGVTGGVAGNGRQKSKLSTDTFGSGSLVSASNFHSSLGSFDSDNYSTGKKQQQSISNSPINKYNFAEPPSLVKSTLNTLKHFGAGLIGNDKGAVRVRYDLENKDNYKIGSNFGKGRYETDENYENSEEPAHSKGKFSGSAGSVSVGAVELRSKFA…	628
chr3L:39631345-39632094+chr3L:39632161-39633027+chr3L:39633107-39633626	-	Merged.13066.4	1815.95	185	2056	0.3074	MLYNMRYNEAVNEDEQELIANATLAKWKERQQAAGSEKLKLFNMESCGQDVVFETKILNRVINTMIVMPWIGTLKSVDNPSKGMRVSDGFVVLINERYALTAANVFRPDVQWRSITLKHTLFSIDEKSCKFGPCSPLSFSAEIKYVTIHPQYNGTLNVHNIALIELVEPANVTEGLISPICMPLTEEFRNSTPLELLVPSSFFNQHSTQLEPLDLLNCQERFAQLSANVTLNSRSRCAVALDTDAAEPAALYAGTPLQTLLRVGSKKRYFLSGINSFMHLVNYLNPNSPYLFTDTNAYLDWILENMQLNGSVPTETSSNVKRVDPPPTQNISRRRLFNFKTCGAYTKGSSANATYETEPWHGFVHNWDPVFNSTSFIQCSVVLVSEWYTIGVASCLNPD…	624
chr3L:23476734-23478068+chr3L:23478138-23479136+chr3L:23479205-23479388	-	Merged.11439.1	5599.34	64	1905	0.9082	MEQNTADCSEPSSKKRRKDDSDTLNQTECGIDHINRLPYEIFCKIFQHLYLEDQLPCALVCKRWYAILRSEPFQERMSFNFSHCFGLPIASHHLQYMASAFHCVFDDCGSDPVPANQAKVLEMVRKATAANDEPGPSTRPTPASAAGLLTPEQLLFSGELPLKSLHIKASFDRMRRFLADRLKNMQNLQHLTLTVLAEVAGDELPEKAPRWVIEHGTLPSLTWQLFANTNGYELKLPALERYTVDVANDFDLHYLMEYSEQLVELTVWFYFERAMEQTLTRPFPRLRKLLMKRFDKGPLSPEPNTRGDDLAADRFAQSAPLLEDLTIDSSTVAYRIFRAVCLHNAGTLTRLTLSDVIFPRALFVLILELKNLEFLRLDECILEEGSRLRHVDLPKLQQL…	614
chr3L:25001366-25004321+chr3L:25004614-25004877+chr3L:25006345-25006520+chr3L:25006644-25006842+chr3L:25006921-25007889+chr3L:25008016-25008463+chr3L:25023176-25023551	-	Merged.11673.2	3433.33	406	2232	0.422	MTTLLPTSQSTGVETYEDMFKEITRKLYGDESAHGLYPHNTQVAQLAPGAPSAPPDGGERSFTTLTQIGYETTTTNQPSASSSAASQQQQQQQQQQQQQQQQEHLTTAFGLAALMQNGFPPPGTMLNPVNFPGASKTPSNISIPSTDDRWQSHQPGDDHPWNGGKHSSPSGYGGSKAYKKPKTEPHDATGASPTGLNIPSTVDRTAGKGAGYAAAAAATSPTGVIKRYSCTSCPYTTDRRDLFTRHENIHKDEKPFQCYACLKPFNRADHVKKHFLRMHRELEYDIAKTRRHPPGGGTGGGKGGTYYAASSQTGGAPTATSSSSSSSSSSSGGGGNATTAMTLAQMQLNIPSGSFSNAPSLVVPSHTLDSGSAHLNGSHQAQLLQLHSHHQQQQLQQQQ…	609
chr3L:36273282-36275095+chr3L:36275452-36277058+chr3L:36277180-36277448	+	Merged.12752.1	2501.31	1078	2901	0.6121	MDFYGKGNFGSIDEMRIIIRNGLEHLLELGERKWTMEMILNTSLVLAIGVAQIAIGAIMEVYSVGLMTHAASSLISEGVNDIMYAVDAAVSGNFSWQDYANYKWKSVAFSICTAGVGMYVSKGVKLSRIGLKIVGPSLEYVGKRVAGKQLIKEIGSRTVVKEIAKRVALKTAKGVSFALANTAKDMIVADYLQTRLNSVASDILSGIRKAVESHIVAQTLQKAYDQLG????????DQLGENDAKALVDDLTNAYLVEQTMTDTFELSAKEIANSVIKGIKKGFKKKHTNSSNFISMLALVPDVFDNSLQIVEILSQTNKLLDYINAEMVLKLSKIELKTPAKETQVNLLNGKDFERFQTEVIGQWENILNKHVGKLIAQHVVQPVLKFGVQLALSYVA…	608
chr2L:37653213-37654338+chr2L:37654534-37656407	-	Merged.2823.1	8947.93	284	2104	0.938	MRQLLLICALACAVGGVLSASLTRVGRENEQAAEQVAVVPQAEDVKVAEPAELKRAEIPVAVEEAAAPVEKTVEPVESERLAEPVADVAEPVAVVADAVADAAVPEAAVVQAVEEAVVAAEQQQAKLAVEEAAPAVAEQEPAAVESLRTVETVPEVAEPVVAVVENAAAPVEESVQVVEPVESLRSVAPVAEVAEPVAVVVAEEEKKPEVEVPAVPAVKTVAEVILDKAEEKVVAVEEPAAVKETEVAPVESLKSVEPVVEVAEPVAVVVPIAEVAEKQVAVEQVVPQLKSVLPVVAVEESVKVVPEVVVAEEKPAVAAVEQEVAPVESLRTVAVPEVAEAVEKVVPEVVAVVEPVEEKVVAPVESLRSVAPVVPVEEPAAVDVVAVAAEEKVVEAVEE…	607
chr3L:31360378-31363269	-	Merged.13281.1	3843.01	196	1983	0.9386	MASSAPSSVIASTDSYPIHFRSFTVVGEDDEIPGTESEHSFADESENNIRSRPTELPKLKWDKEQFDVRRPYERKNYERPYRDLPGHLAGFEGLNVPVRKCTVPSAFARRTPIEEVFHKRNIKSVCPPERSRTLERCVEDVIVADNVSSTAASVAEQVDDVEQLAEGRIVSKECCKTFFRARRALLRSELFQEYFNREPAPERAQESDESEDELDDLPDELEQLDGSVDREIPETAVPRRVRSTSIGSYQPPAITHKDDKVSVIEAQEQFLERMRVRYLEKFDRVKQQLDAVERERHKPPEPFDAEKYEAEYPKPDIRNEAKAHFRETLRQRVEELNRLQQRTVRKYPTSVKQFAAYKAHIMEDRRRLRDEALLVEDYFRNANTPKELPEAKLEVRRYR…	596
chr2L:36135982-36140321	-	Merged.3109.1	199.509	2398	4137	0	MSATEQRYPVIDKEALAIVWAVKKFFNYLYARKFTLVTDHKPLTQILHPEKSLPTLCISRMANYADYLAHFNFDVVYRSTNENKNADYCSRIPSPSTQSSVNSLSLRRGGNEDQDDFEDFVLNQIQQLPIKADQIARETRKDEHLGKILKDLEMGRNLSQIGYKAPEAKYTMVANCLLFEHRVVIPDIFRPAILQDLHAAHIGVVRMKSLARSYVYWPGIDKDIEQLAKSCHECAQTVSAPPKFNQHHWEYPSNPWERVHVDYAGPVAGAMLLIIVDAYSKWVEVKVTHSTTTEATIKILDELFASYGAPLTVVTDNGTQFTAAEFTTFLQRSGVKFHKRSAPYHPATNGQAERYVQTVKRALKAMHSSSTTLQANLNEFLLQYRKVPHSETGEAPAKL…	580
chr2L:2103174-2104029+chr2L:2104125-2104271+chr2L:2104330-2105337	-	Merged.2572.1	5896.84	224	1960	0.7473	MRLTFTLILLGICIPLQAKPQLLGGGGGLLGTGVGGSTGLLGTGVLSSGTTSGLLGTGLGATTGVLGSGILGTGTTSGLLGTGLGATTGVLGTGLLGTGTTSGLLGTGLGATSGVLGTGLLGTGTTSGLLGTGILGTGTTSGLLGTGIGATSGLLGTGILSGGATTTTAAVTTTTAAATTTAVPTTTTAVPTTTTAVPTTTTAAATTTVTATTTTTTTTIAPATTTNAPTTTTIAPATTTNAPTTTVTSAPTGTVTFNINGNIITINANDQATIDAINAVLAASSTTTAMSTTTTAAPSFGSTVSFNIGGSIITVDAADTATIAAIIQSLNSGSTSSTAISTTSVFPVTATTTTTVVTPVTTTSTVSALATTTTLGSSATSTTSSTSAPNSGSNSISII…	579
chr2R:45785658-45787589+chr2R:45787640-45789628	-	Merged.8446.1	203.733	308	1999	0.0001	MDSSSMMQILKLMQQQMAQQQNILAQLMQQQGSGQSSSTTPEQILDSLCSHIKEFKYDAEAGTTFAAWYNRYEDLFERDAARLSDEAKVRLLMRKLGTLEHDRYVNFILPKFSRDFSLPETVAKLTDLFGTKESLLHRRFKCLNTVKGKTEDYLAYACRVNRGVVNFELGKLTEEQLKCLVFVCGLKDDKDVEIRQRLLVRIEERPETTLEHITTECQRIINLRHDSAMIERENTEQVYAVKHKETQFQHYRSNLPYDSKPPSRSCWLCGGLHWSRDCTYRTHKCTDCGRIGHKEGFCKTYNNYRRNYNQANFNRQQANTRTVSVNVHSVQERRKYVPLSINGIHLRLQLDTASDISVIGKNTWKLIGAPPLSPPTVDAKTASGAVLHIIGEFSANITI…	564
chr3L:21433671-21439025	+	Merged.11346.1	4850.87	2896	4554	0.6302	MAEAQRLIGISLAKIAQSRVCRGGVSLHKNLLVATVLQKARYIFMEEAYHIVHGHYLQQQQQQQHHHQQLMQEQQNAAYLLAGHCDGSPAEDGGCDDDCSNNNNNNNSKCSSGLEEEEEKQQQQQQQQQLLAARCSPVEELVDPVEEEEDGATTTLSYDCDTTNTTTTTTTTILPTTIGSLGPLEPLNMCRNNGSPSAAAPAGDTHEQPDEEEEEEEKQTSTCQDVAAHLFLLPALAPWIGAPEDNKENIGSSFSFLPAAASPFHYHHDEEEEEQEEDDEEEEEEENTCQDLSCHRRKQEAADHQPELARKQLESAVRSKGALRYFDLDDRRTARHERRRRRHRTEGDDEQQAFPSVPAKRRRSSDWDRSAVELPDQQSTNDDRIHPIPLLSAKRLKTI…	553
chr2L:24403588-24407546+chr2L:24407621-24409167	-	Merged.1771.1	5458.48	617	2242	0.9583	MVLESGANGGSSFPVQVMKCILVLMYRCPIASIPDRKTILQAVRSLLDWCKTSPTLYGQCGISALVRTVISSTKVLQDDVTIATELTVLAHHLLDVFLSPQSTAVHPVEVLLRLAYEQIFARLVTERCDVRCFELLLFVLYNLLKRDIYLHLKLGIVRTLADAAGGGTRRLVRLLCAAEHLRNEVLLRKTKTVLTLVLAHSLFRYEPVKRARHFKAFLALIETMINAIDLDMLAKARFLCLSIPRARLSIESICFVFAVRHLDLLEGGAGGGCNVELDYVYNLIASVNIIYYKRWKIPSFLVKHVIDGLSRFSNTRTFEKNVTEPRKKLQAILAGAAAHVYDGKRAQAIFGRLPATLHRIQWLQLQPDDFGAQLIFHQQLAILQERSVLSGDETRTSIL…	542
chr2L:37470052-37478426+chr2L:37480922-37481575+chr2L:37490866-37491056+chr2L:37512298-37512391	-	Merged.2831.1	1459.17	318	1889	0.2647	MERLGVPARGSIGSPPLRNERAGFHHQQQSQQQQQQQQQQQQQSQQTPQQQQQQQQSAQQQQQSQQNHHRHHHHHHNHHHHPHQYHQQTAVASSGHSNLRFSSSDLILSSTTSSNFRSNNHNQSYLFIPHQSNNVGGGGGGGSSSGSSSINYKTHYSNSSYGGSSIGSSASSSNPVTTGFPHCIYHVPLPDGEFGPDRDLRIRTPCQQSEIPRTYVKAPPNKTVRDVPVQYQSTGGITTHGTTTTATMTGTGGSSSLASSMVDVGSYYGSAKTIAGRPAGDGGRLAAATPGPSLGGGTTNSATCQQKSVDKLQKIFRFLPGKATKSSTSSSSSSSSSSTSSSSSSASSTSSSCGGGMKHASNINNNHQGAGTGVLPGSSHTSSTASLNNNNNVGGGGGG…	524
chr3R:6397745-6397938+chr3R:6398033-6399328+chr3R:6399420-6399638	+	Merged.14192.1	7594.02	137	1681	0.9897	MGVWSACTVLLIPLLCGLSHGSPDLGLDISIDFVTSNNPNIQSAAGMVSFTTSDLQGAIGGYQLAKLNGATNLIVSGEALISLVGNITVNVNDVLRNISFVSSNKQTAPSCMFGSMNATMDRAFASLDQASTLIKSIQTSTSSQNTGALTSWVMMIQTAMTDISTYLDQLYKGVAAVLASGQPLTQSTIQANINQAVLFNLAGAISVVTTAEKGLTTTVRAIRSSFEQSGNILNSYSNDLNNALNSVNNTQRDYYNQVVGRISSYQGKISWEFGWGVTDIKNTLSRVNSFVFDQDTSKAAQQLNISIGVTNTAIQSNSVIIQSSMQSQMTQIFTGAESFIQTNVKALVPVFDKSLFGLAATMSGGGAFASNCNFKYGGAITNLENNMRDGLQKCFNDYA…	515
chrUNKN:1159783-1161639+chrUNKN:1163592-1164469	-	Merged.17730.1	5205.38	869	2413	0.8985	MVKLFSLLLAGGVLLGVTLANETNKLQSQPAVQSEQLLRNKRGLLSALFGAGTEPTSVQPAEVLPIYGDPAKPPLHMLYGHSTGLHGGPAYPPYPVMFLPGPPAAVGEQNPYLPMLAYGGVASAPLQPVTGDTNHLATLVGWPEPTAFPPLAPSTEAPIIAAPVTEDPKQQQTTPVDQSLAKSAYLMKLNLSPADERELKRLAKLLGVTDFEHLPPFEDVKALLGTSTSAETIKAIKEYASTPDGLELIKDYVMSYQPAKRISLGKEPYEGNEVAPEASDSAKPTDGAGSSLGSGFLAQLRRLKSLLTFGYFDSNNETPAEAPVEDVTPEVLSEAPFTPNEYPGFEVRDVRGSAAPVPVAHYLIPVRTLPRHSSPTELKYASALPFPYAVHYPSVVPQL…	515
chr3R:5678216-5679490+chr3R:5680058-5680084+chr3R:5680166-5680300+chr3R:5680706-5681269	-	Merged.13965.2	1098.93	13	1557	0.6587	MGRLKLLKVCHSGLGVLLCLNLLCQVVVVHAEAIYNVTLTTDGTVPTTADAPKNQTESVLKDEASLSWVAEGSTPSWDSPGPPVNGTTADSSSTWDSTGSTPSWNVTEPPLNWTTPEWNSTFNPTGSTPTWNVTEPPLNWTTPDWNSTWNPTGSTPSWNVTEPPQNWTTPEWNSTFNPTGSTPSWNVTESPQNWTTPEWNSTWNPTYSTPTWNVTEPPQNWTTPEWNSTFNPTGSTPSWNVTESPQNWTTPEWNSTFNPTGSTPMWNVTESPQNWTTPEWNSTVNPTGSTPTWNVTEPPQNWTTPEWNSTFNPTGSTPAWNVTEPPQNWTTPEWNSTWNPTGSTPTWNVTESPQNWTTPEWNSTFNPTSLTPAWNVTEPPQNWTTPAQNWTTPSQNWTT…	515
chr2L:26895942-26899828+chr2L:26901500-26902412	-	Merged.1857.1	6065.77	847	2385	0.7607	MENGSDDRVYAAEKIMKKRIRAGKAEYHVKWKGWSQRHNTWEPEENILDQRLIEIFEKSVRGSSTPKRKKKAIIEDSDDDELPSSTMSPTPEPELPKKEERKEAKKDRDDKHQLLQQQQHHHHHHHHHHHHQGGAKKEKDVANISNSSLNSGADGSKRNSSSISPSHHHGGGSSSTKVEKSSPHLATGAADPSLVAGGAGGVTGTVGMQPLPSLKISISADRSAELVGNDHDTNSNSSDDQPLSHKDVIGTKRKAEVLSKGGKVGVTIKTSSPGDESPSSSTLLKAQRLEVSPLSGVGGPAVAGGSTVAPISTTFGKLDMKAAAPLSPDTPASRPESNIPPPAEPNAQLPGGAAAVVVAAGGLPAGREEGNPLEGQVAGQQAQQHQQQPGAAANGGDAF…	513
chr3R:6156052-6156382+chr3R:6156465-6157724+chr3R:6157801-6158387+chr3R:6158466-6159623+chr3R:6159690-6160955+chr3R:6161026-6161188	+	Merged.17335.1	6075.52	268	1791	0.8244	MLHPRRSCAFKAILFCWLFLGVGRADPLPDFAINAVISGSSTVSSIALETKAFFVDVAGPTVLLQSGYTRIERALAALTSIAGQLSTTGVTLTQAISTMSLNKNGPIATYFDPISAAITKLQRLITTDLTGQLTNLTAEIDHYVKDNFLDSFKALGPTLVTLSQAVTNLRTAVTSARAASGTAVTVSPNDVKKFVTTRVISDITNGVRLLRTNVPILVYIVKSTLSSFQSADQYLVGLVQEAMQREQDVIALGVSNTADVNASVTTVTESLTTELNGPYSKLTQLYRTKLQVTVEANATFKAMVDGWLNDTAPLFDNVDVGGKLETIYSTYVQQVLALDDDLAAFYGSSMCSLVYHLLQSLIENGPYAQFCFSKYGQKVFNFFVLHATDVEDCYRLQMT…	508
chr3L:37962271-37963929+chr3L:37963993-37964105	-	Merged.12964.1	1076.03	121	1638	0.4816	MSVGTSVTVAVILGLCTILEAAYLERPLWVADKGRPQSVSFAQEQARTGQAVQAANEQSWMIPEPYYPSRTATGSDGFESLPQRSQEQSNVEQKVREERPMVESFQPNWPYEHQEMYYGQGVAGELQSSWLPEQEKHVELPKPSEPTVVDAWKQFQQKPDFEYPAFNGQQTWQMEPKPEAAQPQAGQEEHQSYESKPEAQPEPYPPKVQEMPQTYGNPQAGYEPSYQGQQAYNSYPPRPELYRPVPSYGEPSYPTQFYGQQSFQYMPEPVYEMQVPVNRKPAVPSVKPQSEPTRVSKPQPEQGPKPDYYPYQPQEWYPYQMPTQERQASMQVEPDARAQSNLAVQPTYPREQQVPNRPAPVDRAPQPNRKPVQPARPVAPRPSRPIERQPEQPIVTVPS…	506
chr3R:47976473-47976594+chr3R:47976669-47977943+chr3R:47978036-47978314	+	Merged.17391.1	5324.05	80	1579	0.9693	MKLIKIALLLYALAGCEALFGIDVSPNIPEAATITNACLRLMIVSQQIVNSVNSVGELSFGTFLLQSGATSFVTSVPQAYTALAAIAREVNTVTNANTGNLNTIFSVVLTNLKSFTAVTIDERFAKWLILQNSAFTPDFSTIIQTLNDVTSFFENTAQPGMLRFSSNRITQATFYGTIPKQTVANVAQKLTDMVVYHESVVLPYFNRFGSTMRWASDKMAQFLSNMDSAFQSIDGTLCSTYERFNELNRTFRSEANDMQPSIQSSVAQFAKRMEEFNDLYVGGSSADYALTANDMYNSYLSTIVQQTKVISNSLETVRNNFSDNALESFGDTLASGFKAMTQSILTILSQATTTNKVACTDQVLHKFISDFSSASRKLSDCFSGSDYDVSAPVSGEITT…	500
chr3L:34061840-34063568	+	Merged.12711.1	9645.77	128	1624	0.9748	MAMPVDINRLNDGWLELESDPGLFTLLLEDFGVKGVQVEEIYDLQKNLEGQVYGFIFLFRWIEERRARRKIVETTDIYVKDEDAVNNIFFAQQVVPNSCATHALLSVLLNCSDIDLGQTLSRLKMHTKGMSPENKGWAIGNTPELACAHNSHAMPQARRRMDRNSGVSTGRFTGEAFHFVSFVPIEGRLFELDGLKPFPMDHGPWAEKEAWTDKFRRVMSDRLGITTGEQDIRFNLMAVVPDRRIAITHKLKMLRTNQTIVSAALEKLLKSEKKEATSAATAGGSRTLSATVKKEADETTPVKLSDEYSELLAIKEEKQPDQPSSSSSSVAVSKELESFVSMNSSSDSVEIIGEPDIKPEPDHSSPPSPPSSFIGAGTFSPKDLLSLLKNLESEIAITE…	499
chr3R:8763644-8767725	-	Merged.14438.1	952.252	2353	3834	0.1993	MLLNLQRYNLSIKFVSGKENVVADALSRAPDEKDESWDQYKKLNIYKIFEEIENIPQQRYLKITDNRLKEISEETKKDQTLQTLIQYIQRGWPDEANKVPDSIKIYFGYRNELSVENDLIFRGDRILIPQIIRRKLIDCCHISHNGVEATLKLARANIFWPGMNSQIKDVIKNCTVCNKFSDSQPNPPMMSHDIPTHPFQMISMDVFFAEYRGAKKNFLVTVDHYSDFFEVNILKDMSPQSVISVCKENFARHGRPQRIITDNGTNFVNKQMLSFAKQWDFEHVTSAPHHQQSNGKAEAAVKIAKRLLKKAQESDTDFWYALLNWRNIPNKIGSSPAARLFSRSTKCSVPCSDINLLPKIVENVPTSIEKHRKKAKEQYDKKTRRLPDLEIGSPVFVQL…	494
chr3R:17002152-17002350+chr3R:17002445-17003671+chr3R:17003781-17004116	+	Merged.14985.1	4257.3	151	1629	0.9401	MARLGVFLLLCCVLLQHTFAAPRPEFGSIGTVQSSQTIKSTVNSTTPQFAAIDDKNNLVLLTNYTLFGEVLPLMKEIGSNVTKLGTTITNVTIDAIPKTDGNYTAVFSPIFNSIQAFITYIDTDVNRTRTTLYLRLGDDINVLFGDGFGNMRKALVMVDAAFRRLQGAITTAAVKNGRAQVDASITLDIMIAVSFLKATVSPVEYIVHSTIENIEFADTYLNDLELLTVQFNSDLVYYLNEFNTTLTDYGEVVVESTDYIKNGWNAVAAKLPNATTTITALPEYNQTATALAQFSSSFSELSNMTAKIGEGIVQYVNISNTYLTEYTQALVPRSYSSINYLFEILIGGGANSRFCFFKFSPLLLNYYALIVTDVEVCFIIESSRMFVLSDVAFEVGKII…	493
chr2R:60783799-60784377+chr2R:60784467-60785634+chr2R:60785746-60786194	+	Merged.9584.1	121.075	408	1829	0.1138	MHKASQIDLKFIDSHHRRCVKVLFPVVPLPINVENVGVRSQQYFYMIVEQIDLQHLIQIRMIQVNDQSKMLISTIDNAAYERIRAEQSLHVTFQGFVDHLIKILDSCKREELHLALLSENNCYMLQIFEKSSFKNLTHLFVPMEKATTDIVLFHINQSLQALQEQATTHSSQVQQFQMEIDKKNNTIDKLKKEVKSLSGKMEEQENLIFNRNTEEVNRLLQTIKMLNENKDTEECRLKSIISSMQEKIDQLTKETYERTERIVQESKRFEAYREENVKLRGQTVQLKEELDRLQANITSQQCRESRSEIVVTDLKRQLIEMQSKLKIAEKQRSELEAELEAEKNICQTKKHALQLTTDELANASLVINNLNKENIKLKSKLDLRTDIAKRQEKLLLEKD…	474
chrUNKN:3853425-3855238+chrUNKN:3855746-3856520+chrUNKN:3856590-3856853	-	Merged.17836.1	5353.99	6	1421	0.9435	MAILTVTIAALLVMTSAESIERRRPFHRRGSTTTTSYPLTIDNEGSESNFKLRGKDPFPAKDSTPVTKIIGDSSSGNFKLEGNKLTSFSEYTFGSSKQTYSGPDGNISDGSISDEDKNLSSYKNHKKISLLPTTNASSKDRKPNSGAFDFLNGDFVKPKVTAGKAHMLEATSIAAQVGKTKTSSAISSKFSISHPSPSSNKASVKLAHLDDSAEYEVYASLDHSSGKTKFGTSPTSSATTGSYSFEGNIKKVPLKYEEGVTGGVAGNGRQKSKLSTDTFGSGSLVSASNFHSSLGSFDSDNYSTGKKQQQSISNSPINKYNFAEPPSLVKSTLNTLKHFGAGLIGAGIEAKGQIENLLNAEHAPTDESLVTQLLGDGSPTSRPHYHHFLKSQEDNKLEK…	472
chr3R:20266393-20268394	-	Merged.15202.1	3153.54	393	1805	0.8521	MLRFALLFVALAAFVAAGPTVRKDEAANAITPPTEPVEVEVKPSEEPVKLPVSNDEPAYDATSTTTASETKPTESVSTTTVPSTTGEASPSPSPTTSSSTTTKAPTTAASVTSSVPTTKPPRKTITFDQRQEGKYNIRADLENFVIVVVPSGSSSGASLLDLLTRSAHKKDALHQTRKASHKRKHHKAHSAAQKKIAQATPEVIVLDETHQRSGQLETEEFIEGRTPYKVDLSSSARSVDGADSDDHHHHQAAAAAGNKPSSFTFSLEPSVAAGRLVRFPSGNYPQPQADGRALRFGGHPNTNTLAATTSSNNPSGSSTSATNNLRLLLPPGDGDNAQSRRDGNSLLVLRPGSGSDGGAIGRDADPGDDRLQSAGGYLPPATVLVEPYHSYHAPSSFDS…	471
chr3R:35069641-35071491+chr3R:35071570-35072873	-	Merged.16360.1	7695.44	110	1504	0.9606	MHRSFVNVLQLVLLVAVMVLLSDLSSVSGASSNPLADDEEVTNATMGIVESVSTARAAMERFKQSVPSVDYLQLATAGLQEYVANVTGRFEATFKDFTTRELESVQHALIETIRYLNGYESVNSISMLQNLDYSMYNHNLLRSINSDLRIASISLSEALFEQRDVSVAVDDIFAATDKLQENVIRLADVIEKGEAWTVETNARALAAQQGFNESIDQYLNGSLTQVEDIVTALDDLRTYEEDMYRRFKEKISITFPKSTTNYFIALKKALENTIQKIRINFENLKLYKHRDIEQWQSRGSITAPIGYMTQVAVQVASDPMLSNDCTESYIDKVLTFPNFTLAHVNGCLAEQTASEEKTFAIIAQLLDTYVVGAINASYGAFDICFRYAPRKLNQCLELN…	465
chr3L:33751437-33751558+chr3L:33753143-33753919+chr3L:33782804-33782842+chr3L:33808675-33808811+chr3L:33810487-33810739+chr3L:33810832-33811088+chr3L:33814168-33814241+chr3L:33815043-33819077	+	Merged.12497.2	5876.37	475	1854	0.9143	MSDKLTGGRYNRISPSSGRGSIIAYSPLPKSEQDCLQAPGNNCLAIPLSAIQTTADHASAHGLHHPINLAHANSLPVVGGMAGGKLPNAGHGMVAHGDAQKHAASQQQSHHHHNNNINNNHNSNHNNGNNNNNNNANHNSSGKRFIIVSDIKKTVSFGGQPGSGGFVSSRSEPISLATLDKDCFIIPVHSLDRFLPAGIPQLPTPETADPSQVGPLSVLEVSDPKICILAHLMSPLEPIDPLLESPLAHPLMKQRAVASELLNEVQQGNNAVGGMLLANMERSSAEFPFIAYYVINTTQTDPAMFYTGVRGASLSKFEPKNTRYTAAHTLDLYSEVASICRPPLALAPNEIGSVKKGQTPSTGYIISVYKVYEGDDGERFERNWLYWTGARMIYRYLPK…	460
chr3L:33751437-33751564+chr3L:33753143-33753919+chr3L:33782804-33782842+chr3L:33808675-33808811+chr3L:33810487-33810739+chr3L:33810832-33811088+chr3L:33814168-33814241+chr3L:33815043-33819077	+	Merged.12497.3	5876.37	481	1860	0.9143	MSDKLTGGRYNRISPSSGRGSIIAYSPLPKSEQDCLQAPGNNCLAIPLSAIQTTADHASAHGLHHPINLAHANSLPVVGGMAGGKLPNAGHGMVAHGDAQKHAASQQQSHHHHNNNINNNHNSNHNNGNNNNNNNANHNSSGKRFIIVSDIKKTVSFGGQPGSGGFVSSRSEPISLATLDKDCFIIPVHSLDRFLPAGIPQLPTPETADPSQVGPLSVLEVSDPKICILAHLMSPLEPIDPLLESPLAHPLMKQRAVASELLNEVQQGNNAVGGMLLANMERSSAEFPFIAYYVINTTQTDPAMFYTGVRGASLSKFEPKNTRYTAAHTLDLYSEVASICRPPLALAPNEIGSVKKGQTPSTGYIISVYKVYEGDDGERFERNWLYWTGARMIYRYLPK…	460
chrUNKN:6845564-6847661	-	Merged.18016.1	700.621	554	1933	0.066	MPTNRILRPRSGSIDARPPVIAKPIVVRTKPTEGQTTVTSGAAGTSGIGMATAAMAPQQSMERLVERLENELSLIRAQLMDQAEQFRKDIATMQEHHRKEVMHLREENRKERLEREKVSGLLEQLVDTQSQRQQQQQPLPQQRAGATTATVVTSPDQDQEGGSWAEVVRRKPARQQATQRQQQRPQEVQPRTNQPSYRGAGQHQQQWQLRGQLLRNQRQQQPRTTTTAAAKKARKRPDTIVVTPAEGVSFSDMYRTIRRSPLLDGLQEKIGVGKRTPKDTMRLPISRDVDSAELCQRIRVAIGEKGVAIVRTEMAQVMVTNIDSLADEDQLRQAMLTALGKEHVEATIDMWERRDGTKRARVTLPRSEAEYLTGKRLILGYTSCCVWEVPKASLAEKRC…	460
chrUNKN:23741419-23741683+chrUNKN:23741762-23741845+chrUNKN:23742054-23743220+chrUNKN:23743283-23743433	+	Merged.19089.1	405.256	186	1559	0.2007	MKHWYAFAIVGLFLLFERTNCAPQFGAFAQASSSKYVVREQSVARVAKVEINNNNPSTANAISSITSLRNQFRVQTVFQAPDQQIQRPQGIRNPLPNQNAQPNLARAQQTTFQQIRPTAGRVQQFQPARINAPQNQISTDPQIVKEIQLSRTNVPQNQLIRRQQIVQQFQPTGTNAAQAQLIRRQQIVQQFQPTGTNTPQTQTIRRQQIGQQLQPTVTRVQPVQVTRRTQIVQQVLPTGTNAPQTQTIRRQQVVQQVQPTVTRVQPVQVVRRQQVVQQVQSTRTNAPQTQTIRRQQTVQQQPTVTRVQPVQVIRQQQQPQVVSQPQPIATAQYTQAQTVQTAPAQSQYERELAQYRQVLAEYRAQTGGAAPQVYQTQTAAPQVYQAQTAAPVVYQPQPQ…	458
chr3L:32510026-32511796	-	Merged.12352.1	5081.09	233	1597	0.8225	MICTDDCTCSLCRELRGYKLKVKPNKATDQRPPPYGADAGSHQQSKYCKNSKLTRNDNFILRRRTSNDYPARSPDGRQASLSVLPTGDDEDPYDPEPGYTQQVQQQQQQQQQHHQGHRDPRYGPGQNGNRMKKAQSYNEIPSVGNGGGRPRYHPAALSSKMIKSTNNLTEEDDYYSYLPPSPPPPVTAGGPPVKNKIEKQKDHKVIIYFGDSIAHRKSEKTRPAPPPPTGTPPPPKVSELNVFHAQRLCEETAEMLQQRSSGGSSSSAGSSSNGSRPTVRDALEKKPEPGGGGKPGKEFMLQLKSVLEEKNRGVASSDAPVGGVTVPIGPDQDGPGRASEEPKHKRTAPPHTQVVEIRRVDKTVATADGVTDASLPSFVESVINGVINIKIEESFKVAS…	455
chr3R:35068792-35072914	+	Merged.16359.1	7489.48	858	2210	0.9593	MASSSVKVPVVVLLLAIACTEGSPFFGNNYVLPQGARLASSATAVVRNLDAAQLQVRGLNPTSSNFLSAGAAALRDYVGNTTTVMGQVFREVAQVAVDRTTAPAVVFTRLTLAVQGVAQWNRNLSSSLEVLKEAFNYDVNSNTASYLEKLRNAFGQNVQELAEVLVRLGDAVLPVAGQPLNTQQFLQVVSANGTLQQLLDVVEYTVRLSGEYSTSVSTLVAAVRAANDFQARSYALLRTNQASINTNVDRYNTASNTSFYRFLTAADSLLTHLKDTNESFVFRWPLLFSESVHQKLNLLNHSIDHLTGNLLQRTVTVAQNLERTSALFKEGNNPLSYLREETDLYTRVMLDVLSGENFCATGFVTTFNALPAQVTSRVAACLTEQTNLENQGSSQLVSL…	451
chr3L:35835442-35835684+chr3L:35835756-35837147+chr3L:35837851-35839903+chr3L:35839976-35843223	-	Merged.12701.1	289.952	1475	2827	0.4353	MYKTKSPALFADIIQEGVPMDLTCVDACTKVIQKFLKAKNIPTDALIVDVQAEDGISQTFASGEPGAANAKKVTLQLTGGHFSFSENQQNVDGNNCMYAALCEAMPELKDMTADEFRKQIADTIRADPSIQHHIRQGWHRYPIKAFNCIGGRRQEPPESDELEKKFKSNKRYLHSIVIPLSRKSETFSGGKNLTTKKFRKTKCIVIRNTVDHIFNRVTVYPIEAAATIQAAMKISGMAWEVMFESGGSNSFDKLPNALREGKFDRAHGVKLRIKKENFTTPEQLKALAMLQNCLGRREYVYKEANMTGNIAGDIDNIQPKLLKEFVHSYDFAQPDNSRQYVKDFFSRASENVRSCTMKREDNKSNRKRSKPNANSTSGSSRPKRRLNISGEIEQAHKKI…	451
chr3L:33751437-33751564+chr3L:33753143-33753919+chr3L:33808675-33808811+chr3L:33810487-33810739+chr3L:33810832-33811088+chr3L:33814168-33814241+chr3L:33815043-33819077	+	Merged.12497.1	5851.59	481	1821	0.9149	MSDKLTGGRYNRISPSSGRGSIIAYSPLPKSEQDCLQAPGNNCLAIPLSAIQTTADHASAHGLHHPINLAHANSLPVVGGMAGGKLPNAGHGMVAHGDAQKHAASQQQSHHHHNNNINNNHNSNHNNGNNNNNNNANHNSSVSFGGQPGSGGFVSSRSEPISLATLDKDCFIIPVHSLDRFLPAGIPQLPTPETADPSQVGPLSVLEVSDPKICILAHLMSPLEPIDPLLESPLAHPLMKQRAVASELLNEVQQGNNAVGGMLLANMERSSAEFPFIAYYVINTTQTDPAMFYTGVRGASLSKFEPKNTRYTAAHTLDLYSEVASICRPPLALAPNEIGSVKKGQTPSTGYIISVYKVYEGDDGERFERNWLYWTGARMIYRYLPKTAGLRRITLHKSV…	447
chr3L:31654113-31658734+chr3L:31659618-31659840+chr3L:31659919-31660017+chr3L:31660094-31660208+chr3L:31660280-31660521+chr3L:31660590-31660992+chr3L:31664069-31664280	-	Merged.12290.1	4740.78	102	1433	0.9367	MAAARYDGNRPTVSRESSVYSISLHDSQSELIRTWHSDEFDEDEQVKCSKCCCACCAPCCTRFCLPFRRCFRSCSGCCGRSRLGKRKADGQLAKEQTAKLTTANEPGKQSCWERLFGCCRRCRNSKTAPESTAIVQRAPAAASQPKSSLASCWQSLSCCASCRRNKSRELVPRSSIDSDPPSEDQSRCRSCWSSLLCCCRPKPPTDGKGTQVKRHKMEEPVEMETVKCCFCFKRQRPKVKAKPKKKVPVKSTFNCLSCCMMCCKKKGDNQSRRTSNLSKKQSIAPTIPPEDLRPKIDMSLVEHSSLMRGAIPVLPICLAYFCLFLNVVIPGSGTVLSGGLCLCIGKPRFSQHDSIKGRIGSFIINCIVGISQCFTIIFCVVGWGWAIWWGTIMLRLARQ…	444
chrUNKN:17072884-17073358+chrUNKN:17073845-17073992+chrUNKN:17074121-17075399	+	Merged.19385.1	2338.69	439	1761	0.8697	MLLRAVGLLLLSSLVARLDGRFLEVSKPPPGTVAIVPTEDDGESVLHGPLFHDLQQLDREKASEMISVKLFNQFHSRTFDVADELEGNGSRELDADRPLPEARDTVDDRRNEFGMGYVHPVPPVGPIDAIELKGNGIEQDLALPDPIADVRLLDGWAQPDSREASEHRLAEDSSIAGARQGKGNSLTTTTTTTSTTTRTTTVRKVRRRKTRQQTSTSSSPRPPSTTRRTTRTTAPSSSRLTTTSTTSHRPPRPKLDITRLNLDHLEDDLLLSYAARASPQALALAAGTIPPPVRLLPRSIRQEEAEPKAVPVPSCGCQRTYRPQHSKRSLANHIYSSEETIDRRGDYDEYDDYEDYGELKLPPAPARPLLLPAMSRLLAPPAVGSGEHPESSVERAEKV…	441
chrUNKN:17072902-17072934+chrUNKN:17073013-17073358+chrUNKN:17073845-17073992+chrUNKN:17074121-17075399	+	Merged.19385.2	2338.69	343	1665	0.8697	MLLRAVGLLLLSSLVARLDGRFLEVSKPPPGTVAIVPTEDDGESVLHGPLFHDLQQLDREKASEMISVKLFNQFHSRTFDVADELEGNGSRELDADRPLPEARDTVDDRRNEFGMGYVHPVPPVGPIDAIELKGNGIEQDLALPDPIADVRLLDGWAQPDSREASEHRLAEDSSIAGARQGKGNSLTTTTTTTSTTTRTTTVRKVRRRKTRQQTSTSSSPRPPSTTRRTTRTTAPSSSRLTTTSTTSHRPPRPKLDITRLNLDHLEDDLLLSYAARASPQALALAAGTIPPPVRLLPRSIRQEEAEPKAVPVPSCGCQRTYRPQHSKRSLANHIYSSEETIDRRGDYDEYDDYEDYGELKLPPAPARPLLLPAMSRLLAPPAVGSGEHPESSVERAEKV…	441
chrUNKN:1159783-1161639+chrUNKN:1163458-1163553	-	Merged.17730.2	4663.21	315	1631	0.8877	MLYGHSTGLHGGPAYPPYPVMFLPGPPAAVGEQNPYLPMLAYGGVASAPLQPVTGDTNHLATLVGWPEPTAFPPLAPSTEAPIIAAPVTEDPKQQQTTPVDQSLAKSAYLMKLNLSPADERELKRLAKLLGVTDFEHLPPFEDVKALLGTSTSAETIKAIKEYASTPDGLELIKDYVMSYQPAKRISLGKEPYEGNEVAPEASDSAKPTDGAGSSLGSGFLAQLRRLKSLLTFGYFDSNNETPAEAPVEDVTPEVLSEAPFTPNEYPGFEVRDVRGSAAPVPVAHYLIPVRTLPRHSSPTELKYASALPFPYAVHYPSVVPQLQDSNPFAMRTEVESFQYVPEATNPQLLVSQPSAASVTVPTDAPLPKRVAPPTLATGEVHSFERADIEQPVRTTTPA…	439
chr2L:26592373-26596223	+	Merged.4298.1	1520.49	2016	3308	0.1972	MRRNNRTRAGAGVGGGGGGGVTAINPGISISRGRVAATRAHEIRLYAEEPSSSGAGCSRRKAAQAATGGGGRMAASRRIEELYQRAAESTMSSLLSGYGMRKGLSESIPPATLIEHVVADATIGMQQQGKRQRQQRQLAGYRQAREAHMIIDSDGTSGEDDDEQQQRRVDEQQDEEEDRYLEALDGIRLDEEEDEEEGDDEEEMQTVVNSTSVRWSRRQRKGGRAVAGACDTTSSSVHGEEDDEEDEEEEEEDGAGQALEGEEEDNEYEGQEELEGGMQGDEEEEYEEAADGDEHEQQQYLEDEEQEEVDEEQDQEYEEQDQEYDEEAEDVEDEEEEEEDGQHQAVEEDEEEEEEDDDDDVIIQDEVIDVDEHDEKRQLQHARHKEQQQQQQQNGTDAS…	431
chrUNKN:15147182-15149172	+	Merged.18589.1	57.7216	596	1885	0.0048	MTIEYIPTGSFGNADVLSRLIQNHAKPESEYIVASIELEQDLRSVAVNALLTFPIRFRDIELYTQQDPSLQKVYKYVRDGWPRDVAYGTDLARLYDRRESLTNVDGCILFGERVVIPEKLRNRCLNQLHRGHPGMQRMKAVARSYVYWPKLDDDIARYVASCEACAAAAKSPPRATSMAWPKPSAVWNRVHIDYAGPWEGVYFLVVVDAYSKWPEIVKTTSTTTTATITILRNLFARFGMPATLVSDNGTQFVSGPFKEFCQHNGIEHITTAPFHPQSNGQAERFVDTLKRSLRKIRTEESKLDEDLELFLMTYRSTPNAQLEQQRSPAEEMFGRRIRTALELLRPPSSCEESSPSSSISSVRRFHRSDTVWAKYFSNNSWKWIPGEIVRSCGRVMFEI…	430
chr3L:27114737-27116376+chr3L:27163565-27165647	+	Merged.11913.1	4465.64	1090	2307	0.8418	MIENFESKITFEIPTNLDFDKLIRGNNYTLFWQNLHQQQQQQQHHYQGTVASGAAARLAAVGTAGASAATAAAAATFGGMGSDGGGSPFGGGFGSSGSSLFGGIDYSNGSSDYGLLNSLQTFANRGRDGLGVGPGTEQMLDPTYERFIGDVWVGIVLTLMILSSIFCMCSCFLYHKFRQWQRNVLTARSQTLSSMDIETPPPYDAESLPSYTIVSGLPSYQDAIEQLKQKQMKYYEPVKVHRPSVMKLFESQDLLSQSAAPPAPSAAQPTTAKLEEIRYNFVRPLSVQDGVGPLPEATTSSSIITTTGPTVLPAGSSQHPAASQPLPPPPPYKSQISTISTASSTGAAGVGGVVVDSMVVELPAQHAPVVPMVTTTVRLPQKKPASASICQYTIEHERP…	406
chr2R:3743462-3744892+chr2R:3791519-3791822+chr2R:3791884-3792208+chr2R:3795420-3799448	+	Merged.4662.1	4421.62	929	2140	0.7937	MAKPFSLPEPGPGGGSSSSGAGPPANNVSSNSNAAAGGTAPSTPALQNGSGSGASHPANPAGPLGHPPSAPIPMPVPTSPQQYHLQQLHHHHQQLQQHYQAYQGPHGTLMAAPPGSSVAVPVDPHLMLPMTPPPSGFATTVQTPQIPPVNEQLVQALYEAIYRCSLGDVPTTPLSQSPPSASCSPFANGNFFGSGQVFFPRTPANTANGRNGARVFFQQTPNPGPQYTPVGNSQSQQQPPPGSANSHSSSSGVSSSVDTPSCSSGTPHYHQGQLQPIQFNWHDDGDSSESEASTSQATSSSGCSPHCLGMDGSGPSSSFSTPSSSTVMSPSSSGGTLYAAVPPHLDYMAGREQLQEFPGKIPQRKRKSRTPKPKKPGFLEQPLMWQMAVTAALIVLGCG…	404
chr2L:1628982-1629069+chr2L:1630620-1630830+chr2L:1630891-1631168+chr2L:1631233-1631405+chr2L:1672402-1672558+chr2L:1675338-1675531+chr2L:1675636-1676119+chr2L:1691542-1691680+chr2L:1691761-1692083+chr2L:1692523-1693232	+	Merged.462.2	3244.1	544	1752	0.9012	MPVWNTEDLESQANHVMFPLINSANTHMIQFFFTLGGMVFGISCLTHFERFPEFKIMYFLKKILRRLIRLLPAYAFIIFYQATWYKRMKQGPLEYKFNDYCLEHWWTNLLFINNYIQPTKPCLQFSWYLGADFQLFLIGSVLLMAVWKYPHMKNPLISMMILVALLTPAYVIYNTSTDATMNFDMRHALAELRTYDHFLKYYLPSHTNISSYFFGIIAAMMYMKFTRSDSQHIIKPLLKKLLTFSLVVLFSLNAFTTFLPFVNIDNKKSIFNAIFGSLLKCSWGCSYSILFLVFELKSKSRLINVLSHNLMHYLAKISYCVYIVQYSVIYGLYTNFHVPMIYGGFNMLLLTSAIILLTLICAMFLYLAIEAPIVQIGNKYITSLSANNTSSKNVIEIKQ…	403
chr2R:57866736-57868738	+	Merged.9396.1	5699.71	391	1524	0.9748	MVSESTLSKAALERTRERSKQIEELKVSISEEEYNKLKEQERHELLKEMGPPWLLLYLFSQDCSRSKSFNYVEQSSTSISDDSVSAYSMENIFEDTLELDPSATFAHDRRKSSFSLPVTLRARMSVSSHSAAFITNEILSKVVCSIDQAIIDGECELSLGSIANFLEEKSNSNEDFLAPADHEKLQSFLKEAESRELEVKDINELYNFFVSESFKRALQDNDNEPQQKEIFSIFGESGIEVDANLLEAKISDSMILGLVAPPPIEEPSEETKEKSESVELSAILPTPSMDTLLPIACEGITQTDPIEIACVQRKIPLVPTDDQRITYKCKISPIPGIGTPLDETVRDAFLTYLAQRAVDQQGLIYPRNFQEALCPRIE	378
chr3R:6159692-6161299	+	Merged.17336.1	4421.64	148	1275	0.9922	MRDAFYSVADNFTKPGAEITDQLAYLASNRSVLVDFQTTLAAIASLQTVLTTGYTQEYVTLQPRNQSFITDRLTDSFAYINQTLVQLDKTLRQLQTAAAKAQQEAGANGQTIDMKIVREFISPRLINTLLNTIDRLPGAISPLIYSVHSPLAKLDKADSYISTAKGDIESALLQAHQEVVNFNGQIRQLKQETNDVIATISTAYRDQQTLSVDLLPKLKASINYQYELKMALDTFVDVASVPSIEEKTGLLNQTIAYYVSNSTTYDDDLVTVYGDRICPAMRAVVQVLIASGPYAAYCYSKYSHRVVDLAIHNFYDIGECYQLELNRLYSVSRLISNLISLATFNFADLFDNLSVCAAIQPCPGDCDPCVDTVSVS	376
chr2L:31523184-31523870+chr2L:31524150-31526815	+	Merged.2239.1	4860.75	700	1818	0.9193	MVEPTPSDLEALVDEAIALPDGVINCTELNRLLKYLVEGMCKISQEIDDARTTNDDRFQLLEDAIADLKEPEEPEEEAQEQPTVIQCDVAVVCEPEEEDTSPKETAPKEVTSEALLEEIDAQASQFREQETKLLAVIGDLEQRLEKIEQLFYQKLERLSNEFQQFQQVVESKQTSVEEATSAPSMQQTTCTADQIDKLSEFTDKLDELQRQMELLLSHRDQLPLRIEALLEEKLREGELITSSKKSLQTDGGVSSRKGSVTPSRSCSQGRIAESAGTTQPASENLSCLSCDTKNVVQRKRDGRYLAPRTSAKLAMIARRLEESDAVPRLKPDARWSRTCGGSYTVVKPDERVFRQVNVQFNRTMQGESSANDS	373
chr2L:31523184-31526815	+	Merged.2240.1	4860.75	979	2097	0.9193	MVEPTPSDLEALVDEAIALPDGVINCTELNRLLKYLVEGMCKISQEIDDARTTNDDRFQLLEDAIADLKEPEEPEEEAQEQPTVIQCDVAVVCEPEEEDTSPKETAPKEVTSEALLEEIDAQASQFREQETKLLAVIGDLEQRLEKIEQLFYQKLERLSNEFQQFQQVVESKQTSVEEATSAPSMQQTTCTADQIDKLSEFTDKLDELQRQMELLLSHRDQLPLRIEALLEEKLREGELITSSKKSLQTDGGVSSRKGSVTPSRSCSQGRIAESAGTTQPASENLSCLSCDTKNVVQRKRDGRYLAPRTSAKLAMIARRLEESDAVPRLKPDARWSRTCGGSYTVVKPDERVFRQVNVQFNRTMQGESSANDS	373
chrX:3285972-3290544+chrX:3301341-3303233	-	Merged.20693.1	230.179	1062	2162	0.0161	MNSNGEANQQTSNGDEERPSHSGHRGDTGSVDPTESGPSWIRELFRQQHMMMLEQRQTFMKQQEKLIGEIWQTAQLKQPVNGSEQLSDVLAGQVKDFHFDPESTTFAGWFSRYEDLFEKDASKLEDDAKVRLLLRKLGQAEHERYTSCVLPRKPKDFNFTETVSTLKSLFGSRESEVSKRFKCLQLQKSGLEDYVTFGCRVNKSVVEAELAGLTEEQLKCFLFVCGLKDDRNADIRLRLLSRIEDSEVTTLTQLVEMCQKMVTLKKDTEMIESESKEVNVVNDEKFERPGPKRGRESHEERQEGYSNRSAPKCWLCGEEHYARKCHYKSYRCNECSRYGHKEGFCNSAERYKKSRMRYEEDNYNDYN	367
chrUNKN:3177356-3177938+chrUNKN:3180745-3181843	-	Merged.18018.1	146.042	16	1116	0.1089	MPTTEEIKWSLDAAGIEYPETAKATQLRQLFADNVKKTTSQEMAADKTRGDGDDITSNDEAAAIASLEMKVKRLELEKKLLSLEEEIAELQPTHLKPISMNTIQYIETIVPKFTGEGDEDVCAWIRSLEDIFVMTNVPEPQKLPLLRRSLTSTAVLLAQTTKSKNYEELKGELLKEFNNKPSKEVIYKNLRARHLNANETTLRYLLDMQHIAAAASIPENELVHIIIDGLGDPIHTASMRFMAKSIETLKPLLKEYKYIRTRVQTTVQKSSVQQPRVQIARAEPNQSTPRCLNCRKYGHSENFCRMPIRLPGSCFKCGQTDHVYRNCPQRVQQIAVTTNGPEHLETTPVTEPVFTLNANQENNEDRF	367
chr3R:18607143-18607298+chr3R:18659394-18659986+chr3R:18660057-18660296+chr3R:18660388-18663103	+	Merged.15308.1	2664.98	114	1202	0.777	MEFLLDKENQRNVLPPENELQKSHETGTNLSEHQLRVQASLQRLNIPDWYKQYSGKDGPGNATPAGPTTAAGTAGASTGGGGILRKRNSDVGRWTGLSSKTTSLSSLGSHRSDRSPVMLSPSAHSHHGQTGFSRWSTSHLNSNQTSPSVSTRGSFTRGGLNASVISGYSTASAATGANHGNGSSTIRNSFRQPYLGWRSQEKLSQPRTPAERLASSLLQQQQGSSKQKDHQQQQQQSNEQKGKQQQQQQKDESVVTPEIQSSIIEVTSAIVHYVNDQTNRHSRSRSTSPSQRCWLESSFVGTRPLDSPQTPLIENSSVLGSGHQQQQHQQHQHQQQQQQPHTAGDHYRFNAGRMNGVGESTLI	363
chrUNKN:3179654-3180670+chrUNKN:3180745-3181843	-	Merged.18018.2	137.609	16	1101	0.1104	MPTTEEIKWSLDAAGIEYPETAKATQLRQLFADNVKKTTSQEMAADKTRGDGDDITSNDEAAAIASLEMKVKRLELEKKLLSLEEEIAELQPTHLKPISMNTIQYIETIVPKFTGEGDEDVCAWIRSLEDIFVMTNVPEPQKLPLLRRSLTSTAVLLAQTTKSKNYEELKGELLKEFNNKPSKEVIYKNLRARHLNANETTLRYLLDMQHIAAAASIPENELVHIIIDGLGDPIHTASMRFMAKSIETLKPLLKEYKYIRTRVQTTVQKSSVQQPRVQIARAEPNQSTPRCLNCRKYGHSENFCRMPIRLPGSCFKCGQTDHVYRNCPQRVQQIAVTTNGPEHLETTPVTEPVFTLNANQEP	362
chrUNKN:811484-814166	+	Merged.18484.1	139.344	438	1520	0.001	MSSTEETPITEEQRRLSQNGVLNAAFIQHPPPSQNAPSLQTTSDITMIQQMLHLLQQQMAQQQQQMTQQQHLFSQLMQQREQQQPTPVTHYSELQPSAKPSNPELILEALAGNITEFHHDAEANITFESWYARYDDLFSHDASRLDDAAKVRLLGRKLGAGEYARFTNFILPRAPSDLSFSEMVEKLTVLFGKMESTLSKRYKCLSITKSRSEDFLSFTGRVNRACVDFEFASMTEEQFKCLVLVCGLKDECDRDIRVRLLASMEERTDATLAQLAEDCHRLARVKADSAMIATETPNRLTEALVPNPVIRVGFVEHCIGPGNARTRRTSVVIAVASVIERDIALPHTAARGIRNFTSDHP	361
chr3L:40409782-40411509	-	Merged.13260.1	5425.69	184	1263	0.9946	MFEQIVFYVKPIGLSVATLAADDVGPVETVFNNANKTIVAFAAFINSSAPALLATIQTKVSYNVRLELNNILNSLKTSTADLGSALSALRTGVISARNNNATSTNVANYVKPSMVSLAQTKTLLVSTDLSAPSFSAVESARTINQANLGIQIGISIESGTMLTEMWEGMLLKDYERINASLQQVKTLVAREVQLVSGQIAQFDSTYSPLTSVLSAKYSEINLVYGNVTNGTADNVLNAYKTLVSSAIGYIKALIESFYPPIKPVITRLAEVLIQRGKNSDFCYESYYPMVEQYLLSGQLSIITCLNTELEREKYLLEALLEINYQLQFFLEDANAYLKTCYRISQFDNPLTSQCLQEVSV	360
chr3L:105227-105472+chr3L:114763-124854	+	Merged.9632.1	393.888	593	1672	0	MPLADHWRMVERAISTAAEHKIGRLPRREKKEWFDEECRRALSEKYAARARMLRHETRQNVEIYRRLRKQQTMLFQTKQRRFEESDEQLLEQLSQLGDTRLFYRRLKEEWSGFAPKTAMCRDAEGNLLTDEREVIEGWKCYYEGYLNRAETGEAGARGRTRQPPQQQHSSNNSNSIGNSNDEVPPPSLDEIASAIKQLKSNKSAGSDGMAAELFKKGSKRLTVEIHQLIVKVWEQEELPEEWKLGVIYPVHKKGDRLDCSYFRAFTVLNAAYKILFQILFCKLAPLTTNFVGSYQAGFVGGKSTTDQIFTLRQILQKCRERQIPTHHLFIDFKAADDTIDRKELWSIMQRYHFPGKLIPL	360
chr3L:8731421-8732292+chr3L:8732376-8732588+chr3L:8732663-8732989+chr3L:8733677-8733798+chr3L:8735267-8735326	-	Merged.10379.3	5765.82	75	1151	0.9971	MVCQRTRIPVLGFAETAERVFQYGPAKLRPLAGFSKAFVDYALMATYFSAGCVYIVFIATSFHDVINHETGNDWSVRIYILLTMIPILLIGQIRELKYLVPFSALANLFIVVTFGITLYYIFKDPLEFDDKPMFSSFGTLPLFFSTVIFAMEGIGVVMPVENSMSKPQHFLGCPGVLNTAMGTVIVLYAVIGFFGYVRFGDESKGSVTLNLPLEDSLAVAAQILIALAILFTFGLQFYVPMDILWRKIQDKIPKNKHMISQIALRSGIMIIMGGVGLAVPELEPFIGLVGAVFFSSLGLFVPCVVETVFLWPNELGKFRWVLIKNVIFGAFSIFALVAGAYVSIKDIVALYTDDEGHTE	359
chr2L:28667700-28668794+chr2L:28670345-28670646	-	Merged.2020.2	6061.86	299	1372	0.9783	MKLCALLLLAVLGCARAEQFEGYFYPKPSCPLPETVYITRTETDYQRYTETVASPVYGDEQTVVSSVYITSTQTATVPVYQTLTSTVTYTVTPPLQPAQTVYNTVTLPPIVSTTTVVTATPVYRTQTETRTVTQPPVTLPPQVIYSTVQLPPVTRTETSVYTTTTPVIQTVQDYRTVTLPPVTLPAQTIYSTVQLPPVTRTETSVITRTSQVVSTVRDTVTIPPVTLPAQTIYSTVQLPPVTRTETSVYTTATPVYQTVTDTRTVTLPPVQVPAQTIYSTVTLPAVTRTVSSVYTQPGGYQTVYVTQTEVQRDQVQAQTIYSTVTLPAVTKTFCAPTYLPPQNTLAAYNQGRYTNGLF	358
chr2L:28667700-28668794+chr2L:28670090-28670132	-	Merged.2020.1	6055.59	40	1113	0.9781	MKLCALLLLAVLGCARAEQFEGYFYPKPSCPLPETVYITRTETDYQRYTETVASPVYGDEQTVVSSVYITSTQTATVPVYQTLTSTVTYTVTPPLQPAQTVYNTVTLPPIVSTTTVVTATPVYRTQTETRTVTQPPVTLPPQVIYSTVQLPPVTRTETSVYTTTTPVIQTVQDYRTVTLPPVTLPAQTIYSTVQLPPVTRTETSVITRTSQVVSTVRDTVTIPPVTLPAQTIYSTVQLPPVTRTETSVYTTATPVYQTVTDTRTVTLPPVQVPAQTIYSTVTLPAVTRTVSSVYTQPGGYQTVYVTQTEVQRDQVQAQTIYSTVTLPAVTKTFCAPTYLPPQNTLAAYNQGRYTNGLF	358
chrUNKN:23105859-23109209	+	Merged.19016.1	650.98	96	1169	0.3462	MDPAITTIRVDFSKVPYKPTYVEALKFIVDNLKLSPKEDLLRVHLRTSTLCAFVDVKDANTAIRVVEQNDERNIIEYKGKRYTIPVTMEDGSVVVKLHDLSGRVQDEEIKEFFGEYGTVREVKEGVWGKGLPTEGLPNGFRYVTMVITKPIPSYVTIAGIKTLTTHRGQRPTCRYCDEGVHFGMTCVNNRKFMQQVLESGEGMGNEARATYACATKIGARPAKISVNERLAVVSNTELETDKQDEMECESVALSEETTPKKQTGKSSSGFQKPSENIGVSKDSVSASSSSAVTIKHAYVSVKALTEAACTLPNDRNMEESVTEEEELSETIKIGEKRPRGRPKKIIKLVENQSRDSST	358
chr3L:33569434-33572379+chr3L:33622840-33623000+chr3L:33623753-33631666+chr3L:33672383-33673897	+	Merged.12481.1	3156.22	2096	3163	0.8048	MIRPILPILAYMSVLSSTYSLHMARDAYIKPPPPPPPAQLLDELDDMSELLAENGVDLMRPLMGTVHQKTHAGTGTGGGGGGGGSGSIISIGSSSNGAVALGTINHVASNELPELSPPPAHLPAAMRHGPIGPLVGQPPRGLQELFGVQTNFDIRAAQQQLSHGGPNGVAASFDLNQSASASGMDDRDDDNRVGGGGGGGDDINGTGAGGGGGVGQGNGNLQRSAASSKRASPTGSRNKMMADSGQDGGGGSSSGLPSIPHGIANQMMLRSTRGQRQYDVPQIECPPAMDGMERFACPTPDRQGRYRCIDDHVLCDGFIDCPEGEDEDRQACMFYKTTKAHLDVLADALLRWARGR	356
chrUNKN:15801580-15801665+chrUNKN:15801727-15801985+chrUNKN:15802047-15802382+chrUNKN:15802443-15803101	+	Merged.18620.1	4066.08	41	1099	0.8128	MTTKRASDGTAAVQKEISPSLRLGQLLRERTKAVSAQFHYGTNGTTAELLAGVRIALYGDSTHLEKPCFWLLDSLLEYTMTAHVTSLLCDLNVSRQVEQIEENVKLPQRMPNNNLHLYSKVLVAHTTTGEKRPIPVCQRLEWEYPVTLNMSSLSFGTGPNDHLLVQEQQQQQQQQLLVVQQRQLKQGPPQPIMPLVGNELVYSSRGRRLESQKGGNAALGANDEPDVPGWRNKKTDKIPPNAPPNGFNGPSGASPTAGTPMAVGVKIIPLAGGSTEDVDYYAESRAGGGGGGGGGSNGDRSSGTVGAFYWLGGSKGAVMLALFALLALLNWVRKTKGLTIKRRLNYVFNKVGF	353
chrUNKN:26178750-26180826	+	Merged.19379.1	446.572	128	1180	0.603	MPEHQRELTPLLELKCLDMIKQFIVADELHLIHHGVFKKLIKRWRDGERGVLPRWSDQQCEIISSKLADIQLPTEIHRQLRHLRFLDKWKATEFRSFLHYGSIVVLRDNVPEEQYSHFMLLFCSITLLSSKSYEAHWPKAGNMLNRFVLDYETNYGPNGLTSNVHNLQHVLEDVKNYGPLPLISTYPFENELRLLKLLLRSGVNCLQQVINRLAELDELDNRHKNTEKNMKYPCVKHHCDKRTAHIRQGLTLQQGDRNGWFLTKDNHVVRFESAVERASTVVIKGKKLLTSEEYFYKPISSFILNISKGNMNALSSFSDEFFPQSIKCKLVAIKTGSEEFVYIPLLHTLSI	351
chr2L:5820054-5820507+chr2L:5820620-5822308	+	Merged.243.1	825.813	456	1496	0.3817	MTDQESMEEDVLGMLKTRKLKTTSNEDRERIVQAREMGSSVSVIAKSLNIKRTTVYNVLRKYHATMKVEAEPRGKVMEKKISPQIREQIKRWIDEDCSTSLEKITYRILEQFQVRVCRSTVAKEVGDFNYSLKRLHLHGDQKHEGDIVAARQEYANALSAMAANVPDNSVVFIGEEAFKISVRVMRAKPCSGNRAFKIMPEIRIRNVTVLCAMNRFGILHYLTRNRAIDRSVFSAFIDELIVKLRLINIPRAVIIMDDVPTHTSVETKSLFEQGPDELMYLPLQSSFLNPIETLFSSWKQICNRANPNSEEEVIAAIENGQDLITPTDSEGCFQLMWSHVMFETIQN	347
chr3L:17004373-17006091+chr3L:17006566-17007557+chr3L:17007998-17009255	+	Merged.11018.1	672.478	2000	3037	0	MSKAVKIDSTSESGRELPPGTFKLFIGNVDEKTQPSELRPLFEKYGTVVECDVVKNFGFVHMENEDQGREAIQHLNGYVIGGQPIKVEAARSRRAPNANTTKIFVGNLTDKTRAPQVRELFQKFGSVVECDIVRNYGFVHLDPTGDVNEAIRELNGMMVDGQPMKVQVSTSRVRPKPGMGDPEQCYRCGRAGHWSKECPRLIWAERGFRERSMYARDPYPPPPPPPFLRDRIMDGFRDTFDYYDRYEDPRDLFERRYGIRGRDFPPMRREPMPPIPPLMRRSVTESSRASSSSYEAIFSRRTPPPASRNGTSSISRFGVYEDFSRDSFDDRRGLRGPSPTHRYAPY	346
chr2L:15009748-15010966	-	Merged.1383.1	86.1153	74	1108	0.0026	MHIVLEDDKAVDVEFEFVLSMIEGKVLSYMLDDSSTTCCLICCAAPSEMMDASILASGFIGQEEPLVYSISPIHCWLTFFELLLQLSYRMDFKEWQVPEVQRTTFNERMKTVQQRLYEAFGVRVAEADAGSSSSTNTMGYISRRVLADPALASTTLNIDQDLIERFRNILIAINSRHPLHPAKVQQYCSDTYRKYLELYSWSRVPAAVQKVLAHAGQLIVRSPLRLGYVGKKSGEIEHNYFTSDRELCARTTSKQDALKDPFVEALICSDPKISSISLSNRIKRKKRAAYPDVVASFFIFDESYCETDDDDDSNSGDDDEDDLDSLDEFWTELDWLNEDIAHVKG	345
chr3L:23920027-23920540+chr3L:23920639-23920889+chr3L:23920975-23921488+chr3L:23921570-23921796	-	Merged.11990.1	2325.96	89	1114	0.7511	MASIKQEISNICRFCLNQDEQYLIPIVKMLDASLTIEDVQRFSGLKISTDGDVTYTMCLECTNSLKISANFRNTCLNNDTLFHELSNVLAASAESAYDDTVEYLESEFDEEDEEQKVYEVQEQQPMDVYTTEQWTGPSSPKSDPDADVRYEEEEYILEGTEGMSVGNSEEALDQLDDFRYSANYIELGEPMSDDDGVDYMLLERDNESRKRDRKSKRDERMRGKRKLHLCDWCGIFVNHIPSHILIHQEEATYGCPHCPVRMKQKGNLAQHIQTVHLKTVGKRCEICGKGFIHHKTYRYHMRMHQDAGESFECQVCSKQFARSCGLEDHFKKYHSIAKTCSK	342
chr3L:27222639-27222798+chr3L:27222879-27223187+chr3L:27223257-27223834+chr3L:27224037-27224076	-	Merged.12126.3	6850.96	57	1076	0.9938	MASGLLKVEPPANNGTGLVPGRLSLSSDNLATGSRLGNGERGGSLTPNLPSMDRLSAPILTRRKFSFPANLHSTALLGFPEIGHRDGFGMGGSSLSASSTALSARRRLSNVSDVVTRKLSSTIGWKQPVLPSQDIITQGKCLCGQYIRCRLKRSGVFNRKLGLQRIRSIVGTPSIHVVREVFPALLSVGEELERMYPRIYNGIARQLTRFGRGELKTPETAPVLLSAIARDLFKADITWGKVVSLFAIAGGLSVDCVRQGHPDYLPKLVEGVADVIEDELVTWISENGGWIGLANKVRPPQEEITFTGRCLVGASCVIGLFILVFLLKTLGLYLFPNIFS	340
chr3L:27222639-27222798+chr3L:27222879-27223187+chr3L:27223257-27223834+chr3L:27239126-27239310+chr3L:27273380-27274304	-	Merged.12126.1	6850.96	1127	2146	0.9938	MASGLLKVEPPANNGTGLVPGRLSLSSDNLATGSRLGNGERGGSLTPNLPSMDRLSAPILTRRKFSFPANLHSTALLGFPEIGHRDGFGMGGSSLSASSTALSARRRLSNVSDVVTRKLSSTIGWKQPVLPSQDIITQGKCLCGQYIRCRLKRSGVFNRKLGLQRIRSIVGTPSIHVVREVFPALLSVGEELERMYPRIYNGIARQLTRFGRGELKTPETAPVLLSAIARDLFKADITWGKVVSLFAIAGGLSVDCVRQGHPDYLPKLVEGVADVIEDELVTWISENGGWIGLANKVRPPQEEITFTGRCLVGASCVIGLFILVFLLKTLGLYLFPNIFS	340
chr3L:27222639-27222798+chr3L:27222879-27223187+chr3L:27223257-27223834+chr3L:27273380-27274304	-	Merged.12126.2	6850.96	942	1961	0.9938	MASGLLKVEPPANNGTGLVPGRLSLSSDNLATGSRLGNGERGGSLTPNLPSMDRLSAPILTRRKFSFPANLHSTALLGFPEIGHRDGFGMGGSSLSASSTALSARRRLSNVSDVVTRKLSSTIGWKQPVLPSQDIITQGKCLCGQYIRCRLKRSGVFNRKLGLQRIRSIVGTPSIHVVREVFPALLSVGEELERMYPRIYNGIARQLTRFGRGELKTPETAPVLLSAIARDLFKADITWGKVVSLFAIAGGLSVDCVRQGHPDYLPKLVEGVADVIEDELVTWISENGGWIGLANKVRPPQEEITFTGRCLVGASCVIGLFILVFLLKTLGLYLFPNIFS	340
chr3L:31315641-31315735+chr3L:31315839-31316014+chr3L:31316073-31317135	+	Merged.13257.1	6098.21	222	1241	0.9973	MYKYSAVLLLLGLVAAASAASLSAPAPDSWMLIPDGNGRLHLANLNPYNMDETVPEPHFTAATDTIFRLYTRSNRDTPQVVGLNDAGSLSGSNFNAAHPTRFIIHGWNNDGFSEVNMILKDAWLDRGDFNVFTVDWGVGAQTINYPFARARVGAVGNVVSTFINFLQANTGITFASVSIAGHSLGAHAAGNAGFFQFGRLNTIFGMDPALPLFSLDSNDRLTLNDAQYVESIHTNAGLLGFDLPLGQASFYPNGGRTQPGCGVDITGACAHGRAYEFLAESIVSGGFTSVRCGSYDEILTGNCSVQGASRPMGGEPSNFGTGTEGVFTLSTRAAAPFSLG	340
chrUNKN:13492508-13495199	-	Merged.18656.1	3320.63	638	1645	0.9185	MSTAYKHLYSCVTFLIFVFVLNFYKNRIHVSREREASVRAATKLKRAGALNRPHPVESVGEAFFLDFSYLDWEVEGEEPSWQWDRSKQYPGRCLDVEVFFVFGSKSTPTVRRLRRVTGDGPEGLHYKSTVLQQQSGGERGKRKDPEPDNGVPNSSIYVFLSVLVVLLLAAGVDIAKHLTGTGGRREDAQRRLSLQNYQALIREKQKQFRMMKQHYSQPSMSIQRSVDESAATFARMEDTPMMPPPSAPVGRSLVGKSSPAPLLRRQSVPTLMRSQLAVVGGGGGGAASTFAAVQPTYGRRTSIDAFWDVDMANSGPMPSNGSPQEVRRRVRMLHRH	336
chr3L:338163-342540	+	Merged.9989.1	245.855	535	1530	0	MTNVTCQVRLDGKLSGPFATTKGLRQVDGLACLLFNLALERAIRDSRVETTGTIFYKSTQILAYADDIDIIGLRLSYVAEAYQGIEQAAENLGLQINEAKTKLMVATSADPPINNPNLRRRDVQIGERTFEVVPEFTYLGSKVSNDNSMEVELRARMLAANRSFYSLKKQFTSKNLSRRTKLGLYSTYIVPVLTYASETWTLSKSDEALLAAFERKMLRRILGPVCVEGQWRSRYNDELYEMYGDLTVVQRIKLARLRWADHVVRMETDDPARKVFLGRPQGQRRRGRPKLRWQDGVEASAIKAGITDWQTKARDRERFRTLLRQAKTAKRL	332
chr3R:5062515-5062651+chr3R:5062721-5063780	+	Merged.14312.1	3033.27	66	1052	0.8393	MLLLLVTIISIPGFQAIPGDLPRECYNRTFADEFNVFDFFLSYEDTQQWLDALATENPEKCQLQKLEETYEGRNVSAIVINYNLPKKIIVIGNLQAREWVGMSSAVYIIHELILNAGNYPDANKFQWIIVPMPNPDGYEFSRVHDRKWNKNRSPQSNANFGVNLDGNFNNQWNVNGNPSRADPAGRVYRGPAPFSEPETRALRDLMHNHIDAVLLVDLQGFGQLILMPWSWTEEPAPNADRTRAIAIAGSAAIFEQTQQFFDVGIASDYFPFAYGVCHDYCNAIGVKTCLTLRQTMQEYEISTDQIILFGQEAFVAIHAMAEKSNLSNI	329
chrUNKN:17073500-17073992+chrUNKN:17074121-17075399	+	Merged.19385.3	2235.58	651	1631	0.846	MGYVHPVPPVGPIDAIELKGNGIEQDLALPDPIADVRLLDGWAQPDSREASEHRLAEDSSIAGARQGKGNSLTTTTTTTSTTTRTTTVRKVRRRKTRQQTSTSSSPRPPSTTRRTTRTTAPSSSRLTTTSTTSHRPPRPKLDITRLNLDHLEDDLLLSYAARASPQALALAAGTIPPPVRLLPRSIRQEEAEPKAVPVPSCGCQRTYRPQHSKRSLANHIYSSEETIDRRGDYDEYDDYEDYGELKLPPAPARPLLLPAMSRLLAPPAVGSGEHPESSVERAEKVHGTLERLMGIVTIFSHVDEFIQRKTKQSIRRLARLYESEELD	327
chr2L:1628980-1629069+chr2L:1629152-1629294+chr2L:1630620-1630830+chr2L:1630891-1631168+chr2L:1631233-1631405+chr2L:1631483-1632137	+	Merged.462.1	1567.79	17	997	0.796	MYLLVEGGIVLSLALGCALCDQLDSANNVIIPQIYEYEDFYTCRRKFKNFVYCVSDTTLQPNTSSNLWKRILQLQSNRRNFPHDQLERGLCLNEYYDDVTLNNDTYKLLDIYISSKIYNQYGLNSHSKINSCWTTTHFAQHRTFGECFFVFISLLLILTTSFATWKELNNSATDSIIIKSFSLRRNLQWLWVASKPNSLRYLEGLRALGTLTILIVHSQLPIIRMPVWNTEDLESQANHVMFPLINSANTHMIQFFFTLGGMVFGISCLTHFERFPEFKIMYFLKKILRRLISRGGACGRGASSTSPIKNPHSSTLYAPSPSKRNLY	327
chrUNKN:11806250-11806550+chrUNKN:11806618-11807424+chrUNKN:11811146-11811264	-	Merged.18410.1	275.748	164	1132	0	MRQFVPLRTMYDLLRAASNLRAYLPLVQYILTTTIENIAEADKYLMELNTLLSAGVSLESAYYADDIQTIANETRKQVVNDFDDKFSDVSFIVIAIVYGPGFPNAPRYDDLVRAAIILGSSYNNDTLFQPTNTMVAAFARISTSLTSRIAALQAGFKVLDFPLFKQLVDTLMGNDEYGRYCYQKYKELGKGIFGQAFDSAWQCVDNEYERLEYLKTTLELMANLLTIDYDDVSTHLNNCNQLESGDNFNNCLAALANFYTNLFPQTANKISTIYQLATNEAEASENRILICIELVYIQGTVIESQKISDKLAICSRDGPKGSD	323
chr3L:32332849-32335817+chr3L:32335903-32336637	-	Merged.12327.2	3897.95	447	1409	0.7499	MAKCLFLVLPPGGTIVGAPFGGYAPFGHPPSAVLPPPRHAAFYPQPILYWGYPSPPVSPTTYYSAAPPGTPHHLGPPPPGHQAAGIPAHSHAQPTMLALSPDQRSPQRSANQTVSLVTLPPRAAAGTAGSPSSGESSSSSPPLLSPTGSSIATSGGGCSSSGSVTSVSSGTAQRHGAGTIRTSPPPTTPLLSLPLAASQPLAIPAAVTTPTAGGLAGAYPGSQLSPIQAMAPPPPPSVHFPHASLMGTASPPGTAAGTAFYDPHPHLSHHHHHPSHHHHHHHHPHHAPHLTHHHHDKLVTTAPSILTPSLIPNQYVELFIV	321
chr2L:44839342-44839386+chr2L:44843234-44844190+chr2L:44844293-44844639	+	Merged.4439.2	449.497	267	1208	0	MYDLLRAASNLRAYLPLVQYILTTTIENIAEADSYLMNLKTLLSSGVSSEASKYGVDIEKVTSEIEAQLAGDFAAEASNANTTYFNVNQLSNINRATNHSDLMSTLSTLNNLFTTTTLAGKTATLGSAFDKINTSLTTLVSQLQNSTDVLTNPLVKELVDTLMGNDEYGRYCYHKYKDLVQGLFGQSFDSAWQCVDKEYERLEYLKVTLGFIVDILAFDYEDVSVQADVCNSLTTDDNLNSCVLALTKYYKDLFAATADKVTQVFQFATDEAAASENRILICFQLVNIEGSVTAVEEISADLTTCSISGPRGTD	314
chr3L:39408948-39410993	-	Merged.13035.1	5935.24	81	1019	0.9984	MALIANKSLSYIGAYDWDLNFGWWYRSSMKKKYANLLEPFDTPAMAGGLFAINRTFFERLGWYDDGFDIYGIENIELSMKSWMCGGKMVTVPCSRVGHIQKVGHPYLHNEKKDVVRANSIRLAEVWMDEYKAVIFDIYGIPHYLEEEFGSVASRKAIRESANCKPFRYYLENAFPEMHNPLISGAFRGEVKSVLLGNDTCLEYSSEFLGMARCNGEQTTQYWAHNYYQEINSYKHCLDYTGASLGVFGCHRSRGNQAWRVLTDTGQLQSIKHDQCLAVNTSTNVTLTMQKCDPTSVAQKWSVTFIELDVSPFA	313
chrUNKN:9433980-9435795	+	Merged.18169.1	320.274	564	1502	0	MRYAAPVWSKELQKREPGRLLERVQRKMALRVARAFRTVRYETATLLAGLTPICLLLDEDARVYQRLSAVNRTDTRANIRKQERQATIEQWQQQWDAEADTSRHTRWAHRVLPNIGSWQSRKHGDVSFHLCQVLSGHGFFRDYLCRNGFTSSPDCQRCSGVPETAEHAMFECPRFAEVRQQLLGEGITDPVRPENLQQHLLRDAESWSRICEAAKRITASLQQAWDDERAALAAHGNEQHFEEVADLEARRAEIRRARNDRRNASRRAARARQRELQRAGRPPSPPPSPRTAARRADLRLRQARFRARRRQAI	313
chr2R:54483959-54485225	-	Merged.9479.1	3126.05	92	1021	0.9299	MSSRKEREQCEHSLDQEYAQCLQLLRNLIPRLEEPIDVKKTAQWIERFNQTTPDQKSLRNRCVHLLLQQLLEDNLTHPFIFPHLLNEPLEVLLQNDPEIVGDGPLESLHELLKQFQTLNERTDEDICQLQANTAEIPKSETRDVRDKPTDEVHYLAQLRDALRSALVLRVPEIIENPALLVPVPSENLHADDRKWLTVVLEGIRAKAAQKQDSPPVRTVECQTISEQTERAAPSVVIDRTEIERYLERKFAKLYANFRVREKALEIRTQTAGGMHLIDVSQRLMQQYRRSFPPTSSSSQHSGSKNRRSNV	310
chr3R:4791937-4796416	+	Merged.13882.1	1310.32	87	1016	0.4687	MAAKQNATFRVDFSQIPKKPSRAEAIKFLINVLKLETDKLEKVQVLNMAPIISVEMKDPIHARQFVEAHDGKHGILCDGTEFNVPIKMEDNTQVVKILDVSANISNAEIKEILAAYGTPEEVLNTYWEAPSPFAGIKDGNRSTNMKIEKPIPSFLTIKGEIIKILYRGQKATCQYCDQPVHYGVTCTQNRKNTHNTYNKTSVNNRLFAEVAQQGTKNQNTKIGPTTYKPHTSEAPEKSSVYNNNQNPSTSRNNSTETLSMTRVDYNKIDDLDKTVTGKRLVMDDIISSDTDTNDHERQINRTRKARKSSN	310
chr3R:13387685-13388863	-	Merged.14667.1	4498.18	20	931	0.9687	MCKGVLFCVVLLVLVDSYASLRVKRQFFAPSDECVISHTDIDELVQLTKLIEGRKSSRKRPLNRNPSSPTQTTTDECSRKLGEFKVSIQDVLTRYSSMQKPSISANHYELLKAQQESELTDLMRRVDNLEREVEQRFRAEIERLRNSLQQLKRRLNDNLRLLEQEREAGRKAQEALCVEYIQGGNIEEAARIYRALNGTYDMARLTNDTYQMDADVVGSLVDFFVALQEDGQTFGTIGGYEMLYKLLERNNQLNRERSRIIFHSLVGLEHFYSDPLDIGRVETMRVKMINKLQSFVKGKVAGRR	304
chrX:9597283-9597412+chrX:9597511-9598112+chrX:9598197-9599719	+	Merged.22091.1	3145.47	216	1124	0.8055	MPPKNKKCSICGTNSTVRWIILSRKTLCDGCYDVQCNPPLEPRQEDGPDEPVAGPSGLGRKSETILATGPVQSNPADDGIFLKPTFIPPRPAKIARVNSATLDGATTTSSGSSSSSTTTTNTTATSATHSSSRSTTPSKPASRNKARKSFPSKPKLTDETKRPKSVPKVFHNDYWYEVGDIVSLVDTKDKTYYAQIRGLVVDVFNEKNAILTWLVPTTASPNPNEGFDPATYHIGPDEDKMRNLSEMQFVMHAPSGYYLNRSDPYPRQNVTGPVERDGRSTEPPLYDWANICQLHLGERPVSK	303
chr2L:38751904-38755481	+	Merged.2946.1	2254.54	726	1634	0.5543	MQNNPSRSSFAILWLALLLAGGLLQEASAQTLTISANANTGLWTLSNGSGFSIVLSGNTPGLLSLITSLLSTATTTTTTTATTTTTPATSTSTTASPTTTSTASTSTTTSAPTTTTTTTTPSPTTSSTTTAAATTTTDSTTTTTTTPTTTTTLTTTTASPTTSTTTTPATTTTSSAPTTTTTTTTKAPLLGGSLSGGFNIGGLGVNANVGGGLLTGSSTGTAGVGSVLGNLANVALGTAGNVVQTAGTVVNGAANALTNAAGSVLTGASNLANSLVGGGSGSVQVQASGSLNAGTQRKRLFAF	303
chr3R:23474718-23475435+chr3R:23475549-23475646+chr3R:23479696-23480009+chr3R:23492126-23493507	-	Merged.15444.2	654.558	1164	2072	0.4648	MLEESEESFEQDASSSGENPSPSRHESAESTTERGGAPDEDDDAGSVTGTTLGYSAVATTPKIVVRPVKQLSRYEQGLEDYDEAADRAEREQQQQQQQEQSVDQQYNNMVKPMLTLFNVISTVLSSGRSMRTVTEGWQWPAADDTERTLATTDDGNPGNKTEIITDGEKSTSGTAGGATAEGRYIKGDPLNGYYDFIISEGSYKFWAVFQLVTAAVVIYSTLTAIYYSKVAPLTADYDYIDYLNGGRSFAGARPLDETGSRSAQTSGRRASGWMDNLSSSSWFGPAAQGFTIVMEAIERQQKW	303
chr3L:13976468-13977262+chr3L:13977334-13977543	-	Merged.11163.1	4043.25	24	929	0.9881	MMPDDEIFRKNSLHTEYTYTESWFPFSNNVTLAPLYARGAGLHAGLLVYLKQAKEDVDYMCTGFSQGYKVMIHDPTEYPQVSMRNMRIPFGHEISIALKPQMIVTSQSAADFSWEKRQCFFNHERYLRFFKIYNQDNCELECLTNVTLAMCGCVRFSMPRSKDMKVCPLSMWKCMYDAKWFMHPTDDLASSRNQNIKAIVNRCNCLPACSSLTYDVETTQTMLDVEKFLQVNHEYNKSDKFYITTIAIYFKESYFITSKRSELYGWIDFLANCGGLLGLFMGVSILSLLEICYFITIRPFTV	302
chrX:3391666-3395475	+	Merged.20613.1	864.982	318	1217	0.146	MLHPNPSSSSSPTPSCSSSSSSHQPPLHNPHAHHHPHHHAHLNAHLHGGVPGALSSPPPAKVSAELVSGLSHHLSILSSSASSPNSSSTSCATASLGHRLQPPHHLSHNLHDHHHHYLQHHHHQQQEQQQQQQQQQQQQQQQQQQQQHQQQQRHLHPALGSPRLSPLHGSSLLDQHASACSIPGSIHSSLATHPTHQDSGQLGYHGHGNTHGHLFRSSYRSLFRHPETATIAALRSCSSPTHPPLATPTSAPPPPPPPPPPPPPPPAPPPSGSGSGGSSSAAGANPEQNTDGGPTIAGPP	300
chr3L:9056570-9058348	-	Merged.10536.1	3671.78	161	1057	0.9405	MSYIFLFEVIVDDLNIFSDSRNSLGQNDPGRARQELCVRLQLASLVRCEVCEKDFGSALDIEVRKTGENCLFAYNPSSELMEEQSLDLRISAHGKGPDGSKRLIGSWREPGHEMLVALAQAYDLQNGTPAQDNSKESLASAESLTADAKRNKPVSNTLKAMYPLEAESNGSNNNNTVVGFVVLTIRMSCLGPNINQKVLFGGRDLQQQPVTCYKVQDEPVVQCVTLEDQDEQQLVCPKGSLASIVGTAIEPEVQPYDEYAAELNGNAICIRVEKDANIAVSLDGEETDGCTKGCWVCWV	299
chr2R:39810840-39812607+chr2R:39814043-39814332+chr2R:39814489-39814719+chr2R:39814863-39815129	-	Merged.7885.1	1147.41	629	1525	0.8613	MKLFQSGNNRCIKASESTDSHSTPSSYRGPSEDFDLVECMPDTMDAMAVKATEQPPPPQTFVQPVVASAPVAHHSTILPAFKFAEPRGGSLSQISTTMFILPNYLMAGPLPGTLSNRRPKDAQGSPLQSGDNLTITLATTDIPGSSSSNINGNTPPITSKMESPSPVYYSQHLQPHQHHQQQHVPYGVSTSCGQCTTLGWQPVSGGVIGGGTAAGPIYGGKLLPVENAPSGTTSKTSHPYHRNQSLKSSAGEPEGRPDEGPAADGGTGAADGGLRLVGPGTTLTQSHPFLWLGLKIGLM	299
chr2L:10182321-10183060+chr2L:10183137-10183317+chr2L:10183385-10183735+chr2L:10183818-10183867	-	Merged.536.3	513.628	399	1283	0.2831	MELWDARTTKVQYKKMIDIMETAPDIARALFRGSQTQFWEELTTQLNALGPPVKTVGTWKRVWFDYKCAVKKKLLDNKNALAATGYGRRFGTKTLNELEERVATISNLRSIVVGNGRPRYEIDRQIKDNQLICNMIAGNKNITSEDSSEYEKDDDSLPTSLITSRKRKYTDIVVGHSLTQYEIGRQAKDTQRISNVEAENSNITSEDNSEHEKDGTPAVHISRPTRLKRGRKRKNTEAVLQQNKEMLVMMKRFVEIQEKSFKLQEKTNDLLAECTKQLTVCNNLLAKQTNMSTNP	295
chr3R:5052935-5053031+chr3R:5055288-5056280	+	Merged.14311.2	3244.73	128	1006	0.8824	MSYEETNQWLAALEAKYPDKCKVQSIGNSYWGLDINAIYINTQQSKKIFVVANLNAREWAAMTSAIYIIHELVRNSNGYPDAANYQWIIIPIANPDGYDYTTTTNRFWRKNRAPQTVIDFGTDLNRNFDYMWDLVITDQDDDLQSETYRGPTAFSESESKAIGQFLQQNANSIVLYVDLQAFGEYLMTPWGYTRNPAPNADFLTSVAQAGSKAITDPTRVPRDAPFYLVGSAAEIMKEASGSSIDYCLSVGVKACIAMKLTSQGYEIYTSAIPLYGQQALAAVQAMAVKADGG	293
chr3R:15976409-15976687+chr3R:15976756-15977508+chr3R:15977584-15977813	-	Merged.14988.1	3816.43	247	1122	0.8265	MCFHCEDCDTTQMEIVQCGPNRPMLPFPGDSTTTTVTPATTTTTPEPTTFTPPSIPTIVPETTTNDPPSTITTTIPPTTTTIVPEITTTVAPSTPEPETTTLLPPSVPTVEPDTTTITPPTLPTVEPDTTTITPPTLPTVEPDTTTITPPTLPTVEPDTTTITPPTPPTETTTIGSTTPGGPILTPPTHPTFSPGPPASSTSASPILTPPTHPTPLPGAPIGFGIAIPIPPNNAQYACLSVKRVDVNNNNRSVITKGCARLMASVPQTCSQATNGGHNSCSVCLGSLCNAYN	292
chr3L:13978721-13979223+chr3L:13979295-13979833+chr3L:13979901-13980874	-	Merged.11165.1	3483.41	914	1780	0.9619	MQVLRFIWRKKNEDTDYLCTGYSQGYKLKIHGIDEYPHMAKRNLRLLLGHEISIALKPQMIVTSPSAADYSWEKRQCFFNHERHLRYFQIYNQDNCELECLTNVTRAMCGCVRFSMPRSNDTKVCTLSMWHCMYRSKWFLRPIPGLKRQPHRVILEMVKNCNCLPACSSVSYDVEMAQTSLDMEKFRLANNELPRDHLDKFTITTLAIYFKESYFISSKRSELYGWVDFLANCGGLLGLFMGVSILSLLEICYFITIRPFSVRSRIASAEKRKSNEVQNAMLPVICKPE	289
chr2L:20661298-20663460+chr2L:20663537-20663672+chr2L:20664545-20664615	-	Merged.1647.1	4185.67	710	1573	0.8884	MMMTLDKLDTGSNGRHRRHAESSTPEPMDGYYIDIPTPSTRSVSPMSASVSPGKEKSFSFFKSVYRKISLKSQDADELDQLGVHGEDEDSRSSSVDSCSSISDHQQQQQRDHQPTGSKRPSGRKLQLQLSNQALSSASSDSGVSGETGSNTNKRSDDGREEGEQSGAEGAKENRRKSRRSSVLRLLESLAINAPIRSRSLSCSNSSVNNLLHLKGRESRAESKCSLFSTSSANNGANGGGERLSKESNKPPPKKILRRPVSYTYLRGISGLPTQRVPRSSVCCGYYGR	288
chr2L:20661298-20663647	-	Merged.1646.1	4185.67	690	1553	0.8884	MMMTLDKLDTGSNGRHRRHAESSTPEPMDGYYIDIPTPSTRSVSPMSASVSPGKEKSFSFFKSVYRKISLKSQDADELDQLGVHGEDEDSRSSSVDSCSSISDHQQQQQRDHQPTGSKRPSGRKLQLQLSNQALSSASSDSGVSGETGSNTNKRSDDGREEGEQSGAEGAKENRRKSRRSSVLRLLESLAINAPIRSRSLSCSNSSVNNLLHLKGRESRAESKCSLFSTSSANNGANGGGERLSKESNKPPPKKILRRPVSYTYLRGISGLPTQRVPRSSVCCGYYGR	288
chr3L:3111723-3112383+chr3L:3112466-3113454	+	Merged.9978.1	4101.25	537	1397	0.9901	MLICFCIVLYGFKHADRTVEKINRDRLFHLREACERTNNGGKNTIETSFYIHVKNESLLYCLVFKSGTTSWFYNINRWAGISEETILDDKTDNFNLARQKYPWENPRVLLTSMKNTYSFIVVRNPFERLISAYEERLLGQLHPYFKNLSHQIYRRYHDDGNHFGIPSFEDFARFVVEQSRNKKPSDLHWRPINDLCTPCLARYDSILKMETFAQDIEYLTNRTQLHGKIKPVQMNRSRRDRVDRLIEKYFSQLTKQQFDDLYDVYRIDFELFQYSAERFSKYVKQKE	287
chr3L:5432427-5432457+chr3L:5433274-5433901+chr3L:5433972-5436061	+	Merged.10139.6	1818.52	28	882	0.6464	MDDRSPMSSGSESDDYSPPESPPPGPSVNTSSNTNVNSSNNHHLQPQQPQQGSSNERHTTRSAGTQSAGSGAASSTAAGTATTSVMTASSAAAAATINAIQQQIQQQQQALQQQIQHCQQQLQQQKQQPKSGKAKASTVKVKQEPVAPSAVPPSSTISTATSSTIVAPAPNSVAPQITSSIIYPASALSTLPQDVLLNLLQSGQIQLHSEGGTQKYVTIPLPLMSGNKTTTKSSNASNGQQKSSSGNSTSSTSASSSVPVTSTRSGSGASSSRRNATTIKTEVLE	285
chr3R:20266393-20266805+chr3R:20267158-20268394	-	Merged.15201.1	3092.45	393	1238	0.8699	MLRFALLFVALAAFVAAGPTVRKDEAANAITPPTEPVEVEVKPSEEPVKLPVSNDEPAYDATSTTTASETKPTESVSTTTVPSTTGEASPSPSPTTSSSTTTKAPTTAASVTSSVPTTKPPRKTITFDQRQEGKYNIRADLENFVIVVVPSGSSSGASLLDLLTRSAHKKDALHQTRKASHKRKHHKAHSAAQKKIAQATPEVIVLDETHQRSGQLETEEFIEGRTPYKVDLSSSARSVDGADSDDHHHHQAAAAAGNKPSSFTFSLEPSVAAGRLVRFPSA	282
chr3R:13634705-13634888+chr3R:13634967-13635706	-	Merged.14695.1	2776.64	68	910	0.9287	MFCRRSACRGLIALLVLLGCIVSFYALEAPPLPDVVPLAKALQGHVDKFKKLRDDLKALQNSQDRQNPLTFFRETMRIMEGLQSLGKDWKDIERLQNKSDRDRDFENLLTEMDPLCGQRMPRTAFFEIKLRCSYTDLGGKPYYRIGPLKQELVNRVPFVVTVYHDLLTESEVRRANETRMVEPSVRRRLDTLVPNLYNVAVREVSERGYNGGKVKAPAHSIMLYLESYKTGGMTLFPGGTFVVAPRSGSLLVSKQHPSICPSSISLNVITNFNLPLTAKTH	281
chr2L:2466724-2468358	+	Merged.250.1	236.389	162	1004	0.01	MGSSCARRILQNPRQPSRFVWPFCSVSAAAIAMARLPVVLDTAEHRAAATADTVAPAAVPSLATAAMGSRLHTTHCSRISRATAHSAPARALQHVIGEAAIPPQLEPSNTNSNAQVASAAAPQHVIGEVAFPPRLEPCSTSSVKQQSRRSSSPASPTATRKLLRLPHLSTSSTRSQSRQGSSPPHHRQPAGCFDCSTAACHRRGRIPAAARAPHHQRRHVSRLGCNAAASHHRRRHILPHLQQTQHVQPETPSLWPAIAVAGHGPAGARFHCGTTLTSRQA	281
chr3L:18759367-18759418+chr3L:18759485-18760426	+	Merged.11185.1	3127.46	46	882	0.866	MKVFIVLAVSIASMAASGYATKVATGQQKTLDKRSPWGLFYGGFGDSLARSDDVHGHGVALFAAPQQQYGGGWHQEYQPQGHHWVQADHEPKSLSHTPVHEWQAERAAAPAHYDEHAQQHQFHFGGSFEQPKVEQSYGWQQQQQQHHTLQDEDASKDWGLQHQQLQQGGSSHEWNHDEGKEKELAGHGDWAPLSAGSADLLKEHSAQSVTTETKEEHHQEWAPIEGKAEEHKEEHHHTKIIKVPYPVHIEKPYPVYIEKPFIVEKPVPLKLYIKKKHHH	279
chr3R:10787452-10791541	-	Merged.14383.1	2447.07	288	1124	0.9255	MRLSWSVLRLVLAALVAGSFLLEQTTGEQSADDVARSLGVSDVHDWDIRSLYRVRFQHVTKRPPPGLRAAERQSRLATRWAALRERIADFFPSRHTNPRTVVTFDKIATDFVNVGIVKLAKALDPPKPLPKSRLGRKGKVVAVVEPKQEVTVQEEAEKEVTTTPAPKDVRPKRRVTLLVDLPDFDLQDFDGLIEQQADQIIQASSTTTRTPLSTEPATKSSGRASTTPPQYPLLPETPQRLVADSPCASSVDAIAQGAVSKFLLLLLAGFLSTFRALRM	279
chr2L:37470052-37478450	-	Merged.2830.1	709.038	144	974	0.3288	MTGTGGSSSLASSMVDVGSYYGSAKTIAGRPAGDGGRLAAATPGPSLGGGTTNSATCQQKSVDKLQKIFRFLPGKATKSSTSSSSSSSSSSTSSSSSSASSTSSSCGGGMKHASNINNNHQGAGTGVLPGSSHTSSTASLNNNNNVGGGGGGALGSISGSYGPSSSSVISSNHANNNRVGCGVGGSSGSSGGASSAGSNIRVDGRGGLSLAAPGAGIHNHNQHYRSPPTPAVVAATSPTSSSVSSSSTASSPTSLSGARPSEATDPGAEPGHAPFTM	277
chr2L:1628983-1629015+chr2L:1629152-1629294+chr2L:1630620-1630830+chr2L:1630891-1631168+chr2L:1631233-1632137	+	Merged.462.3	1658.27	14	838	0.9019	MYLLVEAANNVIIPQIYEYEDFYTCRRKFKNFVYCVSDTTLQPNTSSNLWKRILQLQSNRRNFPHDQLERGLCLNEYYDDVTLNNDTYKLLDIYISSKIYNQYGLNSHSKINSCWTTTHFAQHRTFGECFFVFISLLLILTTSFATWKELNNSATDSIIIKSFSLRRNLQWLWVASKPNSLRYLEGLRALGTLTILIVHSQLPIIRMPVWNTEDLESQANHVMFPLINSANTHMIQFFFTLGGMVFGISCLTHFERFPEFKIMYFLKKILRRLIR	275
chrUNKN:26766327-26768195	-	Merged.19238.1	294.292	142	963	0	MQRSPQQGAAPVASPAVAISPAVAASPAVVASPAAGLPTPSPYLIDMTPLARDAATDLPEFQVLTVNAMRLKPPELDTADIHTFFYALENWFDAWNIPPHHHVRRFNILKTQIPTRILPELRPILDSVPNTDRYESAKKAIIQHFEESQRSRLHRLLSEMSLGDRKPSQLLAEMRRTANGAMTDSMLIDLWIGRLPPYVQSAVIASSQNADEKVKVADSVVDSFALYNRSGPYQTIAEVRNEEVNRLSRQVAELSPASNRFDIIGQSSPYYQRL	274
chr3R:44639357-44640021+chr3R:44640107-44640272+chr3R:44642526-44642631+chr3R:44643083-44643205	-	Merged.20078.1	3600.43	93	911	0.9735	MQYRTPTSILIFFCLVCHIALCAPNDGKYNPRKYNKNGKYVHRGEGDYVEDLSRYRYVHYDDGDRGRYYHIHIPYDGGYGNYEGGHEPYRFPPYDPAGEYAEQVNKYSYDPFRADSYDIKKPSIYLEYGIPSVSETNTASSVVDVRKSLLPGPGTAYLPVPASGELDVRQSLLPGPGTAYLPVVSSKEQILAIGSSEKRSKILPHPNSIDSIDHLTTAASSDRNSVRATTIQPPIETTTVPNILTDRSDPIDDSSLHSRPCFATSAPLKLSKT	273
chr3L:32796645-32797034+chr3L:32797100-32798235	-	Merged.12355.1	2481.64	115	930	0.9721	MSSDSLVRPGLTTPFTGSLPEIKLRLRKKVPKLTANDVRRARIPYYEAIASELYEAGYVHAAFLLLHLIEYEDGYVGRTSYAAVESRRLRNDEQLLNYLGDALAAAEGWKTRQQYEREVAELLAIARHFGPDPEKRWLVGQFFRIALDRCADCSPRERVRAQSMVRYYYGKFLIDQRRHLEAMKLLEQADGDLEHACPGVRDGWSTLEEDGEPLSIAINTLLFVSNRSLAEEMANSPTWMVEQYVRDAHMAALKSQYKVIRRFADVMRESLL	272
chr2L:2102997-2104038+chr2L:2104125-2104267+chr2L:2104326-2105225	+	Merged.2570.1	679.858	1197	2006	0.6886	MLNVTVPVGADVTVVVGALVVVAGAIVVVVGALVVVAGAIVVVVVVVVAVTVVVAAAVVVVGTAVVVVGTAVVVVGTAVVVAAAVVVVTAAVVVVAPPLRIPVPRRPLVAPIPVPNSPLVVPVPRIPVPSSPLVVPVPSSPVPRTPLVAPRPVPSRPLVVPVPSSPVPRTPVVAPKPVPNNPLVVPVPSIPEPRTPVVAPRPVPNNPLVVPLDSTPVPSKPVEPPTPVPSKPPPPPNSCGLACNGIQIPSKINVKVSRMFPKSVRSIRLF	270
chr3L:17017364-17018646+chr3L:17018721-17019000+chr3L:17019071-17019470+chr3L:17021301-17021576+chr3L:17021681-17021911	-	Merged.11021.2	4850.42	500	1306	0.9929	MEGFEYVIQRPPQARIFFGSGIERETVPLRGPALSSLMRRRQPELLGENLAPGAHNIGYDPGTPENHPALRKPISRKGYGPLVANSVRFNFEEVSNSPGVGDYELVRKQSKPKQMAKPFGSGTDERTKDRSLAYPGVGTYLFKTRKDIRNHSFGGTIKIMPAARTLCKTENFDRCLRCDERPEVDYWKNLRTERSLCRRCMVQELEDARSCSKHKSEQKKRLDALNEYKRVRHCAYYHRHDKTSAAIQFISNKQLKRKFRLENYLSMFE	269
chrUNKN:7756395-7757695+chrUNKN:7780028-7780189	-	Merged.19035.2	2215.56	180	986	0.9645	MEIDIDRQIHLRNRCLRLLHQLYYDTNNIINWKFCDEVARILGLEWVLLLMQPHLHHTSIVWAFRLLVTMLTRESIIARFREVKCASAEQGYLKNTEMIMHSQNAIILSSKSPFHVLGAYGCNTVLEENSTFNQASHQLMGFSYLEWLLMHRTNVSEVFSLLIALIIGIPVKSLIEPSRNNNLESIWSFVWSSNIKLDKLTFCTEAVCILFSLIRSIVHCKKRYQQNIEENISSPHWIHAHPCETLKLFTSFYKHLPDFVPVAVDDSAA	269
chr2R:24135269-24136323+chr2R:24136395-24136620+chr2R:24137461-24137558	-	Merged.6383.1	174.953	184	990	0.6449	MNVNLRKLLVAAASCWLVLVCGSPERVAGAGQAATVDGILRSVVAVRAQLEPVAQNRLSQRTTPIRQGGLSCGGVIRVPGLQRLFNCVTPDRVVLQTGAAPTPVAPPPQFTVEARVNDKPQQQSTVEIIASDQRATWSTYSDGTPSAIQGGNGPLYQGDPAIGANPLALIIPTQEQLQQFQQWQRPYQRPSKPVTTTTTTTTTAAPDVDEIYFPPSVDEPVPVLGTVRSTQHYTTAALREARSPNGFHGKRAVGPVWEATRKTRPWRRK	269
chr3L:14385645-14385837+chr3L:14385896-14386057+chr3L:14386123-14387178+chr3L:14387251-14387429	+	Merged.10776.1	262.135	112	915	0.5832	MAETENTDALENCEIKLECTENSHPFETRILMIAPGNEKHIGRYRKKKLNTTLDDHLLFENRILSHTHALLLFQEGKLYLKDLCSSNGTYLNGEYIGPASEEASEPQARQLKTGDVLRFGKLRTIDGELIKPIEAKLTIQYPPSVQVEGSKQPPANYTPCEGQQLEQTAPVEQRSGKRSAPSSTISKAIKGKGKPISCKTAERSTVTDEIQLCTKSTQSVHTEEKKPSTACGSCGLLAQEFYNYRKRALIAIAFCLAIIVGYQQYVKF	268
chr3L:10802275-10802485+chr3L:10802594-10802974+chr3L:10803068-10803198+chr3L:10803292-10803509	+	Merged.10552.1	1421.9	79	876	0.8021	MLRWVQNFRWRSLRSGLKSKLAKSPSEGDRRIEDNHSPNTLSDSCPCHVRLAKEADSPAIVQFVQAILLHHEPLVRSLHVCRSSASESGLADYIRVLLPDSFTLLAVNPVQPERIVGVAIGRRSCHWDGKRLIERADRTRCDQLRKLLYIWSIVEAEPNLHQHFCTRCLFEIAFLATAIDAQRRGIGLHLTQRSVALARDLGFHFLRMNCTCEYSSRVATKAGLECHWTVPYHHLVDSTEQPVALPDPPHTHIKVHAMALFPDAVH	266
chr2R:43681829-43681964+chr2R:43682147-43682791+chr2R:43682953-43683168	-	Merged.12076.1	614.407	167	964	0.5458	MKQNSSKPTTTVPPSKAGSRASMQRGHHNQQGQQQQQQQQMAFHQQQMQPAAVTFQQQASYQQAPQHHHLPHMQQQPMGCIVLPSGTMHQQPQHTTYMAQQPGLQPNAGNSAGPMYVGSAMVQQTSPQAGPAGFSTSAQPPVGYLQTTQHQPSMAAQQVQQRPNYQPTVADFVAGNAVAAGYSGTHQPYKQQHQQSQSMPSFQEAPTSSYPIHMPSAHHPEGSTSEAHYFFDANCTMPVVQQQQAPSTVTGCRNPKCTGCKSFRHN	266
chr2L:28681545-28681785+chr2L:28681859-28682791	+	Merged.2021.1	3466.63	238	1029	0.9348	MRKLSTSTVLLLVVLLVGGGSCDPQEGYFYPRPTPQCLPQVFTETVTDYATETLNHFFTDVNTVYLTDFITSTVVNPVLITSTEYAVSTVVVPQLEYVTETSTLVLQPSPVVQYVTETVFSTVFAQGDFSGAAVNTYLPPEPPAPVPVPVPNPLIVNNGLQIQQPPPPPPFIPPPQVSLPPVLEHPVTHQPFLPGGESFEGHRELGQLGNGFDGFGGVHSLPNVHALPPPPSFDEHEGYRYKRKLNEETAKKSASEAKVASKST	264
chr2L:36885019-36885526+chr2L:36885607-36886115	+	Merged.2761.1	3066.27	53	844	0.9306	MSRNEIKKSKIPKPCPTEQELGREEELLDETIPPSELFHCTSSLLASESLYTATINGQECQLPFEVLPEVSSSVVNLEDTAISRQPFPCPAGGCRQPCCLFMFATHVAFDHQEVLVDTLWPGETNTILIDPYTEPTDQPRCHRLLLLSGKIRGLGDGKHRDKLPFALMSSKCSLHGSDRLVLWITGPDAGDGHRQQYTLEAGKNESSRLVMYAVAFSGEIVPLHGSQDAAELHRSGAGLVVPEQQLDFLTDSRTKLLEVCVHFY	264
chrUNKN:5056704-5059574+chrUNKN:5060173-5060337	-	Merged.17941.1	2024.98	165	950	0.5308	MPSTAEEWKEKSKKFEQRWNFPHAIGSIDGKHVQVEKPSNSGSEYYNYQHYFSIVLLAVVDADYNFLHADIGGKGGISDGGVFKNTRLYQRLENNSLNVPEPEPLRVPYAMRVPYFLLGDKAFAFTRYCIRPFGGMHAEGTIERVFNKRHSRARMIVENVFGILANRFRINKSPILLEPEDAKTVIMTTIYLHNFLRQSASRNTYTRPSSFDRVVNGRFVEGERAPATMSGLQGIPCRTPNALLNIRLHIAHDLKYNNQLNH	262
chrX:7568464-7568800+chrX:7575902-7576931+chrX:7577957-7578209+chrX:7578281-7580135	+	Merged.21080.1	154.498	605	1375	0.015	MDRLPPIVVTGTSLEYVRHLIAATGVIHYTANTTTNAITVFVTNTKDFKAILDTFKQHRINCFTHQLPEARTTKVMVRGLPETDVEDIAEALAAFNIRPITIKTIRMPPQQFHRQAKYLLHFPKESITLDELRQVRHVNHHRVYFDLHTRQRVPMQCKNCQKYGHGQANCFRTPKCVKCAGAHTSSMCPRSKTTTNPGGRLALADLRCANCGDRHTANFHGCPARRTIKPAERAKEMPGPSFQLIDESFPSLPKPVP	257
chrX:7570703-7571306+chrX:7575902-7576931+chrX:7577957-7578209+chrX:7578281-7580135	+	Merged.21080.2	154.498	872	1642	0.015	MDRLPPIVVTGTSLEYVRHLIAATGVIHYTANTTTNAITVFVTNTKDFKAILDTFKQHRINCFTHQLPEARTTKVMVRGLPETDVEDIAEALAAFNIRPITIKTIRMPPQQFHRQAKYLLHFPKESITLDELRQVRHVNHHRVYFDLHTRQRVPMQCKNCQKYGHGQANCFRTPKCVKCAGAHTSSMCPRSKTTTNPGGRLALADLRCANCGDRHTANFHGCPARRTIKPAERAKEMPGPSFQLIDESFPSLPKPVP	257
chrUNKN:1581842-1585775+chrUNKN:1594513-1594597	-	Merged.17751.1	78.052	490	1260	0.0163	MGDCTEDTITDPLSNPCPVPVSIASDRSTTVEATSLHPIWVQSPSPPLSPHFVSLTESSIQPLERPLAAGVVDPNAVPAPTDVLQLIAELSATMNRRFDELAAQIESLHKGVSVVRQTALITEAVLNRVQNAACPNLEGSAPPISEDFIVQPIRSKEELNAMEQKLGEKLYMEDCVGWLQKKLVSPLMNKRLMKAKNLVFDATFAKNCRWSARNNKIALSSFPNVCELFRRAASTSTASVTPSDVSDFFTRVLRYVK	257
chr2L:9237450-9237822+chr2L:9238003-9238986	-	Merged.476.1	182.371	139	897	0.8658	MKNSQNAGRSLPIPTNRELTVSLIGSIIRFAIDVPQVLGRRENLAPDKLFFLLLPIVRNLGKLIDRIRHSSSVAGRNASDGSGRFEMSGGPELPHTTLTRPAAMHPNNGAAPVSTIPATAPTNAMLWQHCPPNPQRQRQQQQQLQQHDHHHCTSTSMLMSDEDDEESSSVAFEMHRDSILPGPCRQVLRQKDGNYAIRETTDTRGADGTFQRITKTISGPDVMILTNITSQLAELPTLMPKATVVDAGARTEK	253
chr2L:502500-503665+chr2L:504969-506814	-	Merged.2601.1	95.9766	1956	2705	0	MDQGFLKDTADTKLLEDNTKYRSVVGAILYIAVCARPDIMATATVLGRKVSAPTEKDWTAAKRAVRYFKDTKDWKLKMGGEHGVTDCGDLIAFSDADWAGDSSSRKSTTGYVVYFSGGAVSWASRKQSNVTLSTMEAEYVALAETCQEVLWLRRLLSDLGEVQHSATIVNGDNQACLSFALSEKSSKRSKHIETKRHFIRDLCQRGDIKLRYCPTDSMNADILTKSLGTVEHNMFAIRLGLMRGNLRAIN	250
chrUNKN:3242438-3243858	-	Merged.18041.1	147.762	657	1400	0	MGRGCMPSRLQSNGRRQLRPNCSHSKKKGDELTHRRRARNHAARVFSSLPPVIEKKIHRCCPGARILIIIVIIIAASSSSRHLHHRCIIIIIVIIIVIITAQGAAQQQHHRRIIAIAVWPESSSKRCSAHQHRGPHILAASAGRVHHAGIPLVEYPRVGSSPSVLKGGDVVGSRADPWTCRGSCAATRQRPGGRQCTRTLSHTLSSARLSVCRAPYRQSVHEGRSSRSSRQGRSVRLVRGHCTYYFKV	248
chr3R:15975586-15977813	-	Merged.14987.1	2938.9	322	1062	0.8076	MCFHCEDCDTTQMEIVQCGPNRPMLPFPGDSTTTTVTPATTTTTPEPTTFTPPSIPTIVPETTTNDPPSTITTTIPPTTTTIVPEITTTVAPSTPEPETTTLLPPSVPTVEPDTTTITPPTLPTVEPDTTTITPPTLPTVEPDTTTITPPTLPTVEPDTTTITPPTPPTETTTIGSTTPGGPILTPPTHPTFSPGPPASSTSASPILTPPTHPTPLPGAPIGFGIAIPIPPNNAQYACLSVKRVDGK	247
chr3R:21168674-21169543	+	Merged.15285.1	2714.51	110	847	0.9066	MQRLKLIRKPIQQQQQQQQKPAASKLTKSNTIAPAHCPQPDCDQILLASNFLQHYLRDHSHLNFIAIEDRETMLFQFEESAFPLNEPFCLGILAYGGREPCRPENRPAAVGYATENQFLPQQYKYLKDFLPVLVMGCRTTRFHEEVAVEVHQQGEERNVSLVFWLLTMSTSVPLLGYLSVSDVLLRHRRRSMVKLRELTNSSSEFPGIGCLSKEWNLLQLQRKEIDVLSHGGTSLIKLEVMIDGPC	246
chr3R:10793963-10795847	+	Merged.14385.1	2467.51	244	981	0.9784	MTSGQLLRLSVSFLLLHHLSQHSFVESKVRNRVQKWQQRTWRARFGSGPRRDWKSAFDPPKTSHRSRYGLSPRVEDFFNPDGVPNAYSNYHYRRVGSGKGGGKSQRATKLTSSRREGGKYSTGSRLKRHTRERAEPYIEELKDYLDPVDLMLLGDDPNSEFVPLQPEFGQQYNFDTDESSQELPGLAVDGSASMPSGGDKKLKEFKIVFHHRNLNGSGVRACSSVGFTLLALLIASPLGAIARLEG	246
chr2L:1997821-1998577+chr2L:2009981-2010190	-	Merged.2526.2	1063.19	216	950	0.7947	MLKWVVTRGQQTMCNEWKTHKDNLWIWRNESLLIHQQLDVENNNHISSIGTKQGYHETNIPNNNIGLQRPENATSTLKSTTSSNALSNTIPTDTASSFRFILVENHSSPMKLLKHSNDDCVSCCTSPRRNHNYRQTAGQRQRHRLSSFNIREPSELASPSYRQADDPANDLSVNLLLTPSFHYLTNVNVPTTQWREVVGVYATVTEHYNEREIKTPEVDGTTVLNQESRHLVRRRALRRKRTTRF	245
chr2L:1997821-1998577+chr2L:2019399-2019512	-	Merged.2526.1	1063.19	120	854	0.7947	MLKWVVTRGQQTMCNEWKTHKDNLWIWRNESLLIHQQLDVENNNHISSIGTKQGYHETNIPNNNIGLQRPENATSTLKSTTSSNALSNTIPTDTASSFRFILVENHSSPMKLLKHSNDDCVSCCTSPRRNHNYRQTAGQRQRHRLSSFNIREPSELASPSYRQADDPANDLSVNLLLTPSFHYLTNVNVPTTQWREVVGVYATVTEHYNEREIKTPEVDGTTVLNQESRHLVRRRALRRKRTTRF	245
chr3R:7006104-7007531	+	Merged.14114.1	1121.72	116	835	0.9123	MEKERAEIVSVTLKDIFRGALPSPADLLPWYIPKCFWRSLVDTRHIAACETVTLARPLPSEQLANDQHCPAQPARDILLQCGISLARLHHALHVLVVSRNGGTVRRLLQLTKEHPADSLHVLVLSDRSSTVEEFLRSCDPDRVTVVRYGRAVTVGDIGSTSTAPAIHGVESDEEILLCGDGSREELYEQKLTKLFHSARLVLEQLRPEACRKGVDPCALYLYRTFPQATFVNGCKIKRLR	240
chr2L:10195914-10196770+chr2L:10196851-10196904+chr2L:10197002-10197125+chr2L:10197225-10197301+chr2L:10197397-10197646+chr2L:10197728-10198064	-	Merged.539.2	161.89	826	1545	0.2767	MKPVSEPNRNRISQNDGVQDISIQIQICKERIRKLEEKNRYLKQVIADKLDIIVKGSTRQVQQMEKLVSTRAGSPLLEPFPDPSFTAKLSTPVSFHKTVFVLNPVETEEELQKLEDIIGSDPKYREQVVEYLQRDSTRTDLENRLHDAIDMLFCRRLFASMSWSGISRSGVPKIQLSKYENIIRLFQTVGTTENDKPCLRYIAEYLKNKLKHAKSRIHIPKMRKTSSHKPARNAISDAIA	240
chr3R:6739140-6739344+chr3R:6739426-6739557+chr3R:6739627-6740422	+	Merged.14102.1	420.976	188	904	0.5503	MLTIGNRVKSEYTLTGPRSNRSGTASPVSPRETRIPVAKATASPVTVFQTKKCLPRRKLHVGDAKSQLGFGSPAGKVKDIKYEDELDKSNTDCRCDPELKGDATLHPNCTFVNVCSEHLRNGSRRRWHVGSQCAAVGRSIALFVVVVAVIVVLCNVNVHTIYWFLRQHWERTEEDEFEEATMYYEEPEDDSSENELIELNPKMFGLTESKHNLSLLELLAMTLERFFGWIGSILLPIDE	239
chr3R:6739178-6739344+chr3R:6739429-6739557+chr3R:6739627-6740422	+	Merged.14102.2	452.678	150	863	0.5503	MLTIGKVKSEYTLTGPRSNRSGTASPVSPRETRIPVAKATASPVTVFQTKKCLPRRKLHVGDAKSQLGFGSPAGKVKDIKYEDELDKSNTDCRCDPELKGDATLHPNCTFVNVCSEHLRNGSRRRWHVGSQCAAVGRSIALFVVVVAVIVVLCNVNVHTIYWFLRQHWERTEEDEFEEATMYYEEPEDDSSENELIELNPKMFGLTESKHNLSLLELLAMTLERFFGWIGSILLPIDE	238
chr2R:19937425-19938395	+	Merged.6062.1	2036.67	183	881	0.7301	MKHFLPLLGLVALLGAVTAGPISMSNNNIGDIVKVNVDADVDIKSEINVELVNVIAELLLELRDVNVNVCRGSSSESSSSSSEGTSEETSEETSEETSEETSEETSEETSEETSEETSEETSEETSEETSEETSEETSEETSEETSEETSEETSEETSEELSEELSSTTITTTGTLPTTGLPDAMPYQQLVQSLVKTKPDGYNAPGMTKEQKEQLWRQHVEQLVQKHIVDRQP	233
chr3L:39625604-39628854	-	Merged.13068.1	422.505	957	1655	0.3288	MEPANTTKPLISPICLPLMQEFRNSTPLELKLATELSESRKVKRLSPANCQAQLIHEGAFLPVQELPVCADDLESDAGMRFSGHTGSALQGSIDFNDRKHYFLYGLSLLMRSSRPKTPDLPYLLTDVSQHLDWILENMKVNNTDNGPSPTKEFALMHRLPVRNIAKRRLFNFNTCGILSNSSQESYEQEPWIGFVERWDDLAKSNKYIYCVVTLISEWYAVGPASCLGYDTKE	233
chr3L:17017364-17018646+chr3L:17018721-17019000+chr3L:17019071-17019482+chr3L:17019576-17019620	-	Merged.11021.1	4223.62	161	856	0.9953	MRRRQPELLGENLAPGAHNIGYDPGTPENHPALRKPISRKGYGPLVANSVRFNFEEVSNSPGVGDYELVRKQSKPKQMAKPFGSGTDERTKDRSLAYPGVGTYLFKTRKDIRNHSFGGTIKIMPAARTLCKTENFDRCLRCDERPEVDYWKNLRTERSLCRRCMVQELEDARSCSKHKSEQKKRLDALNEYKRVRHCAYYHRHDKTSAAIQFISNKQLKRKFRLENYLSMFE	232
chr3L:27161770-27161887+chr3L:27163565-27165647	+	Merged.11913.2	2463.66	90	785	0.8661	MEACWLWKLVLTARSQTLSSMDIETPPPYDAESLPSYTIVSGLPSYQDAIEQLKQKQMKYYEPVKVHRPSVMKLFESQDLLSQSAAPPAPSAAQPTTAKLEEIRYNFVRPLSVQDGVGPLPEATTSSSIITTTGPTVLPAGSSQHPAASQPLPPPPPYKSQISTISTASSTGAAGVGGVVVDSMVVELPAQHAPVVPMVTTTVRLPQKKPASASICQYTIEHERPAAGGARS	232
chr3R:47368669-47371123+chr3R:47371187-47371320+chr3R:47371423-47371570+chr3R:47374209-47374443+chr3R:47374921-47375028+chr3R:47376169-47376283	-	Merged.17162.2	3309.5	176	868	0.9878	MKHSCSIYDKRCINLGEISQSPRIASKPIQIPEIPPFRKQAHSTMHSPVNQSPQNPAHMSSANPSPPRIAEIPPFRPRNRSKEWMPNIEVGRLKQQELATGSDSELLKPAPSWTNVASKAGDQQPGTSNSAPSVKAPTEEEAKAAELAAKKSRLKQSLVKRARSVAIFSLKLKEQRAKRAEKMALEALEALPAPPPGGELSLIPIEQLIQVDDVLSQRNHGNTSSHNNGHS	231
chr3L:17227217-17229834+chr3L:17229911-17230434	-	Merged.11529.1	1543.09	1089	1781	0.7517	MNRVILVSFLCVCVLGYISSVDGVPARGKQPANRSSEESGEMQQSNSRERAMERKGPGKRQKGQSSKESGEMKMKRPRPPPRRRNKNRNKNRSTTSTTTTSTTTVSPATNPSSTASVSQSTTTTPAATRAATSTTPISTTSAASTSTTPSSTTSATSTSTTPSSTTSATSTSTSSSSTTLSSTTQGPSTTPTTTTSSTTTTASSTTSTTSSSSSTTDRARPSPPTRPGRAD	231
chr2L:15462966-15464153+chr2L:15464220-15464308+chr2L:15464387-15464745	-	Merged.904.1	626.282	204	890	0.6972	MFSRFESWLAKQRAKCNSFPWSHCASRPDRAASAEFSFTGYRNWTPEARHNSLPRRQFTIFFSERNIGDGEEQTMLKLLLKEHGLYNKHQTIHQRRRLKYLLELEQRTLSPHDDTAIMSRCLKVSANNNRTCPIEVHSMPFHCPRPATGAAKCCATSTASSPKKVRRVASLPSLASTNDSNPRTENPVNASHPTIAREAQERDKSKCLKTISWKNSASSDTPSTIETAV	229
chr3L:33801765-33801809+chr3L:33808675-33808811+chr3L:33810487-33810739+chr3L:33810832-33811088+chr3L:33814168-33814241+chr3L:33815043-33819077	+	Merged.12497.4	3679.58	278	961	1	MSPLEPIDPLLESPLAHPLMKQRAVASELLNEVQQGNNAVGGMLLANMERSSAEFPFIAYYVINTTQTDPAMFYTGVRGASLSKFEPKNTRYTAAHTLDLYSEVASICRPPLALAPNEIGSVKKGQTPSTGYIISVYKVYEGDDGERFERNWLYWTGARMIYRYLPKTAGLRRITLHKSVSSRGDKMYLLLCECADLLKDLSAAALLIPALRARLCGYTGLYRPIQTF	228
chr3L:31654113-31658734+chr3L:31659618-31659840+chr3L:31659919-31660017+chr3L:31660094-31660208+chr3L:31660280-31660521+chr3L:31660590-31660992+chr3L:31663636-31663880	-	Merged.12290.2	3084.05	783	1466	0.9547	MEEPVEMETVKCCFCFKRQRPKVKAKPKKKVPVKSTFNCLSCCMMCCKKKGDNQSRRTSNLSKKQSIAPTIPPEDLRPKIDMSLVEHSSLMRGAIPVLPICLAYFCLFLNVVIPGSGTVLSGGLCLCIGKPRFSQHDSIKGRIGSFIINCIVGISQCFTIIFCVVGWGWAIWWGTIMLRLARQHRKILEMEAAQEEGEEQTTLSNRTGASNPPVALVSKTHRDVETGR	228
chr2R:30198436-30202150	+	Merged.7122.1	122.063	2159	2833	0.0101	MGKSVSGSVITLCGHAFLRGRLAVEIVQPLVAACTVCVAFAHICVGTTIGTSDVLSGAYLRLRSDSDYCKSGSDYGKIEPIDPPGVGVARSRSRPESESPGVVRSHSESSESEPESFGVDRSRPESEPSGVVRSRSELESSGVVWSRPESSGVVKSHWSLSHLESSRVDRSRPESESVGVNRSLGSMCLTPDDSERLWTTLDDNRRLRTTSDDSGRPRTTPDDLG	225
chr2R:34397905-34400014+chr2R:34400514-34400549	-	Merged.7386.1	1230.81	45	716	0.6822	MPSSRNSLSPNLTTDVVVMLENNLNGRPRCYTTSATTLATNVVSSNSTVTENSFKIPLISIDRPDRYGPPPPTSPSPSGDSCISMEQATNALSNGGGGGGNITQQSNVNVNNNNNSTVCNNRNYESATVFPAPTPDGEPSPSSPLLVLPAISIVLQEDHHNEASATTEPNQPGDPSHRETSPPDQAGATPPTFHYQPNLLVQQRCGEMEEAVVLLTETKRETCI	224
chr3R:8763644-8764639+chr3R:8767728-8767804	-	Merged.14439.1	558.59	157	825	0.2589	MLSFAKQWDFEHVTSAPHHQQSNGKAEAAVKIAKRLLKKAQESDTDFWYALLNWRNIPNKIGSSPAARLFSRSTKCSVPCSDINLLPKIVENVPTSIEKHRKKAKEQYDKKTRRLPDLEIGSPVFVQLTPETSKQWTPGKVSERLNSRSYVVDVHGRNFRRSLVHLKPRTASPTCTSSQEDNVHPCEYSSPAQLLDEPSQNQPHDRPRRNTTLPSRLKDYVLN	223
chr2L:1911455-1923815	-	Merged.2511.1	127.931	2710	3378	0	MQQRHRTRACAEEFSRLRREEKRVHRSKKHALEEQNMRELEQTREAYGPTRKFYLAIAGHRNNVVPKVTCFRNKDGDLISNQPEVLSRWAQYFDELLNDQLNEQLEAPLADSVMLLPPSIEETRKAIRRLKNNKAPGTDGIAAELVKNGGARLENEIHQIVTEVWDSESMPCDWNLGIIYPVYKKGDRLDCNNYRGITVLNTAYKIFSLTLQDCLVPHVEESV	223
chrUNKN:537080-537432+chrUNKN:538433-538539+chrUNKN:552435-552680+chrUNKN:563120-563455+chrUNKN:563639-563810	-	Merged.18378.2	3204.18	260	925	0.863	MPALDETVHKTTSPGVTPVVSTVPQTTVGAEDPSLADAGASNQPKRPLRRPGKVIPDRPQRVFYCLTLKNPLRKLCIKVVEWKPFEYLILLTIFANCVALATYTPFPNGDSNSTNAMLEKVEHIFLIIFTLECVMKLIAYGFIMHPGAYLRSRWNMLDFTIVLIGMISTTLSSIMKDGFDVKALRAFRVLRPLRLVSGVPKTLRRLTSFASFYNSINSTLKV	222
chrUNKN:537080-537432+chrUNKN:538433-538539+chrUNKN:552435-552680+chrUNKN:563120-563810	-	Merged.18378.1	3204.18	443	1108	0.863	MPALDETVHKTTSPGVTPVVSTVPQTTVGAEDPSLADAGASNQPKRPLRRPGKVIPDRPQRVFYCLTLKNPLRKLCIKVVEWKPFEYLILLTIFANCVALATYTPFPNGDSNSTNAMLEKVEHIFLIIFTLECVMKLIAYGFIMHPGAYLRSRWNMLDFTIVLIGMISTTLSSIMKDGFDVKALRAFRVLRPLRLVSGVPKTLRRLTSFASFYNSINSTLKV	222
chr3R:47368669-47371123+chr3R:47371187-47371320+chr3R:47371423-47371570+chr3R:47373407-47373520+chr3R:47374224-47374443+chr3R:47376169-47376284	-	Merged.17162.1	3102.89	201	860	0.9865	MHSPVNQSPQNPAHMSSANPSPPRIAEIPPFRPRNRSKEWMPNIEHTEHHLTIGPSGGAEWAKRLKAADPSIIHRSTDCIVAKQQELATGSDSELLKPAPSWTNVASKAGDQQPGTSNSAPSVKAPTEEEAKAAELAAKKSRLKQSLVKRARSVAIFSLKLKEQRAKRAEKMALEALEALPAPPPGGELSLIPIEQLIQVDDVLSQRNHGNTSSHNNGHS	220
chr3R:46877553-46878005+chr3R:46878078-46879501	-	Merged.17114.1	2991.94	219	878	0.961	MKPSKLCRRTYFLRTGTAPTVSEMARELGPELANIVIDTLEPSQRSAVQPDRLELSDEHSTQSRHDTEAVRGQIHEHILQIGGNVSHRVDGYWRKRLKQTAAAGISSDEVDFIKFDCRQKIGIARDEERKRYDTLLEEMKATLEKRFWEEKGNLHRSYAEARQLWGKFVCQKVRKQAKDMLCKIASYYRAKLEREVSGRMKQEKDRIIKEMEQIVKTAVE	220
chr3L:40154275-40155095	-	Merged.13244.1	1062.75	38	688	0.5334	MIGWINQGFSPTVGLNQLDLVKAVFKLLNTKELTRGSVDLLAALEFLQSQLEVQQTQARDATNDLQEDDYFARHYGVNGGTATNTLRIENVDANSEDSNSEVNDAAAEDTPRIENVDADSDDGNSEVNGTAVEDTPRIENVDADSEDSNSEVNDATAEDTPRIENVDADSDDGNSEVNGTAVEDTPRIENVDADSEDSVTQGAEVEEDLKSESKADS	217
chrX:22995886-22998758	+	Merged.21650.1	197.46	62	712	0	MEQQQSRGMLSGEPATAGSVPRTERVNVYTSPRGASSTPGALRETLSPSEGSTVEYVYEWAASKAEKLQQYQKTSLEDDARRRVPREGSKTPQQGASSKTGEASGNGPANPDRDEEETLSASESARWESEERHRRRIVLERELLKLDIAEAQTGETAIAQPPNTLGRKEKEFQEWVRDMENSMRQPIRDKDGRSRGQHPVVQHPDARITRTLNPHTI	217
chr3L:13978721-13979833+chr3L:13979901-13980874	-	Merged.11165.2	1979.5	914	1558	0.9678	MQVLRFIWRKKNEDTDYLCTGYSQGYKLKIHGIDEYPHMAKRNLRLLLGHEISIALKPQMIVTSPSAADYSWEKRQCFFNHERHLRYFQIYNQDNCELECLTNVTRAMCGCVRFSMPRSNDTKVCTLSMWHCMYRSKWFLRPIPGLKRQPHRVILEMVKNCNCLPACSSVSYDVEMAQTSLDMEKFRLANNELPRDHLDKYKTCYRESIEKSLHM	215
chrUNKN:8405849-8405946+chrUNKN:8406009-8406246+chrUNKN:8406347-8406438+chrUNKN:8407359-8407966	+	Merged.19257.2	755.805	278	922	0.4692	MNTYRRTKKEIARSQTTGSGASKILQDVWYGYEAMSFLHDTVVPRRTLNSANLVKTPTASTSNACSTTTSTAAPTATSTSTAAPTATSTSTAAPTATSTSTAASTATSDVDSGMLQGRTPSKGQKRKLDRSTRSQQITDCLETVKALVNPATTSATSCSKARALGSLVEAQVATYEQSHPQFCAKLIQAVTTTMNEQIEKFYEDQLVEHNDHAYF	215
chr2L:5631376-5631636+chr2L:5631730-5631791+chr2L:5631862-5632011+chr2L:5632079-5632142+chr2L:5632208-5632342+chr2L:5632436-5632904	-	Merged.210.1	3177.07	308	949	0.9292	MNRKLSEDDVRKSSDSSDIGRDHSLSGICISQPRGSSIDSVVCRICQGSSDEISMISPCLCKGSMKYVHLECLELWLNRSGLTRCELCLHNFQTHETLRYGCCESVLVWYRNPDNRNLLMSDLLIYSILSFVCFMLTLVCMLVLRFQHSEHDPFGEELAKVAVICFLSLVMIAYSANVIIIARDHLMPWYRWWRSARNVRLSRLDVVDYPMETV	214
chr3R:21751690-21755993	-	Merged.16309.1	640.22	1870	2508	0.6217	MSNVPAKFHSLCRLCLTTVRECDLPEATVTFRAEQHHHGGQSNGRQRHSPANGQDLHQQQQVPEHELMEQQQLPIVECNVEIVCTEDDEEVVVGAGSQPDGAASPHVTNDSEMMDGGGGGGGGVDGGGGGGVEASSSKDEQRKDGGEASALPVVVAANGGDGNHSGNSGSGNSDEDDDYEDDDVFSAGHMYPDLPKRIWTCLSIKVSSFYFVF	213
chr2L:49069374-49071096	-	Merged.3961.1	3082.39	431	1066	0.9244	MCDSSCSTTPSLALPPSSSVVMCTMMPYSVLNSGDSCCSSVTTMSSCCSFEEHHLHFHYPDDSTASSSAADTPTNCCSQELPQTQICTKSVLPKKSTYDDASANLLLLDARHYAASSSSTSPCSSLTSSKSENNIFDGNFATFSSIYDVVSMDSVTDAANMTAPELSVMLPFHGCAITDLSRPPPPPPAAAALHDVVNVGEIVPGRWRVEKK	212
chr3L:27163397-27163476+chr3L:27163565-27165647	+	Merged.11913.3	2390.98	112	747	0.8782	MDIETPPPYDAESLPSYTIVSGLPSYQDAIEQLKQKQMKYYEPVKVHRPSVMKLFESQDLLSQSAAPPAPSAAQPTTAKLEEIRYNFVRPLSVQDGVGPLPEATTSSSIITTTGPTVLPAGSSQHPAASQPLPPPPPYKSQISTISTASSTGAAGVGGVVVDSMVVELPAQHAPVVPMVTTTVRLPQKKPASASICQYTIEHERPAAGGARS	212
chr3R:36871678-36872153+chr3R:36872476-36873181	-	Merged.20066.1	1319.31	73	702	0.7153	MEKKKPRHPGLIEPNKDSPFRILDVRTIQDNAPTLSYTVQEEEDAAEQSDGSSGSEKELVIDMPEEETDLAQVPVLAQELEIESKIIVPQIPETPPKTVASASRANRRKTQLVRMEEDADAVFDEAPPKPSSRKVTDELQEGIAANRHIMRQIALLRTTINCLVEARYHRSIPFPPDTSDFETMDSWMDAYEQMKWDTSISKSSKAKKKS	210
chrX:7530598-7531681	+	Merged.21074.1	949.699	196	822	0.4578	MLADETHYETKGRVRINTVRADFGFLRREMSLQEMVQFVQEHLDLPPEKVERMQWNTYSHQLYVQLGTWMEAQRLVANHTNRHRYPPLEAGDRRITLTLVDQPTDVTLYDLSELVTVDQVLHAIEPYGVVYSIGRNVWGTGTSFVGILSGHWTVCMVMKRPVPSQLRVGREITHVSYPGQWIRRRPNAWKRLHLLAGRTYRALRGSVRR	209
chr3L:18144983-18146100+chr3L:18147668-18150532	+	Merged.11143.1	2777	2004	2624	0.8814	MPGPKKAKFSAAATASAAAVAANYYDNAYLSFEKSLRGAFGGGVDGMAGGAGSLLDGGSGAGSPLDPYGGAAGGHHHHLLSPINYTLTAEAINRRIRSTLGLGDEPDPMERALALNNGSKQGTPDECCPGMASPDWMMRRAAGSNASGPALADTRVYAHSPLPPGTPGALYEEHGKFAAFSPTDATNANATTLHDDNNNVDKKTFQE	207
chr3L:17066282-17072023	+	Merged.11041.1	2417.79	854	1468	0.7274	MTAAGGPLVSGSGRARKQRAVSFEQTSTTTAGTMTTSSSVSGGAAGMNCSVTGCSLNHQAGGQVGPRGGGVVWHEYASKSLDEKKLLTKQNNVPGDGGADAGVDGGLPVGRRSIVSVCVNDRQLPDSDDDWPMVDQSQSGTGAAAAGGQLHAQQLHHHHHHHHHLHHHHHHHSASSGNAGTPATTTAPASTTMSSLLHHFKPPRI	205
chrUNKN:812834-814166	+	Merged.18484.3	51.2494	305	916	0	MWKQLGKPYLTPVTVRAKAASGDVLRLEGEFIANVSIANRTKRATIRVSKMELALLGADMVNLFALGTIPMDNFCNNIKEADPRSWEEKFPSVFHGTGICTKASVHLQLRKDTRPVFRPKRPVAYAMEEIVNKELDRLEGLGIISPVDYSDWAAPVVVVRKANGQIRLCGDYSTGLNAALHPHEYPLPLPQDIFSKVARCKIFT	204
chr2L:3477029-3478602+chr2L:3478841-3479007+chr2L:3483231-3483337+chr2L:3484691-3484691	-	Merged.4403.2	1702.32	101	697	0.9411	MSGKFRREFKNALEKCRCLRSSHAYGGRVGGYDDRSLCHTATRLNVSPSTRSNYHLASQHTQQTSFNGSRHQHGRNSINHPGSLQPQISPISVEERLALTKSLDGETLQLTNRKNSSTLTGSSNASGLGNGNGNGAGNGSPSMLHQHQQGNLHSHHSEQHKDQTLAEDATTTLQEQSVTAPTTMLMIVNKSSNCKIGGT	199
chrUNKN:6052511-6052606+chrUNKN:6052781-6052880+chrUNKN:6052994-6053083+chrUNKN:6053169-6053237+chrUNKN:6053406-6053438+chrUNKN:6053531-6053599+chrUNKN:6053707-6053782+chrUNKN:6053871-6054815	+	Merged.18257.1	1124.57	622	1218	0.3137	MLSKINERIDGVFVVVDELKSEIKTQQELSRKQEKKLATIDTLVSCINDTMQQCVTRRGEDFDDEFTFEKISSAQELATVEENLANDDFFKKVLNFLRSSVHRVDVNNRLHDALDIIFDRNFLPQCAWKGVPRLGVQKIAMVAHPNILRLFKAVGTTDLCKCTDVKVGDFFQNKLKHAKNRTNLQGFRKTSCQNRRKLP	199
chrUNKN:6052670-6052698+chrUNKN:6052781-6052880+chrUNKN:6052994-6053083+chrUNKN:6053169-6053237+chrUNKN:6053388-6053438+chrUNKN:6053531-6053599+chrUNKN:6053707-6053782+chrUNKN:6053871-6054815	+	Merged.18257.2	1124.57	573	1169	0.3137	MLSKINERIDGVFVVVDELKSEIKTQQELSRKQEKKLATIDTLVSCINDTMQQCVTRRGEDFDDEFTFEKISSAQELATVEENLANDDFFKKVLNFLRSSVHRVDVNNRLHDALDIIFDRNFLPQCAWKGVPRLGVQKIAMVAHPNILRLFKAVGTTDLCKCTDVKVGDFFQNKLKHAKNRTNLQGFRKTSCQNRRKLP	199
chr2R:17345586-17345679+chr2R:17345751-17346354	+	Merged.6188.1	2027.31	16	603	0.9566	MLRCLVVCFITISMFASKDAYQKSSKPVFFKRFECVGQPIPSVRLVKCNLDSPRHGPQVINIVANVEQPLQKLYVSTNIYVKNRQSLIIVYGTTFEYCEFLMRNESRSNNPVAVLIYNYAKHNFPQVLKPCPIVGCFNVSGLVVDKNLIPPFITPGGYFASQRFHNKRNETVFHYETEFSVATPSIFNKTMSLFTL	196
chr3L:5438584-5439199+chr3L:5443455-5443624+chr3L:5443688-5452753	+	Merged.10153.1	2867.61	540	1124	0.8924	MGCGPSNAAVPVTGEGVSTISKLVYPRPEAFEIPLGDSEHPDSLIKKHPPRRLKRLEEQSSTTPSIEDLEEKLATAETRRQQFLANRSQKTTFDKGSLDATENDASTIPEEGEDDRSADGVHTAEQDGDDSGVERSAPPDGNGRRSASEMEDDEFDPHHQQQLHDQRRRGSDLSIGHLTSMRMKMNQYRKKSHHY	195
chr2R:43681740-43682797	-	Merged.12075.1	451.33	77	661	0.5586	MAFHQQQMQPAAVTFQQQASYQQAPQHHHLPHMQQQPMGCIVLPSGTMHQQPQHTTYMAQQPGLQPNAGNSAGPMYVGSAMVQQTSPQAGPAGFSTSAQPPVGYLQTTQHQPSMAAQQVQQRPNYQPTVADFVAGNAVAAGYSGTHQPYKQQHQQSQSMPSFQEAPTSSYPIHMPSAHHPEGSTSEAHYFFGKRN	195
chrX:23043363-23044676	-	Merged.21656.1	398.808	76	648	0.5414	MCFPDIDAPPRTHENFRNCNYGQHHRQTTPLIKLRHFDIIKNVIIADLFHLIDFGVTRTSINGWKSGKLGSGPKWSKETIDRINNILDKVEIPLEFHRKLRSIEDTGFWKASEFNMFLNYASFIVFKEVLTKEQYEHFMLYFSAIRLFSSDSYKEHWPAAHIMLKQFVVQYGTIYGEHRIMCIIYCMFSKM	191
chrUNKN:6486930-6491683	+	Merged.17990.1	26.8142	2929	3498	0	MVSLEEKIEQFWKAEELHACEPYSVEEKHCEELYRSKTGRNSDGRYVVQMPKHPEFSVRLGESKGQALRRFYSLEKRLSRNSQLKKEYHAFMQEYIDLGHMQPVNENASSPTKTFYLPHHPVIKESSSTTKVRVVFDGSAKTSTGYSLNEALCVGPIVQDELLDIILRFRTYFVPLVGDIEKNVPSNPLA	190
chr3L:36922649-36923519	-	Merged.12775.1	2261.6	103	669	0.8	MQVMACTHRVVPSQQHHSPRSTVFFQRGILILVLKFVPLLSPRSSSTTLTRFLNLLEKTTSPRHGYHHLMTLVSVDVMEQLMQYFEELFAEHMWCVRYVRQCGTFAIDDDVTMGRTLQGAGVDQTTILVLLGLRRFVVSWCQFQQDESGIAVRHELEEVDVAMEAVSEENGEEEKEEEQEDGNDEEEET	189
chr3L:36481139-36482935	+	Merged.13637.1	125.653	1167	1727	0	MGSWNVRTLSEAGALKKLDDALATLSMDLVALQEIRWLGNGVQNRRGKHCYDIYYSCHDRHRVLGTGFAVGPRLNPAIMDFKAINDRLCTLRMRGKFFNISLINVNAPTEEKEEEEKDLFYGPLARTIDACPRHDLIIILGDFNAKVGRELMYRQYTGCHSLHEHSNDSGSRLVQFAAANNLVVGSK	187
chr2R:24132261-24132856+chr2R:24132936-24133036+chr2R:24133117-24134738	+	Merged.6387.1	855.902	264	821	0.7784	MYRWQIFALLLLSIGGVISMTLGSVFQVFSVPLDTLDVGGYCDRLASQLEATGTSIIVLQVGRPSQAFEIVAGDSANTTRTSSCEFLDSDNGTSEEYASMRDHIVQQIHDSVVEVIKHRIVEYITVLTVDGEYLLTLERTGDFEEPIALEPKFGGVSAKEKLLLSLVGGGSGGRIKSFEPVKKPEP	186
chr3R:1205726-1208014	-	Merged.13693.1	1826.75	1525	2076	0.695	MNNARNIHGNRHQHHHAGPYRNDVEAMGGYMGGKRGGGGGGGEKPSKANQPHKPPRSQASVEDSALELEVANIFDMDELDEEDLSDFNSGPSGHGDAKDTRYMANGGADGATGRSKGRPGSGHHQYDREMGRNGAHIEGRNNRFQNPHAKTKGGGNGRGFGPGGDDGAGGKQNQGYYDDRGTMY	184
chrUNKN:1769872-1770710+chrUNKN:1770980-1771045+chrUNKN:1771132-1771589	-	Merged.17986.1	171.651	331	882	0.0044	MASNQDKKSGLMSHAISRLYKQRLEEVERELLLAQQPEPPTADDRARDAVPVQFEDVPMPMEVIDDAAPLSESEEEGTTDASSGEDTDVEDIQVEVEMPDHPYGDLSCEDGLRMWALQTGQTHRSLNLLLGHLRHHFPQTKLPRDARTLMNTPVSGAPETALTPIAGGQLWYQGVEKCLLSYFR	184
chrUNKN:20502498-20505549	-	Merged.18866.1	127.085	62	613	0	MEVELRARMLAANRSFYSLKKQFTSKNLSRRTKLGLYSTYIVPVLTYASETWTLSKSDETLLAAFERKMLRRIIGPVCVEGQWRSRYNDELYEMYGDLTVVQRIKLARLRWAGHVIRMETDDPARKVFLGRPQGQRRRGRPKLRWQDGVEASAIKAGITDWQTKARDRERFRTLLRQAKTAKRL	184
chr3R:31368242-31373591	-	Merged.16687.1	764.74	4415	4963	0.6673	MKAKIAELEGMIGQAKPFDATHVKAMVQPFSGDDLMDIHTWLAKLEDTFRVLKVGKTEQLVAACGLLTGTAEVFRRITTLKDYDDFRTKLVEEFRYNKLTDETIVKELRKHTLEDNNVHRYVLEMIERASGYAIAEIDLVDIIVDGLKDNSRNVVMLYGAKTIQELKVLLPRYKKRRINLASQ	183
chr2R:26256925-26257124+chr2R:26257190-26257327+chr2R:26257393-26257440+chr2R:26257517-26257567+chr2R:26257640-26257696+chr2R:26257777-26257833+chr2R:26258149-26258418+chr2R:26258486-26259582	+	Merged.6581.1	491.598	818	1366	0.3847	MPPRPTTTSVSPLSLFGYQMYSLPFSFFNAQPPTTVANSNTTDTSNMTTTENPAVSSSTTEATSTMSTTSSSSTVAPGANATTTTAAAAVEYEEEPQEQPNPPEYDYPEEQHNATTPVVTTVTPVTESHNSVSSTAGPQMVRKRRKKVTTTTPGPSPGMIRIRVRRKRTTVAPAVDAITESSS	183
chr2R:26257953-26258418+chr2R:26258486-26259582	+	Merged.6581.2	491.598	463	1011	0.3847	MPPRPTTTSVSPLSLFGYQMYSLPFSFFNAQPPTTVANSNTTDTSNMTTTENPAVSSSTTEATSTMSTTSSSSTVAPGANATTTTAAAAVEYEEEPQEQPNPPEYDYPEEQHNATTPVVTTVTPVTESHNSVSSTAGPQMVRKRRKKVTTTTPGPSPGMIRIRVRRKRTTVAPAVDAITESSS	183
chr3R:31365455-31366406	-	Merged.16686.1	773.855	234	779	0.663	MKAKIAELEGMIGQAKPFDATHVKALVQPFSGDDLMDIHTWLAKLEDTFRVLKAGKTEQLVAACGLLTGTAEVFRRITTLKDYDDFRTKLVEEFRYNKLTDETIVKELRKHMLKDSNVQRYVLEMIERASGYAIAEIDLVDIIVDGLKDNSRNVVMLYGAKTIQELKELLPRYIKRRNENKI	182
chr3R:44639309-44641087	-	Merged.20077.1	1964.32	1040	1582	0.9696	MLLFSFSCSEQVNKYSYDPFRADSYDIKKPSIYLEYGIPSVSETNTASSVVDVRKSLLPGPGTAYLPVPASGELDVRQSLLPGPGTAYLPVVSSKEQILAIGSSEKRSKILPHPNSIDSIDHLTTAASSDRNSVRATTIQPPIETTTVPNILTDRSDPIDDSSLHSRPCFATSAPLKLSKT	181
chr2R:7559871-7561158+chr2R:7562467-7562595+chr2R:7565057-7565179+chr2R:7565351-7566704	+	Merged.5113.2	765.966	1098	1640	0.9004	MIFGDLVCCVHFVVLLQSCIGALVAPPAVADGPVAGPLLQQPPVGTLLPTNRSSRYTEPTLPGELNDYCRTAQDCRQYAHVCDTRKQTCDCAEGYRPDEMNRACLGAVGRRCLYDSHCITNAYCKGQMICTCKREYGFLTDDNWSCQASSARASSKINPTQLLPLVLVLTWWSVPGIRALL	181
chrUNKN:8405505-8406438+chrUNKN:8407359-8407966	+	Merged.19257.1	392.618	886	1428	0.4706	MSFLHDTVVPRRTLNSANLVKTPTASTSNACSTTTSTAAPTATSTSTAAPTATSTSTAAPTATSTSTAASTATSDVDSGMLQGRTPSKGQKRKLDRSTRSQQITDCLETVKALVNPATTSATSCSKARALGSLVEAQVATYEQSHPQFCAKLIQAVTTTMNEQIEKFYEDQLVEHNDHAYF	181
chrUNKN:8405849-8405946+chrUNKN:8406009-8406251+chrUNKN:8406347-8406438+chrUNKN:8407359-8407966	+	Merged.19257.3	392.618	385	927	0.4706	MSFLHDTVVPRRTLNSANLVKTPTASTSNACSTTTSTAAPTATSTSTAAPTATSTSTAAPTATSTSTAASTATSDVDSGMLQGRTPSKGQKRKLDRSTRSQQITDCLETVKALVNPATTSATSCSKARALGSLVEAQVATYEQSHPQFCAKLIQAVTTTMNEQIEKFYEDQLVEHNDHAYF	181
chr2L:15705523-15708850	-	Merged.908.1	1926.39	499	1032	0.9462	MGYRRRHRSRSRDDSPERSSGSRSTEALQQQNVTAGEGDHETSGNRTSSSRHHHRSSRHHQHSDRPRRRRERPEWLKMILRAQRQFVWAILMTVGLCLKRGAQLVSDMLLGAPVAAPVEGRPQPGPSGMDRSGYAAGGASSSTAVATRGSSTLVRSASFDDPATVPNRRAIVPPEDLD	178
chr3L:41706073-41706980	-	Merged.14008.1	74.0868	314	847	0.935	MELVEWISAIVVTIVIKISWSLRQTMESLHDRPSDPSYFTSYAEQLVEVDDEVGTHLERSRVVEMNRDAERENGQRVTLLTSTPVLSSGASNSLLMYTLEPSNCSSIYNLEQEEIIQEEFLKSISKRRKDYEIDHHLLSQFDCIRTPRAPVKLSPDTAIKYQRIHTRQPNNQRKYLRL	178
chr3R:9571538-9572672	+	Merged.14317.1	2933.05	7	537	0.9953	MGTTTRFHRAASTGNVLPLKEATRWDVNAPDENLLTPVLLAAANGQTDALTVLLKRGADLSRTDRSGSTALHLAAAAGHRQCVECLLSVNVNVFELNTAGRTALDMAKLHRQVEVAERLEQYQWQLANTNPARADQLRKRAAKQYEKLKQRYGTVIALNLGESFRALEEHTALEESV	177
chr3L:13978721-13980874	-	Merged.11164.1	1839.36	1095	1625	0.9631	MAKRNLRLLLGHEISIALKPQMIVTSPSAADYSWEKRQCFFNHERHLRYFQIYNQDNCELECLTNVTRAMCGCVRFSMPRSNDTKVCTLSMWHCMYRSKWFLRPIPGLKRQPHRVILEMVKNCNCLPACSSVSYDVEMAQTSLDMEKFRLANNELPRDHLDKYKTCYRESIEKSLHM	177
chr2R:7283528-7284218+chr2R:7284594-7284672+chr2R:7296236-7296316+chr2R:7296419-7296569	-	Merged.5111.1	706.201	229	759	0.5112	MNCCSNSYLRERLGQLGKDNDRYSPLTGYNQTSTSASATGSSLDCLNLIVQSISNGAQQTTAQQQLLLSPQTASTLAEHTPSPANGPPTSAAAMAQQQLYSSGSFCSPSPASSTSSSSSSSSSSSSSSSSSSSSPMSPAPCAGSHHHHHHQHHHPQHTGSMGSNRAVAPATTSVSLP	177
chrX:3343155-3343930	+	Merged.20704.1	250.764	167	691	0	MISSKRSGYRNIPVNICGVEVRSKRSIRYLGAMLQDHLSWRPHVEMVADKALRVVRALRGIMRNHSGPQVSNRKLLAAVAASIIRYGAPVWAEATDLQWCRRILDRVQRPLAQGITSAFHSTSCEVAVVLAGELPYHLLAKEDARCYNRQQSSPDSSREAIRQEEKETSLQLWQQ	175
chr3L:13982520-13984075	-	Merged.11161.1	2528.83	26	547	0.9803	MIHGTDEYPQVSLRNMRIPFSHEISIALKPQMMVTSQSAADFSWEKRQCFFNHERYLRFFELYNQDNCELECLSNVTKALCGCVRFSMPRSNDTTVCPLSMWQCMYRAKWFLRPSNNSRLPPNEEFEITKIVNSCNCLPACSSVYYDVETTQTSLDMEKFLLATNELMGDDSDK	174
chrX:7526589-7527171	-	Merged.21073.1	342.43	8	529	0.0563	MCIQPEDSNELYLVGQLWPPIEEEDHPGGAHDSDENNESSEESSEAGEALLMQGADEQDREMEEQAVEPAVAEQQSGASSSAEPEPEAAGAGPQPAAGVSRAEGSVPPLDIGPYDIMQLSSLVDYQLEELEDPDVQSFYKTRHDFILLRYVNKEVSAIEAYTMLMDLQHETLQL	174
chr3L:954946-956413	-	Merged.9818.1	24.4162	607	1128	0.0009	MTALDDGRKLKDELLLTILADAEKLINSRPLVYMPHTPDDPEALTPNHFLLGRSSGLKETMMTGPNLAETLRSSYKRSRYLAIELWDRWIKEYFPSLNLRSKWQDDNSPLREGNLVFIAEGQRRDWIRGIVVEVHAGSDGRIREAMVRTATGKTIRRPAIKLAILPTEVDRDSD	174
chr2R:24132518-24134775+chr2R:24134854-24134998	-	Merged.6388.1	477.199	68	583	0.7752	MVKIRSVVFAVCLTVAVSLFCPTTARPQFSFLGGIGVQTPVGGVHLGVPTGLTVNVGRQPVASKSPAIVTPLPEVPQPIAESSGSPDESVGTRIDGASESAPDVTEAPIHMEVTELSPPGEIPCQKVELPSDPSNETNADNEEGNTTELPCLGIGAGNRISPKQAALLSLVG	172
chrUNKN:22726087-22730872	-	Merged.18992.1	185.783	878	1381	0	MLQQVRAIVGSAGVCRHVTEMASVVIHDVDPLAREDDLTSLLDSKFESGAGIVSTTMTQMADGTQRAYVRLPAKFVSELDGTKIKLGFCVSKVRAAPPTPRERVRCYRCLELGHRAHDCRSPDDRQNMCIRCGVVGHMAKACTSQPKCLKCGGPHAMGHPDCARSALQ	168
chrX:14527720-14528435	+	Merged.21044.1	108.681	168	671	0	MAAGAPRLGNHLESSIIMEVELRARMLAANRSFYSLKNQFTSKDLLRRTKLGLYSTYIVLVLTYASETWTLTKSDETLLAAFERKMLRRILGPVCVEAQWRTSYNDELYEMYGDLTVVQSTKLARLRWTDHGVRMETDIPARKVFLGRPQGQRRRGKMARRRLPLRTG	168
chr3L:32039646-32040664	+	Merged.12294.1	553.74	169	669	0.3256	MAKPILGNLEPYSLGDSINNYLARLDAYFELNGIGDDKKTAHLLLVGGATLYELASKLCSPKSPNSLAYDRLAHLLRGHLEPVVNVVVERYKFRNLFQQRDEPIGQYIVKLRTAALSCDFNSFLEDALRDQLVVGVADQELRNRLLLEPFLDYMSACIIAQAWDVLK	167
chrX:3321410-3322736	-	Merged.20700.1	220.12	342	839	0	MNRSLRPRPPSVDCSLGAVPKKTAVSTKIDTGRTSMIAKINEEKEIRLHLMLQVEKAEKAELMKTVASLQATIEGLQKQPADAQQARLAAEIEAKKERDAMLAEIRHLGQQLRQELCWQRGQQQRPNATQAQRRELLRQEDDLGRTSPFSSQPRESRTRRYSKKFA	166
chr3L:23885734-23886217+chr3L:23886301-23886449+chr3L:23886537-23886785	+	Merged.11955.1	831.348	196	687	0.6599	MSLNPTPPAVQCHPREKGKRKLHLCDLCGLKVGHIPTHYLDHSTVATVGCPYCPVKMKAQKSINEHIHTVHFKLVSKTCEICGKGFVHHKTYRYHMITHQDEGNTFECKDCSKTFTNSIYLRDHIKRVHNAAKKVKPKDSEETVKKKRIRSRNSEDNRIYPDSD	164
chr3L:864215-865958	+	Merged.9809.1	199.776	1093	1584	0.2818	MAVKFWKKVSNAMKLEQNSTFFWTDSMVVLHWLKSPSYTYVANRVALVLEECGNHQWLHVKGSENPADIVSRGTLPEDLLEKAEWFHGPQWLHSTDVYNFWENADHLNLLAADVPKRRKVVLTVVKAEQHPILDRFSEYWKMLRITACMRIATRGEKKGKFHNL	164
chrUNKN:18044133-18046087	-	Merged.18761.1	147.433	340	831	0	MESSCVRERKGTRTRGRHRDQAHLAFAASSQRPSRWHRSPCLRDTANGLGRHRRQHRDPRLPSHHWRPHGQPSTHSRRQGRSSGCSPSNASSTTGEAAFRLAAGTFGWASHPPMLQPQVSRVRTHSTQLQQQQCKDPSATSNTARLELSTSSARHKFRRGSSPV	164
chr2L:13407802-13408376	+	Merged.716.1	69.6856	70	561	0	MGRGKHCTPEERKHIQGLFRENVPIKTICKAFDRSRTFVNNAIRSEATGKSTGRPRKTTANIDAQIVKKSRADPSKTCTRIKQELGLQVSSKTVSRRLHDAGFGAGRVQKRKEGSEAAAAPRRSAHSVCRRTSAASGTSSSEPACTLSRCAMGTLPGKRIPVST	164
chr3L:176941-180888	+	Merged.9644.1	64.7063	2544	3035	0	MLRKMGVNDPAKWYKHVANIQRWINSSPHQSIGVTPFEAMFGVPMRHEGDLRLGELMEEIRVAQHHDQREQTRAGVRVSIEKAQEEQRRSYDLRARSATTYREGDLVVIKRTQFGPGRKYAAEYLGPYKVTSVRPHDRYDVEKINGEGPKVTSTASSHMKPYRF	164
chr2R:5813087-5817769+chr2R:5819545-5821099	+	Merged.4871.1	29.0934	5457	5945	0.0056	MEGIIESTYVGDYLDSFKTEEEAACQISLDVRDIFRNGGFEGRNWTSPILKELRKLRSKSAEILDRSKTVQARLQLAQEHYDWAGENLNKWRNVLWLDESKVNLVGSDGKRWVRRPLYTAFRPQYTVKTVKHGGGNIMVLGCFSWYGVGPIFWIKYIMDQHRY	163
chrUNKN:5997571-5998197	-	Merged.18246.1	779.5	42	527	0.6425	MEKQIKLMRSELDIVADRVAPSVGIVRATSFEFEPVGTKDELDDLELKLVDNDFKNKMEAFVDARLPTDSVDARLHASMDILFKREFVVNISWSGIGHPNPKIPFNNFKNILKFYKYIGTCQGLIPTDQKIKEVLQNKFRHSKQRLELVGLVKTSHHRYKKY	162
chr3R:37306870-37315431	+	Merged.16411.1	722.843	388	873	0.4871	MPSPSVASASSSASVQEDGVVGGERSDMSSLDHLRQALLSSAVVEPPGYGETGTDTDDSGLPTRPPSHVGHIDRFDVPFDGERHHHRLVVEKSSSEKMLQTNVLDGAEYYQYAFRRGSSDDRMPSGAAGGGAAAGACPPDSGRGSTEQTSDASRDTNTKRTK	162
chrUNKN:4305734-4307327	-	Merged.18079.1	101.617	224	706	0.0022	MYNKGVKSPKHKSGDEVLLRKEDPTEPAAAIAFRLAFLQRQCSGHRDGTVPCAFGYRGTSGRRHRRHRGPGCCPITGDRCIGQLATHHPLSRILRATAHSAPARALQHVIGEAAIPPQLEPSITNSNAQVDSAAAPQHIIGEVAIPPRLESASSSATRRLL	161
chrUNKN:19143500-19143866+chrUNKN:19143940-19144088+chrUNKN:19144163-19144352	-	Merged.18804.2	973.968	187	666	0.8184	MRSQHGIGKLHECSMCSSKFKHPSGLNMHIRNVHRSDMHTCETCGKIFKVREALRRHYRTHSSEQPYGCRQCTKRFRSSYARTIHELTHAGVVFRCTHCDKSYRYKSQLMLHLRKSHPESQTATERASSEEVEQNPEIEVPIKDEFPTRKNVPSKKKKSK	160
chrX:23001052-23002306	+	Merged.21651.1	110.223	420	899	0	MDEGLRDELGLTGTPHPLSLKWTGGVTREEDNSERLQIRLCGYDESPTDELTHVHTVKQLALPAQSVDVVQLAAKYPHLRGLPVRPYSRAVPRILIGADNCHLGQPLKTVKGKHGEPVAWNTSLGWVIYGPCDGRDDQHATSMKTSSCSRQRTTPKAGQQ	160
chr3L:4345396-4345406+chr3L:4356205-4356512+chr3L:4356566-4359860	+	Merged.10086.1	1080.36	54	530	0.4969	MDGIPLHKGGPTQLWPILMRVVELPLAPIMMIAVFCGSSKPSCLEAYLRQLIEEANELISAGFQIGGKTLGFNVKAIIADLPARAFVKATTNFNEYHGCIQHSTCVGEWHRAGKKIIFDAVGAPLRTDEGFRRRECPGHHQVWRSPLEDLKNFDMVNTN	159
chr3L:33168135-33169782	+	Merged.12402.1	560.734	548	1024	0.8789	MLYFISAECLDSLKTRPSVYDSSDRWKAIDTSGSSLYTPEYYDGLDKYKKDFITSNNDDKYSPFYSSKTHQGYCKFILFSCITCIHIFNYCLFILFLTAPFSSGSHYSSLGYDRRPIYSSGRPLDYGLQDYENAYNNGYQTHGFGLNPLYGTNVRDAYN	159
chr2L:502500-505117+chr2L:505277-508082	+	Merged.2600.1	59.0264	1218	1694	0	MFINASYDFLALTTHENVIDVDDEIHRLTTPVRRIQAWIGRTRYEPQLSKHFRQLLVPTPSRLFQSVNALPQTTHQLLLSSNLVPLRLTHVDLLIDITVEIGSTYVEMLKKQILLSRQGQQCSKSTVFCDRSINLVVVFTVSLIIALSYDPCFISNDLV	159
chrX:3355862-3361244	-	Merged.20484.1	601.027	1811	2278	0.4616	MDDFYTSTLFPPYFFFFSFKKKKQYLPTPQIKSLHLTANGQLALGPDGKGGELTAQEFLDRLQEYTDLNTRIHDQQQEQLDKSNLTILHSQYVKITPINPDGGGGGARQAAASPGTEGAAAAAAGGGGPPEDASACHGDAVSSGTCCALIFRETTV	156
chr3L:16546924-16550863	-	Merged.10996.1	471.841	264	731	0.7889	MHEKVPRTFYFVVSSPAGVAEAVFKVNYTQRHKPFTQTTHSGAGNSFSSSATSSSSSSSSSSSSNAVSNINGGLSGYKLGPNTINTVPGNGLDDDEELMEPEEIHFPIFGSTGSTVRLQPAHRPLAASLLCMLLHWVAGWSRFILGPASWLARSTL	156
chr2R:40578395-40579208	-	Merged.8821.1	159.216	342	809	0	MGKFNKNPDSLRNNSAKIGSGSGRYEQNSELGAVRSHSEPLVGSRCRSEPVGEVGAVRSSQSAAGSIRSHREPVEAVGTNVADRAGWSRSSVVADFRLLQRLRWLQPVLSATTAPTILTAPTGSGCRLAAPDGSRRLQTAPTALDGSGRLRAESKV	156
chr2L:3477035-3479152	-	Merged.4404.1	396.878	508	972	0.8875	MYPHWPLPCTHNEQQHTQQTSFNGSRHQHGRNSINHPGSLQPQISPISVEERLALTKSLDGETLQLTNRKNSSTLTGSSNASGLGNGNGNGAGNGSPSMLHQHQQGNLHSHHSEQHKDQTLAEDATTTLQEQSVTAPTTMLMIVNKSSNCKIGGT	155
chrUNKN:29076929-29079073	-	Merged.19523.1	178.075	162	626	0	MSIREGRAPNSSSPESLMVVNLSTYRIEGEFDAGGCGTVLVGSHARSKQPVVMKMASKEVDRLLLATERRIYARLTKARGWPRLIDAGTYRKRDVLVLERLGPSLQDLLNLCGGRFGLKTVSQLVWYDHLRRYDQHSLLKIGVKVLLQNAPRAVI	155
chr3L:14580083-14580757+chr3L:14580822-14580960	-	Merged.10838.1	1017.91	151	609	0.774	MEKVEIFDTPTLRTTANITQHSAASVPAVFAEMMALQDISQLKINSVFTVRSRTGELQAALYNSTLGLCEFLEHPFRNRLLQIIQLELIRHSNIPTKCPMRAGLYYIRNASFARARIPSFLPASYFRVDVNLLNTNPWQTLLETRWYGKLIKK	153
chr2L:2447977-2448962	-	Merged.248.1	692.418	133	582	0.407	MQHIAAAASIPENELVHIIIDGLGDPIHTASMRFVAKSIETLKPLLKEYEYIRTRVQTTVKKSSVQQSRVQIARAEPNQSTARCLNCRKYGHSENFCRMPIRLPGSCFKCGQTDHVYRNCPQRVQQIAVTTNGPEHLETTPVTEFWKLIK	150
chr2L:3899868-3902247	-	Merged.951.1	88.2102	129	578	0	MLGPWLQPPIHVDTRSPTGVASPDPAIEFAVLPCALYRTKDRCRTPSWWGISSASSCMPQPSYPASLRHRQDARFAVQFSNLVVHPCPPRSMLEHTAKDGPEDMSLKYAQSVCILCSDSSGLVSVEDHRAIQSVIYLTFRAGLKSSGTQQ	150
chr3R:35070329-35070945+chr3R:35071021-35071301	+	Merged.16361.1	2518.69	365	811	0.944	MLDVLSGENFCATGFVTTFNALPAQVTSRVAACLTEQTNLENQGSSQLVSLANNFLRPYVTAVYGRLNICFQQPFERMSECLDDIVATIDFRDKFFLLDLASHLYFQQVQEELPLCNDRVLQFVRNAGLRESCRIMSAAADTSTYYPLA	149
chr2L:31880080-31880277+chr2L:31882390-31882953	-	Merged.2272.1	428.835	169	615	0.5364	MESNYPSHMLEVSVAQMCLSVGWSKTKTSALTYLAALLERYLRKIGQLCMGSAELNNRTAANLDDLAFVFAYLRFDMEQLEEYCREVAPTPLPYPVPYVTVPNSGHLSRLPSFSVPLNELKRKRPSAAGNGEDSSLKKTSPRTSYPGGL	149
chr3R:36872393-36872954	-	Merged.20065.1	789.691	32	475	0.6993	MPEEETDLAQVPVLAQELEIESKIIVPQIPETPPKTVASASRANRRKTQLVRMEEDADAVFDEAPPKPSSRKVTDELQEGIAANRHIMRQIALLRTTINCLVEARYHRSIPFPPDTSDFETMDSWMDAYEQMKWDTSISKSSKAKKKS	148
chr2L:1710343-1711140+chr2L:1760802-1763239+chr2L:1763448-1763501	-	Merged.472.1	75.7607	144	587	0	MTGMILSSFIYPVADLTVGGLGGRLGPRRLRGPVDRHSIVLPYGQSTSDKGPRKDGRRGPEAGESILEPMTDDRRAPRRVQTPNSQFSAATTSPPPPTPTDHHLPFTGGLNSSYRLGAPIPLIRHCMYPDHSDHSRFRVKILIEDITR	148
chr2L:30839284-30839754+chr2L:30839843-30839919+chr2L:30840042-30840476+chr2L:30840618-30840773+chr2L:30840865-30840941+chr2L:30841015-30841159+chr2L:30841255-30841506	+	Merged.2146.3	1484.35	1039	1470	0.9513	MTMGKILCVLIASVNLVAMAYTVYSIMHYLDEQPLLEIFISPCLANMVLAVLLVIGIATQEISLIRLFKIFLYAQLVFALLMVVYGHRFFESVKLPMMVKAYFSIMFLVCAVELVIVSSTIENLRKRLNPAEGLVVYMPVGQPA	144
chr3L:12260645-12261426	-	Merged.10622.1	248.683	211	642	0.6031	MLPICTICNQWLIEGVVAVRCGHLYHGTCLRMFSQRSIMPCSRLGNRRWMVCNYHWRRPGGSGDCGAGQRHIYLQYDAKRRETAREAYHLLEEIEKVEKELRFFRRHRLDDDGKCRECGGAVEKQTKGRGRKRRVGGVVKSSSV	144
chrUNKN:31496867-31497537	+	Merged.19696.1	155.209	203	634	0	MRGTYFVVNTGSQHPPFFRFACTLPSTEVIFEPAKIDVEVVQAKACHCQPFQTLARSVTRTLLQTAAMMMTMKLGTMTMGLETMTMGLETMTMTMTVKLGTMTMVMTMTMKMGTMMMMMMMMMTLGTMTMKKTYNLLQFLPHVD	144
chr2R:7559220-7559358+chr2R:7562467-7562595+chr2R:7565057-7565179+chr2R:7565351-7566704	+	Merged.5113.1	427.965	63	491	0.8444	MRGFSDLPAQRRDKRGSGYVQRYTTELNDYCRTAQDCRQYAHVCDTRKQTCDCAEGYRPDEMNRACLGAVGRRCLYDSHCITNAYCKGQMICTCKREYGFLTDDNWSCQASSARASSKINPTQLLPLVLVLTWWSVPGIRALL	143
chr2R:19938947-19940518	-	Merged.6061.1	898.908	1121	1540	0.8452	MKDRSAATILITVSFVVALLVAANVPSATGSPLPGLGGMPADFTGLGHGFGAQISNIIKGNTYDQFERVMRKLSKSGRKSSSESGDVSSAESDSSFGIGGSQFGQLLEMLQQQMARQQGQDAGEQPGNAVPFAAIDNSVD	140
chrUNKN:14980213-14980396+chrUNKN:14980759-14980839+chrUNKN:14981026-14981210+chrUNKN:14981379-14983358	-	Merged.18580.1	1047.69	1921	2337	0.9562	MLLIKCSVFMIYPEPNLLLIVSGNLFLVSSRTLVTADANHMYNKTVYGKIDKHLLISPTSIGCVLTVPDSGYIRKRETIYYDPTPLTKWSRLRMDERGHFQLLSDDGAGQLNPLAGWLISLIVFLQRAVLWRHDAGSIK	139
chr3R:35984146-35986026	-	Merged.16339.1	814.463	260	676	0.7632	MASRQDKTKRETNAPPPDSSAARSSSAGVCKPGKQTRNPYLNFLRDFRRKNCHLPVVEVVRQGAAQWRHMTDEQKLPYVKIAFYTPLKRRRCPVCPTMPGRRMGQVAMKQRRRRRRRSNAHRMPKSGRNQVKQEKPSSG	139
chr3L:19995361-19995777+chr3L:19995849-19995929+chr3L:19996016-19996223+chr3L:19996305-19996571	+	Merged.12941.1	96.5507	450	866	0	MYILTAARVSPIARKLAISGANVHIRPICSIMAIERQPPAGRGTTPSVGWLPSIRSFQTGTTSRDIDSAAKFIGAGAATVGVAGSGAGIGTVFGSLIVGYARNPSLKQQLFSYAILGFALSEAMGLFCLMMAFLLLFAF	139
chr3L:13158321-13160517	+	Merged.10706.1	2111.47	38	448	1	MKEHPDYKYRPRRKPKPLVKSPTPNSANHPNGTGPSSAKEPAPQSQSPVGRTSFSPTQLSTPVGLPPGIFPSYHFAYDLHQKAFWNLYGPHLLSTVVPSAYAVPPHAALPLSYIKPPKASPPSPIAPPSPIQSGNII	137
chrX:11633279-11648384	+	Merged.20851.1	62.3551	13597	14007	0	MSKRSVRRVCPTADNDALAQRLSNENDSINDTSSSNTMEQEEISQEFTTVNRKKGSARQLSTRKTSAGPPANPPAAPATPLAGRKVNPTSELNFKPPPIVVKTIPVAELRPELQSRGFTPQFQLSDIGTIHCHSLQG	137
chr3R:6695780-6700608	-	Merged.14091.1	1305.19	2163	2570	0.5662	MCPKNVGLHTNPALAMCKPTFEVRPPSIVPTPMMLVPRDSTYKPTVTTPTANSGTGGLTITALANATSTNNNSTTTVNNNSKNSANSNNGTGGKTIANSNSQSSIVKSASGQLANSVLKSNGTAAKEANGEEKSFL	136
chr3R:6696044-6698471+chr3R:6702248-6702339	-	Merged.14092.1	1305.19	118	525	0.5662	MCPKNVGLHTNPALAMCKPTFEVRPPSIVPTPMMLVPRDSTYKPTVTTPTANSGTGGLTITALANATSTNNNSTTTVNNNSKNSANSNNGTGGKTIANSNSQSSIVKSASGQLANSVLKSNGTAAKEANGEEKSFL	136
chr3R:6696044-6698471+chr3R:6714849-6715051	-	Merged.14092.2	1305.19	229	636	0.5662	MCPKNVGLHTNPALAMCKPTFEVRPPSIVPTPMMLVPRDSTYKPTVTTPTANSGTGGLTITALANATSTNNNSTTTVNNNSKNSANSNNGTGGKTIANSNSQSSIVKSASGQLANSVLKSNGTAAKEANGEEKSFL	136
chr3L:13094568-13095711	+	Merged.10705.1	484.513	103	510	0.647	MLPICSICNHTLIDEILAARCGHLYHESCISKFIASTLLPCPKEDEAQWQKCSNRWRLGHTVSREGLRRIYLNYDAMQCQKRRELCRLTEEVEKVQKELRSLQQLVEGGKCSQCGQKVKKEPKPRGKKRNIHGVVK	136
chrUNKN:26110624-26112082	-	Merged.19377.1	1760.95	553	957	0.9277	MTATSTTEPAAFDHIETIVIEGQPTDIVYHRFANKLFLIITQHQKVANVYTVRSHAHNDLSGDGPGGAAGADGSNRIYTIKHTFGASSDEAEAAIRYLMSFLQQSDEIVITLGLRRIDKATLDQIGAQLRKIVLG	135
chr3L:24753065-24754399+chr3L:24754469-24754554	-	Merged.11619.1	1755.5	956	1360	0.9277	MTATSTTEPAAFDHIETIVIEGQPTDIVYHRFANKLFLIITQHQKVANVYTVRSHAHNDLSGDGPGGAAGADGSNRIYTIKHTFGASSDEAEAAIRYLMSFLQQSDEIVITLGLRRIDKATLDQIGAQLRKIVLG	135
chrUNKN:7203375-7203755+chrUNKN:7203841-7204057	+	Merged.18059.4	1032.12	166	570	0.5603	MAPLALQTKELPADTRCFVVGWGKRADGENEQPSVNQLLYANMNIVSQSDCATMWANSEHRCPACKQSITSNMVCAQYGNSMDTCRGDSGGALVCGGRLTGVVSFALYCSGIWPSVFAKVTAPTIRNFIRYIAGI	135
chrUNKN:11253491-11254430	+	Merged.18345.1	69.9069	193	597	0	MKTPTCSKQRTTTPKAGQQWDTKRQSARPKIDLSVDPGTPCKAAVTQRYVCLKRNNIFNPVVDDRAYGNVKAHLAEERRGRVGNNASTDRRFYPVTKWSDPSVKHEKPQDEAPVERFSKPRNKGRFVSKIVAKDG	135
chrUNKN:12353142-12356596	+	Merged.18473.1	47.5403	1594	1998	0	MAPLPEQRLTPFLRPFTNVGVDYLGPIDIINARRHEKRYVAVFTCLVTRAVHLEVAYSLSTESCIMAIKRFVCRRGPPADIYSDNGTNFQGASNELKRQMKELNLTCAATFTDTHTKWIFNPPSAPHLGTTGPKR	135
chr3L:1052157-1053313	+	Merged.9822.1	131.782	523	924	0.0008	MCPECTVVMRGITVARCALASSSSSPSSGAPCTAVHRQRHHGRPCAAVPAERSKRARHHSRPLLSRSSTPQRPQHPESCLISIIGVRSNNNNTNSNTNNNNTDNNNTAAAATERASAAHRLPPVAARNAHPVER	134
chrX:22949239-22949285+chrX:22953845-22955333	+	Merged.21647.1	119.404	662	1063	0	MLTEDANALAIFERRVLKTIFGGVCEQGVWKRRMNHELAELFGGADILTVIKAGIIRWLGHVMRMPDSCPTRRVHVSDPFGTRRRGAQRASWLDQVESNLSEIGCSRGWRTAAQGRVSWKRIGDLAMSTRRAHT	134
chrUNKN:3112504-3113250	-	Merged.18005.1	68.665	103	504	0	MPACITAYMHLNERKHGTRFEGRSVSRPSATGNKNGTMTPPASEPVDTRDGPIVCYPTLTPGNHGNMETCRSIWPKCSRDMVFSGSICASRASRRPRTASGALASQRMPGTSSSNVLDLHQSVKNCSAREGRTQ	134
chr3L:35734814-35735330+chr3L:35735538-35735699+chr3L:35735880-35736502	+	Merged.12685.1	32.7918	526	927	0.75	MYALLTQAGWYHRLQWRPLCYIPKYLRINIALVVSLLTVYSNLAAIVGLLKHQPYLLLPYICLRLGTFVLELCYLVDKTRPATSPLPAWKLDPKVCPLERWRSWSPLMVILVGCNLSAVIAVYMTDDGLKVGAA	134
chr3L:23885741-23888062+chr3L:23888130-23888803	-	Merged.11956.1	220.658	330	728	0.6482	MKQKSNISQHILQVHLRKPNKTCKICDKSFIHHKTYRYHMVSIGQNGAECVKAIENAILYPSFQLTHEGEGKTFECPDCEKTFPNAIYLRDHVNRLHNAAKAAKKPQEPGEKVQRKRNRSQMQSAKIIVRQTP	133
chrUNKN:32277538-32279153	+	Merged.19742.1	93.8063	701	1096	0	MSGCLLFNIALEGVMRSAGFDIRGTICTRSLQFLGFADDIDIIGRTTEAVCEAYTRLKREAERIGLRINATKTEYLLAGSSVRDRARLGSRVSDDGDDLEVVEEFCYLGTIVTSDNKVSSEIRRRIVQGSRV	132
chr3R:37650869-37651131+chr3R:37652058-37652651+chr3R:37652740-37654376	-	Merged.16817.2	202.458	1803	2195	0.3476	MSCNPGCCDYVCGAAGLCSPSMCCTSYRGPCGPCGPCGPCGPCGPCEPCGPCGPCGPCGPCGPCGPCGPCGPCGPCIPCGPCGPSGPCVPCSPCGPCGPCEPYLACTSAAVILQRARMARRMRLKNAFMYD	131
chr3R:37650869-37651131+chr3R:37652058-37652668+chr3R:37652740-37654376	-	Merged.16817.1	202.458	1820	2212	0.3476	MSCNPGCCDYVCGAAGLCSPSMCCTSYRGPCGPCGPCGPCGPCGPCEPCGPCGPCGPCGPCGPCGPCGPCGPCGPCIPCGPCGPSGPCVPCSPCGPCGPCEPYLACTSAAVILQRARMARRMRLKNAFMYD	131
chr3R:37652056-37652862	-	Merged.16818.1	202.458	377	769	0.3476	MSCNPGCCDYVCGAAGLCSPSMCCTSYRGPCGPCGPCGPCGPCGPCEPCGPCGPCGPCGPCGPCGPCGPCGPCGPCIPCGPCGPSGPCVPCSPCGPCGPCEPYLACTSAAVILQRARMARRMRLKNAFMYD	131
chrUNKN:37657783-37658977	+	Merged.20116.1	88.6284	738	1130	0	MAGHSGQKHGLSFLPIRSDDDVTTSRMGWTLRFQKHTLGSTLPVRLDTRDHGALGNTEHGSYTARPLRSNNDATTLSTVRLSSLEPPMLRPRGSAGRRFRLLRLQRGIFQAFQLVLLATSGVYATERGIVP	131
chr3L:21426762-21427943	+	Merged.11344.1	113.866	367	756	0	MTPAPDHNWIRLRITPDYSGSLRIISDHSGSLRITPDRNTVFGVVRSWSRPELESSGVGVVRSHLESPGVVWIRSRPESFGVARSCLESLRVVRIRLESFAWSRSRPKSFGVVRSHSESELVGVNRRRVV	130
chrUNKN:24388846-24389953	-	Merged.19329.1	52.1385	476	865	0	MSRLELSGVVWSCPESFGVVRSRLKSFEVVRSCSESLGVVRSRLETESHGVVQNCPESESSGAARVLLEFSGVVRSFPESFGLVRSCSESSGVIQSRSDSSGVVWSRLKSPGVVRSCPESFGVGFARIRS	130
chrUNKN:37468352-37468828+chrUNKN:37468921-37469069+chrUNKN:37469154-37469206	-	Merged.20102.1	875.091	50	436	0.9677	MDSQHYTGEPLECSVCGKKFRHATNLRRHTYAVHNAKRYCCGICDKSFKSSGLLNIHQRVHSDAQPYACSQCPKRFKSRFARKTHELTHSGVLFKCTLCEKSYRYKSLLSMHMRKMHPEENTHNEEESI	129
chr2L:19395295-19397666+chr2L:19397849-19398008+chr2L:19409226-19409330	-	Merged.1251.2	574.677	183	569	0.5943	MLAQHLQHLEESPNASPALIRQQHQRYNNLLRYYSSWDKVSAAVAATSRPPYFDQDGASPSSLRAIHLPQRPLQPLPTEPMSASHYQQHHQQQQQHHQHHMQQQPRRWLKKRSRPHAQEKSSDEGKTEE	129
chrUNKN:12935475-12937541	-	Merged.18509.1	50.9614	116	502	0	MNVVARLKISINKSYYYYYRGCKSRPSTNTRNKKQSAPTFALRHEMFRPLHRQNAPTPTIATPSSRTPTYAGLFSERNRTHTPEADMFAIDEIGEIIEDVFARMSSVRSKQDLITVIIKVTAKYCFSHV	129
chr2L:28452653-28452883+chr2L:28453022-28453154+chr2L:28453253-28453349+chr2L:28453452-28454181	-	Merged.1961.1	921.946	654	1037	0.947	MASFSVQYSLLLVSVLAVIALTSAAAIDDLQPSEINRGSLVRIARSPQQPQGFPNFPPPQFPFGNPEIVSQDTQQNKNGYAQTTIYKFPNGMGSSSVSTSHSGSSKLSGVTWSMLGAGITLLLLKMLY	128
chr2L:9419931-9420709	+	Merged.482.1	502.518	188	571	0.5661	MYSRREAVSDVLEELSNEEIRRRLILYGGPNLPVTEQTRARLLDVLREYIDKPQQHNVSKSNSSDESKSSNNASRNNDTRLQSSTNASTSNTNSAAAGDLIGVPLHIIVYSGAILILSVFVYYLLYLF	128
chr3L:34548851-34549909	+	Merged.12835.1	19.6063	195	578	0.0045	MTPTPGDSGRLRTTPTTPNDSERLRTTPDDSDSGRLRTTLNDSERLWKTPDDSERLRTTADDSGRLRTALDDSKPLRILQRGPTFRSRFRIYRSRIGVNSGFLATLPITIVVHLSSEKSSHRCIQCTP	128
chrX:9539480-9540402	+	Merged.20770.1	63.5159	188	565	0	MILYRSLQFLGFADDIDIIGRRTAKVCEAFSNRTQTRSSKNWNENQCDEGEVPACRRQGLGGGLGLPKLEDANALGVLERRILRTIFGSVFEHGAWRRRMNHELVELYGEPSIHPMLKTGRIRWLV	126
chr3R:15325557-15325795+chr3R:15327237-15327379+chr3R:15327449-15327676+chr3R:15327815-15327876	+	Merged.14841.1	1128.14	271	645	0.9124	MEHDIVRKYSDDRVKISGWSERIQQYPYDCCLWNRVGGGAAYRTFGYTTKHFIPRTTAQAMSDTVWGHFQEQQQQHQLACIRAKKTIPPEVKRCPYITSYQRDYFDRFPAFRKLMMINALQSRKC	125
chr3L:30602194-30604333	+	Merged.12470.1	282.635	312	686	0.7731	MNNLTWLELQCNQLTEITLNSARFPAKLELIDIRTNNLTSLDISFIPAQALDVNVEYNLISRFDVNNTSQNVTSLRMLGNPVDCSWSSLLDRSYSGCNRSDASIRLRDHHVKLCNTDHLRKNLFY	125
chrUNKN:2967957-2967983+chrUNKN:2968051-2968119+chrUNKN:2968987-2969055+chrUNKN:2969168-2971834	+	Merged.17978.1	19.5706	2288	2659	0	MTLKKTPRGKSCKFALNTFQSSNILHIIGGPNHTSVIENGAYPATIERLETQGITDKMRQTGNKAQSTVSFACDKVDMVFERKLFIQPDAKIFDGSYTIDRNISQRVVPKYLTGGPTKRDDVAF	124
chr3R:24787697-24794520	+	Merged.15581.1	171.931	602	970	0.4395	MDANKPNQKKTLLKHAQNKTRNDKTCARRVQKPSPTSRGAEAKAAHQQLQHPAGGSAASNAAGRLRTQRRKSHSSTTTTTTTTAAEESLTTVTASGTTPTVPGAAGSASSGTSSSGPARQNTL	123
chr3L:10706013-10707374	+	Merged.10540.1	583.838	479	844	0.8162	MHDHFNPYDTFNYFNGKHGLDGGGSSHGGMLPGEGGRVGGDVGGGGGRIKDYDRGGGNRYGGKDGGGGGGGAISMSGGTIKAINPKYNNINSNGNLNAKSNMHSYKMVAICEKGQCNPRPNA	122
chr3R:34661456-34662389	-	Merged.16805.1	24.0333	140	505	0	MSRGKHCTPEERKHIQGLYRENVPIKTICKAFGRSRTFVDNAIRSEATGRPRKTTADVDAQIVEIIRADPFKTCSRIKQELGLQVSAKTVSRRLHAGGYCARKPRKVRPKKIRRRRALHLSA	122
chr2L:38779421-38780054	-	Merged.2958.1	566.182	78	440	0.7875	MRLATSYLAIILLIGTMLTAIVAQGTGRKTVRKNAVFVCDCVVTIIVFLSRLKGPDTIVCYDPNEVYDDCGPACGDRTCTNQRKNDSACRRSCNPGCFCRGGYVRNKSNRCVPSYMCQSMG	121
chrUNKN:3947780-3950131	-	Merged.17841.1	54.358	1688	2050	0.0884	MGNRNRTHGSESLPSIATPAPIPKNSNSRFRPEPSEPSGAVRSRPEPSEPSGAVGAVRSRRSRPEPSGAASRQLEPLEPSEPSGAVGAVRSRRSRPEPSEPSGAVGAVRSRPEPSGAVRSR	121
chr3L:2435439-2435665+chr3L:2435732-2435914+chr3L:2435982-2436427	+	Merged.10008.1	660.34	157	516	0.767	MKCSLVVLLLGVGCLGAFGDARQDEFRNGPLLDRLVRSRRQSGGVNYGFPTFPDFTKQGQFAHFGQQAHGGGLFSRSDFSDFMPDPSQFKGNQGWTTRSCVYDEKGKAKCVEQHGDKPKH	120
chr2R:16374187-16374741	-	Merged.5655.1	892.67	116	472	0.7912	MRFLIVLAMLAAVAVANPLISIRVNVESPDGEVRPPGPPGPPPPPPPPPGPGPDPEQPPPQPYSPNQLKRDVLPTDADVVFPANEPNPAGTLVNIEVFVDNQRQGNVPIIPDYPPPQPY	119
chrUNKN:9595555-9600888+chrUNKN:9601039-9603638	+	Merged.18214.1	176.667	81	437	0.68	MNAVEEKLKKKEYRDEFVQWVKLNIAEGDFKQRACDALHLILGPNILLQCSWTGRAKVGDKIPLCKYKNIVLVIQELGGNCSDKILKDWMQLKLNHSDNLKRNKYINKSSCHKPRSSSV	119
chr3L:12460471-12461012	+	Merged.11632.1	1506.35	161	514	0.834	MALYLLSERLILSLLKLPVPPKIAPFTFGDEPLNYGDSALIYCSITSGDFPIKIQWYLNEVAVDQLDPFYNINQADFGKKAKALSIDGVNERHVGNYTCRATNQAEVTTFSAVLNVNG	118
chr2R:37421664-37421940+chr2R:37422022-37422149+chr2R:37422218-37422315	-	Merged.7603.2	576.614	94	447	0.965	MEPSTVVSDEIRELQDAVVTLRLTIPSLYKKLLLKECEIENQLINDTDVCVPKQPVQELKKIERIPKQIFPAPDAAAGVQEVHNLLNIMHKLSLRNSNGRHRLVNNSATRERNEARCK	118
chrUNKN:7891922-7894214+chrUNKN:7894300-7894437+chrUNKN:7921010-7921131	-	Merged.19057.1	606.144	16	366	0.5719	MEVIRNRPQQSSVNANNELLTVESGAKDNNLKLSKSNVAWERKLVFRTDLTMHTAYDYKNNIEPASITALAISKDHHTLYVGDARGRVYAWSVADSSSGCQARLVTQEVNKGSSLEH	117
chr2R:58004493-58004527+chr2R:58004648-58006040	-	Merged.9403.1	146.669	969	1319	0	MYIQYSNAAITIEHLSDGWTSDEDNTDFNGPAEPEDPAIVDARHLTWEAIDSVEQTTNLTPEEEFEAKQPYRPTHEDVCSCIREINETLRILVNLGVEVPTIYWRNLQRRSVAILRE	117
chr2L:32982880-32983557	-	Merged.2382.1	49.5915	26	376	0.0432	MKITLFFVLLAILGMMSLAEAQRSGSKGPIKRPPVVRPSPPKPQRPPPRPVGPARPQGPPQPQRPPARPQGASQPQRPPARPQGAAQPQRPPARPQGGSKPVGGARPPPRPVRPVRG	117
chr3R:13891160-13892555	-	Merged.14911.1	19.7509	710	1060	0	MTPDDSASQRLRPTLVDSERLQTTSDDSDSERFRPTPGDSERLQTVRNPDNAGQTYLLESAPIFANFTQHYYSRQLTLKVFKNMSVMDLSLVNTVSPIRRTNYPAMDNPSVADCQAL	117
chr2R:43240817-43240975+chr2R:43241081-43241674	-	Merged.11230.3	1309.21	290	637	0.9874	MTKFVCVALVLACIAVTTVHGQFSTNVQCTSFNDCICKLPKIIGAVAGRTATANIRNPANGEAYVLDLSRPSQAVTDYCNKLKQGLKPAVPFKAINASKVAQVQALLAQRMAAMRG	116
chr2L:22617811-22617942+chr2L:22618019-22618166+chr2L:22618249-22618447	-	Merged.1497.1	1454.61	114	458	0.9436	MLIVGCVFARTHHDHHHRIKPLKYSYGIYAPTGWTVALYIWYIVKLSFILGALLLLLFAKKWNTNRQPIVFESGPEYYHHRSLDTMEPNLFHPRSRRDVRLYWNDRIDAVRSTLR	115
chr2R:24131080-24131625+chr2R:24131700-24131830+chr2R:24131906-24132084	+	Merged.6382.1	789.914	454	795	0.6274	MSLAAPQQAEPIVKDDIAEIRTIVTDLLASGVQINLEQHQTRFVDGDTENLIIENFLFASEDGLVFTVTSERVLDKNYQPKVVSYFDVTDDDAQKVLLSLLGGGNIKTLTINKK	114
chr2R:36778293-36779047+chr2R:36779200-36782398	+	Merged.7628.1	112.455	3445	3786	0.3869	MESKTLIYKPTHAKQNKKKTVFYAHYEGHLPPGVVHKPPMRYFSEGSDDDSIASSQHTMRHSLGKHKAYIYTHTRTHTHTLKYTSTCQQQIFAIIHTVAIREGQSIEVAGQWSL	114
chr2R:3247692-3248121+chr2R:3248184-3248637	-	Merged.4943.1	1424.28	250	588	0.9384	MDIQLLNDDHEKAILRDLCKSGGSESTPLTTFSYISEYICSNNIDIWPGEIASSSEASAKQELDHGEQRLPISGCIHQQVYLRCKRVLESIIVRNEQILAMLRQKSCQKNSIK	113
chr2L:3085298-3086022	-	Merged.283.1	36.7851	39	377	0	MPQPSYPASLRHRQDTRFAVQLSKLVVQSSSPHSMLASHRQRWSGGCVAQTRPERLHSPLGWSKTRVHRGPPGESMCDISHISCGLKVFRNSAVDEAHSMHDSPAPCVYGFRC	113
chr2R:18237777-18239592+chr2R:18251439-18252269	-	Merged.5977.1	1677.15	485	820	0.9903	MNTRQLFAIGLIVLLAVASVCDARRRFPNRRRGPSRKTLKQLYYESRETNTPNFVRLVLMRLIYGIATQMGVEERLDNVFGGAFVPPNAGDDSSDFFDVLSDESGEDFSFGL	112
chrUNKN:5162746-5177643	-	Merged.17951.1	1658.38	5367	5702	0.9953	MLCPALKDPFEGSNYRVYAVFHEAILCTLLCKIITFLFSPLPSPIINRPPFIKNGKPTDVSTVISAAAMSTSTSLPPHLITSSRPSSRSSSPAKASTILQENNIIIKTSKID	112
chr3L:23910666-23910874+chr3L:23910960-23911775+chr3L:23911860-23912047	-	Merged.11959.1	881.193	788	1123	0.7261	MCDICGLLMPHLAPHMLTHEEAHLACPHCPVKMKQKTGLTQHIETVHLKTVKKTCHLCGKGFVHPKTYRYHMRAHQDAGESFQCPVCSKQFMRSISLEVHIKKTHSLVAASK	112
chrX:8678926-8681438	+	Merged.20672.1	1810.97	2118	2450	0.9907	MDAEPIYRSSLSAKNPPPLCLPVPISYVPLNANLCLRLFDVYTPRQNLHLCLDVEARVWANPLLILHFECMRLGADGLVWLKPADGDGFGPPDPPHIDTYDEVTEDRLGSI	111
chr2L:1710877-1711145+chr2L:1760807-1761095+chr2L:1761169-1761640+chr2L:1761726-1762114	+	Merged.473.1	69.2938	750	1082	0	MGLRGTVQEDPPEAVRRRVGLYQHNTLEAQPAPGAPIAPPDGVEEKTLKRSRQEFNPSDLHYPLSHNSCSSNRTEPTALLIAVKFPGRRKNPTSVSISSTVARWQHQHTTE	111
chr2R:8835598-8836052+chr2R:8837007-8837492	+	Merged.8180.3	1254.7	344	673	0.9559	MDNNTKQPFGYVKLQGLRAYQAITLQIDMRIAAIVRKNNVGSISLYKSTSQTVRDIKKNKPAWYRVNFPYKNILPSVVAIRVNGRTICAGRRASNTESSISLQHTIYPSV	110
chr3R:37377377-37378740	+	Merged.16442.1	1085.48	316	645	0.9417	MKLLCAGLVLIVAVLHVGHTLTPIDSPVDMLAEESQLHNDQTVAEVNDETVREKRGLKYQYHYKEKSFGGGLLPFKHTVERKVHIKHGHHGLLGGHYREVTKVKQFGFGR	110
chr3L:36691166-36692445	-	Merged.13668.1	908.497	211	540	0.6254	MPFFPHTATTSGAGSSGSSSTAAATTTTTTTTAADPTPATTTTPPSTGPEPMQQDEEEPPLTLLPTDRFTEMDVVELESMGFKRQMVIDELRAANGDKTQATSGLFAKLG	110
chr3R:21135419-21136811+chr3R:21136877-21136895	+	Merged.15278.1	652.65	807	1136	0.8435	MLDATDSTDMSEEDLFAYQEWFTTPPNFAEMETTANDPTVGNSEEDTSAYIPEEHLYSGEFAPRLKITYTPYSALLYQEDEFGLELLCPGYWLQRDVLLIRLECWLKNVA	110
chrX:3289714-3295700	-	Merged.20695.1	153.302	4325	4654	0.0059	MNSNGEANQQTSNGDEERPSHSGHRGDTGSVDPTESGPSWIRELFRQQHMMMLEQRQTFMKQQEKLIGEIWQTAQLKQPVNGSEQLSDVLAGQVKDFHFDPESTTFAGWF	110
chr3R:7911900-7913924	-	Merged.15109.1	832.443	620	946	0.9324	MKVALCLLAVVAVGLARPQNYVQEDWNHVYQVALQRGYVRPDEPLLTGPLPVPLVNQLENVPFDQPVAINQFVQLVPNAPEVFPPLQRSVDDALVRARNTPLTPQEQVF	109
chr3R:7912545-7913317+chr3R:7913381-7913386	-	Merged.15110.1	832.443	19	345	0.9324	MKVALCLLAVVAVGLARPQNYVQEDWNHVYQVALQRGYVRPDEPLLTGPLPVPLVNQLENVPFDQPVAINQFVQLVPNAPEVFPPLQRSVDDALVRARNTPLTPQEQVF	109
chr3R:7912545-7913317+chr3R:7913398-7913516	-	Merged.15110.2	832.443	132	458	0.9324	MKVALCLLAVVAVGLARPQNYVQEDWNHVYQVALQRGYVRPDEPLLTGPLPVPLVNQLENVPFDQPVAINQFVQLVPNAPEVFPPLQRSVDDALVRARNTPLTPQEQVF	109
chr2L:41102076-41105675	-	Merged.3197.1	532.341	564	890	0.7162	MTSFVQSKLKQFGVPPEGLQDNAAQLEKVFRVVNDRNTFHQRQVDEQKLQNQNVTAELAEPLKLLQQEQQRNQLLQAKLVELSTTISQMETENKKLQAKINDNPTSVQG	109
chr2L:22445652-22446731+chr2L:22466412-22466493+chr2L:22466621-22466627+chr2L:22466694-22466894	+	Merged.1490.1	649.104	679	1002	0.7902	MFIFLLFASDGCRNVCQIFSQRLVARLRKHRRKREEGSPSPTSVPPSSASSPPPSPRWTACLRTWIKCVCAGSCSVAATATTTSEEHTRAGGWGTVAKLLFHKLLHQA	108
chr2L:22445652-22446731+chr2L:22466412-22466493+chr2L:22466621-22466894	+	Merged.1490.2	649.104	679	1002	0.7902	MFIFLLFASDGCRNVCQIFSQRLVARLRKHRRKREEGSPSPTSVPPSSASSPPPSPRWTACLRTWIKCVCAGSCSVAATATTTSEEHTRAGGWGTVAKLLFHKLLHQA	108
chr3L:16289427-16291123	-	Merged.11299.1	178.335	1076	1399	0.5648	MDEFETELNDEKRKKQAQSWVDRTVGQIADAEQRMKVLLERLIDKNVLLNFCWTDTTSGKRRLDQYKNFVRLFEYASRTMLFNTVVFNHGFVASFFAKTLDYVAQQVG	108
chr2R:58011772-58013577	-	Merged.9406.1	56.3707	998	1321	0	MKIKERSSNSSSSQNPRIDDAVVTNNRKHEEPAAISVKEKIVPPKDGSLTENDFHRWELFALREKIKEMEQRQVKVESGRLVHPDELKHLIPEFSEGLGINRWIDTIR	108
chr2L:44329073-44329397+chr2L:44329461-44331188	+	Merged.4500.1	1464.39	208	528	0.9265	MNCVILNAIRNAQLRNVAYRFCSSSTNGPDRTADDSVPELPPEPTTCCMSGCQNCVWIQYAADLTKILDDGGEKAREIVLEKISDPSLKMFLKMELQNMPPSKNDPA	107
chr2L:18714834-18715105+chr2L:18715179-18715578	+	Merged.4178.1	1118.76	126	446	0.8874	MNPIFLYGYTATGIGLAVSLLYLGLYNICQQRNLRLVLESATFRQFYEGHRLHAAAQKYSNRHRTKLITRRALHKINQLAPRVHLLSEGPRWKLIYTPAGEVRAIPL	107
chrUNKN:562723-563810	-	Merged.18379.1	715.706	443	763	0.816	MPALDETVHKTTSPGVTPVVSTVPQTTVGAEDPSLADAGASNQPKRPLRRPGKVIPDRPQRVFYCLTLKNPLRKLCIKVVEWKYVINHLKVLMYELHVLSVMCAVDF	107
chrX:5478655-5478824+chrX:5478946-5479060+chrX:5479458-5479566+chrX:5480227-5480950	-	Merged.21850.1	68.354	667	987	0.5675	MTTVGVGATHLQAERKRNTGSPWPWLHVGLLGLIVLCVVGSLLTPCDGAGRPASLADSPVYFGGIVPANGRFGKKIQHFPNTDRSLHPLPAKDRELHHAERDRADDA	107
chr3L:32305160-32305797	+	Merged.12307.1	822.187	259	576	0.8286	MKAVPVLLLLLVAAVCSLADEQAAAPKSVTIPKAPLTVDFAALAKDSALTKERLEQFRQAVEAFKSKIDATRMNTAHREAIKKEALTRLAERIAKLKQQVQKKPVA	106
chrUNKN:15432686-15436603	+	Merged.18603.1	32.5226	3577	3894	0.0005	MNRSHLLAAATDSALCYAPPVRYGDCQECFWSAADCSDWYSVSQQLAWKIGMNALQFVELIPIYPASKDTRIHIHRGAKQQRRAATYRYQMPPTMEKAVNSSEHNT	106
chr2L:13387740-13387926+chr2L:13388113-13388911	+	Merged.713.1	166.111	270	584	0	MGNRNRTHGSESLPSIATPAPIPKNSNCRFRPEPSEPSGAVRSRRSRPEPSEPSGATSRQLEPSEPSESSGAVRNRCSRRSRPEPSEPLEPSEPLVGSWSRSVPS	105
chr2L:18024083-18025141	+	Merged.1154.1	90.4865	689	1003	0	MDTSPGPSERRMQTFWACLSDASSGPSLNHELAELYGEPSILTVAKAGRIRWLGHVMRMPDSCPTKKVFDSDPQFGTRRRGVQRNWVSTWMRDSSQGPSILENNC	105
chrUNKN:3067061-3069174	-	Merged.17994.1	44.6898	1400	1714	0.0006	MKELIHMHTVKQLALPAQSLDVAQLAATYGHLRGLPVSRYVRIVPRVLIGADNCHLSQPMKILKGKRGEPVACRTRLGWLIYGPYAVDRYVRHGVIAKKPTANAL	105
chr2L:38780413-38780634+chr2L:38780708-38780968	-	Merged.2961.1	800.171	152	463	0.6926	MARFSISRWSTFVVLLVSIMAIGCLALAVDPAPIPEEYPDMICDRLNESYDPCGSGCGDLTCQNVRKNNIQCGRQCKEGCFCNRGYVRSRSGSCVPSYTCATFG	104
chr3L:32192799-32193893	-	Merged.12301.1	456.933	568	879	0.8925	MRSFVLLAVLVGVVGLCQVVVQASGHQHHAGVAGASLSGSFMQLDEVKALHPKHLQLLKRAVKAFEGTIDQSKLDPAGKEAVKRMALEQFMGRLAEKKRKAHGH	104
chr2L:477921-479912+chr2L:482618-482709+chr2L:482789-483015+chr2L:483376-483905+chr2L:483975-484647	-	Merged.2596.1	44.6876	1194	1505	0	MREDVELCLRMANAVEQNIIYNKKSPHHKNRDRQNDAWMCVAEEVGLTMAEAKKNVAQHAGHISVIPIQSAPEHADQVSLRRSLSPAMASLGGFVVYERCVGGR	104
chr3L:26923428-26924043	-	Merged.11927.1	1667.98	191	499	0.9931	MIANPALEAYKYDPYEKKFTRELYDHEAMRRNRKRAIDEARDARRFGLILGTLGRQGSTKVLEHLERRLKHHGRDAVIILLSEIFPTKLARMEHIDAFVQVRL	103
chrUNKN:9237168-9239367	+	Merged.18191.1	1330.18	83	388	0.7373	MMRQAAEQQQQQQQQYQQQHSVSSNTANNVIPPPSAYQQQQPPVVPPPRTNSQSQASEPTPALPPRADRDSKPSSRDRPKDLPPPPIPASGSSSTGNTTGAN	102
chrUNKN:30304841-30305604	-	Merged.19609.1	768.874	128	433	0.8454	MERLLAIFPTPPSPEEQPSRSRLGKLGHHFASSPFVPTGRRSRSALLAEEDVSMEREEDVAREEQPEVKRAKKDEGSSQGRQRKDSDGDGKDNPNGEMWRPW	102
chr3R:34665536-34666286	-	Merged.16806.1	49.0749	100	405	0	MKTRRPKSEKAMAVAAGPNQQPDPPKSAERSESMPGTSEEPSAKPLKVSTIATSHSRKSSSSSSRISAQVALQRLEKEQELQKQILLAEKQKMEAKITTKNG	102
chr2R:47493617-47494381	+	Merged.8553.1	66.2776	189	491	0	MPNWASLSSTFLVGHESGILMTCPSHRILPAFSTVRMLGFPHSPAILLLHAICSNTPPKMVRSMRHSHTPRAFASSARMRINMRYISHFVRDRSLLDLSSR	101
chr2R:10785319-10788772+chr2R:10788888-10789142	-	Merged.6401.1	1148.77	474	773	0.9329	MLRVPSSLPSSPSTIITNIEQDRAERDIPMEMAALVVFDGQHGPQHQNRFVCAGPPAGYERPQQGQGGSGSCGHRKHRSATAVLMLMERCSNSSTETFDF	100
