# Supplementary material for: Long non-coding RNA discovery across the genus anopheles reveals conserved secondary structures within and beyond the Gambiae complex
Source: BMC Genomics. 2015 Apr 23;16(1):337. doi: 10.1186/s12864-015-1507-3 (PMC4409983; doi:10.1186/s12864-015-1507-3)
Supplement: Additional file 8: — GFF3 file of all genes identified in this study. [file 12864_2015_1507_MOESM8_ESM.zip › 12864_2015_1507_MOESM14_ESM.gff3]

3L	PhyloCSF	gene	2435439	2436427	.	+	.	ID=Merged.10008;Name=Merged.10008;
3L	PhyloCSF	transcript	2435439	2436427	.	+	.	ID=Merged.10008.1;Name=Merged.10008.1;Parent=Merged.10008;
3L	PhyloCSF	exon	2435439	2435665	.	+	.	Name=Merged.10008.1-E1;Parent=Merged.10008.1;
3L	PhyloCSF	exon	2435732	2435914	.	+	.	Name=Merged.10008.1-E2;Parent=Merged.10008.1;
3L	PhyloCSF	exon	2435982	2436427	.	+	.	Name=Merged.10008.1-E3;Parent=Merged.10008.1;
3L	PhyloCSF	CDS	2435596	2435665	.	+	0	Name=Merged.10008.1;Parent=Merged.10008.1;
3L	PhyloCSF	CDS	2435732	2435914	.	+	2	Name=Merged.10008.1;Parent=Merged.10008.1;
3L	PhyloCSF	CDS	2435982	2436091	.	+	2	Name=Merged.10008.1;Parent=Merged.10008.1;
3L	PhyloCSF	gene	3157717	3167693	.	+	.	ID=Merged.10051;Name=Merged.10051;
3L	PhyloCSF	transcript	3157717	3167693	.	+	.	ID=Merged.10051.1;Name=Merged.10051.1;Parent=Merged.10051;
3L	PhyloCSF	exon	3157717	3157748	.	+	.	Name=Merged.10051.1-E1;Parent=Merged.10051.1;
3L	PhyloCSF	exon	3160174	3160493	.	+	.	Name=Merged.10051.1-E2;Parent=Merged.10051.1;
3L	PhyloCSF	exon	3160949	3161259	.	+	.	Name=Merged.10051.1-E3;Parent=Merged.10051.1;
3L	PhyloCSF	exon	3161332	3161463	.	+	.	Name=Merged.10051.1-E4;Parent=Merged.10051.1;
3L	PhyloCSF	exon	3162974	3165622	.	+	.	Name=Merged.10051.1-E5;Parent=Merged.10051.1;
3L	PhyloCSF	exon	3166207	3167693	.	+	.	Name=Merged.10051.1-E6;Parent=Merged.10051.1;
3L	PhyloCSF	CDS	3161021	3161259	.	+	0	Name=Merged.10051.1;Parent=Merged.10051.1;
3L	PhyloCSF	CDS	3161332	3161463	.	+	1	Name=Merged.10051.1;Parent=Merged.10051.1;
3L	PhyloCSF	CDS	3162974	3165622	.	+	1	Name=Merged.10051.1;Parent=Merged.10051.1;
3L	PhyloCSF	CDS	3166207	3166549	.	+	1	Name=Merged.10051.1;Parent=Merged.10051.1;
3L	PhyloCSF	gene	4345396	4359860	.	+	.	ID=Merged.10086;Name=Merged.10086;
3L	PhyloCSF	transcript	4345396	4359860	.	+	.	ID=Merged.10086.1;Name=Merged.10086.1;Parent=Merged.10086;
3L	PhyloCSF	exon	4345396	4345406	.	+	.	Name=Merged.10086.1-E1;Parent=Merged.10086.1;
3L	PhyloCSF	exon	4356205	4356512	.	+	.	Name=Merged.10086.1-E2;Parent=Merged.10086.1;
3L	PhyloCSF	exon	4356566	4359860	.	+	.	Name=Merged.10086.1-E3;Parent=Merged.10086.1;
3L	PhyloCSF	CDS	4356248	4356512	.	+	0	Name=Merged.10086.1;Parent=Merged.10086.1;
3L	PhyloCSF	CDS	4356566	4356780	.	+	2	Name=Merged.10086.1;Parent=Merged.10086.1;
3L	PhyloCSF	gene	5432427	5436061	.	+	.	ID=Merged.10139;Name=Merged.10139;
3L	PhyloCSF	transcript	5432427	5436061	.	+	.	ID=Merged.10139.6;Name=Merged.10139.6;Parent=Merged.10139;
3L	PhyloCSF	exon	5432427	5432457	.	+	.	Name=Merged.10139.6-E1;Parent=Merged.10139.6;
3L	PhyloCSF	exon	5433274	5433901	.	+	.	Name=Merged.10139.6-E2;Parent=Merged.10139.6;
3L	PhyloCSF	exon	5433972	5436061	.	+	.	Name=Merged.10139.6-E3;Parent=Merged.10139.6;
3L	PhyloCSF	CDS	5432455	5432457	.	+	0	Name=Merged.10139.6;Parent=Merged.10139.6;
3L	PhyloCSF	CDS	5433274	5433901	.	+	0	Name=Merged.10139.6;Parent=Merged.10139.6;
3L	PhyloCSF	CDS	5433972	5434198	.	+	2	Name=Merged.10139.6;Parent=Merged.10139.6;
3L	PhyloCSF	gene	5438584	5452753	.	+	.	ID=Merged.10153;Name=Merged.10153;
3L	PhyloCSF	transcript	5438584	5452753	.	+	.	ID=Merged.10153.1;Name=Merged.10153.1;Parent=Merged.10153;
3L	PhyloCSF	exon	5438584	5439199	.	+	.	Name=Merged.10153.1-E1;Parent=Merged.10153.1;
3L	PhyloCSF	exon	5443455	5443624	.	+	.	Name=Merged.10153.1-E2;Parent=Merged.10153.1;
3L	PhyloCSF	exon	5443688	5452753	.	+	.	Name=Merged.10153.1-E3;Parent=Merged.10153.1;
3L	PhyloCSF	CDS	5439124	5439199	.	+	0	Name=Merged.10153.1;Parent=Merged.10153.1;
3L	PhyloCSF	CDS	5443455	5443624	.	+	2	Name=Merged.10153.1;Parent=Merged.10153.1;
3L	PhyloCSF	CDS	5443688	5444029	.	+	0	Name=Merged.10153.1;Parent=Merged.10153.1;
3L	PhyloCSF	gene	7427810	7433115	.	+	.	ID=Merged.10248;Name=Merged.10248;
3L	PhyloCSF	transcript	7427810	7433115	.	+	.	ID=Merged.10248.1;Name=Merged.10248.1;Parent=Merged.10248;
3L	PhyloCSF	exon	7427810	7433115	.	+	.	Name=Merged.10248.1-E1;Parent=Merged.10248.1;
3L	PhyloCSF	CDS	7427902	7430220	.	+	0	Name=Merged.10248.1;Parent=Merged.10248.1;
3L	PhyloCSF	gene	8731421	8735326	.	-	.	ID=Merged.10379;Name=Merged.10379;
3L	PhyloCSF	transcript	8731421	8735326	.	-	.	ID=Merged.10379.3;Name=Merged.10379.3;Parent=Merged.10379;
3L	PhyloCSF	exon	8735267	8735326	.	-	.	Name=Merged.10379.3-E1;Parent=Merged.10379.3;
3L	PhyloCSF	exon	8733677	8733798	.	-	.	Name=Merged.10379.3-E2;Parent=Merged.10379.3;
3L	PhyloCSF	exon	8732663	8732989	.	-	.	Name=Merged.10379.3-E3;Parent=Merged.10379.3;
3L	PhyloCSF	exon	8732376	8732588	.	-	.	Name=Merged.10379.3-E4;Parent=Merged.10379.3;
3L	PhyloCSF	exon	8731421	8732292	.	-	.	Name=Merged.10379.3-E5;Parent=Merged.10379.3;
3L	PhyloCSF	CDS	8733677	8733783	.	-	0	Name=Merged.10379.3;Parent=Merged.10379.3;
3L	PhyloCSF	CDS	8732663	8732989	.	-	1	Name=Merged.10379.3;Parent=Merged.10379.3;
3L	PhyloCSF	CDS	8732376	8732588	.	-	1	Name=Merged.10379.3;Parent=Merged.10379.3;
3L	PhyloCSF	CDS	8731860	8732292	.	-	1	Name=Merged.10379.3;Parent=Merged.10379.3;
3L	PhyloCSF	gene	9056570	9058348	.	-	.	ID=Merged.10536;Name=Merged.10536;
3L	PhyloCSF	transcript	9056570	9058348	.	-	.	ID=Merged.10536.1;Name=Merged.10536.1;Parent=Merged.10536;
3L	PhyloCSF	exon	9056570	9058348	.	-	.	Name=Merged.10536.1-E1;Parent=Merged.10536.1;
3L	PhyloCSF	CDS	9057288	9058187	.	-	0	Name=Merged.10536.1;Parent=Merged.10536.1;
3L	PhyloCSF	gene	10706013	10707374	.	+	.	ID=Merged.10540;Name=Merged.10540;
3L	PhyloCSF	transcript	10706013	10707374	.	+	.	ID=Merged.10540.1;Name=Merged.10540.1;Parent=Merged.10540;
3L	PhyloCSF	exon	10706013	10707374	.	+	.	Name=Merged.10540.1-E1;Parent=Merged.10540.1;
3L	PhyloCSF	CDS	10706492	10706860	.	+	0	Name=Merged.10540.1;Parent=Merged.10540.1;
3L	PhyloCSF	gene	10699071	10707374	.	+	.	ID=Merged.10541;Name=Merged.10541;
3L	PhyloCSF	transcript	10699071	10707374	.	+	.	ID=Merged.10541.1;Name=Merged.10541.1;Parent=Merged.10541;
3L	PhyloCSF	exon	10699071	10699233	.	+	.	Name=Merged.10541.1-E1;Parent=Merged.10541.1;
3L	PhyloCSF	exon	10699517	10700688	.	+	.	Name=Merged.10541.1-E2;Parent=Merged.10541.1;
3L	PhyloCSF	exon	10700770	10703083	.	+	.	Name=Merged.10541.1-E3;Parent=Merged.10541.1;
3L	PhyloCSF	exon	10703896	10704123	.	+	.	Name=Merged.10541.1-E4;Parent=Merged.10541.1;
3L	PhyloCSF	exon	10704197	10704537	.	+	.	Name=Merged.10541.1-E5;Parent=Merged.10541.1;
3L	PhyloCSF	exon	10704619	10704874	.	+	.	Name=Merged.10541.1-E6;Parent=Merged.10541.1;
3L	PhyloCSF	exon	10706017	10706274	.	+	.	Name=Merged.10541.1-E7;Parent=Merged.10541.1;
3L	PhyloCSF	exon	10706351	10707374	.	+	.	Name=Merged.10541.1-E8;Parent=Merged.10541.1;
3L	PhyloCSF	CDS	10700189	10700688	.	+	0	Name=Merged.10541.1;Parent=Merged.10541.1;
3L	PhyloCSF	CDS	10700770	10703083	.	+	1	Name=Merged.10541.1;Parent=Merged.10541.1;
3L	PhyloCSF	CDS	10703896	10704123	.	+	0	Name=Merged.10541.1;Parent=Merged.10541.1;
3L	PhyloCSF	CDS	10704197	10704537	.	+	0	Name=Merged.10541.1;Parent=Merged.10541.1;
3L	PhyloCSF	CDS	10704619	10704631	.	+	1	Name=Merged.10541.1;Parent=Merged.10541.1;
3L	PhyloCSF	gene	10699071	10707374	.	+	.	ID=Merged.10541;Name=Merged.10541;
3L	PhyloCSF	transcript	10699071	10707374	.	+	.	ID=Merged.10541.2;Name=Merged.10541.2;Parent=Merged.10541;
3L	PhyloCSF	exon	10699071	10700688	.	+	.	Name=Merged.10541.2-E1;Parent=Merged.10541.2;
3L	PhyloCSF	exon	10700770	10703083	.	+	.	Name=Merged.10541.2-E2;Parent=Merged.10541.2;
3L	PhyloCSF	exon	10703896	10704123	.	+	.	Name=Merged.10541.2-E3;Parent=Merged.10541.2;
3L	PhyloCSF	exon	10704197	10704537	.	+	.	Name=Merged.10541.2-E4;Parent=Merged.10541.2;
3L	PhyloCSF	exon	10704619	10704874	.	+	.	Name=Merged.10541.2-E5;Parent=Merged.10541.2;
3L	PhyloCSF	exon	10706017	10706274	.	+	.	Name=Merged.10541.2-E6;Parent=Merged.10541.2;
3L	PhyloCSF	exon	10706351	10707374	.	+	.	Name=Merged.10541.2-E7;Parent=Merged.10541.2;
3L	PhyloCSF	CDS	10700189	10700688	.	+	0	Name=Merged.10541.2;Parent=Merged.10541.2;
3L	PhyloCSF	CDS	10700770	10703083	.	+	1	Name=Merged.10541.2;Parent=Merged.10541.2;
3L	PhyloCSF	CDS	10703896	10704123	.	+	0	Name=Merged.10541.2;Parent=Merged.10541.2;
3L	PhyloCSF	CDS	10704197	10704537	.	+	0	Name=Merged.10541.2;Parent=Merged.10541.2;
3L	PhyloCSF	CDS	10704619	10704631	.	+	1	Name=Merged.10541.2;Parent=Merged.10541.2;
3L	PhyloCSF	gene	10802275	10803509	.	+	.	ID=Merged.10552;Name=Merged.10552;
3L	PhyloCSF	transcript	10802275	10803509	.	+	.	ID=Merged.10552.1;Name=Merged.10552.1;Parent=Merged.10552;
3L	PhyloCSF	exon	10802275	10802485	.	+	.	Name=Merged.10552.1-E1;Parent=Merged.10552.1;
3L	PhyloCSF	exon	10802594	10802974	.	+	.	Name=Merged.10552.1-E2;Parent=Merged.10552.1;
3L	PhyloCSF	exon	10803068	10803198	.	+	.	Name=Merged.10552.1-E3;Parent=Merged.10552.1;
3L	PhyloCSF	exon	10803292	10803509	.	+	.	Name=Merged.10552.1-E4;Parent=Merged.10552.1;
3L	PhyloCSF	CDS	10802354	10802485	.	+	0	Name=Merged.10552.1;Parent=Merged.10552.1;
3L	PhyloCSF	CDS	10802594	10802974	.	+	0	Name=Merged.10552.1;Parent=Merged.10552.1;
3L	PhyloCSF	CDS	10803068	10803198	.	+	0	Name=Merged.10552.1;Parent=Merged.10552.1;
3L	PhyloCSF	CDS	10803292	10803448	.	+	1	Name=Merged.10552.1;Parent=Merged.10552.1;
3L	PhyloCSF	gene	11739645	11746756	.	-	.	ID=Merged.10596;Name=Merged.10596;
3L	PhyloCSF	transcript	11739645	11746756	.	-	.	ID=Merged.10596.1;Name=Merged.10596.1;Parent=Merged.10596;
3L	PhyloCSF	exon	11746420	11746756	.	-	.	Name=Merged.10596.1-E1;Parent=Merged.10596.1;
3L	PhyloCSF	exon	11745844	11746244	.	-	.	Name=Merged.10596.1-E2;Parent=Merged.10596.1;
3L	PhyloCSF	exon	11744091	11745760	.	-	.	Name=Merged.10596.1-E3;Parent=Merged.10596.1;
3L	PhyloCSF	exon	11739645	11744019	.	-	.	Name=Merged.10596.1-E4;Parent=Merged.10596.1;
3L	PhyloCSF	CDS	11746420	11746445	.	-	0	Name=Merged.10596.1;Parent=Merged.10596.1;
3L	PhyloCSF	CDS	11745844	11746244	.	-	1	Name=Merged.10596.1;Parent=Merged.10596.1;
3L	PhyloCSF	CDS	11744091	11745760	.	-	2	Name=Merged.10596.1;Parent=Merged.10596.1;
3L	PhyloCSF	CDS	11743975	11744019	.	-	0	Name=Merged.10596.1;Parent=Merged.10596.1;
3L	PhyloCSF	gene	12260645	12261426	.	-	.	ID=Merged.10622;Name=Merged.10622;
3L	PhyloCSF	transcript	12260645	12261426	.	-	.	ID=Merged.10622.1;Name=Merged.10622.1;Parent=Merged.10622;
3L	PhyloCSF	exon	12260645	12261426	.	-	.	Name=Merged.10622.1-E1;Parent=Merged.10622.1;
3L	PhyloCSF	CDS	12260781	12261215	.	-	0	Name=Merged.10622.1;Parent=Merged.10622.1;
3L	PhyloCSF	gene	13094568	13095711	.	+	.	ID=Merged.10705;Name=Merged.10705;
3L	PhyloCSF	transcript	13094568	13095711	.	+	.	ID=Merged.10705.1;Name=Merged.10705.1;Parent=Merged.10705;
3L	PhyloCSF	exon	13094568	13095711	.	+	.	Name=Merged.10705.1-E1;Parent=Merged.10705.1;
3L	PhyloCSF	CDS	13094671	13095081	.	+	0	Name=Merged.10705.1;Parent=Merged.10705.1;
3L	PhyloCSF	gene	13158321	13160517	.	+	.	ID=Merged.10706;Name=Merged.10706;
3L	PhyloCSF	transcript	13158321	13160517	.	+	.	ID=Merged.10706.1;Name=Merged.10706.1;Parent=Merged.10706;
3L	PhyloCSF	exon	13158321	13160517	.	+	.	Name=Merged.10706.1-E1;Parent=Merged.10706.1;
3L	PhyloCSF	CDS	13158359	13158772	.	+	0	Name=Merged.10706.1;Parent=Merged.10706.1;
3L	PhyloCSF	gene	14385645	14387429	.	+	.	ID=Merged.10776;Name=Merged.10776;
3L	PhyloCSF	transcript	14385645	14387429	.	+	.	ID=Merged.10776.1;Name=Merged.10776.1;Parent=Merged.10776;
3L	PhyloCSF	exon	14385645	14385837	.	+	.	Name=Merged.10776.1-E1;Parent=Merged.10776.1;
3L	PhyloCSF	exon	14385896	14386057	.	+	.	Name=Merged.10776.1-E2;Parent=Merged.10776.1;
3L	PhyloCSF	exon	14386123	14387178	.	+	.	Name=Merged.10776.1-E3;Parent=Merged.10776.1;
3L	PhyloCSF	exon	14387251	14387429	.	+	.	Name=Merged.10776.1-E4;Parent=Merged.10776.1;
3L	PhyloCSF	CDS	14385757	14385837	.	+	0	Name=Merged.10776.1;Parent=Merged.10776.1;
3L	PhyloCSF	CDS	14385896	14386057	.	+	0	Name=Merged.10776.1;Parent=Merged.10776.1;
3L	PhyloCSF	CDS	14386123	14386686	.	+	0	Name=Merged.10776.1;Parent=Merged.10776.1;
3L	PhyloCSF	gene	14580083	14580960	.	-	.	ID=Merged.10838;Name=Merged.10838;
3L	PhyloCSF	transcript	14580083	14580960	.	-	.	ID=Merged.10838.1;Name=Merged.10838.1;Parent=Merged.10838;
3L	PhyloCSF	exon	14580822	14580960	.	-	.	Name=Merged.10838.1-E1;Parent=Merged.10838.1;
3L	PhyloCSF	exon	14580083	14580757	.	-	.	Name=Merged.10838.1-E2;Parent=Merged.10838.1;
3L	PhyloCSF	CDS	14580145	14580745	.	-	0	Name=Merged.10838.1;Parent=Merged.10838.1;
3L	PhyloCSF	gene	16369267	16373543	.	-	.	ID=Merged.10988;Name=Merged.10988;
3L	PhyloCSF	transcript	16369267	16373543	.	-	.	ID=Merged.10988.1;Name=Merged.10988.1;Parent=Merged.10988;
3L	PhyloCSF	exon	16373044	16373543	.	-	.	Name=Merged.10988.1-E1;Parent=Merged.10988.1;
3L	PhyloCSF	exon	16369267	16372689	.	-	.	Name=Merged.10988.1-E2;Parent=Merged.10988.1;
3L	PhyloCSF	CDS	16373044	16373190	.	-	0	Name=Merged.10988.1;Parent=Merged.10988.1;
3L	PhyloCSF	CDS	16370563	16372689	.	-	0	Name=Merged.10988.1;Parent=Merged.10988.1;
3L	PhyloCSF	gene	16546924	16550863	.	-	.	ID=Merged.10996;Name=Merged.10996;
3L	PhyloCSF	transcript	16546924	16550863	.	-	.	ID=Merged.10996.1;Name=Merged.10996.1;Parent=Merged.10996;
3L	PhyloCSF	exon	16546924	16550863	.	-	.	Name=Merged.10996.1-E1;Parent=Merged.10996.1;
3L	PhyloCSF	CDS	16550129	16550599	.	-	0	Name=Merged.10996.1;Parent=Merged.10996.1;
3L	PhyloCSF	gene	17004373	17009255	.	+	.	ID=Merged.11018;Name=Merged.11018;
3L	PhyloCSF	transcript	17004373	17009255	.	+	.	ID=Merged.11018.1;Name=Merged.11018.1;Parent=Merged.11018;
3L	PhyloCSF	exon	17004373	17006091	.	+	.	Name=Merged.11018.1-E1;Parent=Merged.11018.1;
3L	PhyloCSF	exon	17006566	17007557	.	+	.	Name=Merged.11018.1-E2;Parent=Merged.11018.1;
3L	PhyloCSF	exon	17007998	17009255	.	+	.	Name=Merged.11018.1-E3;Parent=Merged.11018.1;
3L	PhyloCSF	CDS	17006847	17007557	.	+	0	Name=Merged.11018.1;Parent=Merged.11018.1;
3L	PhyloCSF	CDS	17007998	17008327	.	+	0	Name=Merged.11018.1;Parent=Merged.11018.1;
3L	PhyloCSF	gene	17017364	17019620	.	-	.	ID=Merged.11021;Name=Merged.11021;
3L	PhyloCSF	transcript	17017364	17019620	.	-	.	ID=Merged.11021.1;Name=Merged.11021.1;Parent=Merged.11021;
3L	PhyloCSF	exon	17019576	17019620	.	-	.	Name=Merged.11021.1-E1;Parent=Merged.11021.1;
3L	PhyloCSF	exon	17019071	17019482	.	-	.	Name=Merged.11021.1-E2;Parent=Merged.11021.1;
3L	PhyloCSF	exon	17018721	17019000	.	-	.	Name=Merged.11021.1-E3;Parent=Merged.11021.1;
3L	PhyloCSF	exon	17017364	17018646	.	-	.	Name=Merged.11021.1-E4;Parent=Merged.11021.1;
3L	PhyloCSF	CDS	17019071	17019366	.	-	0	Name=Merged.11021.1;Parent=Merged.11021.1;
3L	PhyloCSF	CDS	17018721	17019000	.	-	1	Name=Merged.11021.1;Parent=Merged.11021.1;
3L	PhyloCSF	CDS	17018524	17018646	.	-	0	Name=Merged.11021.1;Parent=Merged.11021.1;
3L	PhyloCSF	gene	17017364	17021911	.	-	.	ID=Merged.11021;Name=Merged.11021;
3L	PhyloCSF	transcript	17017364	17021911	.	-	.	ID=Merged.11021.2;Name=Merged.11021.2;Parent=Merged.11021;
3L	PhyloCSF	exon	17021681	17021911	.	-	.	Name=Merged.11021.2-E1;Parent=Merged.11021.2;
3L	PhyloCSF	exon	17021301	17021576	.	-	.	Name=Merged.11021.2-E2;Parent=Merged.11021.2;
3L	PhyloCSF	exon	17019071	17019470	.	-	.	Name=Merged.11021.2-E3;Parent=Merged.11021.2;
3L	PhyloCSF	exon	17018721	17019000	.	-	.	Name=Merged.11021.2-E4;Parent=Merged.11021.2;
3L	PhyloCSF	exon	17017364	17018646	.	-	.	Name=Merged.11021.2-E5;Parent=Merged.11021.2;
3L	PhyloCSF	CDS	17021301	17021307	.	-	0	Name=Merged.11021.2;Parent=Merged.11021.2;
3L	PhyloCSF	CDS	17019071	17019470	.	-	2	Name=Merged.11021.2;Parent=Merged.11021.2;
3L	PhyloCSF	CDS	17018721	17019000	.	-	1	Name=Merged.11021.2;Parent=Merged.11021.2;
3L	PhyloCSF	CDS	17018524	17018646	.	-	0	Name=Merged.11021.2;Parent=Merged.11021.2;
3L	PhyloCSF	gene	17066282	17072023	.	+	.	ID=Merged.11041;Name=Merged.11041;
3L	PhyloCSF	transcript	17066282	17072023	.	+	.	ID=Merged.11041.1;Name=Merged.11041.1;Parent=Merged.11041;
3L	PhyloCSF	exon	17066282	17072023	.	+	.	Name=Merged.11041.1-E1;Parent=Merged.11041.1;
3L	PhyloCSF	CDS	17067136	17067753	.	+	0	Name=Merged.11041.1;Parent=Merged.11041.1;
3L	PhyloCSF	gene	18144983	18150532	.	+	.	ID=Merged.11143;Name=Merged.11143;
3L	PhyloCSF	transcript	18144983	18150532	.	+	.	ID=Merged.11143.1;Name=Merged.11143.1;Parent=Merged.11143;
3L	PhyloCSF	exon	18144983	18146100	.	+	.	Name=Merged.11143.1-E1;Parent=Merged.11143.1;
3L	PhyloCSF	exon	18147668	18150532	.	+	.	Name=Merged.11143.1-E2;Parent=Merged.11143.1;
3L	PhyloCSF	CDS	18148554	18150295	.	+	0	Name=Merged.11143.1;Parent=Merged.11143.1;
3L	PhyloCSF	gene	13982520	13984075	.	-	.	ID=Merged.11161;Name=Merged.11161;
3L	PhyloCSF	transcript	13982520	13984075	.	-	.	ID=Merged.11161.1;Name=Merged.11161.1;Parent=Merged.11161;
3L	PhyloCSF	exon	13982520	13984075	.	-	.	Name=Merged.11161.1-E1;Parent=Merged.11161.1;
3L	PhyloCSF	CDS	13983525	13984049	.	-	0	Name=Merged.11161.1;Parent=Merged.11161.1;
3L	PhyloCSF	gene	13976468	13977543	.	-	.	ID=Merged.11163;Name=Merged.11163;
3L	PhyloCSF	transcript	13976468	13977543	.	-	.	ID=Merged.11163.1;Name=Merged.11163.1;Parent=Merged.11163;
3L	PhyloCSF	exon	13977334	13977543	.	-	.	Name=Merged.11163.1-E1;Parent=Merged.11163.1;
3L	PhyloCSF	exon	13976468	13977262	.	-	.	Name=Merged.11163.1-E2;Parent=Merged.11163.1;
3L	PhyloCSF	CDS	13977334	13977519	.	-	0	Name=Merged.11163.1;Parent=Merged.11163.1;
3L	PhyloCSF	CDS	13976540	13977262	.	-	0	Name=Merged.11163.1;Parent=Merged.11163.1;
3L	PhyloCSF	gene	13978721	13980874	.	-	.	ID=Merged.11164;Name=Merged.11164;
3L	PhyloCSF	transcript	13978721	13980874	.	-	.	ID=Merged.11164.1;Name=Merged.11164.1;Parent=Merged.11164;
3L	PhyloCSF	exon	13978721	13980874	.	-	.	Name=Merged.11164.1-E1;Parent=Merged.11164.1;
3L	PhyloCSF	CDS	13979246	13979779	.	-	0	Name=Merged.11164.1;Parent=Merged.11164.1;
3L	PhyloCSF	gene	13978721	13980874	.	-	.	ID=Merged.11165;Name=Merged.11165;
3L	PhyloCSF	transcript	13978721	13980874	.	-	.	ID=Merged.11165.1;Name=Merged.11165.1;Parent=Merged.11165;
3L	PhyloCSF	exon	13979901	13980874	.	-	.	Name=Merged.11165.1-E1;Parent=Merged.11165.1;
3L	PhyloCSF	exon	13979295	13979833	.	-	.	Name=Merged.11165.1-E2;Parent=Merged.11165.1;
3L	PhyloCSF	exon	13978721	13979223	.	-	.	Name=Merged.11165.1-E3;Parent=Merged.11165.1;
3L	PhyloCSF	CDS	13979901	13979960	.	-	0	Name=Merged.11165.1;Parent=Merged.11165.1;
3L	PhyloCSF	CDS	13979295	13979833	.	-	0	Name=Merged.11165.1;Parent=Merged.11165.1;
3L	PhyloCSF	CDS	13978953	13979223	.	-	1	Name=Merged.11165.1;Parent=Merged.11165.1;
3L	PhyloCSF	gene	13978721	13980874	.	-	.	ID=Merged.11165;Name=Merged.11165;
3L	PhyloCSF	transcript	13978721	13980874	.	-	.	ID=Merged.11165.2;Name=Merged.11165.2;Parent=Merged.11165;
3L	PhyloCSF	exon	13979901	13980874	.	-	.	Name=Merged.11165.2-E1;Parent=Merged.11165.2;
3L	PhyloCSF	exon	13978721	13979833	.	-	.	Name=Merged.11165.2-E2;Parent=Merged.11165.2;
3L	PhyloCSF	CDS	13979901	13979960	.	-	0	Name=Merged.11165.2;Parent=Merged.11165.2;
3L	PhyloCSF	CDS	13979246	13979833	.	-	0	Name=Merged.11165.2;Parent=Merged.11165.2;
3L	PhyloCSF	gene	18759367	18760426	.	+	.	ID=Merged.11185;Name=Merged.11185;
3L	PhyloCSF	transcript	18759367	18760426	.	+	.	ID=Merged.11185.1;Name=Merged.11185.1;Parent=Merged.11185;
3L	PhyloCSF	exon	18759367	18759418	.	+	.	Name=Merged.11185.1-E1;Parent=Merged.11185.1;
3L	PhyloCSF	exon	18759485	18760426	.	+	.	Name=Merged.11185.1-E2;Parent=Merged.11185.1;
3L	PhyloCSF	CDS	18759413	18759418	.	+	0	Name=Merged.11185.1;Parent=Merged.11185.1;
3L	PhyloCSF	CDS	18759485	18760318	.	+	0	Name=Merged.11185.1;Parent=Merged.11185.1;
3L	PhyloCSF	gene	18254884	18262096	.	-	.	ID=Merged.11213;Name=Merged.11213;
3L	PhyloCSF	transcript	18254884	18262096	.	-	.	ID=Merged.11213.1;Name=Merged.11213.1;Parent=Merged.11213;
3L	PhyloCSF	exon	18260983	18262096	.	-	.	Name=Merged.11213.1-E1;Parent=Merged.11213.1;
3L	PhyloCSF	exon	18260743	18260888	.	-	.	Name=Merged.11213.1-E2;Parent=Merged.11213.1;
3L	PhyloCSF	exon	18260357	18260646	.	-	.	Name=Merged.11213.1-E3;Parent=Merged.11213.1;
3L	PhyloCSF	exon	18258932	18260265	.	-	.	Name=Merged.11213.1-E4;Parent=Merged.11213.1;
3L	PhyloCSF	exon	18257582	18258847	.	-	.	Name=Merged.11213.1-E5;Parent=Merged.11213.1;
3L	PhyloCSF	exon	18256852	18257461	.	-	.	Name=Merged.11213.1-E6;Parent=Merged.11213.1;
3L	PhyloCSF	exon	18256646	18256780	.	-	.	Name=Merged.11213.1-E7;Parent=Merged.11213.1;
3L	PhyloCSF	exon	18254884	18256015	.	-	.	Name=Merged.11213.1-E8;Parent=Merged.11213.1;
3L	PhyloCSF	CDS	18260983	18261463	.	-	0	Name=Merged.11213.1;Parent=Merged.11213.1;
3L	PhyloCSF	CDS	18260743	18260888	.	-	2	Name=Merged.11213.1;Parent=Merged.11213.1;
3L	PhyloCSF	CDS	18260357	18260646	.	-	0	Name=Merged.11213.1;Parent=Merged.11213.1;
3L	PhyloCSF	CDS	18258932	18260265	.	-	1	Name=Merged.11213.1;Parent=Merged.11213.1;
3L	PhyloCSF	CDS	18258402	18258847	.	-	2	Name=Merged.11213.1;Parent=Merged.11213.1;
2R	PhyloCSF	gene	43240817	43241674	.	-	.	ID=Merged.11230;Name=Merged.11230;
2R	PhyloCSF	transcript	43240817	43241674	.	-	.	ID=Merged.11230.3;Name=Merged.11230.3;Parent=Merged.11230;
2R	PhyloCSF	exon	43241081	43241674	.	-	.	Name=Merged.11230.3-E1;Parent=Merged.11230.3;
2R	PhyloCSF	exon	43240817	43240975	.	-	.	Name=Merged.11230.3-E2;Parent=Merged.11230.3;
2R	PhyloCSF	CDS	43241081	43241384	.	-	0	Name=Merged.11230.3;Parent=Merged.11230.3;
2R	PhyloCSF	CDS	43240929	43240975	.	-	2	Name=Merged.11230.3;Parent=Merged.11230.3;
3L	PhyloCSF	gene	19477024	19482748	.	+	.	ID=Merged.11238;Name=Merged.11238;
3L	PhyloCSF	transcript	19477024	19482748	.	+	.	ID=Merged.11238.1;Name=Merged.11238.1;Parent=Merged.11238;
3L	PhyloCSF	exon	19477024	19479283	.	+	.	Name=Merged.11238.1-E1;Parent=Merged.11238.1;
3L	PhyloCSF	exon	19479387	19480379	.	+	.	Name=Merged.11238.1-E2;Parent=Merged.11238.1;
3L	PhyloCSF	exon	19480460	19482545	.	+	.	Name=Merged.11238.1-E3;Parent=Merged.11238.1;
3L	PhyloCSF	exon	19482626	19482748	.	+	.	Name=Merged.11238.1-E4;Parent=Merged.11238.1;
3L	PhyloCSF	CDS	19478674	19479283	.	+	0	Name=Merged.11238.1;Parent=Merged.11238.1;
3L	PhyloCSF	CDS	19479387	19480379	.	+	2	Name=Merged.11238.1;Parent=Merged.11238.1;
3L	PhyloCSF	CDS	19480460	19482330	.	+	2	Name=Merged.11238.1;Parent=Merged.11238.1;
3L	PhyloCSF	gene	16289427	16291123	.	-	.	ID=Merged.11299;Name=Merged.11299;
3L	PhyloCSF	transcript	16289427	16291123	.	-	.	ID=Merged.11299.1;Name=Merged.11299.1;Parent=Merged.11299;
3L	PhyloCSF	exon	16289427	16291123	.	-	.	Name=Merged.11299.1-E1;Parent=Merged.11299.1;
3L	PhyloCSF	CDS	16289721	16290047	.	-	0	Name=Merged.11299.1;Parent=Merged.11299.1;
3L	PhyloCSF	gene	21426762	21427943	.	+	.	ID=Merged.11344;Name=Merged.11344;
3L	PhyloCSF	transcript	21426762	21427943	.	+	.	ID=Merged.11344.1;Name=Merged.11344.1;Parent=Merged.11344;
3L	PhyloCSF	exon	21426762	21427943	.	+	.	Name=Merged.11344.1-E1;Parent=Merged.11344.1;
3L	PhyloCSF	CDS	21427129	21427521	.	+	0	Name=Merged.11344.1;Parent=Merged.11344.1;
3L	PhyloCSF	gene	21433671	21439025	.	+	.	ID=Merged.11346;Name=Merged.11346;
3L	PhyloCSF	transcript	21433671	21439025	.	+	.	ID=Merged.11346.1;Name=Merged.11346.1;Parent=Merged.11346;
3L	PhyloCSF	exon	21433671	21439025	.	+	.	Name=Merged.11346.1-E1;Parent=Merged.11346.1;
3L	PhyloCSF	CDS	21436567	21438228	.	+	0	Name=Merged.11346.1;Parent=Merged.11346.1;
3L	PhyloCSF	gene	23476734	23479388	.	-	.	ID=Merged.11439;Name=Merged.11439;
3L	PhyloCSF	transcript	23476734	23479388	.	-	.	ID=Merged.11439.1;Name=Merged.11439.1;Parent=Merged.11439;
3L	PhyloCSF	exon	23479205	23479388	.	-	.	Name=Merged.11439.1-E1;Parent=Merged.11439.1;
3L	PhyloCSF	exon	23478138	23479136	.	-	.	Name=Merged.11439.1-E2;Parent=Merged.11439.1;
3L	PhyloCSF	exon	23476734	23478068	.	-	.	Name=Merged.11439.1-E3;Parent=Merged.11439.1;
3L	PhyloCSF	CDS	23479205	23479324	.	-	0	Name=Merged.11439.1;Parent=Merged.11439.1;
3L	PhyloCSF	CDS	23478138	23479136	.	-	0	Name=Merged.11439.1;Parent=Merged.11439.1;
3L	PhyloCSF	CDS	23477343	23478068	.	-	0	Name=Merged.11439.1;Parent=Merged.11439.1;
3L	PhyloCSF	gene	17227217	17230434	.	-	.	ID=Merged.11529;Name=Merged.11529;
3L	PhyloCSF	transcript	17227217	17230434	.	-	.	ID=Merged.11529.1;Name=Merged.11529.1;Parent=Merged.11529;
3L	PhyloCSF	exon	17229911	17230434	.	-	.	Name=Merged.11529.1-E1;Parent=Merged.11529.1;
3L	PhyloCSF	exon	17227217	17229834	.	-	.	Name=Merged.11529.1-E2;Parent=Merged.11529.1;
3L	PhyloCSF	CDS	17228050	17229269	.	-	0	Name=Merged.11529.1;Parent=Merged.11529.1;
2L	PhyloCSF	gene	18024083	18025141	.	+	.	ID=Merged.1154;Name=Merged.1154;
2L	PhyloCSF	transcript	18024083	18025141	.	+	.	ID=Merged.1154.1;Name=Merged.1154.1;Parent=Merged.1154;
2L	PhyloCSF	exon	18024083	18025141	.	+	.	Name=Merged.1154.1-E1;Parent=Merged.1154.1;
2L	PhyloCSF	CDS	18024772	18025089	.	+	0	Name=Merged.1154.1;Parent=Merged.1154.1;
3L	PhyloCSF	gene	24753065	24754554	.	-	.	ID=Merged.11619;Name=Merged.11619;
3L	PhyloCSF	transcript	24753065	24754554	.	-	.	ID=Merged.11619.1;Name=Merged.11619.1;Parent=Merged.11619;
3L	PhyloCSF	exon	24754469	24754554	.	-	.	Name=Merged.11619.1-E1;Parent=Merged.11619.1;
3L	PhyloCSF	exon	24753065	24754399	.	-	.	Name=Merged.11619.1-E2;Parent=Merged.11619.1;
3L	PhyloCSF	CDS	24753036	24753529	.	-	0	Name=Merged.11619.1;Parent=Merged.11619.1;
3L	PhyloCSF	gene	12460471	12461012	.	+	.	ID=Merged.11632;Name=Merged.11632;
3L	PhyloCSF	transcript	12460471	12461012	.	+	.	ID=Merged.11632.1;Name=Merged.11632.1;Parent=Merged.11632;
3L	PhyloCSF	exon	12460471	12461012	.	+	.	Name=Merged.11632.1-E1;Parent=Merged.11632.1;
3L	PhyloCSF	CDS	12460632	12460988	.	+	0	Name=Merged.11632.1;Parent=Merged.11632.1;
3L	PhyloCSF	gene	25001366	25012024	.	-	.	ID=Merged.11673;Name=Merged.11673;
3L	PhyloCSF	transcript	25001366	25012024	.	-	.	ID=Merged.11673.1;Name=Merged.11673.1;Parent=Merged.11673;
3L	PhyloCSF	exon	25011964	25012024	.	-	.	Name=Merged.11673.1-E1;Parent=Merged.11673.1;
3L	PhyloCSF	exon	25008016	25008463	.	-	.	Name=Merged.11673.1-E2;Parent=Merged.11673.1;
3L	PhyloCSF	exon	25006921	25007889	.	-	.	Name=Merged.11673.1-E3;Parent=Merged.11673.1;
3L	PhyloCSF	exon	25006644	25006842	.	-	.	Name=Merged.11673.1-E4;Parent=Merged.11673.1;
3L	PhyloCSF	exon	25001366	25004321	.	-	.	Name=Merged.11673.1-E5;Parent=Merged.11673.1;
3L	PhyloCSF	CDS	25008016	25008379	.	-	0	Name=Merged.11673.1;Parent=Merged.11673.1;
3L	PhyloCSF	CDS	25006921	25007889	.	-	2	Name=Merged.11673.1;Parent=Merged.11673.1;
3L	PhyloCSF	CDS	25006644	25006842	.	-	2	Name=Merged.11673.1;Parent=Merged.11673.1;
3L	PhyloCSF	CDS	25002284	25004321	.	-	1	Name=Merged.11673.1;Parent=Merged.11673.1;
3L	PhyloCSF	gene	25001366	25023551	.	-	.	ID=Merged.11673;Name=Merged.11673;
3L	PhyloCSF	transcript	25001366	25023551	.	-	.	ID=Merged.11673.2;Name=Merged.11673.2;Parent=Merged.11673;
3L	PhyloCSF	exon	25023176	25023551	.	-	.	Name=Merged.11673.2-E1;Parent=Merged.11673.2;
3L	PhyloCSF	exon	25008016	25008463	.	-	.	Name=Merged.11673.2-E2;Parent=Merged.11673.2;
3L	PhyloCSF	exon	25006921	25007889	.	-	.	Name=Merged.11673.2-E3;Parent=Merged.11673.2;
3L	PhyloCSF	exon	25006644	25006842	.	-	.	Name=Merged.11673.2-E4;Parent=Merged.11673.2;
3L	PhyloCSF	exon	25006345	25006520	.	-	.	Name=Merged.11673.2-E5;Parent=Merged.11673.2;
3L	PhyloCSF	exon	25004614	25004877	.	-	.	Name=Merged.11673.2-E6;Parent=Merged.11673.2;
3L	PhyloCSF	exon	25001366	25004321	.	-	.	Name=Merged.11673.2-E7;Parent=Merged.11673.2;
3L	PhyloCSF	CDS	25008016	25008433	.	-	0	Name=Merged.11673.2;Parent=Merged.11673.2;
3L	PhyloCSF	CDS	25006921	25007889	.	-	2	Name=Merged.11673.2;Parent=Merged.11673.2;
3L	PhyloCSF	CDS	25006644	25006842	.	-	2	Name=Merged.11673.2;Parent=Merged.11673.2;
3L	PhyloCSF	CDS	25006345	25006520	.	-	1	Name=Merged.11673.2;Parent=Merged.11673.2;
3L	PhyloCSF	CDS	25004810	25004877	.	-	2	Name=Merged.11673.2;Parent=Merged.11673.2;
3L	PhyloCSF	gene	25001366	25011571	.	-	.	ID=Merged.11673;Name=Merged.11673;
3L	PhyloCSF	transcript	25001366	25011571	.	-	.	ID=Merged.11673.3;Name=Merged.11673.3;Parent=Merged.11673;
3L	PhyloCSF	exon	25011498	25011571	.	-	.	Name=Merged.11673.3-E1;Parent=Merged.11673.3;
3L	PhyloCSF	exon	25008016	25008463	.	-	.	Name=Merged.11673.3-E2;Parent=Merged.11673.3;
3L	PhyloCSF	exon	25006921	25007889	.	-	.	Name=Merged.11673.3-E3;Parent=Merged.11673.3;
3L	PhyloCSF	exon	25006644	25006842	.	-	.	Name=Merged.11673.3-E4;Parent=Merged.11673.3;
3L	PhyloCSF	exon	25006284	25006520	.	-	.	Name=Merged.11673.3-E5;Parent=Merged.11673.3;
3L	PhyloCSF	exon	25004614	25004877	.	-	.	Name=Merged.11673.3-E6;Parent=Merged.11673.3;
3L	PhyloCSF	exon	25001366	25004321	.	-	.	Name=Merged.11673.3-E7;Parent=Merged.11673.3;
3L	PhyloCSF	CDS	25008016	25008433	.	-	0	Name=Merged.11673.3;Parent=Merged.11673.3;
3L	PhyloCSF	CDS	25006921	25007889	.	-	2	Name=Merged.11673.3;Parent=Merged.11673.3;
3L	PhyloCSF	CDS	25006644	25006842	.	-	2	Name=Merged.11673.3;Parent=Merged.11673.3;
3L	PhyloCSF	CDS	25006284	25006520	.	-	1	Name=Merged.11673.3;Parent=Merged.11673.3;
3L	PhyloCSF	CDS	25004614	25004877	.	-	1	Name=Merged.11673.3;Parent=Merged.11673.3;
3L	PhyloCSF	CDS	25002284	25004321	.	-	1	Name=Merged.11673.3;Parent=Merged.11673.3;
3L	PhyloCSF	gene	25800983	25984299	.	-	.	ID=Merged.11750;Name=Merged.11750;
3L	PhyloCSF	transcript	25800983	25984299	.	-	.	ID=Merged.11750.1;Name=Merged.11750.1;Parent=Merged.11750;
3L	PhyloCSF	exon	25983179	25984299	.	-	.	Name=Merged.11750.1-E1;Parent=Merged.11750.1;
3L	PhyloCSF	exon	25952046	25952091	.	-	.	Name=Merged.11750.1-E2;Parent=Merged.11750.1;
3L	PhyloCSF	exon	25821927	25822129	.	-	.	Name=Merged.11750.1-E3;Parent=Merged.11750.1;
3L	PhyloCSF	exon	25821659	25821837	.	-	.	Name=Merged.11750.1-E4;Parent=Merged.11750.1;
3L	PhyloCSF	exon	25821378	25821553	.	-	.	Name=Merged.11750.1-E5;Parent=Merged.11750.1;
3L	PhyloCSF	exon	25821047	25821260	.	-	.	Name=Merged.11750.1-E6;Parent=Merged.11750.1;
3L	PhyloCSF	exon	25818383	25820890	.	-	.	Name=Merged.11750.1-E7;Parent=Merged.11750.1;
3L	PhyloCSF	exon	25818025	25818292	.	-	.	Name=Merged.11750.1-E8;Parent=Merged.11750.1;
3L	PhyloCSF	exon	25813287	25817390	.	-	.	Name=Merged.11750.1-E9;Parent=Merged.11750.1;
3L	PhyloCSF	exon	25800983	25801443	.	-	.	Name=Merged.11750.1-E10;Parent=Merged.11750.1;
3L	PhyloCSF	CDS	25983179	25983235	.	-	0	Name=Merged.11750.1;Parent=Merged.11750.1;
3L	PhyloCSF	CDS	25952046	25952091	.	-	0	Name=Merged.11750.1;Parent=Merged.11750.1;
3L	PhyloCSF	CDS	25821927	25822129	.	-	2	Name=Merged.11750.1;Parent=Merged.11750.1;
3L	PhyloCSF	CDS	25821659	25821837	.	-	0	Name=Merged.11750.1;Parent=Merged.11750.1;
3L	PhyloCSF	CDS	25821378	25821553	.	-	1	Name=Merged.11750.1;Parent=Merged.11750.1;
3L	PhyloCSF	CDS	25821047	25821260	.	-	2	Name=Merged.11750.1;Parent=Merged.11750.1;
3L	PhyloCSF	CDS	25818383	25820890	.	-	1	Name=Merged.11750.1;Parent=Merged.11750.1;
3L	PhyloCSF	CDS	25818025	25818292	.	-	1	Name=Merged.11750.1;Parent=Merged.11750.1;
3L	PhyloCSF	CDS	25817379	25817390	.	-	0	Name=Merged.11750.1;Parent=Merged.11750.1;
3L	PhyloCSF	gene	25812878	25984957	.	-	.	ID=Merged.11750;Name=Merged.11750;
3L	PhyloCSF	transcript	25812878	25984957	.	-	.	ID=Merged.11750.2;Name=Merged.11750.2;Parent=Merged.11750;
3L	PhyloCSF	exon	25983179	25984957	.	-	.	Name=Merged.11750.2-E1;Parent=Merged.11750.2;
3L	PhyloCSF	exon	25952046	25952091	.	-	.	Name=Merged.11750.2-E2;Parent=Merged.11750.2;
3L	PhyloCSF	exon	25821927	25822129	.	-	.	Name=Merged.11750.2-E3;Parent=Merged.11750.2;
3L	PhyloCSF	exon	25821659	25821837	.	-	.	Name=Merged.11750.2-E4;Parent=Merged.11750.2;
3L	PhyloCSF	exon	25821378	25821553	.	-	.	Name=Merged.11750.2-E5;Parent=Merged.11750.2;
3L	PhyloCSF	exon	25821047	25821260	.	-	.	Name=Merged.11750.2-E6;Parent=Merged.11750.2;
3L	PhyloCSF	exon	25818383	25820890	.	-	.	Name=Merged.11750.2-E7;Parent=Merged.11750.2;
3L	PhyloCSF	exon	25818025	25818292	.	-	.	Name=Merged.11750.2-E8;Parent=Merged.11750.2;
3L	PhyloCSF	exon	25812878	25817390	.	-	.	Name=Merged.11750.2-E9;Parent=Merged.11750.2;
3L	PhyloCSF	CDS	25983179	25983235	.	-	0	Name=Merged.11750.2;Parent=Merged.11750.2;
3L	PhyloCSF	CDS	25952046	25952091	.	-	0	Name=Merged.11750.2;Parent=Merged.11750.2;
3L	PhyloCSF	CDS	25821927	25822129	.	-	2	Name=Merged.11750.2;Parent=Merged.11750.2;
3L	PhyloCSF	CDS	25821659	25821837	.	-	0	Name=Merged.11750.2;Parent=Merged.11750.2;
3L	PhyloCSF	CDS	25821378	25821553	.	-	1	Name=Merged.11750.2;Parent=Merged.11750.2;
3L	PhyloCSF	CDS	25821047	25821260	.	-	2	Name=Merged.11750.2;Parent=Merged.11750.2;
3L	PhyloCSF	CDS	25818383	25820890	.	-	1	Name=Merged.11750.2;Parent=Merged.11750.2;
3L	PhyloCSF	CDS	25818025	25818292	.	-	1	Name=Merged.11750.2;Parent=Merged.11750.2;
3L	PhyloCSF	CDS	25817379	25817390	.	-	0	Name=Merged.11750.2;Parent=Merged.11750.2;
3L	PhyloCSF	gene	26425209	26431464	.	-	.	ID=Merged.11800;Name=Merged.11800;
3L	PhyloCSF	transcript	26425209	26431464	.	-	.	ID=Merged.11800.1;Name=Merged.11800.1;Parent=Merged.11800;
3L	PhyloCSF	exon	26430862	26431464	.	-	.	Name=Merged.11800.1-E1;Parent=Merged.11800.1;
3L	PhyloCSF	exon	26429100	26429530	.	-	.	Name=Merged.11800.1-E2;Parent=Merged.11800.1;
3L	PhyloCSF	exon	26427900	26429030	.	-	.	Name=Merged.11800.1-E3;Parent=Merged.11800.1;
3L	PhyloCSF	exon	26427587	26427830	.	-	.	Name=Merged.11800.1-E4;Parent=Merged.11800.1;
3L	PhyloCSF	exon	26425209	26426676	.	-	.	Name=Merged.11800.1-E5;Parent=Merged.11800.1;
3L	PhyloCSF	CDS	26430862	26431449	.	-	0	Name=Merged.11800.1;Parent=Merged.11800.1;
3L	PhyloCSF	CDS	26429100	26429530	.	-	0	Name=Merged.11800.1;Parent=Merged.11800.1;
3L	PhyloCSF	CDS	26427900	26429030	.	-	1	Name=Merged.11800.1;Parent=Merged.11800.1;
3L	PhyloCSF	CDS	26427587	26427830	.	-	1	Name=Merged.11800.1;Parent=Merged.11800.1;
3L	PhyloCSF	CDS	26425588	26426676	.	-	0	Name=Merged.11800.1;Parent=Merged.11800.1;
3L	PhyloCSF	gene	27096899	27099429	.	+	.	ID=Merged.11834;Name=Merged.11834;
3L	PhyloCSF	transcript	27096899	27099429	.	+	.	ID=Merged.11834.1;Name=Merged.11834.1;Parent=Merged.11834;
3L	PhyloCSF	exon	27096899	27097106	.	+	.	Name=Merged.11834.1-E1;Parent=Merged.11834.1;
3L	PhyloCSF	exon	27097174	27099429	.	+	.	Name=Merged.11834.1-E2;Parent=Merged.11834.1;
3L	PhyloCSF	CDS	27096939	27097106	.	+	0	Name=Merged.11834.1;Parent=Merged.11834.1;
3L	PhyloCSF	CDS	27097174	27099018	.	+	0	Name=Merged.11834.1;Parent=Merged.11834.1;
3L	PhyloCSF	gene	27114737	27165647	.	+	.	ID=Merged.11913;Name=Merged.11913;
3L	PhyloCSF	transcript	27114737	27165647	.	+	.	ID=Merged.11913.1;Name=Merged.11913.1;Parent=Merged.11913;
3L	PhyloCSF	exon	27114737	27116376	.	+	.	Name=Merged.11913.1-E1;Parent=Merged.11913.1;
3L	PhyloCSF	exon	27163565	27165647	.	+	.	Name=Merged.11913.1-E2;Parent=Merged.11913.1;
3L	PhyloCSF	CDS	27115827	27116376	.	+	0	Name=Merged.11913.1;Parent=Merged.11913.1;
3L	PhyloCSF	CDS	27163565	27164235	.	+	2	Name=Merged.11913.1;Parent=Merged.11913.1;
3L	PhyloCSF	gene	27161770	27165647	.	+	.	ID=Merged.11913;Name=Merged.11913;
3L	PhyloCSF	transcript	27161770	27165647	.	+	.	ID=Merged.11913.2;Name=Merged.11913.2;Parent=Merged.11913;
3L	PhyloCSF	exon	27161770	27161887	.	+	.	Name=Merged.11913.2-E1;Parent=Merged.11913.2;
3L	PhyloCSF	exon	27163565	27165647	.	+	.	Name=Merged.11913.2-E2;Parent=Merged.11913.2;
3L	PhyloCSF	CDS	27161860	27161887	.	+	0	Name=Merged.11913.2;Parent=Merged.11913.2;
3L	PhyloCSF	CDS	27163565	27164235	.	+	2	Name=Merged.11913.2;Parent=Merged.11913.2;
3L	PhyloCSF	gene	27163397	27165647	.	+	.	ID=Merged.11913;Name=Merged.11913;
3L	PhyloCSF	transcript	27163397	27165647	.	+	.	ID=Merged.11913.3;Name=Merged.11913.3;Parent=Merged.11913;
3L	PhyloCSF	exon	27163397	27163476	.	+	.	Name=Merged.11913.3-E1;Parent=Merged.11913.3;
3L	PhyloCSF	exon	27163565	27165647	.	+	.	Name=Merged.11913.3-E2;Parent=Merged.11913.3;
3L	PhyloCSF	CDS	27163597	27164315	.	+	0	Name=Merged.11913.3;Parent=Merged.11913.3;
3L	PhyloCSF	gene	26923428	26924043	.	-	.	ID=Merged.11927;Name=Merged.11927;
3L	PhyloCSF	transcript	26923428	26924043	.	-	.	ID=Merged.11927.1;Name=Merged.11927.1;Parent=Merged.11927;
3L	PhyloCSF	exon	26923428	26924043	.	-	.	Name=Merged.11927.1-E1;Parent=Merged.11927.1;
3L	PhyloCSF	CDS	26923541	26923852	.	-	0	Name=Merged.11927.1;Parent=Merged.11927.1;
3L	PhyloCSF	gene	23885734	23886785	.	+	.	ID=Merged.11955;Name=Merged.11955;
3L	PhyloCSF	transcript	23885734	23886785	.	+	.	ID=Merged.11955.1;Name=Merged.11955.1;Parent=Merged.11955;
3L	PhyloCSF	exon	23885734	23886217	.	+	.	Name=Merged.11955.1-E1;Parent=Merged.11955.1;
3L	PhyloCSF	exon	23886301	23886449	.	+	.	Name=Merged.11955.1-E2;Parent=Merged.11955.1;
3L	PhyloCSF	exon	23886537	23886785	.	+	.	Name=Merged.11955.1-E3;Parent=Merged.11955.1;
3L	PhyloCSF	CDS	23885930	23886217	.	+	0	Name=Merged.11955.1;Parent=Merged.11955.1;
3L	PhyloCSF	CDS	23886301	23886449	.	+	0	Name=Merged.11955.1;Parent=Merged.11955.1;
3L	PhyloCSF	CDS	23886537	23886594	.	+	1	Name=Merged.11955.1;Parent=Merged.11955.1;
3L	PhyloCSF	gene	23885741	23888803	.	-	.	ID=Merged.11956;Name=Merged.11956;
3L	PhyloCSF	transcript	23885741	23888803	.	-	.	ID=Merged.11956.1;Name=Merged.11956.1;Parent=Merged.11956;
3L	PhyloCSF	exon	23888130	23888803	.	-	.	Name=Merged.11956.1-E1;Parent=Merged.11956.1;
3L	PhyloCSF	exon	23885741	23888062	.	-	.	Name=Merged.11956.1-E2;Parent=Merged.11956.1;
3L	PhyloCSF	CDS	23888130	23888473	.	-	0	Name=Merged.11956.1;Parent=Merged.11956.1;
3L	PhyloCSF	CDS	23888005	23888062	.	-	1	Name=Merged.11956.1;Parent=Merged.11956.1;
3L	PhyloCSF	gene	23910666	23912047	.	-	.	ID=Merged.11959;Name=Merged.11959;
3L	PhyloCSF	transcript	23910666	23912047	.	-	.	ID=Merged.11959.1;Name=Merged.11959.1;Parent=Merged.11959;
3L	PhyloCSF	exon	23911860	23912047	.	-	.	Name=Merged.11959.1-E1;Parent=Merged.11959.1;
3L	PhyloCSF	exon	23910960	23911775	.	-	.	Name=Merged.11959.1-E2;Parent=Merged.11959.1;
3L	PhyloCSF	exon	23910666	23910874	.	-	.	Name=Merged.11959.1-E3;Parent=Merged.11959.1;
3L	PhyloCSF	CDS	23910960	23911175	.	-	0	Name=Merged.11959.1;Parent=Merged.11959.1;
3L	PhyloCSF	CDS	23910752	23910874	.	-	0	Name=Merged.11959.1;Parent=Merged.11959.1;
3L	PhyloCSF	gene	23920027	23921796	.	-	.	ID=Merged.11990;Name=Merged.11990;
3L	PhyloCSF	transcript	23920027	23921796	.	-	.	ID=Merged.11990.1;Name=Merged.11990.1;Parent=Merged.11990;
3L	PhyloCSF	exon	23921570	23921796	.	-	.	Name=Merged.11990.1-E1;Parent=Merged.11990.1;
3L	PhyloCSF	exon	23920975	23921488	.	-	.	Name=Merged.11990.1-E2;Parent=Merged.11990.1;
3L	PhyloCSF	exon	23920639	23920889	.	-	.	Name=Merged.11990.1-E3;Parent=Merged.11990.1;
3L	PhyloCSF	exon	23920027	23920540	.	-	.	Name=Merged.11990.1-E4;Parent=Merged.11990.1;
3L	PhyloCSF	CDS	23921570	23921707	.	-	0	Name=Merged.11990.1;Parent=Merged.11990.1;
3L	PhyloCSF	CDS	23920975	23921488	.	-	0	Name=Merged.11990.1;Parent=Merged.11990.1;
3L	PhyloCSF	CDS	23920639	23920889	.	-	2	Name=Merged.11990.1;Parent=Merged.11990.1;
3L	PhyloCSF	CDS	23920415	23920540	.	-	0	Name=Merged.11990.1;Parent=Merged.11990.1;
2R	PhyloCSF	gene	43681740	43682797	.	-	.	ID=Merged.12075;Name=Merged.12075;
2R	PhyloCSF	transcript	43681740	43682797	.	-	.	ID=Merged.12075.1;Name=Merged.12075.1;Parent=Merged.12075;
2R	PhyloCSF	exon	43681740	43682797	.	-	.	Name=Merged.12075.1-E1;Parent=Merged.12075.1;
2R	PhyloCSF	CDS	43682133	43682720	.	-	0	Name=Merged.12075.1;Parent=Merged.12075.1;
2R	PhyloCSF	gene	43681829	43683168	.	-	.	ID=Merged.12076;Name=Merged.12076;
2R	PhyloCSF	transcript	43681829	43683168	.	-	.	ID=Merged.12076.1;Name=Merged.12076.1;Parent=Merged.12076;
2R	PhyloCSF	exon	43682953	43683168	.	-	.	Name=Merged.12076.1-E1;Parent=Merged.12076.1;
2R	PhyloCSF	exon	43682147	43682791	.	-	.	Name=Merged.12076.1-E2;Parent=Merged.12076.1;
2R	PhyloCSF	exon	43681829	43681964	.	-	.	Name=Merged.12076.1-E3;Parent=Merged.12076.1;
2R	PhyloCSF	CDS	43682953	43683001	.	-	0	Name=Merged.12076.1;Parent=Merged.12076.1;
2R	PhyloCSF	CDS	43682147	43682791	.	-	2	Name=Merged.12076.1;Parent=Merged.12076.1;
2R	PhyloCSF	CDS	43681858	43681964	.	-	2	Name=Merged.12076.1;Parent=Merged.12076.1;
3L	PhyloCSF	gene	27222639	27274304	.	-	.	ID=Merged.12126;Name=Merged.12126;
3L	PhyloCSF	transcript	27222639	27274304	.	-	.	ID=Merged.12126.1;Name=Merged.12126.1;Parent=Merged.12126;
3L	PhyloCSF	exon	27273380	27274304	.	-	.	Name=Merged.12126.1-E1;Parent=Merged.12126.1;
3L	PhyloCSF	exon	27239126	27239310	.	-	.	Name=Merged.12126.1-E2;Parent=Merged.12126.1;
3L	PhyloCSF	exon	27223257	27223834	.	-	.	Name=Merged.12126.1-E3;Parent=Merged.12126.1;
3L	PhyloCSF	exon	27222879	27223187	.	-	.	Name=Merged.12126.1-E4;Parent=Merged.12126.1;
3L	PhyloCSF	exon	27222639	27222798	.	-	.	Name=Merged.12126.1-E5;Parent=Merged.12126.1;
3L	PhyloCSF	CDS	27223257	27223817	.	-	0	Name=Merged.12126.1;Parent=Merged.12126.1;
3L	PhyloCSF	CDS	27222879	27223187	.	-	0	Name=Merged.12126.1;Parent=Merged.12126.1;
3L	PhyloCSF	CDS	27222646	27222798	.	-	0	Name=Merged.12126.1;Parent=Merged.12126.1;
3L	PhyloCSF	gene	27222639	27274304	.	-	.	ID=Merged.12126;Name=Merged.12126;
3L	PhyloCSF	transcript	27222639	27274304	.	-	.	ID=Merged.12126.2;Name=Merged.12126.2;Parent=Merged.12126;
3L	PhyloCSF	exon	27273380	27274304	.	-	.	Name=Merged.12126.2-E1;Parent=Merged.12126.2;
3L	PhyloCSF	exon	27223257	27223834	.	-	.	Name=Merged.12126.2-E2;Parent=Merged.12126.2;
3L	PhyloCSF	exon	27222879	27223187	.	-	.	Name=Merged.12126.2-E3;Parent=Merged.12126.2;
3L	PhyloCSF	exon	27222639	27222798	.	-	.	Name=Merged.12126.2-E4;Parent=Merged.12126.2;
3L	PhyloCSF	CDS	27223257	27223817	.	-	0	Name=Merged.12126.2;Parent=Merged.12126.2;
3L	PhyloCSF	CDS	27222879	27223187	.	-	0	Name=Merged.12126.2;Parent=Merged.12126.2;
3L	PhyloCSF	CDS	27222646	27222798	.	-	0	Name=Merged.12126.2;Parent=Merged.12126.2;
3L	PhyloCSF	gene	27222639	27224076	.	-	.	ID=Merged.12126;Name=Merged.12126;
3L	PhyloCSF	transcript	27222639	27224076	.	-	.	ID=Merged.12126.3;Name=Merged.12126.3;Parent=Merged.12126;
3L	PhyloCSF	exon	27224037	27224076	.	-	.	Name=Merged.12126.3-E1;Parent=Merged.12126.3;
3L	PhyloCSF	exon	27223257	27223834	.	-	.	Name=Merged.12126.3-E2;Parent=Merged.12126.3;
3L	PhyloCSF	exon	27222879	27223187	.	-	.	Name=Merged.12126.3-E3;Parent=Merged.12126.3;
3L	PhyloCSF	exon	27222639	27222798	.	-	.	Name=Merged.12126.3-E4;Parent=Merged.12126.3;
3L	PhyloCSF	CDS	27223257	27223817	.	-	0	Name=Merged.12126.3;Parent=Merged.12126.3;
3L	PhyloCSF	CDS	27222879	27223187	.	-	0	Name=Merged.12126.3;Parent=Merged.12126.3;
3L	PhyloCSF	CDS	27222646	27222798	.	-	0	Name=Merged.12126.3;Parent=Merged.12126.3;
3L	PhyloCSF	gene	31654113	31664280	.	-	.	ID=Merged.12290;Name=Merged.12290;
3L	PhyloCSF	transcript	31654113	31664280	.	-	.	ID=Merged.12290.1;Name=Merged.12290.1;Parent=Merged.12290;
3L	PhyloCSF	exon	31664069	31664280	.	-	.	Name=Merged.12290.1-E1;Parent=Merged.12290.1;
3L	PhyloCSF	exon	31660590	31660992	.	-	.	Name=Merged.12290.1-E2;Parent=Merged.12290.1;
3L	PhyloCSF	exon	31660280	31660521	.	-	.	Name=Merged.12290.1-E3;Parent=Merged.12290.1;
3L	PhyloCSF	exon	31660094	31660208	.	-	.	Name=Merged.12290.1-E4;Parent=Merged.12290.1;
3L	PhyloCSF	exon	31659919	31660017	.	-	.	Name=Merged.12290.1-E5;Parent=Merged.12290.1;
3L	PhyloCSF	exon	31659618	31659840	.	-	.	Name=Merged.12290.1-E6;Parent=Merged.12290.1;
3L	PhyloCSF	exon	31654113	31658734	.	-	.	Name=Merged.12290.1-E7;Parent=Merged.12290.1;
3L	PhyloCSF	CDS	31664069	31664178	.	-	0	Name=Merged.12290.1;Parent=Merged.12290.1;
3L	PhyloCSF	CDS	31660590	31660992	.	-	1	Name=Merged.12290.1;Parent=Merged.12290.1;
3L	PhyloCSF	CDS	31660280	31660521	.	-	0	Name=Merged.12290.1;Parent=Merged.12290.1;
3L	PhyloCSF	CDS	31660094	31660208	.	-	1	Name=Merged.12290.1;Parent=Merged.12290.1;
3L	PhyloCSF	CDS	31659919	31660017	.	-	0	Name=Merged.12290.1;Parent=Merged.12290.1;
3L	PhyloCSF	CDS	31659618	31659840	.	-	0	Name=Merged.12290.1;Parent=Merged.12290.1;
3L	PhyloCSF	CDS	31658592	31658734	.	-	2	Name=Merged.12290.1;Parent=Merged.12290.1;
3L	PhyloCSF	gene	31654113	31663880	.	-	.	ID=Merged.12290;Name=Merged.12290;
3L	PhyloCSF	transcript	31654113	31663880	.	-	.	ID=Merged.12290.2;Name=Merged.12290.2;Parent=Merged.12290;
3L	PhyloCSF	exon	31663636	31663880	.	-	.	Name=Merged.12290.2-E1;Parent=Merged.12290.2;
3L	PhyloCSF	exon	31660590	31660992	.	-	.	Name=Merged.12290.2-E2;Parent=Merged.12290.2;
3L	PhyloCSF	exon	31660280	31660521	.	-	.	Name=Merged.12290.2-E3;Parent=Merged.12290.2;
3L	PhyloCSF	exon	31660094	31660208	.	-	.	Name=Merged.12290.2-E4;Parent=Merged.12290.2;
3L	PhyloCSF	exon	31659919	31660017	.	-	.	Name=Merged.12290.2-E5;Parent=Merged.12290.2;
3L	PhyloCSF	exon	31659618	31659840	.	-	.	Name=Merged.12290.2-E6;Parent=Merged.12290.2;
3L	PhyloCSF	exon	31654113	31658734	.	-	.	Name=Merged.12290.2-E7;Parent=Merged.12290.2;
3L	PhyloCSF	CDS	31660280	31660386	.	-	0	Name=Merged.12290.2;Parent=Merged.12290.2;
3L	PhyloCSF	CDS	31660094	31660208	.	-	1	Name=Merged.12290.2;Parent=Merged.12290.2;
3L	PhyloCSF	CDS	31659919	31660017	.	-	0	Name=Merged.12290.2;Parent=Merged.12290.2;
3L	PhyloCSF	CDS	31659618	31659840	.	-	0	Name=Merged.12290.2;Parent=Merged.12290.2;
3L	PhyloCSF	CDS	31658592	31658734	.	-	2	Name=Merged.12290.2;Parent=Merged.12290.2;
3L	PhyloCSF	gene	32039646	32040664	.	+	.	ID=Merged.12294;Name=Merged.12294;
3L	PhyloCSF	transcript	32039646	32040664	.	+	.	ID=Merged.12294.1;Name=Merged.12294.1;Parent=Merged.12294;
3L	PhyloCSF	exon	32039646	32040664	.	+	.	Name=Merged.12294.1-E1;Parent=Merged.12294.1;
3L	PhyloCSF	CDS	32039815	32040318	.	+	0	Name=Merged.12294.1;Parent=Merged.12294.1;
3L	PhyloCSF	gene	32192799	32193893	.	-	.	ID=Merged.12301;Name=Merged.12301;
3L	PhyloCSF	transcript	32192799	32193893	.	-	.	ID=Merged.12301.1;Name=Merged.12301.1;Parent=Merged.12301;
3L	PhyloCSF	exon	32192799	32193893	.	-	.	Name=Merged.12301.1-E1;Parent=Merged.12301.1;
3L	PhyloCSF	CDS	32193011	32193325	.	-	0	Name=Merged.12301.1;Parent=Merged.12301.1;
3L	PhyloCSF	gene	32305160	32305797	.	+	.	ID=Merged.12307;Name=Merged.12307;
3L	PhyloCSF	transcript	32305160	32305797	.	+	.	ID=Merged.12307.1;Name=Merged.12307.1;Parent=Merged.12307;
3L	PhyloCSF	exon	32305160	32305797	.	+	.	Name=Merged.12307.1-E1;Parent=Merged.12307.1;
3L	PhyloCSF	CDS	32305419	32305739	.	+	0	Name=Merged.12307.1;Parent=Merged.12307.1;
3L	PhyloCSF	gene	32332849	32336637	.	-	.	ID=Merged.12327;Name=Merged.12327;
3L	PhyloCSF	transcript	32332849	32336637	.	-	.	ID=Merged.12327.2;Name=Merged.12327.2;Parent=Merged.12327;
3L	PhyloCSF	exon	32335903	32336637	.	-	.	Name=Merged.12327.2-E1;Parent=Merged.12327.2;
3L	PhyloCSF	exon	32332849	32335817	.	-	.	Name=Merged.12327.2-E2;Parent=Merged.12327.2;
3L	PhyloCSF	CDS	32335903	32336190	.	-	0	Name=Merged.12327.2;Parent=Merged.12327.2;
3L	PhyloCSF	CDS	32335140	32335817	.	-	0	Name=Merged.12327.2;Parent=Merged.12327.2;
3L	PhyloCSF	gene	32510026	32511796	.	-	.	ID=Merged.12352;Name=Merged.12352;
3L	PhyloCSF	transcript	32510026	32511796	.	-	.	ID=Merged.12352.1;Name=Merged.12352.1;Parent=Merged.12352;
3L	PhyloCSF	exon	32510026	32511796	.	-	.	Name=Merged.12352.1-E1;Parent=Merged.12352.1;
3L	PhyloCSF	CDS	32510196	32511563	.	-	0	Name=Merged.12352.1;Parent=Merged.12352.1;
3L	PhyloCSF	gene	32796645	32798235	.	-	.	ID=Merged.12355;Name=Merged.12355;
3L	PhyloCSF	transcript	32796645	32798235	.	-	.	ID=Merged.12355.1;Name=Merged.12355.1;Parent=Merged.12355;
3L	PhyloCSF	exon	32797100	32798235	.	-	.	Name=Merged.12355.1-E1;Parent=Merged.12355.1;
3L	PhyloCSF	exon	32796645	32797034	.	-	.	Name=Merged.12355.1-E2;Parent=Merged.12355.1;
3L	PhyloCSF	CDS	32797302	32798120	.	-	0	Name=Merged.12355.1;Parent=Merged.12355.1;
3L	PhyloCSF	gene	33168135	33169782	.	+	.	ID=Merged.12402;Name=Merged.12402;
3L	PhyloCSF	transcript	33168135	33169782	.	+	.	ID=Merged.12402.1;Name=Merged.12402.1;Parent=Merged.12402;
3L	PhyloCSF	exon	33168135	33169782	.	+	.	Name=Merged.12402.1-E1;Parent=Merged.12402.1;
3L	PhyloCSF	CDS	33168683	33169162	.	+	0	Name=Merged.12402.1;Parent=Merged.12402.1;
3L	PhyloCSF	gene	30602194	30604333	.	+	.	ID=Merged.12470;Name=Merged.12470;
3L	PhyloCSF	transcript	30602194	30604333	.	+	.	ID=Merged.12470.1;Name=Merged.12470.1;Parent=Merged.12470;
3L	PhyloCSF	exon	30602194	30604333	.	+	.	Name=Merged.12470.1-E1;Parent=Merged.12470.1;
3L	PhyloCSF	CDS	30602506	30602883	.	+	0	Name=Merged.12470.1;Parent=Merged.12470.1;
3L	PhyloCSF	gene	33569434	33673897	.	+	.	ID=Merged.12481;Name=Merged.12481;
3L	PhyloCSF	transcript	33569434	33673897	.	+	.	ID=Merged.12481.1;Name=Merged.12481.1;Parent=Merged.12481;
3L	PhyloCSF	exon	33569434	33572379	.	+	.	Name=Merged.12481.1-E1;Parent=Merged.12481.1;
3L	PhyloCSF	exon	33622840	33623000	.	+	.	Name=Merged.12481.1-E2;Parent=Merged.12481.1;
3L	PhyloCSF	exon	33623753	33631666	.	+	.	Name=Merged.12481.1-E3;Parent=Merged.12481.1;
3L	PhyloCSF	exon	33672383	33673897	.	+	.	Name=Merged.12481.1-E4;Parent=Merged.12481.1;
3L	PhyloCSF	CDS	33571530	33572379	.	+	0	Name=Merged.12481.1;Parent=Merged.12481.1;
3L	PhyloCSF	CDS	33622840	33623000	.	+	2	Name=Merged.12481.1;Parent=Merged.12481.1;
3L	PhyloCSF	CDS	33623753	33623812	.	+	0	Name=Merged.12481.1;Parent=Merged.12481.1;
3L	PhyloCSF	gene	33751437	33819077	.	+	.	ID=Merged.12497;Name=Merged.12497;
3L	PhyloCSF	transcript	33751437	33819077	.	+	.	ID=Merged.12497.1;Name=Merged.12497.1;Parent=Merged.12497;
3L	PhyloCSF	exon	33751437	33751564	.	+	.	Name=Merged.12497.1-E1;Parent=Merged.12497.1;
3L	PhyloCSF	exon	33753143	33753919	.	+	.	Name=Merged.12497.1-E2;Parent=Merged.12497.1;
3L	PhyloCSF	exon	33808675	33808811	.	+	.	Name=Merged.12497.1-E3;Parent=Merged.12497.1;
3L	PhyloCSF	exon	33810487	33810739	.	+	.	Name=Merged.12497.1-E4;Parent=Merged.12497.1;
3L	PhyloCSF	exon	33810832	33811088	.	+	.	Name=Merged.12497.1-E5;Parent=Merged.12497.1;
3L	PhyloCSF	exon	33814168	33814241	.	+	.	Name=Merged.12497.1-E6;Parent=Merged.12497.1;
3L	PhyloCSF	exon	33815043	33819077	.	+	.	Name=Merged.12497.1-E7;Parent=Merged.12497.1;
3L	PhyloCSF	CDS	33753496	33753919	.	+	0	Name=Merged.12497.1;Parent=Merged.12497.1;
3L	PhyloCSF	CDS	33808675	33808811	.	+	2	Name=Merged.12497.1;Parent=Merged.12497.1;
3L	PhyloCSF	CDS	33810487	33810739	.	+	0	Name=Merged.12497.1;Parent=Merged.12497.1;
3L	PhyloCSF	CDS	33810832	33811088	.	+	2	Name=Merged.12497.1;Parent=Merged.12497.1;
3L	PhyloCSF	CDS	33814168	33814241	.	+	0	Name=Merged.12497.1;Parent=Merged.12497.1;
3L	PhyloCSF	CDS	33815043	33815241	.	+	1	Name=Merged.12497.1;Parent=Merged.12497.1;
3L	PhyloCSF	gene	33751437	33819077	.	+	.	ID=Merged.12497;Name=Merged.12497;
3L	PhyloCSF	transcript	33751437	33819077	.	+	.	ID=Merged.12497.2;Name=Merged.12497.2;Parent=Merged.12497;
3L	PhyloCSF	exon	33751437	33751558	.	+	.	Name=Merged.12497.2-E1;Parent=Merged.12497.2;
3L	PhyloCSF	exon	33753143	33753919	.	+	.	Name=Merged.12497.2-E2;Parent=Merged.12497.2;
3L	PhyloCSF	exon	33782804	33782842	.	+	.	Name=Merged.12497.2-E3;Parent=Merged.12497.2;
3L	PhyloCSF	exon	33808675	33808811	.	+	.	Name=Merged.12497.2-E4;Parent=Merged.12497.2;
3L	PhyloCSF	exon	33810487	33810739	.	+	.	Name=Merged.12497.2-E5;Parent=Merged.12497.2;
3L	PhyloCSF	exon	33810832	33811088	.	+	.	Name=Merged.12497.2-E6;Parent=Merged.12497.2;
3L	PhyloCSF	exon	33814168	33814241	.	+	.	Name=Merged.12497.2-E7;Parent=Merged.12497.2;
3L	PhyloCSF	exon	33815043	33819077	.	+	.	Name=Merged.12497.2-E8;Parent=Merged.12497.2;
3L	PhyloCSF	CDS	33753496	33753919	.	+	0	Name=Merged.12497.2;Parent=Merged.12497.2;
3L	PhyloCSF	CDS	33782804	33782842	.	+	2	Name=Merged.12497.2;Parent=Merged.12497.2;
3L	PhyloCSF	CDS	33808675	33808811	.	+	2	Name=Merged.12497.2;Parent=Merged.12497.2;
3L	PhyloCSF	CDS	33810487	33810739	.	+	0	Name=Merged.12497.2;Parent=Merged.12497.2;
3L	PhyloCSF	CDS	33810832	33811088	.	+	2	Name=Merged.12497.2;Parent=Merged.12497.2;
3L	PhyloCSF	CDS	33814168	33814241	.	+	0	Name=Merged.12497.2;Parent=Merged.12497.2;
3L	PhyloCSF	CDS	33815043	33815241	.	+	1	Name=Merged.12497.2;Parent=Merged.12497.2;
3L	PhyloCSF	gene	33751437	33819077	.	+	.	ID=Merged.12497;Name=Merged.12497;
3L	PhyloCSF	transcript	33751437	33819077	.	+	.	ID=Merged.12497.3;Name=Merged.12497.3;Parent=Merged.12497;
3L	PhyloCSF	exon	33751437	33751564	.	+	.	Name=Merged.12497.3-E1;Parent=Merged.12497.3;
3L	PhyloCSF	exon	33753143	33753919	.	+	.	Name=Merged.12497.3-E2;Parent=Merged.12497.3;
3L	PhyloCSF	exon	33782804	33782842	.	+	.	Name=Merged.12497.3-E3;Parent=Merged.12497.3;
3L	PhyloCSF	exon	33808675	33808811	.	+	.	Name=Merged.12497.3-E4;Parent=Merged.12497.3;
3L	PhyloCSF	exon	33810487	33810739	.	+	.	Name=Merged.12497.3-E5;Parent=Merged.12497.3;
3L	PhyloCSF	exon	33810832	33811088	.	+	.	Name=Merged.12497.3-E6;Parent=Merged.12497.3;
3L	PhyloCSF	exon	33814168	33814241	.	+	.	Name=Merged.12497.3-E7;Parent=Merged.12497.3;
3L	PhyloCSF	exon	33815043	33819077	.	+	.	Name=Merged.12497.3-E8;Parent=Merged.12497.3;
3L	PhyloCSF	CDS	33753496	33753919	.	+	0	Name=Merged.12497.3;Parent=Merged.12497.3;
3L	PhyloCSF	CDS	33782804	33782842	.	+	2	Name=Merged.12497.3;Parent=Merged.12497.3;
3L	PhyloCSF	CDS	33808675	33808811	.	+	2	Name=Merged.12497.3;Parent=Merged.12497.3;
3L	PhyloCSF	CDS	33810487	33810739	.	+	0	Name=Merged.12497.3;Parent=Merged.12497.3;
3L	PhyloCSF	CDS	33810832	33811088	.	+	2	Name=Merged.12497.3;Parent=Merged.12497.3;
3L	PhyloCSF	CDS	33814168	33814241	.	+	0	Name=Merged.12497.3;Parent=Merged.12497.3;
3L	PhyloCSF	CDS	33815043	33815241	.	+	1	Name=Merged.12497.3;Parent=Merged.12497.3;
3L	PhyloCSF	gene	33801765	33819077	.	+	.	ID=Merged.12497;Name=Merged.12497;
3L	PhyloCSF	transcript	33801765	33819077	.	+	.	ID=Merged.12497.4;Name=Merged.12497.4;Parent=Merged.12497;
3L	PhyloCSF	exon	33801765	33801809	.	+	.	Name=Merged.12497.4-E1;Parent=Merged.12497.4;
3L	PhyloCSF	exon	33808675	33808811	.	+	.	Name=Merged.12497.4-E2;Parent=Merged.12497.4;
3L	PhyloCSF	exon	33810487	33810739	.	+	.	Name=Merged.12497.4-E3;Parent=Merged.12497.4;
3L	PhyloCSF	exon	33810832	33811088	.	+	.	Name=Merged.12497.4-E4;Parent=Merged.12497.4;
3L	PhyloCSF	exon	33814168	33814241	.	+	.	Name=Merged.12497.4-E5;Parent=Merged.12497.4;
3L	PhyloCSF	exon	33815043	33819077	.	+	.	Name=Merged.12497.4-E6;Parent=Merged.12497.4;
3L	PhyloCSF	CDS	33810583	33810739	.	+	0	Name=Merged.12497.4;Parent=Merged.12497.4;
3L	PhyloCSF	CDS	33810832	33811088	.	+	2	Name=Merged.12497.4;Parent=Merged.12497.4;
3L	PhyloCSF	CDS	33814168	33814241	.	+	0	Name=Merged.12497.4;Parent=Merged.12497.4;
3L	PhyloCSF	CDS	33815043	33815241	.	+	1	Name=Merged.12497.4;Parent=Merged.12497.4;
2L	PhyloCSF	gene	19395295	19409330	.	-	.	ID=Merged.1251;Name=Merged.1251;
2L	PhyloCSF	transcript	19395295	19409330	.	-	.	ID=Merged.1251.2;Name=Merged.1251.2;Parent=Merged.1251;
2L	PhyloCSF	exon	19409226	19409330	.	-	.	Name=Merged.1251.2-E1;Parent=Merged.1251.2;
2L	PhyloCSF	exon	19397849	19398008	.	-	.	Name=Merged.1251.2-E2;Parent=Merged.1251.2;
2L	PhyloCSF	exon	19395295	19397666	.	-	.	Name=Merged.1251.2-E3;Parent=Merged.1251.2;
2L	PhyloCSF	CDS	19397849	19397930	.	-	0	Name=Merged.1251.2;Parent=Merged.1251.2;
2L	PhyloCSF	CDS	19397359	19397666	.	-	2	Name=Merged.1251.2;Parent=Merged.1251.2;
3L	PhyloCSF	gene	35734814	35736502	.	+	.	ID=Merged.12685;Name=Merged.12685;
3L	PhyloCSF	transcript	35734814	35736502	.	+	.	ID=Merged.12685.1;Name=Merged.12685.1;Parent=Merged.12685;
3L	PhyloCSF	exon	35734814	35735330	.	+	.	Name=Merged.12685.1-E1;Parent=Merged.12685.1;
3L	PhyloCSF	exon	35735538	35735699	.	+	.	Name=Merged.12685.1-E2;Parent=Merged.12685.1;
3L	PhyloCSF	exon	35735880	35736502	.	+	.	Name=Merged.12685.1-E3;Parent=Merged.12685.1;
3L	PhyloCSF	CDS	35735547	35735699	.	+	0	Name=Merged.12685.1;Parent=Merged.12685.1;
3L	PhyloCSF	CDS	35735880	35736131	.	+	0	Name=Merged.12685.1;Parent=Merged.12685.1;
3L	PhyloCSF	gene	35835442	35843223	.	-	.	ID=Merged.12701;Name=Merged.12701;
3L	PhyloCSF	transcript	35835442	35843223	.	-	.	ID=Merged.12701.1;Name=Merged.12701.1;Parent=Merged.12701;
3L	PhyloCSF	exon	35839976	35843223	.	-	.	Name=Merged.12701.1-E1;Parent=Merged.12701.1;
3L	PhyloCSF	exon	35837851	35839903	.	-	.	Name=Merged.12701.1-E2;Parent=Merged.12701.1;
3L	PhyloCSF	exon	35835756	35837147	.	-	.	Name=Merged.12701.1-E3;Parent=Merged.12701.1;
3L	PhyloCSF	exon	35835442	35835684	.	-	.	Name=Merged.12701.1-E4;Parent=Merged.12701.1;
3L	PhyloCSF	CDS	35840393	35841748	.	-	0	Name=Merged.12701.1;Parent=Merged.12701.1;
3L	PhyloCSF	gene	34061840	34063568	.	+	.	ID=Merged.12711;Name=Merged.12711;
3L	PhyloCSF	transcript	34061840	34063568	.	+	.	ID=Merged.12711.1;Name=Merged.12711.1;Parent=Merged.12711;
3L	PhyloCSF	exon	34061840	34063568	.	+	.	Name=Merged.12711.1-E1;Parent=Merged.12711.1;
3L	PhyloCSF	CDS	34061968	34063467	.	+	0	Name=Merged.12711.1;Parent=Merged.12711.1;
3L	PhyloCSF	gene	36273282	36277448	.	+	.	ID=Merged.12752;Name=Merged.12752;
3L	PhyloCSF	transcript	36273282	36277448	.	+	.	ID=Merged.12752.1;Name=Merged.12752.1;Parent=Merged.12752;
3L	PhyloCSF	exon	36273282	36275095	.	+	.	Name=Merged.12752.1-E1;Parent=Merged.12752.1;
3L	PhyloCSF	exon	36275452	36277058	.	+	.	Name=Merged.12752.1-E2;Parent=Merged.12752.1;
3L	PhyloCSF	exon	36277180	36277448	.	+	.	Name=Merged.12752.1-E3;Parent=Merged.12752.1;
3L	PhyloCSF	CDS	36274360	36275095	.	+	0	Name=Merged.12752.1;Parent=Merged.12752.1;
3L	PhyloCSF	CDS	36275452	36276542	.	+	2	Name=Merged.12752.1;Parent=Merged.12752.1;
3L	PhyloCSF	gene	36922649	36923519	.	-	.	ID=Merged.12775;Name=Merged.12775;
3L	PhyloCSF	transcript	36922649	36923519	.	-	.	ID=Merged.12775.1;Name=Merged.12775.1;Parent=Merged.12775;
3L	PhyloCSF	exon	36922649	36923519	.	-	.	Name=Merged.12775.1-E1;Parent=Merged.12775.1;
3L	PhyloCSF	CDS	36922847	36923416	.	-	0	Name=Merged.12775.1;Parent=Merged.12775.1;
3L	PhyloCSF	gene	34548851	34549909	.	+	.	ID=Merged.12835;Name=Merged.12835;
3L	PhyloCSF	transcript	34548851	34549909	.	+	.	ID=Merged.12835.1;Name=Merged.12835.1;Parent=Merged.12835;
3L	PhyloCSF	exon	34548851	34549909	.	+	.	Name=Merged.12835.1-E1;Parent=Merged.12835.1;
3L	PhyloCSF	CDS	34549046	34549432	.	+	0	Name=Merged.12835.1;Parent=Merged.12835.1;
3L	PhyloCSF	gene	19995361	19996571	.	+	.	ID=Merged.12941;Name=Merged.12941;
3L	PhyloCSF	transcript	19995361	19996571	.	+	.	ID=Merged.12941.1;Name=Merged.12941.1;Parent=Merged.12941;
3L	PhyloCSF	exon	19995361	19995777	.	+	.	Name=Merged.12941.1-E1;Parent=Merged.12941.1;
3L	PhyloCSF	exon	19995849	19995929	.	+	.	Name=Merged.12941.1-E2;Parent=Merged.12941.1;
3L	PhyloCSF	exon	19996016	19996223	.	+	.	Name=Merged.12941.1-E3;Parent=Merged.12941.1;
3L	PhyloCSF	exon	19996305	19996571	.	+	.	Name=Merged.12941.1-E4;Parent=Merged.12941.1;
3L	PhyloCSF	CDS	19995882	19995929	.	+	0	Name=Merged.12941.1;Parent=Merged.12941.1;
3L	PhyloCSF	CDS	19996016	19996223	.	+	0	Name=Merged.12941.1;Parent=Merged.12941.1;
3L	PhyloCSF	CDS	19996305	19996468	.	+	2	Name=Merged.12941.1;Parent=Merged.12941.1;
3L	PhyloCSF	gene	37962271	37964105	.	-	.	ID=Merged.12964;Name=Merged.12964;
3L	PhyloCSF	transcript	37962271	37964105	.	-	.	ID=Merged.12964.1;Name=Merged.12964.1;Parent=Merged.12964;
3L	PhyloCSF	exon	37963993	37964105	.	-	.	Name=Merged.12964.1-E1;Parent=Merged.12964.1;
3L	PhyloCSF	exon	37962271	37963929	.	-	.	Name=Merged.12964.1-E2;Parent=Merged.12964.1;
3L	PhyloCSF	CDS	37962288	37963921	.	-	0	Name=Merged.12964.1;Parent=Merged.12964.1;
3L	PhyloCSF	gene	38979713	38982973	.	-	.	ID=Merged.13026;Name=Merged.13026;
3L	PhyloCSF	transcript	38979713	38982973	.	-	.	ID=Merged.13026.5;Name=Merged.13026.5;Parent=Merged.13026;
3L	PhyloCSF	exon	38982573	38982973	.	-	.	Name=Merged.13026.5-E1;Parent=Merged.13026.5;
3L	PhyloCSF	exon	38982387	38982501	.	-	.	Name=Merged.13026.5-E2;Parent=Merged.13026.5;
3L	PhyloCSF	exon	38980828	38982314	.	-	.	Name=Merged.13026.5-E3;Parent=Merged.13026.5;
3L	PhyloCSF	exon	38980497	38980763	.	-	.	Name=Merged.13026.5-E4;Parent=Merged.13026.5;
3L	PhyloCSF	exon	38979713	38980440	.	-	.	Name=Merged.13026.5-E5;Parent=Merged.13026.5;
3L	PhyloCSF	CDS	38982573	38982620	.	-	0	Name=Merged.13026.5;Parent=Merged.13026.5;
3L	PhyloCSF	CDS	38982387	38982501	.	-	0	Name=Merged.13026.5;Parent=Merged.13026.5;
3L	PhyloCSF	CDS	38980828	38982314	.	-	2	Name=Merged.13026.5;Parent=Merged.13026.5;
3L	PhyloCSF	CDS	38980497	38980763	.	-	0	Name=Merged.13026.5;Parent=Merged.13026.5;
3L	PhyloCSF	CDS	38980201	38980440	.	-	0	Name=Merged.13026.5;Parent=Merged.13026.5;
3L	PhyloCSF	gene	39408948	39410993	.	-	.	ID=Merged.13035;Name=Merged.13035;
3L	PhyloCSF	transcript	39408948	39410993	.	-	.	ID=Merged.13035.1;Name=Merged.13035.1;Parent=Merged.13035;
3L	PhyloCSF	exon	39408948	39410993	.	-	.	Name=Merged.13035.1-E1;Parent=Merged.13035.1;
3L	PhyloCSF	CDS	39409971	39410912	.	-	0	Name=Merged.13035.1;Parent=Merged.13035.1;
3L	PhyloCSF	gene	39631345	39633626	.	-	.	ID=Merged.13066;Name=Merged.13066;
3L	PhyloCSF	transcript	39631345	39633626	.	-	.	ID=Merged.13066.4;Name=Merged.13066.4;Parent=Merged.13066;
3L	PhyloCSF	exon	39633107	39633626	.	-	.	Name=Merged.13066.4-E1;Parent=Merged.13066.4;
3L	PhyloCSF	exon	39632161	39633027	.	-	.	Name=Merged.13066.4-E2;Parent=Merged.13066.4;
3L	PhyloCSF	exon	39631345	39632094	.	-	.	Name=Merged.13066.4-E3;Parent=Merged.13066.4;
3L	PhyloCSF	CDS	39633107	39633441	.	-	0	Name=Merged.13066.4;Parent=Merged.13066.4;
3L	PhyloCSF	CDS	39632161	39633027	.	-	1	Name=Merged.13066.4;Parent=Merged.13066.4;
3L	PhyloCSF	CDS	39631422	39632094	.	-	1	Name=Merged.13066.4;Parent=Merged.13066.4;
3L	PhyloCSF	gene	39625604	39628854	.	-	.	ID=Merged.13068;Name=Merged.13068;
3L	PhyloCSF	transcript	39625604	39628854	.	-	.	ID=Merged.13068.1;Name=Merged.13068.1;Parent=Merged.13068;
3L	PhyloCSF	exon	39625604	39628854	.	-	.	Name=Merged.13068.1-E1;Parent=Merged.13068.1;
3L	PhyloCSF	CDS	39627196	39627897	.	-	0	Name=Merged.13068.1;Parent=Merged.13068.1;
3L	PhyloCSF	gene	39625951	39628854	.	-	.	ID=Merged.13069;Name=Merged.13069;
3L	PhyloCSF	transcript	39625951	39628854	.	-	.	ID=Merged.13069.1;Name=Merged.13069.1;Parent=Merged.13069;
3L	PhyloCSF	exon	39628124	39628854	.	-	.	Name=Merged.13069.1-E1;Parent=Merged.13069.1;
3L	PhyloCSF	exon	39627200	39628060	.	-	.	Name=Merged.13069.1-E2;Parent=Merged.13069.1;
3L	PhyloCSF	exon	39625951	39627128	.	-	.	Name=Merged.13069.1-E3;Parent=Merged.13069.1;
3L	PhyloCSF	CDS	39628124	39628647	.	-	0	Name=Merged.13069.1;Parent=Merged.13069.1;
3L	PhyloCSF	CDS	39627200	39628060	.	-	1	Name=Merged.13069.1;Parent=Merged.13069.1;
3L	PhyloCSF	CDS	39626468	39627128	.	-	1	Name=Merged.13069.1;Parent=Merged.13069.1;
3L	PhyloCSF	gene	40154275	40155095	.	-	.	ID=Merged.13244;Name=Merged.13244;
3L	PhyloCSF	transcript	40154275	40155095	.	-	.	ID=Merged.13244.1;Name=Merged.13244.1;Parent=Merged.13244;
3L	PhyloCSF	exon	40154275	40155095	.	-	.	Name=Merged.13244.1-E1;Parent=Merged.13244.1;
3L	PhyloCSF	CDS	40154404	40155057	.	-	0	Name=Merged.13244.1;Parent=Merged.13244.1;
3L	PhyloCSF	gene	31315641	31317135	.	+	.	ID=Merged.13257;Name=Merged.13257;
3L	PhyloCSF	transcript	31315641	31317135	.	+	.	ID=Merged.13257.1;Name=Merged.13257.1;Parent=Merged.13257;
3L	PhyloCSF	exon	31315641	31315735	.	+	.	Name=Merged.13257.1-E1;Parent=Merged.13257.1;
3L	PhyloCSF	exon	31315839	31316014	.	+	.	Name=Merged.13257.1-E2;Parent=Merged.13257.1;
3L	PhyloCSF	exon	31316073	31317135	.	+	.	Name=Merged.13257.1-E3;Parent=Merged.13257.1;
3L	PhyloCSF	CDS	31315966	31316014	.	+	0	Name=Merged.13257.1;Parent=Merged.13257.1;
3L	PhyloCSF	CDS	31316073	31317046	.	+	2	Name=Merged.13257.1;Parent=Merged.13257.1;
3L	PhyloCSF	gene	40409782	40411509	.	-	.	ID=Merged.13260;Name=Merged.13260;
3L	PhyloCSF	transcript	40409782	40411509	.	-	.	ID=Merged.13260.1;Name=Merged.13260.1;Parent=Merged.13260;
3L	PhyloCSF	exon	40409782	40411509	.	-	.	Name=Merged.13260.1-E1;Parent=Merged.13260.1;
3L	PhyloCSF	CDS	40410243	40411325	.	-	0	Name=Merged.13260.1;Parent=Merged.13260.1;
3L	PhyloCSF	gene	31360378	31363269	.	-	.	ID=Merged.13281;Name=Merged.13281;
3L	PhyloCSF	transcript	31360378	31363269	.	-	.	ID=Merged.13281.1;Name=Merged.13281.1;Parent=Merged.13281;
3L	PhyloCSF	exon	31360378	31363269	.	-	.	Name=Merged.13281.1-E1;Parent=Merged.13281.1;
3L	PhyloCSF	CDS	31361283	31363073	.	-	0	Name=Merged.13281.1;Parent=Merged.13281.1;
3L	PhyloCSF	gene	36481139	36482935	.	+	.	ID=Merged.13637;Name=Merged.13637;
3L	PhyloCSF	transcript	36481139	36482935	.	+	.	ID=Merged.13637.1;Name=Merged.13637.1;Parent=Merged.13637;
3L	PhyloCSF	exon	36481139	36482935	.	+	.	Name=Merged.13637.1-E1;Parent=Merged.13637.1;
3L	PhyloCSF	CDS	36482306	36482869	.	+	0	Name=Merged.13637.1;Parent=Merged.13637.1;
3L	PhyloCSF	gene	36691166	36692445	.	-	.	ID=Merged.13668;Name=Merged.13668;
3L	PhyloCSF	transcript	36691166	36692445	.	-	.	ID=Merged.13668.1;Name=Merged.13668.1;Parent=Merged.13668;
3L	PhyloCSF	exon	36691166	36692445	.	-	.	Name=Merged.13668.1-E1;Parent=Merged.13668.1;
3L	PhyloCSF	CDS	36691902	36692234	.	-	0	Name=Merged.13668.1;Parent=Merged.13668.1;
3R	PhyloCSF	gene	1205726	1208014	.	-	.	ID=Merged.13693;Name=Merged.13693;
3R	PhyloCSF	transcript	1205726	1208014	.	-	.	ID=Merged.13693.1;Name=Merged.13693.1;Parent=Merged.13693;
3R	PhyloCSF	exon	1205726	1208014	.	-	.	Name=Merged.13693.1-E1;Parent=Merged.13693.1;
3R	PhyloCSF	CDS	1205935	1206489	.	-	0	Name=Merged.13693.1;Parent=Merged.13693.1;
2L	PhyloCSF	gene	15009748	15010966	.	-	.	ID=Merged.1383;Name=Merged.1383;
2L	PhyloCSF	transcript	15009748	15010966	.	-	.	ID=Merged.1383.1;Name=Merged.1383.1;Parent=Merged.1383;
2L	PhyloCSF	exon	15009748	15010966	.	-	.	Name=Merged.1383.1-E1;Parent=Merged.1383.1;
2L	PhyloCSF	CDS	15009855	15010892	.	-	0	Name=Merged.1383.1;Parent=Merged.1383.1;
3R	PhyloCSF	gene	4791937	4796416	.	+	.	ID=Merged.13882;Name=Merged.13882;
3R	PhyloCSF	transcript	4791937	4796416	.	+	.	ID=Merged.13882.1;Name=Merged.13882.1;Parent=Merged.13882;
3R	PhyloCSF	exon	4791937	4796416	.	+	.	Name=Merged.13882.1-E1;Parent=Merged.13882.1;
3R	PhyloCSF	CDS	4792024	4792956	.	+	0	Name=Merged.13882.1;Parent=Merged.13882.1;
3R	PhyloCSF	gene	5678216	5681269	.	-	.	ID=Merged.13965;Name=Merged.13965;
3R	PhyloCSF	transcript	5678216	5681269	.	-	.	ID=Merged.13965.1;Name=Merged.13965.1;Parent=Merged.13965;
3R	PhyloCSF	exon	5680058	5681269	.	-	.	Name=Merged.13965.1-E1;Parent=Merged.13965.1;
3R	PhyloCSF	exon	5678216	5679976	.	-	.	Name=Merged.13965.1-E2;Parent=Merged.13965.1;
3R	PhyloCSF	CDS	5680058	5681256	.	-	0	Name=Merged.13965.1;Parent=Merged.13965.1;
3R	PhyloCSF	CDS	5678656	5679976	.	-	1	Name=Merged.13965.1;Parent=Merged.13965.1;
3R	PhyloCSF	gene	5678216	5681269	.	-	.	ID=Merged.13965;Name=Merged.13965;
3R	PhyloCSF	transcript	5678216	5681269	.	-	.	ID=Merged.13965.2;Name=Merged.13965.2;Parent=Merged.13965;
3R	PhyloCSF	exon	5680706	5681269	.	-	.	Name=Merged.13965.2-E1;Parent=Merged.13965.2;
3R	PhyloCSF	exon	5680166	5680300	.	-	.	Name=Merged.13965.2-E2;Parent=Merged.13965.2;
3R	PhyloCSF	exon	5680058	5680084	.	-	.	Name=Merged.13965.2-E3;Parent=Merged.13965.2;
3R	PhyloCSF	exon	5678216	5679490	.	-	.	Name=Merged.13965.2-E4;Parent=Merged.13965.2;
3R	PhyloCSF	CDS	5680706	5681256	.	-	0	Name=Merged.13965.2;Parent=Merged.13965.2;
3R	PhyloCSF	CDS	5680166	5680300	.	-	1	Name=Merged.13965.2;Parent=Merged.13965.2;
3R	PhyloCSF	CDS	5680058	5680084	.	-	1	Name=Merged.13965.2;Parent=Merged.13965.2;
3R	PhyloCSF	CDS	5678656	5679490	.	-	1	Name=Merged.13965.2;Parent=Merged.13965.2;
3R	PhyloCSF	gene	5678216	5681269	.	-	.	ID=Merged.13966;Name=Merged.13966;
3R	PhyloCSF	transcript	5678216	5681269	.	-	.	ID=Merged.13966.1;Name=Merged.13966.1;Parent=Merged.13966;
3R	PhyloCSF	exon	5678216	5681269	.	-	.	Name=Merged.13966.1-E1;Parent=Merged.13966.1;
3R	PhyloCSF	CDS	5678656	5681256	.	-	0	Name=Merged.13966.1;Parent=Merged.13966.1;
3L	PhyloCSF	gene	41706073	41706980	.	-	.	ID=Merged.14008;Name=Merged.14008;
3L	PhyloCSF	transcript	41706073	41706980	.	-	.	ID=Merged.14008.1;Name=Merged.14008.1;Parent=Merged.14008;
3L	PhyloCSF	exon	41706073	41706980	.	-	.	Name=Merged.14008.1-E1;Parent=Merged.14008.1;
3L	PhyloCSF	CDS	41706130	41706666	.	-	0	Name=Merged.14008.1;Parent=Merged.14008.1;
3R	PhyloCSF	gene	6695780	6700608	.	-	.	ID=Merged.14091;Name=Merged.14091;
3R	PhyloCSF	transcript	6695780	6700608	.	-	.	ID=Merged.14091.1;Name=Merged.14091.1;Parent=Merged.14091;
3R	PhyloCSF	exon	6695780	6700608	.	-	.	Name=Merged.14091.1-E1;Parent=Merged.14091.1;
3R	PhyloCSF	CDS	6698035	6698445	.	-	0	Name=Merged.14091.1;Parent=Merged.14091.1;
3R	PhyloCSF	gene	6696044	6702339	.	-	.	ID=Merged.14092;Name=Merged.14092;
3R	PhyloCSF	transcript	6696044	6702339	.	-	.	ID=Merged.14092.1;Name=Merged.14092.1;Parent=Merged.14092;
3R	PhyloCSF	exon	6702248	6702339	.	-	.	Name=Merged.14092.1-E1;Parent=Merged.14092.1;
3R	PhyloCSF	exon	6696044	6698471	.	-	.	Name=Merged.14092.1-E2;Parent=Merged.14092.1;
3R	PhyloCSF	CDS	6697943	6698445	.	-	0	Name=Merged.14092.1;Parent=Merged.14092.1;
3R	PhyloCSF	gene	6696044	6715051	.	-	.	ID=Merged.14092;Name=Merged.14092;
3R	PhyloCSF	transcript	6696044	6715051	.	-	.	ID=Merged.14092.2;Name=Merged.14092.2;Parent=Merged.14092;
3R	PhyloCSF	exon	6714849	6715051	.	-	.	Name=Merged.14092.2-E1;Parent=Merged.14092.2;
3R	PhyloCSF	exon	6696044	6698471	.	-	.	Name=Merged.14092.2-E2;Parent=Merged.14092.2;
3R	PhyloCSF	CDS	6697832	6698445	.	-	0	Name=Merged.14092.2;Parent=Merged.14092.2;
3R	PhyloCSF	gene	6739140	6740422	.	+	.	ID=Merged.14102;Name=Merged.14102;
3R	PhyloCSF	transcript	6739140	6740422	.	+	.	ID=Merged.14102.1;Name=Merged.14102.1;Parent=Merged.14102;
3R	PhyloCSF	exon	6739140	6739344	.	+	.	Name=Merged.14102.1-E1;Parent=Merged.14102.1;
3R	PhyloCSF	exon	6739426	6739557	.	+	.	Name=Merged.14102.1-E2;Parent=Merged.14102.1;
3R	PhyloCSF	exon	6739627	6740422	.	+	.	Name=Merged.14102.1-E3;Parent=Merged.14102.1;
3R	PhyloCSF	CDS	6739328	6739344	.	+	0	Name=Merged.14102.1;Parent=Merged.14102.1;
3R	PhyloCSF	CDS	6739426	6739557	.	+	1	Name=Merged.14102.1;Parent=Merged.14102.1;
3R	PhyloCSF	CDS	6739627	6740197	.	+	1	Name=Merged.14102.1;Parent=Merged.14102.1;
3R	PhyloCSF	gene	6739178	6740422	.	+	.	ID=Merged.14102;Name=Merged.14102;
3R	PhyloCSF	transcript	6739178	6740422	.	+	.	ID=Merged.14102.2;Name=Merged.14102.2;Parent=Merged.14102;
3R	PhyloCSF	exon	6739178	6739344	.	+	.	Name=Merged.14102.2-E1;Parent=Merged.14102.2;
3R	PhyloCSF	exon	6739429	6739557	.	+	.	Name=Merged.14102.2-E2;Parent=Merged.14102.2;
3R	PhyloCSF	exon	6739627	6740422	.	+	.	Name=Merged.14102.2-E3;Parent=Merged.14102.2;
3R	PhyloCSF	CDS	6739328	6739344	.	+	0	Name=Merged.14102.2;Parent=Merged.14102.2;
3R	PhyloCSF	CDS	6739429	6739557	.	+	1	Name=Merged.14102.2;Parent=Merged.14102.2;
3R	PhyloCSF	CDS	6739627	6740197	.	+	1	Name=Merged.14102.2;Parent=Merged.14102.2;
3R	PhyloCSF	gene	7006104	7007531	.	+	.	ID=Merged.14114;Name=Merged.14114;
3R	PhyloCSF	transcript	7006104	7007531	.	+	.	ID=Merged.14114.1;Name=Merged.14114.1;Parent=Merged.14114;
3R	PhyloCSF	exon	7006104	7007531	.	+	.	Name=Merged.14114.1-E1;Parent=Merged.14114.1;
3R	PhyloCSF	CDS	7006220	7006942	.	+	0	Name=Merged.14114.1;Parent=Merged.14114.1;
3R	PhyloCSF	gene	6397745	6399638	.	+	.	ID=Merged.14192;Name=Merged.14192;
3R	PhyloCSF	transcript	6397745	6399638	.	+	.	ID=Merged.14192.1;Name=Merged.14192.1;Parent=Merged.14192;
3R	PhyloCSF	exon	6397745	6397938	.	+	.	Name=Merged.14192.1-E1;Parent=Merged.14192.1;
3R	PhyloCSF	exon	6398033	6399328	.	+	.	Name=Merged.14192.1-E2;Parent=Merged.14192.1;
3R	PhyloCSF	exon	6399420	6399638	.	+	.	Name=Merged.14192.1-E3;Parent=Merged.14192.1;
3R	PhyloCSF	CDS	6397882	6397938	.	+	0	Name=Merged.14192.1;Parent=Merged.14192.1;
3R	PhyloCSF	CDS	6398033	6399328	.	+	0	Name=Merged.14192.1;Parent=Merged.14192.1;
3R	PhyloCSF	CDS	6399420	6399614	.	+	0	Name=Merged.14192.1;Parent=Merged.14192.1;
3R	PhyloCSF	gene	5052935	5056280	.	+	.	ID=Merged.14311;Name=Merged.14311;
3R	PhyloCSF	transcript	5052935	5056280	.	+	.	ID=Merged.14311.2;Name=Merged.14311.2;Parent=Merged.14311;
3R	PhyloCSF	exon	5052935	5053031	.	+	.	Name=Merged.14311.2-E1;Parent=Merged.14311.2;
3R	PhyloCSF	exon	5055288	5056280	.	+	.	Name=Merged.14311.2-E2;Parent=Merged.14311.2;
3R	PhyloCSF	CDS	5055319	5056297	.	+	0	Name=Merged.14311.2;Parent=Merged.14311.2;
3R	PhyloCSF	gene	5062515	5063780	.	+	.	ID=Merged.14312;Name=Merged.14312;
3R	PhyloCSF	transcript	5062515	5063780	.	+	.	ID=Merged.14312.1;Name=Merged.14312.1;Parent=Merged.14312;
3R	PhyloCSF	exon	5062515	5062651	.	+	.	Name=Merged.14312.1-E1;Parent=Merged.14312.1;
3R	PhyloCSF	exon	5062721	5063780	.	+	.	Name=Merged.14312.1-E2;Parent=Merged.14312.1;
3R	PhyloCSF	CDS	5062581	5062651	.	+	0	Name=Merged.14312.1;Parent=Merged.14312.1;
3R	PhyloCSF	CDS	5062721	5063639	.	+	1	Name=Merged.14312.1;Parent=Merged.14312.1;
3R	PhyloCSF	gene	9571538	9572672	.	+	.	ID=Merged.14317;Name=Merged.14317;
3R	PhyloCSF	transcript	9571538	9572672	.	+	.	ID=Merged.14317.1;Name=Merged.14317.1;Parent=Merged.14317;
3R	PhyloCSF	exon	9571538	9572672	.	+	.	Name=Merged.14317.1-E1;Parent=Merged.14317.1;
3R	PhyloCSF	CDS	9571545	9572078	.	+	0	Name=Merged.14317.1;Parent=Merged.14317.1;
3R	PhyloCSF	gene	10787452	10791541	.	-	.	ID=Merged.14383;Name=Merged.14383;
3R	PhyloCSF	transcript	10787452	10791541	.	-	.	ID=Merged.14383.1;Name=Merged.14383.1;Parent=Merged.14383;
3R	PhyloCSF	exon	10787452	10791541	.	-	.	Name=Merged.14383.1-E1;Parent=Merged.14383.1;
3R	PhyloCSF	CDS	10790414	10791253	.	-	0	Name=Merged.14383.1;Parent=Merged.14383.1;
3R	PhyloCSF	gene	10793963	10795847	.	+	.	ID=Merged.14385;Name=Merged.14385;
3R	PhyloCSF	transcript	10793963	10795847	.	+	.	ID=Merged.14385.1;Name=Merged.14385.1;Parent=Merged.14385;
3R	PhyloCSF	exon	10793963	10795847	.	+	.	Name=Merged.14385.1-E1;Parent=Merged.14385.1;
3R	PhyloCSF	CDS	10794207	10794947	.	+	0	Name=Merged.14385.1;Parent=Merged.14385.1;
3R	PhyloCSF	gene	8763644	8767725	.	-	.	ID=Merged.14438;Name=Merged.14438;
3R	PhyloCSF	transcript	8763644	8767725	.	-	.	ID=Merged.14438.1;Name=Merged.14438.1;Parent=Merged.14438;
3R	PhyloCSF	exon	8763644	8767725	.	-	.	Name=Merged.14438.1-E1;Parent=Merged.14438.1;
3R	PhyloCSF	CDS	8763888	8765372	.	-	0	Name=Merged.14438.1;Parent=Merged.14438.1;
3R	PhyloCSF	gene	8763644	8767804	.	-	.	ID=Merged.14439;Name=Merged.14439;
3R	PhyloCSF	transcript	8763644	8767804	.	-	.	ID=Merged.14439.1;Name=Merged.14439.1;Parent=Merged.14439;
3R	PhyloCSF	exon	8767728	8767804	.	-	.	Name=Merged.14439.1-E1;Parent=Merged.14439.1;
3R	PhyloCSF	exon	8763644	8764639	.	-	.	Name=Merged.14439.1-E2;Parent=Merged.14439.1;
3R	PhyloCSF	CDS	8763811	8764559	.	-	0	Name=Merged.14439.1;Parent=Merged.14439.1;
3R	PhyloCSF	gene	13387685	13388863	.	-	.	ID=Merged.14667;Name=Merged.14667;
3R	PhyloCSF	transcript	13387685	13388863	.	-	.	ID=Merged.14667.1;Name=Merged.14667.1;Parent=Merged.14667;
3R	PhyloCSF	exon	13387685	13388863	.	-	.	Name=Merged.14667.1-E1;Parent=Merged.14667.1;
3R	PhyloCSF	CDS	13387929	13388843	.	-	0	Name=Merged.14667.1;Parent=Merged.14667.1;
3R	PhyloCSF	gene	13634705	13635706	.	-	.	ID=Merged.14695;Name=Merged.14695;
3R	PhyloCSF	transcript	13634705	13635706	.	-	.	ID=Merged.14695.1;Name=Merged.14695.1;Parent=Merged.14695;
3R	PhyloCSF	exon	13634967	13635706	.	-	.	Name=Merged.14695.1-E1;Parent=Merged.14695.1;
3R	PhyloCSF	exon	13634705	13634888	.	-	.	Name=Merged.14695.1-E2;Parent=Merged.14695.1;
3R	PhyloCSF	CDS	13634967	13635638	.	-	0	Name=Merged.14695.1;Parent=Merged.14695.1;
3R	PhyloCSF	CDS	13634715	13634888	.	-	0	Name=Merged.14695.1;Parent=Merged.14695.1;
2L	PhyloCSF	gene	2271115	2288656	.	-	.	ID=Merged.148;Name=Merged.148;
2L	PhyloCSF	transcript	2271115	2288656	.	-	.	ID=Merged.148.3;Name=Merged.148.3;Parent=Merged.148;
2L	PhyloCSF	exon	2288571	2288656	.	-	.	Name=Merged.148.3-E1;Parent=Merged.148.3;
2L	PhyloCSF	exon	2288233	2288395	.	-	.	Name=Merged.148.3-E2;Parent=Merged.148.3;
2L	PhyloCSF	exon	2287480	2288104	.	-	.	Name=Merged.148.3-E3;Parent=Merged.148.3;
2L	PhyloCSF	exon	2285868	2287417	.	-	.	Name=Merged.148.3-E4;Parent=Merged.148.3;
2L	PhyloCSF	exon	2277617	2277840	.	-	.	Name=Merged.148.3-E5;Parent=Merged.148.3;
2L	PhyloCSF	exon	2271115	2273301	.	-	.	Name=Merged.148.3-E6;Parent=Merged.148.3;
2L	PhyloCSF	CDS	2288233	2288245	.	-	0	Name=Merged.148.3;Parent=Merged.148.3;
2L	PhyloCSF	CDS	2287480	2288104	.	-	2	Name=Merged.148.3;Parent=Merged.148.3;
2L	PhyloCSF	CDS	2285868	2287417	.	-	1	Name=Merged.148.3;Parent=Merged.148.3;
2L	PhyloCSF	CDS	2277617	2277840	.	-	2	Name=Merged.148.3;Parent=Merged.148.3;
2L	PhyloCSF	CDS	2273125	2273301	.	-	0	Name=Merged.148.3;Parent=Merged.148.3;
3R	PhyloCSF	gene	15325557	15327876	.	+	.	ID=Merged.14841;Name=Merged.14841;
3R	PhyloCSF	transcript	15325557	15327876	.	+	.	ID=Merged.14841.1;Name=Merged.14841.1;Parent=Merged.14841;
3R	PhyloCSF	exon	15325557	15325795	.	+	.	Name=Merged.14841.1-E1;Parent=Merged.14841.1;
3R	PhyloCSF	exon	15327237	15327379	.	+	.	Name=Merged.14841.1-E2;Parent=Merged.14841.1;
3R	PhyloCSF	exon	15327449	15327676	.	+	.	Name=Merged.14841.1-E3;Parent=Merged.14841.1;
3R	PhyloCSF	exon	15327815	15327876	.	+	.	Name=Merged.14841.1-E4;Parent=Merged.14841.1;
3R	PhyloCSF	CDS	15327269	15327379	.	+	0	Name=Merged.14841.1;Parent=Merged.14841.1;
3R	PhyloCSF	CDS	15327449	15327676	.	+	0	Name=Merged.14841.1;Parent=Merged.14841.1;
3R	PhyloCSF	CDS	15327815	15327853	.	+	0	Name=Merged.14841.1;Parent=Merged.14841.1;
2L	PhyloCSF	gene	22445652	22466894	.	+	.	ID=Merged.1490;Name=Merged.1490;
2L	PhyloCSF	transcript	22445652	22466894	.	+	.	ID=Merged.1490.1;Name=Merged.1490.1;Parent=Merged.1490;
2L	PhyloCSF	exon	22445652	22446731	.	+	.	Name=Merged.1490.1-E1;Parent=Merged.1490.1;
2L	PhyloCSF	exon	22466412	22466493	.	+	.	Name=Merged.1490.1-E2;Parent=Merged.1490.1;
2L	PhyloCSF	exon	22466621	22466627	.	+	.	Name=Merged.1490.1-E3;Parent=Merged.1490.1;
2L	PhyloCSF	exon	22466694	22466894	.	+	.	Name=Merged.1490.1-E4;Parent=Merged.1490.1;
2L	PhyloCSF	CDS	22446331	22446657	.	+	0	Name=Merged.1490.1;Parent=Merged.1490.1;
2L	PhyloCSF	gene	22445652	22466894	.	+	.	ID=Merged.1490;Name=Merged.1490;
2L	PhyloCSF	transcript	22445652	22466894	.	+	.	ID=Merged.1490.2;Name=Merged.1490.2;Parent=Merged.1490;
2L	PhyloCSF	exon	22445652	22446731	.	+	.	Name=Merged.1490.2-E1;Parent=Merged.1490.2;
2L	PhyloCSF	exon	22466412	22466493	.	+	.	Name=Merged.1490.2-E2;Parent=Merged.1490.2;
2L	PhyloCSF	exon	22466621	22466894	.	+	.	Name=Merged.1490.2-E3;Parent=Merged.1490.2;
2L	PhyloCSF	CDS	22446331	22446657	.	+	0	Name=Merged.1490.2;Parent=Merged.1490.2;
3R	PhyloCSF	gene	13891160	13892555	.	-	.	ID=Merged.14911;Name=Merged.14911;
3R	PhyloCSF	transcript	13891160	13892555	.	-	.	ID=Merged.14911.1;Name=Merged.14911.1;Parent=Merged.14911;
3R	PhyloCSF	exon	13891160	13892555	.	-	.	Name=Merged.14911.1-E1;Parent=Merged.14911.1;
3R	PhyloCSF	CDS	13891492	13891845	.	-	0	Name=Merged.14911.1;Parent=Merged.14911.1;
2L	PhyloCSF	gene	22617811	22618447	.	-	.	ID=Merged.1497;Name=Merged.1497;
2L	PhyloCSF	transcript	22617811	22618447	.	-	.	ID=Merged.1497.1;Name=Merged.1497.1;Parent=Merged.1497;
2L	PhyloCSF	exon	22618249	22618447	.	-	.	Name=Merged.1497.1-E1;Parent=Merged.1497.1;
2L	PhyloCSF	exon	22618019	22618166	.	-	.	Name=Merged.1497.1-E2;Parent=Merged.1497.1;
2L	PhyloCSF	exon	22617811	22617942	.	-	.	Name=Merged.1497.1-E3;Parent=Merged.1497.1;
2L	PhyloCSF	CDS	22618249	22618333	.	-	0	Name=Merged.1497.1;Parent=Merged.1497.1;
2L	PhyloCSF	CDS	22618019	22618166	.	-	2	Name=Merged.1497.1;Parent=Merged.1497.1;
2L	PhyloCSF	CDS	22617828	22617942	.	-	1	Name=Merged.1497.1;Parent=Merged.1497.1;
3R	PhyloCSF	gene	16970730	16974130	.	-	.	ID=Merged.14983;Name=Merged.14983;
3R	PhyloCSF	transcript	16970730	16974130	.	-	.	ID=Merged.14983.1;Name=Merged.14983.1;Parent=Merged.14983;
3R	PhyloCSF	exon	16973774	16974130	.	-	.	Name=Merged.14983.1-E1;Parent=Merged.14983.1;
3R	PhyloCSF	exon	16973069	16973710	.	-	.	Name=Merged.14983.1-E2;Parent=Merged.14983.1;
3R	PhyloCSF	exon	16970974	16972988	.	-	.	Name=Merged.14983.1-E3;Parent=Merged.14983.1;
3R	PhyloCSF	exon	16970730	16970851	.	-	.	Name=Merged.14983.1-E4;Parent=Merged.14983.1;
3R	PhyloCSF	CDS	16973774	16973986	.	-	0	Name=Merged.14983.1;Parent=Merged.14983.1;
3R	PhyloCSF	CDS	16973069	16973710	.	-	0	Name=Merged.14983.1;Parent=Merged.14983.1;
3R	PhyloCSF	CDS	16970974	16972988	.	-	0	Name=Merged.14983.1;Parent=Merged.14983.1;
3R	PhyloCSF	CDS	16970803	16970851	.	-	1	Name=Merged.14983.1;Parent=Merged.14983.1;
3R	PhyloCSF	gene	17002152	17004116	.	+	.	ID=Merged.14985;Name=Merged.14985;
3R	PhyloCSF	transcript	17002152	17004116	.	+	.	ID=Merged.14985.1;Name=Merged.14985.1;Parent=Merged.14985;
3R	PhyloCSF	exon	17002152	17002350	.	+	.	Name=Merged.14985.1-E1;Parent=Merged.14985.1;
3R	PhyloCSF	exon	17002445	17003671	.	+	.	Name=Merged.14985.1-E2;Parent=Merged.14985.1;
3R	PhyloCSF	exon	17003781	17004116	.	+	.	Name=Merged.14985.1-E3;Parent=Merged.14985.1;
3R	PhyloCSF	CDS	17002303	17002350	.	+	0	Name=Merged.14985.1;Parent=Merged.14985.1;
3R	PhyloCSF	CDS	17002445	17003671	.	+	0	Name=Merged.14985.1;Parent=Merged.14985.1;
3R	PhyloCSF	CDS	17003781	17003987	.	+	0	Name=Merged.14985.1;Parent=Merged.14985.1;
3R	PhyloCSF	gene	15975586	15977813	.	-	.	ID=Merged.14987;Name=Merged.14987;
3R	PhyloCSF	transcript	15975586	15977813	.	-	.	ID=Merged.14987.1;Name=Merged.14987.1;Parent=Merged.14987;
3R	PhyloCSF	exon	15975586	15977813	.	-	.	Name=Merged.14987.1-E1;Parent=Merged.14987.1;
3R	PhyloCSF	CDS	15976748	15977491	.	-	0	Name=Merged.14987.1;Parent=Merged.14987.1;
3R	PhyloCSF	gene	15976409	15977813	.	-	.	ID=Merged.14988;Name=Merged.14988;
3R	PhyloCSF	transcript	15976409	15977813	.	-	.	ID=Merged.14988.1;Name=Merged.14988.1;Parent=Merged.14988;
3R	PhyloCSF	exon	15977584	15977813	.	-	.	Name=Merged.14988.1-E1;Parent=Merged.14988.1;
3R	PhyloCSF	exon	15976756	15977508	.	-	.	Name=Merged.14988.1-E2;Parent=Merged.14988.1;
3R	PhyloCSF	exon	15976409	15976687	.	-	.	Name=Merged.14988.1-E3;Parent=Merged.14988.1;
3R	PhyloCSF	CDS	15976756	15977491	.	-	0	Name=Merged.14988.1;Parent=Merged.14988.1;
3R	PhyloCSF	CDS	15976545	15976687	.	-	2	Name=Merged.14988.1;Parent=Merged.14988.1;
3R	PhyloCSF	gene	7911900	7913924	.	-	.	ID=Merged.15109;Name=Merged.15109;
3R	PhyloCSF	transcript	7911900	7913924	.	-	.	ID=Merged.15109.1;Name=Merged.15109.1;Parent=Merged.15109;
3R	PhyloCSF	exon	7911900	7913924	.	-	.	Name=Merged.15109.1-E1;Parent=Merged.15109.1;
3R	PhyloCSF	CDS	7912975	7913304	.	-	0	Name=Merged.15109.1;Parent=Merged.15109.1;
3R	PhyloCSF	gene	7912545	7913386	.	-	.	ID=Merged.15110;Name=Merged.15110;
3R	PhyloCSF	transcript	7912545	7913386	.	-	.	ID=Merged.15110.1;Name=Merged.15110.1;Parent=Merged.15110;
3R	PhyloCSF	exon	7913381	7913386	.	-	.	Name=Merged.15110.1-E1;Parent=Merged.15110.1;
3R	PhyloCSF	exon	7912545	7913317	.	-	.	Name=Merged.15110.1-E2;Parent=Merged.15110.1;
3R	PhyloCSF	CDS	7912969	7913304	.	-	0	Name=Merged.15110.1;Parent=Merged.15110.1;
3R	PhyloCSF	gene	7912545	7913516	.	-	.	ID=Merged.15110;Name=Merged.15110;
3R	PhyloCSF	transcript	7912545	7913516	.	-	.	ID=Merged.15110.2;Name=Merged.15110.2;Parent=Merged.15110;
3R	PhyloCSF	exon	7913398	7913516	.	-	.	Name=Merged.15110.2-E1;Parent=Merged.15110.2;
3R	PhyloCSF	exon	7912545	7913317	.	-	.	Name=Merged.15110.2-E2;Parent=Merged.15110.2;
3R	PhyloCSF	CDS	7912856	7913304	.	-	0	Name=Merged.15110.2;Parent=Merged.15110.2;
3R	PhyloCSF	gene	15392654	15395400	.	+	.	ID=Merged.15123;Name=Merged.15123;
3R	PhyloCSF	transcript	15392654	15395400	.	+	.	ID=Merged.15123.1;Name=Merged.15123.1;Parent=Merged.15123;
3R	PhyloCSF	exon	15392654	15395400	.	+	.	Name=Merged.15123.1-E1;Parent=Merged.15123.1;
3R	PhyloCSF	CDS	15392782	15395325	.	+	0	Name=Merged.15123.1;Parent=Merged.15123.1;
3R	PhyloCSF	gene	20266393	20268394	.	-	.	ID=Merged.15201;Name=Merged.15201;
3R	PhyloCSF	transcript	20266393	20268394	.	-	.	ID=Merged.15201.1;Name=Merged.15201.1;Parent=Merged.15201;
3R	PhyloCSF	exon	20267158	20268394	.	-	.	Name=Merged.15201.1-E1;Parent=Merged.15201.1;
3R	PhyloCSF	exon	20266393	20266805	.	-	.	Name=Merged.15201.1-E2;Parent=Merged.15201.1;
3R	PhyloCSF	CDS	20267158	20268001	.	-	0	Name=Merged.15201.1;Parent=Merged.15201.1;
3R	PhyloCSF	CDS	20266801	20266805	.	-	2	Name=Merged.15201.1;Parent=Merged.15201.1;
3R	PhyloCSF	gene	20266393	20268394	.	-	.	ID=Merged.15202;Name=Merged.15202;
3R	PhyloCSF	transcript	20266393	20268394	.	-	.	ID=Merged.15202.1;Name=Merged.15202.1;Parent=Merged.15202;
3R	PhyloCSF	exon	20266393	20268394	.	-	.	Name=Merged.15202.1-E1;Parent=Merged.15202.1;
3R	PhyloCSF	CDS	20266586	20268001	.	-	0	Name=Merged.15202.1;Parent=Merged.15202.1;
3R	PhyloCSF	gene	21135419	21136895	.	+	.	ID=Merged.15278;Name=Merged.15278;
3R	PhyloCSF	transcript	21135419	21136895	.	+	.	ID=Merged.15278.1;Name=Merged.15278.1;Parent=Merged.15278;
3R	PhyloCSF	exon	21135419	21136811	.	+	.	Name=Merged.15278.1-E1;Parent=Merged.15278.1;
3R	PhyloCSF	exon	21136877	21136895	.	+	.	Name=Merged.15278.1-E2;Parent=Merged.15278.1;
3R	PhyloCSF	CDS	21136226	21136558	.	+	0	Name=Merged.15278.1;Parent=Merged.15278.1;
3R	PhyloCSF	gene	21168674	21169543	.	+	.	ID=Merged.15285;Name=Merged.15285;
3R	PhyloCSF	transcript	21168674	21169543	.	+	.	ID=Merged.15285.1;Name=Merged.15285.1;Parent=Merged.15285;
3R	PhyloCSF	exon	21168674	21169543	.	+	.	Name=Merged.15285.1-E1;Parent=Merged.15285.1;
3R	PhyloCSF	CDS	21168784	21169524	.	+	0	Name=Merged.15285.1;Parent=Merged.15285.1;
3R	PhyloCSF	gene	18607143	18663103	.	+	.	ID=Merged.15308;Name=Merged.15308;
3R	PhyloCSF	transcript	18607143	18663103	.	+	.	ID=Merged.15308.1;Name=Merged.15308.1;Parent=Merged.15308;
3R	PhyloCSF	exon	18607143	18607298	.	+	.	Name=Merged.15308.1-E1;Parent=Merged.15308.1;
3R	PhyloCSF	exon	18659394	18659986	.	+	.	Name=Merged.15308.1-E2;Parent=Merged.15308.1;
3R	PhyloCSF	exon	18660057	18660296	.	+	.	Name=Merged.15308.1-E3;Parent=Merged.15308.1;
3R	PhyloCSF	exon	18660388	18663103	.	+	.	Name=Merged.15308.1-E4;Parent=Merged.15308.1;
3R	PhyloCSF	CDS	18607257	18607298	.	+	0	Name=Merged.15308.1;Parent=Merged.15308.1;
3R	PhyloCSF	CDS	18659394	18659986	.	+	0	Name=Merged.15308.1;Parent=Merged.15308.1;
3R	PhyloCSF	CDS	18660057	18660296	.	+	1	Name=Merged.15308.1;Parent=Merged.15308.1;
3R	PhyloCSF	CDS	18660388	18660604	.	+	1	Name=Merged.15308.1;Parent=Merged.15308.1;
3R	PhyloCSF	gene	23474718	23493507	.	-	.	ID=Merged.15444;Name=Merged.15444;
3R	PhyloCSF	transcript	23474718	23493507	.	-	.	ID=Merged.15444.2;Name=Merged.15444.2;Parent=Merged.15444;
3R	PhyloCSF	exon	23492126	23493507	.	-	.	Name=Merged.15444.2-E1;Parent=Merged.15444.2;
3R	PhyloCSF	exon	23479696	23480009	.	-	.	Name=Merged.15444.2-E2;Parent=Merged.15444.2;
3R	PhyloCSF	exon	23475549	23475646	.	-	.	Name=Merged.15444.2-E3;Parent=Merged.15444.2;
3R	PhyloCSF	exon	23474718	23475435	.	-	.	Name=Merged.15444.2-E4;Parent=Merged.15444.2;
3R	PhyloCSF	CDS	23492126	23492343	.	-	0	Name=Merged.15444.2;Parent=Merged.15444.2;
3R	PhyloCSF	CDS	23479696	23480009	.	-	1	Name=Merged.15444.2;Parent=Merged.15444.2;
3R	PhyloCSF	CDS	23475549	23475646	.	-	2	Name=Merged.15444.2;Parent=Merged.15444.2;
3R	PhyloCSF	CDS	23475154	23475435	.	-	0	Name=Merged.15444.2;Parent=Merged.15444.2;
3R	PhyloCSF	gene	23689879	23692087	.	-	.	ID=Merged.15470;Name=Merged.15470;
3R	PhyloCSF	transcript	23689879	23692087	.	-	.	ID=Merged.15470.1;Name=Merged.15470.1;Parent=Merged.15470;
3R	PhyloCSF	exon	23689879	23692087	.	-	.	Name=Merged.15470.1-E1;Parent=Merged.15470.1;
3R	PhyloCSF	CDS	23690069	23692084	.	-	0	Name=Merged.15470.1;Parent=Merged.15470.1;
3R	PhyloCSF	gene	22790793	22793686	.	-	.	ID=Merged.15492;Name=Merged.15492;
3R	PhyloCSF	transcript	22790793	22793686	.	-	.	ID=Merged.15492.1;Name=Merged.15492.1;Parent=Merged.15492;
3R	PhyloCSF	exon	22790793	22793686	.	-	.	Name=Merged.15492.1-E1;Parent=Merged.15492.1;
3R	PhyloCSF	CDS	22791098	22793263	.	-	0	Name=Merged.15492.1;Parent=Merged.15492.1;
3R	PhyloCSF	gene	24787697	24794520	.	+	.	ID=Merged.15581;Name=Merged.15581;
3R	PhyloCSF	transcript	24787697	24794520	.	+	.	ID=Merged.15581.1;Name=Merged.15581.1;Parent=Merged.15581;
3R	PhyloCSF	exon	24787697	24794520	.	+	.	Name=Merged.15581.1-E1;Parent=Merged.15581.1;
3R	PhyloCSF	CDS	24788299	24788670	.	+	0	Name=Merged.15581.1;Parent=Merged.15581.1;
3R	PhyloCSF	gene	28964588	28968704	.	+	.	ID=Merged.15834;Name=Merged.15834;
3R	PhyloCSF	transcript	28964588	28968704	.	+	.	ID=Merged.15834.1;Name=Merged.15834.1;Parent=Merged.15834;
3R	PhyloCSF	exon	28964588	28965256	.	+	.	Name=Merged.15834.1-E1;Parent=Merged.15834.1;
3R	PhyloCSF	exon	28965363	28965620	.	+	.	Name=Merged.15834.1-E2;Parent=Merged.15834.1;
3R	PhyloCSF	exon	28965818	28966111	.	+	.	Name=Merged.15834.1-E3;Parent=Merged.15834.1;
3R	PhyloCSF	exon	28966197	28966475	.	+	.	Name=Merged.15834.1-E4;Parent=Merged.15834.1;
3R	PhyloCSF	exon	28966652	28968704	.	+	.	Name=Merged.15834.1-E5;Parent=Merged.15834.1;
3R	PhyloCSF	CDS	28965368	28965620	.	+	0	Name=Merged.15834.1;Parent=Merged.15834.1;
3R	PhyloCSF	CDS	28965818	28966111	.	+	2	Name=Merged.15834.1;Parent=Merged.15834.1;
3R	PhyloCSF	CDS	28966197	28966475	.	+	2	Name=Merged.15834.1;Parent=Merged.15834.1;
3R	PhyloCSF	CDS	28966652	28968579	.	+	2	Name=Merged.15834.1;Parent=Merged.15834.1;
3R	PhyloCSF	gene	21751690	21755993	.	-	.	ID=Merged.16309;Name=Merged.16309;
3R	PhyloCSF	transcript	21751690	21755993	.	-	.	ID=Merged.16309.1;Name=Merged.16309.1;Parent=Merged.16309;
3R	PhyloCSF	exon	21751690	21755993	.	-	.	Name=Merged.16309.1-E1;Parent=Merged.16309.1;
3R	PhyloCSF	CDS	21753482	21754123	.	-	0	Name=Merged.16309.1;Parent=Merged.16309.1;
3R	PhyloCSF	gene	35984146	35986026	.	-	.	ID=Merged.16339;Name=Merged.16339;
3R	PhyloCSF	transcript	35984146	35986026	.	-	.	ID=Merged.16339.1;Name=Merged.16339.1;Parent=Merged.16339;
3R	PhyloCSF	exon	35984146	35986026	.	-	.	Name=Merged.16339.1-E1;Parent=Merged.16339.1;
3R	PhyloCSF	CDS	35985347	35985766	.	-	0	Name=Merged.16339.1;Parent=Merged.16339.1;
3R	PhyloCSF	gene	35068792	35072914	.	+	.	ID=Merged.16359;Name=Merged.16359;
3R	PhyloCSF	transcript	35068792	35072914	.	+	.	ID=Merged.16359.1;Name=Merged.16359.1;Parent=Merged.16359;
3R	PhyloCSF	exon	35068792	35072914	.	+	.	Name=Merged.16359.1-E1;Parent=Merged.16359.1;
3R	PhyloCSF	CDS	35069650	35071005	.	+	0	Name=Merged.16359.1;Parent=Merged.16359.1;
3R	PhyloCSF	gene	35069641	35072873	.	-	.	ID=Merged.16360;Name=Merged.16360;
3R	PhyloCSF	transcript	35069641	35072873	.	-	.	ID=Merged.16360.1;Name=Merged.16360.1;Parent=Merged.16360;
3R	PhyloCSF	exon	35071570	35072873	.	-	.	Name=Merged.16360.1-E1;Parent=Merged.16360.1;
3R	PhyloCSF	exon	35069641	35071491	.	-	.	Name=Merged.16360.1-E2;Parent=Merged.16360.1;
3R	PhyloCSF	CDS	35071570	35072763	.	-	0	Name=Merged.16360.1;Parent=Merged.16360.1;
3R	PhyloCSF	CDS	35071288	35071491	.	-	0	Name=Merged.16360.1;Parent=Merged.16360.1;
3R	PhyloCSF	gene	35070329	35071301	.	+	.	ID=Merged.16361;Name=Merged.16361;
3R	PhyloCSF	transcript	35070329	35071301	.	+	.	ID=Merged.16361.1;Name=Merged.16361.1;Parent=Merged.16361;
3R	PhyloCSF	exon	35070329	35070945	.	+	.	Name=Merged.16361.1-E1;Parent=Merged.16361.1;
3R	PhyloCSF	exon	35071021	35071301	.	+	.	Name=Merged.16361.1-E2;Parent=Merged.16361.1;
3R	PhyloCSF	CDS	35070694	35070945	.	+	0	Name=Merged.16361.1;Parent=Merged.16361.1;
3R	PhyloCSF	CDS	35071021	35071218	.	+	0	Name=Merged.16361.1;Parent=Merged.16361.1;
3R	PhyloCSF	gene	37306870	37315431	.	+	.	ID=Merged.16411;Name=Merged.16411;
3R	PhyloCSF	transcript	37306870	37315431	.	+	.	ID=Merged.16411.1;Name=Merged.16411.1;Parent=Merged.16411;
3R	PhyloCSF	exon	37306870	37315431	.	+	.	Name=Merged.16411.1-E1;Parent=Merged.16411.1;
3R	PhyloCSF	CDS	37307258	37307746	.	+	0	Name=Merged.16411.1;Parent=Merged.16411.1;
3R	PhyloCSF	gene	37377377	37378740	.	+	.	ID=Merged.16442;Name=Merged.16442;
3R	PhyloCSF	transcript	37377377	37378740	.	+	.	ID=Merged.16442.1;Name=Merged.16442.1;Parent=Merged.16442;
3R	PhyloCSF	exon	37377377	37378740	.	+	.	Name=Merged.16442.1-E1;Parent=Merged.16442.1;
3R	PhyloCSF	CDS	37377693	37378025	.	+	0	Name=Merged.16442.1;Parent=Merged.16442.1;
2L	PhyloCSF	gene	20661298	20663647	.	-	.	ID=Merged.1646;Name=Merged.1646;
2L	PhyloCSF	transcript	20661298	20663647	.	-	.	ID=Merged.1646.1;Name=Merged.1646.1;Parent=Merged.1646;
2L	PhyloCSF	exon	20661298	20663647	.	-	.	Name=Merged.1646.1-E1;Parent=Merged.1646.1;
2L	PhyloCSF	CDS	20662091	20662957	.	-	0	Name=Merged.1646.1;Parent=Merged.1646.1;
2L	PhyloCSF	gene	20661298	20664615	.	-	.	ID=Merged.1647;Name=Merged.1647;
2L	PhyloCSF	transcript	20661298	20664615	.	-	.	ID=Merged.1647.1;Name=Merged.1647.1;Parent=Merged.1647;
2L	PhyloCSF	exon	20664545	20664615	.	-	.	Name=Merged.1647.1-E1;Parent=Merged.1647.1;
2L	PhyloCSF	exon	20663537	20663672	.	-	.	Name=Merged.1647.1-E2;Parent=Merged.1647.1;
2L	PhyloCSF	exon	20661298	20663460	.	-	.	Name=Merged.1647.1-E3;Parent=Merged.1647.1;
2L	PhyloCSF	CDS	20661884	20662957	.	-	0	Name=Merged.1647.1;Parent=Merged.1647.1;
3R	PhyloCSF	gene	31365455	31366406	.	-	.	ID=Merged.16686;Name=Merged.16686;
3R	PhyloCSF	transcript	31365455	31366406	.	-	.	ID=Merged.16686.1;Name=Merged.16686.1;Parent=Merged.16686;
3R	PhyloCSF	exon	31365455	31366406	.	-	.	Name=Merged.16686.1-E1;Parent=Merged.16686.1;
3R	PhyloCSF	CDS	31365624	31366172	.	-	0	Name=Merged.16686.1;Parent=Merged.16686.1;
3R	PhyloCSF	gene	31368242	31373591	.	-	.	ID=Merged.16687;Name=Merged.16687;
3R	PhyloCSF	transcript	31368242	31373591	.	-	.	ID=Merged.16687.1;Name=Merged.16687.1;Parent=Merged.16687;
3R	PhyloCSF	exon	31368242	31373591	.	-	.	Name=Merged.16687.1-E1;Parent=Merged.16687.1;
3R	PhyloCSF	CDS	31368625	31369176	.	-	0	Name=Merged.16687.1;Parent=Merged.16687.1;
3R	PhyloCSF	gene	34661456	34662389	.	-	.	ID=Merged.16805;Name=Merged.16805;
3R	PhyloCSF	transcript	34661456	34662389	.	-	.	ID=Merged.16805.1;Name=Merged.16805.1;Parent=Merged.16805;
3R	PhyloCSF	exon	34661456	34662389	.	-	.	Name=Merged.16805.1-E1;Parent=Merged.16805.1;
3R	PhyloCSF	CDS	34661881	34662249	.	-	0	Name=Merged.16805.1;Parent=Merged.16805.1;
3R	PhyloCSF	gene	34665536	34666286	.	-	.	ID=Merged.16806;Name=Merged.16806;
3R	PhyloCSF	transcript	34665536	34666286	.	-	.	ID=Merged.16806.1;Name=Merged.16806.1;Parent=Merged.16806;
3R	PhyloCSF	exon	34665536	34666286	.	-	.	Name=Merged.16806.1-E1;Parent=Merged.16806.1;
3R	PhyloCSF	CDS	34665878	34666186	.	-	0	Name=Merged.16806.1;Parent=Merged.16806.1;
3R	PhyloCSF	gene	37650869	37654376	.	-	.	ID=Merged.16817;Name=Merged.16817;
3R	PhyloCSF	transcript	37650869	37654376	.	-	.	ID=Merged.16817.1;Name=Merged.16817.1;Parent=Merged.16817;
3R	PhyloCSF	exon	37652740	37654376	.	-	.	Name=Merged.16817.1-E1;Parent=Merged.16817.1;
3R	PhyloCSF	exon	37652058	37652668	.	-	.	Name=Merged.16817.1-E2;Parent=Merged.16817.1;
3R	PhyloCSF	exon	37650869	37651131	.	-	.	Name=Merged.16817.1-E3;Parent=Merged.16817.1;
3R	PhyloCSF	CDS	37650453	37652485	.	-	0	Name=Merged.16817.1;Parent=Merged.16817.1;
3R	PhyloCSF	gene	37650869	37654376	.	-	.	ID=Merged.16817;Name=Merged.16817;
3R	PhyloCSF	transcript	37650869	37654376	.	-	.	ID=Merged.16817.2;Name=Merged.16817.2;Parent=Merged.16817;
3R	PhyloCSF	exon	37652740	37654376	.	-	.	Name=Merged.16817.2-E1;Parent=Merged.16817.2;
3R	PhyloCSF	exon	37652058	37652651	.	-	.	Name=Merged.16817.2-E2;Parent=Merged.16817.2;
3R	PhyloCSF	exon	37650869	37651131	.	-	.	Name=Merged.16817.2-E3;Parent=Merged.16817.2;
3R	PhyloCSF	CDS	37650453	37652485	.	-	0	Name=Merged.16817.2;Parent=Merged.16817.2;
3R	PhyloCSF	gene	37652056	37652862	.	-	.	ID=Merged.16818;Name=Merged.16818;
3R	PhyloCSF	transcript	37652056	37652862	.	-	.	ID=Merged.16818.1;Name=Merged.16818.1;Parent=Merged.16818;
3R	PhyloCSF	exon	37652056	37652862	.	-	.	Name=Merged.16818.1-E1;Parent=Merged.16818.1;
3R	PhyloCSF	CDS	37652090	37652485	.	-	0	Name=Merged.16818.1;Parent=Merged.16818.1;
3R	PhyloCSF	gene	46877553	46879501	.	-	.	ID=Merged.17114;Name=Merged.17114;
3R	PhyloCSF	transcript	46877553	46879501	.	-	.	ID=Merged.17114.1;Name=Merged.17114.1;Parent=Merged.17114;
3R	PhyloCSF	exon	46878078	46879501	.	-	.	Name=Merged.17114.1-E1;Parent=Merged.17114.1;
3R	PhyloCSF	exon	46877553	46878005	.	-	.	Name=Merged.17114.1-E2;Parent=Merged.17114.1;
3R	PhyloCSF	CDS	46878620	46879282	.	-	0	Name=Merged.17114.1;Parent=Merged.17114.1;
3R	PhyloCSF	gene	47368669	47376284	.	-	.	ID=Merged.17162;Name=Merged.17162;
3R	PhyloCSF	transcript	47368669	47376284	.	-	.	ID=Merged.17162.1;Name=Merged.17162.1;Parent=Merged.17162;
3R	PhyloCSF	exon	47376169	47376284	.	-	.	Name=Merged.17162.1-E1;Parent=Merged.17162.1;
3R	PhyloCSF	exon	47374224	47374443	.	-	.	Name=Merged.17162.1-E2;Parent=Merged.17162.1;
3R	PhyloCSF	exon	47373407	47373520	.	-	.	Name=Merged.17162.1-E3;Parent=Merged.17162.1;
3R	PhyloCSF	exon	47371423	47371570	.	-	.	Name=Merged.17162.1-E4;Parent=Merged.17162.1;
3R	PhyloCSF	exon	47371187	47371320	.	-	.	Name=Merged.17162.1-E5;Parent=Merged.17162.1;
3R	PhyloCSF	exon	47368669	47371123	.	-	.	Name=Merged.17162.1-E6;Parent=Merged.17162.1;
3R	PhyloCSF	CDS	47374224	47374358	.	-	0	Name=Merged.17162.1;Parent=Merged.17162.1;
3R	PhyloCSF	CDS	47373407	47373520	.	-	0	Name=Merged.17162.1;Parent=Merged.17162.1;
3R	PhyloCSF	CDS	47371423	47371570	.	-	0	Name=Merged.17162.1;Parent=Merged.17162.1;
3R	PhyloCSF	CDS	47371187	47371320	.	-	2	Name=Merged.17162.1;Parent=Merged.17162.1;
3R	PhyloCSF	CDS	47370992	47371123	.	-	0	Name=Merged.17162.1;Parent=Merged.17162.1;
3R	PhyloCSF	gene	47368669	47376283	.	-	.	ID=Merged.17162;Name=Merged.17162;
3R	PhyloCSF	transcript	47368669	47376283	.	-	.	ID=Merged.17162.2;Name=Merged.17162.2;Parent=Merged.17162;
3R	PhyloCSF	exon	47376169	47376283	.	-	.	Name=Merged.17162.2-E1;Parent=Merged.17162.2;
3R	PhyloCSF	exon	47374921	47375028	.	-	.	Name=Merged.17162.2-E2;Parent=Merged.17162.2;
3R	PhyloCSF	exon	47374209	47374443	.	-	.	Name=Merged.17162.2-E3;Parent=Merged.17162.2;
3R	PhyloCSF	exon	47371423	47371570	.	-	.	Name=Merged.17162.2-E4;Parent=Merged.17162.2;
3R	PhyloCSF	exon	47371187	47371320	.	-	.	Name=Merged.17162.2-E5;Parent=Merged.17162.2;
3R	PhyloCSF	exon	47368669	47371123	.	-	.	Name=Merged.17162.2-E6;Parent=Merged.17162.2;
3R	PhyloCSF	CDS	47374921	47374967	.	-	0	Name=Merged.17162.2;Parent=Merged.17162.2;
3R	PhyloCSF	CDS	47374209	47374443	.	-	1	Name=Merged.17162.2;Parent=Merged.17162.2;
3R	PhyloCSF	CDS	47371423	47371570	.	-	0	Name=Merged.17162.2;Parent=Merged.17162.2;
3R	PhyloCSF	CDS	47371187	47371320	.	-	2	Name=Merged.17162.2;Parent=Merged.17162.2;
3R	PhyloCSF	CDS	47370992	47371123	.	-	0	Name=Merged.17162.2;Parent=Merged.17162.2;
3R	PhyloCSF	gene	6156052	6161188	.	+	.	ID=Merged.17335;Name=Merged.17335;
3R	PhyloCSF	transcript	6156052	6161188	.	+	.	ID=Merged.17335.1;Name=Merged.17335.1;Parent=Merged.17335;
3R	PhyloCSF	exon	6156052	6156382	.	+	.	Name=Merged.17335.1-E1;Parent=Merged.17335.1;
3R	PhyloCSF	exon	6156465	6157724	.	+	.	Name=Merged.17335.1-E2;Parent=Merged.17335.1;
3R	PhyloCSF	exon	6157801	6158387	.	+	.	Name=Merged.17335.1-E3;Parent=Merged.17335.1;
3R	PhyloCSF	exon	6158466	6159623	.	+	.	Name=Merged.17335.1-E4;Parent=Merged.17335.1;
3R	PhyloCSF	exon	6159690	6160955	.	+	.	Name=Merged.17335.1-E5;Parent=Merged.17335.1;
3R	PhyloCSF	exon	6161026	6161188	.	+	.	Name=Merged.17335.1-E6;Parent=Merged.17335.1;
3R	PhyloCSF	CDS	6156320	6156382	.	+	0	Name=Merged.17335.1;Parent=Merged.17335.1;
3R	PhyloCSF	CDS	6156465	6157724	.	+	0	Name=Merged.17335.1;Parent=Merged.17335.1;
3R	PhyloCSF	CDS	6157801	6158004	.	+	0	Name=Merged.17335.1;Parent=Merged.17335.1;
3R	PhyloCSF	gene	6159692	6161299	.	+	.	ID=Merged.17336;Name=Merged.17336;
3R	PhyloCSF	transcript	6159692	6161299	.	+	.	ID=Merged.17336.1;Name=Merged.17336.1;Parent=Merged.17336;
3R	PhyloCSF	exon	6159692	6161299	.	+	.	Name=Merged.17336.1-E1;Parent=Merged.17336.1;
3R	PhyloCSF	CDS	6159840	6160970	.	+	0	Name=Merged.17336.1;Parent=Merged.17336.1;
3R	PhyloCSF	gene	47976473	47978314	.	+	.	ID=Merged.17391;Name=Merged.17391;
3R	PhyloCSF	transcript	47976473	47978314	.	+	.	ID=Merged.17391.1;Name=Merged.17391.1;Parent=Merged.17391;
3R	PhyloCSF	exon	47976473	47976594	.	+	.	Name=Merged.17391.1-E1;Parent=Merged.17391.1;
3R	PhyloCSF	exon	47976669	47977943	.	+	.	Name=Merged.17391.1-E2;Parent=Merged.17391.1;
3R	PhyloCSF	exon	47978036	47978314	.	+	.	Name=Merged.17391.1-E3;Parent=Merged.17391.1;
3R	PhyloCSF	CDS	47976553	47976594	.	+	0	Name=Merged.17391.1;Parent=Merged.17391.1;
3R	PhyloCSF	CDS	47976669	47977943	.	+	0	Name=Merged.17391.1;Parent=Merged.17391.1;
3R	PhyloCSF	CDS	47978036	47978221	.	+	0	Name=Merged.17391.1;Parent=Merged.17391.1;
3R	PhyloCSF	gene	52753875	52785025	.	+	.	ID=Merged.17637;Name=Merged.17637;
3R	PhyloCSF	transcript	52753875	52785025	.	+	.	ID=Merged.17637.1;Name=Merged.17637.1;Parent=Merged.17637;
3R	PhyloCSF	exon	52753875	52754284	.	+	.	Name=Merged.17637.1-E1;Parent=Merged.17637.1;
3R	PhyloCSF	exon	52754439	52754507	.	+	.	Name=Merged.17637.1-E2;Parent=Merged.17637.1;
3R	PhyloCSF	exon	52754586	52755132	.	+	.	Name=Merged.17637.1-E3;Parent=Merged.17637.1;
3R	PhyloCSF	exon	52774388	52777204	.	+	.	Name=Merged.17637.1-E4;Parent=Merged.17637.1;
3R	PhyloCSF	exon	52784838	52785025	.	+	.	Name=Merged.17637.1-E5;Parent=Merged.17637.1;
3R	PhyloCSF	CDS	52754918	52755132	.	+	0	Name=Merged.17637.1;Parent=Merged.17637.1;
3R	PhyloCSF	CDS	52774388	52777204	.	+	1	Name=Merged.17637.1;Parent=Merged.17637.1;
3R	PhyloCSF	CDS	52784838	52784919	.	+	1	Name=Merged.17637.1;Parent=Merged.17637.1;
3R	PhyloCSF	gene	52753930	52785025	.	+	.	ID=Merged.17637;Name=Merged.17637;
3R	PhyloCSF	transcript	52753930	52785025	.	+	.	ID=Merged.17637.2;Name=Merged.17637.2;Parent=Merged.17637;
3R	PhyloCSF	exon	52753930	52753993	.	+	.	Name=Merged.17637.2-E1;Parent=Merged.17637.2;
3R	PhyloCSF	exon	52754085	52754284	.	+	.	Name=Merged.17637.2-E2;Parent=Merged.17637.2;
3R	PhyloCSF	exon	52754439	52754507	.	+	.	Name=Merged.17637.2-E3;Parent=Merged.17637.2;
3R	PhyloCSF	exon	52754623	52754929	.	+	.	Name=Merged.17637.2-E4;Parent=Merged.17637.2;
3R	PhyloCSF	exon	52755000	52755132	.	+	.	Name=Merged.17637.2-E5;Parent=Merged.17637.2;
3R	PhyloCSF	exon	52774388	52777204	.	+	.	Name=Merged.17637.2-E6;Parent=Merged.17637.2;
3R	PhyloCSF	exon	52784838	52785025	.	+	.	Name=Merged.17637.2-E7;Parent=Merged.17637.2;
3R	PhyloCSF	CDS	52774428	52777204	.	+	0	Name=Merged.17637.2;Parent=Merged.17637.2;
3R	PhyloCSF	CDS	52784838	52784919	.	+	1	Name=Merged.17637.2;Parent=Merged.17637.2;
3R	PhyloCSF	gene	52753980	52785025	.	+	.	ID=Merged.17637;Name=Merged.17637;
3R	PhyloCSF	transcript	52753980	52785025	.	+	.	ID=Merged.17637.3;Name=Merged.17637.3;Parent=Merged.17637;
3R	PhyloCSF	exon	52753980	52754284	.	+	.	Name=Merged.17637.3-E1;Parent=Merged.17637.3;
3R	PhyloCSF	exon	52754439	52754507	.	+	.	Name=Merged.17637.3-E2;Parent=Merged.17637.3;
3R	PhyloCSF	exon	52754586	52754690	.	+	.	Name=Merged.17637.3-E3;Parent=Merged.17637.3;
3R	PhyloCSF	exon	52754848	52755132	.	+	.	Name=Merged.17637.3-E4;Parent=Merged.17637.3;
3R	PhyloCSF	exon	52774388	52777204	.	+	.	Name=Merged.17637.3-E5;Parent=Merged.17637.3;
3R	PhyloCSF	exon	52784838	52785025	.	+	.	Name=Merged.17637.3-E6;Parent=Merged.17637.3;
3R	PhyloCSF	CDS	52754918	52755132	.	+	0	Name=Merged.17637.3;Parent=Merged.17637.3;
3R	PhyloCSF	CDS	52774388	52777204	.	+	1	Name=Merged.17637.3;Parent=Merged.17637.3;
3R	PhyloCSF	CDS	52784838	52784919	.	+	1	Name=Merged.17637.3;Parent=Merged.17637.3;
2L	PhyloCSF	gene	24403588	24409167	.	-	.	ID=Merged.1771;Name=Merged.1771;
2L	PhyloCSF	transcript	24403588	24409167	.	-	.	ID=Merged.1771.1;Name=Merged.1771.1;Parent=Merged.1771;
2L	PhyloCSF	exon	24407621	24409167	.	-	.	Name=Merged.1771.1-E1;Parent=Merged.1771.1;
2L	PhyloCSF	exon	24403588	24407546	.	-	.	Name=Merged.1771.1-E2;Parent=Merged.1771.1;
2L	PhyloCSF	CDS	24407621	24408550	.	-	0	Name=Merged.1771.1;Parent=Merged.1771.1;
2L	PhyloCSF	CDS	24406848	24407546	.	-	0	Name=Merged.1771.1;Parent=Merged.1771.1;
UNKN	PhyloCSF	gene	1406232	1409376	.	+	.	ID=Merged.17727;Name=Merged.17727;
UNKN	PhyloCSF	transcript	1406232	1409376	.	+	.	ID=Merged.17727.1;Name=Merged.17727.1;Parent=Merged.17727;
UNKN	PhyloCSF	exon	1406232	1409376	.	+	.	Name=Merged.17727.1-E1;Parent=Merged.17727.1;
UNKN	PhyloCSF	CDS	1406722	1409169	.	+	0	Name=Merged.17727.1;Parent=Merged.17727.1;
UNKN	PhyloCSF	gene	1159783	1164469	.	-	.	ID=Merged.17730;Name=Merged.17730;
UNKN	PhyloCSF	transcript	1159783	1164469	.	-	.	ID=Merged.17730.1;Name=Merged.17730.1;Parent=Merged.17730;
UNKN	PhyloCSF	exon	1163592	1164469	.	-	.	Name=Merged.17730.1-E1;Parent=Merged.17730.1;
UNKN	PhyloCSF	exon	1159783	1161639	.	-	.	Name=Merged.17730.1-E2;Parent=Merged.17730.1;
UNKN	PhyloCSF	CDS	1163592	1163600	.	-	0	Name=Merged.17730.1;Parent=Merged.17730.1;
UNKN	PhyloCSF	CDS	1160101	1161639	.	-	0	Name=Merged.17730.1;Parent=Merged.17730.1;
UNKN	PhyloCSF	gene	1159783	1163553	.	-	.	ID=Merged.17730;Name=Merged.17730;
UNKN	PhyloCSF	transcript	1159783	1163553	.	-	.	ID=Merged.17730.2;Name=Merged.17730.2;Parent=Merged.17730;
UNKN	PhyloCSF	exon	1163458	1163553	.	-	.	Name=Merged.17730.2-E1;Parent=Merged.17730.2;
UNKN	PhyloCSF	exon	1159783	1161639	.	-	.	Name=Merged.17730.2-E2;Parent=Merged.17730.2;
UNKN	PhyloCSF	CDS	1160005	1161420	.	-	0	Name=Merged.17730.2;Parent=Merged.17730.2;
UNKN	PhyloCSF	gene	1581842	1594597	.	-	.	ID=Merged.17751;Name=Merged.17751;
UNKN	PhyloCSF	transcript	1581842	1594597	.	-	.	ID=Merged.17751.1;Name=Merged.17751.1;Parent=Merged.17751;
UNKN	PhyloCSF	exon	1594513	1594597	.	-	.	Name=Merged.17751.1-E1;Parent=Merged.17751.1;
UNKN	PhyloCSF	exon	1581842	1585775	.	-	.	Name=Merged.17751.1-E2;Parent=Merged.17751.1;
UNKN	PhyloCSF	CDS	1584512	1585370	.	-	0	Name=Merged.17751.1;Parent=Merged.17751.1;
UNKN	PhyloCSF	gene	3853425	3856853	.	-	.	ID=Merged.17836;Name=Merged.17836;
UNKN	PhyloCSF	transcript	3853425	3856853	.	-	.	ID=Merged.17836.1;Name=Merged.17836.1;Parent=Merged.17836;
UNKN	PhyloCSF	exon	3856590	3856853	.	-	.	Name=Merged.17836.1-E1;Parent=Merged.17836.1;
UNKN	PhyloCSF	exon	3855746	3856520	.	-	.	Name=Merged.17836.1-E2;Parent=Merged.17836.1;
UNKN	PhyloCSF	exon	3853425	3855238	.	-	.	Name=Merged.17836.1-E3;Parent=Merged.17836.1;
UNKN	PhyloCSF	CDS	3856590	3856847	.	-	0	Name=Merged.17836.1;Parent=Merged.17836.1;
UNKN	PhyloCSF	CDS	3855746	3856520	.	-	0	Name=Merged.17836.1;Parent=Merged.17836.1;
UNKN	PhyloCSF	CDS	3854853	3855238	.	-	2	Name=Merged.17836.1;Parent=Merged.17836.1;
UNKN	PhyloCSF	gene	3853425	3856853	.	-	.	ID=Merged.17836;Name=Merged.17836;
UNKN	PhyloCSF	transcript	3853425	3856853	.	-	.	ID=Merged.17836.2;Name=Merged.17836.2;Parent=Merged.17836;
UNKN	PhyloCSF	exon	3856590	3856853	.	-	.	Name=Merged.17836.2-E1;Parent=Merged.17836.2;
UNKN	PhyloCSF	exon	3853425	3856520	.	-	.	Name=Merged.17836.2-E2;Parent=Merged.17836.2;
UNKN	PhyloCSF	CDS	3856590	3856808	.	-	0	Name=Merged.17836.2;Parent=Merged.17836.2;
UNKN	PhyloCSF	CDS	3854853	3856520	.	-	0	Name=Merged.17836.2;Parent=Merged.17836.2;
UNKN	PhyloCSF	gene	3947780	3950131	.	-	.	ID=Merged.17841;Name=Merged.17841;
UNKN	PhyloCSF	transcript	3947780	3950131	.	-	.	ID=Merged.17841.1;Name=Merged.17841.1;Parent=Merged.17841;
UNKN	PhyloCSF	exon	3947780	3950131	.	-	.	Name=Merged.17841.1-E1;Parent=Merged.17841.1;
UNKN	PhyloCSF	CDS	3948078	3948443	.	-	0	Name=Merged.17841.1;Parent=Merged.17841.1;
UNKN	PhyloCSF	gene	5056704	5060337	.	-	.	ID=Merged.17941;Name=Merged.17941;
UNKN	PhyloCSF	transcript	5056704	5060337	.	-	.	ID=Merged.17941.1;Name=Merged.17941.1;Parent=Merged.17941;
UNKN	PhyloCSF	exon	5060173	5060337	.	-	.	Name=Merged.17941.1-E1;Parent=Merged.17941.1;
UNKN	PhyloCSF	exon	5056704	5059574	.	-	.	Name=Merged.17941.1-E2;Parent=Merged.17941.1;
UNKN	PhyloCSF	CDS	5058621	5059574	.	-	0	Name=Merged.17941.1;Parent=Merged.17941.1;
UNKN	PhyloCSF	gene	5162746	5177643	.	-	.	ID=Merged.17951;Name=Merged.17951;
UNKN	PhyloCSF	transcript	5162746	5177643	.	-	.	ID=Merged.17951.1;Name=Merged.17951.1;Parent=Merged.17951;
UNKN	PhyloCSF	exon	5162746	5177643	.	-	.	Name=Merged.17951.1-E1;Parent=Merged.17951.1;
UNKN	PhyloCSF	CDS	5171938	5172276	.	-	0	Name=Merged.17951.1;Parent=Merged.17951.1;
UNKN	PhyloCSF	gene	2967957	2971834	.	+	.	ID=Merged.17978;Name=Merged.17978;
UNKN	PhyloCSF	transcript	2967957	2971834	.	+	.	ID=Merged.17978.1;Name=Merged.17978.1;Parent=Merged.17978;
UNKN	PhyloCSF	exon	2967957	2967983	.	+	.	Name=Merged.17978.1-E1;Parent=Merged.17978.1;
UNKN	PhyloCSF	exon	2968051	2968119	.	+	.	Name=Merged.17978.1-E2;Parent=Merged.17978.1;
UNKN	PhyloCSF	exon	2968987	2969055	.	+	.	Name=Merged.17978.1-E3;Parent=Merged.17978.1;
UNKN	PhyloCSF	exon	2969168	2971834	.	+	.	Name=Merged.17978.1-E4;Parent=Merged.17978.1;
UNKN	PhyloCSF	CDS	2971291	2971830	.	+	0	Name=Merged.17978.1;Parent=Merged.17978.1;
UNKN	PhyloCSF	gene	1769872	1771589	.	-	.	ID=Merged.17986;Name=Merged.17986;
UNKN	PhyloCSF	transcript	1769872	1771589	.	-	.	ID=Merged.17986.1;Name=Merged.17986.1;Parent=Merged.17986;
UNKN	PhyloCSF	exon	1771132	1771589	.	-	.	Name=Merged.17986.1-E1;Parent=Merged.17986.1;
UNKN	PhyloCSF	exon	1770980	1771045	.	-	.	Name=Merged.17986.1-E2;Parent=Merged.17986.1;
UNKN	PhyloCSF	exon	1769872	1770710	.	-	.	Name=Merged.17986.1-E3;Parent=Merged.17986.1;
UNKN	PhyloCSF	CDS	1771132	1771258	.	-	0	Name=Merged.17986.1;Parent=Merged.17986.1;
UNKN	PhyloCSF	CDS	1770980	1771045	.	-	2	Name=Merged.17986.1;Parent=Merged.17986.1;
UNKN	PhyloCSF	CDS	1770349	1770710	.	-	2	Name=Merged.17986.1;Parent=Merged.17986.1;
UNKN	PhyloCSF	gene	6486930	6491683	.	+	.	ID=Merged.17990;Name=Merged.17990;
UNKN	PhyloCSF	transcript	6486930	6491683	.	+	.	ID=Merged.17990.1;Name=Merged.17990.1;Parent=Merged.17990;
UNKN	PhyloCSF	exon	6486930	6491683	.	+	.	Name=Merged.17990.1-E1;Parent=Merged.17990.1;
UNKN	PhyloCSF	CDS	6489859	6490431	.	+	0	Name=Merged.17990.1;Parent=Merged.17990.1;
UNKN	PhyloCSF	gene	3067061	3069174	.	-	.	ID=Merged.17994;Name=Merged.17994;
UNKN	PhyloCSF	transcript	3067061	3069174	.	-	.	ID=Merged.17994.1;Name=Merged.17994.1;Parent=Merged.17994;
UNKN	PhyloCSF	exon	3067061	3069174	.	-	.	Name=Merged.17994.1-E1;Parent=Merged.17994.1;
UNKN	PhyloCSF	CDS	3067457	3067774	.	-	0	Name=Merged.17994.1;Parent=Merged.17994.1;
UNKN	PhyloCSF	gene	3112504	3113250	.	-	.	ID=Merged.18005;Name=Merged.18005;
UNKN	PhyloCSF	transcript	3112504	3113250	.	-	.	ID=Merged.18005.1;Name=Merged.18005.1;Parent=Merged.18005;
UNKN	PhyloCSF	exon	3112504	3113250	.	-	.	Name=Merged.18005.1-E1;Parent=Merged.18005.1;
UNKN	PhyloCSF	CDS	3112743	3113147	.	-	0	Name=Merged.18005.1;Parent=Merged.18005.1;
UNKN	PhyloCSF	gene	6845564	6847661	.	-	.	ID=Merged.18016;Name=Merged.18016;
UNKN	PhyloCSF	transcript	6845564	6847661	.	-	.	ID=Merged.18016.1;Name=Merged.18016.1;Parent=Merged.18016;
UNKN	PhyloCSF	exon	6845564	6847661	.	-	.	Name=Merged.18016.1-E1;Parent=Merged.18016.1;
UNKN	PhyloCSF	CDS	6845725	6847107	.	-	0	Name=Merged.18016.1;Parent=Merged.18016.1;
UNKN	PhyloCSF	gene	3177356	3181843	.	-	.	ID=Merged.18018;Name=Merged.18018;
UNKN	PhyloCSF	transcript	3177356	3181843	.	-	.	ID=Merged.18018.1;Name=Merged.18018.1;Parent=Merged.18018;
UNKN	PhyloCSF	exon	3180745	3181843	.	-	.	Name=Merged.18018.1-E1;Parent=Merged.18018.1;
UNKN	PhyloCSF	exon	3177356	3177938	.	-	.	Name=Merged.18018.1-E2;Parent=Merged.18018.1;
UNKN	PhyloCSF	CDS	3180745	3181827	.	-	0	Name=Merged.18018.1;Parent=Merged.18018.1;
UNKN	PhyloCSF	CDS	3177918	3177938	.	-	0	Name=Merged.18018.1;Parent=Merged.18018.1;
UNKN	PhyloCSF	gene	3179654	3181843	.	-	.	ID=Merged.18018;Name=Merged.18018;
UNKN	PhyloCSF	transcript	3179654	3181843	.	-	.	ID=Merged.18018.2;Name=Merged.18018.2;Parent=Merged.18018;
UNKN	PhyloCSF	exon	3180745	3181843	.	-	.	Name=Merged.18018.2-E1;Parent=Merged.18018.2;
UNKN	PhyloCSF	exon	3179654	3180670	.	-	.	Name=Merged.18018.2-E2;Parent=Merged.18018.2;
UNKN	PhyloCSF	CDS	3180745	3181827	.	-	0	Name=Merged.18018.2;Parent=Merged.18018.2;
UNKN	PhyloCSF	CDS	3180665	3180670	.	-	0	Name=Merged.18018.2;Parent=Merged.18018.2;
UNKN	PhyloCSF	gene	3242438	3243858	.	-	.	ID=Merged.18041;Name=Merged.18041;
UNKN	PhyloCSF	transcript	3242438	3243858	.	-	.	ID=Merged.18041.1;Name=Merged.18041.1;Parent=Merged.18041;
UNKN	PhyloCSF	exon	3242438	3243858	.	-	.	Name=Merged.18041.1-E1;Parent=Merged.18041.1;
UNKN	PhyloCSF	CDS	3242455	3243201	.	-	0	Name=Merged.18041.1;Parent=Merged.18041.1;
UNKN	PhyloCSF	gene	7203375	7204057	.	+	.	ID=Merged.18059;Name=Merged.18059;
UNKN	PhyloCSF	transcript	7203375	7204057	.	+	.	ID=Merged.18059.4;Name=Merged.18059.4;Parent=Merged.18059;
UNKN	PhyloCSF	exon	7203375	7203755	.	+	.	Name=Merged.18059.4-E1;Parent=Merged.18059.4;
UNKN	PhyloCSF	exon	7203841	7204057	.	+	.	Name=Merged.18059.4-E2;Parent=Merged.18059.4;
UNKN	PhyloCSF	CDS	7203541	7203755	.	+	0	Name=Merged.18059.4;Parent=Merged.18059.4;
UNKN	PhyloCSF	CDS	7203841	7204033	.	+	1	Name=Merged.18059.4;Parent=Merged.18059.4;
UNKN	PhyloCSF	gene	4305734	4307327	.	-	.	ID=Merged.18079;Name=Merged.18079;
UNKN	PhyloCSF	transcript	4305734	4307327	.	-	.	ID=Merged.18079.1;Name=Merged.18079.1;Parent=Merged.18079;
UNKN	PhyloCSF	exon	4305734	4307327	.	-	.	Name=Merged.18079.1-E1;Parent=Merged.18079.1;
UNKN	PhyloCSF	CDS	4306618	4307103	.	-	0	Name=Merged.18079.1;Parent=Merged.18079.1;
UNKN	PhyloCSF	gene	9433980	9435795	.	+	.	ID=Merged.18169;Name=Merged.18169;
UNKN	PhyloCSF	transcript	9433980	9435795	.	+	.	ID=Merged.18169.1;Name=Merged.18169.1;Parent=Merged.18169;
UNKN	PhyloCSF	exon	9433980	9435795	.	+	.	Name=Merged.18169.1-E1;Parent=Merged.18169.1;
UNKN	PhyloCSF	CDS	9434544	9435485	.	+	0	Name=Merged.18169.1;Parent=Merged.18169.1;
UNKN	PhyloCSF	gene	9237168	9239367	.	+	.	ID=Merged.18191;Name=Merged.18191;
UNKN	PhyloCSF	transcript	9237168	9239367	.	+	.	ID=Merged.18191.1;Name=Merged.18191.1;Parent=Merged.18191;
UNKN	PhyloCSF	exon	9237168	9239367	.	+	.	Name=Merged.18191.1-E1;Parent=Merged.18191.1;
UNKN	PhyloCSF	CDS	9237251	9237559	.	+	0	Name=Merged.18191.1;Parent=Merged.18191.1;
UNKN	PhyloCSF	gene	9595555	9603638	.	+	.	ID=Merged.18214;Name=Merged.18214;
UNKN	PhyloCSF	transcript	9595555	9603638	.	+	.	ID=Merged.18214.1;Name=Merged.18214.1;Parent=Merged.18214;
UNKN	PhyloCSF	exon	9595555	9600888	.	+	.	Name=Merged.18214.1-E1;Parent=Merged.18214.1;
UNKN	PhyloCSF	exon	9601039	9603638	.	+	.	Name=Merged.18214.1-E2;Parent=Merged.18214.1;
UNKN	PhyloCSF	CDS	9595636	9595995	.	+	0	Name=Merged.18214.1;Parent=Merged.18214.1;
UNKN	PhyloCSF	gene	5997571	5998197	.	-	.	ID=Merged.18246;Name=Merged.18246;
UNKN	PhyloCSF	transcript	5997571	5998197	.	-	.	ID=Merged.18246.1;Name=Merged.18246.1;Parent=Merged.18246;
UNKN	PhyloCSF	exon	5997571	5998197	.	-	.	Name=Merged.18246.1-E1;Parent=Merged.18246.1;
UNKN	PhyloCSF	CDS	5997667	5998155	.	-	0	Name=Merged.18246.1;Parent=Merged.18246.1;
UNKN	PhyloCSF	gene	6052511	6054815	.	+	.	ID=Merged.18257;Name=Merged.18257;
UNKN	PhyloCSF	transcript	6052511	6054815	.	+	.	ID=Merged.18257.1;Name=Merged.18257.1;Parent=Merged.18257;
UNKN	PhyloCSF	exon	6052511	6052606	.	+	.	Name=Merged.18257.1-E1;Parent=Merged.18257.1;
UNKN	PhyloCSF	exon	6052781	6052880	.	+	.	Name=Merged.18257.1-E2;Parent=Merged.18257.1;
UNKN	PhyloCSF	exon	6052994	6053083	.	+	.	Name=Merged.18257.1-E3;Parent=Merged.18257.1;
UNKN	PhyloCSF	exon	6053169	6053237	.	+	.	Name=Merged.18257.1-E4;Parent=Merged.18257.1;
UNKN	PhyloCSF	exon	6053406	6053438	.	+	.	Name=Merged.18257.1-E5;Parent=Merged.18257.1;
UNKN	PhyloCSF	exon	6053531	6053599	.	+	.	Name=Merged.18257.1-E6;Parent=Merged.18257.1;
UNKN	PhyloCSF	exon	6053707	6053782	.	+	.	Name=Merged.18257.1-E7;Parent=Merged.18257.1;
UNKN	PhyloCSF	exon	6053871	6054815	.	+	.	Name=Merged.18257.1-E8;Parent=Merged.18257.1;
UNKN	PhyloCSF	CDS	6053960	6055092	.	+	0	Name=Merged.18257.1;Parent=Merged.18257.1;
UNKN	PhyloCSF	gene	6052670	6054815	.	+	.	ID=Merged.18257;Name=Merged.18257;
UNKN	PhyloCSF	transcript	6052670	6054815	.	+	.	ID=Merged.18257.2;Name=Merged.18257.2;Parent=Merged.18257;
UNKN	PhyloCSF	exon	6052670	6052698	.	+	.	Name=Merged.18257.2-E1;Parent=Merged.18257.2;
UNKN	PhyloCSF	exon	6052781	6052880	.	+	.	Name=Merged.18257.2-E2;Parent=Merged.18257.2;
UNKN	PhyloCSF	exon	6052994	6053083	.	+	.	Name=Merged.18257.2-E3;Parent=Merged.18257.2;
UNKN	PhyloCSF	exon	6053169	6053237	.	+	.	Name=Merged.18257.2-E4;Parent=Merged.18257.2;
UNKN	PhyloCSF	exon	6053388	6053438	.	+	.	Name=Merged.18257.2-E5;Parent=Merged.18257.2;
UNKN	PhyloCSF	exon	6053531	6053599	.	+	.	Name=Merged.18257.2-E6;Parent=Merged.18257.2;
UNKN	PhyloCSF	exon	6053707	6053782	.	+	.	Name=Merged.18257.2-E7;Parent=Merged.18257.2;
UNKN	PhyloCSF	exon	6053871	6054815	.	+	.	Name=Merged.18257.2-E8;Parent=Merged.18257.2;
UNKN	PhyloCSF	CDS	6053960	6055043	.	+	0	Name=Merged.18257.2;Parent=Merged.18257.2;
UNKN	PhyloCSF	gene	11253491	11254430	.	+	.	ID=Merged.18345;Name=Merged.18345;
UNKN	PhyloCSF	transcript	11253491	11254430	.	+	.	ID=Merged.18345.1;Name=Merged.18345.1;Parent=Merged.18345;
UNKN	PhyloCSF	exon	11253491	11254430	.	+	.	Name=Merged.18345.1-E1;Parent=Merged.18345.1;
UNKN	PhyloCSF	CDS	11253684	11254091	.	+	0	Name=Merged.18345.1;Parent=Merged.18345.1;
UNKN	PhyloCSF	gene	537080	563810	.	-	.	ID=Merged.18378;Name=Merged.18378;
UNKN	PhyloCSF	transcript	537080	563810	.	-	.	ID=Merged.18378.1;Name=Merged.18378.1;Parent=Merged.18378;
UNKN	PhyloCSF	exon	563120	563810	.	-	.	Name=Merged.18378.1-E1;Parent=Merged.18378.1;
UNKN	PhyloCSF	exon	552435	552680	.	-	.	Name=Merged.18378.1-E2;Parent=Merged.18378.1;
UNKN	PhyloCSF	exon	538433	538539	.	-	.	Name=Merged.18378.1-E3;Parent=Merged.18378.1;
UNKN	PhyloCSF	exon	537080	537432	.	-	.	Name=Merged.18378.1-E4;Parent=Merged.18378.1;
UNKN	PhyloCSF	CDS	563120	563367	.	-	0	Name=Merged.18378.1;Parent=Merged.18378.1;
UNKN	PhyloCSF	CDS	552435	552680	.	-	1	Name=Merged.18378.1;Parent=Merged.18378.1;
UNKN	PhyloCSF	CDS	538433	538539	.	-	1	Name=Merged.18378.1;Parent=Merged.18378.1;
UNKN	PhyloCSF	CDS	537365	537432	.	-	2	Name=Merged.18378.1;Parent=Merged.18378.1;
UNKN	PhyloCSF	gene	537080	563810	.	-	.	ID=Merged.18378;Name=Merged.18378;
UNKN	PhyloCSF	transcript	537080	563810	.	-	.	ID=Merged.18378.2;Name=Merged.18378.2;Parent=Merged.18378;
UNKN	PhyloCSF	exon	563639	563810	.	-	.	Name=Merged.18378.2-E1;Parent=Merged.18378.2;
UNKN	PhyloCSF	exon	563120	563455	.	-	.	Name=Merged.18378.2-E2;Parent=Merged.18378.2;
UNKN	PhyloCSF	exon	552435	552680	.	-	.	Name=Merged.18378.2-E3;Parent=Merged.18378.2;
UNKN	PhyloCSF	exon	538433	538539	.	-	.	Name=Merged.18378.2-E4;Parent=Merged.18378.2;
UNKN	PhyloCSF	exon	537080	537432	.	-	.	Name=Merged.18378.2-E5;Parent=Merged.18378.2;
UNKN	PhyloCSF	CDS	563120	563367	.	-	0	Name=Merged.18378.2;Parent=Merged.18378.2;
UNKN	PhyloCSF	CDS	552435	552680	.	-	1	Name=Merged.18378.2;Parent=Merged.18378.2;
UNKN	PhyloCSF	CDS	538433	538539	.	-	1	Name=Merged.18378.2;Parent=Merged.18378.2;
UNKN	PhyloCSF	CDS	537365	537432	.	-	2	Name=Merged.18378.2;Parent=Merged.18378.2;
UNKN	PhyloCSF	gene	562723	563810	.	-	.	ID=Merged.18379;Name=Merged.18379;
UNKN	PhyloCSF	transcript	562723	563810	.	-	.	ID=Merged.18379.1;Name=Merged.18379.1;Parent=Merged.18379;
UNKN	PhyloCSF	exon	562723	563810	.	-	.	Name=Merged.18379.1-E1;Parent=Merged.18379.1;
UNKN	PhyloCSF	CDS	563044	563367	.	-	0	Name=Merged.18379.1;Parent=Merged.18379.1;
UNKN	PhyloCSF	gene	11806250	11811264	.	-	.	ID=Merged.18410;Name=Merged.18410;
UNKN	PhyloCSF	transcript	11806250	11811264	.	-	.	ID=Merged.18410.1;Name=Merged.18410.1;Parent=Merged.18410;
UNKN	PhyloCSF	exon	11811146	11811264	.	-	.	Name=Merged.18410.1-E1;Parent=Merged.18410.1;
UNKN	PhyloCSF	exon	11806618	11807424	.	-	.	Name=Merged.18410.1-E2;Parent=Merged.18410.1;
UNKN	PhyloCSF	exon	11806250	11806550	.	-	.	Name=Merged.18410.1-E3;Parent=Merged.18410.1;
UNKN	PhyloCSF	CDS	11806618	11807379	.	-	0	Name=Merged.18410.1;Parent=Merged.18410.1;
UNKN	PhyloCSF	CDS	11806341	11806550	.	-	0	Name=Merged.18410.1;Parent=Merged.18410.1;
UNKN	PhyloCSF	gene	12353142	12356596	.	+	.	ID=Merged.18473;Name=Merged.18473;
UNKN	PhyloCSF	transcript	12353142	12356596	.	+	.	ID=Merged.18473.1;Name=Merged.18473.1;Parent=Merged.18473;
UNKN	PhyloCSF	exon	12353142	12356596	.	+	.	Name=Merged.18473.1-E1;Parent=Merged.18473.1;
UNKN	PhyloCSF	CDS	12354736	12355143	.	+	0	Name=Merged.18473.1;Parent=Merged.18473.1;
UNKN	PhyloCSF	gene	811484	814166	.	+	.	ID=Merged.18484;Name=Merged.18484;
UNKN	PhyloCSF	transcript	811484	814166	.	+	.	ID=Merged.18484.1;Name=Merged.18484.1;Parent=Merged.18484;
UNKN	PhyloCSF	exon	811484	814166	.	+	.	Name=Merged.18484.1-E1;Parent=Merged.18484.1;
UNKN	PhyloCSF	CDS	811922	813007	.	+	0	Name=Merged.18484.1;Parent=Merged.18484.1;
UNKN	PhyloCSF	gene	812834	814166	.	+	.	ID=Merged.18484;Name=Merged.18484;
UNKN	PhyloCSF	transcript	812834	814166	.	+	.	ID=Merged.18484.3;Name=Merged.18484.3;Parent=Merged.18484;
UNKN	PhyloCSF	exon	812834	814166	.	+	.	Name=Merged.18484.3-E1;Parent=Merged.18484.3;
UNKN	PhyloCSF	CDS	813139	813753	.	+	0	Name=Merged.18484.3;Parent=Merged.18484.3;
UNKN	PhyloCSF	gene	12935475	12937541	.	-	.	ID=Merged.18509;Name=Merged.18509;
UNKN	PhyloCSF	transcript	12935475	12937541	.	-	.	ID=Merged.18509.1;Name=Merged.18509.1;Parent=Merged.18509;
UNKN	PhyloCSF	exon	12935475	12937541	.	-	.	Name=Merged.18509.1-E1;Parent=Merged.18509.1;
UNKN	PhyloCSF	CDS	12937036	12937425	.	-	0	Name=Merged.18509.1;Parent=Merged.18509.1;
2L	PhyloCSF	gene	26895942	26902412	.	-	.	ID=Merged.1857;Name=Merged.1857;
2L	PhyloCSF	transcript	26895942	26902412	.	-	.	ID=Merged.1857.1;Name=Merged.1857.1;Parent=Merged.1857;
2L	PhyloCSF	exon	26901500	26902412	.	-	.	Name=Merged.1857.1-E1;Parent=Merged.1857.1;
2L	PhyloCSF	exon	26895942	26899828	.	-	.	Name=Merged.1857.1-E2;Parent=Merged.1857.1;
2L	PhyloCSF	CDS	26901500	26901565	.	-	0	Name=Merged.1857.1;Parent=Merged.1857.1;
2L	PhyloCSF	CDS	26898353	26899828	.	-	0	Name=Merged.1857.1;Parent=Merged.1857.1;
UNKN	PhyloCSF	gene	14980213	14983358	.	-	.	ID=Merged.18580;Name=Merged.18580;
UNKN	PhyloCSF	transcript	14980213	14983358	.	-	.	ID=Merged.18580.1;Name=Merged.18580.1;Parent=Merged.18580;
UNKN	PhyloCSF	exon	14981379	14983358	.	-	.	Name=Merged.18580.1-E1;Parent=Merged.18580.1;
UNKN	PhyloCSF	exon	14981026	14981210	.	-	.	Name=Merged.18580.1-E2;Parent=Merged.18580.1;
UNKN	PhyloCSF	exon	14980759	14980839	.	-	.	Name=Merged.18580.1-E3;Parent=Merged.18580.1;
UNKN	PhyloCSF	exon	14980213	14980396	.	-	.	Name=Merged.18580.1-E4;Parent=Merged.18580.1;
UNKN	PhyloCSF	CDS	14981379	14981437	.	-	0	Name=Merged.18580.1;Parent=Merged.18580.1;
UNKN	PhyloCSF	CDS	14981026	14981210	.	-	1	Name=Merged.18580.1;Parent=Merged.18580.1;
UNKN	PhyloCSF	CDS	14980759	14980839	.	-	2	Name=Merged.18580.1;Parent=Merged.18580.1;
UNKN	PhyloCSF	CDS	14980302	14980396	.	-	2	Name=Merged.18580.1;Parent=Merged.18580.1;
UNKN	PhyloCSF	gene	15147182	15149172	.	+	.	ID=Merged.18589;Name=Merged.18589;
UNKN	PhyloCSF	transcript	15147182	15149172	.	+	.	ID=Merged.18589.1;Name=Merged.18589.1;Parent=Merged.18589;
UNKN	PhyloCSF	exon	15147182	15149172	.	+	.	Name=Merged.18589.1-E1;Parent=Merged.18589.1;
UNKN	PhyloCSF	CDS	15147778	15149070	.	+	0	Name=Merged.18589.1;Parent=Merged.18589.1;
UNKN	PhyloCSF	gene	15432686	15436603	.	+	.	ID=Merged.18603;Name=Merged.18603;
UNKN	PhyloCSF	transcript	15432686	15436603	.	+	.	ID=Merged.18603.1;Name=Merged.18603.1;Parent=Merged.18603;
UNKN	PhyloCSF	exon	15432686	15436603	.	+	.	Name=Merged.18603.1-E1;Parent=Merged.18603.1;
UNKN	PhyloCSF	CDS	15436263	15436583	.	+	0	Name=Merged.18603.1;Parent=Merged.18603.1;
UNKN	PhyloCSF	gene	15801580	15803101	.	+	.	ID=Merged.18620;Name=Merged.18620;
UNKN	PhyloCSF	transcript	15801580	15803101	.	+	.	ID=Merged.18620.1;Name=Merged.18620.1;Parent=Merged.18620;
UNKN	PhyloCSF	exon	15801580	15801665	.	+	.	Name=Merged.18620.1-E1;Parent=Merged.18620.1;
UNKN	PhyloCSF	exon	15801727	15801985	.	+	.	Name=Merged.18620.1-E2;Parent=Merged.18620.1;
UNKN	PhyloCSF	exon	15802047	15802382	.	+	.	Name=Merged.18620.1-E3;Parent=Merged.18620.1;
UNKN	PhyloCSF	exon	15802443	15803101	.	+	.	Name=Merged.18620.1-E4;Parent=Merged.18620.1;
UNKN	PhyloCSF	CDS	15801621	15801665	.	+	0	Name=Merged.18620.1;Parent=Merged.18620.1;
UNKN	PhyloCSF	CDS	15801727	15801985	.	+	0	Name=Merged.18620.1;Parent=Merged.18620.1;
UNKN	PhyloCSF	CDS	15802047	15802382	.	+	2	Name=Merged.18620.1;Parent=Merged.18620.1;
UNKN	PhyloCSF	CDS	15802443	15802864	.	+	2	Name=Merged.18620.1;Parent=Merged.18620.1;
UNKN	PhyloCSF	gene	13492508	13495199	.	-	.	ID=Merged.18656;Name=Merged.18656;
UNKN	PhyloCSF	transcript	13492508	13495199	.	-	.	ID=Merged.18656.1;Name=Merged.18656.1;Parent=Merged.18656;
UNKN	PhyloCSF	exon	13492508	13495199	.	-	.	Name=Merged.18656.1-E1;Parent=Merged.18656.1;
UNKN	PhyloCSF	CDS	13493551	13494561	.	-	0	Name=Merged.18656.1;Parent=Merged.18656.1;
UNKN	PhyloCSF	gene	18044133	18046087	.	-	.	ID=Merged.18761;Name=Merged.18761;
UNKN	PhyloCSF	transcript	18044133	18046087	.	-	.	ID=Merged.18761.1;Name=Merged.18761.1;Parent=Merged.18761;
UNKN	PhyloCSF	exon	18044133	18046087	.	-	.	Name=Merged.18761.1-E1;Parent=Merged.18761.1;
UNKN	PhyloCSF	CDS	18045253	18045747	.	-	0	Name=Merged.18761.1;Parent=Merged.18761.1;
UNKN	PhyloCSF	gene	19143500	19144352	.	-	.	ID=Merged.18804;Name=Merged.18804;
UNKN	PhyloCSF	transcript	19143500	19144352	.	-	.	ID=Merged.18804.2;Name=Merged.18804.2;Parent=Merged.18804;
UNKN	PhyloCSF	exon	19144163	19144352	.	-	.	Name=Merged.18804.2-E1;Parent=Merged.18804.2;
UNKN	PhyloCSF	exon	19143940	19144088	.	-	.	Name=Merged.18804.2-E2;Parent=Merged.18804.2;
UNKN	PhyloCSF	exon	19143500	19143866	.	-	.	Name=Merged.18804.2-E3;Parent=Merged.18804.2;
UNKN	PhyloCSF	CDS	19144163	19144165	.	-	0	Name=Merged.18804.2;Parent=Merged.18804.2;
UNKN	PhyloCSF	CDS	19143940	19144088	.	-	0	Name=Merged.18804.2;Parent=Merged.18804.2;
UNKN	PhyloCSF	CDS	19143536	19143866	.	-	1	Name=Merged.18804.2;Parent=Merged.18804.2;
UNKN	PhyloCSF	gene	20502498	20505549	.	-	.	ID=Merged.18866;Name=Merged.18866;
UNKN	PhyloCSF	transcript	20502498	20505549	.	-	.	ID=Merged.18866.1;Name=Merged.18866.1;Parent=Merged.18866;
UNKN	PhyloCSF	exon	20502498	20505549	.	-	.	Name=Merged.18866.1-E1;Parent=Merged.18866.1;
UNKN	PhyloCSF	CDS	20504933	20505487	.	-	0	Name=Merged.18866.1;Parent=Merged.18866.1;
UNKN	PhyloCSF	gene	21756120	21763487	.	-	.	ID=Merged.18915;Name=Merged.18915;
UNKN	PhyloCSF	transcript	21756120	21763487	.	-	.	ID=Merged.18915.1;Name=Merged.18915.1;Parent=Merged.18915;
UNKN	PhyloCSF	exon	21763437	21763487	.	-	.	Name=Merged.18915.1-E1;Parent=Merged.18915.1;
UNKN	PhyloCSF	exon	21762378	21762532	.	-	.	Name=Merged.18915.1-E2;Parent=Merged.18915.1;
UNKN	PhyloCSF	exon	21760388	21760670	.	-	.	Name=Merged.18915.1-E3;Parent=Merged.18915.1;
UNKN	PhyloCSF	exon	21759827	21760305	.	-	.	Name=Merged.18915.1-E4;Parent=Merged.18915.1;
UNKN	PhyloCSF	exon	21759607	21759760	.	-	.	Name=Merged.18915.1-E5;Parent=Merged.18915.1;
UNKN	PhyloCSF	exon	21756552	21759497	.	-	.	Name=Merged.18915.1-E6;Parent=Merged.18915.1;
UNKN	PhyloCSF	exon	21756288	21756464	.	-	.	Name=Merged.18915.1-E7;Parent=Merged.18915.1;
UNKN	PhyloCSF	exon	21756120	21756180	.	-	.	Name=Merged.18915.1-E8;Parent=Merged.18915.1;
UNKN	PhyloCSF	CDS	21760388	21760500	.	-	0	Name=Merged.18915.1;Parent=Merged.18915.1;
UNKN	PhyloCSF	CDS	21759827	21760305	.	-	1	Name=Merged.18915.1;Parent=Merged.18915.1;
UNKN	PhyloCSF	CDS	21759607	21759760	.	-	2	Name=Merged.18915.1;Parent=Merged.18915.1;
UNKN	PhyloCSF	CDS	21756552	21759497	.	-	1	Name=Merged.18915.1;Parent=Merged.18915.1;
UNKN	PhyloCSF	CDS	21756288	21756464	.	-	1	Name=Merged.18915.1;Parent=Merged.18915.1;
UNKN	PhyloCSF	CDS	21756159	21756180	.	-	1	Name=Merged.18915.1;Parent=Merged.18915.1;
UNKN	PhyloCSF	gene	21756120	21763435	.	-	.	ID=Merged.18915;Name=Merged.18915;
UNKN	PhyloCSF	transcript	21756120	21763435	.	-	.	ID=Merged.18915.2;Name=Merged.18915.2;Parent=Merged.18915;
UNKN	PhyloCSF	exon	21762378	21763435	.	-	.	Name=Merged.18915.2-E1;Parent=Merged.18915.2;
UNKN	PhyloCSF	exon	21760388	21760670	.	-	.	Name=Merged.18915.2-E2;Parent=Merged.18915.2;
UNKN	PhyloCSF	exon	21759827	21760305	.	-	.	Name=Merged.18915.2-E3;Parent=Merged.18915.2;
UNKN	PhyloCSF	exon	21759607	21759760	.	-	.	Name=Merged.18915.2-E4;Parent=Merged.18915.2;
UNKN	PhyloCSF	exon	21756552	21759497	.	-	.	Name=Merged.18915.2-E5;Parent=Merged.18915.2;
UNKN	PhyloCSF	exon	21756288	21756464	.	-	.	Name=Merged.18915.2-E6;Parent=Merged.18915.2;
UNKN	PhyloCSF	exon	21756120	21756180	.	-	.	Name=Merged.18915.2-E7;Parent=Merged.18915.2;
UNKN	PhyloCSF	CDS	21760388	21760500	.	-	0	Name=Merged.18915.2;Parent=Merged.18915.2;
UNKN	PhyloCSF	CDS	21759827	21760305	.	-	1	Name=Merged.18915.2;Parent=Merged.18915.2;
UNKN	PhyloCSF	CDS	21759607	21759760	.	-	2	Name=Merged.18915.2;Parent=Merged.18915.2;
UNKN	PhyloCSF	CDS	21756552	21759497	.	-	1	Name=Merged.18915.2;Parent=Merged.18915.2;
UNKN	PhyloCSF	CDS	21756288	21756464	.	-	1	Name=Merged.18915.2;Parent=Merged.18915.2;
UNKN	PhyloCSF	CDS	21756159	21756180	.	-	1	Name=Merged.18915.2;Parent=Merged.18915.2;
UNKN	PhyloCSF	gene	22726087	22730872	.	-	.	ID=Merged.18992;Name=Merged.18992;
UNKN	PhyloCSF	transcript	22726087	22730872	.	-	.	ID=Merged.18992.1;Name=Merged.18992.1;Parent=Merged.18992;
UNKN	PhyloCSF	exon	22726087	22730872	.	-	.	Name=Merged.18992.1-E1;Parent=Merged.18992.1;
UNKN	PhyloCSF	CDS	22729488	22729994	.	-	0	Name=Merged.18992.1;Parent=Merged.18992.1;
UNKN	PhyloCSF	gene	23105859	23109209	.	+	.	ID=Merged.19016;Name=Merged.19016;
UNKN	PhyloCSF	transcript	23105859	23109209	.	+	.	ID=Merged.19016.1;Name=Merged.19016.1;Parent=Merged.19016;
UNKN	PhyloCSF	exon	23105859	23109209	.	+	.	Name=Merged.19016.1-E1;Parent=Merged.19016.1;
UNKN	PhyloCSF	CDS	23105955	23107031	.	+	0	Name=Merged.19016.1;Parent=Merged.19016.1;
UNKN	PhyloCSF	gene	7756395	7780189	.	-	.	ID=Merged.19035;Name=Merged.19035;
UNKN	PhyloCSF	transcript	7756395	7780189	.	-	.	ID=Merged.19035.2;Name=Merged.19035.2;Parent=Merged.19035;
UNKN	PhyloCSF	exon	7780028	7780189	.	-	.	Name=Merged.19035.2-E1;Parent=Merged.19035.2;
UNKN	PhyloCSF	exon	7756395	7757695	.	-	.	Name=Merged.19035.2-E2;Parent=Merged.19035.2;
UNKN	PhyloCSF	CDS	7756706	7757677	.	-	0	Name=Merged.19035.2;Parent=Merged.19035.2;
UNKN	PhyloCSF	gene	7891922	7921131	.	-	.	ID=Merged.19057;Name=Merged.19057;
UNKN	PhyloCSF	transcript	7891922	7921131	.	-	.	ID=Merged.19057.1;Name=Merged.19057.1;Parent=Merged.19057;
UNKN	PhyloCSF	exon	7921010	7921131	.	-	.	Name=Merged.19057.1-E1;Parent=Merged.19057.1;
UNKN	PhyloCSF	exon	7894300	7894437	.	-	.	Name=Merged.19057.1-E2;Parent=Merged.19057.1;
UNKN	PhyloCSF	exon	7891922	7894214	.	-	.	Name=Merged.19057.1-E3;Parent=Merged.19057.1;
UNKN	PhyloCSF	CDS	7921010	7921115	.	-	0	Name=Merged.19057.1;Parent=Merged.19057.1;
UNKN	PhyloCSF	CDS	7894300	7894437	.	-	2	Name=Merged.19057.1;Parent=Merged.19057.1;
UNKN	PhyloCSF	CDS	7894105	7894214	.	-	2	Name=Merged.19057.1;Parent=Merged.19057.1;
UNKN	PhyloCSF	gene	23741419	23743433	.	+	.	ID=Merged.19089;Name=Merged.19089;
UNKN	PhyloCSF	transcript	23741419	23743433	.	+	.	ID=Merged.19089.1;Name=Merged.19089.1;Parent=Merged.19089;
UNKN	PhyloCSF	exon	23741419	23741683	.	+	.	Name=Merged.19089.1-E1;Parent=Merged.19089.1;
UNKN	PhyloCSF	exon	23741762	23741845	.	+	.	Name=Merged.19089.1-E2;Parent=Merged.19089.1;
UNKN	PhyloCSF	exon	23742054	23743220	.	+	.	Name=Merged.19089.1-E3;Parent=Merged.19089.1;
UNKN	PhyloCSF	exon	23743283	23743433	.	+	.	Name=Merged.19089.1-E4;Parent=Merged.19089.1;
UNKN	PhyloCSF	CDS	23741605	23741683	.	+	0	Name=Merged.19089.1;Parent=Merged.19089.1;
UNKN	PhyloCSF	CDS	23741762	23741845	.	+	2	Name=Merged.19089.1;Parent=Merged.19089.1;
UNKN	PhyloCSF	CDS	23742054	23743220	.	+	2	Name=Merged.19089.1;Parent=Merged.19089.1;
UNKN	PhyloCSF	CDS	23743283	23743329	.	+	2	Name=Merged.19089.1;Parent=Merged.19089.1;
UNKN	PhyloCSF	gene	26766327	26768195	.	-	.	ID=Merged.19238;Name=Merged.19238;
UNKN	PhyloCSF	transcript	26766327	26768195	.	-	.	ID=Merged.19238.1;Name=Merged.19238.1;Parent=Merged.19238;
UNKN	PhyloCSF	exon	26766327	26768195	.	-	.	Name=Merged.19238.1-E1;Parent=Merged.19238.1;
UNKN	PhyloCSF	CDS	26767229	26768053	.	-	0	Name=Merged.19238.1;Parent=Merged.19238.1;
UNKN	PhyloCSF	gene	8405505	8407966	.	+	.	ID=Merged.19257;Name=Merged.19257;
UNKN	PhyloCSF	transcript	8405505	8407966	.	+	.	ID=Merged.19257.1;Name=Merged.19257.1;Parent=Merged.19257;
UNKN	PhyloCSF	exon	8405505	8406438	.	+	.	Name=Merged.19257.1-E1;Parent=Merged.19257.1;
UNKN	PhyloCSF	exon	8407359	8407966	.	+	.	Name=Merged.19257.1-E2;Parent=Merged.19257.1;
UNKN	PhyloCSF	CDS	8406391	8406438	.	+	0	Name=Merged.19257.1;Parent=Merged.19257.1;
UNKN	PhyloCSF	CDS	8407359	8407856	.	+	0	Name=Merged.19257.1;Parent=Merged.19257.1;
UNKN	PhyloCSF	gene	8405849	8407966	.	+	.	ID=Merged.19257;Name=Merged.19257;
UNKN	PhyloCSF	transcript	8405849	8407966	.	+	.	ID=Merged.19257.2;Name=Merged.19257.2;Parent=Merged.19257;
UNKN	PhyloCSF	exon	8405849	8405946	.	+	.	Name=Merged.19257.2-E1;Parent=Merged.19257.2;
UNKN	PhyloCSF	exon	8406009	8406246	.	+	.	Name=Merged.19257.2-E2;Parent=Merged.19257.2;
UNKN	PhyloCSF	exon	8406347	8406438	.	+	.	Name=Merged.19257.2-E3;Parent=Merged.19257.2;
UNKN	PhyloCSF	exon	8407359	8407966	.	+	.	Name=Merged.19257.2-E4;Parent=Merged.19257.2;
UNKN	PhyloCSF	CDS	8406189	8406246	.	+	0	Name=Merged.19257.2;Parent=Merged.19257.2;
UNKN	PhyloCSF	CDS	8406347	8406438	.	+	2	Name=Merged.19257.2;Parent=Merged.19257.2;
UNKN	PhyloCSF	CDS	8407359	8407856	.	+	0	Name=Merged.19257.2;Parent=Merged.19257.2;
UNKN	PhyloCSF	gene	8405849	8407966	.	+	.	ID=Merged.19257;Name=Merged.19257;
UNKN	PhyloCSF	transcript	8405849	8407966	.	+	.	ID=Merged.19257.3;Name=Merged.19257.3;Parent=Merged.19257;
UNKN	PhyloCSF	exon	8405849	8405946	.	+	.	Name=Merged.19257.3-E1;Parent=Merged.19257.3;
UNKN	PhyloCSF	exon	8406009	8406251	.	+	.	Name=Merged.19257.3-E2;Parent=Merged.19257.3;
UNKN	PhyloCSF	exon	8406347	8406438	.	+	.	Name=Merged.19257.3-E3;Parent=Merged.19257.3;
UNKN	PhyloCSF	exon	8407359	8407966	.	+	.	Name=Merged.19257.3-E4;Parent=Merged.19257.3;
UNKN	PhyloCSF	CDS	8406391	8406438	.	+	0	Name=Merged.19257.3;Parent=Merged.19257.3;
UNKN	PhyloCSF	CDS	8407359	8407856	.	+	0	Name=Merged.19257.3;Parent=Merged.19257.3;
UNKN	PhyloCSF	gene	24388846	24389953	.	-	.	ID=Merged.19329;Name=Merged.19329;
UNKN	PhyloCSF	transcript	24388846	24389953	.	-	.	ID=Merged.19329.1;Name=Merged.19329.1;Parent=Merged.19329;
UNKN	PhyloCSF	exon	24388846	24389953	.	-	.	Name=Merged.19329.1-E1;Parent=Merged.19329.1;
UNKN	PhyloCSF	CDS	24389085	24389477	.	-	0	Name=Merged.19329.1;Parent=Merged.19329.1;
UNKN	PhyloCSF	gene	26110624	26112082	.	-	.	ID=Merged.19377;Name=Merged.19377;
UNKN	PhyloCSF	transcript	26110624	26112082	.	-	.	ID=Merged.19377.1;Name=Merged.19377.1;Parent=Merged.19377;
UNKN	PhyloCSF	exon	26110624	26112082	.	-	.	Name=Merged.19377.1-E1;Parent=Merged.19377.1;
UNKN	PhyloCSF	CDS	26111122	26111529	.	-	0	Name=Merged.19377.1;Parent=Merged.19377.1;
UNKN	PhyloCSF	gene	26178750	26180826	.	+	.	ID=Merged.19379;Name=Merged.19379;
UNKN	PhyloCSF	transcript	26178750	26180826	.	+	.	ID=Merged.19379.1;Name=Merged.19379.1;Parent=Merged.19379;
UNKN	PhyloCSF	exon	26178750	26180826	.	+	.	Name=Merged.19379.1-E1;Parent=Merged.19379.1;
UNKN	PhyloCSF	CDS	26178878	26179933	.	+	0	Name=Merged.19379.1;Parent=Merged.19379.1;
UNKN	PhyloCSF	gene	17072884	17075399	.	+	.	ID=Merged.19385;Name=Merged.19385;
UNKN	PhyloCSF	transcript	17072884	17075399	.	+	.	ID=Merged.19385.1;Name=Merged.19385.1;Parent=Merged.19385;
UNKN	PhyloCSF	exon	17072884	17073358	.	+	.	Name=Merged.19385.1-E1;Parent=Merged.19385.1;
UNKN	PhyloCSF	exon	17073845	17073992	.	+	.	Name=Merged.19385.1-E2;Parent=Merged.19385.1;
UNKN	PhyloCSF	exon	17074121	17075399	.	+	.	Name=Merged.19385.1-E3;Parent=Merged.19385.1;
UNKN	PhyloCSF	CDS	17073323	17073358	.	+	0	Name=Merged.19385.1;Parent=Merged.19385.1;
UNKN	PhyloCSF	CDS	17073845	17073992	.	+	0	Name=Merged.19385.1;Parent=Merged.19385.1;
UNKN	PhyloCSF	CDS	17074121	17075262	.	+	2	Name=Merged.19385.1;Parent=Merged.19385.1;
UNKN	PhyloCSF	gene	17072902	17075399	.	+	.	ID=Merged.19385;Name=Merged.19385;
UNKN	PhyloCSF	transcript	17072902	17075399	.	+	.	ID=Merged.19385.2;Name=Merged.19385.2;Parent=Merged.19385;
UNKN	PhyloCSF	exon	17072902	17072934	.	+	.	Name=Merged.19385.2-E1;Parent=Merged.19385.2;
UNKN	PhyloCSF	exon	17073013	17073358	.	+	.	Name=Merged.19385.2-E2;Parent=Merged.19385.2;
UNKN	PhyloCSF	exon	17073845	17073992	.	+	.	Name=Merged.19385.2-E3;Parent=Merged.19385.2;
UNKN	PhyloCSF	exon	17074121	17075399	.	+	.	Name=Merged.19385.2-E4;Parent=Merged.19385.2;
UNKN	PhyloCSF	CDS	17073323	17073358	.	+	0	Name=Merged.19385.2;Parent=Merged.19385.2;
UNKN	PhyloCSF	CDS	17073845	17073992	.	+	0	Name=Merged.19385.2;Parent=Merged.19385.2;
UNKN	PhyloCSF	CDS	17074121	17075262	.	+	2	Name=Merged.19385.2;Parent=Merged.19385.2;
UNKN	PhyloCSF	gene	17073500	17075399	.	+	.	ID=Merged.19385;Name=Merged.19385;
UNKN	PhyloCSF	transcript	17073500	17075399	.	+	.	ID=Merged.19385.3;Name=Merged.19385.3;Parent=Merged.19385;
UNKN	PhyloCSF	exon	17073500	17073992	.	+	.	Name=Merged.19385.3-E1;Parent=Merged.19385.3;
UNKN	PhyloCSF	exon	17074121	17075399	.	+	.	Name=Merged.19385.3-E2;Parent=Merged.19385.3;
UNKN	PhyloCSF	CDS	17074279	17075755	.	+	0	Name=Merged.19385.3;Parent=Merged.19385.3;
UNKN	PhyloCSF	gene	29076929	29079073	.	-	.	ID=Merged.19523;Name=Merged.19523;
UNKN	PhyloCSF	transcript	29076929	29079073	.	-	.	ID=Merged.19523.1;Name=Merged.19523.1;Parent=Merged.19523;
UNKN	PhyloCSF	exon	29076929	29079073	.	-	.	Name=Merged.19523.1-E1;Parent=Merged.19523.1;
UNKN	PhyloCSF	CDS	29078444	29078911	.	-	0	Name=Merged.19523.1;Parent=Merged.19523.1;
UNKN	PhyloCSF	gene	30304841	30305604	.	-	.	ID=Merged.19609;Name=Merged.19609;
UNKN	PhyloCSF	transcript	30304841	30305604	.	-	.	ID=Merged.19609.1;Name=Merged.19609.1;Parent=Merged.19609;
UNKN	PhyloCSF	exon	30304841	30305604	.	-	.	Name=Merged.19609.1-E1;Parent=Merged.19609.1;
UNKN	PhyloCSF	CDS	30305168	30305476	.	-	0	Name=Merged.19609.1;Parent=Merged.19609.1;
2L	PhyloCSF	gene	28452653	28454181	.	-	.	ID=Merged.1961;Name=Merged.1961;
2L	PhyloCSF	transcript	28452653	28454181	.	-	.	ID=Merged.1961.1;Name=Merged.1961.1;Parent=Merged.1961;
2L	PhyloCSF	exon	28453452	28454181	.	-	.	Name=Merged.1961.1-E1;Parent=Merged.1961.1;
2L	PhyloCSF	exon	28453253	28453349	.	-	.	Name=Merged.1961.1-E2;Parent=Merged.1961.1;
2L	PhyloCSF	exon	28453022	28453154	.	-	.	Name=Merged.1961.1-E3;Parent=Merged.1961.1;
2L	PhyloCSF	exon	28452653	28452883	.	-	.	Name=Merged.1961.1-E4;Parent=Merged.1961.1;
2L	PhyloCSF	CDS	28453452	28453527	.	-	0	Name=Merged.1961.1;Parent=Merged.1961.1;
2L	PhyloCSF	CDS	28453253	28453349	.	-	2	Name=Merged.1961.1;Parent=Merged.1961.1;
2L	PhyloCSF	CDS	28453022	28453154	.	-	1	Name=Merged.1961.1;Parent=Merged.1961.1;
2L	PhyloCSF	CDS	28452803	28452883	.	-	0	Name=Merged.1961.1;Parent=Merged.1961.1;
UNKN	PhyloCSF	gene	31496867	31497537	.	+	.	ID=Merged.19696;Name=Merged.19696;
UNKN	PhyloCSF	transcript	31496867	31497537	.	+	.	ID=Merged.19696.1;Name=Merged.19696.1;Parent=Merged.19696;
UNKN	PhyloCSF	exon	31496867	31497537	.	+	.	Name=Merged.19696.1-E1;Parent=Merged.19696.1;
UNKN	PhyloCSF	CDS	31497070	31497504	.	+	0	Name=Merged.19696.1;Parent=Merged.19696.1;
UNKN	PhyloCSF	gene	32277538	32279153	.	+	.	ID=Merged.19742;Name=Merged.19742;
UNKN	PhyloCSF	transcript	32277538	32279153	.	+	.	ID=Merged.19742.1;Name=Merged.19742.1;Parent=Merged.19742;
UNKN	PhyloCSF	exon	32277538	32279153	.	+	.	Name=Merged.19742.1-E1;Parent=Merged.19742.1;
UNKN	PhyloCSF	CDS	32278239	32278637	.	+	0	Name=Merged.19742.1;Parent=Merged.19742.1;
3R	PhyloCSF	gene	36872393	36872954	.	-	.	ID=Merged.20065;Name=Merged.20065;
3R	PhyloCSF	transcript	36872393	36872954	.	-	.	ID=Merged.20065.1;Name=Merged.20065.1;Parent=Merged.20065;
3R	PhyloCSF	exon	36872393	36872954	.	-	.	Name=Merged.20065.1-E1;Parent=Merged.20065.1;
3R	PhyloCSF	CDS	36872476	36872922	.	-	0	Name=Merged.20065.1;Parent=Merged.20065.1;
3R	PhyloCSF	gene	36871678	36873181	.	-	.	ID=Merged.20066;Name=Merged.20066;
3R	PhyloCSF	transcript	36871678	36873181	.	-	.	ID=Merged.20066.1;Name=Merged.20066.1;Parent=Merged.20066;
3R	PhyloCSF	exon	36872476	36873181	.	-	.	Name=Merged.20066.1-E1;Parent=Merged.20066.1;
3R	PhyloCSF	exon	36871678	36872153	.	-	.	Name=Merged.20066.1-E2;Parent=Merged.20066.1;
3R	PhyloCSF	CDS	36872476	36873108	.	-	0	Name=Merged.20066.1;Parent=Merged.20066.1;
3R	PhyloCSF	gene	44639309	44641087	.	-	.	ID=Merged.20077;Name=Merged.20077;
3R	PhyloCSF	transcript	44639309	44641087	.	-	.	ID=Merged.20077.1;Name=Merged.20077.1;Parent=Merged.20077;
3R	PhyloCSF	exon	44639309	44641087	.	-	.	Name=Merged.20077.1-E1;Parent=Merged.20077.1;
3R	PhyloCSF	CDS	44639502	44640047	.	-	0	Name=Merged.20077.1;Parent=Merged.20077.1;
3R	PhyloCSF	gene	44639357	44643205	.	-	.	ID=Merged.20078;Name=Merged.20078;
3R	PhyloCSF	transcript	44639357	44643205	.	-	.	ID=Merged.20078.1;Name=Merged.20078.1;Parent=Merged.20078;
3R	PhyloCSF	exon	44643083	44643205	.	-	.	Name=Merged.20078.1-E1;Parent=Merged.20078.1;
3R	PhyloCSF	exon	44642526	44642631	.	-	.	Name=Merged.20078.1-E2;Parent=Merged.20078.1;
3R	PhyloCSF	exon	44640107	44640272	.	-	.	Name=Merged.20078.1-E3;Parent=Merged.20078.1;
3R	PhyloCSF	exon	44639357	44640021	.	-	.	Name=Merged.20078.1-E4;Parent=Merged.20078.1;
3R	PhyloCSF	CDS	44643083	44643112	.	-	0	Name=Merged.20078.1;Parent=Merged.20078.1;
3R	PhyloCSF	CDS	44642526	44642631	.	-	0	Name=Merged.20078.1;Parent=Merged.20078.1;
3R	PhyloCSF	CDS	44640107	44640272	.	-	2	Name=Merged.20078.1;Parent=Merged.20078.1;
3R	PhyloCSF	CDS	44639502	44640021	.	-	1	Name=Merged.20078.1;Parent=Merged.20078.1;
UNKN	PhyloCSF	gene	37468352	37469206	.	-	.	ID=Merged.20102;Name=Merged.20102;
UNKN	PhyloCSF	transcript	37468352	37469206	.	-	.	ID=Merged.20102.1;Name=Merged.20102.1;Parent=Merged.20102;
UNKN	PhyloCSF	exon	37469154	37469206	.	-	.	Name=Merged.20102.1-E1;Parent=Merged.20102.1;
UNKN	PhyloCSF	exon	37468921	37469069	.	-	.	Name=Merged.20102.1-E2;Parent=Merged.20102.1;
UNKN	PhyloCSF	exon	37468352	37468828	.	-	.	Name=Merged.20102.1-E3;Parent=Merged.20102.1;
UNKN	PhyloCSF	CDS	37469154	37469156	.	-	0	Name=Merged.20102.1;Parent=Merged.20102.1;
UNKN	PhyloCSF	CDS	37468921	37469069	.	-	0	Name=Merged.20102.1;Parent=Merged.20102.1;
UNKN	PhyloCSF	CDS	37468591	37468828	.	-	1	Name=Merged.20102.1;Parent=Merged.20102.1;
UNKN	PhyloCSF	gene	37657783	37658977	.	+	.	ID=Merged.20116;Name=Merged.20116;
UNKN	PhyloCSF	transcript	37657783	37658977	.	+	.	ID=Merged.20116.1;Name=Merged.20116.1;Parent=Merged.20116;
UNKN	PhyloCSF	exon	37657783	37658977	.	+	.	Name=Merged.20116.1-E1;Parent=Merged.20116.1;
UNKN	PhyloCSF	CDS	37658521	37658916	.	+	0	Name=Merged.20116.1;Parent=Merged.20116.1;
2L	PhyloCSF	gene	28667700	28670132	.	-	.	ID=Merged.2020;Name=Merged.2020;
2L	PhyloCSF	transcript	28667700	28670132	.	-	.	ID=Merged.2020.1;Name=Merged.2020.1;Parent=Merged.2020;
2L	PhyloCSF	exon	28670090	28670132	.	-	.	Name=Merged.2020.1-E1;Parent=Merged.2020.1;
2L	PhyloCSF	exon	28667700	28668794	.	-	.	Name=Merged.2020.1-E2;Parent=Merged.2020.1;
2L	PhyloCSF	CDS	28670090	28670092	.	-	0	Name=Merged.2020.1;Parent=Merged.2020.1;
2L	PhyloCSF	CDS	28667721	28668794	.	-	0	Name=Merged.2020.1;Parent=Merged.2020.1;
2L	PhyloCSF	gene	28667700	28670646	.	-	.	ID=Merged.2020;Name=Merged.2020;
2L	PhyloCSF	transcript	28667700	28670646	.	-	.	ID=Merged.2020.2;Name=Merged.2020.2;Parent=Merged.2020;
2L	PhyloCSF	exon	28670345	28670646	.	-	.	Name=Merged.2020.2-E1;Parent=Merged.2020.2;
2L	PhyloCSF	exon	28667700	28668794	.	-	.	Name=Merged.2020.2-E2;Parent=Merged.2020.2;
2L	PhyloCSF	CDS	28670345	28670347	.	-	0	Name=Merged.2020.2;Parent=Merged.2020.2;
2L	PhyloCSF	CDS	28667721	28668794	.	-	0	Name=Merged.2020.2;Parent=Merged.2020.2;
2L	PhyloCSF	gene	28681545	28682791	.	+	.	ID=Merged.2021;Name=Merged.2021;
2L	PhyloCSF	transcript	28681545	28682791	.	+	.	ID=Merged.2021.1;Name=Merged.2021.1;Parent=Merged.2021;
2L	PhyloCSF	exon	28681545	28681785	.	+	.	Name=Merged.2021.1-E1;Parent=Merged.2021.1;
2L	PhyloCSF	exon	28681859	28682791	.	+	.	Name=Merged.2021.1-E2;Parent=Merged.2021.1;
2L	PhyloCSF	CDS	28681783	28681785	.	+	0	Name=Merged.2021.1;Parent=Merged.2021.1;
2L	PhyloCSF	CDS	28681859	28682650	.	+	0	Name=Merged.2021.1;Parent=Merged.2021.1;
X	PhyloCSF	gene	3355862	3361244	.	-	.	ID=Merged.20484;Name=Merged.20484;
X	PhyloCSF	transcript	3355862	3361244	.	-	.	ID=Merged.20484.1;Name=Merged.20484.1;Parent=Merged.20484;
X	PhyloCSF	exon	3355862	3361244	.	-	.	Name=Merged.20484.1-E1;Parent=Merged.20484.1;
X	PhyloCSF	CDS	3358963	3359433	.	-	0	Name=Merged.20484.1;Parent=Merged.20484.1;
X	PhyloCSF	gene	3391666	3395475	.	+	.	ID=Merged.20613;Name=Merged.20613;
X	PhyloCSF	transcript	3391666	3395475	.	+	.	ID=Merged.20613.1;Name=Merged.20613.1;Parent=Merged.20613;
X	PhyloCSF	exon	3391666	3395475	.	+	.	Name=Merged.20613.1-E1;Parent=Merged.20613.1;
X	PhyloCSF	CDS	3391984	3392886	.	+	0	Name=Merged.20613.1;Parent=Merged.20613.1;
X	PhyloCSF	gene	8678926	8681438	.	+	.	ID=Merged.20672;Name=Merged.20672;
X	PhyloCSF	transcript	8678926	8681438	.	+	.	ID=Merged.20672.1;Name=Merged.20672.1;Parent=Merged.20672;
X	PhyloCSF	exon	8678926	8681438	.	+	.	Name=Merged.20672.1-E1;Parent=Merged.20672.1;
X	PhyloCSF	CDS	8681044	8681379	.	+	0	Name=Merged.20672.1;Parent=Merged.20672.1;
X	PhyloCSF	gene	3285972	3303233	.	-	.	ID=Merged.20693;Name=Merged.20693;
X	PhyloCSF	transcript	3285972	3303233	.	-	.	ID=Merged.20693.1;Name=Merged.20693.1;Parent=Merged.20693;
X	PhyloCSF	exon	3301341	3303233	.	-	.	Name=Merged.20693.1-E1;Parent=Merged.20693.1;
X	PhyloCSF	exon	3285972	3290544	.	-	.	Name=Merged.20693.1-E2;Parent=Merged.20693.1;
X	PhyloCSF	CDS	3301341	3302171	.	-	0	Name=Merged.20693.1;Parent=Merged.20693.1;
X	PhyloCSF	CDS	3290272	3290544	.	-	0	Name=Merged.20693.1;Parent=Merged.20693.1;
X	PhyloCSF	gene	3289714	3295700	.	-	.	ID=Merged.20695;Name=Merged.20695;
X	PhyloCSF	transcript	3289714	3295700	.	-	.	ID=Merged.20695.1;Name=Merged.20695.1;Parent=Merged.20695;
X	PhyloCSF	exon	3289714	3295700	.	-	.	Name=Merged.20695.1-E1;Parent=Merged.20695.1;
X	PhyloCSF	CDS	3291043	3291375	.	-	0	Name=Merged.20695.1;Parent=Merged.20695.1;
X	PhyloCSF	gene	3321410	3322736	.	-	.	ID=Merged.20700;Name=Merged.20700;
X	PhyloCSF	transcript	3321410	3322736	.	-	.	ID=Merged.20700.1;Name=Merged.20700.1;Parent=Merged.20700;
X	PhyloCSF	exon	3321410	3322736	.	-	.	Name=Merged.20700.1-E1;Parent=Merged.20700.1;
X	PhyloCSF	CDS	3321894	3322394	.	-	0	Name=Merged.20700.1;Parent=Merged.20700.1;
X	PhyloCSF	gene	3343155	3343930	.	+	.	ID=Merged.20704;Name=Merged.20704;
X	PhyloCSF	transcript	3343155	3343930	.	+	.	ID=Merged.20704.1;Name=Merged.20704.1;Parent=Merged.20704;
X	PhyloCSF	exon	3343155	3343930	.	+	.	Name=Merged.20704.1-E1;Parent=Merged.20704.1;
X	PhyloCSF	CDS	3343322	3343849	.	+	0	Name=Merged.20704.1;Parent=Merged.20704.1;
X	PhyloCSF	gene	9539480	9540402	.	+	.	ID=Merged.20770;Name=Merged.20770;
X	PhyloCSF	transcript	9539480	9540402	.	+	.	ID=Merged.20770.1;Name=Merged.20770.1;Parent=Merged.20770;
X	PhyloCSF	exon	9539480	9540402	.	+	.	Name=Merged.20770.1-E1;Parent=Merged.20770.1;
X	PhyloCSF	CDS	9539668	9540048	.	+	0	Name=Merged.20770.1;Parent=Merged.20770.1;
X	PhyloCSF	gene	11633279	11648384	.	+	.	ID=Merged.20851;Name=Merged.20851;
X	PhyloCSF	transcript	11633279	11648384	.	+	.	ID=Merged.20851.1;Name=Merged.20851.1;Parent=Merged.20851;
X	PhyloCSF	exon	11633279	11648384	.	+	.	Name=Merged.20851.1-E1;Parent=Merged.20851.1;
X	PhyloCSF	CDS	11646876	11647289	.	+	0	Name=Merged.20851.1;Parent=Merged.20851.1;
2L	PhyloCSF	gene	5631376	5632904	.	-	.	ID=Merged.210;Name=Merged.210;
2L	PhyloCSF	transcript	5631376	5632904	.	-	.	ID=Merged.210.1;Name=Merged.210.1;Parent=Merged.210;
2L	PhyloCSF	exon	5632436	5632904	.	-	.	Name=Merged.210.1-E1;Parent=Merged.210.1;
2L	PhyloCSF	exon	5632208	5632342	.	-	.	Name=Merged.210.1-E2;Parent=Merged.210.1;
2L	PhyloCSF	exon	5632079	5632142	.	-	.	Name=Merged.210.1-E3;Parent=Merged.210.1;
2L	PhyloCSF	exon	5631862	5632011	.	-	.	Name=Merged.210.1-E4;Parent=Merged.210.1;
2L	PhyloCSF	exon	5631730	5631791	.	-	.	Name=Merged.210.1-E5;Parent=Merged.210.1;
2L	PhyloCSF	exon	5631376	5631636	.	-	.	Name=Merged.210.1-E6;Parent=Merged.210.1;
2L	PhyloCSF	CDS	5632436	5632596	.	-	0	Name=Merged.210.1;Parent=Merged.210.1;
2L	PhyloCSF	CDS	5632208	5632342	.	-	1	Name=Merged.210.1;Parent=Merged.210.1;
2L	PhyloCSF	CDS	5632079	5632142	.	-	1	Name=Merged.210.1;Parent=Merged.210.1;
2L	PhyloCSF	CDS	5631862	5632011	.	-	0	Name=Merged.210.1;Parent=Merged.210.1;
2L	PhyloCSF	CDS	5631730	5631791	.	-	0	Name=Merged.210.1;Parent=Merged.210.1;
2L	PhyloCSF	CDS	5631564	5631636	.	-	1	Name=Merged.210.1;Parent=Merged.210.1;
X	PhyloCSF	gene	14527720	14528435	.	+	.	ID=Merged.21044;Name=Merged.21044;
X	PhyloCSF	transcript	14527720	14528435	.	+	.	ID=Merged.21044.1;Name=Merged.21044.1;Parent=Merged.21044;
X	PhyloCSF	exon	14527720	14528435	.	+	.	Name=Merged.21044.1-E1;Parent=Merged.21044.1;
X	PhyloCSF	CDS	14527888	14528394	.	+	0	Name=Merged.21044.1;Parent=Merged.21044.1;
X	PhyloCSF	gene	7526589	7527171	.	-	.	ID=Merged.21073;Name=Merged.21073;
X	PhyloCSF	transcript	7526589	7527171	.	-	.	ID=Merged.21073.1;Name=Merged.21073.1;Parent=Merged.21073;
X	PhyloCSF	exon	7526589	7527171	.	-	.	Name=Merged.21073.1-E1;Parent=Merged.21073.1;
X	PhyloCSF	CDS	7526639	7527163	.	-	0	Name=Merged.21073.1;Parent=Merged.21073.1;
X	PhyloCSF	gene	7530598	7531681	.	+	.	ID=Merged.21074;Name=Merged.21074;
X	PhyloCSF	transcript	7530598	7531681	.	+	.	ID=Merged.21074.1;Name=Merged.21074.1;Parent=Merged.21074;
X	PhyloCSF	exon	7530598	7531681	.	+	.	Name=Merged.21074.1-E1;Parent=Merged.21074.1;
X	PhyloCSF	CDS	7530794	7531423	.	+	0	Name=Merged.21074.1;Parent=Merged.21074.1;
X	PhyloCSF	gene	7568464	7580135	.	+	.	ID=Merged.21080;Name=Merged.21080;
X	PhyloCSF	transcript	7568464	7580135	.	+	.	ID=Merged.21080.1;Name=Merged.21080.1;Parent=Merged.21080;
X	PhyloCSF	exon	7568464	7568800	.	+	.	Name=Merged.21080.1-E1;Parent=Merged.21080.1;
X	PhyloCSF	exon	7575902	7576931	.	+	.	Name=Merged.21080.1-E2;Parent=Merged.21080.1;
X	PhyloCSF	exon	7577957	7578209	.	+	.	Name=Merged.21080.1-E3;Parent=Merged.21080.1;
X	PhyloCSF	exon	7578281	7580135	.	+	.	Name=Merged.21080.1-E4;Parent=Merged.21080.1;
X	PhyloCSF	CDS	7576170	7576931	.	+	0	Name=Merged.21080.1;Parent=Merged.21080.1;
X	PhyloCSF	CDS	7577957	7577968	.	+	0	Name=Merged.21080.1;Parent=Merged.21080.1;
X	PhyloCSF	gene	7570703	7580135	.	+	.	ID=Merged.21080;Name=Merged.21080;
X	PhyloCSF	transcript	7570703	7580135	.	+	.	ID=Merged.21080.2;Name=Merged.21080.2;Parent=Merged.21080;
X	PhyloCSF	exon	7570703	7571306	.	+	.	Name=Merged.21080.2-E1;Parent=Merged.21080.2;
X	PhyloCSF	exon	7575902	7576931	.	+	.	Name=Merged.21080.2-E2;Parent=Merged.21080.2;
X	PhyloCSF	exon	7577957	7578209	.	+	.	Name=Merged.21080.2-E3;Parent=Merged.21080.2;
X	PhyloCSF	exon	7578281	7580135	.	+	.	Name=Merged.21080.2-E4;Parent=Merged.21080.2;
X	PhyloCSF	CDS	7576170	7576931	.	+	0	Name=Merged.21080.2;Parent=Merged.21080.2;
X	PhyloCSF	CDS	7577957	7577968	.	+	0	Name=Merged.21080.2;Parent=Merged.21080.2;
2L	PhyloCSF	gene	30839284	30841506	.	+	.	ID=Merged.2146;Name=Merged.2146;
2L	PhyloCSF	transcript	30839284	30841506	.	+	.	ID=Merged.2146.3;Name=Merged.2146.3;Parent=Merged.2146;
2L	PhyloCSF	exon	30839284	30839754	.	+	.	Name=Merged.2146.3-E1;Parent=Merged.2146.3;
2L	PhyloCSF	exon	30839843	30839919	.	+	.	Name=Merged.2146.3-E2;Parent=Merged.2146.3;
2L	PhyloCSF	exon	30840042	30840476	.	+	.	Name=Merged.2146.3-E3;Parent=Merged.2146.3;
2L	PhyloCSF	exon	30840618	30840773	.	+	.	Name=Merged.2146.3-E4;Parent=Merged.2146.3;
2L	PhyloCSF	exon	30840865	30840941	.	+	.	Name=Merged.2146.3-E5;Parent=Merged.2146.3;
2L	PhyloCSF	exon	30841015	30841159	.	+	.	Name=Merged.2146.3-E6;Parent=Merged.2146.3;
2L	PhyloCSF	exon	30841255	30841506	.	+	.	Name=Merged.2146.3-E7;Parent=Merged.2146.3;
2L	PhyloCSF	CDS	30840674	30840773	.	+	0	Name=Merged.2146.3;Parent=Merged.2146.3;
2L	PhyloCSF	CDS	30840865	30840941	.	+	2	Name=Merged.2146.3;Parent=Merged.2146.3;
2L	PhyloCSF	CDS	30841015	30841159	.	+	0	Name=Merged.2146.3;Parent=Merged.2146.3;
2L	PhyloCSF	CDS	30841255	30841367	.	+	2	Name=Merged.2146.3;Parent=Merged.2146.3;
X	PhyloCSF	gene	22949239	22955333	.	+	.	ID=Merged.21647;Name=Merged.21647;
X	PhyloCSF	transcript	22949239	22955333	.	+	.	ID=Merged.21647.1;Name=Merged.21647.1;Parent=Merged.21647;
X	PhyloCSF	exon	22949239	22949285	.	+	.	Name=Merged.21647.1-E1;Parent=Merged.21647.1;
X	PhyloCSF	exon	22953845	22955333	.	+	.	Name=Merged.21647.1-E2;Parent=Merged.21647.1;
X	PhyloCSF	CDS	22954460	22954911	.	+	0	Name=Merged.21647.1;Parent=Merged.21647.1;
X	PhyloCSF	gene	22995886	22998758	.	+	.	ID=Merged.21650;Name=Merged.21650;
X	PhyloCSF	transcript	22995886	22998758	.	+	.	ID=Merged.21650.1;Name=Merged.21650.1;Parent=Merged.21650;
X	PhyloCSF	exon	22995886	22998758	.	+	.	Name=Merged.21650.1-E1;Parent=Merged.21650.1;
X	PhyloCSF	CDS	22995948	22996601	.	+	0	Name=Merged.21650.1;Parent=Merged.21650.1;
X	PhyloCSF	gene	23001052	23002306	.	+	.	ID=Merged.21651;Name=Merged.21651;
X	PhyloCSF	transcript	23001052	23002306	.	+	.	ID=Merged.21651.1;Name=Merged.21651.1;Parent=Merged.21651;
X	PhyloCSF	exon	23001052	23002306	.	+	.	Name=Merged.21651.1-E1;Parent=Merged.21651.1;
X	PhyloCSF	CDS	23001472	23001954	.	+	0	Name=Merged.21651.1;Parent=Merged.21651.1;
X	PhyloCSF	gene	23043363	23044676	.	-	.	ID=Merged.21656;Name=Merged.21656;
X	PhyloCSF	transcript	23043363	23044676	.	-	.	ID=Merged.21656.1;Name=Merged.21656.1;Parent=Merged.21656;
X	PhyloCSF	exon	23043363	23044676	.	-	.	Name=Merged.21656.1-E1;Parent=Merged.21656.1;
X	PhyloCSF	CDS	23044025	23044600	.	-	0	Name=Merged.21656.1;Parent=Merged.21656.1;
X	PhyloCSF	gene	5478655	5480950	.	-	.	ID=Merged.21850;Name=Merged.21850;
X	PhyloCSF	transcript	5478655	5480950	.	-	.	ID=Merged.21850.1;Name=Merged.21850.1;Parent=Merged.21850;
X	PhyloCSF	exon	5480227	5480950	.	-	.	Name=Merged.21850.1-E1;Parent=Merged.21850.1;
X	PhyloCSF	exon	5479458	5479566	.	-	.	Name=Merged.21850.1-E2;Parent=Merged.21850.1;
X	PhyloCSF	exon	5478946	5479060	.	-	.	Name=Merged.21850.1-E3;Parent=Merged.21850.1;
X	PhyloCSF	exon	5478655	5478824	.	-	.	Name=Merged.21850.1-E4;Parent=Merged.21850.1;
X	PhyloCSF	CDS	5480227	5480283	.	-	0	Name=Merged.21850.1;Parent=Merged.21850.1;
X	PhyloCSF	CDS	5479458	5479566	.	-	0	Name=Merged.21850.1;Parent=Merged.21850.1;
X	PhyloCSF	CDS	5478946	5479060	.	-	2	Name=Merged.21850.1;Parent=Merged.21850.1;
X	PhyloCSF	CDS	5478782	5478824	.	-	1	Name=Merged.21850.1;Parent=Merged.21850.1;
X	PhyloCSF	gene	9597283	9599719	.	+	.	ID=Merged.22091;Name=Merged.22091;
X	PhyloCSF	transcript	9597283	9599719	.	+	.	ID=Merged.22091.1;Name=Merged.22091.1;Parent=Merged.22091;
X	PhyloCSF	exon	9597283	9597412	.	+	.	Name=Merged.22091.1-E1;Parent=Merged.22091.1;
X	PhyloCSF	exon	9597511	9598112	.	+	.	Name=Merged.22091.1-E2;Parent=Merged.22091.1;
X	PhyloCSF	exon	9598197	9599719	.	+	.	Name=Merged.22091.1-E3;Parent=Merged.22091.1;
X	PhyloCSF	CDS	9597597	9598112	.	+	0	Name=Merged.22091.1;Parent=Merged.22091.1;
X	PhyloCSF	CDS	9598197	9598592	.	+	0	Name=Merged.22091.1;Parent=Merged.22091.1;
2L	PhyloCSF	gene	31523184	31526815	.	+	.	ID=Merged.2239;Name=Merged.2239;
2L	PhyloCSF	transcript	31523184	31526815	.	+	.	ID=Merged.2239.1;Name=Merged.2239.1;Parent=Merged.2239;
2L	PhyloCSF	exon	31523184	31523870	.	+	.	Name=Merged.2239.1-E1;Parent=Merged.2239.1;
2L	PhyloCSF	exon	31524150	31526815	.	+	.	Name=Merged.2239.1-E2;Parent=Merged.2239.1;
2L	PhyloCSF	CDS	31524163	31525971	.	+	0	Name=Merged.2239.1;Parent=Merged.2239.1;
2L	PhyloCSF	gene	31523184	31526815	.	+	.	ID=Merged.2240;Name=Merged.2240;
2L	PhyloCSF	transcript	31523184	31526815	.	+	.	ID=Merged.2240.1;Name=Merged.2240.1;Parent=Merged.2240;
2L	PhyloCSF	exon	31523184	31526815	.	+	.	Name=Merged.2240.1-E1;Parent=Merged.2240.1;
2L	PhyloCSF	CDS	31524163	31525284	.	+	0	Name=Merged.2240.1;Parent=Merged.2240.1;
2L	PhyloCSF	gene	31880080	31882953	.	-	.	ID=Merged.2272;Name=Merged.2272;
2L	PhyloCSF	transcript	31880080	31882953	.	-	.	ID=Merged.2272.1;Name=Merged.2272.1;Parent=Merged.2272;
2L	PhyloCSF	exon	31882390	31882953	.	-	.	Name=Merged.2272.1-E1;Parent=Merged.2272.1;
2L	PhyloCSF	exon	31880080	31880277	.	-	.	Name=Merged.2272.1-E2;Parent=Merged.2272.1;
2L	PhyloCSF	CDS	31882390	31882784	.	-	0	Name=Merged.2272.1;Parent=Merged.2272.1;
2L	PhyloCSF	CDS	31880223	31880277	.	-	1	Name=Merged.2272.1;Parent=Merged.2272.1;
2L	PhyloCSF	gene	1315238	1333056	.	+	.	ID=Merged.23;Name=Merged.23;
2L	PhyloCSF	transcript	1315238	1333056	.	+	.	ID=Merged.23.1;Name=Merged.23.1;Parent=Merged.23;
2L	PhyloCSF	exon	1315238	1315701	.	+	.	Name=Merged.23.1-E1;Parent=Merged.23.1;
2L	PhyloCSF	exon	1316548	1320228	.	+	.	Name=Merged.23.1-E2;Parent=Merged.23.1;
2L	PhyloCSF	exon	1320337	1333056	.	+	.	Name=Merged.23.1-E3;Parent=Merged.23.1;
2L	PhyloCSF	CDS	1316856	1320228	.	+	0	Name=Merged.23.1;Parent=Merged.23.1;
2L	PhyloCSF	CDS	1320337	1330796	.	+	2	Name=Merged.23.1;Parent=Merged.23.1;
2L	PhyloCSF	gene	1315238	1333056	.	+	.	ID=Merged.23;Name=Merged.23;
2L	PhyloCSF	transcript	1315238	1333056	.	+	.	ID=Merged.23.2;Name=Merged.23.2;Parent=Merged.23;
2L	PhyloCSF	exon	1315238	1315670	.	+	.	Name=Merged.23.2-E1;Parent=Merged.23.2;
2L	PhyloCSF	exon	1316548	1320228	.	+	.	Name=Merged.23.2-E2;Parent=Merged.23.2;
2L	PhyloCSF	exon	1320337	1333056	.	+	.	Name=Merged.23.2-E3;Parent=Merged.23.2;
2L	PhyloCSF	CDS	1316856	1320228	.	+	0	Name=Merged.23.2;Parent=Merged.23.2;
2L	PhyloCSF	CDS	1320337	1330796	.	+	2	Name=Merged.23.2;Parent=Merged.23.2;
2L	PhyloCSF	gene	32982880	32983557	.	-	.	ID=Merged.2382;Name=Merged.2382;
2L	PhyloCSF	transcript	32982880	32983557	.	-	.	ID=Merged.2382.1;Name=Merged.2382.1;Parent=Merged.2382;
2L	PhyloCSF	exon	32982880	32983557	.	-	.	Name=Merged.2382.1-E1;Parent=Merged.2382.1;
2L	PhyloCSF	CDS	32983178	32983531	.	-	0	Name=Merged.2382.1;Parent=Merged.2382.1;
2L	PhyloCSF	gene	5820054	5822308	.	+	.	ID=Merged.243;Name=Merged.243;
2L	PhyloCSF	transcript	5820054	5822308	.	+	.	ID=Merged.243.1;Name=Merged.243.1;Parent=Merged.243;
2L	PhyloCSF	exon	5820054	5820507	.	+	.	Name=Merged.243.1-E1;Parent=Merged.243.1;
2L	PhyloCSF	exon	5820620	5822308	.	+	.	Name=Merged.243.1-E2;Parent=Merged.243.1;
2L	PhyloCSF	CDS	5820622	5822119	.	+	0	Name=Merged.243.1;Parent=Merged.243.1;
2L	PhyloCSF	gene	2447977	2448962	.	-	.	ID=Merged.248;Name=Merged.248;
2L	PhyloCSF	transcript	2447977	2448962	.	-	.	ID=Merged.248.1;Name=Merged.248.1;Parent=Merged.248;
2L	PhyloCSF	exon	2447977	2448962	.	-	.	Name=Merged.248.1-E1;Parent=Merged.248.1;
2L	PhyloCSF	CDS	2448377	2448829	.	-	0	Name=Merged.248.1;Parent=Merged.248.1;
2L	PhyloCSF	gene	2466724	2468358	.	+	.	ID=Merged.250;Name=Merged.250;
2L	PhyloCSF	transcript	2466724	2468358	.	+	.	ID=Merged.250.1;Name=Merged.250.1;Parent=Merged.250;
2L	PhyloCSF	exon	2466724	2468358	.	+	.	Name=Merged.250.1-E1;Parent=Merged.250.1;
2L	PhyloCSF	CDS	2466886	2467731	.	+	0	Name=Merged.250.1;Parent=Merged.250.1;
2L	PhyloCSF	gene	1911455	1923815	.	-	.	ID=Merged.2511;Name=Merged.2511;
2L	PhyloCSF	transcript	1911455	1923815	.	-	.	ID=Merged.2511.1;Name=Merged.2511.1;Parent=Merged.2511;
2L	PhyloCSF	exon	1911455	1923815	.	-	.	Name=Merged.2511.1-E1;Parent=Merged.2511.1;
2L	PhyloCSF	CDS	1920434	1921105	.	-	0	Name=Merged.2511.1;Parent=Merged.2511.1;
2L	PhyloCSF	gene	1997821	2019512	.	-	.	ID=Merged.2526;Name=Merged.2526;
2L	PhyloCSF	transcript	1997821	2019512	.	-	.	ID=Merged.2526.1;Name=Merged.2526.1;Parent=Merged.2526;
2L	PhyloCSF	exon	2019399	2019512	.	-	.	Name=Merged.2526.1-E1;Parent=Merged.2526.1;
2L	PhyloCSF	exon	1997821	1998577	.	-	.	Name=Merged.2526.1-E2;Parent=Merged.2526.1;
2L	PhyloCSF	CDS	1997720	1998571	.	-	0	Name=Merged.2526.1;Parent=Merged.2526.1;
2L	PhyloCSF	gene	1997821	2010190	.	-	.	ID=Merged.2526;Name=Merged.2526;
2L	PhyloCSF	transcript	1997821	2010190	.	-	.	ID=Merged.2526.2;Name=Merged.2526.2;Parent=Merged.2526;
2L	PhyloCSF	exon	2009981	2010190	.	-	.	Name=Merged.2526.2-E1;Parent=Merged.2526.2;
2L	PhyloCSF	exon	1997821	1998577	.	-	.	Name=Merged.2526.2-E2;Parent=Merged.2526.2;
2L	PhyloCSF	CDS	1997624	1998571	.	-	0	Name=Merged.2526.2;Parent=Merged.2526.2;
2L	PhyloCSF	gene	2102997	2105225	.	+	.	ID=Merged.2570;Name=Merged.2570;
2L	PhyloCSF	transcript	2102997	2105225	.	+	.	ID=Merged.2570.1;Name=Merged.2570.1;Parent=Merged.2570;
2L	PhyloCSF	exon	2102997	2104038	.	+	.	Name=Merged.2570.1-E1;Parent=Merged.2570.1;
2L	PhyloCSF	exon	2104125	2104267	.	+	.	Name=Merged.2570.1-E2;Parent=Merged.2570.1;
2L	PhyloCSF	exon	2104326	2105225	.	+	.	Name=Merged.2570.1-E3;Parent=Merged.2570.1;
2L	PhyloCSF	CDS	2104338	2106335	.	+	0	Name=Merged.2570.1;Parent=Merged.2570.1;
2L	PhyloCSF	gene	2103174	2105337	.	-	.	ID=Merged.2572;Name=Merged.2572;
2L	PhyloCSF	transcript	2103174	2105337	.	-	.	ID=Merged.2572.1;Name=Merged.2572.1;Parent=Merged.2572;
2L	PhyloCSF	exon	2104330	2105337	.	-	.	Name=Merged.2572.1-E1;Parent=Merged.2572.1;
2L	PhyloCSF	exon	2104125	2104271	.	-	.	Name=Merged.2572.1-E2;Parent=Merged.2572.1;
2L	PhyloCSF	exon	2103174	2104029	.	-	.	Name=Merged.2572.1-E3;Parent=Merged.2572.1;
2L	PhyloCSF	CDS	2104330	2105113	.	-	0	Name=Merged.2572.1;Parent=Merged.2572.1;
2L	PhyloCSF	CDS	2104125	2104271	.	-	2	Name=Merged.2572.1;Parent=Merged.2572.1;
2L	PhyloCSF	CDS	2103221	2104029	.	-	2	Name=Merged.2572.1;Parent=Merged.2572.1;
2L	PhyloCSF	gene	477921	484647	.	-	.	ID=Merged.2596;Name=Merged.2596;
2L	PhyloCSF	transcript	477921	484647	.	-	.	ID=Merged.2596.1;Name=Merged.2596.1;Parent=Merged.2596;
2L	PhyloCSF	exon	483975	484647	.	-	.	Name=Merged.2596.1-E1;Parent=Merged.2596.1;
2L	PhyloCSF	exon	483376	483905	.	-	.	Name=Merged.2596.1-E2;Parent=Merged.2596.1;
2L	PhyloCSF	exon	482789	483015	.	-	.	Name=Merged.2596.1-E3;Parent=Merged.2596.1;
2L	PhyloCSF	exon	482618	482709	.	-	.	Name=Merged.2596.1-E4;Parent=Merged.2596.1;
2L	PhyloCSF	exon	477921	479912	.	-	.	Name=Merged.2596.1-E5;Parent=Merged.2596.1;
2L	PhyloCSF	CDS	483376	483384	.	-	0	Name=Merged.2596.1;Parent=Merged.2596.1;
2L	PhyloCSF	CDS	482789	483015	.	-	0	Name=Merged.2596.1;Parent=Merged.2596.1;
2L	PhyloCSF	CDS	482631	482709	.	-	1	Name=Merged.2596.1;Parent=Merged.2596.1;
2L	PhyloCSF	gene	502500	508082	.	+	.	ID=Merged.2600;Name=Merged.2600;
2L	PhyloCSF	transcript	502500	508082	.	+	.	ID=Merged.2600.1;Name=Merged.2600.1;Parent=Merged.2600;
2L	PhyloCSF	exon	502500	505117	.	+	.	Name=Merged.2600.1-E1;Parent=Merged.2600.1;
2L	PhyloCSF	exon	505277	508082	.	+	.	Name=Merged.2600.1-E2;Parent=Merged.2600.1;
2L	PhyloCSF	CDS	503718	504197	.	+	0	Name=Merged.2600.1;Parent=Merged.2600.1;
2L	PhyloCSF	gene	502500	506814	.	-	.	ID=Merged.2601;Name=Merged.2601;
2L	PhyloCSF	transcript	502500	506814	.	-	.	ID=Merged.2601.1;Name=Merged.2601.1;Parent=Merged.2601;
2L	PhyloCSF	exon	504969	506814	.	-	.	Name=Merged.2601.1-E1;Parent=Merged.2601.1;
2L	PhyloCSF	exon	502500	503665	.	-	.	Name=Merged.2601.1-E2;Parent=Merged.2601.1;
2L	PhyloCSF	CDS	500957	503555	.	-	0	Name=Merged.2601.1;Parent=Merged.2601.1;
2L	PhyloCSF	gene	931776	987882	.	-	.	ID=Merged.2654;Name=Merged.2654;
2L	PhyloCSF	transcript	931776	987882	.	-	.	ID=Merged.2654.1;Name=Merged.2654.1;Parent=Merged.2654;
2L	PhyloCSF	exon	987858	987882	.	-	.	Name=Merged.2654.1-E1;Parent=Merged.2654.1;
2L	PhyloCSF	exon	987225	987324	.	-	.	Name=Merged.2654.1-E2;Parent=Merged.2654.1;
2L	PhyloCSF	exon	986927	987038	.	-	.	Name=Merged.2654.1-E3;Parent=Merged.2654.1;
2L	PhyloCSF	exon	956191	958996	.	-	.	Name=Merged.2654.1-E4;Parent=Merged.2654.1;
2L	PhyloCSF	exon	955780	956128	.	-	.	Name=Merged.2654.1-E5;Parent=Merged.2654.1;
2L	PhyloCSF	exon	931776	933871	.	-	.	Name=Merged.2654.1-E6;Parent=Merged.2654.1;
2L	PhyloCSF	CDS	987225	987306	.	-	0	Name=Merged.2654.1;Parent=Merged.2654.1;
2L	PhyloCSF	CDS	986927	987038	.	-	2	Name=Merged.2654.1;Parent=Merged.2654.1;
2L	PhyloCSF	CDS	956191	958996	.	-	1	Name=Merged.2654.1;Parent=Merged.2654.1;
2L	PhyloCSF	CDS	955780	956128	.	-	0	Name=Merged.2654.1;Parent=Merged.2654.1;
2L	PhyloCSF	CDS	933555	933871	.	-	2	Name=Merged.2654.1;Parent=Merged.2654.1;
2L	PhyloCSF	gene	36885019	36886115	.	+	.	ID=Merged.2761;Name=Merged.2761;
2L	PhyloCSF	transcript	36885019	36886115	.	+	.	ID=Merged.2761.1;Name=Merged.2761.1;Parent=Merged.2761;
2L	PhyloCSF	exon	36885019	36885526	.	+	.	Name=Merged.2761.1-E1;Parent=Merged.2761.1;
2L	PhyloCSF	exon	36885607	36886115	.	+	.	Name=Merged.2761.1-E2;Parent=Merged.2761.1;
2L	PhyloCSF	CDS	36885072	36885526	.	+	0	Name=Merged.2761.1;Parent=Merged.2761.1;
2L	PhyloCSF	CDS	36885607	36885946	.	+	1	Name=Merged.2761.1;Parent=Merged.2761.1;
2L	PhyloCSF	gene	37652659	37656407	.	-	.	ID=Merged.2822;Name=Merged.2822;
2L	PhyloCSF	transcript	37652659	37656407	.	-	.	ID=Merged.2822.1;Name=Merged.2822.1;Parent=Merged.2822;
2L	PhyloCSF	exon	37652659	37656407	.	-	.	Name=Merged.2822.1-E1;Parent=Merged.2822.1;
2L	PhyloCSF	CDS	37654105	37656123	.	-	0	Name=Merged.2822.1;Parent=Merged.2822.1;
2L	PhyloCSF	gene	37653213	37656407	.	-	.	ID=Merged.2823;Name=Merged.2823;
2L	PhyloCSF	transcript	37653213	37656407	.	-	.	ID=Merged.2823.1;Name=Merged.2823.1;Parent=Merged.2823;
2L	PhyloCSF	exon	37654534	37656407	.	-	.	Name=Merged.2823.1-E1;Parent=Merged.2823.1;
2L	PhyloCSF	exon	37653213	37654338	.	-	.	Name=Merged.2823.1-E2;Parent=Merged.2823.1;
2L	PhyloCSF	CDS	37654534	37656123	.	-	0	Name=Merged.2823.1;Parent=Merged.2823.1;
2L	PhyloCSF	CDS	37654105	37654338	.	-	0	Name=Merged.2823.1;Parent=Merged.2823.1;
2L	PhyloCSF	gene	3085298	3086022	.	-	.	ID=Merged.283;Name=Merged.283;
2L	PhyloCSF	transcript	3085298	3086022	.	-	.	ID=Merged.283.1;Name=Merged.283.1;Parent=Merged.283;
2L	PhyloCSF	exon	3085298	3086022	.	-	.	Name=Merged.283.1-E1;Parent=Merged.283.1;
2L	PhyloCSF	CDS	3085642	3085983	.	-	0	Name=Merged.283.1;Parent=Merged.283.1;
2L	PhyloCSF	gene	37470052	37478450	.	-	.	ID=Merged.2830;Name=Merged.2830;
2L	PhyloCSF	transcript	37470052	37478450	.	-	.	ID=Merged.2830.1;Name=Merged.2830.1;Parent=Merged.2830;
2L	PhyloCSF	exon	37470052	37478450	.	-	.	Name=Merged.2830.1-E1;Parent=Merged.2830.1;
2L	PhyloCSF	CDS	37477473	37478306	.	-	0	Name=Merged.2830.1;Parent=Merged.2830.1;
2L	PhyloCSF	gene	37470052	37512391	.	-	.	ID=Merged.2831;Name=Merged.2831;
2L	PhyloCSF	transcript	37470052	37512391	.	-	.	ID=Merged.2831.1;Name=Merged.2831.1;Parent=Merged.2831;
2L	PhyloCSF	exon	37512298	37512391	.	-	.	Name=Merged.2831.1-E1;Parent=Merged.2831.1;
2L	PhyloCSF	exon	37490866	37491056	.	-	.	Name=Merged.2831.1-E2;Parent=Merged.2831.1;
2L	PhyloCSF	exon	37480922	37481575	.	-	.	Name=Merged.2831.1-E3;Parent=Merged.2831.1;
2L	PhyloCSF	exon	37470052	37478426	.	-	.	Name=Merged.2831.1-E4;Parent=Merged.2831.1;
2L	PhyloCSF	CDS	37480922	37481542	.	-	0	Name=Merged.2831.1;Parent=Merged.2831.1;
2L	PhyloCSF	CDS	37477473	37478426	.	-	0	Name=Merged.2831.1;Parent=Merged.2831.1;
2L	PhyloCSF	gene	37470052	37616282	.	-	.	ID=Merged.2831;Name=Merged.2831;
2L	PhyloCSF	transcript	37470052	37616282	.	-	.	ID=Merged.2831.2;Name=Merged.2831.2;Parent=Merged.2831;
2L	PhyloCSF	exon	37614754	37616282	.	-	.	Name=Merged.2831.2-E1;Parent=Merged.2831.2;
2L	PhyloCSF	exon	37610217	37611477	.	-	.	Name=Merged.2831.2-E2;Parent=Merged.2831.2;
2L	PhyloCSF	exon	37490866	37491056	.	-	.	Name=Merged.2831.2-E3;Parent=Merged.2831.2;
2L	PhyloCSF	exon	37480922	37481575	.	-	.	Name=Merged.2831.2-E4;Parent=Merged.2831.2;
2L	PhyloCSF	exon	37470052	37478426	.	-	.	Name=Merged.2831.2-E5;Parent=Merged.2831.2;
2L	PhyloCSF	CDS	37610217	37610652	.	-	0	Name=Merged.2831.2;Parent=Merged.2831.2;
2L	PhyloCSF	CDS	37490866	37491056	.	-	2	Name=Merged.2831.2;Parent=Merged.2831.2;
2L	PhyloCSF	CDS	37480922	37481575	.	-	0	Name=Merged.2831.2;Parent=Merged.2831.2;
2L	PhyloCSF	CDS	37477473	37478426	.	-	0	Name=Merged.2831.2;Parent=Merged.2831.2;
2L	PhyloCSF	gene	38751904	38755481	.	+	.	ID=Merged.2946;Name=Merged.2946;
2L	PhyloCSF	transcript	38751904	38755481	.	+	.	ID=Merged.2946.1;Name=Merged.2946.1;Parent=Merged.2946;
2L	PhyloCSF	exon	38751904	38755481	.	+	.	Name=Merged.2946.1-E1;Parent=Merged.2946.1;
2L	PhyloCSF	CDS	38752630	38753541	.	+	0	Name=Merged.2946.1;Parent=Merged.2946.1;
2L	PhyloCSF	gene	38779421	38780054	.	-	.	ID=Merged.2958;Name=Merged.2958;
2L	PhyloCSF	transcript	38779421	38780054	.	-	.	ID=Merged.2958.1;Name=Merged.2958.1;Parent=Merged.2958;
2L	PhyloCSF	exon	38779421	38780054	.	-	.	Name=Merged.2958.1-E1;Parent=Merged.2958.1;
2L	PhyloCSF	CDS	38779611	38779976	.	-	0	Name=Merged.2958.1;Parent=Merged.2958.1;
2L	PhyloCSF	gene	38780413	38780968	.	-	.	ID=Merged.2961;Name=Merged.2961;
2L	PhyloCSF	transcript	38780413	38780968	.	-	.	ID=Merged.2961.1;Name=Merged.2961.1;Parent=Merged.2961;
2L	PhyloCSF	exon	38780708	38780968	.	-	.	Name=Merged.2961.1-E1;Parent=Merged.2961.1;
2L	PhyloCSF	exon	38780413	38780634	.	-	.	Name=Merged.2961.1-E2;Parent=Merged.2961.1;
2L	PhyloCSF	CDS	38780708	38780816	.	-	0	Name=Merged.2961.1;Parent=Merged.2961.1;
2L	PhyloCSF	CDS	38780429	38780634	.	-	2	Name=Merged.2961.1;Parent=Merged.2961.1;
2L	PhyloCSF	gene	36135982	36140321	.	-	.	ID=Merged.3109;Name=Merged.3109;
2L	PhyloCSF	transcript	36135982	36140321	.	-	.	ID=Merged.3109.1;Name=Merged.3109.1;Parent=Merged.3109;
2L	PhyloCSF	exon	36135982	36140321	.	-	.	Name=Merged.3109.1-E1;Parent=Merged.3109.1;
2L	PhyloCSF	CDS	36136181	36137923	.	-	0	Name=Merged.3109.1;Parent=Merged.3109.1;
2L	PhyloCSF	gene	41102076	41105675	.	-	.	ID=Merged.3197;Name=Merged.3197;
2L	PhyloCSF	transcript	41102076	41105675	.	-	.	ID=Merged.3197.1;Name=Merged.3197.1;Parent=Merged.3197;
2L	PhyloCSF	exon	41102076	41105675	.	-	.	Name=Merged.3197.1-E1;Parent=Merged.3197.1;
2L	PhyloCSF	CDS	41104782	41105111	.	-	0	Name=Merged.3197.1;Parent=Merged.3197.1;
2L	PhyloCSF	gene	49069374	49071096	.	-	.	ID=Merged.3961;Name=Merged.3961;
2L	PhyloCSF	transcript	49069374	49071096	.	-	.	ID=Merged.3961.1;Name=Merged.3961.1;Parent=Merged.3961;
2L	PhyloCSF	exon	49069374	49071096	.	-	.	Name=Merged.3961.1-E1;Parent=Merged.3961.1;
2L	PhyloCSF	CDS	49070027	49070665	.	-	0	Name=Merged.3961.1;Parent=Merged.3961.1;
2L	PhyloCSF	gene	8915963	8918998	.	+	.	ID=Merged.404;Name=Merged.404;
2L	PhyloCSF	transcript	8915963	8918998	.	+	.	ID=Merged.404.1;Name=Merged.404.1;Parent=Merged.404;
2L	PhyloCSF	exon	8915963	8918998	.	+	.	Name=Merged.404.1-E1;Parent=Merged.404.1;
2L	PhyloCSF	CDS	8916382	8918523	.	+	0	Name=Merged.404.1;Parent=Merged.404.1;
2L	PhyloCSF	gene	45750297	45792852	.	-	.	ID=Merged.4052;Name=Merged.4052;
2L	PhyloCSF	transcript	45750297	45792852	.	-	.	ID=Merged.4052.1;Name=Merged.4052.1;Parent=Merged.4052;
2L	PhyloCSF	exon	45792774	45792852	.	-	.	Name=Merged.4052.1-E1;Parent=Merged.4052.1;
2L	PhyloCSF	exon	45791870	45792546	.	-	.	Name=Merged.4052.1-E2;Parent=Merged.4052.1;
2L	PhyloCSF	exon	45791049	45791238	.	-	.	Name=Merged.4052.1-E3;Parent=Merged.4052.1;
2L	PhyloCSF	exon	45788396	45788493	.	-	.	Name=Merged.4052.1-E4;Parent=Merged.4052.1;
2L	PhyloCSF	exon	45780037	45780086	.	-	.	Name=Merged.4052.1-E5;Parent=Merged.4052.1;
2L	PhyloCSF	exon	45778330	45778423	.	-	.	Name=Merged.4052.1-E6;Parent=Merged.4052.1;
2L	PhyloCSF	exon	45774694	45774942	.	-	.	Name=Merged.4052.1-E7;Parent=Merged.4052.1;
2L	PhyloCSF	exon	45773354	45774026	.	-	.	Name=Merged.4052.1-E8;Parent=Merged.4052.1;
2L	PhyloCSF	exon	45750297	45752621	.	-	.	Name=Merged.4052.1-E9;Parent=Merged.4052.1;
2L	PhyloCSF	CDS	45791870	45792268	.	-	0	Name=Merged.4052.1;Parent=Merged.4052.1;
2L	PhyloCSF	CDS	45791049	45791238	.	-	0	Name=Merged.4052.1;Parent=Merged.4052.1;
2L	PhyloCSF	CDS	45788396	45788493	.	-	2	Name=Merged.4052.1;Parent=Merged.4052.1;
2L	PhyloCSF	CDS	45780037	45780086	.	-	0	Name=Merged.4052.1;Parent=Merged.4052.1;
2L	PhyloCSF	CDS	45778330	45778423	.	-	1	Name=Merged.4052.1;Parent=Merged.4052.1;
2L	PhyloCSF	CDS	45774694	45774942	.	-	0	Name=Merged.4052.1;Parent=Merged.4052.1;
2L	PhyloCSF	CDS	45773354	45774026	.	-	0	Name=Merged.4052.1;Parent=Merged.4052.1;
2L	PhyloCSF	CDS	45752413	45752621	.	-	2	Name=Merged.4052.1;Parent=Merged.4052.1;
2L	PhyloCSF	gene	18714834	18715578	.	+	.	ID=Merged.4178;Name=Merged.4178;
2L	PhyloCSF	transcript	18714834	18715578	.	+	.	ID=Merged.4178.1;Name=Merged.4178.1;Parent=Merged.4178;
2L	PhyloCSF	exon	18714834	18715105	.	+	.	Name=Merged.4178.1-E1;Parent=Merged.4178.1;
2L	PhyloCSF	exon	18715179	18715578	.	+	.	Name=Merged.4178.1-E2;Parent=Merged.4178.1;
2L	PhyloCSF	CDS	18714960	18715105	.	+	0	Name=Merged.4178.1;Parent=Merged.4178.1;
2L	PhyloCSF	CDS	18715179	18715356	.	+	1	Name=Merged.4178.1;Parent=Merged.4178.1;
2L	PhyloCSF	gene	26592373	26596223	.	+	.	ID=Merged.4298;Name=Merged.4298;
2L	PhyloCSF	transcript	26592373	26596223	.	+	.	ID=Merged.4298.1;Name=Merged.4298.1;Parent=Merged.4298;
2L	PhyloCSF	exon	26592373	26596223	.	+	.	Name=Merged.4298.1-E1;Parent=Merged.4298.1;
2L	PhyloCSF	CDS	26594389	26595684	.	+	0	Name=Merged.4298.1;Parent=Merged.4298.1;
2L	PhyloCSF	gene	3477029	3484691	.	-	.	ID=Merged.4403;Name=Merged.4403;
2L	PhyloCSF	transcript	3477029	3484691	.	-	.	ID=Merged.4403.2;Name=Merged.4403.2;Parent=Merged.4403;
2L	PhyloCSF	exon	3484691	3484691	.	-	.	Name=Merged.4403.2-E1;Parent=Merged.4403.2;
2L	PhyloCSF	exon	3483231	3483337	.	-	.	Name=Merged.4403.2-E2;Parent=Merged.4403.2;
2L	PhyloCSF	exon	3478841	3479007	.	-	.	Name=Merged.4403.2-E3;Parent=Merged.4403.2;
2L	PhyloCSF	exon	3477029	3478602	.	-	.	Name=Merged.4403.2-E4;Parent=Merged.4403.2;
2L	PhyloCSF	CDS	3483231	3483237	.	-	0	Name=Merged.4403.2;Parent=Merged.4403.2;
2L	PhyloCSF	CDS	3478841	3479007	.	-	2	Name=Merged.4403.2;Parent=Merged.4403.2;
2L	PhyloCSF	CDS	3478177	3478602	.	-	0	Name=Merged.4403.2;Parent=Merged.4403.2;
2L	PhyloCSF	gene	3477035	3479152	.	-	.	ID=Merged.4404;Name=Merged.4404;
2L	PhyloCSF	transcript	3477035	3479152	.	-	.	ID=Merged.4404.1;Name=Merged.4404.1;Parent=Merged.4404;
2L	PhyloCSF	exon	3477035	3479152	.	-	.	Name=Merged.4404.1-E1;Parent=Merged.4404.1;
2L	PhyloCSF	CDS	3478177	3478644	.	-	0	Name=Merged.4404.1;Parent=Merged.4404.1;
2L	PhyloCSF	gene	44839342	44844639	.	+	.	ID=Merged.4439;Name=Merged.4439;
2L	PhyloCSF	transcript	44839342	44844639	.	+	.	ID=Merged.4439.2;Name=Merged.4439.2;Parent=Merged.4439;
2L	PhyloCSF	exon	44839342	44839386	.	+	.	Name=Merged.4439.2-E1;Parent=Merged.4439.2;
2L	PhyloCSF	exon	44843234	44844190	.	+	.	Name=Merged.4439.2-E2;Parent=Merged.4439.2;
2L	PhyloCSF	exon	44844293	44844639	.	+	.	Name=Merged.4439.2-E3;Parent=Merged.4439.2;
2L	PhyloCSF	CDS	44843456	44844190	.	+	0	Name=Merged.4439.2;Parent=Merged.4439.2;
2L	PhyloCSF	CDS	44844293	44844502	.	+	0	Name=Merged.4439.2;Parent=Merged.4439.2;
2L	PhyloCSF	gene	44329073	44331188	.	+	.	ID=Merged.4500;Name=Merged.4500;
2L	PhyloCSF	transcript	44329073	44331188	.	+	.	ID=Merged.4500.1;Name=Merged.4500.1;Parent=Merged.4500;
2L	PhyloCSF	exon	44329073	44329397	.	+	.	Name=Merged.4500.1-E1;Parent=Merged.4500.1;
2L	PhyloCSF	exon	44329461	44331188	.	+	.	Name=Merged.4500.1-E2;Parent=Merged.4500.1;
2L	PhyloCSF	CDS	44329281	44329397	.	+	0	Name=Merged.4500.1;Parent=Merged.4500.1;
2L	PhyloCSF	CDS	44329461	44329667	.	+	0	Name=Merged.4500.1;Parent=Merged.4500.1;
2L	PhyloCSF	gene	1628980	1632137	.	+	.	ID=Merged.462;Name=Merged.462;
2L	PhyloCSF	transcript	1628980	1632137	.	+	.	ID=Merged.462.1;Name=Merged.462.1;Parent=Merged.462;
2L	PhyloCSF	exon	1628980	1629069	.	+	.	Name=Merged.462.1-E1;Parent=Merged.462.1;
2L	PhyloCSF	exon	1629152	1629294	.	+	.	Name=Merged.462.1-E2;Parent=Merged.462.1;
2L	PhyloCSF	exon	1630620	1630830	.	+	.	Name=Merged.462.1-E3;Parent=Merged.462.1;
2L	PhyloCSF	exon	1630891	1631168	.	+	.	Name=Merged.462.1-E4;Parent=Merged.462.1;
2L	PhyloCSF	exon	1631233	1631405	.	+	.	Name=Merged.462.1-E5;Parent=Merged.462.1;
2L	PhyloCSF	exon	1631483	1632137	.	+	.	Name=Merged.462.1-E6;Parent=Merged.462.1;
2L	PhyloCSF	CDS	1628997	1629069	.	+	0	Name=Merged.462.1;Parent=Merged.462.1;
2L	PhyloCSF	CDS	1629152	1629294	.	+	2	Name=Merged.462.1;Parent=Merged.462.1;
2L	PhyloCSF	CDS	1630620	1630830	.	+	0	Name=Merged.462.1;Parent=Merged.462.1;
2L	PhyloCSF	CDS	1630891	1631168	.	+	2	Name=Merged.462.1;Parent=Merged.462.1;
2L	PhyloCSF	CDS	1631233	1631405	.	+	0	Name=Merged.462.1;Parent=Merged.462.1;
[truncated: 410 more rows]
