# Supplementary material for: Long non-coding RNA discovery across the genus anopheles reveals conserved secondary structures within and beyond the Gambiae complex
Source: BMC Genomics. 2015 Apr 23;16(1):337. doi: 10.1186/s12864-015-1507-3 (PMC4409983; doi:10.1186/s12864-015-1507-3)
Supplement: Additional file 9: — List of identifiers for lncRNA and putative-protein coding genes identified. [file 12864_2015_1507_MOESM9_ESM.txt]

lncRNA		Protein_Coding
Merged.2856.1		Merged.23.2
Merged.14247.1		Merged.23.1
Merged.9618.1		Merged.6302.1
Merged.19347.1		Merged.11673.3
Merged.2435.3		Merged.18915.1
Merged.5196.1		Merged.18915.2
Merged.8679.1		Merged.2654.1
Merged.18897.1		Merged.11750.1
Merged.19868.1		Merged.11750.2
Merged.11856.1		Merged.11673.1
Merged.3250.1		Merged.8126.1
Merged.21954.1		Merged.11800.1
Merged.19946.1		Merged.11238.1
Merged.7984.1		Merged.10541.1
Merged.3381.1		Merged.10541.2
Merged.13742.2		Merged.10051.1
Merged.17154.1		Merged.17637.1
Merged.9931.1		Merged.17637.3
Merged.9171.1		Merged.14983.1
Merged.7926.1		Merged.17637.2
Merged.3662.1		Merged.15834.1
Merged.13733.1		Merged.11213.1
Merged.10573.1		Merged.13966.1
Merged.7208.1		Merged.148.3
Merged.1566.1		Merged.15123.1
Merged.12578.1		Merged.13965.1
Merged.18847.1		Merged.17727.1
Merged.9673.1		Merged.10248.1
Merged.7620.1		Merged.10988.1
Merged.19613.1		Merged.2831.2
Merged.1645.1		Merged.15492.1
Merged.5019.1		Merged.13026.5
Merged.3102.1		Merged.10596.1
Merged.12809.1		Merged.404.1
Merged.18976.1		Merged.7885.2
Merged.14451.1		Merged.7885.4
Merged.9680.2		Merged.7885.3
Merged.3383.1		Merged.13069.1
Merged.19401.1		Merged.2822.1
Merged.10767.2		Merged.15470.1
Merged.8823.1		Merged.11834.1
Merged.14758.1		Merged.4052.1
Merged.11884.1		Merged.17836.2
Merged.5269.1		Merged.13066.4
Merged.10767.1		Merged.11439.1
Merged.15816.1		Merged.11673.2
Merged.2879.1		Merged.12752.1
Merged.20157.1		Merged.2823.1
Merged.15331.1		Merged.13281.1
Merged.4490.1		Merged.3109.1
Merged.9712.1		Merged.2572.1
Merged.19985.1		Merged.8446.1
Merged.1754.1		Merged.11346.1
Merged.17982.1		Merged.1771.1
Merged.19535.1		Merged.2831.1
Merged.3452.1		Merged.14192.1
Merged.17866.1		Merged.17730.1
Merged.11985.1		Merged.13965.2
Merged.16929.1		Merged.1857.1
Merged.13775.1		Merged.17335.1
Merged.16336.1		Merged.12964.1
Merged.20566.1		Merged.17391.1
Merged.16284.1		Merged.12711.1
Merged.14924.1		Merged.14438.1
Merged.19920.1		Merged.14985.1
Merged.15128.1		Merged.9584.1
Merged.3112.1		Merged.17836.1
Merged.2944.1		Merged.15202.1
Merged.11280.1		Merged.16360.1
Merged.16133.1		Merged.12497.2
Merged.15049.1		Merged.12497.3
Merged.17415.1		Merged.18016.1
Merged.12853.1		Merged.19089.1
Merged.18987.1		Merged.12352.1
Merged.1496.1		Merged.16359.1
Merged.14097.1		Merged.12701.1
Merged.12830.1		Merged.12497.1
Merged.14928.1		Merged.12290.1
Merged.18203.1		Merged.19385.1
Merged.1018.1		Merged.19385.2
Merged.14927.1		Merged.17730.2
Merged.8130.1		Merged.4298.1
Merged.20119.1		Merged.18589.1
Merged.14651.1		Merged.11913.1
Merged.15410.1		Merged.4662.1
Merged.8475.1		Merged.462.2
Merged.9620.1		Merged.9396.1
Merged.9609.1		Merged.17336.1
Merged.20560.1		Merged.2239.1
Merged.6386.1		Merged.2240.1
Merged.2970.1		Merged.20693.1
Merged.14866.1		Merged.18018.1
Merged.7123.1		Merged.15308.1
Merged.11730.1		Merged.18018.2
Merged.4460.1		Merged.18484.1
Merged.10516.1		Merged.13260.1
Merged.13318.1		Merged.9632.1
Merged.20845.1		Merged.10379.3
Merged.13479.1		Merged.2020.2
Merged.21659.1		Merged.2020.1
Merged.5865.1		Merged.19016.1
Merged.18007.1		Merged.12481.1
Merged.19698.1		Merged.18620.1
Merged.8196.1		Merged.19379.1
Merged.14569.1		Merged.243.1
Merged.13867.1		Merged.11018.1
Merged.5874.1		Merged.1383.1
Merged.18384.1		Merged.11990.1
Merged.20108.1		Merged.12126.3
Merged.14502.1		Merged.12126.1
Merged.20500.1		Merged.12126.2
Merged.17911.1		Merged.13257.1
Merged.11543.1		Merged.18656.1
Merged.1794.1		Merged.9989.1
Merged.10430.1		Merged.14312.1
Merged.723.1		Merged.19385.3
Merged.16310.1		Merged.462.1
Merged.4624.1		Merged.18410.1
Merged.19887.1		Merged.12327.2
Merged.15747.1		Merged.4439.2
Merged.20380.1		Merged.13035.1
Merged.11225.1		Merged.18169.1
Merged.7522.3		Merged.9479.1
Merged.5526.1		Merged.13882.1
Merged.11341.1		Merged.14667.1
Merged.15959.1		Merged.22091.1
Merged.10565.1		Merged.2946.1
Merged.2681.1		Merged.15444.2
Merged.4768.1		Merged.11163.1
Merged.14568.1		Merged.20613.1
Merged.5203.1		Merged.10536.1
Merged.4359.1		Merged.7885.1
Merged.15138.1		Merged.536.3
Merged.12407.1		Merged.14311.2
Merged.16919.1		Merged.14988.1
Merged.4121.1		Merged.11165.1
Merged.20712.1		Merged.1647.1
Merged.10624.1		Merged.1646.1
Merged.21277.1		Merged.9978.1
Merged.19912.1		Merged.10139.6
Merged.13485.1		Merged.15201.1
Merged.5869.1		Merged.14695.1
Merged.12636.1		Merged.250.1
Merged.19662.1		Merged.11185.1
Merged.4853.1		Merged.14383.1
Merged.11156.1		Merged.2830.1
Merged.9293.2		Merged.462.3
Merged.11992.1		Merged.19238.1
Merged.20357.1		Merged.20078.1
Merged.13646.1		Merged.12355.1
Merged.16352.1		Merged.2570.1
Merged.21278.1		Merged.11021.2
Merged.9293.1		Merged.19035.2
Merged.3558.1		Merged.6383.1
Merged.13743.1		Merged.10776.1
Merged.116.1		Merged.10552.1
Merged.11983.1		Merged.12076.1
Merged.17114.2		Merged.2021.1
Merged.8477.1		Merged.2761.1
Merged.12761.1		Merged.17941.1
Merged.12442.1		Merged.21080.1
Merged.14978.1		Merged.21080.2
Merged.16199.1		Merged.17751.1
Merged.18241.2		Merged.476.1
Merged.19293.1		Merged.2601.1
Merged.12628.1		Merged.18041.1
Merged.6379.1		Merged.14987.1
Merged.6101.1		Merged.15285.1
Merged.22110.1		Merged.14385.1
Merged.8329.1		Merged.2526.2
Merged.11650.1		Merged.2526.1
Merged.7699.1		Merged.14114.1
Merged.5579.1		Merged.539.2
Merged.5051.1		Merged.14102.1
Merged.15214.1		Merged.14102.2
Merged.16325.1		Merged.6062.1
Merged.4917.1		Merged.13068.1
Merged.221.1		Merged.11021.1
Merged.5215.1		Merged.11913.2
Merged.11287.1		Merged.17162.2
Merged.3495.1		Merged.11529.1
Merged.16335.1		Merged.904.1
Merged.18338.1		Merged.12497.4
Merged.669.1		Merged.12290.2
Merged.19571.1		Merged.7122.1
Merged.19362.1		Merged.7386.1
Merged.8207.1		Merged.14439.1
Merged.1742.1		Merged.2511.1
Merged.3222.1		Merged.18378.2
Merged.4133.1		Merged.18378.1
Merged.1648.1		Merged.17162.1
Merged.7696.1		Merged.17114.1
Merged.2935.5		Merged.13244.1
Merged.6108.1		Merged.21650.1
Merged.16142.1		Merged.11165.2
Merged.5149.1		Merged.19257.2
Merged.4271.1		Merged.210.1
Merged.16295.1		Merged.16309.1
Merged.18840.1		Merged.3961.1
Merged.18403.1		Merged.11913.3
Merged.9540.1		Merged.20066.1
Merged.2967.1		Merged.21074.1
Merged.5868.1		Merged.11143.1
Merged.7358.1		Merged.11041.1
Merged.11857.1		Merged.18484.3
Merged.19342.1		Merged.4403.2
Merged.8452.1		Merged.18257.1
Merged.9089.1		Merged.18257.2
Merged.1294.1		Merged.6188.1
Merged.5428.1		Merged.10153.1
Merged.9407.2		Merged.12075.1
Merged.22096.1		Merged.21656.1
Merged.18597.1		Merged.17990.1
Merged.16287.1		Merged.12775.1
Merged.20114.1		Merged.13637.1
Merged.14509.1		Merged.6387.1
Merged.9407.1		Merged.13693.1
Merged.5719.1		Merged.17986.1
Merged.21200.1		Merged.18866.1
Merged.2555.1		Merged.16687.1
Merged.17281.1		Merged.6581.1
Merged.8110.1		Merged.6581.2
Merged.5365.1		Merged.16686.1
Merged.17414.1		Merged.20077.1
Merged.8202.1		Merged.5113.2
Merged.5621.2		Merged.19257.1
Merged.5260.1		Merged.19257.3
Merged.212.1		Merged.908.1
Merged.15464.1		Merged.14008.1
Merged.12845.1		Merged.14317.1
Merged.5456.1		Merged.11164.1
Merged.4279.1		Merged.5111.1
Merged.12856.1		Merged.20704.1
Merged.3356.1		Merged.11161.1
Merged.16252.2		Merged.21073.1
Merged.8021.1		Merged.9818.1
Merged.20092.1		Merged.6388.1
Merged.15949.1		Merged.18992.1
Merged.11848.1		Merged.21044.1
Merged.5876.1		Merged.12294.1
Merged.6827.1		Merged.20700.1
Merged.12541.1		Merged.11955.1
Merged.20012.1		Merged.9809.1
Merged.15631.1		Merged.18761.1
Merged.2558.2		Merged.716.1
Merged.1108.1		Merged.9644.1
Merged.1449.1		Merged.4871.1
Merged.9702.1		Merged.18246.1
Merged.1023.1		Merged.16411.1
Merged.14103.1		Merged.18079.1
Merged.7278.1		Merged.18804.2
Merged.941.1		Merged.21651.1
Merged.7031.1		Merged.10086.1
Merged.2360.1		Merged.12402.1
Merged.6403.1		Merged.2600.1
Merged.22191.1		Merged.20484.1
Merged.3251.1		Merged.10996.1
Merged.17254.1		Merged.8821.1
Merged.17890.1		Merged.4404.1
Merged.9494.1		Merged.19523.1
Merged.10257.2		Merged.10838.1
Merged.4752.1		Merged.248.1
Merged.16274.1		Merged.951.1
Merged.21778.1		Merged.16361.1
Merged.9455.1		Merged.2272.1
Merged.10257.1		Merged.20065.1
Merged.16377.1		Merged.472.1
Merged.8887.4		Merged.2146.3
Merged.8887.1		Merged.10622.1
Merged.3237.3		Merged.19696.1
Merged.8887.2		Merged.5113.1
Merged.8887.3		Merged.6061.1
Merged.13625.1		Merged.18580.1
Merged.15114.1		Merged.16339.1
Merged.5201.1		Merged.12941.1
Merged.5541.1		Merged.10706.1
Merged.20196.1		Merged.20851.1
Merged.21545.1		Merged.14091.1
Merged.882.1		Merged.14092.1
Merged.18262.1		Merged.14092.2
Merged.8636.1		Merged.10705.1
Merged.2938.1		Merged.19377.1
Merged.16596.1		Merged.11619.1
Merged.19438.1		Merged.18059.4
Merged.6472.1		Merged.18345.1
Merged.11288.1		Merged.18473.1
Merged.7159.1		Merged.9822.1
Merged.20390.1		Merged.21647.1
Merged.19045.1		Merged.18005.1
Merged.3255.1		Merged.12685.1
Merged.821.1		Merged.11956.1
Merged.11499.1		Merged.19742.1
Merged.4914.1		Merged.16817.2
Merged.15712.1		Merged.16817.1
Merged.21513.2		Merged.16818.1
Merged.16912.1		Merged.20116.1
Merged.11484.1		Merged.11344.1
Merged.2152.1		Merged.19329.1
Merged.4088.1		Merged.20102.1
Merged.13942.1		Merged.1251.2
Merged.6504.1		Merged.18509.1
Merged.12002.1		Merged.1961.1
Merged.12834.1		Merged.482.1
Merged.20644.1		Merged.12835.1
Merged.19608.1		Merged.20770.1
Merged.7330.1		Merged.14841.1
Merged.8493.1		Merged.12470.1
Merged.20324.1		Merged.17978.1
Merged.3192.1		Merged.15581.1
Merged.11958.1		Merged.10540.1
Merged.14280.1		Merged.16805.1
Merged.5852.1		Merged.2958.1
Merged.11995.2		Merged.17841.1
Merged.19713.1		Merged.10008.1
Merged.19871.1		Merged.5655.1
Merged.7510.1		Merged.18214.1
Merged.21081.1		Merged.11632.1
Merged.2960.1		Merged.7603.2
Merged.11995.1		Merged.19057.1
Merged.22161.1		Merged.9403.1
Merged.16716.2		Merged.2382.1
Merged.20445.1		Merged.14911.1
Merged.5826.1		Merged.11230.3
Merged.4833.1		Merged.1497.1
Merged.16716.1		Merged.6382.1
Merged.9669.1		Merged.7628.1
Merged.15593.2		Merged.4943.1
Merged.15593.1		Merged.283.1
Merged.4678.1		Merged.5977.1
Merged.5451.1		Merged.17951.1
Merged.16740.1		Merged.11959.1
Merged.15785.1		Merged.20672.1
Merged.20122.1		Merged.473.1
Merged.3224.1		Merged.8180.3
Merged.4848.1		Merged.16442.1
Merged.18967.1		Merged.13668.1
Merged.5835.1		Merged.15278.1
Merged.19620.1		Merged.20695.1
Merged.16554.1		Merged.15109.1
Merged.9918.1		Merged.15110.1
Merged.16306.1		Merged.15110.2
Merged.8252.1		Merged.3197.1
Merged.21014.1		Merged.1490.1
Merged.9295.1		Merged.1490.2
Merged.7616.1		Merged.11299.1
Merged.13737.1		Merged.9406.1
Merged.1021.1		Merged.4500.1
Merged.14357.1		Merged.4178.1
Merged.10610.1		Merged.18379.1
Merged.12806.1		Merged.21850.1
Merged.1444.1		Merged.12307.1
Merged.1019.1		Merged.18603.1
Merged.4273.1		Merged.713.1
Merged.1766.1		Merged.1154.1
Merged.12821.1		Merged.17994.1
Merged.19601.1		Merged.2961.1
Merged.15555.1		Merged.12301.1
Merged.3099.1		Merged.2596.1
Merged.4825.1		Merged.11927.1
Merged.2954.1		Merged.18191.1
Merged.11544.1		Merged.19609.1
Merged.5827.1		Merged.16806.1
Merged.6191.1		Merged.8553.1
Merged.10629.1		Merged.6401.1
Merged.19943.1
Merged.11846.1
Merged.5939.1
Merged.1997.1
Merged.20847.1
Merged.10606.2
Merged.13378.1
Merged.17480.1
Merged.19486.1
Merged.19758.1
Merged.21253.1
Merged.19757.1
Merged.19196.1
Merged.9556.1
Merged.949.1
Merged.16197.1
Merged.17909.1
Merged.10606.1
Merged.12798.1
Merged.13762.1
Merged.2003.1
Merged.9067.1
Merged.10037.4
Merged.20381.1
Merged.4278.1
Merged.20523.1
Merged.11982.1
Merged.20419.1
Merged.20459.1
Merged.15332.1
Merged.20454.1
Merged.6833.1
Merged.5524.1
Merged.18615.1
Merged.8041.1
Merged.1516.1
Merged.11435.1
Merged.11435.2
Merged.10822.1
Merged.12817.1
Merged.9452.1
Merged.20320.1
Merged.15784.1
Merged.11672.1
Merged.11999.1
Merged.17294.1
Merged.4867.1
Merged.5618.1
Merged.19014.2
Merged.18808.1
Merged.4747.1
Merged.1569.1
Merged.4816.1
Merged.21184.1
Merged.16592.1
Merged.5724.1
Merged.20071.1
Merged.20154.1
Merged.11638.1
Merged.6123.1
Merged.13585.1
Merged.11109.2
Merged.9068.1
Merged.2465.1
Merged.14598.1
Merged.4890.1
Merged.12410.1
Merged.14440.1
Merged.12618.2
Merged.21324.1
Merged.4612.1
Merged.9823.1
Merged.11142.1
Merged.9338.1
Merged.15924.1
Merged.16551.1
Merged.5844.1
Merged.13604.1
Merged.6455.1
Merged.18808.2
Merged.21642.1
Merged.6103.1
Merged.14677.1
Merged.1437.1
Merged.18808.3
Merged.16635.1
Merged.13513.1
Merged.11109.1
Merged.19382.1
Merged.3107.1
Merged.4338.1
Merged.19697.1
Merged.1390.1
Merged.9202.1
Merged.15451.1
Merged.21091.1
Merged.3168.1
Merged.10427.1
Merged.19770.1
Merged.13477.1
Merged.3500.1
Merged.20793.1
Merged.16282.1
Merged.14675.1
Merged.10048.1
Merged.9635.2
Merged.3556.1
Merged.12491.1
Merged.12364.1
Merged.16320.1
Merged.18037.1
Merged.17977.1
Merged.20179.1
Merged.11892.1
Merged.2949.1
Merged.15463.1
Merged.228.1
Merged.18902.1
Merged.13177.1
Merged.742.1
Merged.7122.2
Merged.16490.1
Merged.12030.1
Merged.15420.1
Merged.6979.1
Merged.19687.1
Merged.19168.1
Merged.13629.1
Merged.18977.1
Merged.16141.1
Merged.12001.1
Merged.14923.1
Merged.1030.1
Merged.21959.1
Merged.2463.1
Merged.2469.1
Merged.4237.1
Merged.5623.1
Merged.17330.1
Merged.15289.1
Merged.2675.1
Merged.19106.1
Merged.4097.1
Merged.950.1
Merged.4091.1
Merged.13489.1
Merged.10638.1
Merged.6150.1
Merged.12540.1
Merged.19093.1
Merged.15504.1
Merged.4277.1
Merged.18294.1
Merged.5718.1
Merged.5851.1
Merged.6051.1
Merged.4146.1
Merged.9420.1
Merged.7738.1
Merged.19725.1
Merged.11711.1
Merged.21740.2
Merged.18536.1
Merged.879.2
Merged.12323.2
Merged.15628.1
Merged.10755.1
Merged.9428.1
Merged.3410.1
Merged.14941.1
Merged.19357.1
Merged.13209.4
Merged.12097.1
Merged.3680.1
Merged.21202.1
Merged.15560.1
Merged.8935.1
Merged.20236.1
Merged.16829.1
Merged.7033.1
Merged.5700.1
Merged.15554.1
Merged.20024.1
Merged.14906.1
Merged.11621.1
Merged.13599.1
Merged.21746.1
Merged.513.1
Merged.5159.1
Merged.21090.1
Merged.8501.1
Merged.19244.1
Merged.7749.1
Merged.18209.1
Merged.15730.1
Merged.10621.1
Merged.21960.1
Merged.9456.1
Merged.9943.1
Merged.10960.1
Merged.13742.1
Merged.15121.1
Merged.17513.1
Merged.9404.2
Merged.20798.1
Merged.9539.1
Merged.587.1
Merged.19625.1
Merged.4356.1
Merged.9291.2
Merged.14295.1
Merged.21646.1
Merged.19658.1
Merged.6826.1
Merged.9059.1
Merged.935.1
Merged.6198.1
Merged.7967.1
Merged.19851.1
Merged.11051.1
Merged.1767.1
Merged.11847.1
Merged.7277.1
Merged.22136.1
Merged.20152.1
Merged.4775.1
Merged.12632.1
Merged.11853.1
Merged.5840.1
Merged.16267.1
Merged.13597.1
Merged.5522.1
Merged.3108.1
Merged.17345.1
Merged.16190.1
Merged.1395.1
Merged.13306.1
Merged.7030.1
Merged.8047.1
Merged.8703.1
Merged.7665.1
Merged.12630.1
Merged.16281.1
Merged.17173.1
Merged.12545.1
Merged.1140.1
Merged.6939.1
Merged.16096.1
Merged.17295.1
Merged.20323.1
Merged.11854.1
Merged.9096.1
Merged.8320.1
Merged.20908.1
Merged.18164.1
Merged.6685.1
Merged.12626.1
Merged.6477.1
Merged.19423.1
Merged.16384.1
Merged.15776.1
Merged.19622.1
Merged.13647.1
Merged.15440.1
Merged.20442.1
Merged.12113.1
Merged.5986.1
Merged.21308.1
Merged.4753.1
Merged.690.1
Merged.20833.1
Merged.18181.1
Merged.16426.1
Merged.6065.1
Merged.19711.1
Merged.6676.1
Merged.18222.1
Merged.8931.1
Merged.12637.1
Merged.13486.1
Merged.11885.1
Merged.18669.1
Merged.1353.1
Merged.14503.1
Merged.19623.1
Merged.9094.1
Merged.10756.1
Merged.11342.1
Merged.4096.1
Merged.3996.1
Merged.16129.1
Merged.12833.1
Merged.1308.1
Merged.20007.1
Merged.20656.1
Merged.5630.1
Merged.5630.2
Merged.13315.1
Merged.2547.1
Merged.17556.1
Merged.18908.1
Merged.14319.1
Merged.20059.1
Merged.14540.1
Merged.4919.1
Merged.2046.1
Merged.17577.1
Merged.6177.1
Merged.14459.1
Merged.4614.1
Merged.3113.1
Merged.14921.1
Merged.16423.1
Merged.5257.1
Merged.6503.1
Merged.17244.1
Merged.6467.1
Merged.13761.1
Merged.1476.1
Merged.5820.1
Merged.16911.1
Merged.17155.1
Merged.8930.1
Merged.5088.1
Merged.16374.1
Merged.20443.1
Merged.7036.1
Merged.19577.1
Merged.9298.1
Merged.5616.1
Merged.8742.1
Merged.21037.1
Merged.776.1
Merged.13448.1
Merged.4201.1
Merged.1014.1
Merged.8129.1
Merged.5285.1
Merged.4268.1
Merged.14482.1
Merged.11928.1
Merged.7427.1
Merged.14607.1
Merged.16984.1
Merged.6970.1
Merged.15269.1
Merged.7667.1
Merged.20171.1
Merged.18885.1
Merged.5343.1
Merged.4269.1
Merged.21165.1
Merged.16099.1
Merged.111.1
Merged.111.2
Merged.111.3
Merged.13803.1
Merged.17244.2
Merged.4358.1
Merged.5119.1
Merged.1763.1
Merged.7129.1
Merged.10635.1
Merged.2966.1
Merged.19469.1
Merged.8247.1
Merged.5252.1
Merged.16193.1
Merged.13197.1
Merged.1011.1
Merged.14448.1
Merged.20449.1
Merged.9292.1
Merged.6178.1
Merged.10632.1
Merged.9074.1
Merged.9496.1
Merged.15233.1
Merged.7834.1
Merged.7835.1
Merged.4099.1
Merged.12600.1
Merged.15303.2
Merged.4117.1
Merged.19796.1
Merged.14279.1
Merged.4969.1
Merged.9424.1
Merged.5597.1
Merged.14642.1
Merged.11319.1
Merged.13691.1
Merged.8577.1
Merged.18572.1
Merged.4147.1
Merged.20194.1
Merged.12617.1
Merged.18697.1
Merged.3988.1
Merged.7202.1
Merged.14299.1
Merged.5400.5
Merged.21893.1
Merged.10146.1
Merged.14601.1
Merged.2464.1
Merged.3439.1
Merged.11511.1
Merged.7286.1
Merged.11994.1
Merged.6190.1
Merged.21913.1
Merged.4282.1
Merged.13582.1
Merged.9421.1
Merged.18514.1
Merged.11852.1
Merged.11712.1
Merged.4132.1
Merged.12353.2
Merged.7619.1
Merged.10964.1
Merged.2468.1
Merged.11665.1
Merged.16930.1
Merged.10866.1
Merged.5720.1
Merged.4222.1
Merged.3221.1
Merged.589.1
Merged.20148.1
Merged.10900.1
Merged.14218.1
Merged.5842.1
Merged.11110.1
Merged.21100.1
Merged.15563.1
Merged.10691.1
Merged.5823.1
Merged.11180.1
Merged.5877.1
Merged.17908.1
Merged.14370.1
Merged.22109.1
Merged.11710.1
Merged.6512.1
Merged.10525.1
Merged.3451.1
Merged.9571.1
Merged.14500.1
Merged.6952.1
Merged.13308.1
Merged.21215.1
Merged.11662.1
Merged.14480.1
Merged.19916.1
Merged.19315.2
Merged.19315.1
Merged.459.1
Merged.1472.1
Merged.11896.1
Merged.21592.1
Merged.11883.1
Merged.12804.1
Merged.8897.1
Merged.5870.1
Merged.3565.1
Merged.12537.1
Merged.3446.1
Merged.4555.1
Merged.18750.1
Merged.4142.1
Merged.21591.1
Merged.4852.1
Merged.2987.1
Merged.6924.1
Merged.4355.1
Merged.5067.1
Merged.19797.1
Merged.7362.1
Merged.8330.1
Merged.863.1
Merged.16289.1
Merged.19286.1
Merged.6973.1
Merged.16268.1
Merged.19180.1
Merged.19079.1
Merged.5714.1
Merged.2302.1
Merged.19842.1
Merged.19939.1
Merged.6100.1
Merged.11016.1
Merged.15133.1
Merged.15234.1
Merged.5443.1
Merged.21093.1
Merged.21166.1
Merged.4609.1
Merged.2470.1
Merged.9453.1
Merged.16272.1
Merged.19650.1
Merged.11182.1
Merged.2065.1
Merged.14122.1
Merged.5854.1
Merged.12539.1
Merged.12723.1
Merged.19294.2
Merged.22106.1
Merged.21577.1
Merged.13481.1
Merged.12357.1
Merged.1902.1
Merged.19085.1
Merged.14496.1
Merged.19029.1
Merged.1510.1
Merged.5216.1
Merged.4487.1
Merged.11132.1
Merged.12860.1
Merged.19348.1
Merged.6740.1
Merged.12056.1
Merged.14042.1
Merged.16330.1
Merged.21654.1
Merged.8728.1
Merged.19290.1
Merged.21601.1
Merged.9431.1
Merged.16945.1
Merged.12803.1
Merged.21925.1
Merged.10753.1
Merged.18835.1
Merged.1016.1
Merged.4187.1
Merged.19664.1
Merged.5721.1
Merged.15898.1
Merged.11991.1
Merged.20661.1
Merged.15048.1
Merged.4967.1
Merged.1283.1
Merged.13801.1
Merged.4046.1
Merged.591.1
Merged.15223.1
Merged.21477.1
Merged.2329.2
Merged.9058.1
Merged.20737.1
Merged.8934.1
Merged.5841.1
Merged.7207.1
Merged.5055.1
Merged.2000.1
Merged.1443.1
Merged.20687.1
Merged.6180.1
Merged.12039.1
Merged.16734.1
Merged.7460.1
Merged.6346.1
Merged.5407.1
Merged.1195.1
Merged.11501.1
Merged.9061.1
Merged.13760.1
Merged.1560.1
Merged.19204.1
Merged.4348.1
Merged.3392.1
Merged.16449.1
Merged.11546.1
Merged.3101.1
Merged.16556.1
Merged.6422.1
Merged.7550.1
Merged.20021.1
Merged.2950.1
Merged.20828.1
Merged.16299.1
Merged.8722.1
Merged.16864.1
Merged.4749.1
Merged.19624.1
Merged.16302.1
Merged.3449.1
Merged.11162.1
Merged.4280.1
Merged.10968.1
Merged.14548.1
Merged.3105.1
Merged.20016.1
Merged.17084.1
Merged.17108.1
Merged.16143.1
Merged.15503.1
Merged.8910.1
Merged.19506.2
Merged.2358.1
Merged.16195.1
Merged.22128.1
Merged.1396.1
Merged.16146.1
Merged.13816.1
Merged.11849.1
Merged.13892.1
Merged.15557.1
Merged.20022.1
Merged.13865.1
Merged.2329.1
Merged.4910.1
Merged.6070.1
Merged.4928.1
Merged.4748.1
Merged.12069.1
Merged.21600.4
Merged.1451.1
Merged.4086.1
Merged.2955.1
Merged.16908.1
Merged.19933.1
Merged.10180.1
Merged.18554.1
Merged.374.1
Merged.20444.2
Merged.16300.1
Merged.495.1
Merged.3443.1
Merged.367.1
Merged.18295.1
Merged.16252.1
Merged.6046.1
Merged.13317.1
Merged.12795.1
Merged.13739.1
Merged.9451.1
Merged.1580.1
Merged.4354.1
Merged.19506.1
Merged.3065.1
Merged.19447.1
Merged.10252.5
Merged.1595.1
Merged.19080.1
Merged.10252.6
Merged.4547.1
Merged.10966.1
Merged.12618.1
Merged.18689.1
Merged.20444.1
Merged.18688.1
Merged.6016.1
Merged.12751.1
Merged.5621.1
Merged.16025.1
Merged.19084.1
Merged.18681.1
Merged.2768.1
Merged.11347.1
Merged.2482.1
Merged.1741.1
Merged.10012.1
Merged.2785.1
Merged.20281.1
Merged.19419.1
Merged.4630.1
Merged.9593.1
Merged.3276.1
Merged.17541.1
Merged.11140.1
Merged.8726.1
Merged.16125.1
Merged.5259.1
Merged.19528.1
Merged.20515.1
Merged.20642.1
Merged.5722.1
Merged.12625.1
Merged.17540.1
Merged.10633.1
Merged.10502.1
Merged.18876.1
Merged.16385.1
Merged.15360.1
Merged.19517.1
Merged.13490.1
Merged.19971.1
Merged.19873.1
Merged.2271.1
Merged.15359.1
Merged.17135.2
Merged.6181.1
Merged.4924.1
Merged.4036.1
Merged.20643.1
Merged.2989.1
Merged.12642.1
Merged.15559.1
Merged.1020.1
Merged.21904.1
Merged.7975.1
Merged.9114.1
Merged.8255.1
Merged.9400.1
Merged.17625.1
Merged.14648.1
Merged.9570.1
Merged.11651.1
Merged.3149.2
Merged.14920.1
Merged.11510.1
Merged.15278.2
Merged.22187.1
Merged.9289.1
Merged.22093.1
Merged.3149.1
Merged.17053.1
Merged.17731.1
Merged.2948.1
Merged.4216.1
Merged.11251.1
Merged.1391.1
Merged.14646.1
Merged.19604.1
Merged.4549.1
Merged.13741.1
Merged.3564.1
Merged.14354.1
Merged.9492.1
Merged.19615.1
Merged.7101.1
Merged.14485.1
Merged.10081.1
Merged.20961.1
Merged.11508.1
Merged.9429.1
Merged.4272.1
Merged.16188.1
Merged.5839.1
Merged.5580.1
Merged.21657.1
Merged.18775.1
Merged.5883.1
Merged.15162.1
Merged.5872.1
Merged.6976.1
Merged.19703.1
Merged.6389.1
Merged.12855.1
Merged.9296.1
Merged.594.1
Merged.11539.1
Merged.1450.1
Merged.17309.1
Merged.9497.1
Merged.5819.1
Merged.21958.1
Merged.13483.1
Merged.6390.1
Merged.19686.1
Merged.4777.1
Merged.10380.1
Merged.2943.1
Merged.13864.1
Merged.3559.1
Merged.8450.1
Merged.15186.1
Merged.4075.1
Merged.13494.1
Merged.13766.1
Merged.13804.1
Merged.21346.1
Merged.16553.1
Merged.10535.1
Merged.16128.1
Merged.12621.2
Merged.10844.1
Merged.13495.1
Merged.3111.1
Merged.15508.1
Merged.6938.1
Merged.6174.1
Merged.6737.1
Merged.9880.1
Merged.2466.1
Merged.12858.1
Merged.11538.1
Merged.19632.1
Merged.9504.1
Merged.4281.1
Merged.9299.1
Merged.11654.1
Merged.5268.1
Merged.22190.1
Merged.1398.1
Merged.11410.1
Merged.9090.1
Merged.903.1
Merged.14248.1
Merged.16314.1
Merged.18694.1
Merged.16375.1
Merged.15566.1
Merged.17134.1
Merged.1942.1
Merged.21260.1
Merged.17150.1
Merged.19239.1
Merged.14442.3
Merged.17353.1
Merged.19198.1
Merged.21307.1
Merged.20579.1
Merged.14104.1
Merged.700.1
Merged.735.1
Merged.10781.1
Merged.14895.1
Merged.4939.1
Merged.15501.1
Merged.5459.1
Merged.3166.1
Merged.19910.1
Merged.7333.1
Merged.5388.1
Merged.6028.2
Merged.8675.1
Merged.16283.1
Merged.911.1
Merged.7545.1
Merged.5846.1
Merged.1389.1
Merged.1379.1
Merged.11028.1
Merged.6967.1
Merged.12353.3
Merged.2957.1
Merged.11537.1
Merged.8132.1
Merged.21544.1
Merged.1477.1
Merged.1869.1
Merged.19980.2
Merged.19970.1
Merged.17469.1
Merged.10963.1
Merged.498.1
Merged.21092.1
Merged.19466.1
Merged.22111.1
Merged.11496.1
Merged.11639.1
Merged.9060.1
Merged.8324.1
Merged.3096.1
Merged.6407.1
Merged.4438.1
Merged.3747.1
Merged.9432.1
Merged.19654.1
Merged.13180.1
Merged.2574.1
Merged.16098.1
Merged.4546.1
Merged.5069.1
Merged.6468.1
Merged.4145.1
Merged.6028.1
Merged.14309.1
Merged.588.1
Merged.4098.1
Merged.21961.1
Merged.20556.1
Merged.10429.1
Merged.17504.1
Merged.16486.1
Merged.8494.1
Merged.641.1
Merged.9288.1
Merged.5056.1
Merged.16201.1
Merged.1025.1
Merged.14501.1
Merged.947.1
Merged.9624.1
Merged.3493.1
Merged.5629.1
Merged.12528.1
Merged.14481.1
Merged.6515.1
Merged.17044.1
Merged.21212.1
Merged.5254.1
Merged.19199.1
Merged.10625.1
Merged.19977.1
Merged.16277.1
Merged.15411.1
Merged.4553.1
Merged.3702.1
Merged.9084.1
Merged.2150.1
Merged.4556.1
Merged.11238.2
Merged.9064.1
Merged.1149.1
Merged.4465.1
Merged.22189.1
Merged.20155.1
Merged.9081.1
Merged.6322.1
Merged.6934.1
Merged.6246.1
Merged.7964.1
Merged.9087.1
Merged.10458.1
Merged.18393.1
Merged.2982.1
Merged.19579.1
Merged.1373.1
Merged.16918.1
Merged.12820.1
Merged.4367.1
Merged.10324.1
Merged.19475.1
Merged.17310.1
Merged.1347.1
Merged.18889.1
Merged.18521.1
Merged.18042.1
Merged.8806.1
Merged.6015.1
Merged.14442.1
Merged.21769.1
Merged.2945.1
Merged.6933.1
Merged.1498.1
Merged.8318.1
Merged.5291.1
Merged.938.1
Merged.19726.1
Merged.9174.1
Merged.12634.1
Merged.20501.1
Merged.19558.1
Merged.20106.1
Merged.1306.1
Merged.6936.1
Merged.14442.2
Merged.11660.1
Merged.12318.1
Merged.7966.1
Merged.20023.1
Merged.14897.1
Merged.18421.1
Merged.1514.1
Merged.18960.1
Merged.4611.1
Merged.7743.1
Merged.16041.1
Merged.6438.2
Merged.11998.1
Merged.7606.1
Merged.11296.1
Merged.9162.1
Merged.19633.1
Merged.14098.1
Merged.14645.1
Merged.5577.1
Merged.5255.1
Merged.16913.1
Merged.15612.4
Merged.13060.1
Merged.19610.1
Merged.7606.2
Merged.21847.1
Merged.5234.1
Merged.12791.1
Merged.934.1
Merged.3391.1
Merged.380.1
Merged.15791.1
Merged.16308.1
Merged.5711.1
Merged.4262.1
Merged.4610.1
Merged.6438.1
Merged.19427.1
Merged.4597.1
Merged.16970.1
Merged.4597.2
Merged.5625.1
Merged.1924.5
Merged.1999.1
Merged.17135.1
Merged.11655.1
Merged.11659.1
Merged.10387.1
Merged.4593.1
Merged.1518.1
Merged.16132.1
Merged.1397.1
Merged.16691.1
Merged.17503.1
Merged.17503.2
Merged.7598.1
Merged.2781.1
Merged.4915.1
Merged.17789.1
Merged.2508.1
Merged.19892.1
Merged.20115.1
Merged.13262.1
Merged.16923.1
Merged.6002.1
Merged.3191.1
Merged.7608.1
Merged.13631.1
Merged.14604.1
Merged.19585.1
Merged.15414.1
Merged.17979.1
Merged.17833.1
Merged.13515.1
Merged.20142.1
Merged.20929.1
Merged.19529.1
Merged.19083.1
Merged.17829.1
Merged.6084.1
Merged.1380.1
Merged.13725.2
Merged.20929.2
Merged.15046.1
Merged.11483.1
Merged.4751.1
Merged.1436.1
Merged.10634.1
Merged.10898.1
Merged.16307.1
Merged.4531.1
Merged.11082.1
Merged.5294.1
Merged.3648.1
Merged.396.1
Merged.17342.1
Merged.18557.1
Merged.5179.1
Merged.1013.1
Merged.19412.1
Merged.1024.1
Merged.13727.1
Merged.14173.1
Merged.4551.1
Merged.3223.1
Merged.1280.1
Merged.13491.1
Merged.3098.1
Merged.18818.1
Merged.14597.1
Merged.3448.1
Merged.1339.1
Merged.1305.1
Merged.5068.1
Merged.5076.1
Merged.1392.1
Merged.6148.1
Merged.11954.1
Merged.15298.1
Merged.7976.1
Merged.19862.1
Merged.642.1
Merged.9088.1
Merged.4780.1
Merged.21773.1
Merged.5072.1
Merged.16145.1
Merged.4480.1
Merged.4854.1
Merged.4927.1
Merged.11509.1
Merged.4463.1
Merged.5848.1
Merged.14602.1
Merged.7056.2
Merged.20029.1
Merged.13738.1
Merged.16095.1
Merged.13725.1
Merged.3252.1
Merged.17906.1
Merged.21347.1
Merged.8642.1
Merged.19766.1
Merged.7279.1
Merged.13740.1
Merged.9378.1
Merged.12837.1
Merged.4557.1
Merged.2963.1
Merged.11167.1
Merged.7280.1
Merged.13493.1
Merged.592.1
Merged.10129.1
Merged.21513.1
Merged.5521.1
Merged.7056.1
Merged.4554.1
Merged.9093.1
Merged.14665.1
Merged.5070.1
Merged.5994.1
Merged.5873.1
Merged.6935.1
Merged.9489.1
Merged.17514.1
Merged.16944.1
Merged.470.1
Merged.13480.1
Merged.16187.1
Merged.4857.1
Merged.5880.1
Merged.17505.1
Merged.9490.1
Merged.20168.1
Merged.5778.1
Merged.21038.1
Merged.14505.1
Merged.19976.1
Merged.13245.2
Merged.12073.2
Merged.21920.1
Merged.5864.1
Merged.21820.1
Merged.17638.1
Merged.13245.1
Merged.1998.1
Merged.10763.1
Merged.371.1
Merged.19292.1
Merged.11628.1
Merged.7801.1
Merged.21528.1
Merged.11652.1
Merged.18808.4
Merged.4344.1
Merged.4826.1
Merged.20014.1
Merged.12073.1
Merged.7034.1
Merged.14120.2
Merged.14120.3
Merged.6183.1
Merged.5845.1
Merged.6514.1
Merged.10627.1
Merged.17378.1
Merged.4856.1
Merged.15575.1
Merged.1107.1
Merged.379.1
Merged.14120.1
Merged.284.1
Merged.12616.1
Merged.247.1
Merged.19978.1
Merged.6825.1
Merged.18456.1
Merged.4094.1
Merged.4889.1
Merged.20563.1
Merged.1564.1
Merged.11851.1
Merged.15793.1
Merged.16067.1
Merged.1106.1
Merged.19449.1
Merged.10798.7
Merged.19477.1
Merged.19140.1
Merged.16275.1
Merged.9436.1
Merged.21041.2
Merged.9080.1
Merged.11744.1
Merged.3964.1
Merged.13340.1
Merged.1764.1
Merged.10419.1
Merged.1561.1
Merged.1738.1
Merged.15552.1
Merged.20176.1
Merged.2740.1
Merged.5542.1
Merged.19353.1
Merged.15748.1
Merged.4488.1
Merged.20026.1
Merged.18983.1
Merged.14575.1
Merged.13475.1
Merged.4495.1
Merged.11495.1
Merged.20107.1
Merged.1617.1
Merged.19360.1
Merged.10492.1
Merged.17411.1
Merged.5613.1
Merged.9591.1
Merged.5805.1
Merged.8647.1
Merged.8539.1
Merged.13263.1
Merged.19581.1
Merged.13706.1
Merged.12646.1
Merged.10961.1
Merged.14755.1
Merged.9073.1
Merged.483.1
Merged.6457.1
Merged.5723.1
Merged.483.2
Merged.988.1
Merged.12643.1
Merged.8327.1
Merged.5406.1
Merged.6824.1
Merged.16097.1
Merged.14267.1
Merged.8704.1
Merged.14679.1
Merged.15330.1
Merged.9188.1
Merged.11536.1
Merged.861.1
Merged.16303.1
Merged.4888.1
Merged.14552.1
Merged.7971.1
Merged.12378.1
Merged.6930.1
Merged.19606.1
Merged.18893.1
Merged.1031.1
Merged.17626.1
Merged.1567.1
Merged.4168.1
Merged.10185.1
Merged.4275.1
Merged.377.1
Merged.14922.1
Merged.18961.1
Merged.7043.1
Merged.12832.1
Merged.19407.1
Merged.21953.1
Merged.2953.1
Merged.5728.1
Merged.12663.1
Merged.743.1
Merged.21739.1
Merged.20382.1
Merged.18321.1
Merged.5071.1
Merged.10167.1
Merged.9386.1
Merged.15731.1
Merged.14893.1
Merged.13802.1
Merged.15134.1
Merged.4360.1
Merged.5064.1
Merged.9203.1
Merged.14499.1
Merged.15714.1
Merged.7281.1
Merged.14296.1
Merged.6149.1
Merged.16915.1
Merged.4264.1
Merged.9071.1
Merged.6466.1
Merged.4047.1
Merged.12379.1
Merged.5622.1
Merged.11533.1
Merged.21932.1
Merged.1382.1
Merged.20096.1
Merged.16976.1
Merged.10186.1
Merged.22123.1
Merged.20981.4
Merged.5836.1
Merged.21345.1
Merged.1442.1
Merged.10641.1
Merged.20327.1
Merged.19197.1
Merged.12857.1
Merged.22224.1
Merged.15629.1
Merged.1434.1
Merged.6473.1
Merged.6238.1
Merged.13692.1
Merged.9491.1
Merged.8325.1
Merged.9625.1
Merged.5713.1
Merged.14507.1
Merged.9198.1
Merged.1307.1
Merged.1773.1
Merged.8299.1
Merged.11504.1
Merged.5256.1
Merged.19553.1
Merged.18182.1
Merged.19428.1
Merged.368.1
Merged.21235.1
Merged.12836.1
Merged.9454.1
Merged.3163.1
Merged.5081.1
Merged.1447.1
Merged.9072.1
Merged.4150.1
Merged.12823.1
Merged.14605.1
Merged.4078.1
Merged.13249.1
Merged.1943.1
Merged.1432.1
Merged.19961.4
Merged.9339.1
Merged.9085.1
Merged.15948.1
Merged.19860.1
Merged.2565.1
Merged.6927.1
Merged.11864.1
Merged.13603.1
Merged.130.1
Merged.17474.1
Merged.9075.1
Merged.19590.1
Merged.4629.1
Merged.9300.1
Merged.22129.1
Merged.3369.1
Merged.19979.1
Merged.942.1
Merged.4095.1
Merged.4776.1
Merged.14606.1
Merged.15224.1
Merged.3382.1
Merged.2004.1
Merged.19689.1
Merged.11770.1
Merged.1304.1
Merged.19582.1
Merged.2939.1
Merged.4615.3
Merged.5317.1
Merged.13457.1
Merged.16191.1
Merged.16376.1
Merged.4089.1
Merged.18511.1
Merged.18650.1
Merged.19879.1
Merged.3104.1
Merged.10381.1
Merged.8260.1
Merged.9488.1
Merged.13482.1
Merged.10258.1
Merged.12799.1
Merged.6476.1
Merged.4461.1
Merged.5834.1
Merged.972.1
Merged.1388.1
Merged.16664.1
Merged.6754.1
Merged.8249.1
Merged.10460.1
Merged.948.1
Merged.16983.1
Merged.19980.1
Merged.6708.1
Merged.13474.1
Merged.6378.1
Merged.19086.1
Merged.18957.1
Merged.8827.1
Merged.19086.2
Merged.20330.1
Merged.17151.1
Merged.7128.1
Merged.5725.1
Merged.16174.1
Merged.4274.1
Merged.11617.1
Merged.14166.1
Merged.16906.1
Merged.10897.2
Merged.20744.1
Merged.10897.1
Merged.10896.1
Merged.14595.3
Merged.6073.1
Merged.11390.1
Merged.4795.1
Merged.12512.2
Merged.1735.1
Merged.21323.1
Merged.10698.1
Merged.5936.1
Merged.6550.1
Merged.5875.1
Merged.5049.1
Merged.11557.1
Merged.18419.1
Merged.843.1
Merged.6277.1
Merged.19340.1
Merged.20767.1
Merged.1565.1
Merged.3849.1
Merged.6153.1
Merged.8576.1
Merged.12929.1
Merged.7697.1
Merged.3788.1
Merged.18617.1
Merged.4496.1
Merged.18979.1
Merged.11054.1
Merged.18247.1
Merged.10752.1
Merged.12534.1
Merged.16407.1
Merged.499.1
Merged.20185.1
Merged.18766.1
Merged.9091.1
Merged.6494.1
Merged.4151.1
Merged.8387.1
Merged.16305.1
Merged.20103.1
Merged.10163.1
Merged.19476.1
Merged.18709.1
Merged.11004.1
Merged.15567.1
Merged.7928.1
Merged.1796.1
Merged.16559.1
Merged.20020.1
Merged.12544.1
Merged.15958.1
Merged.11545.1
Merged.3705.1
Merged.6968.1
Merged.20163.1
Merged.17051.1
Merged.6085.1
Merged.6200.1
Merged.3746.1
Merged.4750.1
Merged.11052.1
Merged.378.1
Merged.12512.1
Merged.5577.2
Merged.2545.1
Merged.15914.1
Merged.14715.1
Merged.17910.1
Merged.17004.1
Merged.17154.2
Merged.9062.1
Merged.7120.1
Merged.16424.1
Merged.16127.1
Merged.19586.1
Merged.10651.1
Merged.2151.1
Merged.13888.1
Merged.2988.1
Merged.14599.1
Merged.19487.2
Merged.6376.1
Merged.20561.1
Merged.16863.1
Merged.19287.1
Merged.19296.1
Merged.6925.1
Merged.375.1
Merged.13314.1
Merged.6152.1
Merged.5315.1
Merged.5155.1
Merged.8933.1
Merged.1399.1
Merged.11260.1
Merged.12685.2
Merged.6513.1
Merged.16333.1
Merged.9433.1
Merged.21476.1
Merged.15947.1
Merged.4918.1
Merged.5352.1
Merged.11640.1
Merged.12819.1
Merged.8257.1
Merged.15556.1
Merged.13478.1
Merged.4050.1
Merged.11535.1
Merged.10164.1
Merged.11925.1
Merged.7547.1
Merged.16975.1
Merged.20572.1
Merged.16144.1
Merged.15479.1
Merged.14484.1
Merged.1377.1
Merged.286.1
Merged.3450.1
Merged.8807.1
Merged.1015.1
Merged.19952.1
Merged.10728.1
Merged.16231.1
Merged.17153.1
Merged.17552.1
Merged.19794.1
Merged.6179.1
Merged.12750.1
Merged.9617.1
Merged.21877.1
Merged.10461.1
Merged.10457.1
Merged.6175.1
Merged.1882.1
Merged.1438.1
Merged.9645.1
Merged.7700.1
Merged.2336.1
Merged.10517.1
Merged.2561.1
Merged.13492.1
Merged.4769.1
Merged.14443.1
Merged.9201.1
Merged.3110.1
Merged.11686.1
Merged.12827.1
Merged.15019.1
Merged.4858.1
Merged.14441.1
Merged.12854.1
Merged.13171.1
Merged.13583.1
Merged.14446.1
Merged.7622.1
Merged.21993.1
Merged.5313.1
Merged.3189.1
Merged.21306.1
Merged.5985.1
Merged.16273.1
Merged.5833.1
Merged.7451.1
Merged.3989.1
Merged.6753.1
Merged.9623.1
Merged.9487.1
Merged.6478.1
Merged.5838.1
Merged.9172.1
Merged.15235.1
Merged.11345.1
Merged.10428.1
Merged.17987.1
Merged.2782.1
Merged.14450.1
Merged.12814.1
Merged.6102.1
Merged.22137.1
Merged.4855.1
Merged.8241.1
Merged.17506.1
Merged.1032.1
Merged.14368.1
Merged.376.1
Merged.16126.1
Merged.7895.1
Merged.11373.1
Merged.3494.1
Merged.14297.1
Merged.4923.1
Merged.19487.1
Merged.13488.1
Merged.14264.1
Merged.15960.1
Merged.19589.1
Merged.6765.1
Merged.6184.1
Merged.16269.1
Merged.17554.1
Merged.21887.1
Merged.7833.1
Merged.1012.1
Merged.11522.1
Merged.9079.1
[truncated: 950 more rows]
