# Supplementary material for: Long non-coding RNA discovery across the genus anopheles reveals conserved secondary structures within and beyond the Gambiae complex
Source: BMC Genomics. 2015 Apr 23;16(1):337. doi: 10.1186/s12864-015-1507-3 (PMC4409983; doi:10.1186/s12864-015-1507-3)
Supplement: Additional file 10: — FASTA file containing sequences of all lncRNA. [file 12864_2015_1507_MOESM10_ESM.zip › 12864_2015_1507_MOESM10_ESM.fasta]

>Merged.2538.1 gene=Merged.2538
ataatcgtagaaatattattaaaaagtaaaagaaacttttttgacttcattttagcgattaaaatggatt
ttttcaacatcattttaaaagtctcatctcggCGCTTTTCAGAGCTTCTACACACACCAGCGTGAGAAAC
CGGTAGTCAATTCTCTCACAGCCATCTCTCAGCTGCAGTCTCGGTGTATGTAGAAACGCTCACAAGGTTC
ACAAAAAGGAACACAGAGACAAAAATAACGAATCGATAGAACAAATCAAACGACaaaaaggaaaaaaaga
aaaGAAGGATATATAGCCTCAGTAGCTGGTCCTAAACTAAAGAGGTTCGCAGAAAAACGCTACCACGGGC
TAGTAGCGGAGGGCCCAGGAAGCTGGACTCCGTATACCGAGCCGGGGTATAACCTCAAAaagagaagaag
aagaagaagaaggcgtcgtccatcgatagaagaacgtctaatttacgaacacaccacatcttggcgcttt
caacacgcttgatcacacacaaatcaacgatttcaagcgtatcgagtactaatcgagcagatatgggaaa
acaatttcgagcaaatgctacttgggCAGCAGTCGGTATTTGTTTACAGGCAGCAGCTGCATTATAATGT
GTAAAATGCCGATTTATGGAATGTGGATGCAAATACAAATTTTT
>Merged.2545.1 gene=Merged.2545
GAGCATTCTGGAAGCTGCTGCCCTCTTTGTCGGATGATGTTAATCAAAATTGATGCACGCAGCGCTCAGA
TATTGGTGATCTTAAATGAGCAGTCCACAATACTGAATCCTATGAAGGGTATAAGAAGAAATGCGCAGAG
TTTAGCCATGGAAAAAATCGGAAATGAACAACAGTTTGATGCTTTTGAAGCAAAAATAGCTGAAGATGAT
TTTGCATTTTGCAGTTATACTCAAAGGATAGATGCAGATATCAGCAGCCAGGATGCCAACAACAGGATGC
ATGAGGCTTTAGACGTGTTGTTTGATAGGAATTTTCTTGCACGGTGTAGCTGGGAAGGATCGTCAGGaaa
aaaaaTAGCTTTTAGTAAATACCGAAATACAGTGCGCTTATTTAAGTCTATCGCCACAAACCACGTAGGA
ATAGAAGTAGATATAGAATATGTTAAAGAATATTTAAAAAGAAAACTGACGCATGCACCGGCAAGAGTAA
ACATGCAGGGAAATGTTAAAACAAGCTGCCATAGAAGGAAGAAATAAAAATATATTTATTTAATTAAATT
GCTC
>Merged.2547.1 gene=Merged.2547
CTTTCGAGCCATGCGTGGTATGCTTAGCAGTGTGCGTGACATTTCAACGCGGTGCCATAGTTGTTTATTT
TTATTGACAGCGGTAAACATTCACAGTTCAATTTTCATGTCGTGAACAACAAGCAATTTTGTCAGCGTTT
TATTCACAGTTTTCTCTACGTCGCTTTTTCGAAATCTCTACAATTAAAAGAGTAAAACAACATCATGTCT
ATGCCGACAAAGCAAGCGCGTCCGGAAGATCCAGATGATGTTGGTATGTTTTGCAGTGAAGAAGTTGTGC
GAAACCCTACGTGCGTACAAGTGCTTCCAGTAGTTAGTACCGTGGAGAATCAGCTAACAACATCTTCTGC
TGCATCATATACGTTGACATCTTCCGGCGGTAATGTTTCGGCAGTTACGGTTCATACTGCCCCCAATGAA
CAGCCATCAATATCATCTGTTCCGTCGTCGGCGTTGAACGTTTCCGATGAAGTTGCTGCTGCACTTGCAC
GTTTGTCAAGAAACGTTATTTGTGTTGCAATGCAGCAGCCAAATACATCTTCCACGATGATGCCAGCTGG
TACAGTTGTTTGCGCCG
>Merged.2558.2 gene=Merged.2558
TAACAACTTTGGCTGTCAATTAGGGACCTCGTGTTAACATTCCCCACCCCGTGAACACGTCTGCTTGCAG
GTACTTGTTGTTCACTAATTTACTTTGTAGGGATATTGTGCTTGTGGTTCTTTATGTTAACTGTTCTTTA
TCTACTTctacgttgattagtgctagctttactaccggacgttttaattccttccctgacgctgcgtatt
aatgcttgccttattgtaccgtctgttcccgGGAACGTTTCTTGAACAATCGAGcgcatccatttatttc
tcggtccctccgtgataaaaactaagtctcccggcttaagcggcttgcacggctcaagccactttgtacg
gcggtttagtgttgggacgtactctttcagccacctatcccaCATTGCTTCGGACAACACGATTGCTCGC
TTGTGGCGGTGAGGCAGATTCTGTTTCCGAGTTGCGCGATTGGGCGCCCATCGGCGTCAGCAGATTGGTC
GGTGGAGGACGGATCATTCGACGGGCATGGCGTTGGGTGACCGATCGTGTCGTTGACGGTGCCGTGCTGA
TAGCTCAACGCGAGCCCCAGGTGTTGAACCTTACGCTATGTTGTAACTGTGCTGATCGTGCAATCGGGCT
GTGGGTTCAGCTGTGGCAGCTTTGTTCTTCGGACAGCATACCACCGATAATTCGTACGACGCGTGCTGAC
ATTTGTCGCAACAATAGAAATATGTCGCTGGGGCCTGGTAGAAGAAATAATATGGCACGTTAATGGTTAG
AATTACTAATCATGT
>Merged.2560.1 gene=Merged.2560
GGATACATTTATAGTTTTGCTTGCAGCAAAACAAAGGTAGGTTACAATAATACTTACGTTCCtgtgaaat
atattcacgaaaaggggctggctgtgatatttggaggaaatttgaataggaaagtgtacacctttatcgc
tggtcggtttgcaactgtatattcgtttgtccttttttgtatataataattcatgcagttcatagttcat
gcagatcgagcagtttctaacgtcgagtagtttataacctaatcttagtttcctaacgctttgttttatg
caattcaaatttatgttcgaaaataattattctaattccaacaGTTCCATTTTGTAACAAACTAATTATT
GTAACTATTTTTTTCAGTAACTTTTATGTGCGACATCGAACCACCAATCCATCTCAGAACCATGTCCTGT
CGACACTCTCACCAAGGACGGTTTTATATGATGTATGCGGCGTGCGGAGTGAGTGGCAAACGGTACGTGG
TTAATACTAATAATAAGAAAAACAATTGCTCTTGTAGTCACAATATATGACACATTTTCTTTTATATTGC
TTACAGATACTTCATCTAAGCTGCTCAACGTTTTCTTCCTCTGCTGCGGTATCAGAATCGTAACATCGTA
AATATGGTGAGTCCTTCATAGCACATGATTAGTAATTCTAACCATTAACGTGCCATATTATTTCTTCTAC
CAGGCCCCAGCGACATATTTCTATTGTTGCGACAAATGTCAGCACGCGTCGTACGAATTATCGGTGGTAT
GCTGTCCGAAGAACAAAGCTGCCACAGCTGAA
>Merged.2564.1 gene=Merged.2564
ctgtcagcgaaagagcgtgtcctcaatccaggcaagttgaaagttggctggtgtgtatgcagcctgagag
aggctacagtccaggttaaatgcttcaaatgctggaaactgggtcacaagggcttcgaatgtactggcca
ggatcgaagcaagctctgcattaaatgtggacaagagggacacaagatcagagagtgtccaaacgctatg
acgtgcctcgactgccgtg
>Merged.2565.1 gene=Merged.2565
GCCACATACACAATGCAATCGCGAGCACTATTCAAATAGGCCGAAGCATATTGTTGGGAACACTACGTTG
AGAAGTTGCTTTAAGGGATGATTGACCGTATGTATGGAAAATTATTTCCGTCCTTAAAGCTCTGTTTGGT
TATCCACTATAAGTAGAGAAAACATATTTTAGTTAAGAGATAAAAAAAGCTGTCACACTTATGCAACATA
ATCGATTTGCAAATCAAGATGCCCGGTTCTTGATTCATACGTGTGTTTCTTAACGCGACATAATTTTGTT
TCAGTATTGTTTTACACGCCCTAAAACGAATAACAATACATCCcaaaacaaaaaaagataaaaaCTAAGT
GTAGCCTTACCATAAACATATATCGTATAtatcgtagttcccaaacgaggatatcgaatggcacaggtta
atgctctgcacaaggacgtgtcagaatTGCATTGTTGTAAGGGTATTACCATACATTTAACAATTTACAG
ATAACTATTATAGAACATAAATGATAACATGTACATTTGTCACATACTTAGCTGCTTACTTGTGTATCGA
GCGCTAACTGATTTCGAGATCTATAAGAGTTCCATGAACCACTTTCAATCCAGATCCGTCGTTTGCCCCT
GAATTGGTTAGGTGTAATGGGGACATATGTCCACAGGTAGATCGACCATTGTTTTTTACACAAATCAAAC
TATACAGGACTCATAAAACCTTAAAGTATATTAAAAATATTTACATAAACAATTCTGTGCTTGGAATAAA
GGTCCCCAAAGTGTACTTACCCAAAGGTGCATGCTAGCAAAGCCGTTCGTCGTGGTGGTCCTGCTGCACA
TGACAATAAGGCTTTTTATGCGCATTTTTGTTCAAATCGGTGCTTGTACTCGACTCGAGGCAATAGTGTG
CTGTTTTGATGttttttttATAATTCAATTAACTAGTACGTTTATGGCCAAATACTCCAATATCATAAAA
TATTCCGGTGCTGGTCCATTTGGCAACCGTTTCACAGCTTCAGAGGAACACGCATCATAAGATGGATAGT
AAGATGCGGATTGTGCACAAACGCATGCCGAATATTGCCGAGGAACACGTTGCTG
>Merged.2566.1 gene=Merged.2566
TCTTCATCCGCGGAAAAAGCGTCGGGGTGTGAGAAGGGTGGTAGCGAGCCCCTTCTTCTGCACCCCTTCA
CAGCTGCAAAGGGTATCGACTATTGACTATCCCCGCCAGGAACGGTTATATTGCACAAATCACACCCTAA
AATGGAACAATGATCGTAATTACACATAAACATACCTTACCTAGCGGCGGCGTCGTGCGTGAAGGTTAGA
AATTTCATTCGGCTTTATTCCATGCTCCAAGCATTGTTTTTTCGCTTCCACCACAACTAAATCATGCTTC
CGTGGTTGATTTTATGTTTATTCTACAAAACAAAACGTTTTAATGATAAATATTATAAAATTTGCATAAA
ATACTTACAAAATCACCGCACACGCAAACACTTGCTGTTTACATTTTGGCGTCACTCTCATTTGACATGT
CAAAAATTTGCAAGCCCCAAAGCGAGGATCAAAAAGG
>Merged.2662.1 gene=Merged.2662
gtatattttccattctcaactttgcggcccgcgaatcactgaaaatttgtactagcggccctctgatgag
atgagtttgacactgctgATCTAGAAGACTACGATAGAATAAACGGAGAGATCGCTCTCATTCTAGTCTC
GTCTTCAGACCAAGCAGCTTTTCTATTATTACGCTAAAACTAAATCAAAAGAACGCACTAAATAcacctg
tttccagctacgttcgaatctcgtgccgttttcatcgaatcgcaaaccgc
>Merged.469.1 gene=Merged.469
ACAAAATCTACGTTATCAGTTTTACAAATAAACTCGTATTAttttttttttttGTTTACGGAATCGATTA
TTTTCATATTCCCTCGTACGACGATATCACACGCTCCCCGACAAACATTGCGAGGGTTGCAAGTGGTATC
ATCTGCTCGAAATCTTAAgatattttaaaaatattttaaaatattaattttaaaatcattaattattGTA
TTGCTGTGTTATTTGTCGAAAAGATCACTATTTAAATTTTTGTGGGTTTTTTCAAAATAAAATCTCAAAA
TTTA
>Merged.470.1 gene=Merged.470
ATTGAAGAGGTTTATAATATTTTAACATACCCCATTAATATCCACTTCCTGGTATGTACATAAACCAATT
CTTGGACAATTGAAAGGACGGTTCATTCAGCCATTAATTTAGGAATTGTaagcgccacttttaacatcac
gaagaatgcagaatctaaagcattattgaaatatcgagcactaacatctgacgttgcaccagctcagaga
aaaacagtttaaaatttctctttaagaaattaaaccgcgaaaattctacgatgtttgagggatttgttaa
taggtgcagccattttTTCAATTGAAGATAAacttacttatctggcgctacaaccgctttgcggtcttgg
tctgcctcagaagtgttcgaaaccgctcacggtctcgcgccttcgtctgccagtccgttatgtcgaactt
aatggcggacgcctccacgccatcttgccacctcaatttggagctaccacgccGCTATTGAAGATAAATA
CCTtttgatatttgtaatctcatagtatctctcatctattcatgaacgaattcatatcagttctcccttt
ttcgtggattaaagttgtcaaagttgtgataagatattggttttttttaagtgtctcagcagcgtcgaac
gaataatagcataacgcatgactgctattttgaccggtgttAAGGAAAATGTAAAAAATCTTGGAATATA
TTAATACAGGGACCATAAAAATGTGCACACATTATCTTAAACTCGTGTTTTATCAGAAAATGTGTTGAAA
CTTTTAAATTTCTATCGCTTTTCATGTTTTTTCGTGAAATAAAAACATGttttttttACTGCAATTTTGA
ATGCCTGATATTGAAAAAATGAACAACATGAAGGGTAAGATAGACACTTGTACAATACGTTGGAAATTGA
AGAGGTTTATAATATTTTAACAAATCCCATTAATTTCCACTTCCTGGTATGTACATAAACCAATTGTTGG
CCAATAGAAACGACGGTtcattcatttcaatactttgtccagtcgct
>Merged.2498.1 gene=Merged.2498
cttttccgtactggaccatccgcggtgttctttctgttttatcggaggacgaattgttatcatctaattg
tttcgtttcagacgtgtgctgctaccgctagctgttcccaaaacctcttcaaattgcgacactgtgtgca
caggcgttaatgttcaattgatcctcaagcacaaagccttcatgcaacaccgcggttgaggcgcgccaaa
tttgatgacctctttccggaaccaagcaggctaaacacgcgcaccaccaaacgggcttcagcgcggtgtg
aagagagaggaagaagagaagacagaattggaaacagccgcg
>Merged.2508.1 gene=Merged.2508
agaggtcctctctcggtgggctcagtactttgatgaattactcaatgaacagtttaacgaacagctagaa
gcgccgctagcagatagtctcatgctactgccacctagcatagaagaaacacgaaaggctatccgtcggc
tgaaaaataacaaggcacccggaaccgacggaatttcagccgaactggtcaagaatggaggtgcacgact
agaaaacgagattcatcaaatcgttactgaggtgtgggatagcgaatcgat
>Merged.2528.1 gene=Merged.2528
ATTTTATTTCAGGTTAATTTTAGCATAGTTCATGCCGGGTTATTCAATGTGCAACACGTGTTTTTATTAA
GTGATGAGCAGCTAGAGCTCATCTGGCTACCATTACACATTAGAACTCTAGTCTAGTAAAAGTTTTGTAA
AACGTGTTTTGTGCCCGCAGAAATACTTATACTCGAGAATTTCGTATGAAAAGGAATGAACGACACATTG
GTGCATGATTCCAACTATTCCTGTATCCCTTTTGCTTTCGCTTCAGCACATGCGATATTCATGGTTTGTC
ATAGGCCCCTCTCGATCAGTTATATTCTTTTTGCTGTACCATCTCGCTCTGGTGCGTTTTATGCTTAATG
CACCCTTGAGCACAATTTCTTCCTGAAACAGCAGCACGATTTTGTGGAGCGTAGATGTCGGTGTGCTCGA
GACGGCAACAAAAGATAGGAGGAAACCGTTGATTGAAATGAGACGGGTAAGATCGCAGCAGAATGAACAG
AAATTAGGGTCTCAACATTTAGGGGAGAGAACCTAGATGTGAGCAGGACTTTTTAAATTGACTCAAAACT
TTCCGACGTGAAGGACGTGTTTTGGTGTTTCGTGAGCTATGTTACGTTCTTGTTAAACGTTCATGTTAAT
ACAAGCAGGAAATTAACGTGGTATTGTAGGAGAGCCATTAGTGTTATTATTGAGTAAAAATACAAATACT
GTGTTTTCGTGTTGGAAAGTTAGTTACCGAACATAGTTGATTAAATATAGTGTGCAGTTGATAGTGTGTT
TATTGCATCAGAAACaaaaaaaaaaCAAAGAACACGAGCGGGTTTATGAATCTTCAAATAGATAGCTCAA
CGAAAACGAACTATCATACATAAATATTTGAAGAACATTGTGTTTATAATATGAAGTGAAGTATGTTAAA
CAAATAGTGCTTTCATCGAGATGA
>Merged.2573.1 gene=Merged.2573
ttcgtcgtacattgggttttggaatatgtttttgttctaattaagtgttattgtatcccttctgaataaa
aaaaggtatttttattggtaacaatttatagattgaattggtatgaggtatttgttgatgttgctttgct
tactatgcgtgtttcggatgtattcaagaagtgtgtctcaattgtttttatatgaatggtgtggtctgta
ctcttccggttgcgttgttatggtatgatttgatttgataaatttgttgtaatgaatgtgttgcaatagt
gtagtttggctttccgaagtattttacaataagtctatagctgatagtggggcccttcacgattctagtc
agttttttgtatagagtttgacagttggaggctgaaatgatgtaaacactccatacagattattttagcc
tcaaagctagaattagattcaagtacctgctcgaaaaatggcaaaacaaggtggtgtttacatttatccc
aaggtgcattaaaaagatctggtgatgcaatccagaataaaagtttatgtagtccaggtggtctcatagc
atgtttttataaccaaatttgaatgtcactgtagcataggttcgacaaccaatactattagac
>Merged.2574.1 gene=Merged.2574
gaatttccgcgtaagtcgaatctcgtgatttgcaactaaaatttcagtaatgttcgagtaattttgcaag
taaggaggttatagttactttatgaattagttgatatgattcttactgaatataacagttttaaaccatt
tgaaatagtttttaacattcgatcaaaacggaaattatttggcaatttaaaattgatgtgtcaaatcagt
acaatttgctcaaagaattgtcatatttagaaaaccgcgtatctccgaatccgcgtataagaggtaccgt
gtatctcggggaccgcctgtatatctatttgtctaaggcggcgctctgggaccaatcgaacgagacaaac
aaacacgactctgttcgataggtgctctgtcagctgttcgatgtcttatagacctgtcatgatgcactgc
aatacgcctatcttatcatctcgaaaatgaagcattttcatagtttaaatgaacatccatctgcaggggg
aagattcaacaaataatatactagttattaatatcaaaaatatcataaaaatcattcaaatttattattg
aaaaaagtaaacaaacgtcca
>Merged.2576.1 gene=Merged.2576
aatgtttcttaagggtctctattgttctgtacgattgtgtagaataagtttatgagatgttatgggtaca
ttcatgttagattcgataaatataccatctaaatgatagttcttctctggaaaattaaatacacttcgac
aaatagtaataacagttttttggtttggagtgattttagcaattctcaaaatatacttgcga
>Merged.153.1 gene=Merged.153
gttatttatgagcaaatttgaatatcactttttaacagaacgagtgaaaacttttgctcaaacgagcttt
atggaggcttgacgaatactcaaaacactcttaaaatcttcattcagaaacagaatcgatcaaaatcagc
cttctaaattcaaacaccttgagatcagcccacttgtatattatatccacttagttagctgctagaaaac
tgctatacaatgcaaacagctgacaggctgaaatttcagcctacgaacttaaaacggaaaggaccccaat
tttagtaaaacaataacatttcataacagtcatgttgaaaaactagtaattgcgtggttatgtcgtcatt
tagaacgttaacagaaatatgagtttcgttatgaaatcctaaggattttggaaaaatgttgacacatttc
acaaaataatcgatttttcggtcactaagtaacggaatggctccatttaacttttaacccctttgtaaaa
ggctaaagaacatttcacactaacgtaaataacttaattacttgtaattttccgtatgaaccgcatttta
gtgcaataccaccactattggtactaccaccactatAGGTACAGTTACCC
>Merged.247.1 gene=Merged.247
CTTATATTACCTACTTATTTACCTTGCTGAGCAATGAACTTAAACGAAAGTTTATCGCAGCTTTAGGTAA
AAATGTGTAATAGTCGGTGTTCAATGTTAAGATATCTTTCAATCGTGGTTTTGTTTCGTGTAATACTGTa
caatgacaaaaaattatgaatgaaaaatgatgaattaaaaataattatgCTGCCGACCCTGACAAATATG
TCCAGAtttttttttttAATCAAGAGGAACCGTTGAAAAAGGCCGTATAGCCGTTGATACGTATTTAAAG
AAGAAATAATGATTTATTATACCGTAGGAAAAACAATTCGTCTTATATTTTGCAAGACTAGAAAATGGAC
TAGACATTTGCTCATCAGCAAAATGAATATATTCCTATATCCCTCTAAGCAGACATTTATTTTGGGATTA
ATTAGtttttttttGTGTTCTTACGTCGAAGTTTTTTTTGCGGTGTGCAAAATGGTACCTGCaaaaaaaa
aaTCTCTTATGAACTATTATTTATTATTATTACTAATTGTATCAGTTAATACAAAGACAAACACCAAAAC
TAATACAATGGTAATCATTAAAGAAGAAAAAACTACAATAATGCCCATTTCGAAAAAGTTTGATTTTTGT
TGTAGTTTTTTTACACTGGTGTAATGCGATTCATCCTATAATATAGGAATTTATGAAAGGTAGATAAAAT
TTACGTTTTTATTGTTTTATATAATCAAATAGGTATTTTAACTGATTGCCAGATAGTGGAGATATCCAGA
AGTATTGTCGATAACTCATTTACAGCTTAGAACACTATATTATTAACAGATGTTAAGGGAACCTGACTGC
ACACTATCTACAAAGCAATGTAGCAAATCTATATGTAAATATGTGACTTAGATAAGAAATAATGCAAGAA
GTTTGTGATTTATGTTTTGCGTCGAGGTTTATGGTACTATAATGAGCCATTATTATTATTAttttttttt
tttGAAAAGCTTGATGGCTTCATTTAAGGAAAACAAATATTTCATGAATTTTAGGTGTTATTTATGTAGC
TGAAAATACAAAAGCTGCTTTAGTATGTATCGATGTGATTATTGTGTATTTTTTATGTTCTCTATGATTA
AAAATTATCATTTCAGCGATTTAATTTATATGTGGTGCAATAGTTACTATGCTATGTTTTGAGACACCGA
ACGCGTTTCAGGTATTAAATCATTTTATCTCTTATCAGATGCCATAAGGAATTTAAAACATATTTATCAT
TGTTCTATTTCACTGCAAAGAAACTTTCAGGTGTTTCAAAATAGTATCATACAAATATTTTTTCCCGTTT
TTGATTACTTTGTTGCTATTGCTATTGATATTGGCATCAATCAAATTCATTAATTTAGAGCAGTAATGTT
TTCGACAATCAAATTGTAGGGTTAATTTAAACTACTTGCTCTATTGTTTGCTACATTATTTTATTCGATC
TAACAAAAAGataagtacaagcctagaatgactgcccaagggctgactatcccgctgtgtggtaatgatt
aagtatcgaaagcctatttaggccggcatgtctacgtaggac
>Merged.249.1 gene=Merged.249
tgcctctctctctgtctctctctcagtctctctctctgtctctctctctgtctctctctctgtctctctc
tcactgcctctctctctgtctctctctctgtctctctctctgtctctctctcactgcctctctctctttc
tctctttctatctctctctttctatctctctctctctttttctctctctttctctctctctctctctctc
tctctctctctctctctctctctctctctctctctctctctctcAAGTGTAGAGTGTGCTCGCACTGTAC
GGAGTGTGCGAAAAGTGCGCGCACTGTGCGAAGTGTGCGTAAAGTGCGGAGTGCGCACGCACTGTGCGAA
AAGTGCGC
>Merged.128.1 gene=Merged.128
ctcaaattggcaatcctgttcgcagtttcctatagcaacagttaaggctgcatactaaatgttctgtttc
tttctagtttgtatggacctttcattcactttcaacctctgtaatttgaaaacccctctttttcgacaat
cccattgcctctcaaataagagagagttgactgtaaattCATAGCCTCTGCACCCTCACATTTAAGCAGA
TTGTGAGGGCAAACAGGTTTTTCGCCTATAGTTTTAGCAGTTATAATTACCCAGCACCCAACAAAAAGTT
CAAATAGCGTAAATTATAGCATAATAAAGGGTTTAAATTCTTGTTGAAAAATCCACAAAAATTGAATACG
TGCTCTT
>Merged.130.1 gene=Merged.130
TCCAAACCCGCGTAAGTCGAGAACCGCAGAACTCGGGAATAGACTGAATTGTTATTCCTTGATTCGATTA
CCAAAAGCATTTATAAATGAACCATCGCTCTTCCCATATCTAATTATGAATTACTCACACTTTTTCTGCC
CTGTTGATAAACGGATGATTTTGCGATAGTTTGGTTATATGGGTATTGAGAATTGGCAGCTGAATACTTC
ATACCCATTGTACATTGCAGTCTTTGTCAGTGCAGGCACTGCATTTTTTATTGTACGCATTTTTACGTAT
TACGTATACGTATTACGTATTTTTTATTGTATTCAACATCTGTATTCGGATCAAATTGGTCACGTGGCTA
TCAATTACTAGTTTAGTTTCAGTGACCATATTGCTTTGGTAAAACACACATAAATTCGGTGAGTTCGCAG
TCCATAAGGATCTTGAGCCCATGTACGGGCGTTTAGTTAGGAAAgagcgacggtcctttttaggtttgag
cccatgacgggcatgttTGGTGATACAAGTGCTCAAGCATTAGTATTGGGATAATTCCCAATTTTTCCGG
AGTCGATTTGATCCGATTCCGGACAGAATCGGAGTGAGTCCGACTTTCTCGAGCAGAGGGGTGGTGATGG
TCAAAGGTGAATACAGATACTCGTTCAGAGTCGTTGACTCTAGCTCGTGAAGCTCGTTCGGAAAATATTT
AAAAATAAAGAAATTAAGCAGGAGTGGAggggggggAGTGTTGTCTTGGAACGATCTGGAGTTGGAATAA
GTTCTGCAAAACTGCTAAGCCCAGAGTCTGAGTGGACCCCCGACTCCAGAAGAAACATCTTTCTGTTCCA
GTGAATAACAACCACTTGAAGTTAAAAGTCGTAGAACTGATGTTTATTTGTTCTACTGTTAAGACTTATT
TTTTCTTATACTAGAAACACTTGATTATCGTGTAGGTAGGTTTTATAACATGTCCACCTTCAGTTCAAAT
CTCCTTTGAATTTACATTCAATCCTACTTTTTTAGTAACATCGTAGCCATATCATGGATAATCATAGATA
ATCAAAATCCTCCGACTAATCTGTTCGAAATACTTTTTTTAAGTCTCACTGGCCTTTACATACATTACAT
CCACG
>Merged.172.1 gene=Merged.172
CGGAACCGGAGTCAGGTCGGAGTTAACAGGAGCCGTCCGGTGCAATGTACTTGTGATCACGCATTTCATT
TCGTTGTGTTTTTTGTCTTTCACTTTGCGCGTGCACTTCGTGTACAGGCCTTGATTTCGAAGGCCGACTC
CACACTAGTTTCAATCCATCACTAGTTTGAGTATCGTAACAAAAATATATACAAAACTGCGAAAACAAGA
CGTAAAACAACTTTTACAAGAATTATCGGACAAAAATAGTAACAAATAATTCAGTCATTCGTGAGTTTAA
TTTACATTTTCACTTTATTTTCTTTACTTCTTTGCTTGTTTACTTTTAGTTACGTTTTAATTTACATTTT
CACTTTATTTTCTTTACTTCTTTGCTTGTTTACTTTTAGTTACGTGTTATCTCACTATCTACTCGTTCTT
ATATTCATATCATATCGATTCttttgttttttttttctttttCTCTTTACTTCAGTTCGTCTTATATATT
CTGCATCTACAAGTTACGACTGCTCTACACTTTTTTCGTATTCTTGTAGTATTTTCATAGTACCTATTAT
ATTTCCTTTTACATGTTTGCCATTCtttttttttCGTTCACTCAGATTTTCTCGATTCCTTACATTTATG
TTTGTAATATACTTCTCAGCGACCCTTCCGTTATTTAATGCATATTCTAATTGttttttttGCATAATCG
CTAAATTACTTTTAAGAAAATAAAATGAACAAATCGTATCATGTAATGCATAAACTAAGGAAATTAAAAA
AATAATCGATTGAAGAATAAATCGCACCACCCCACTGATTTTGGGTGTAAAGTATCTTGCTGGTCACTTA
TTTTTCATTTTATTTTTACTGTACATAATGTGTCCTATCTCAGAATGAGTAATATCCTTTGTAAGAGCAA
TTAGTTGCTACGATTTTTATATTCCAGGATCCCTTCTTCCTCTTCTATTCATATTATTTCCCCGGGATTA
TTCATCAATTTTCCTCGATGTCTTTTACATTCGTCACAAGCTGATCCAACCAAATGATCATTCCAAAGAA
TAAAGAACGTTTGCTCTGTTATTTTTGTTTCATTGTATATTTACCATACGATTGTACGCGAAATACAGTT
TCACATCATTCACCTATGTGATACAACCGCAAAATGGCATACATACACACAAAACAGACAGTAATCGATC
GGCAGTTTAGCATCGGCGAAGCATATACAATAGATGTTGATCAAGGAACACAATTCAAACGAATGATAAA
ACCATCATATTTTCAATCGACGCACAGCTCAGCTTTTTCATAATTTCATTTTTCTACACCCTTTGGATGC
TGCAGAGTGACAAGAGTCCAACGATTGATAATGATCGTAATGCAAATCTTATCGATCAAAAGTAATCGGA
TTGGACTTATCGCAACGAAAACAACACATCCATACTCGGTCGATGTGTTGCTTACTAACGAACAGCATAA
CATTTTCGTAAATTGCAACTTTTGACTCGAAAGGGCAATCTGATTCTTTTTTATGATGAAAGGATTTTTt
atgtatctgtttgactgtgtgcttatgtgtgtttttgtatctgtctgtgtatgtgtgtattaaagtattg
tatgtatttatgtatgtttatgagtacttatgcgtgtgtttgtttGTTTGTCAAAACGCTCGTTCTATTT
TGCAGCTCAGAAGCATAATGTATAACGGTGTAAATATAGAAGCATAATGTATAACGGTGGTAGATGTGTA
ACGAAACGTACGAAATTGTCTAACTGAAGCAAAATGATAAGATAAGTTTGTTGAGACATTCTATTTTTCG
ATCTGTCACACTTACAATTGATTGACAATTGTGATGATCTTTAATAAAACTGTTTTAGTTATATAAACTG
ATTTCTGGATAAAAAATACATAACTTTGAAATATCCGTTACTGAACATTTCAATTCAGTACACGCTCAGT
TGGTAGCAACCAAATCTAAAGAAAATGGAAATTTCGAATCGTGAAAGTTAAGTAGCCGTGGCAAATAATG
TGTAGTAGCTCTCCTTTTGTCAATGTCTATCCTCTCTACCAGACTGTGAAGTATTACTTATTCTACCTGT
ATTCCTGTCCCACCATCGTTCAAATTTTCCATAATGTACTGTTTAAGAGCATCGGTTTGAAATTACTTTT
TTCTGTTATTATTACTTTTGTTGATTGTGTAATGGCGCTTTGAGTATGGCGAATAAGAATGCTTGTATTG
AGTGTTTATTTGATAATTTTGCCATATTGAGGAAGATCTTGCACTTCCGTATCGTCTCCAATTTCATCAT
ATGCTTGCTTGACATTGATCGAAACTTGCCATTAGAACCATGTTATTCCTGTCCATATTTCATTCTAATG
TCTATTTCTTCATATTACTCATCATAGTCAAACGTTTGCTTAGTACCACTTTCATGTTCTTGTTGGAACC
TGCTCACTACCATGATCTTGTTGGAACAAGCCAGCATAGACAAATGGCGAAACCACGACATACTGCGTGT
TACTTTATACGTATTCCGCGGCACTATCAAGCTCCATTTTTATTATTATCATTAtttttttttGAAAATA
CCATATTTCTAATCGGAAAATTCTTTTAAAGCCTATAATGAGTGAAGCATATGATTATTGTTCATG
>Merged.821.1 gene=Merged.821
GTCTCTTGTTATTCAGTATATCAATCTACGCGCCTACCCTCGCTAGTAGAGATGTGTAACTCTAGGTAAT
AGTAATTCTTTAAATCTGTATTTTGAGTGTTGAGGTTCATGGATGATTTTATCTTTTTTATGAATATAGT
GGAGTACAGAACAAATATTCATACATAATTATATTGAATCTGTAGAGTATCCACAATCTCTAAAGGTGCA
CATCTAAATATTTTCCCCCATTGCTGCCTCATCATTGCATTTTACTACGTAAGCGGTTTGATTCACTTTT
GAAATTATCCACATCACAGTTGTGTTATGCTGTATCACCTTGATATTGGACATTGAGTGTAAATTCGCAC
TCTTTTCCGTGTCTCGTCGGAACGATTCCTAAAAGCTAGGTAACGGTTGACCACTCGGTCCGTGAAGATT
ATATCTTCACATAGCTCATGATTGGAACCACGAATCACACATCATTGAAGGTTTAGATGAATGATTTTTT
ACGAAAGGTTCATGAAGCACAGCACTATTGTTGTTAGAGTTGTTCgtaggggaaggtaggtaaatacgga
caccttaaggaaaatgttaaaaatcctggaaaatattaATACAACGACCATGAAAATGTGCAAACATTAT
CTTAAACTCGG
>Merged.284.1 gene=Merged.284
ATGTTGTTCAAATTGGAAACTGACTCTGAAAACCCTGTAAGATACGTTAATGCTTAATGTATTTTATCAG
GAATGTGCCAAAATAAACAGTTTACTTAATTATAAATCTAGCATTACAATGGATCTAATTGTATCGTTAA
TTTTACCGACCGATCAGGCCGAGAAAAAGTAAACGCCCTTGAGCGGAAAAACTGATAACAATCATAATAG
TGACGAAGAGTAGGAAATTGCGTTGGCATAGGAAGCATCATTTAAAAAGGAAGTATGCCGAGGAGGATGA
AAGTATGCAGCAGAGGTTAAAAAGGTCTTGCAAATCCCTGTTGAACATGATCGAGAGTCATCTTTCTGTA
CATAAATGGGGTCCGTTTCCCTTTAGCTGCAGGAACCTGTCTCAGAATAGTGCACTATGTGGGTTAATGT
GACGCACTAACTGCATGAGTAAGTGCTGGAATAAATGGGACTAATGGGCTTGGTTTTGCTTCAGCTTCTG
CTATCCTGAATAATTGTCGTAGAATTAAACGATATGAGCTACTTATGATAATTtacatgtattccccaat
atacgcagaccggaggttatcgcgtatcttgaatactcgcgtaaatcgaatttcgaggttttcagtaaaa
ttatagcgaataaaaaaaaaTATTATAAATTGGTGCGATTTTGTTGCTGAATCTTTAGTATATTTTTATT
TAAAAAAATATAAGATTTTGGGATTATTAAAAACAGCTCAGCCTAAATTTCAGCTTCGTTTTCAATTAAT
TTCAATTATTACAATTAAAACATGTACGTATGTGTGCATAATGATTTCCACTCATTTTAATCATGTTTTT
TTAATTAAACGATTAATGAAGTTCAACTACCGTGCTGAACAATACCAAACAATTTCCACTTTTGACGGGT
TCATTTAAATTGCATGGTATATGCAAAAAAACATATCGAACTTTGCAGACAATACTAACGTTTAATTTTC
CTAAATAGATGAAACAGCAAGTGAAGATGAATCAAAACAGCGGTTACAGTCCGATTATTTTGATGTTAAT
GGTGAACCATGGCCAATATGATCTCGGAAGAGAAATTCGTACTCCTTATTAACTTGTAATCAACTAGCCA
TGACCATTGCTGTGTTTCCAGTGCCCGCGGGCTTTGGTACAAGTGCAGACTATCAATACTGTAGTACATT
CTCCTAGGGAAGAGCAATAGAAAACGGGTTTATTTTTCATTGTTGATTTTGTTGTGCCATTAACATAATT
TTAGGATCTTGCAGAACGGCCGAAGACAAAGTTTGAAGTTTCGAACGTTGTATGATCACGATTGTAATTT
GGAGAAAGTTAAAACTTGTCCGGTGTTTTGATCATTGGGTGTGAAGCTGTCATTAGAAGAGTCATTAAAT
AATCATTCATCGCATTGTGTAAACATAATAAGTACTGCTCGTTTTCTCATTACTTCGCAACCATTCTTAT
TAGTGGTATTTTGACCTGAATAAAGATAGCTGGTTAAAAATTAACCTTTTGTATTCCTCTAATGGTTGTT
GATCATCGACGATTGGGTAGGG
>Merged.286.1 gene=Merged.286
AGCTAATTTAGCTATTTTTAATGCCATGATTAATTAACATTTTTCTCTGTGTCAACATTGCCGAAGTTTT
CCATTTTCGGTTTGATGATGTCGTCTTCTTTTAACTACCAAAAAACTCTCATTATCAAAAGATTTTCTCT
CATTTGATTTTTGCAAAAGCTTTTACTCTGAGTAGCTATTTTTCTATTTCTATTGCGCGTAGAGAAAAGT
AGTGAAAAATTTGAAATGGTAATTTTGCGCAGTTATCGCTTTATAACGTAGCTGCTGCTTCCAACCTTTT
TTGAGGCGATAGCACTAAGGTACTGCGTCTACTAGCTAAAGATGGGAAAAAAACTACCGGATATTTTATT
ACTCTGCTGTTTCGTTACACTAATCATAAGATTTTAATAATTCAGAACATTGTTGTGGCAGAGCGGCCCA
CTAATGTTCACCAATAAAGAGAAAATATCAGAATTGAATTGAGCTTTTGTGTGAATTATTCGGAATTTGT
ATTGGCAAAATTGCATGCGTACACTGAACTTTATTATACATAAAACCAATTAATTTAACAAAATATAAAA
TTTTAGTTACAATCATCAAGTAACGAACACACATTTTTACATTGCTACAATACAATTGATTTTCATCAAC
AGAAAAATTATGAACCGGATGGTTTAATATAGACTATGTATTGATTGCATCAACGGTGTTTTATTTGAAC
TACCCTGGGGCATAAGCATACATTAAAGCAAAAGAAAGCCAAC
>Merged.58.1 gene=Merged.58
CCACAGTGCACACAGTGCATAGGTCACCGATCGACCGAACTTACAGCTTTTATGCTGTAGTAGATTGCAG
CAGAAGGTTGAGTTATACCGCCGTAGTACTGGCAAGTTTGGCTTCCGCTTAAAGGTCATAGAAGAAGGAT
GGATCAACAGAACCAGCAGCAACAATTTCAGCTTCACTTTTCCTTTTACTTCAAACTGGTTTGTCGATCA
TACGAGCCTTCGTTTCTCTTTCTTGTAGCGTCGTTGCTCTACGTGCTTTTGCGTAATCGACTGTGTAACT
TTGTTTTTCTCTTCCTCTTCTTCGTTTTACTTCGTTCGCAAAAAGACAACACGTTTTTAATTCACGCACA
GGTACCTAGGTCAGTCGTACGCACTACTTTCGGTCGCGTTTTAAATGAGAAAAAGCATCGCGCACAC
>Merged.4386.1 gene=Merged.4386
TACTTTTTGGGCAAGCTCATTTTTGCCATTTTACCACAGCACCGTTTCATTCAATCGTTTGATTATACCG
ATCGGTCTATTTTTAAACTCCAAACTACGATTACTTTGCACAACCGCACACAACAACAGTTACCAACTAG
CACTTATCAAACGTGCATTACATTTTCTGACACTCAGGTTTTTCTATTTCAACGCAATGGTTTCGATCTT
TAACAGCACAGTTGCACCAATCATCATACAGGATGCCTCTGTATCATTATTGTTATCATTGACATTATTA
AAATACTGCTGTAATCACCAAACTTGCACCACACAAAGGATTAGAGATTTTCCAATCGGCACGCC
>Merged.911.1 gene=Merged.911
ATTGCACGACGAAACAATGTTCCTGCCTTTTAATATGCTTTGAATATTGCACGGGGAAGCAAAATGTCCA
TGTTTACGCCAATTCACACACTAACGGATCTAGTGCCCCATCATTTTTGAAGCAGCTTGTGTCGAGTCTA
GCAGTATGGCATGGTAGGGATCTCTTAATTTTCCTGCATTTTTCCGGCCACACTAAATACCGTATAACTT
TAGACAAAGATTTTAAACACATTTGCACACTCCTACACGAACACCGGAACATCTGAAGCACCAGAGCACG
TTCATTTTGGACAGGAAGTGAATGGAGCAATACATAACCGGACTCACTTCCGCATTCGGCAATTATATTG
TTAAAAAAGACTATCTTTTGTCAAAAATACGTCTTGAAGATACATATACATGAACTACCATCCTTTTT
>Merged.947.1 gene=Merged.947
GGGGTGAGTGATGTTTGAAGTGGATATCTTTGTCTTTTCTATTGAAATTCTTCCACATCAGAATGCAAGA
AGAAAATCACGATCGTACGAGGTTAGGCATTCACAGTAGCCATCGCCGGGATCACCTAGTAGGACCCGCT
GTTAGGTTTGCTGACCCGCGCCCTCGGCATGTTAACCAATTGGGCACACTCGATTTCAACCTGTGCAACG
TGTTAAATATTTCATTGAACTCCTACAACAACATCCTACCACATCCTGTTTCGGATTTCGAGAAACATCG
GGCGGGCCGAAACTTCATTCACTTTTCACGCGCTGCCTGGTAAACAGCGTCCGGTAAACATTCATAATGG
GCTGCAGTAGTATTAGGCCAGCGGAAGAAGGGGCGGCGAACGGGGCGGGATACGTGGAGAACGCGAGGTG
GATCGGCAACATTCAGCTCATACGCGTTCAGACCTGAGAGGTGTACGTAAGTcgttcaaacaaacgacca
caacccacactaacgcacacacatgcacacacatgtacatacacacgtacacactaaaacttgcacacat
acacaGGCGTGTGCGCGCGTGTGCTCGTGTCTCCCCCATTCATCTCGCGTTTCTGACCATACGCGCTCCA
TACCTCTCCCAGCAGCCACCATTCGTCCACCACACACTGTCATCCGTTTCAATTGAGAAGATGTAAATTT
CAATGAAGCACACCGCCACTATCC
>Merged.948.1 gene=Merged.948
CTCCAGTTGGACATTTAGCTGTGTTAAGCAAAGCTACGCAACCAATGATTTAAGTTGATGCATTACTATG
ATTGTTTGTTCTAGAAcaggggtctccaaactacggcccgcgggccgcatgcgcccctcaacagcttata
atgcggcccacgatgactttgccagtgttaatataaatattacgttattatgaatttttaaaattaaaat
gtattttttacttttcttagataaaaatcaagctttagtaacacgaaactgtacaagtatcgttggtatt
tataaaaacgagatttaaacgtgcactcatcagttaaaggtagcgtcaaatggccctcaacatagttatt
tttgaagcaatgcggcccgcgagctgaaaagtttggaggccgctgTTCTAGAACATTAAATAACGTTTGC
TTGGAAGATTCTCTTCCAGAAACGTTTCAATTCATCCAGTAACCGTAACCAGTGGCGGTAAGATTTTGTC
CTCCCCGGTTGACACGATCGAACGTAGGAGCGAGCGAGCGAGCGAGCAAGCGAACGAACGCAAGTGATGG
GATGGGACGGATGATCGGTGCGGAGTGCGTTTATGCAAAATACAAATTGTGTATGCATGTATGCGTAGGT
AAGCGTCCCCCCGGGCCCAGGCCCGGGCCCGAGCCCTCGCATCTTCAATCTCGCACGATTCGTTCCTCAA
TTGCGCGCGTCTCTCCGTTCCATCTTCCACCAACTCACGCTACCCTCCTTCCCCCCCTCCCCTCACTCTC
TTGCTTTCCATTTCGTGCGTGCGTATTCATTCGCCCTGTGCGCATGAGGGAGAGAGCCGACGATGGTGAC
GACGTTTCCAGCTTATGGGCAGCTCCCCCTTCTTCTCCTTTGCCTGCTCCCTCACTCCACGTCCGTCCCT
GCTTCAGACCTTGTTCTCCTCTCCTGTCTTCTACCCCATACCTGTACCCGTACAACACAATGCTCCCCAA
ACCAGTCGCTCACTTCCTGTCGACGTTCGATAGCCGATAGTCGACGCGCTGCGCGCACTCTTAAATATAC
ACCCATTAAAATATACGCGCATGACCGGATGTACTTTCCGGCTTTAGTTAGCAAGTTCCCCGCACACTTA
TCGTCTCCCTTCATCGTTCCCCCCTTTTTCCTGTGCTCCGTCACTCCTCTTGCGTATGGTGgcgcgcgcg
cgcgcgctcactcgcgcgcTTGCGTCCTCATCGACCGCACGCTGTTTTCGATCTCTTTAGTATGATTGCG
GTTTTGGAGCACACACCCAGTCCACGAACTGTTTACCCAGCAGAATTAAATAGTCAAATTGTTATAAAAT
AAACATCTGAATGATATCCTATGTCTacacagacacacacacacacacaAGATCATGTTTATCGGGATAC
AAATGTTGCTTATGGAATGCATGTTGCCCTTATATTGTTCGTCTTTACAAAGCTTTATTGCATTGGAATT
ATTTACCATTTTAATACGCATCGCACATAATCTCCTGGAATCTGCCATACGTTTTGAGAAAACCCCAAAA
TAAATTATCCATAAGCATTGTGCGAGTATGGATTGAGAGTGAAATAAGAACAAACTAAAGATTGGTGACT
TACTTTTGAGTCTTTTGATTTTAAATCAACGCACAACTAAACCTACCTCGAATGTGCGATGGGCATTGGG
TGTGGGGAGATTGAACTGCCCCATATCGGCATCAAACACAGTGCTAATACAATCAGCGTGTTAATATAAG
TTATGTTTTACACATGCTATGTTGTAAAGTGTGTATTGCAACCAAAGTATTGGAAGAATACATTTATTGA
TTGTTTTTTATGTTGCACATGTTGGCACAACTATTGGTCTAGAATGTGTTCAACAGACTGCCAATGCCTA
CTACCATTTACTGTGCTCATCGCCAAGGGAATGCCCGTTCGCCCGTTTGAATGGAACGGTCAAACGGGAT
GAGTGAGCGAGTTTAGCCAACTTGATGATCGTTTACGCGTAGCGCGCGAATAGAGGGAAGTGtttttttt
tctctctttctctcactccctctctctctctctctctctctctctctcGTGTTTGCTTTCGTTCTCTCTC
GCCCTTTTCCACCG
>Merged.949.1 gene=Merged.949
CAGTGAACGGGAGAACTAACGCAGTTTGTGGTGGTGCGGTGGAGCTGCGATAAGCAAGATGCTTGATGGG
TCCGGTCTGTGATAAAAAAGTGGCTAACCAGGGTGACTATATCCACGTAAGCAAGGCCTGTGGCGATGCC
TTTCCTATATGGACGATCGCACCCAAAACAAGATCGAAGAAGGCTTGTGCAGCGCGAGACAAACCGATGC
GTTACTGTACACGTACACGTATGTGAGCGAAGAAGAGACGGCGCTCCGTGAGTGAGGTAGAGAGGGGTAA
AAagagagagagagagaaagagagagagagggagagagagagagagaaataaagagagaaagcgagaaga
aaaaaaCGAACGGTTGGCCTGGTTGTCGCTATCACCACCGGAAGTGGCCAGTTTACCGAATGATTGCGCA
TCGCATTGTATAACGGCATCGTGGCGGGTTTTCGTAGAGCATCGAAGGGCTAGTACGCGCGGTGTTCGCG
GAAGGAGCTAGCAAATAAATAAATAGAATCGGTTAAGCCGATTCGAGAAGTGGAGTCGAGTTTGGCATTG
CTGAGAAGTTTACATGTTTTTTCTTTGGGACATGCTTGGAATCAACCATTTTAAGAACGGTTACACAGTT
TCACATATCACACTACGGTACAATGCTACTCGTACATCATAGATTGATTATCTATGAACGATGTACAGAA
GCGTTTTCGTAGGAAAGGTGTGCGATTCTTGCAGATGCACACGGGTGCAGGAAGTTTTTTGCTATTTCCG
GCGTGAAGCACCCACCCACCAGTACTCAACACGCAAACGATGACGTCCATCCGCCAGATGCGCATGCCCA
AAAAGGGTGCGTAACGTACGTATCGGCAATCCAGTAGACGATCATCAGACGTTCCCACgcttcttttttt
cgctctctttctctctctctttttctgtctctctgtctctcCCGATGCGTCCTTACAATAATGATCCGCA
GGATCAAAGTAGCAGTGACAGCAACACCACCACTACAGGAACGACAGTGCAGGATGCAGCCAATTGCGCA
GCTGAAGCTGAAGGGTGTTAAGTGGAGTGGTACCGGAAAGAGAGATCGAGAGCGACAGTATTGCAGAaga
gagagagagagagagagagagagagagagagagaaagagagGGGAAGAAAGAGCGAGTGTGTGGGTATGA
GTTCAATGGAAGGACAACGACGACGCAGCaaaaaaaaaaaCAACAAAGTTTGTTGAATAATAAATGAGGG
TGAAGCGCGTAATGTTTCCATTCAAGGCTTGCTGTGATACGCGCAGCAATTGTAGGCAGGCTGGTGTGGG
CCCTTCTCCATTCATGATCCTTTCTGGTCCCTGGATGTTTATCGC
>Merged.950.1 gene=Merged.950
ACTTCAAGTGCTATAAACGGTGGCTCCTCCGATTCGCCACGAATCAATTTCCCCTAACGGGAAATCCTTC
TGAACGACCCTTCCCGTCCGCGCGCCCGCCCTCGGCCACCGTTCTGCGTGCAAGCGTTCTCACGGTTGGT
TCGTACGCTTCCGGTCGGTCGTACACGCTTTTTGCTATCGAACGGTGAAATATGATGTCGCAAAATCGCG
CTTCTTCCAAAAGTGCTGAGAAACCAATAAACCGGCACAGAACGCCTAGGCGAGCGACGAAACAAAATAA
GAAACCGACAACAACCGACCGGGTGCCTCCGGAACTGCTGCCCGATTCACTTGTCCCGCTGCGGATGTTG
CGGTGATGTTTTCCATCCGTTCGGGGCCCGGTTTCGGTTTGCTTCCTTCCCCGTGTCCCTTTGTCCCTGT
CCCTCGTATGTACCTGTACCTGCCTGCCTGCACGCACCTGCGGCACCGGTCGACCCAACCGAACACCACC
ACGTCCATTTTGCGTTCCATCCTGCGACACCGGTCGACCGGCCGAAGGGTACCAATTGGTGACATCCGGT
TGCGCGCTAGAGCACTTCTCGACGCTCGATGGGTTGGTTAGCACGCTCTGTCTTCAGAGCGGTCTCTGTG
TTTTCACCTTTCTTTTCCCCTTGCCACCGCCGCCACCACGATCACCACCACCATTACTTTGCACCCTGTG
CAACAACCGGTGTGTGGCTTCCGGTTTCCGGCCGTACACCGATCGACCCGACCCGACCCGCCAAACTGTG
TAGTGCGCATACCGGAGCGGAAGTCACATCTATGGCCGATGCATCGGGCAAGATAGCGGCCACGGCACGG
CACGGCACAGCAGGCAAATGGTGTCGCGTACCTACcacacacacacacacaaa
>Merged.116.1 gene=Merged.116
GGTGTACACCATTAGATGAGAGCCAAGATTATTTGTATTTCAGTAGAATACACTTTTCTATAAACTAAGA
ACGGGCCCGTCCTCTTAATTTGAAATTCTTTGTTTCATGCCAAATGGAAACATACAACATCGTCGGGTTC
GCTTTCAACACTAGGTTTACGGGCGTTTCTACAATACCTATCTCTACGGACATTCGTCAATTTGACGGGT
GGATAAAAATACGTTTTTAGATTGGTTAAAATCATGAAAAACCTGTTTTATTTAAATTATTAATCGTTTC
ACTTGTTTTGTTTTTCATAAATAAATACCTGCACAATGCTAATTTATTGTAATAGACGTTATTGTTTCAG
CGAACACATGAACCGATATCTTTTAAATGCCTCATTTTGCCCGATGTCCGAGC
>Merged.120.1 gene=Merged.120
GTGCTTATAAGTGACTATCTGATTTCACATTCATTCTCTAGAGTAGTGACAGTCTTTTATACGATTTATG
TATCTGTATTTGCATTAAAAAACGATTAACAGAATTCATTTTAATATCTTTACTTCACACAACCCGCGGT
AGAGAAACGATTTTATTTGATGACATACCACCTAAACAATCCGAAACAGTTTTACTGAAAGTCTCATATT
ATATACAACTATTAACGCTATTCCTTTGTTTCGATCATTTTCAAACTTTTTATGCAGTTTATTTCAGACC
TTCGCGTATACAAGATTCGTTGTTGGTAATTGAAATATGAGAACCATCGTCTAAATAAAACCAATATACA
AACAATTATTCCTTCTGAATAAAATGTATCTCTTAGTCGAGATATGATTCTAAAGTTCATTAATCTACTA
ACACACACTTCATGGCTCATATTTAACTTCTTATAGGCTAGAGTCGAATTTTAGAAATGATACCTTTTAT
TCCACTTAATTAGAGGCATTAGGCATGATAAGGGCTTCCCACCAGGTGCGACTAATTTATCGCCCACAGA
TTTGTGTCTAATGATGTTTATACAGTTCCAAGTATTCGTTTAATGTCTTGTCACTAATTGGTGTCCAGTG
TGGGCCGGACCGAGCTCTATAGGGAAAGTGATGTATAGAATATGTATAGCCATCTTATTTGTTTGACCTT
GCGCTGTATAAACTTATTACGAGTACGCCTCTTCGAGCTTGCTAATACATACATACATCCCGTGAAGAAA
GTGAAGCATTAATATATTTTCAATTGTATGTTGTATTTCCTGCATATTGTCAACATTATAGTATATTTGA
TTCCTTATATTCTTCTCTTGCAAAAAGTAAACTACGTTTTCCTGTTTAGCATTTACTTTCCGTGAGCATA
GTTTCCTGTTGAATATTGCCGCGAGAAGCTACTAACACCTATACACAATTCAAGCCATGCAGACATAAAC
CAAACACGCGTTCTCTGGATATCTCGCGAAAGGCTATCTCGTGAAAAAAAGGAAGATTTACGGTTTTATC
TTCATACACACGACTCCATTAAGGAAAGATTTACGCATTCCATTTTGTAGTTGGTCGCATCAGAAATTGC
TATAACCTCCGTAATATATTTCGTTTTTTTCCGCTGGATAATTGTAAAGTTTCAAACACGATGTTT
>Merged.111.1 gene=Merged.111
CGAACCGGAAGCAACAGGTCGCATCCGGTCGCATTGTGGAGCACAGTTCGTTAAGGAGATCCTTTAAAAG
GACAACAAGGTGTGATCGTTGGTTGTTTGTGTGCAATAGATAAGCTTCTTGGTGTGATTATGTTTCCATA
AAAGTTCCAAGCAAAGTGTAGTGGATATCATTTGTCTGTGTCTGTGTGGTTGTATGTGGCAGGCTCCTCT
ATCCTTTTAACCCTGAGCCACAAGGTGTGTTTGCACGAGGGCGTGCAGAAAGTGAAACATTTATTGCAGA
GGTGTTTGGCGAAAGCGCAGTAGTGATCGTAACAATGTGGCACCTGTGGATTGTTTTATTAGTATTTACT
ACGGATTGTTCATTTTCAGACTGTACAGTGTATGGCAACGTAAACGAAAGCCCCGACGACACAGGCCATG
CGTCAGCGTCAAGATCCTTACCGACCCAGCCAATGGATTTCGTAGACACCGGTACCGCAGGATTGGGCCG
AGAGCGTATCAGTGATGCGGGACGCAAAGACCTCGATCTGTTCAGTCAGCTGAAACATATGCAACCAATT
CCCCGCAGTGGGGGCCACCGATCAGTACCAGCGACCGCTTCCGAGTCCGAAATGGCTGGCGTAAGAAGAT
CACTAGCAACGGTCCTTCAACTGTTGCTTCCGTACGGTAGGCTGCAACATCGACCACATCTGTCAGCGGA
TGATGCGATCGGTTCCTACGAAGAGGAAGCACTGTTCGGTGAACCTTTGGTTCCCGATGGGCCAGACACG
GCGAACTATATGCTTCACGGCAAACTGGTTGAGATAGGCCCAAGACAGCGCACTGCTTTTGGTAGTTCTA
CCGACGGGGAGATGCGTAATGCCGGAACGGTGGATGAATCCTTCGGAACCGTAGGTCAAAAGCGGGCCGC
TGCTCTTCGTTCTACCATGGCACGTCGTTCCCATATTATGCCCACTGGCACGCAGGGTGGAGGGGGCGGT
ACGGCGGCGGAGGAGGGCAGCTTTATGCCTTCCATCAGTGTTGGCGCGCTGACAAACCTGGGCGATTTCT
TCCAGAACCTTAAGCACAATCTGGAATCGCTCGAGTCGAAGAACTTGAACAACGATCAGGTGAAGCTGCT
GGAGGGTCAAAACATGATCAGCAATCTACGCAAAGAGTTTGTCGAGGACTATCCCAAGCCGGCGGGCAGT
GCCGCTTTCCTGCACGCCATCCGGAACTATCGGCCCTCGCACCGGATTCGAGCGCTGGTTTCCACCGTGC
CGGAGCTGTACCGTGGGACCAACTTTCA
>Merged.111.2 gene=Merged.111
CGAACCGGAAGCAACAGGTCGCATCCGGTCGCATTGTGGAGCACAGTTCGTTAAGGAGATCCTTTAAAAG
GACAACAAGGTGTGATCGTTGGTTGTTTGTGTGCAATAGATAAGCTTCTTGGTGTGATTATGTTTCCATA
AAAGTTCCAAGCAAAGTGTAGTGGATATCATTTGTCTGTGTCTGTGTGGTTGTATGTGGCAGGCTCCTCT
ATCCTTTTAACCCTGAGCCACAAGGTGTGTTTGCACGAGGGCGTGCAGAAAGTGAAACATTTATTGCAGA
GGTGTTTGGCGAAAGCGCAGTAGTGATCGTAACAATGTGGCACCTGTGGATTGTTTTATTAGTATTTACT
ACGGATTGTTCATTTTCAGACTGTACAGTGTATGGCAACGTAAACGAAAGCCCCGACGACACAGGCCATG
CGTCAGCGTCAAGATCCTTACCGACCCAGCCAATGGATTTCGTAGACACCGGTACCGCAGGATTGGGCCG
AGAGCGTATCAGTGATGCGGGACGCAAAGACCTCGATCTGTTCAGTCAGCTGAAACATATGCAACCAATT
CCCCGCAGTGGGGGCCACCGATCAGTACCAGCGACCGCTTCCGAGTCCGAAATGGCTGGCGTAAGAAGAT
CACTAGCAACGGTCCTTCAACTGTTGCTTCCGTACGGTAGGCTGCAACATCGACCACATCTGTCAGCGGA
TGATGCGATCGGTTCCTACGAAGAGGAAGCACTGTTCGGTGAACCTTTGGTTCCCGATGGGCCAGACACG
GCGAACTATATGCTTCACGGCAAACTGGTTGAGATAGGCCCAAGACAGCGCACTGCTTTTGGTAGTTCTA
CCGACGGGGAGATGCGTAATGCCGGAACGGTGGATGAATCCTTCGGAACCGTAGGTCAAAAGCGGGCCGC
TGCTCTTCGTTCTACCATGGCACGTCGTTCCCATATTATGCCCACTGGCACGCAGGGTGGAGGGGGCGGT
ACGGCGGCGGAGGAGGGCAGCTTTATGCCTTCCATCAGTGTTGGTGAGTTTTACGGCGCGCTGACAAACC
TGGGCGATTTCTTCCAGAACCTTAAGCACAATCTGGAATCGCTCGAGTCGAAGAACTTGAACAACGATCA
GGTGAAGCTGCTGGAGGGTCAAAACATGATCAGCAATCTACGCAAAGAGTTTGTCGAGGACTATCCCAAG
CCGGCGGGCAGTGCCGCTTTCCTGCACGCCATCCGGAACTATCGGCCCTCGCACCGGATTCGAGCGCTGG
TTTCCACCGTGCCGGAGCTGTACCGTGGGACCAACTTTCA
>Merged.111.3 gene=Merged.111
CGAACCGGAAGCAACAGGTCGCATCCGGTCGCATTGTGGAGCACAGTTCGTTAAGGAGATCCTTTAAAAG
GACAACAAGGTGTGATCGTTGGTTGTTTGTGTGCAATAGATAAGCTTCTTGGTGTGATTATGTTTCCATA
AAAGTTCCAAGCAAAGTGTAGTGGATATCATTTGTCTGTGTCTGTGTGGTTGTATGTGGCAGGCTCCTCT
ATCCTTTTAACCCTGAGCCACAAGGTGTGTTTGCACGAGGGCGTGCAGAAAGTGAAACATTTATTGCAGA
GGTGTTTGGCGAAAGCGCAGTAGTGATCGTAACAATGTGGCACCTGTGGATTGTTTTATTAGTATTTACT
ACGGATTGTTCATTTTCAGACTGTACAGTGTATGGCAACGTAAACGAAAGCCCCGACGACACAGGCCATG
CGTCAGCGTCAAGATCCTTACCGACCCAGCCAATGGATTTCGTAGACACCGGTACCGCAGGATTGGGCCG
AGAGCGTATCAGTGATGCGGGACGCAAAGACCTCGATCTGTTCAGTCAGCTGAAACATATGCAACCAATT
CCCCGCAGTGGGGGCCACCGATCAGTACCAGCGACCGCTTCCGAGTCCGAAATGGCTGGCGTAAGAAGAT
CACTAGCAACGGTCCTTCAACTGTTGCTTCCGTACGGTAGGCTGCAACATCGACCACATCTGTCAGCGGA
TGATGCGATCGGTTCCTACGAAGAGGAAGCACTGTTCGGTGAACCTTTGGTTCCCGATGGGCCAGACACG
GCGAACTATATGCTTCACGGCAAACTGGTTGAGATAGGCCCAAGACAGCGCACTGCTTTTGGTAGTTCTA
CCGACGGGGAGATGCGTAATGCCGGAACGGTGGATGAATCCTTCGGAACCGTAGGTCAAAAGCGGGCCGC
TGCTCTTCGTTCTACCATGGCACGTCGTTCCCATATTATGCCCACTGGCACGCAGGGTGGAGGGGGCGGT
ACGGCGGCGGAGGAGGGCAGCTTTATGCCTTCCATCAGTGTTGGCGCGCTGACAAACCTGGGCGATTTCT
TCCAGAACCTTAAGCACAATCTGGAATCGCTCGAGTCGAAGAACTTGAACAACGATCAGGTGAAGCTGCT
GGAGGGTCAAAACATGATCAGCAATCTACGCAAAGGGTTCTTCTATTCCAGAGTTTGTCGAGGACTATCC
CAAGCCGGCGGGCAGTGCCGCTTTCCTGCACGCCATCCGGAACTATCGGCCCTCGCACCGGATTCGAGCG
CTGGTTTCCACCGTGCCGGAGCTGTACCGTGGGACCAACTTTCA
>Merged.2045.1 gene=Merged.2045
GAAAATTAGTTGCGCGAGCGAAGGCTGCAACACCTGCGTACAAGCTGTTCGTGCGTTCGAGTCTATGCGG
TTGCTTGCTCACCAGACACATTACGCGACGGCGTCACCGCCTGCTGCCATTGTCAGCACTGTGATAGGTT
GGTTAAACGTTTATTAATTACAATAAACCGATCGCACCGATCGTGTTTGTGTCATGCCTGATCTGTGTAA
TCGATGATATTCAACGCATCGAACGCCTTGCGCGTGTGCCCAAAATGTGTGCGTGTTTGTGTTGTGAAAT
TATCCTGTTAAACTAGTTCAAGCTTTTCCTGCTCGGTCGAGTTTACTGTGTCGATATTGTACCCCCTTTC
CCCTCCAACACCTCGCACGCACCAGAACCGCGTACGTTCAGCGGGTGACAGTTTTATCCAAAGTTCTCCA
CCGCCCCAAATATCGTTGTAGACGTGTGCAATCTCGCTGTCGTGCTTCGTTTCAGTGAAATCTTTCGCGA
CCGGGTACAATTTCCAATCGTTGTATGGCGCAGCCCCAAACGGTGGTAGTGGTGCAGTTTAACCGCCACC
TCTTTGGTTCTATGACCAGTGCCATTTCCGGCTGGCTCCGGGTCCGCTGCAGTGACTGCGATGTTAAAAG
AAAAACAACACGAGCAGGTTGAGCGCGTGACGGTATTCCGGTCATTTAAACTGTCCCTTTACGCGTGCAT
CTGTATACAGTGTGCTGTGTCTCAGTTTGCGTGTGCATTTGTACGTTAGTATTTGTGTGTATGTGTGTTA
ACGTTCCATCTATGTAGAGTGTTCTGGTTCGTGATAAGTAGTCTATCGAGCAATGCGATCGAAAGATTCA
AGTGAGATCATTCAAGAGATTGGGCACAACTTCGCGAAATGTCGGTACACGATCGCCGCAGGAGACAGTG
CTAATTTGGAATCAATTTTAAAGCAGTGACACGGCTAGCATATGTACATCGTATACTGCTACATGAAGTG
ATGTAGCCCATCATTTGACCTCGTAGCAGTGGATTGTGCAATGAAAATTAGCCAATGGCATAATAACAGT
AGGATTGTTTCACAATTGAACAACCGCGCACCGGTCGAACACAATGTAGGACACGATCCGTCCCAATCGC
CTCAGTGTAGCCAATGAAACAACAAAGTAACAAGTTTTATAACTATATTGTTCGAGTGTACAAAAGTATG
TGTACCTAAATATGTTCCGTTCATACCTTTTTACAACTAATAATAAACAAAAGATCGATCGACCTTTGTT
CGATTTGAAATTCGCTTATCCTTCCGTCACAATATTTGTGTGGGCCCATTGATTAGCTTGCCATTAACTT
TCTTTAGCACTTTCACCAAGTACGATCAACCCGAAAATTCGATACAGCCATACCGCCGTACTAATGGGCA
CACACCGTACACCAAATGCAACGCGGACAATGTTTTCACAATCGGATCGGATTTGCAAATGGGCACGTGC
ATGCCActtccccctccccccttcccccttccctGTCGGTTGGTTTCCAACCCTTTGCATGTGTGGGTGC
GAGTTTGCTTCGCATGCAATGTTTATGCGATGCATACGAGCAACTTGCAATTGTCATTCCATGCCCGTGG
CCTGAACAAAAATGCCATAAACTTTCAGTTGCCACTGCTGATCGTAACGCTTGACCCCCGACCGCTGGAC
CACATTTTTCACCTCCTACTTTGGCGAAGATGTTACGGATGTTTGAATTTGCATGCAACTTAATGAATTC
ACCATCTTGGGTATTATCAGTATGCGATTCATAAATTAGTGCCAAAAAAACGCATAACCTGTTTTTGCGA
AAACCAAATCCATCCCAGACGGCAAACAAGTTTCATCaaaaaatgaaaaaaaGCAACAACAACAATCGGT
TGCGAAATTCCAAAGTCTCGTTAGGATGGGTATTAGGACACAGCACGCTTGCTTCCTTGATGGTCGGAGA
TCCGTTGTCAAACTACATTCAATTCCGAAAATAGAAGGCCAAGCCTCATGCCAGCTTTAAGTCACTATCA
TAAAAAAGTGAAACCCAACGGGCAGACGCATGAGGATTTTGCTAAGGTCTCCGCCATGCTCCCCTTTTTG
TGGTTCCGACTTGGTTGGTTCGTCGTCATCATTaaaacaaacaaacaaacaaacaaacGACCCTGGAGCA
CGCATACTACGATACACTTTCAGACACACACACACAACCACATACGCAATCTGCACCCCGCGAACATTGC
AATTTTGGTGTAATCAAGACGGCGGTGGTGGCCGCGTGAGCTCGAAATCGAAAGCAAATCAACGCTGCAA
GAAGCGCTCGCAACGATGAAAGAGCGCAATGCTACCTCAAGCGGGAAGCCCTCCACTTGGGGGGAAGCCC
AAcatcatcatcaccatcatcatccatcTGGCAATGGTGATGTTGGCGAATCGTTCATTTTTACCACGAG
CACAGCCTACTAATCTCCTCTTCCCACACCCCTGTCCATCGTACTTACATAAGAAGTGCGACTTTTTCCG
TTCGACTCACCGCAACTACAACACCTCCCCAGGCTTTTAGTAATGAAGAACCAGGCGTTTGTTTATTGAA
AATCGTAACACGACTGATCCGGTGTACCACCTTGGCAGTCATGAAATTAGGTGGTCAGTGTTTTTGGACG
TATGTCTAATAACGGGTCTGCGCGGTTGATGTGATGTCTAAAGGAGATTCGTTCAGCAAAGTAGCGTGCG
CAAACCGGCTAGCCCAAAATTAGCGATCGTTCGATCAAGAAGAAAGCTACTGGAACCGGAACTCCTTTCA
CCTGATCCATGATTTCTGTTGGCTCGTAGACACCACAGTTTGGAAAGTGTTTTGACaaaaaaaaaCCACA
ACAGACAAGCATGTAAATAAACTTTTTTCGGCATCTTTACGCAAAACGTGTGTTATACAGCCGATCTTTA
GGCGAATACTGATCTAGACGACCCACGGTTATGATCCTTTTAACATTGATCCCTAATTTATTCCTAGCCG
TTATGATGCTGTATTACAATCGTCCTATGCAAATATTATGGTAATATTTTGACGCCTGCCACATGCGTTC
TATTAAAACAGGCGTAGAGGCAAACAGGATTGATCGGTGGCCGTTCACCCTAAAGAACGTGAGTCTGGAA
CGTTCATGGTTTGTTTTTTCGCTTCCACTTTTAGGGGCAAAATTCAGCTTGTTTGCGTATTGACGTAATG
GATCGCCTATAAATCTTTACATTAGCACGAGGGAAAAAAACAACTTTTGATACTTCCAACAAAGGTCAAC
ACCGTTGCGATCCGTCATGTGAAGCCCCGTTTCCCGACAAAAGTTACCCAGAAGTGTATGTATGTAATAA
AAATCACTACGGCTGAGCCACACAACAGCGCTCAATCAAGCGTTGCCTAATGAAGAACGAATGGATTGAC
TGGCCGTGTGTTACGTTCCGTGAGGTTGGAATTTTCAAATCACTTCACATATTCCTTCGGGCGATTTGTT
GCTATTACTCCTCCCAACTTTTGCTCTAACACACACTCTAACGCAGCCGCTTGAAATCTCGCGTAGAAGA
CACAAATGCGCATACGACCTGCCACGCTGTTCGGCGCATTGTGCGTGTTGGAAACCCGGTCCGAAGTAGA
ATGAGCGAACCTCTGGGGAGGGCTTTTTTCTTTCCCATCTGCGACCTCGGAAGGCCATTCTCGGCACAGC
GTGACCTCGTGCGTCGAGATGATGCTGCCGTGCATGCGATGTTAGTGAACTGTTTCAAGGTGGCGGTGCG
CAGCGCCGTGGAATGCGCTCCACTCTAAATTGGTTGCCACATTCGGAAGGTTGCCAACCGGTTCGGGAAG
GGGTAATTTTAGAAACCAAATATACACCTGACTAGGCGCTTCATTTGGTCGTTGTTGCTAGCATTGGTTG
TATGTTGCTGTTGTTGACACGAGTCTGGCAACAGGCAGCGTTCACAACACGTTGGCTTGAACTTGATCCT
TAATCAGCTCGCATAAATCCCCACTTAGCGCCAGTTAGTGGCAGGGTCAGGGAACACAAAACCATACGAC
CGAAACCAGCACTACGCGTATAGTAGCAAAATATATGAAAATATATGCTTAATGTGGGCATCTTATTTAA
CATTTTAATTTTACACTCCAAAAGATGCTTTGTTTAAATAAACAACATGCAAATGTTTCAGGCAACACAA
GCCTCCCACTTCTTAGACATAAAGGAACATGTCATATAAGTGCGCATGAGCACCA
>Merged.2046.1 gene=Merged.2046
GATCTTTCTTATCGGTGAACACACTCTCCCGCAACTCATGTTCTACCATCATGTACCATCACAATGCTTC
TTGTCACCGATTATCCGAGTGTATTTTCGAGAAAGTTTTCGATGCCATAAAACTAACCGGCATAACCGGC
TCTGCTCTGTGCGGTACAGAGACATAATGGAAATTAAGCGTCATAGGTTCAGTGACATACACGATGCACT
ACCAGCATCCAACGTACTCTGTCTGCAGGTCTGCAACGCTTGGATGAATGTACGCGATATACAAATAGTT
TGTTTTATTGCGCAAATGTTTTTTTGTTGTTAAAGCGTTACGCAGTAATGTGGGTTCTTCCGGTTTCTGT
GCGATCGTTCAACGCATATGCGATGACGTTCGCTGACTGCTGTGTGCTGTTAGCTGGTAGCTTCAATGTC
TTGCTCCAATGACGCTGAATGGAACATTCGATGGTGTATCGAACTTTGTCAATCGACAAATCTGAGAACG
AATCTCCCTTCACTGTTTGGTACCCCATGGAACAATCTATTTATGTGATTGGTAAACACTGTAAACACTT
TTAAAACGAATATATATGCATTTAAAATCGTTTGCAATAGAATAGAAAGTATTTGTGTATTTAACGTTGA
A
>Merged.221.1 gene=Merged.221
aaaacaaacaaacacaaacagtttgcgtgttagaaaaaatcaaaTAATCGTTAACTATTTTTAAGTTCTC
TTAAACGTGTCTTATCCACTAAAAAATAGATAAATAATCTAAATTATAGTCCCATGAATTATCCTATCCT
ATCCTATCCTAACTCCTATCCTATTTAAAAATTAAACTTAAAACTTGTTTTTATTCCAAACTATGCCTTC
ccaaactattcacttcacgggccgcattgtttcacaaataacgttgttATTTGCAAAGAGCAAAAGATTG
AAACCACTGTATTTAAAATTACCTTCGCGGCACGTGCCCTTCGTGCCGTAGTTTGGAGGCCCCTGCTTTA
AATAGCAACAGTCCTAGGAATACTGTGCATGCATTTTTTTACAGTTGATTATTTGCACTATTTTTAAGTT
TTAGATGAGAAAGAAAATAATTTGAATTTTTCTaaaaaaaaaaTATACTACGCAATATGTTTAGTTGAGC
AAACTACATAAAATCATCTATTTAAGTTTTTTGTTTCAAAATCAATGGTCGATTGGTAATATAATCGTAT
CGTATCAAGTATTGCTAGCTAGTACAGTTATTACAAAAAAGGGTATCCTTTTCGGTCTTATTTTTTGAAA
AGTGTTTGCAACTTTACTTTCCTATTACGCGCACGTACCATAAATAGCAAGAGAGGGAGCATTCTTGCCC
TATTTGAAATAATTTAAAAGTAAATGCCAAACTCAAGTTGATTCTCCTAGCAAGATCTGTCTATCCAATT
ACGTGGTATTAATAAGTCATTCAGTAAGCTTGTGCTATGCCAGAATGACCGTGCATTTGCCCCAAGAAGG
AGAAAATTGGAATAACATATTTTGGCTAACGTGTTACATATTCTGTGGCCAGAACAGACCTTGCATGAAG
AGGAAGTGTATGATCAAAACATCAATTTAAAAAGTACATCTGTTTTATATTCGTTCATCGAAACAGGGTT
CCATTTACCTTTGATCTTAGATTTTGATCTTGTTTGTTTTTCCATTCCTATTCGCGAGAAATAGTATCTG
TAGTGCATCAATCGAATCGTAAATATATGCAATTTCAGAACTAAAATATATTCTGATTAACTCGGGGTTT
TTTAGTGATGTGGAGA
>Merged.212.1 gene=Merged.212
GCGCTTTGTAATGATCTATTATGGCTGGCATAAGACTAGTTTTAGTTGTGTTACTTTTTGTAATGATAGC
TTACATGTGCGTTACTGTAGGTGCAAAGAAATCAAGCATGGACAACAATTTTCTGGAAGATGAATTGTTC
CCCATCTACGAGTGTGACGAACGAAGCCGAGATTGGACTACACGTTGCCTAGTACCTTTGACTAATGCAC
AAATGTCAGTGGACCTATGCAAGACTGGTGAGAGACACGATCAACATTTTCTGAAACGTTGCGCGAAGGA
GCTGCAAATATTGGGACAGTCGTGTCCACAGCCGGGCTCAGTGTCAGATCTGGCTAAAAATATGCAGGTT
CACAAACCACCACCTATGCCGTACGATTCACCAAACATGCCGAAAGTTCc
>Merged.228.1 gene=Merged.228
TGGTTGCAAGAGATGCATATGGGGGGAAAGTGATCCATTTGTTCCAAAGTGGATGAAAAATGTTTTGAAA
CTAAACGGGAGTGAAGTTTACCGTGAACCGAAAAGTAATCCTTGTGCAAAGCGTGTGAAGAAGATGAATG
ATAATATCGAAATAAAAAGATAACACTCACACTCATGTGTTTGTGCAGCATTGCACCGGCGAAGTGAAAG
TGTCATTGAGAAACCAGCATGCCTACTGTGCAGACTGCGACGGAAGGAAACGGCGAACCGCCAATCATAA
TTGTTTCCGGATACaaaaaaaaCTTCGAGGGATATGGTGAAAAATATGGAGAAGCGCTGGGGTGTGGATT
GAAAGCttttttttaatcattttgtttttatttCGCTAGTACCATGTTTTTCATCTGTATGTGTGTGTGT
GTCTGGGAGTGTTTGCAGAGGGGAAATTAATTACAATCTGGCGATACTGC
>Merged.4221.1 gene=Merged.4221
GTTTTTGTTGTTACCACGCCAAAAGTAATATGTAGTAAAAATCGGAGCAAAATGAGCATGTTAAGCTGTT
CATTCAATATTCCTTTTAATTTGCCACAATTCtttcttggttatttgttgattacgggtaaaaaataaaa
ctacatggtgttcatagaacactccgtggaatacatttttaacccttgcaatttatccttgccgtgaaat
aatgcttacatagagactgcctattttgccccgcgtgcacattttg
>Merged.4222.1 gene=Merged.4222
gtttggtccaaaggagaccctagatttttctacgtcagttagctatgtctaaggcaaaaggagggctgaa
tattctaacaccggaggcaaaattaaaagcacaacttattaacagacatttaaaggaagtagaatacatt
aaacatactatggaatttattacagtaaataacaatccacccgatacctcagacattccaccatcatatc
catgcatgaaaacaataagaaaagaaatggcttatctaTCAACTGCAATACTACCAAAATCAACAGCAAA
CACAATTCACAAATCGATAGTCAGTTGGTATAGTACACCACATATAATACAAAAATACCGTAATATAAAA
TCGGATAACGTATTGCTTCGTATTGCTTAgccggtctggtggtacagtcgtcaactcgtacgacttagca
acatgtccgtcatgggttcaagccccgaatagaccgtgcccccgtacgtaagactgactatcctgctatg
gtaacaataagtcactgaaagccaagcttatttcactagtgggtacaggcaagccttgaccgacatcggt
tgttgtgccaatgaagaagaagaacgtattgctTT
>Merged.4237.1 gene=Merged.4237
GCTGCATTCCGAACAAATGACCATCAGTACCATTTTCGCCAAGCATCCGTTTTGTAAAGTTGTGAATAAT
GGGAGCAGCAATTTTGATTGTACTACTTGGGCTCGTTGCCATCGGATCGGCCAAGCCGTACGAGCCGTAT
CGCAAACCATCCTCACCCAATCAATATCCGCTCTACCCGTACAATTTCAATCTGCTGTACCCGGAATCAG
GCCGTGTTTCGGATGAGTTCTTAAACCGTCTCTTTGCCGAACTTCCCAAAGATTCTGCAGGAAGTGTGCC
GTTTGTACGCCTTGACGATAAATCATCGAACGATCAGTATCAGGAAGATGGACCAATTTCCCAGTCGCTC
GATCCTCGACCGGAACAAACGATCGATAGTGAACTACCTAACCAAGGACCGGCCGGTAAGAACGAAGCTG
ACAACGAGCAATCACTAAGCAATCCCGATCGAGAAACAGGCAAAACAGGATGAACGTGAGGTTGAAAAAG
CTCACAAAGGCGACGGAAAAACAGCACACGAAAGTGATAAAGCCAAAGAAGCATCAGAAAAGCATCACAA
CCGTCCTCAAGCTGAGCAGTCTAATTCCAAACCTCGGTACAGCAACGGTCCCAAAGAGGGTCCTTCGCGT
CGTGAACGTCCTCCATTCCGTGCGGACAAAACTTATCCACGCGGTCCCGGACCAGCTCCACAGCCAGGCG
CTGGTGGATCTCGCCAACCGGCACCACCGCTAGTTCAAATCAACGTTAATGTCGCTT
>Merged.4238.1 gene=Merged.4238
gaaaatgaacgacctggcctactaagacgttctttatttcgacggataggtcgttctgtttgtgaatatc
ctggtcatatggttcacgttcatatttgtatgggggaaatgaacgacctggcctactaagacgttcttta
tttcggcgggtaggacgttattttgattaccaactcagtacattatgatttataaagaatcaatgaacga
tgattaaataaacgtaggtcgttcgttctttatgatgaattgaatgaatcgtacagttctggttcttaag
gcacaactctaCTAGAAACGCCGGTTCCTATAAAGGACGAAGGAGGTTTCATCCCAACTGAACCGTTCTC
TCGTATCAAGGTCGGACATTTCGATTACGTTGCATAAAATTAGCTTTATTTAATAGTATGATGTTCTGCC
aagaagacgaagaaga
>Merged.4242.1 gene=Merged.4242
gattccgggcggtactggtggtttccattttgccggagtcgaaatcgGACTAACAATAGGCGGAGTCAGA
TCGGAGTCGTTCGGTGTCGGAGTCGACTGGAGTCGGCCGGAGTCGTAGTCTTCCGGAGTAGTCCGGAATC
GGTTTGAGTCGGAGTTGTTCAGAGTAGGCCGGAGTCGGCCTTCGAAACAAAGGGCTGTATATAAAGTGCA
CGTGCAAAGTGAGAGACAAAAACAC
>Merged.396.1 gene=Merged.396
GTTCGCAGTACTGCAACAACACCACACACCGACATAAATATCTCTGCTGCTGTGCCGTACTACCTCCTCC
TCCCGGTCGGTGTCCGGTTAGCTGATTTCGCCCGTTACAGGCTTCTGGATTTGGTCACACAGACACGTCG
TCCCGTTTTTCCGATCGATGACCAAGCCGCTCTCTCTCTCCCTCTCCCGCTCATACCATACTGGACGGAG
GCTCCACACCCGTCACCATCATCATCATGTAGAGGTGCATCTCTGCACAGCAGCTTATGGCATTATGAGC
CGGATATGGTATGGCTGGAGAAAAGCAACCCTCCTCTCCTCGCTCATCCGCCGCAAGGAAGCCTCTCTGT
TTGTCGCGCTAAGGGAAGCCCTACAAGGGGCGGATACGGGAGCCTCTTCCTCCGCTCCACATTGGTGCGA
AGGGAGCGCAATACATAGCACCGCTGAAGGCTTCCGAATGAGGCTTCTAAAATCAATACACACACTGAAT
GGTGTTTTCCACCACCACACAACAAGCAAACGCGTTTTGTGTTGTCACAAA
>Merged.367.1 gene=Merged.367
GTGAGCTCTTCAGCAATGAGGCATACTTGTTAATACGCGACCGTTCGTTTGAATCGCTCCAGAACAGCTG
AGAGATGGTACAGACACaaaaaaaaCAACAGAAATAGATGCTTTCGACGCTCATAAAATCTCTTTCATTC
CCATGTTGGTCTCCCCAAGTGCTTAGCGAACAAAGTCTAGCAATTGGCGCTACCGTACCCGTACAACCGT
CGTTTCCGTTTCCGGGTTTTGAATAAAGGGGTTCGCGAGAAGATGAAAAAACTACGGGCGGAATGGTAAT
GGCAAGGTTGGCATAACGAGACACACAAAGTCCGAACATCCGCCCGATCGATCGATATGGAGACGCCGCA
CAGCAATCAAACAGCTGGGTGCCGGTTTGTGCACTACTTGCGAGTAAACAGGAACCGGAAATGAATAATA
ATAAAAATTCCTCGTTCCTTCATCGGATGGACGAGCGGGAGCAGGTTTTGCTATCGAATATAAATTCCAG
TACGCCAGCTTCGTTGGCATCATCGCTGCCTTTCCTTGCATGCGCTTCTTGCTCGTAAACGGTTATGGGG
AAGCATGCCGAGGGCCAGGATATTTATGATTCCGTCAACTTTGCTGCTAAAGAATACGGCTACAGCCGTA
CAAAAGGGCTTCTTTTCAGCTAGTTTCTTTACCGCTGATGGTTCAAAACACTCCCGATGCTGCCACTCCT
GTCGGACGCTTGTTGTTGAACCGGATATCGAGTGATGTGCACACTCTTGAAAGTTGGCCGAAGGCGGAGC
GTGGTGGAAATGTGTCCGGTAGAGTGTCGAGCGGCTCCGGGTAAAGCGATTGACATGATTCGCCTGGTCA
AAGGATCGAACTTTGGCAAACAGTGCGGAACCAAAGCCCCTACATCAATCGATTTGTTCCACATTTTCGC
CGGATTGGCCGTGGGGCACGAACATTATACGGGTGGATTGATACACACTGGTTCATCCGTGCAGAGGATT
TGTTGTCTCCCAAACCGGATCACCAGTCAGTGCCCGGCAGCACTTTGTACCAGCATTGGTTTAAGTAAGG
ACCTATTTTTTCCACTATCGAATGTCCAGTGTCGTTTGCAACTACAGGGCAACAGGGTTTGAGCTTCAAA
TGAATGAGCTGTTCATAAAGTTTTTGTTGTTGTTGAAGTTGAACTTGAGACAAACAACGTCAGCTGAAAT
GTGTAACCATAAACGCGATCCAAACATGACCACAACAAAACAGCAATTGAGATGTTTCCGTCGCAAAGGT
TTCATGTTACAGGTTTTTCAGTCTAGCTGAAAGCTTGAGAACCATAGTTGAGCAAAAAATTGGTATACAC
TATGCTAGAGAAAGACAGATATTGAAGTAGAAGTTTGTAATCTTAACTCTAGAAAAAAACTATCACGTTT
CCAAACATTGCTCGAACTTTCAGGTGAAAACTTAACCTTTTCCCATCGACATTTTAATTTTGTACCATAG
GGATTCTCTATAGGATAAGAACAAAACAAATGTATCTGTAATGTGCCTTTTATTGAAAATACAATTGTTC
TACAGATTTATTAAGTAGCCGATACTTCATCTACAAAACAATCTCCACAAATTCTAAACTCAGCACGAGC
AAAGTGTTTTTCGCAGTTATGCATCCTGCCATGATATAACAGCTCAACATGTCTGC
>Merged.368.1 gene=Merged.368
CGTTAATGAAATTGTAAAACCAACGTTAAAATCGGTGCGTTTCGGCGTGCCTTTTATCCTGCAAGCCCTT
GTGGGACTCTCGTCCTCAAGCGAACAAAAGTACTATCGGCTCAGCGTATCGTGGCCGTGTGCTGGCATGC
TGTACGAAACATACACATACATACATAAATCAAGCATTTACTGCCTTTCCCATTTGTTACCCCTCAAGCC
ATTTCGACCATAGTATCCAGGGCTGGGACAACAATGTCCCATAATGCTTCCAGGGGCAGCATATAGGCCT
GACGGACGGACGGAAATCCGAAACGCGCGAGGGTAACTAATTAATTTGTTTTTAACCATGTAATTTAAGT
ACATTACATCAGCATTTTTCTCTCATTCCCCTGGTAACGTTTCATGTCCCCTCAAAACCCAGTTGCCTAA
AGTGGTTCTTGGAATCTGTCACAGGATTTTGTTGGATCCTTCTTGACTTTTGCGTTACACACTGTTGCTG
GTGTTGCGGCAAAGCGTTCACCCTTCCGAAAAGCCCTCCACCGTTTGTGACAACCTAACGATTTAATGTT
GAATTATGCGCTCTCCGCCTTTGTCGTGTGATTCGGTCTTTTTTGTTGTTGCTGTGTGCAATTCGTGTGC
AGGTGGTTGACGAACCTTTTTTTGTCTGTGCTGTTTTCGGTTTGGCTCTACTTGCTCTCAAGCTCACATT
ACTTACACACCTGGCTGCACGTTGGCTTTCCGTATCGAAAACAATTCATTCTTAACCACATGCCAGCGAG
GTAAAGTAGGACTTACAAAAAAACGCTACACCGCTGCACCACTCTGTGCCATTTCGTCGCTCGGTAGAGG
TAAACCTGGACCGAACCACGTACATAAATTACTGTTTTTCAGCCCTCGTAAATGTATCAACAACAACTCT
ATCAGTTGAACCATAAATATTGAATTACATTATCATTAATTGTTTTGGTACCATTCGCTCATCGTTT
>Merged.369.1 gene=Merged.369
ATTTGAATTTGTATTCATTACATTATTCGGCCCGGTCCTCGCGGATTAACTGTATGTCCGGTCGATATTC
ACACACACTCGCCCAGAGAACCGCAGGGATTGGAAGCACCAACCCCGGAAGTATTATGCTGAGGGGTTCC
TTCATGGCGTGTAATTAAAAATTGACTTCTCCGATAGTCCGACGCCTGGACCCGGTTGACCGGTGCATAC
TGATTTATTTCCATTTAATCAACAGCCTTTCCGGCCACGGTTTAAACCGTTTGCAGTTTCTCATCGGTTG
TTCACCCTTCGCAGAGGTAAGCTTTGATTCACTTGTCACAAGAAGAGAGCTGCTTCTTCCAACTTTAACC
TCGTTTTCACTCATGAACGATGAAAAAGCTGCCCGTTTTGCACGTTCTCTTTGTTGAAATTGCCCTCGCT
GTTCGCACTGTGTACTGGAAGCCGGGTGGCAAAACAAAATTAACATAGAAATTGCATTTATCATTTGTAG
CTTGTTGCCCTTGAGCGGACTGGCTGTTTCGGTTCGCCCATCGTCCCAAGTGCTCACACGCCTGAACTAG
ACGCAATACGCAGTTGAAATGTAACGCCAAGGCATACACTCGTATAACCAAGACATTGTAGCTAACCGCC
ACTGTACAAGGGTCGTTGGGCCGAAAAAACCCAACAACAGCAATGCGTCTCTGCTGCTTGCATGTGTGGT
TTTGTTTACATGCAATAATCATATTCATAAAACGGGATCACACATAATTACACACTCATGCTTACACAAA
CTCTCACACAGCCGTGCTAGCAAACCCTTCCGATGGTACACACGAGCTATCAGTTGGCACAGCGATGCTC
TCACCCTGTTGCACGCTTGCGGTTCTCGCACAACAAATCCCTTGGTCTGGCTCAAAGGGTACGTTTTGGT
GTTTCGGAAGCCGTTCGTCGGGGCAGTCTCGTGTTTGAAGGGGTGACACAAAGGGGCAGAACTTGAGGCA
TGAGCTTGAGGTTATACGCGTACCGTTGGTGGGGACGCATTGCGTTTGTGTGATTTTGCCATTTTAATGT
CTCAATATATACAATATCAACGTTCTAAAATTTCATCGTCAtgtgtgtgtgtgtgtgtgtATGTTTGTCT
GTAGAGTTTGGAATGAGTTGGATAGCTCTCCCAATGATGCGTAAACTCGTACGTTAACTCTCCCGCCCCC
TTGCAGGCGGGCACCAGGCCGCACTATCATCAGGGTGCTATCTAGTGTAAACAGACCGCCACCATTCCCG
CCATCGACAGAGACAACGACGACGACCCGTCACCTATTTTGAATATATCGATTTTTCTCGCTTTTCTACC
AATATCCACCCCTTGCGTCGTGAATCGAGTTGGTGGTAAAGCGTTTGGAAGCACTGCAACCGCTTGTCAG
CTTATCCAGCGAATGGGCTGCATTATTTCGTTCCCTGTAATGTTGATGAACCTCGTGAATGTTGTAAAAG
>Merged.370.1 gene=Merged.370
CGGGAAGGACCATTCGACCTTTGGGTGACGCGTCTTGGGGGTTGCGCAGGACGAGCGATGAAGTGCAAAG
TCTCCATGGTCCATGTCTACGAACCGACAACACCCCAACAAATGACAAAACTTGCTCCATCAGCTTTATG
TGTTACGTTATTAAAATTTATGTACACCGAGCACAAACAGCAAATGATCTTTTTTTCTCTCCCTCTCTTT
GCCGTGCTCGTTTCCTCCGCCCGCCACAGTCAGTGAACTGCAGCAACAAATGCCCAAATTTAAGGTTGAA
ACGGAAGAATCTTGCGCATGGCATACACAAGCCCGGCGACGAAGATTTCATTAGCGGCAACAACTAGGCA
TCTGGCAGAGTGCAGAAAATGGACCGCGAGAGAGGAGAGGCGAGGCTGTGGGTACGGAGCAAAAGTCAGA
GGGCGAGTTATGAGAATGCTAATAAATCTCCATAAACATTACCGTCCCCGCACAGTTTTGTGTCGCCATC
TCAGAGCCACACAAGAACACGGAAAAGGCACCGGAACTACCTTTTCCCCTCCTGGGTCCGGCTCTGCGGC
CTGTAAAAGACTTAATAGCAAATTGCTGTGATACACTTTGCGAGCCTTTTCCTCCGCCGCTACCCGTGGG
GTGGGTTTTGGTCTGTTATCGTCACCTTCCGCATTCTTTGCGTGGCACCGGGTGCTCCCTACCCCGCGTG
TCTCGGGGAAAGCAATTTTCATTTGATAAATGGCGTTGCATGGCGACAAATGTGTATGTTTACGATTAAA
AAATTGTAAAGCAAACATCATCACCACAGCAGTAGTCCGATGAGGTGTAACGATATGCGGGGGCAGGAAG
AGGCGTAAACTAATCAAACAAATGAAACGGTCTAGCTGGAAAGACTGTGGTGGACGAGCTTTAGCAAGaa
aaaaaaGAACTGTAATAAGCTACAGTTACTGATGCCTTAGTTAGCATTTTCCTGCTTATGTTCAGTCTCG
CTCCTATAGTGTGTTTCACATTTTATGCCTGATGCGTAGTATTTGTTACTCACCCAGCTCCTTCCCGATT
CAAACTCCTCCATACGAGGCAAGATTTATGATAAGACAAACCCTGCTGCTCGATTAAACCGTTGCCCGAA
AATTAGTCCCTCAAACAACACGCCGTCCGTAGCGTTCGGCTACGCTTCAATCTTCGTCATTCCTGTTACC
TGTTACTGGCAGGGCGACATGTGTGCAATGTTTCAGTAATTGCCTTAATCCTTTCCCATGTTTTACAATC
CATCCTTTTCCCCGCGGCTCCGGACAACTTTCGCCTCTCCTCTTTTCTTT
>Merged.371.1 gene=Merged.371
CAAGAAGGTTTGATAATTTGATCAAATTAAAATCGAAACCTTTACTGCCGCTCTCTCGGGATCGTCCCCG
GAACTTCAATCGAGGCCTGGGGTGTGAGTATTTCACCATTTTCTTGCTCAAGCCGGTCGGATCCTTCGGG
TTCGGGGCTGAGTGAGACGCGCCACTTGCTCGGATGATGGTTTGTGGTGTGCGATTATGGAGGATTTGGT
GGATGAGTGACAGGTCTATCGTAGCTGAGGCTGAGAATCACCACCATCACCTGCCACACCGCACTGTCGA
ACGTAAAAGTTTTGCCAAAGACGGGTCTGCGATCCAGTGAACCGGGCCACCCATGTCCGCATGTTCTCTA
TGCCCTCTCCCCGATACGTGGGCGTAGCAAACTTAGCGAAGCAATTTTCCATTAGGAAAATTACATTGTC
ATTAGCAGGTGTTTCTCTGCCAGACCAGCTGACACACACTCACTGGTGAATGGGGTGTGAGTTTGTGTTC
CAAACCCGAACCGAACCGAACCGAACCAGGCCCAAGATGCCGGCGCTGAACGTAAATGTAATTTTAAGAC
GCTTGCTGAGCTTGCTTTCTCACAACCACACTAGGCAACGGGATAAGAGATGGAAAGGGGCAAAAAAACA
CACCACGGCAAACGACCCAACGCCACCGTAGCATCAAATGCCTCCATTCAGACGTGCCAAATAGGGTTTG
TGTCAGTAAATTAAATTCTTACACTTTAAACAGCGCATCAAAACAGTAATTACACACAACGTGCTAGAGC
TGCCAGAGACAAAATGGTAAGAGCACGAGACGCGAGGAAAACGTGCAGATATTTCTAGTGGGAAAATAAT
GAAATTTAGGTCCTTCCAAACTGGTTTACAGCGGTGTACAGCAGATAACACAAAGGATGGGTATATGAGT
AAGCTGCTCGTAATTTAGTTGCTGCATCGATAACGCTCCCAAAACAACGTCCTATAATCGCTTCAGGTGT
ACACCGGCTATAAACGAGAGTGAATAAAAGTAAAGCATAGAGAGTTCAGCCCAGTCTGTAATAACTGTGG
CCAGTTTAGCGGACGGTAAAAAGCATCAATTTCAACGTCGAACAATTTGTaaaacaaaaaaaaaCAACTC
CATGAACGATAGCAAAAATCTATGGAATGCAACGAACGGGGAATTCATATATCATCCCTTTTTATCCCTC
TAGGGAGAGGAAATGAACGGTAAAATTTCAACACATTAGTCGACTGATTGCTCC
>Merged.372.1 gene=Merged.372
ATTCTAGATGAAGTGCTGTACCGGCAATCGTTTACATCTTATGATTCACACTTTTGATAATTATTCCTCC
TGCCAGCAGATAAGATGTGCGGGGCGCAAACACACCATAAAAATTATCATCTTACCATGTTTCACGTGCC
ATACCATACCCAGTGCCGAGGTGAAGCCGTTAAATCAAACCCTTCTCACCAGCACACACCACCAAAAGGG
ACGGTGTCACCAAATGTTTGCTCAATTATCGCACCGAAGAAGCAAATTGGTCCATAAAATTCCCAACCGT
AGTCCCGTGGATGCACACAGCGACACCGATACTAACAAGCATCTGACAAACTGGACCAACTGCTTGGGGA
ATGGCAGAATGGAGATAGCACGACAAAAAGCCGCACTTCCAATCCAGTACCTAATTTAAAAAGTTTTCAT
CCCAACAGCCAGCTTTGTTCCTGTTTGGTCTGTTACCGCTTTGGTCGTGCCGTTTTCCCCCAATTTGGGG
GTGTATTATTGTACGGGGTTCAAGTCATTACTGTTTTCCGGATGTGACCAACGAAAGAATctttttcggt
gtttcttttttgtattgctctttgtttttttttCAGAGAAATGCTTTTACAATCGCTTCTTGCTTCGGGC
ACTATTTATTCTCGATCCTATTTTCTTCCCCGTGGCTGGGCAAATATCTAGCAAAAGAGAGGGACAAAAT
ACACTAACATCAGGAGCACCTTAACACTGTGCAGGAATGCTGTACAGAAGACAATACACCACTACGGGTG
TGCAGAAGAGGAATAGGAAAAACAAAACCCCGATACCCTCCGCCCTCCCCTGGCATAAGATAACGAGCGT
TTGTCACTGGGCAAGGGGAGGGAGATTGAAACGATCACTCCAACCACGGCAACCACGAGAGGTCAGCTCG
TAGAGAACGACAACGGCGACGATGACGACGAAAATGGGGCCAAGATACACCATTAATTCAAATTATCTCA
TTTACAACGGAACTCGGTTATATCACTAATTTTTTCCACTtgtgtgtgtgtgtgtg
>Merged.374.1 gene=Merged.374
CTTGAAACTTTCATTCCATCAACAACTCCACACTGATCGACATTGACCACAATCAATCCACTCACTGAAA
GCCGAGCACGATGTAAATTATTCTTGTTCCAGCACCAACTCATACACCCCATGTGTATCCTTTTCAAACA
AACCTAAAACCACCGTCCATTAGACAGATTGCTCAATTACGGCCTACACACCGGGTCTCTTGATGGGGTG
AAGAACAGTGCCTGCCGCAGCCATTTGCTGCCCCGCCAGCTGGGCAAAGGGATGGCTCGGATATCTGATT
TGTAATTCATAAAATTTATATCAGCTACAGTTTGCCAGTTTGCTGCCAGGCTGCTGCACCCCCGTTGTCG
CAGCTCCCGTACACTCCGTTCCGTTTGCTGCATAATGCAAACACCGTTTGGCCAACAGCTCATAAACTCA
CGTACAACACGTACCCATCAAACAAGGGCTCGTCGGTGGCTGTTGTCAGTGGGCGTTGttttttttttCT
ACACTCCACATAATTTCACAACACAACCACTTTTGTAAAGAGGTGTACTGTAAGTATTACAACCCCAAAC
GCCACCACCGCCTTTGCAAAGGTAAGGGGAATCACGAAGTGCCATCCGTCGGAATGCGTGGAATTGATGA
TTACTTTATGTACTTTTTATGTTATTTAATTTGTACACACATTCATCACAATCAATTGAAGACTTCTCCC
ACGTGCCAGCTGTGGAGCTGGGATTTCGCGACTTGAGCGGCCGTTGCGTTGCGGATGGATTGCTTTTCGA
ACGTCGGAACGTCAATGGGACAGGCGGGGAGGTGATCCTGTTGTGTGCGTAATTTTCCCCGTGCCGATTT
ACATTTGCGCCGAAAGGAGGCACGTGTTTGGTTTGGGCTGTGTGTTTCCTTTATTTATCCCTCGCTCCCT
CTGCACCGCAGACCTTTACACCGCCGGTGGTGGATTGGGTTGCGTGTTTTTCGTGTGCTTCGGGTGTATT
CACACGAGTTTGATTACATCATTCATCTTCATTTAACGTAACGAACGCAGCGTGAGTGCGCCGCAAGGGA
ATTCATTGCGTTTTTGTTGGGCAGAAGCAGCAGCAGTAGCAACAACAACAGCAAAAAAGATACGCAAACG
CAAGTGGAAAGAATAAAACGTGATTTTGTTCGTGAGCCATGCTGGTTGTTTTTCACTTTTTTTGCCTCTT
CGCTTTTGGCTCCTTCGCCACCCACGCCACTCTGGGTGGTGATGGAAATGGTGGGTATTTGAGGCAGAAA
CCATGTCTAAAAGCAACACACATCCTTCCTGTTGCCAGGCGTTTCCACGCCGTGCTGGTGAAGCGTGCCG
TTGGATTATAAAACAGCGTGTGCAGACACCGCTACACACATTCGTTTACCCAAACACATGTGAACGTGTA
CAATATCGTACAATTTTATGTGTCTCATTTGGGTGTAACATTTGAGCTTAGCCATCCGTCTGGTCTGGAA
GAGAAAGAGAACGAAAAAGAAACCACCCACCGGAAGAACAATAAGCCACACTTGCCCACAACAGC
>Merged.375.1 gene=Merged.375
AAATAGATGGGAAGCTTTCAGGAAGCTATTGGAGCAAGGGAGTAGCTTATGACATATTCGCTGGTGTGAA
ATCCATTTCTAGTGCCGCTGTTTATTTATACATTTTATGCGACCAAAATCCAAAACCATCATATGTGTGA
CACCAACGGCGCGGGAAAACATGTACCTGAACGCGTTGCCAAATTCAGTCCCAAAAGGTTGCTCCACTTC
TGCTTGCGAGTGGAATACGATTTAAGTCAtgtgtttgtgtttgtgtgtgtgtatgtgtttgtgtgATACC
TTACCTGTTCAAGCAAAAGAAATCCACCCCAAAATAGTTGGAGGAATTGGCAATCCCGTGTCCCTTTTCG
AAGGATTTTACTCGATCTCGTTTTCCGGCGTTGGGAGGTGTTTGGTTTCGCCCCTAAGTAAACCCTTCGT
TCTCAACACGTGGCCAGGCTCTCGTACGCTCCCCGTCTGTGGAGTTGGATGGTAAACCCGAGGCAGCTAG
CGAAAAGCAACCTTTTACTTTCACCTGCCACCAGTGTCGGTTGCTTTGGCTGAACTGGGCGGGAAGAATG
TTCCAATCCTGCCACCGCTATCACCATACCCCTTGCAAGGACATGACAAAGCGAGACTAGCTCACCGTTT
>Merged.376.1 gene=Merged.376
AAACAAAATAACATTTATTGTCAATACTGTGGCTCCCGAACGCACGCTTTCTTTGTTCTACGAATTTTGT
TTCGCCCTTTCGATTCTTTTTCCCCGCGCCCACTCCGGGGTTGCTAGGGTTTTGCTCCAGTGGGATGACA
GTTTTTTTGTCTCCCTCCTTTCCCCTTCTGTACGGTTGGTCGCTATTCGCCGGTCCAAAAACGGGAAGCC
CGGTGTACCTTTTTATTCCATCCCAATCAACTTCTGCTTGTTTCACTTCAAAAGGAAAATGAGTACCCCT
AAATCTTTTCTCCATCAAATTAGGATAGCGACCAGCGAGGATGCAGGCGGAAGGGATCGATACGGGAAAA
GAGGATGCTGGTGTGACAGCGGCAGGACGGGCGGCGTACGGTTTTTGTCCTTAAGCGTCCAAAAACCCAC
CACTGCACCGAACGTTTCCGTGTCTCCGGCTAGATTCGGGTGGTCCGGAACCATCCGAATCCCTTCCCGG
TGGGAAAGGAGGGTTTGTGCCGAACATGAAACGCTTCCACCAGTGTTGGTGGATTTTATTTTTCCTCCCA
GTTGCTTTATTCTTCTTTTTCCATCCTGTCACTTTGATTTTGCTTCGGTTGTAGTCGTTATTTGAATTGA
TTTTATTATCTGCCTGGAAGGAAGACTCACCAACACATGTCGGTAGGGTAGATGTTTTGCCCGACGTAGG
CGGAAGAAGGATTCATGGGCTTGTCAAGGTGACGAGGAAAAAATCGATACCAAACCAAACGAGTTTAGAG
CCAAATCCAGTGCCAAATACCCTAAGCAAATGATTGAATCTTGCCAGGGTTCGAACTAAGTGGAGAGTGG
CATAGGGGAGACGATCCCTAAGAAGGGATCGAACTGGAGCGTAAAAGGATCTCGGCGGCTCATGTCAGTG
TCCTACTTTAAAGCAGAAGACGGCGATGGCCCTGGCATCGGTTGACAAAATGAGCCAGGCAATATTCGTA
TTATCTTCTTCGCATCGAGCTA
>Merged.377.1 gene=Merged.377
AGCAAACAAACAACGTCATCGTTGGAAGGTTGACGATGTGTCTCTATCTGGCGATGGCTGACGGCTGTAT
GCTTGTGGAACCATTCTATCGTAAACATCGTCTTCTTTTGGGTATCATCGCTGGGTTATGAGGCAAGATT
TCCACTTTTGTTGATGTCATCGAATAAATATTAGGTGACGAGACCAGAAGATGACACAATATTACATTGG
ATTGGTTTGCAATGCGTGGTGCGCGGCGAAGGCAGGTATTCCGTGCTGGAAGTTACCGGGTTGGATGATG
AAGGCCATAAAAAATGTCCTTGACAGGTTGGCACAGCTTTAAGGACTCAAAGTTTCTCCCCAAAGAGCGA
TGAAGGGAATACATGGGTTTGATATCTCATTTCTAGCATGATGTTACTCATCTTTTGTCACCTATTTTTA
TATGGAATAAGTTTTAGTTAAAGTAGAGTGGAAGTCCTCAGATGCTATTTCATTTCATGGAGTAACTTTA
TTCAATACCTTTTAGCATGGAAAAGCTACCACTGTACATTATATCTGTTTGCTTTTCAATCATGCCCACG
ATAAGACCCATATGTGAACGCTCCACAAAAGAGATTCTTTCGTCTTATCGCGCTAAAACCCTCATGTCTT
CAATTTAACCGTTCGATGGCCGTAAA
>Merged.378.1 gene=Merged.378
GGGAAGGATCGCGCCGGAACCGAAACGGGGGTCGAGGGTGTTGGATGAAATGTCAAAACATTTCACACGA
CAGCCCGATGACGATGCACCCGAGATGTGGCCCTGCAAGACTGCAAGCACCAGACCAGGGATGCGAAGGC
GAAGGTGCAGCGGCAAAGGGCTTGCGACATCGTAAACTAGAGGAAAATGGGGCTGGAGAGCATTTTATGA
TGAATTGCATTTGGACGACAATAACAACTTCCTCGGTTATTCAACGGTGCCTCGATGCGGTCGGTGGTCT
GGTCGTTCGTCTGTTCCGTTCGTTTCCTTTCGCCACCTTCAATTTATGTCTGCATTTCGTCACAGTTTCG
AAACGGCACTACCGCTGAACTGATGCCTTGTTTGAAATTGTGGCACCTTCATTTCACGCCCCTTCAAGAG
TTCCGACTACGCAGAAATAGTTACCCATAAATTAATGATATGTGTCCAGTGCAGTACACTTTGTCTGTAG
AGGACAATAACAAATGGCATGGGTTTGAGGACTGGGCTGTTGGTTCGGACAAATCAC
>Merged.379.1 gene=Merged.379
TTGAAGGAGTTTTTGGCCTTCCTTTTCAGCCGATTACAGCCCGCTATCTGTCCTGGGTTATTTAACTCAC
AGATTTGCGCCCTGTTGTATTACCTAGCCGCCTCACAAGACGAACAATTTGCGTTCCTGTTCGCTAACTC
AGCGCGAGCCTAGCGATGCGTTGACACTAAGTTTCAACGCTCGCTTCGAAATTTTCCATTCTATTCAACC
TTCTTGGTTGGGACGTTTGAATCCTAGCTACAGGCAAAGAGGGTGGGACACTGGGGAGTGTTTTTTTGTG
CGGGCACATCCCAGTAGAAAAACTTTCCCTTCACTTTTATCTAACGAAGTTACAGGCCTGCAAAGTGTCG
ACTGATGGGAGGGAAATTGAATCAACTGGCGGGTTGGTATCGAGGGATGGCACAAAACCAAGGCAGCAGG
AAGAAAGCAAACGaaaaaaaaaTGGGGCAACTTCAATCCCACCACCGTCACACAACAAAGCACACCCGCT
TTCCCCCAAAAACAGTACGCGAGATGAGTATAAACAAGAAGGTTGAAGGATTCGGCAGAAGAGCAAGTAC
AAGAATCCATTCCCGGGAGCTTGACGTGGGCACGAACCGTCAAATGGCATCAATATACACGACACCCAAG
CCATGACGATCCACCCGCGTCATCACTTCCTGCTTCCATCGGTGGTGCGAATGCAAAACACCCCAGGAAG
ACACTGGCTGGCAAATCGAAAGTTCCATACAATTACGTTTAAAATTCAATCTACGCATCGAGCTGGCTTT
TGGTTGCGCAtttttttttgttttcttttgtttttCTTTCGTCGTGCTACACCTGACACACGCAACGTGC
GAACCCTGAGGCCACAGCTTTTCACTTCGATAAACAGGAAACTAGTCCTAGGTGACGATGGGGTATGTGC
ACCACACCGACGCTGGAGATTGATCCTGTTTTTCATCGGTATTTTTTTGCCTCTTAGCTTAGAGCTCGCC
AGGAGGGAAAAGAAAGTGAATCAACGATTGGCACACGCACAAGCTCGCACGCTCTTTTCATTTCAGCGTC
CACGGCTGAAACAGATTTATCCGCTTTCGTGCGGTTCGGCTAGGTTCCATTTTTCCAGTCCGTTTGCTGG
AAAATGCCTTCTGACGTCCTTCAGCTTCTCCTGCCATCGTTCTATTTTTCGACCGGTTTTCGATAAACAG
GAAATGCTGGGAATTTCAGCCCAAAGTGTTTCACTTTTTGGGACGTGGCCACGGTCTGCGGCCCGGGCAC
ACGGTGCGTGGCTCAGAAACGTAGTCGAAATCACGAACTGGAGAAAGAAAAAGATTATTTATGGTCCTTT
AGAAAATCGAGGAAGATGCCACGAATCGATTGATTTATTTCGGGTTTCACTTCGGTCGAAATTTTGGGGA
GCATGGACCGGTTCGTGTAGAACGCACTGTTGCTGCTGTTACTGACACATATCCACAGCGGTTGGCCATA
CCTTTGGAGAGATTTTTTTACTGGGTGTTCT
>Merged.380.1 gene=Merged.380
CAAGCAACAGTGATCCGTACCTTCGTCAACATTACCAACACCATTGGGAGCTATTTGTTAGCCTGCCTCC
AACATCGTTTCCATTGGAATGTACACGCACAAATGATTCCTTTTCTTTCTTCATGAGACGTGAGTAAAAG
GTCTAGAAAGTAAGGAAATGTGTTATGAGTGCGTGGCCAGCACATCGTCAGCACAAAACACCCCTTTTTA
CCGAATGCCCCAGTAAAGCTGGTACACTGGACACGGTCCGTGCCGGCCGACACGGGGAATCGAACGATGG
ACTCACGTTTGGTCACGTGCCGGAAACGTGCTCATTAGACTAATAATTCTTGCGTCCGATACGATGCCTC
TGGACATGGTCGGAATCTGCGTGTGTATGCTGTGAGCGAAAAAGTGGGAAGATAGCAGAGAATGGGTGAA
GTCGTGTTGTTGGCGTTATGTGTATCGAATTTCAAATTATGTAATATTTTTCCCAACCCTTCGGCCCGGA
GGAGGCACGACTGAAGGGTGAACATCTATTTTCACTCAACTTTTCAAGGAAAGCCTCCCACAGCCGAAAA
CTAAACCTGTATAGAGGGGTTTATTCCAACATAGGAGGCCTGGCTTAAGGGAAGGAAGCCAGAAGTAGAA
ATTTACTTTTTCCACCCGGTCGTATATTTCTTTTCGCACGTTTTTAACCCAAGTTGAACTGGGTTGTTTG
GGAGTAATACACTACAGGAAGTGCaaaaaaaaCTCCACAATGCACCCCCAATCCAACGAGAACACCCAGT
AAAAAAATCTCTCCAAAGTTCGTGATTTCGACTACGTTTCTGAGCCACGCACCGTGTGCCCGGGCCGCAG
ACCGTGGCCACGTCCCAAAAAGTGAAACACTTTGGGCTGAAATTCCCAGCATTTCCTGTTTATCGAAAAC
CGGTCGAAAAATAGAACGATGGCAGGAGAAGCTGAAGGACGTCAGAAGGCATTTTCCAGCAAACGGACTG
GAAAAATGGAACCTAGCCGAACCGCACGAAAGCGGATAAATCTGTTTCAGCCGTGGACGCTGAAATGAAA
AGAGCGTGCGAGCTTGTGCGTGTGCCAATCGTTGATTCACTTTCTTTTCCCTCCTGGCGAGCTCTAAGCT
AAGAGGCAAAAAAATACCGATGAAAAACAGGATCAATCTCCAGCGTCGGTGTGGTGCACATACCCCATCG
TCACCTAGGACTAGTTTCCTGTTTATCGAAGTGAAAAGCTGTGGCCTCAGGGTTCGCACGTTGCGTGTGT
CAGGTGTAGCACGACGAAAGaaaaacaaaagaaaacaaaaaaaaaTGCGCAACCAAAAGCCAGCTCGATG
CGTAGATTGAATTTTAAACGTAATTGTATGGAACTTTCGATTTGCCAGCCAGTGTCTTCCTGGGGTGTTT
TGCATTCGCACCACCGATGGAAGCAGGAAGTGATGACGCGGGTGGATCGTCATGGCTTGGGTGTCGTGTA
TATTGATGCCATTTGACGGTTCGTGCCCACGTCAAGCTCCCGGGAATGGATTCTTGTACTTGCTCTTCTG
CCGAATCCTTCAACCTTCTTGTTTATACTCATCTCGCGTACTGTTTTTGGGGGAAAGCGGGTGTGCTTTG
TTGTGTGACGGTGGTGGGATTGAAGTTGCCCCAtttttttttCGTTTGCTTTCTTCCTGCTGCCTTGGTT
TTGTGCCATCCCTCGATACCAACCCGCCAGTTGATTCAATTTCCCTCCCATCAGTCGACACTTTGCAGGC
CTGTAACTTCGTTAGATAAAAGTGAAGGGAAAGTTTTTCTACTGGGATGTGCCCGCACAAAAAAACACTC
CCCAGTGTCCCACCCTCTTTGCCTGTAGCTAGGATTCAAACGTCCCAACCAAGAAGGTTGAATAGAATGG
AAAATTTCGAAGCGAGCGTTGAAACTTAGTGTCAACGCATCGCTAGGCTCGCGCTGAGTTAGCGAACAGG
AACGCAAATTGTTCGTCTTGTGAGGCGGCTAGGTAATACAACAGGGCGCAAATCTGTGAGTTAAATAACC
CAGGACAGATAGCGGGCTGTAATCGGCTGAAAAGGAAGGCCAAAAACTCCTTCAA
>Merged.381.1 gene=Merged.381
TTGAAATTCTCATTATTCCTCTAAGTAATACGTTGCGCAAGGCATAAAAATATGATCTCCGAGATACCAC
TTCACCGAGTCATCGAGTGCTCTTGAGATTGCTTCATGTTCTTGGCAGACCGCACACTTGCATACACTAC
ACAGCACACTTGCCGATCGAGCACTTTAACGAGGCTCCAAATGATGGCTGCGCCTATCCTTTGAGTACAT
CAATGCAACTCATACCATCGTCACCGCCCAGTCTAAAGGCACCCGAGGCCCTTGTCGAAACCAATCGCTC
AGCGTCGGTTGTGCCGGTTGTGCTGAACATCAGTTGTCGCCTCGGGAGCTACAATCCCTACGTCAAACAG
GGAGCGTTGCGGCAGTCTCTAAACCATTAAGCAAATCACACTTCCCGAAACCACAGCCCCCTCGACGATG
GCGTACGCCGTGGTTGCGCCGAGATGCAACTAAAATGTTAATTACTGCAATCTCAACCAAATACGCCACA
GAGCACAAGATGTTCACTGTTCACCGGTGGCTTAAGGGGGTAAAACCCACCTCCGCACACGTTGACGACG
ACGCAACACTAGCAGTGTGGCAAGCAGCTTGCAATTTATTAATCGACTCCAAAGCTATAATTTATGTTCC
GTTCGTATGATTAATTACGGCCCCAAACAGCATCAACGGCAACGGTACCGCCACCGGCACCAGAGCGTAT
TCTGCAATCCTGTCGCGTAGCTCAGTCGTCAGACCGCATCATCCTGTTGGTCGGTTGGTTGTCTTCTTGG
TCGTACGAGGGACAAACCTCAGACAGAAATCACTCTTCACAATGCAGTACCGATCCGACGGCAATGCCAC
TGCGAGTGTGTACGCGAGTGCTTAAGTGCTTCATCCTGCCGCTCAAAAAGACTCTACTCAGTGAGGCTGC
CTTCGAGCGTTTCGTTCGACCGTTCTTCTTTGTCCGTTCCGGGCGAGCGAGACAAATCGCTCGTAATTAC
GGCAGCTTAGTTAGTGCGACTTTATACGCCAGCAGTACCTGCTTTGATCCTTGTCGAAGTTGCTGCTCGG
CTACGGTCCGCGTCCAACTGGTATGGCTGGATTGGAAGAATGCAAAAAAGTGCGCTTAAAACGTACAACT
AACAAAGGACGTCAAGTTGTAAGGGATAAACATACGCATATAGTACACCAGCAAGGACAGCTTACAGTTG
GCCTATCATTTGTGGACCGAAGATCAAAAAACGAGCGATGCTACAGAAGGGGAACAACACAAAAATCAGG
GAAAAACTTCACCATACATCCTAACACGTTCGACACATAACGGTCCGAAACGGGACGGACAGCGCGATCA
CGTTGCCACAACAACAATCGATACACTGTGTCCCAAAGGGGTTTTATGGGTTGGGACGAAGCCGCTGGCG
ATGATCCATCCGTACGGCTGTAATGAATCACGCGCCTTGCACTAGCTTGTTTGAATGTGGAAGGCCTCTA
TTTTCAAAGGTTGAACCGTGTTCGAGTTGCACTGTAAGCGAAGGGAGGACGAGTTTTTTGCTCACCAGCC
TGTTGCCTGCACGTTATGCGATGCGCAAGGAAGCAAACGGGAACGTGTGTCGTGTGCGTTTTAAAATCAA
ACACTTCCACGAAAATACATCAAACACTGTAATCGATACGTGGATGCAAAAAGTTTGGCTCGAAATCAAT
AAAAGCTATCGACAGTGACATGATTTAAATTGAAATTCCCCGTGCAGCTCTTTCGGATGAAATTGAAGCA
TTGATTTCATCTGGATCGTTTTAC
>Merged.382.1 gene=Merged.382
CCGGGATTTGCAAGGATTTTGTGCCAGCAACCTGGCACTTGCACTGACAGCGACCGAAGTGATGAATCTA
TACTACGCCCGATAGGCTCACCACGGTACAACGCATACAGCGCAGCATCGCAGCAGCGCCCCCACTGCGA
CCATTTCGGTGGAATGATAGTAGTAAATCTAATTAACTAAATAATTATCGCAAATTGCCAAACTCAATTA
CCAGACGCAGTCGCCAGGGCTGTAGTGCTGGCCGGTCAACGACTGCGATACAAAGCGATAAGAGCAGTTC
GCGCAGAGCAGTGAAATCCGACTGCAAACTTTGTCGTTGTCCCGGTTTCTCCCCAAGTAAAGATTGGGTG
CCGGGAACATTCCTGTTACCAATATTCCGAACTCGAGCGGTTACCATTTTTCACTTAATATGTATGAATA
AATGAAAAGCGAACCACTCTGTTTCGAATCAGTGCTCGCTCGATGTCGCATACGTACACCCGGGGCACCC
GGGTACCCAATTTTCGACCACTTGAGGGACGGCCTTTCAGTTCGGTGACAACCGCAGAAATTTCCCCGGA
CGGCGGACCGTCTCCCACCCGTCCCGAAAGATGGTCGAAGGTTTGTGTGAGTGTGTGGTGAGGGATGAAA
ATGAAATCGTTTTACCGCCATCTCGTTTTGCAACCGGTGGTGGTTGGTACGGCACTGGAAC
>Merged.383.1 gene=Merged.383
GTAGCATTCAACTGTTTCCAttttttttATACGTTCCGCCTTTCTTTGACCACAttctccctctttctct
tcctctctctctctctATTTTTCTGCAAATGGAAGCTTTGTAAATAGTGATGGAGAGACGACGATGTCTC
CCGTTTTGCTAGAAGCAGGTGGTCGTTTTGCTTTAGATCCTTCGCTTACCCATTTTACGCTTTGCCCTTT
CCCTGAACCCTCGAACCTTTTTTGGCAGCAACAGCACCAGTAGCAGCAGCAACAGACGGAATTTTAAAGT
GCCTTTCCGCTTTATTTGATCAAGCAATTTTTCTTACCGGCGAATGGTTTTTCGATTGTTCCGTAGCCAG
GCAGAATTTATTGTCGGTTCAAAGGAGGTAAGCGACGAAAGAAAGATGATGTCCCTGCACGGGAAAAGTG
GATCCGTTAGCCTATTGTGGTGTTTTGTAATGGCGGAAAAATGCTCATTAATTTTGGAGGCTAAAACGGT
TAGTGAATTTAAAATTCGAGGTATTTTTAGGTCCTAAAACCCACTTATCATTGTTAAAAATTCTGTGGCT
GCCGCTCAAGAGACGTTTTTGTTACGGAGATTTAAGCTGACATCGTTTAGAGAAAGATATATATTTCACC
AGGTACGATAAGTTTACCTACTTTATCGAGCATGAAATTCAAAACCACCAAGATTTGGATGATCAAAGTC
TACGACTTAATCAACCGTAAGTCCTTACCACTCAGTCATCTCACTAAGATCACCCACAAAGAATACACAC
ACGCATTCACACAACCTTTCCGGTGCAAGTAAACTTCGACCAAAGCTGCGTAACTTTAACAATCATTCCG
ATCAATTCAACAACAG
>Merged.384.1 gene=Merged.384
CTTCACTCAACCGACCAGAAGTGTACACCCTAGGACACACCTTCGCTTCCAGTCTGCACTCAACTGCTGA
GAGTGACTGGACGATAAAATAGTTTGATTTAATGCATCGGGAAATTTCTGGCTCCTTCGCAAAGAAAACT
TTCTTTTTCCTCCTAGCCAGTTCGGTCGGTACGCATCGGTAGAAACACTGCATCAAGCAGAAAGTAACTG
GGCAaacaaaaatgaagcaaaaagaaagtactaacaaatgtgtggggcagaaaaacacaaaaaacaaCCC
GTCCCGTTTGCTCAGTGAGGGGGAAATGAATTGAAAGAAAAACAAACCCTCATCCACAAACACCACAAAC
CAATGATATGATGCACGCAGCAGGCAACACGTGCCACTCACTGCTTGCTTCTGTTTCTTGCAAGTTTCCA
CCTAACcctctctaacctgctctctctgtctctctctctctcCACTCATTGCAAAGCGGGCATGCATTGA
GACTGTGCAACATCACCATCGGTGAAAATATGCCAAATTTCGACAGCATAGCAAACACTTTGCGAACGAT
TTTTCATGCAGAAACGTAAACATACCGGGCGGGGCCGTGGCTGTCCTTCTTTCGCTGTTTTCGCCTTGGT
TTCCGGCAACGTGGATGGAGAAGGAAATTTCGTTACTCAACACTTTACCCACCGAGCGGTGGAAAGGAAA
AGTGAGGAGTAGCATTTCAAGAGACCCAACCACTTGACTCAGTTCCCAGTTCCAGCTTGGTAGGGAATCT
CGGTGGGAAAACTCGTGTTGAAGGGATGGCAGTAACGTGTACTCCTACTCCCGTTCGGTATGCAGTGTCC
ATTTCGTTTACCTACGTTGAAAGCAttttttttttttGCTCGTCAGTTTACCGGCAATTGCAACGCTGCA
CTGTGCAAAGTTAAGCCTAAAGCGATGCGAGAAAATTACTGTCGAACTGGGGTGATGGCAAACTGCTGGG
ACACGGAAGGGGGAATGCAACGTAACTGCATACCAATCCATGTGCTTTTCAC
>Merged.459.1 gene=Merged.459
ACCACCGGCGTGCGTGGACTGTGGCGCGTAACCACGGAGCTTGCGCCCGTCGGCGGCGTGGCTTCGGTGG
GACCACTGGCCATGGTCCCACCGGCGGTACCCTTGCCTTGCAGTCCGCTGATCAATATCTCGTCCACGAG
GCGCGGTGCGTTATTGTGCTACGGAAAAAGTTACGGAAAGTTGaaaacaaaaaacaaaaaaacaaaaCAG
CAATATACTTCACATCGCCTTCGTTTTATCGCTTCCTATCGATAGTTTTTAGCAAGTAAATCAGAAGCTG
GAAAAATAGTGCTGGTGGGGTTTCGAATTAATTTAAGACAGAGCAATCGACGTGTTGCATTTACAGTGTA
AGAATACATTTACTTCTGAAGCCTGTTCTGTTTGGTGCACCTTCACGCAACCAGCTTTGCTTTCTTTCCC
CGTCTGAAACTATACCAAGTGTGTGAAAAGCAAGTGTCAGAGGAGCCCACACCCCCGTTTACACCGGTGA
TGCATCCTTGGTGTATGTTTCCACCTGCGCGGAACGGTGCAATGTGCACCAGAAGAAACAACCCAACATG
ATTAACGTGTGAATGGTTCTGCGAGCATACGGCTAACACATTGTAGTCGGTTTCGGGCGTATTAATCGAT
CGTACCGCGATCGGATGTGCGAATTCGTGTACACTCATGTGCTGCTGCGTGTCTTGCGGAGCTGAAATTA
AAATCGCCATCATCATCTCAAGATTCGCGGGGTGCAAAAGGGAGAGGAGTAAGCCCTCGAAGGCATGAAG
CGGATGTACATCGTTAATTTGGGATATTTTCGCCGTTCTGAAAAAAGATATCGCTTTGTGGCAGCTACTA
GCA
>Merged.460.1 gene=Merged.460
GGCTTTTTGAGTTTTGATAACAAAAATTTTTTATCATAAACAATCTTAACTCATGCGTTGGCAGGTTGGC
AGTTGCCATAAATTGCACACGATCGAGCTTAATTTTTGCGATGTTGTTCTAGCACCCTGTTGAACATCAT
CTTATGAACGATCAACTCACCATTGAATACTTTCTTCGGGCAATGGTTACAAGCTCGCTCCTATGCTCCA
CGCTGGGGTAACAATAATTACTCACGATCATAACATTTCGTATCATTGCCGAGCAAGCCCGTATTAGCGA
ATGAAATGCGTTACAAATTTCGCCCTTTTGCCATGGCTCGGTAAAAGGGGGCCCCCTTTCCTCTTCCACC
AACGGTAACCGACGCTCTCATTTCAGCTAATGAATGGAGGGGTAGAGAAAGATCGCGACGAAGGGAAAGG
GGGAGGAAAAACGAATAAACGTGATTTGATGAGTGTAAGGAATTTTAACTAATTTAAGCCTCTTTCTTCT
CTTATTTACTTCCATGCACACCTTTCGCCTCGTTTGGGTTGGTTTGGGGCTGCAAAATCCAGATATCGCT
TTGTGGCAGCTACTAGCAACAGGATCGTAATCGATTATTTGCGGTGCCAGCTACACGGCGTGTATCACCC
CAAGGCCTGTTTGGTGCTATTCGGCTGGCCAGTTGGAGCCGCCCGCAACCTTACCCCAAACCTGGAGCCC
ACCATAGGAAAAAAGGGAACCGTAAACCGGGATTGAGTTTGGTTGCGGACGGATCGAACTAGCAGACTGA
CTGACGGACTGGATGGATCTGGAATCTCGGAATGGTCGCAGCGTGGAAAGCGATCGCATTCTGGTCGCAC
TGAACTCTGAACGCTGAACGCTCAACGTATGATGGTTGCGGAACCGTGGTAGACGACACAACAACAGGCG
ACGTGTAATGCTGCAAATCAATCCGTGTCGAGGCTCATTGGGTTGAAGTTTCAACTACGGATCGATACGG
CTGCACACTGGCTCCTCCAGCACAACACACACAAATACGCTCTATTTTACTAAGCTAGAAGCTATTTAAC
TTCACCATCGTATCACACTGATTCTTTATGCCAGTTATCGCCCATCCGCGTGGTTAACGATAGCAAAACA
GTATGCGAGGATTGTTTTGGTACGTTAAACACCGACATGGACGATGACACAGTGAAGGGCAAGGCGTGTG
TTTTAACATCAGCAAAAGGTGTAGACATTTTAGTTTTTAAACATCTCCTACTAATACCCCAAACATTGCT
AATTGCTTAGGATTGTGCGATGAGGAAAATGAATCCGCTTTTAGCTTATCCCTTTTTCATTTGGCTCCAA
ACACCGTATCCATTGCAAAGAAACCGAACACCAACACAGGAGGTCGGAAAAGGGAAAACCTAAGACGAGG
TGCTTCAAATTTTCGAACGTTACAAATCTTTTACAATTACCAATGAAAAAGGTGTGTGTTTTCTTATTCT
CAAGGATTATGAAATGAACAAGTTTTGCTTGATATAGGGCGATGTTGTATAGCATGATACGGTTAGCATC
AGTAAGCTAACATTCGTTGCGATCCACCTGCGCAAAAGATGCGCGAGAAAACACACGTGTGATTCAATTG
CGTGTTTTTATTTTTCAAGTTTTTGCGCAAATTGATGGCGCTTTTGCGAGATATGATAGATAAGCGAGGA
ACAAAAAATCACATTACATTTGATGCGAGGAAAATAAATGATATACATTTGTTTTAGTTATTGGCAATCT
TTTGCTTCttttttttGTGCAGATCCACTCACAGGATCCATTATACTATACTGCTTGCTAAATAACTATA
CTAATAGGTTTCGGTCCGACACCGGTTGAGAAGACACCGGGGTTAAAGACACACATTGTTGCACCAAAAC
GAAAGGTGACTAAATGATCGTTTTACTGTTTGCTAACAGCAACTACAAATTAGATGATAGAGAAAAGGTA
ATGCAGCGCAGGCAAAGCATGTGAAGCAGTTGATAATAATGAGGAGGAGCACAATTACAGTGCAGTTGAG
ACAACACAAAATGATAAATGGAAAGAATTTCAAACCCCGCATTTAGAATGTAAGCGAACAATCAAAAGTA
GAAAAAGATGTGAAGTATACACGAAGAGCAAATAAAAATATATAACTTTACAAAAGTGGTGTTACAACTG
TG
>Merged.854.1 gene=Merged.854
agaccacATCTAGTGTTGTTTTTACCTTTTTCGTTTTTACTCGGGTAAATATTGGGTATTTTCGTTTGAA
TGAAATTTTCAATTATTTTTATCATTAATGTACAAAATCTGGTTTGAAAGTTTATTTaaaaaaaaaaCAT
ATAGTTATATGCAGTTTAGGGGAATACATGGTCTCTTTACCAAATAAATTTAATTCTATTTTTGACGAGA
CTATGACCTGTATTTTCCCTTTGAAGATGTTGTGCTATCAGATATTGGTTTGTTATCGATTTGTTTAATG
TCTTCAAAAGAACGATCGGATTATTCATAATGTTTTCAACATCTACAACCATTGAAAGCACTTACTTTGT
TCTCAAATTGAGAACTCTAAGATTTTATGGGTTCTAAAAAGCGAGTCGTATCAAAAAGTTGAACACGCGA
TTAATCAAAGCGTTTTACCTGGTACATTTGGCTTCTTCTAAATTAGATTTATCAGATCAAGGAACGTAAA
CCGTTTGCTAGCATCTGGTAAAAAAGGACTCAAATGAGTTTATACATACGACGGCTGTTAAAAAGTAAAT
TGACAACTGTTAAATAATCTTCATGCAAGTTTGAGTGGATGGATAACCATAAAACAGAACAATTTATCCA
CTGATCGAGCTGAAAAAAATTCATATTTGTCGTACAACTATGGTTTAAGCAACGACAAATTTTCCCCGTA
CATTGTTATAGATGATCGTCTACttcttattctttggcacaacaaccgttttcagttaaggcctgcttgt
accactgatggagttaactttta
>Merged.855.1 gene=Merged.855
TACAACATTTAACCTAAATATTTAAAATAAATTGGCAAGACACAACACTCTATCAAATTCATAATAATTG
TAACTTTAGTCTGATTCCTTTTTTGGAAGTAGTTCCATGGCAGATCGTTTGTCGATAAATGTACCAAATC
TAGGCTTAGCCGGCTTCGTGATACTAACTTAACAACATACCCATcgtgggtactgaataagtctcgaaag
tttttaaaggacggcatgtccgcgtaggatgttacgccaaggagaagaagagaCTTAGTACCAAAATACA
GTAAAAAGAAGTTCCCCTGAGGCATCCCTCAGAATGCCAAAGAATAATATAATTGTATTTAAGGGTGGTT
ATTTAGAATACATAAATGTTATACATAGccggtctcatggtacagtagtcaactcgtacgactgaacaac
atgcccacatgggttcaagcgccaaatagaccgtgccgaaattcgtaggactgactatcctgctatgcgg
ggtaatgaaagccaactccacaagaggtacaggcagg
>Merged.314.1 gene=Merged.314
AAAAAAAGATATCAATCAACCCTGACATTAGTTTTACAATTGTGAAATAAAAGGATTTTATAACAAGCAC
CTCTCTTAACGTTTATTTTGAATAACGAGCTAATCTGGGTGCCTCTCAAATATCCCTATTGGTGAGTAAA
ATTAAGCAAACGAATAACACATTTTTGCGTGTGCACATTGCGAATAACAAAAGCTTGGATGTTACGAATC
AATTAATTCGTTGCGAAAGTCAGTTAGAGATGTGTCGTGTGGTCGTTTTAGAATTATTTGGACCTTTGAA
GTGTTAGATGGATGCACAAATTGGCATGTTATATTAAATAAAATATATAAAGCGCAACGAAGCTACAATG
TTTGAACTTGTGAGTCGTTTGCAATAAAATATAGCCTAGAGAAAATGTTAGGAAGGGTCGGTGGTCTATC
GGATAGCCACGTCGTATTCTAT
>Merged.343.1 gene=Merged.343
AGTTTAAACAATGTCACAACTCGAAAACATTGAAACATTTAGTGTGTGATATTACCATTTGGATTTTCAC
TTACTCTTTATGTGGGGATCGTTGTTAAACGAAGGTTAACGGCGGCATAAAGTGAAATTGTTACATTTTA
AATCCTTTGGTGAGTTTTACCATTTTAAACTATTTTTTACATTAATATTTATCCAACATGCTAAGTATAT
GAACACATCTCTATAATAAAAATCTAGTAAAGGCACATCAGCATTACTTTCCAGCAGCTGCTTGGATACG
TTTTGCTTAGTTTAATCCATACAATGGCAGCGGGATCTATTATGGAAAACACAACGCCGATTCAGTTTTT
AGTGTTTCAAAGGTAAGGAGACGAACAATACAAATTACAGTCAGATTTCAATAGACTAACGTTTTTCCGT
GGTTATTTGAGtttttttttCATATATGGGCCTAATTTTTATCGGAAAGCTAGCTAAAGAATGTCATCTA
CAACATGCAAGGAAAATTTTCCAAAAGGTGGTCTAAGGAACTTTTCCGGAAGCCTCAAAGACAGAAAATA
GCTGTCCTAAAGTAGAC
>Merged.362.1 gene=Merged.362
CCACAACCAGCGTTGAACAACACGATCGAGTTAGCGCAATGTCCTTAGCATTTTGCATAAACCGCGACAA
GAAAACGTGCATACGATTACAGTCCACATTAACGGCACACGCTATCGATGGTAACAATGGGAGCATTATT
TTGATTATACTTTTTATTGATTTCGCTATGCTCGAATACGAATTAATAGGAACGAACGCAGTGCACGTGC
AGATTAAATCACGACCCCTTCTCGTATCACCTTCTCCTCCCCCCAGCACAACGCACTATTGCTTCACACG
TGCTGTCACGTTTTAGGTTCACCTTTAGCCTTTAGACGAGTATTTACCAATAATCTAAATCAAGAATAAA
GGACACCAATGTTTGCACTTTACAACACCACAGCACAAAATATTACAAAAGCCATACTAATCCCCGTCGG
TGGAGCGGAGAAGACAGAAAGCTAACTTGCCTCTGCAATCCCTCCGCCCTAACACCCACGGAATAAAAGG
CTTAACACCTGTTTTGGGGTTTCCGTTAAGTCTTAATTAAACGTGTATTTGTTTTTTAGTCAATTTTCTC
GTAAGTCGTTGCGATTTGTTGTTGTTGATTTTTTCTACAAAGTTTCTTTTATAAAGGCATTTGACTTATC
GTTTAGAACGTATCGGTTTACATTTGTGCATGCTTGAACGTGGTACGAATGGTAAGTAAGAAACTATGGT
TGGCAATCGATATTGCAGCAAAACGATTAATCAGTATCGAATGAGACAAATTATCTTTCTTCGCCCTATA
CACTAACACACTCATACACACGCATACGCACACATACAATTGATACAAAACACTCGTTTGTCTCTCGTTC
TCTCTCCCTCGCGTCTCTTCGCACGTACGTTTTTTGTGTTACAAACAATGTTAAAAACAAACAGTAAAGC
TACTAATTTGCGCAATTTACTAGACCCGTTATGGCGTGCTCACAACATTCCTATTGGGACATTAATGCTG
AATTTCAATTTTAAAACACACAAATTAATTACTGGGGAGAAATAGTTATTAAGTAATGCAAGAGGAGAAG
ACAAAATGCACAACTTCCTCCTCACAGGTTCTTGTTTCGTGGAAGGAATTGTGTATTGTGTAACACATGA
TCATAGATAACAATTAAAAAAACACATACAAATCTACTAAAACAACTGCGCTCTCTAAAATAATTAATAT
AACATTGTTGGTAATACGTGTTTTTGAGGAAAATCACGTCTCTTAAAAATGAGTAAAATCTTCAGGAGtt
ttttttCGGAGACTTCATTGCAAGGCGGTGGCACTCGTACTCTATTTTTTTAAAATGTGATGTCACAAAA
TATTATAATTAAAACAGATCTAGAATGTCATTATGTGTAACAAAGCATCAAGAATGAAAGTTACTAGTTT
GAGATAACGCCAAAAAGAGTACACGTATTTAATAATTAAAAAATAATAATAACAAGATTCTTCTTAAGAG
ATTCAACGTAAAAATTGTCTGTGTGTTTGTAAAAATGTAGCTGAGGACCTTTCAAGTAATTATGTTACAA
ATATTCTTTAACATAGTGATAACGGTTTGGCAGCTAAATGTGGGTTACTGTTGTACATATTTATAATACA
TAACAATCATCATTCCGTTACTGAAacacacacacacacacCTAATGCGTTTTAGTTTTACCACATACAC
CGATATTGCCCCCTAAACTGGTTACACGTACATATACACACAAACATACAGACAGACACATTTTCTTCAA
CCACATATACCCGGCGCTTACACCAACAGCAATACAAAACAACGTGCCTAACTTAAGCCCCACATTTGAA
TGCACGGGAAAAGGGGAGGGTGTGGATTGATTTTGCGGTTCAATTATGTTCCTACATAACACGACATAAT
AGCTAATACTACACAATATCATATCTTGCTGTGCGATTCCATTGAGTACACCACAATATTCGATGATCAC
ATTTTTTAGACGTTCTAACGCTGCGTACCGTCCTTCCAACTATATAACACTGTACATGCTTACCTA
>Merged.513.1 gene=Merged.513
GTTTTGCTGAAGGACAATGTCAATGGTAGTGAGGCGATTAGAAGATACACTATGATGAAAACTTTGCCAT
AGCATTAAAAATGTACATGATATGAATACAGTCGAGGAAGCGTTTCTACGGTCTCTCCCTATTCAACAGA
TAAATATTCGAGCATATATTTGCTGAAGCTTTGGGCCTAGTGAATGATCATCATTTAATAATATAGCTCT
AAATGGAAGATTTTAATTAGCTTTTTTAAAATAAATTATACCCCATTTTCTATCTCTGTCCCCTCATCAT
GGAACGGATATTCCCTTATTACGAATTCATCGAATGAAGGATTATGAATTAATCGTTTCCAAATCCCCCG
ATCAGGAGACACCCGAATGGTCAAATGTCAAACGCACCCGGCATCTGCAAGCCCGGACGTGGTTCAATTA
ACA
>Merged.483.1 gene=Merged.483
ATGTTTTGGAGGAGCTTTCCAACGAAGAAATACGAAGACGATTAATTCTTTACGGCGGTCCAAATCTTCC
CGTGACCGAACAAACCCGTGCTAGACTGCTGGATGTACTGCGAGAATACATCGACAAACCTCAGCAGCAT
AATGTAAGCAAAAGCAATTCCAGCGATGAGTCAAAGTCATCAAACAATGCATCACGAAATAATGACACGC
GTTTGCAAAGTTCCACCAACGCCAGCACTTCGAACACAAACTCAGCGGCAGCTGGAGATCTGATCGGTGT
ACCACTTCATATTATTGTCTATAGTGGTGCTATCTTGATACTCAGTGTATTCGTGTATTACTTGCTTTAT
CTGTTTTAAACAATATACTCTCTGAATGTAACTCCTCTGTTGAAAAAAGCATTTCGCTAGAAGACAACCC
CGTCATAACTGGATGAAGAAAACTACATTTAAATAAATTTCTAAATTCA
>Merged.483.2 gene=Merged.483
ATGTTTTGGAGGAGCTTTCCAACGAAGAAATACGAAGACGATTAATTCTTTACGGCGGTCCAAATCTTCC
CGTGACCGAACAAACCCGTGCTAGACTGCTGGATGTACTGCGAGAATACATCGACAAACCTCAGCAGCAT
AATGTAAGCAAAAGCAATTCCAGCGATGAGTCAAAGTCATCAAACAATGCATCACGAAATAATGACACGC
GTTTGCAAAGTTCCACCAACGCCAGCACTTCGAACACAAACTCAGCGGCAGCTGGAGATCTGATCGGTGT
ACCACTTCATATTATTGTCTATAGTGGTGCTATCTTGATACTCAGTGTATTCGTGTATTACTTGCTTTAT
CTGTTTTAAACAATATACTCAGCTCTGAATGTAACTCCTCTGTTGAAAAAAGCATTTCGCTAGAAGACAA
CCCCGTCATAACTGGATGAAGAAAACTACATTTAAATAAATTTCTAAATTCA
>Merged.495.1 gene=Merged.495
CTCATTGAAAGCTGTGCTCAATTGCCCAAGCAGTTTCGAGTAAAGTAACTCTGACTGAACCGAAAGAAGA
AAGCGCCCAACCACCTAATGAAGATAAAAGTACAGTTTAATGAATTTAATTCTATTTATTCGCTCACGGT
GTTTCTCCCGGCGGAGAACGGTAATCCTTTTCGACTCTTGGTCTAGtttttttttttCCTCCGAGTTTGT
AAGCTGTGGTTTGGAAATGGGAAGGCGTGTTAGAAACTGGATCAGCTGTACCCAGCACTTCCTTTGCCGC
GCTAGAGATTTGATTTGAAATATGAGCGTCTTGTGAAAAATGCCGTTTCTTTCTAGCGATGCAGGAAAAA
CTTTCTCGACAAAAGATGCTAAGGCATTCAGTCTGGTTTCTTGCGGATCTGGCACGAATACGCAACACGG
ATTTGAGGCAGTTAACGCATGCAAACAAAACTTGAACCAAGATCACATTTTCTAAAAATCGATATTGCTA
CAGATATCAACAAGAATGTGCAGATCGACAAAAACTTGCTGAGCGAAATTGGTCCCAGGCAGATGATAGT
ACGCGATCAGCTACCGGAAGTGGTGTTGTGAAATATGGAATGCTAAGCACATTTCCGCCCACCGGCAAGC
AGCAGCATCGGAATAGTATCTCTCGAAGCCGGCGTAGTACTTGACGATGGAAAACTTAAACCGACGTATG
GTAAGTGTTGTGGCGCTTCCTACCTTTTCATGGATTGAGAAGCTGCTGCATCCATCCGGCCGATCTTACA
ACCCAAGTCCTACCGTCAAGTCCTCGCGGTTCCGCTGGCCTTACAATACCACCGCACCATTTCAGATGGA
CGAAAAGTTTCCGAAAAACCCAACCAGGTGAATTTGCAACACGAACCAAAATCCGGAATGGCATGCAGAC
AAGCGTATTGCCCTTCGCTTTTGTGTGTATGCCACTCTACCTCACTTCGAGTTATCTAACCAACCGCCGT
GCCTGCTGCTGCTGCCTTTCCCGGCCTTGCAAACCACCCGTAAGTCTCCACCGACCTGGGAAGGACGGAA
ATGAAGCGGAAAGAAAATGGTACTGGAAGCGGTCGTGCACAAAGAAAACCCATCCCAGAAACCGGGACAC
CGGAGGAAATCGTGACTTTTGTAAGGTTGCCCCAAAATCTCCCGCTCCCCTCTCTATCTCTCATCCAGTT
GCCCTGTGAACGGATCTTCCACACGCTTCTTCCCTGGGCACCCAAGCTCCAGCCAGGGCTCAAGAAACGC
GCGCGTTTTTCGCACCACGTGGGAATTGTAAAGTTTTGATATGGCGGGCCCGAGTCAGAGCAGGGCGGAC
GGGCGAGCGGGCGATTGAGTTTTTGGGCGTACTAGAACTCGTGTGGAAAGAATGCAAGACGGAAATCTTC
GGGGAAGATTATCGTAACATGGCATTTCGGACGTTTTCTGTTCAGAAGTTAAGTCAACCCAAAACCATGC
GAAAAAGGCACTAACACTAAATGTGCAATATCATCGCTAGGAAATCGCCTTTCAAGAATCGTATTTCGGG
CTCTCTTTTATTTCG
>Merged.498.1 gene=Merged.498
ATTATATCCAAACATTCTTTAAATGTTGTTGGAATTGTTTATTCAAGAGATTCGATCTGAACGTCTCATG
TCAATATACCTTTAATATAACTTTGATGTGTTGTAAAAGGAAAATTATGACGTAATCTGATTTTGTTCAC
TCGTTGTTGTTATTGTAGTTGTTTTATTTTTTACGAGGCTTTTGAGCTTTTACCTGTCTCGTTTTGTTCA
CTTTTAAATTTATTGCAAGTTTAAATCAAACTACCATTAACTTCAAACATCACATCAATATTTTAGCGTA
TCTATTTGAAAATCATAAAATTAAACTCAGAAGCAAATCCAATGCAATCATTTTCAAAACTACTATCTTG
TCACTCCAGATGTACATATATTCAGGTATATTTTGCCTTATGAATCTTATATATTTATAATATTATGTGT
AAAAAGAGGATATACAGCGCCTACCATAACTACATATTTGGACAGTCATTTATCGCGAATTGCGGAAAAT
TTGGAAGCCATAGATAAAAG
>Merged.499.1 gene=Merged.499
gtttatacggtttagatttctatttggtttctatttggtgggtgaaattgtttaaaacaaaatttctttg
cctcatttttctttccatctttcctatagtctgtagaatgttatgtctcccctagttgttacattctttt
tgcaattaaaaactatatgccaccctgtgtttttgttaggcatcctgtttcctgtgttaggcacaatgct
gtttccactaacttcattttggccagctaaaatggtgacaagtcgtgtcctgtttataatctgtttgtta
ttctaatttctgacgggtttatatttatgtctttctcccacggtaccattctttgaaatgcccggaattt
tcccctttttggtttgacattgttcttcgtagcaatattctgtttctctatcatttatatcttaaatttt
tcatatgc
>Merged.700.1 gene=Merged.700
ttttagaatgcatgagtcgtttgccgtctgctaaacgaagtctttctatattccgtttaggaagagaact
tgagtcgtttagaagtcgtttagtggtcgtttagtggatttgtggcacttgggatggtactctcaggaac
cttgtagctgattagcctgatgtgtatggttcacgatggaacttgaaggcttgttaagaaagcgtaccga
acttggtggaactttatagctttttaatgcatgacatcggtacgaggtggcccttgtcaaagtgtcaaag
actggtgccgtcaatcatc
>Merged.641.1 gene=Merged.641
AAAAATAGCAAAACACATGCCAGAATATTGGTTCCTACGGAATGTTTTCATAACAGGATTTTTCTTATTG
CATTACTTATTTAAAATGATGGGATAAAAATAAAATTCAAAAAATATGTGCAGCTTGAATTGAGTAGGGG
AAATtgaggcaaaatgggcaacttatatttaagcattatttcactacaaagatgcattccaatgctcaaa
atgtattcgttggagtgttctatgaacaccatgtaagttttataaaccttttaataaccaaataacaaat
aaccaagaaaaatgcaaaatatgattttgtagcatattgatgtaatttttgctacttcgaaaataagctt
aaaccagtgtatcagggttgcgtggaagttttacataatagcggaatttggggcaagtgtgccatacggg
gcaagagtgccaccaagcatttttccttaaaaactttagtttaatgatcaattgtgtatacagttggttg
ctttccaatgactaggtatactgagccgaatttcatatagaccaatcgatatttcccattgttttgaact
gatttatgttgagtgtcaaaattgagtagaatattataattttttaatccaaccaaataagctctcaaaa
attatgcgaacaatcaaccgagaaaatatttacaccaccgtatagctgagaaa
>Merged.642.1 gene=Merged.642
cactcttgccccatagctaaaaaaacaacgactttttggaccctttttaaaacgcttcaaaaactgtttt
gtttgcacatttttcaagcgaaactcatttataagtgaggaaatagatgtaaaatggttatgagatttaa
atcggcttttgaaaaacatgttttagtgagttataacttgaaatgcttatggtggcacacttgccccaaa
ttccgctatatttttaaagatatgatatttctatactatctttccgaataaagcaaggcaattgaatgcg
tatttttacgaatataacaaaaaatacaaaaatgtttcacgtggagcaaaatgggcagatgcttttaaca
tatggcgcttggtgaggctatgttgttgtatttgtacccacaataatggtaacaggcacagcttcaaaag
attcgattttgtagattataacgtttgaaaactgttttaatgctgataagataattttggaagaatttta
agggttttcctgaacagcaagacaaaatataggacgagaaTAAAATTTAAACCggcaattttaaaccgta
gataaatggtggaggcatgtaataatgtaagaataatttgtgttttgtggcatattcaaaggaatattta
gtAATCTGCTTCACATGCCCATTTTGCACCGCTTTCCTCTACAAATTTACCAGAGCTTTTGTTGTGTAGT
CCTGTAGCCAAGCCAAATTAACTAGTGGCAATTGCG
>Merged.644.1 gene=Merged.644
GGAGGGGAACACCCCCTGTTGGTGGGGCAACAATGTAATGGAGGGTGTCAAGGAATGGAGCAGTTACCAG
TTGACACCCGGTTCGACAAAACACGCAGCAAATAGGTCACAACACCGCGTTCGATACGCGTCTTTCGTGG
TAAACAAACAGTAAACAACCCTTTTACAAGCGGCACAATaaaaaaaaCAACGACGACCACATCGGAACCG
GTGGCGCTGTTTCCTAATCCGTTTCTTTAGCTTCCCACGATTTCGATAATCTGTCGATAAGATGGAATGA
GCTTCGCAGGCAAGGCCACATGATTGCAAATGttttttttttacctagtttttttttATCAAGTGCTCCG
TTCCAATGTATTGAAGGACAGGCCTTATGCTTGATAACAACAGCCCATTACCTAACGCAGAGCTTGTAAA
GCATGCGTACAAAAGGGCTATTAAATGTTTCAAGCATTCGTCAGTGGTGACGTGTCGCGTAGGATCCTTG
CTGCTTTGTTGCCAGCATCTTGTCGACATACGATACAGGTTCTAGATACATCGACACGCCAGATAAACCG
GACAATGGAGATGAAAACAAGCCCAACGACTCGAAATGCATTGACTGATTGACGGACGGTGTGGTGCGAT
AGCGCAGATTAATTTTGATCACGCTTCAGACAATGCAAGTCGTTGTCGTTCTTTGTCCCAATTGGCAAAT
GGCGAGGCTCGAGATGGCTGTCTCCGTTCCATATCCTTACTCTTAATCATTATGTATGTTTAATTTTTGA
CATAAATTTTGAATACTTTGAAAAACAAACTCAAAGTGACCCACATGTCATGCCCATTCTTCGTCG
>Merged.740.1 gene=Merged.740
TATGATTGTCATaaaaaaaaTAATAAGGGAAATTCGGCACATTATTGAGATGGAAATAAAATATTATATT
GTTATTGATACTGAAGGGGCACAGCGCTGGGAATTCATTTGAGAGCAATTATCGTATCATTCAAACCCTG
GTTTCTATTCATCAATGCCTGCGAAAGTCACAACGCACGTATCATCTTCCCTTTTGCATATTTGTTTCCG
CTTTAAAACACAACTGTTGGACTGTCACATTCCAAAGCCCTTCAAAAGCGGTTTGATTACTCCGGAGGGT
TGAAGGAACCGTCGTGATGATCATGACGATCACGAAGGAAGTATCAAAACATCGTTGGATGGAAGTGCAA
CCTGAGCAGAGCAGCGAAGGAGATATGATGTGAGAAgtgtgtgtgtgtgtgtgCGCGCTAGCGAAAGCGG
AAAGAAATGCATTTGACACCGAGTCGCTCGCTACCTAAGATTGGCTGATTATTTCCCCTGATTATTTGAA
TGAACTTACCAATCCTATCTTTTTATGGGGACCAGCAGAGTAACACGATAAGGAAAAATAGCGATCGTGT
TAAGGGCTGAGCAAAATTAAACGAAAACGAAAAAGTGCAAAGGACAACACATTGTCAATCTTAGAGATTC
TCGACATTCGACTTGGAAAGTTAATTTTCGATTCCAATTCTTTTGAAGCCTTTTGCTCTCTATCTCTCTC
GGGGGGTTTTTGGAGCGTTAAGTAAATTGTCACAATCCAATGAAGTTTTAAGCTCTTTCTTTCCTTCCCA
TACCTTGgtgtttg
>Merged.741.1 gene=Merged.741
CACGCATATACACACTTACAAAAAGGTGATATACCCCAATAGTTCCTCTCTCCAGGTGGTGGTAGGCAGT
AGTAGGCTACGCCGGGCGCGAGTAAGCACTGTTTTTTTGCCTCGAGTTTCCCAAACCCATATATACGCGA
CGACCTAACCACCACTGAGCGGTGAAGAGCAGGAGGAGGAGTAGGAGGAGGAATTTGTCTTTCGCCCTCA
TTCGCCACTAATTCGATATCTCTCCGGCGAAGGGTTGGCCACCCAATAATATAGCTCCTCCCTGCTGCCC
CCCCACGTCAGCCCTACTCAACAGAGGTCAGAAGACGTCAGGTGGATGTGGTAGGTGTGTGGGGATGGGG
ATGgagagagagagagaAGCCCTGCACGATAGAATGGAGACGAGGAAAAAGAGAAAAGCACACCACCAGC
AGCACCGGACGCAAGGCGCGAGCAGCACACCAAACAAATATGTTGGTGTGAACCACCCTGCCGCCCCCCC
GCCGCTATCCTTCTACCACCCCCACACCATGAGACAACATTAGAGGGTGGTGTGTCTGTATGTGTGTGTA
CGACGTTTGATACGACGAAAGTTATCGtatattgcgctgctgttcgctgttgctactgactgctgctgtt
gctgctgcCCACTGCTTCGGTCTGGTGTGGGCCTCTCATCGCATTGCAAAATTAAGCCACAGCATTATAA
GGGTCTTTGCGGCAATGCGAGTGAAAGAGAGACGACGAGCCCCAAAACCAATGATGTCGGCAATAGTGCC
TCTCCCCCCCAAAGGCTTGTTTTCCGTTTCATTTGTTCAACCGAACGTTACAATGCAAAGGCAAATTGTT
ATAACGAGTTGCTGCAGCTTGCAGACAATGCACAGAAGAAAAAAACAACAACGGCAACATGGGGAACATG
ATGAACATGACAAACAAGCGAAAGGAAACACAAATTAAGCAATTGTACAATTAATTGCTGACAGAATGCA
TAATGGAGTTTCTCTAGTTCATAATCATGATCGGAGTTGGCTTTTAAATATTAGTCCTTGATAACAGAGA
ATGGCGTAAGAGAGTCCTTGACATTTAGTTATTAGTATTAGTCCTTGATAACTAGATCAGAATATCAGAA
TATATTCGGTTTATTTGAAAATAAATTTAACAAAATGTTATTAAGAAAACATTGTGCGAAGCGGAATTCT
GGTACTTGTTGAATTCTGGTAGAAAAATGAAGTTTTCGTcggaatcgattccgaatagtagttccggaat
cggctccagaatcgcaattggttcggaaatcagaatcgacttcgatatcggaatcggtttcgg
>Merged.742.1 gene=Merged.742
TCGAATCATCCGAAACTCCTGAATCGAAAATGGAACATTCAGCAACAACAACGTCATGGAGATTTGACAG
ACATGCTGCTGCTACTGCTCTGGGGGCTGCCATCCTCCGCGTCTCTAAACGGACACACCACAGGTTCTCG
TCAGAGTCAGGCTAAAAATAGTACACGTGAGAAAGGCCGACCATCTATAAAACGGAAGCAAATCATATTA
GCAATAGCCGCACCAATCCAACACAACACGCAGAAAAGAAAATGCTCCACACGTGTGTGCTTAGGGTGGT
GGTCACAGCAAATGGACAGCAAGCGATTATTTAACGCTCTTCTGAAGTGATGGAGATTTCGCGTTCCACT
GACCGGGTCCCAAAGGGTAGCAAGCTTCTTAATTCCTTCCCGAACAATCATAGCTTGCTGCTGGTTGGCT
TGCGCTTCTTGCTAAACTAATGAGACATTGGATCAATTTTCAGGTTCTACGCCGAGGCGCGCGATA
>Merged.743.1 gene=Merged.743
TCCAGAGCCGCAGCAGCAGCAGCCGCCGCTTGTGGTCGTTGTTTGTGCATTTGGGATAAAATGGCCATCG
GGAGATGGTGTCCGGTAGGCATGTGTCGGTCGGTGCTGGTGTGCTCCTTTTGCGTGTGTTTGTGTCGGTT
TAGCTGCACGGTGGTATGCTTTTGGAAGGTATGCACACCACCCAGCTACATGATGATCGATGAATTGGCC
GGCTGTTGCGCGTTTTATAAATTATGTTTCGTCACGGaaaaaaaaTCGTGGAATATTATATACTGATTTT
TAAGTCCAAACGTTCATCGCAAAATCGCGATATACAAAGCAAAAAGCTATAGTGTAAAATGGTGGAAGGG
ATAATTTCTGAAGTAAATTTGTGCGAGCAGATCAAAGCCATCAAATCCGTTCAATCCCTTGGCCAGCTGC
CAAGAACAACAATCACAAACAGCAAACCACGCACGGACATTCCATTCCAGACGATTCATCATCACGGCAC
AGAAAATAGAACGGAAACCATTCCAAATAAAGCTTTAAAATTGATGAGCAATTTAAATCGCAATAAGAAT
GCATGCCTCTGTCCTTTTTGCTACTAAGACGAATGAACGAACTTTTTGTTATGAAATCGTTGTTTATGCA
GCATTCATAAAGTCAGTGACGGATAACCGATTGTTTGATAAACAACAACACATAAAGAAT
>Merged.587.1 gene=Merged.587
CGCTTGACAATGTCTTGCCGATAGCAGCAGCGTCTTTACGGTAAGACATCGCGTGAACAAATTCCATTCA
TGCAAGATTCAAGCGCCGGCTGCTTGGTGAGTGACTGTTGCCATCTTACACGCGCGGGAGTAAGACCGTG
TCTTGTCGGGCAGGAGAGCTTGGCAGCGTGTCCTGGGGCGCATGGCGGGTAAAATATGTGCCAGTTGTTG
GAGGTGCACACAATGGAGAAGATTTATGGAGCTTTCTTCTAGTTTTATTGCCACCAGACAGTCGTCCCTC
GTTTACCGCGCTCTCACGGATCGATTGGTTTGTTTGTCTATTTGTTTGTATGCTTATTTGAAGCATGAAG
CGAGATGCTTTCTCCCCACTCACTCCGTCAAATGGCAGGCGTCCATTTCTTCGCAGGCAGATTTGCTAGT
AACGTGTCCAACAACCTTTCCTTCACTCGCTGCAAATCTAAAAGTAAAACTGCTGGATAGCACGTGCGTC
TTGCATTTGGCATGGAAATGGCTTTCGGAAGCGTCTTACAATCCGGGAGTGTAATTTGCTTGCGACACAT
TTCATCTCACCAACTCACCCCATTGCGAGCACCATTTGTGCTCCCTGCTTCCATTCCTCCCCATTAAGGA
AA
>Merged.588.1 gene=Merged.588
ACCCAATTCCCCTGCCCAGGTTTCTAACGACGGTTGGGATTTTTATGACTCGAAGCTCGAAGTGAGAGGA
TATGCGTGCGGCGCGCATCGTGAAATATGAGCAGCTATTTGTGTTTGCGGACACAAAGAGAGCACATTTG
CATTCCCGAAACGGAAGCAGCTGAGGGCCAGCAGCAGCCTAGGCTTATGGCGATGATCGTCAGCATACAC
CGTCGTCCCGATCGTCGTCAGCTGCAATTTCTTGCCGGTCGGTGTAAATGTTACATCGTTATCCCCGGCT
ACGAGGTGTTATTGTGGGTTGGAAGTCTCGGCGGCGGCTTGCACGCCACAGAGAGCAACCGGGCGCCCAC
AGAGATTGTTTATGTTGATGCGTTTGCTTCcacacacacacacacGCGGTTGTTCACGTAAATGCTCGCT
TTTCACTCCACCTCCACACTGATGACTCATCCGCCGAGCCTTGACGCGTGCTTGACGCCATCGAGAGCGT
GTATGTCCTTCGGGCAGCTCGTATCTAGCGCCAGAACCCGGGGTGAACTTCTACGACAGGCTGTCATTGA
TGCCATCTTCACCAACGGCACGGCATAAACCATCAAAACAAAACCAAAAGAACAACTCGGGTAAAGTTCT
GTGACGATAGTTT
>Merged.589.1 gene=Merged.589
GTTTGAGGTTACCTGTTACCCATCAATCCCAACGCTGATCATCATAACGGGTGGTCATCTTCGGCTTTGG
TTCCATTTTGACGCCCACGAAGACGCCGGACACGATGATACTGTTCGACTCTCCCGACCATGCACTGTCA
CTAGGGAAGCAAACAGAGCAAAACCTTTACCAAACCGCAACGCCTGAGAAAGACATTTGTACACTTCTTA
TTTCTTTCGCATGAACGATCCTTTGTCTGGCATAATATTCTTCTTTCAGCCACTAGATCGGCCGCATGCA
TGAGCTGGATATATGCCACACCGGGGCGGAACGTCTGCGGCCGTCTGGGTGGATAATAATAAAGAATGAT
TGATGTCGAACGCAAACGCATTTCCTACGAAGCGATGCAGCTCGGAGCATCTCTCAACGGCTTCGTCGTC
TCTTGCATCTGTAATGCATTTCGTGGGGCGATAGAGTATCGCCGACACGCACCTATCCACATGTACGCAA
CCGTTGCCGCATGCAGGCCGTTCGGACGGGAGACGGGCCCATATCTCGATGCTTACTCATTGCGGGATGT
CTGGCAAGCGCAATCGATCGCCTCGACGGACTCATTCTGGTT
>Merged.591.1 gene=Merged.591
GCTTGTGCAGGGTTCTCGGGCAAGCGATCCCGTGAGATGTTTGCGTAATGAAAAATAAAACGTAGCCCAG
GGAGCCTGAGTTCCGAGTTCCTGGTACGAAGGAACAAACCCACTGAAAAGGCCTCACCAGGAGAAGTTCA
CGGACCAAGGTTGGATGGTATTTGTGCTGCGTGTTTTCATCACAACTCGGCAAACACTCGTTTGCGTTTT
TGCACAGCACATATTACAGGAGGTCTCATCGAAAAACGGGGGGAGCATGGTATTTCAAATCCCTTTCCCT
GACCAGCGGCACTCTGTCCAGGATTGAAATTCTTCGACTGTCTCGTGTGGGACGTAGCAAAAAGTGTGCC
CCGATTGGGTTTCATTTATCAAGCCAAACATTTCAAACCTTTGAtttctctctatctttctcttggtatc
tctctctctctctctctctctctctctctctctttctctctctctctctctctctctctctctctctATC
CCTGTGTATGTACGAACCATGGTAGAAATGTCCTTTTTTG
>Merged.592.1 gene=Merged.592
CGCCTACGGGCGAATGACAGCGTCTGGGAGTATGTTTTAGGGCTACATTCCGACGTTTATATGTTAGGCA
TTCTCTCCACAGCCACCTACACAGCACAGCAGGGCGTATGTGTGTGTATCTCCACATGGGGACGGTCTTT
GATTATTGGAAAATGTGCTGAAGATGAACACAAATTTGATCAGTTCGGGTCTTGTTTCTTCGTGTGGATT
ATGGTAGATTGAAAAATAAAAGAAATATTGGCATTTGAAGAGTATAAATTTGATTATCCGGCGTTCTAGC
GAGTCCTGAGCAAATAGTGAATTTTTCCGGTAAAAAGGTTTGACAAAGTAAAAAAACTTCACTTTGTCTA
AAATATGCCTTGACGAATGATATGAAAGCCAGTGCAAAATAGCTTGGAATGCAGTCTACTTTCATATAAT
AAAGTTGAATCCGCGGTGAAGGAAAGTCCACACAATTAACTAATTAAATTAATTGAGAAAAAGAAACAAT
CAAGCAGCGCGGACTAATTGAAAGGAGTTTTAAAACTGAGACATAAACTGAAGAACCGCCATAAAATGCC
AACGTATAGGGCAATACCACACGCAAAAAAGCAATTAGTTTCGGCAGCAGGTTTTAGAATGCTGCTTCAA
AACTGTACAAACTTCCAACACGATGAACGCTTCAACGCGCACACTAACGATCGGGTGATAACGTTGTCTG
GTCGTTGAACAAACTCTGGTTTAGAAATCAAGACCCCAATGTTGGGAGGAACCCGTGGTTTGAAGGGGTT
TACACTTCGGAAGTCACCGGAGGTTGCTTGGATTTACCATTGTTTACGAGAGACAGTTTGGAAGGCAAGA
AGTAAGAATACGACAAATACGAAGCGCAAAAAAACAACAAACCAGACAACTGTATGAAC
>Merged.594.1 gene=Merged.594
GTGATTTGTTTTCACTCACAGGTATAAAGGCGTGTTGCTATGCATTAGTACGCTTCTACTCCCAATGCTT
CGTTGGTGAAGAGCATCGGTTTCACGGGTTGTAATGCGATCACAACTGTAGTaaaaaaaaaCCCTGAATG
CAGTAACACGTAAATAGTATTTCCGATGCAATCTAAATTAAAACCTTGCTTGGATGTTGTTTCTTTTTGT
TTGGAATATACTTAACACTATATTTAAACAGCAGTGTGGGTTTACACTCACAAAGTTTTCTATCAACAGG
TTGTATTACTTAAACCAAATCCAAACGGATGACCTCCTTTGCCAACTTTTATCTGCAACTCCCGAAGGAA
GATCAATTCAAATGTAAGACAACCGCATCCGACAGCTTAAAACGTCTGCTTCCGCCCAGAAGATGCAGTT
GATCCACATGTTTTCCGACATATGTAGGTCAGCCCGAATTTTTCGATCCCTTCGGGTTGGAGCGTCAGTG
TGTTTTTTTGCTGCTGGTTTTAGTGATCCCACCAATCTAAAATTGGATACTTTTGCAACTAGAAGATTGC
GTGGTGAATGGAAAACCGCGGCAGTTATGAAATCCAGATGCTTGCCTTATTAACGTCCTCCCGTGTGGGA
CGTTTCGGGCCGTGTCTGACGAGCAGTTGCTGTGCGCATTGAACCTTTGGGACGTTCGGCTGAGTTCAAA
CCATTCTGATGAGGTCACTGGACACCAATAAACGCGGGCCAAAGCGATTTCCGCTACAATGTGCATCTGT
GTTCGAgtgtgtgtgtgtgtgtgtATTTGTCTGACATAATGCGATAGCATAATGTAATACTTTTTAAATC
AAATGTCACGAGCGGGAATTTTACATTGCTGTTGTAAAATAGCTCGTAAACTAGAAATTAC
>Merged.879.2 gene=Merged.879
GAACGATCGTAGAGGCAACACCTGCGATGGCTAAATGCAGCTTAAGAATGAAGCGAAAAACATAAAATTT
CCCAACGACTACAACATGTTGTGGGCAGTGTCAAAGAGGAGTAACAATTATCCGATGGAAATTCAACAAA
GGTGAACCACGAGTGGTGCTGTTAATAAGGGATGGTCAGGACCCAAGTCGAAAATTTACTGCTGTCAGCT
GTGCTTAGATATCAATAAAATTTAAAGTGCTGAACAATGAATGTGCAATGCCCGCAAATCATCAATCGAT
CCGAGCGAACGACGGGATAGGTTGAAGGAAAAGTAGACTAAAAAAAGATGTGTCAGCATGCAATTTTCAA
CAAGTCACGATAAAAGCAACATCGTTCCAGTTTTTTTGGTTCCTCTCCTACCCATTGTATCTGTAACGTG
AAGTTACTTGATTAGCTGTAGCTCGAATCTTCTAGCAATATTACGGTTTTTAATTGATTGAATACAGCTT
CGACAGTAGACATTTTCTCCACTATTCTTCTCTTCAACACGAGCATGATTATGTTGTCTGGCATGTTTGC
TAAATTGAAAACATTTGCGATAACTCAAGCATAACTCAACATTTTAGGGTGATTTTGCTTTAAGTAGAAT
AGCAAACGAAAGAACGTCCAGaaaaaaaaGGATTAAATTACACTTATGGCAACATAACAGATACGCCATT
TTCAGTGATCTAGGAGACGAAAAAGGAATAAACGAACTAACCAAAAGTGCTGCCTCCTGACACTGTTTAA
ATGATTTAAAACAAAATCCTTCAGTCAATGCCGTAGCTCGATATTCTGCATGATTGCACATGCCCCAACA
CAAACATACCACGGTTACAAGCACGTACAATTAGTTCAGTTATTGATGAATAGCTGCTGCAAATGGAACG
AAACAAAAGAAAGTTTGCGCGTACTGCTGCAACACTTTCGAAACAACTCACTGCAAACGCATTATAAAAA
CAACTCGTTCGTGAATTGGTAGGTCAAATGGAATTTAGAATATCACTGTAAGAAGGGACGCGTATGTACT
GATAGGAAACTGCGGAGGGAAAAGGGAACTGTGAGATAATTTACGAACTGAAAAAATGGCTAAAGCACAC
GTACGAACAACATCTCTATGGGAGAAGGGGAACGGGAATGAGATCGAGGATAGAAACCCACTGTGCTATC
GTATGATATAAGAGAAAGTAATTATGATCACCAAGAAACGGCATTCAATTCGCAAAAACAAACTCTATTT
CACAAACTACACTaaaaaacaaaaaagaacaaaaaaaaaaGAATGAAACACGCAAACACATTCTACGGAA
AACAAACAGTTGTATATTAGAATGAGGATTATAAATAATTGAATGAAAACCTAAACCGAAAGTGTATTGT
GTTTCGAAAATATAAGAGAAAATGTTGAGAAAACACAG
>Merged.880.1 gene=Merged.880
CTCCAAAATGTTCTGCATTTCTTGCATATTCAGCCACGGAAAACCAAATCTTTAAAGTTAGCAAGGGATG
CAGCCGTTCACACTGGACTGAAAGGCCCGATCGTATGACACCAAATGCATACTGAATCCGTTTTTATCAA
GTAGTTCAGTAGTCAATGTTTCGCCCCCCAAAAAGGGTCGATAAATCCTAATCACACGTTAGCTCTCTCC
CACTCTTTCCGTGCGCATTTAATGGTTTAATGCTTTATCGTGTATTGCTTTATATAATTTCTGTTTTTGG
ATTAGATTAAAAAGGCGTGACGTTTTCTATATGTCATCGTTCCACCGCGATGAACGTACACCAAGTTCCG
ATTACTCAACCTCGATGGGGTGGTTCATGGTTTTGATGAGTTTTCTTTCTCGTTATACGCAG
>Merged.881.1 gene=Merged.881
TGAAATAGGGGTATTGCaaaaaataattctgaaaaacaggtttcttatactcaaaaaactctacaaaaaa
attcagagaaaaaTAACTTTGGTTTACACACATATTCCAAACTTTAAGTCAATAGGATTCCTATAATCAG
AGAAATAAGCAATAAGCAAAATCGATTTGGCTACCCGTGTTGCCGGTTGCCTAGAATAGGGAAAAGGATG
CATAAACAGTAAGCAGCAGCACAATCGTATAATATCGTATATATGAAGCATTTATAAGACAATAAACGAT
GCTGCTCACGAGCCGTAATTTCCATGGATGGTCGTCTACTCTAGAAAAATTACCAAATCAACCCAAATGT
GGTGCAAACACAATCAACCTTAGTATAATG
>Merged.882.1 gene=Merged.882
AATGCTTCATATATACGATATTATACGATTGTGCTGCTGCTCTCAATTCCTACGATAAATATTTATTAAA
ACAGAGTACACTATCTAGCTATTTCCCATTGCTTAACATAATTATAACAACTACTGTTTATGCATCCTTT
TCCCTATTCTAGGCAACCGGCAACACGGGTAGCCAAATCGATTTTGCTTATTGCTTATTTCTCTGATTAT
AGGAATCCTATTGACTTAAAGTTTGGAATATGTGTGTAAACCAAAGTTAtttttctctgaatttttttgt
agagttttttgagtataagaaacctgtttttcagaattattttttGCAATACCCCTATTTCA
>Merged.669.1 gene=Merged.669
ATACATCGATCAAAACGTATAAAAATTGTCATCACAAACGAAGCGTAGAATAATTAGAAACAAATACACC
ACACAGATTGATTGATTAGTTTGAAAAAGTTTTAATATTACTATTTTGAATCGTTTTCACAAACTCTACT
CTGTCTTCGGTCGGCGAAGGCCATTCTATGTGTCCACAGTGTATCTGTGGCAGACACGCTCACGTTCTAC
AAATGTCTGCACGTTCTACCAACGTACCCGGACATGTTATATTCCACACCCTACTCGTAGTGCGGCGTAT
TATGAAGTTCGATATAAATAGTAAAAGTCCCTCTAGCAGATACTtatatgtgtatatatatatatGAACC
TATTACAAAAGTAAATAGTGTATAATGCATTGCGTCGTCTCAGTACGGTTTTCAACGTTTAGTATGTATA
CAAGGAGAAATTATAGTACATGTACAACCCGTTGACAAGAAGAAGAAAATAACGCTAGTCTCCACCTCCG
TTATGATGTGTGCATGAGTGATTGATGATATTTCGAACACTTTACCACGGTCACAAAACAAACAGTAATG
CTACTAGCTGTGTGTGTGTGTATAATGTTGGATCCGCCTAGCGAATCATCGCGAGTACCTTACGTGTAAT
CTACCCCCGTCACTCTATCTAGGATGTCCACGTACCAAACTTGTTTTTATTCTGAACGACACTCTTCTAC
ACAACGACACATGCAATGTTATTGGTTATGCCCTAGGTAACACAGTAAAATATTTAGACCCACAGGCAGG
GACCACAGTACGGGGTGAATACGAATTGGATAGTGACTACTGAGAACAAGTGTAAGGACGATACGCTCTG
TTAACGGAAATGCAGTTTGAAGAGTAAATGGTAAAGAGAATTGTTTGATTTTGGTTGATTTCTAATCTGC
TTTAACATGGCTACACTCTTCCGTAACGGACCCAATACCTCTCTATCATATCTTCTAGTTACGTTGTTGT
CTATAGTAATTGCAACACCCAACACACATACCAGAGCTCATTCCATTTTGTACCTTTCGTGTTGTTTTCA
TCTGTGTTCATCCTCCTTTCCATCCCGTTGCGTTTCGTGTGGCAATCCGTTCCCTGCACTCACCTTTTAT
TACTGTTTTCCTACGCTGTTTTGCGGCTAAGCAAATTCGTGCAATAAAACTCATCGCAACTATTATGTAT
AGACAACGGTAAGATATGAAGCGAGAAGACGGTAGAAATGCTACAGACATGCGAAGTTGGCTGATATTAC
ATACGGTTCACGTAAAACACTCACAAGTAACACTATACGAAGCGATCCTGTTGTCTTTCAACAACAATCG
ATAATGTTGTTCAGCAACTCCAAAACGGGAGTATTAGTGAGGGTTGTGATTTGCAAAAAAGGTGTACGTT
TAAATTCTTATCGTTTTGCAAAAAAAGAAGAAAACAAAACAACAGTAAGCAACATGCGTGAGCAAAGGAA
ACGCATCGTTTGGTTGATCACATTGATCAGCATTAAAAATATTCAACAACATGAACTGATATGCTCATCA
AAGCAAATAGCGCGTAAAGCATCTTTTTAGCCATCTATTAAATAAGCTCACCACATAATATGTTTAATTT
AGAAAGCGGCAATAAGTTGTGTAAATCATTGTGAAAGAACTGTTGAAGTCGCAAACGTTGCCTTTTACTT
ATCTGTAAAATATTACCAATTCAACTCAGACCAGTAATGCCTACAAAAAAGGGTAGCTAGCATTCGTTTA
GCGTGCTCTTTGCTATTATTATCATCTCCAGACCGAAGGATTGCATTCTTCTGCATCGCTTTTGCAACAT
GTAGTATACCAATCACCGATCGATCGACTACGATTATCGCTTATAAGAAATAGTTCTGAGTTCTGATCAT
CCGCACGCATTCGAACAACAAAGTAAAAATGTATAGATTCCGTACTCTTTTGTGGCATTCCTTCCATTCG
CTCACAACCTCTTTTTAGTTGATTTCGGTTCCGCTGGGGGAAAGTGTTTACTGAGTGTGTCTCCATCCTC
ACGCCAAACCCTCATGCCGCGAGAGAAATGCTGCAAAAATTCTTATTGTCCAACAGTTTCAAACCCACCC
AAGCGCTACCCTGCTCCACCTATTATCAATATAGAGAATATAGTTCACTGCACACGCCGGCTTCTGTGTG
GATGAGGTTTAGACGACCTTGTCTGGTGGCAGTTTATGTATGAGGCGTATCAGTGAGTGTGTCTTTGCCG
TCATTTATCAGTACGATTTTGGCGCAGCGCTTGCATCGCGAAGGTTGCGCGCCACATTTGCTTCTTCTCT
TTGTTTTGAGTTGTTGTATGTTTTTAAACGTATTATCACAAATGTTGTTATCTTACAATCTAGAGTTCTT
TTTTTCGTTCCTCTGCTTTCTTCTACTTGCTTCAACGACGTTTTTTTGTTTGAGAGGGATCATTTAACGT
AGCCCTTAACGCGACTGCTACGTTAAGCGGTTAGTATGCCCTGTTAGTGTTTGCTTCTGCCTTCACTCTA
ACTATAAAGGTGTTACATGGTTTTCGTGTATAACTGTATAATTTTTACTCCCAGGCTCACACAAACGGCT
CAACAGACGTTCGCCGACGACGCTCTGGTGGCTGCTCCTAACCGGTAAAGCGAACGAGTTTATTTATCAT
GTGACAGTGATTTAATTAAATGATCGCTGCTGCCTGTCCATTCGACCGGCGTACGTGTGTGCGAGTGTGC
CAACTCACAACTCGTCTAACTAACGCCGGAGCATCAACCACGACGGCAACATGCGACAAGAAAGAGCACT
TCAATTAGCC
>Merged.690.1 gene=Merged.690
TGCTTGTATAAGGAAAGGATAATCGAAACAGTTTATTAGTAAGAAATATGTGTTACCTTCTTATCTTATT
ACAAATCCATTGGTTGGCTGCGACCGCTCATCTGCTGCAACGTTGTCGCAATCGCTTTGTAAACATCTTC
ACTTTCCTTCTTGTTTTGATCATCTTATTTTGATATCTCATAAGTAACGGTTTGTTTCATGGTTTCTTCA
ATCTTACGCATTAAGCTATTCGCAAATTGGTACTCACGTTTCGCAGGTTTCATTCTCTGACCACAATTTC
GTGTTGTTTAAATAATTCTACCTTTTTTTGTAATGTTTCTTGGGTTGAAAACGAAGTGCGCAGTCAATTT
ACCAAACGAAAGCGGCAATGCTCAGCATCGAATGCATCGATTGGAATCGTGCTAGTTATCAGAACAGTGA
TAACAATTCAGCCGGATTGAATGTCCGTCAGCCTGCTGGTTTAAGTAATCGGTAAAAAGTTATCCTATGA
ACGCCGACTCGGCAACATGCTGTTCTACGTGCCGTGTCAGAGACTAGAGCAAGTTATATCTGAACAAGAA
GAAGTTGTAGCAAACCACAAAATCAGTTACACCATCCgttttttgtttgttttgtttttgACACAACATT
CAGACATTTACCGGTACAGAGAGTCATATATATATGATGCAAACTCTGGATATCGTAGATTACTATAAGT
CTAGTTTTGTAAGTTGGTTCGATAACTGAACTGAGTTGTTCGGTAATGGTTCAAGACTCAAGAAAAGCCA
ATCGGTCACACACAGGGTACACAGGGTTACGGGTTGTTTTTGTCTTCTTTTGGTTCTCTGGATAAGGAAA
CGGATACTGGAGAGACCTAGTACTTCTAGGTGAGATTTGTTACATCTATTAAGGGAGCCGTCTATGCAAC
GAACGAACTTTGTTTTATTTGTATTATTAAATCACATTCAATGCAAATTGCAATTGTAGTAACGTTCAGC
TATTTCCACCTAAACAACAGTCTGTCTCTCGTCCGGATCAGCAAAAAACCCCGTCCTACACACACGGGCA
AGAAACGAACTGTCCCAACGTTCGAACAATAACGTGATGTAACGACGATATGTGATGCCCATATACACAG
TGTGCCATTGTTGTGCGTTTTCTTCGCTCACTTTCTACCATGACGAGGTTAAATTAACATTGCTCCTCTA
GTGGAACTGAGCAAATAAACATCCCTCTTTCCCCTCCACCCCAGGGGGCAATTCGGAACCGCCTCCACGA
AAATACACCCGTCCAAGTGCGTCCACAGTGTGAGTTATGTTCCCTTATCTTCAGCATTCGCTTTCGGCAC
AGCACATTTGCTCAAAACTTTGGTACAATTTGCGAAAAAAAGAAAACCCTTTGTGATGCTATATTCGCTT
GAATTCAATTTCTATAATTATCATCATTATTAAAACGTTAGCAAGATGCAAACCACACAAAATTGTGGTT
CCACAGATGCTCGATTCACTTTGTATCTTTATGTTTTCCTCAGCAAGAAAAGCTCTTCCTTGTGTCCCTA
TGGCGTACAAATGTAAGATTAAGGTTTTGGTTTTGCTCTAATTTCTAATTACTCCTTCATATGGTTCCGT
TGCTCGGCGCAAAACCAATGACTATATCGCGTGTCCCGGCAGCTACCTTCTAGACATGATGCGCCTAGAT
GTCTTGCATTGCGTTCCACTTCTCACTCTGTCTCTCATTTAGCGTAAAGATTTGCATTTAGTTATCTCAT
GTAGCGTTACAAATTGCGTAATAATTTTCCTAGCATATTTTTGAGGGTGTATGGGTTTTTAGGGATATTG
CGCTGCCAGTAAAGTAAACGTGCACGCAGCAGCAACTAGCGACCTTTTCGTCTAAAAGAACAGCTAGTTC
ATAATGGTAATTAAAAAATCAATATTGTACTAATATTGCATAAATTAAGGACCATCTACAGACCTCGTAA
CGCTAAAATATAATGACCTTATGAATTATAAAGAAAAATATGAATCAATACTTAAGGTTTTATTTAAGTG
CTATCCTTTTCTTTCTTTGCATTGCATGATCATTTAATATTGCAACTGCAGCTTATTTCTAAAACCAGCA
TCCTTGGCTGGTGAGCTAGGAATGTTAGTTCTTTACCAGAAATTAGCGATTGATATTTTGGACATACCTT
CATTCAGCATACCTTCATAGCAAAGCTAAAAGCAACAGTGAACTAAACTCAAATAGATGGATTCCACCGA
AACAATAGCATGGAAGAGATGTAAACAAAAGTAACACAAATAAACAAGTTACGTTGCACTGACCAAATAA
TCACTGTAACTAAATTATTCAATACTTTCTCACGTTTGCATAATTGTAAGTAAAGTAGCTAGCAAAAGGC
ATTAGTTACCAGGACCTATCTATTAGTAACCAGTATCAAATGAATGTTTTAAAGTGATAATTAATACCAT
GTTTGTTATAGCTTGCATAGTCCAATTATGTTTCGGTCATGTCACTTTCCCTTATAAGCGTTACGTAAGT
TATGGATGGTTCCTGAAGAAATATTTTAATAGAACCATTTATTTCTCAAGAAAACGAAGTGCCATTTTTT
ACGAATTTATGAAACAAAATAGGAAGACGGAAAGTGACGAAGAAAGAAGGtacaatgtgaatagaTCCAA
CAAGTGGTAGTTTTAGTGATTTTAAATTCTCCAACACGCGTTACAGATGCTACTAGAAGTTAATGTCCAT
TAATGGATAAGCTCAGCTCGTATGGACTAATATTACAATCTATCATTATTCTAGCATATAAGTGGAAACG
TTTGTAGCATCAGCAGCAGCAAATGGGGATGAAATGTATGAAATACATTGAAAAATTCTGCCAGCAGTAT
AAGCTTACCAGTGATGAACCGAACGAAGTTGAACAAAACTATGGCAAAGCTTTCGGTGTAAAATGGCGTA
AGTGATTTATGGAGTAAGAGTAAGTTACCTAGCTTAAATAATGCAGGGAATCCTATGTGTTTCTTCCAGt
tattttccattttttatatttccctaatttattttaaatttatcTCCCGTTTATTGACCACTGTCTGCAT
CCGTTTTGAATCAGTTTCACAAGTGATTGACATTCCCTTTTTTAAAGAATTGAGCTCACCAGCTTTTAAC
ATTAACTCAACACACATTATGGAAACGGTCAACAATTCGTGGGACTGATTCAAAATGGAGTAGGCAATAG
ACAATAATTCGTGAAAATATTTCAAAGAAATTTGGGAAACGTAACGCAACTCCTTGGGAAATCGTGTAAA
ATAAACTCAGGGTACATTTCTTGTGCTGAGATCATCATGTACGTTGTTGTACCATTGTAAGTAGTGAATA
TTTGTATGTTCTCTCCTTCCATTTACCGTGTTGCGTATGCCAAGAAAAAGAttttttttAATAATTTACC
ATTGCTATGTGTAGGTAGAAGATTGCTGGATCGGTTAAGTTTCGTTCGAAAAGGTGATTTTTCTGTTTTG
CAATACCGCAATGTTACCTCACTGTTTGTTATGCACATCTCTACTACACCGTCCACATTTCTTCCTCCAC
CACCGAGCACGTTGAGCCGTCGATCAGCAGCTGCGATACTCTGTTCAATGTGTGATCGATTTGGTAGCAT
TCGATACGTTGACATTGTGTCGCGGTTATAGTGTCTTAAGGTTATATAAAACTTCATGCACCATTGCCAT
CTACGTCTGCTTTCTTCTCAAAACTGTCAATGAACAGTGTCAAACGCTACGGGAAAATTATTGCTTTTTA
CAAACATTGGGTTTTACACACATACGATACAGTTCGTTCGTTTGCCCGCCCAGCCTGTTCCTTTTTTTAT
TTTGTTCGATCATACTAAAGTCTAGCCGAGTCTACCATTTCTGTAGTCGATCGTTTGCCAAAGGGCCATC
GCGATCGGTTCTAGCTCCCAAACTACTTTTGTTCTGCTGGGTGTTCTGCTTTCTTCCTCTGCCTTCCCTT
TTGTGCCCATGAATCGTCTGCCTCTCCCATAAATGGTAATTCCAGAAACAGGCCTTTCATAATGGTACGA
TCATCCCGGTCCTCTCTTTCCTGCCACTAGTATCTGGAGCTCCTGCTGCACCAATACCACTGCCAAACAT
ATCCCCTTCCTATTGCCTGCTGGGTGCATTCATCAATAGTGTGTTCTTGTTAGCGCCTCTATGCGCTTAC
GTCAACAATTGTCCAAAAACATGCTACTATAAACGCTGGCTACTTCTACCTTATTCTTCCCCATGCAGAG
GTGTTAGTTACTTCGAGGGGGTCTTTTTGTGGTCGTGTTGCCCCCCTTCCCATCCCCTAACTACTCCTCA
ATCACAACACCCACGCTCTTCCCATTCCAGAACGGAGGAGAGGCAGCGGAAGAGCGCCAAAGACGCAATT
TCATTCAATTAATATAATTTTTTTCACCGTTCGCTTGTCGTGCCACTTGGAACACAATCGTTACTCCAAA
CTGTTGAGGGGTATGGGCGATGGGAGGACGTTTCATCTAGTACTACCGACGAGGGGAgggggggggggAG
TATGGTTTCAACTAACCCTTGCACTACGCTTGCACCAAACGCTACCCATAACAATAACAAGAAAACATGC
GCCATTTGCAATGGTTGTGTTGTGTTCGGTTACACATAAATGACACACGCACATACGCATATCGCGCTAA
CGTTCGCTGCAGGGGAGGGGGAGGTTGTGTGGGGTTCCTCTATTTCACCAAGAAGTTTAACAGCCCTGTT
TAACAGCCGTGCCGAGCAACAGCAGCAGCAACCCCGACCGACTCCCCATATCAGTCACCGCCGACGAAGC
ACCAGCGAATTCATTGAATGTTGCAGTCTTCGGCGCCGGACGCGTTCTGTATTTGTTGCTTCGTCTTGCG
GGATGATCTTCGG
>Merged.735.1 gene=Merged.735
gcgcacctggcggcggctgaccgaagcatttttccaaacaatttggagccgcttcagaaaatatgttatt
tttccatgttttttaccttaactggactggaaaagctttgtaattgatagatgaatatgttgtgcaagta
tttcagccattttcgcatcaaaaaacggtgaaaaaacaactaaaatttgagatccggcacgaccattccc
ccgacgaccaaaaaaagcttccaccagccgccaccagatgcgctagtgaaaatcgaaattacacctgcga
gtacggtcaatgtagcccgg
>Merged.723.1 gene=Merged.723
TACGGATGACGCTGTAAAAACTTCCAAAGCAATTAAAGGAAGGAATGAACCACTAGAAAATAGCAGAAAG
TCAAGGATCTCTTATTAGTAAGAGATATTTAGTTGCAAAGCGGTTCGTGAAAACCTTTTTTTGATAACGA
TTTCCACAAGCAAATTGCATCAACGTGCAAAATAAAGATTTCAATGAAATGTCATAATTACACAACGAAA
GATGATTTACGATCACATCGAAATTAAAATTGAACCTTCCCAGTTGGTAAATGCAACATAATGCAGCATT
ATCCAGCCGACACCACGTGGAGGTTGGGACAGGGTTTTGTCAGCCATCAGTGCATTAGATTCTAATGCAA
CGGTTTTGGTACACTCACTTATAATGTAAATTCTTCCGGAACGTACGAAACGATTTAGTACAACACACGT
TTTCACTTCTTATGCGCTTGAAACTTACAGCAAGGATAGCTTGAAATCACTTCACTTTTCCGTTTGACAC
TACCGACACATCTGACACGTGTGCCTGAGAGTAAAACAATGAGCTGCTGATCGCCAACGTGATCACTTTT
TATAACGATTTTCTTGTTTTACATATTTCTGTGTACCCGTTCTTATGCTCATGCAAGATTTGAAAAATAA
CCCTGGCCATTGTGTAGGGTATCAAATCTATTGTATTCCCCCTTAGAAAACCGGGTAATGCACGTCTGAA
AAAGCGGGTTACATTTCCCTATTTATATTTCCTTACCCTTAACCTTTTCTAGCGCCGTTCAGTTCGTAGG
TACCGATTAGATGTAAACTTTCACCATATTTAGTAACACACGAAAGCAACTGTAAATGTTCTTATTGCCG
CTCCGACGATGATGTTCACTTCGACGATGATCCGCCGTATGTTCCGGACACCAGTCACCCGATATGCTGA
CGTTAAAACAACCCGATCTTCGGCCCGTTGTGAAAAAACTGTCCAACTTTGTTCATGCATttttgcaaca
tgaatgaaacttatttcggtagtaaaagtatcatttttttgactttttgaccatattttttgcattttta
tgtgttttttttgtaccgtagtgccattataggtacacaa
>Merged.3221.1 gene=Merged.3221
GCTGATCAATGTCATCAAAATGCTTACTGAAGGCTGATAAGAAATCTTCTGAGACCTTTATCCAACGATC
ACCTATCAGGGCCAGAAGGATGGGTTTGCCTTTCCAGTGCGCATCGTGGAGCTATAGAAGGTCATCCTTG
ACTGAACGAATAGTCGAATCTTTCGTACGATCTTCTGTATGTCAAGCCCGATCTTTGCATACCCCGATCG
CGTTCACTTTATGCAATTGTGGCACTCCTATTTGCTCGAATCGTGCCGAGCGAATGAATTGGGGATGTAG
AATCGAGAATTTGATGATAATTAGGTAAAGATCAACTTGATTATTTGATCTGATATAAACAACTGACTTA
AAGGTTTTTAAAAACTCCAGTAATTTTGCTTATGATGTTAAAACTGCCAACAACCTGTAGAACGCACTGT
ATGCAAGGATAGTGACTTTCAAATATGAAGAATATCTTAGAGACATATTCTGCTTTAGAGACAAAATTGC
TACTCCAACATTGGTTGTGTTCGAGAGGAAGTAAGGCTTTGATAgacaataaaaaaaaccttcccaacta
cgagctttgcaagctttacgacgaccttactattgtgctg
>Merged.3222.1 gene=Merged.3222
CAATATAACGCTTTTTTGAGATTTCTAATAATGTTTGCAGTGTAATTACGTACCTAACACTTTGCAATAA
TGCCTGGATTATGTTTAAAAAAAGAGTTTTTGATGATGATAAAGTTGTTCACGTCATTTTAATGATTCCG
GACGAAAAGAAACTACATACTAGAAACAAGAAACAATTGACAATGATAAATGATAAAGAACAATGATAAA
GTAAAAACTATACGAAATATAGATAAAAAAGAAATGATTTAATGAGTAAATGAATAAATATTGGCAAGTA
AAGATAAGAAAATGAATAATTAAGAGCGAGAAAAGAAATGCATAAAAAAC
>Merged.3223.1 gene=Merged.3223
GCGTTCCCCTACTAATGGAGAGTTCTGGTTTAGTATTTGAGTTCGCCAATCGGTGCGCACACACTTGGGT
GATGATGTAGCGCGCCTGCAACCACGACGATGAGATGATGACGGCGACGATGATGCCGACACGGTTCATA
ACGAAATGGGAGAGTAAAAACACGCAGATTGCATTTGATGCAATTTACAACTAGCAGCGATCGAGTTCCA
aacacacaaacacacacacacaGCGAGAGTGCCACATTGCATCTTTAAGACGGTCCGGCGATGGAAAGAG
CGCACGGTCGTTTGATTACGGGCAGAGGCAGCGGTGTCGGGCAACTTAAGAGGCGCACACATGTGCGACA
TGTGCATTTTCGTGATTTATCCACACAGAAAGCAGTGCATGCACTACCACCATCGTCATCGCACATCACG
GCCACAGCGTCATTTCGGTTGAACGGTTGTCATTTATTTTATTAGCCGCAGACCGCACCGCACGGCTCAC
CGCGCCCCGCCATTGACACCTTTGCGCAAAGCTGCTGACCGCGCAGCCCAGCCACTTGAAGGGACTGGCG
AAGCCGAGGGATTGAGATGCG
>Merged.3224.1 gene=Merged.3224
CGTAACACAGCACGACACACCACAGCACACGGCACAGTCCGCTCGAGTATAGCCAGAAGGGAAAAACCGT
TCTCGGGGCGCAGCGTTTCAAAAACTGCTCCCGCACTGCTCCGTGTCAATTTATCGACTATTAACGCACA
CAAAAACTCCGAATGTCAATTTACAACTGAAACCATTTGTCTGATTTGAGAAACAAACACACATCAAGGA
AAAGGCAGTAAAAGATAATCGACTCCCCGCGCGCACTAATGGAGCATAGAATTACATTCATATTCATCGC
GCGCACACACAGCCAACACACCATCATCATGCCGTATATTATTACTGCTGCTGCCGCCACCCTCCGCCAC
CACCATCGACGATATCCGTCTCGCTCGCACAGCTGCCCATGTGCTGGCCATTTCGCACCGAGCTGAACTG
CGAGAGAAGATGTGGCCGAG
>Merged.3232.1 gene=Merged.3232
GCCAGCATTCCCAGTGCAGGGGGGAACCCGGGAAAGGAGCGCTAGAGCAGCGTGCGGATAGAAGGCAGCG
GCACGACGATGGCTAGCGGACGGGCACGGTTGCCACCAACGCCCGGGACGGTGGGTGCCGTATCGGCCGC
TTCCTGCACGCGCCCAACACTGACCGAGCTGCACACCAACAACAATCTGTACCATGCGTCCTCCACCACC
ATGGGAGCCGGTGAGGGTGGAGTAGGAAGTTCTGCAGCAGCAGCAGCAGCCGTCGAGTATCAGCATCCGA
TGCACCATTCGTCGCACGTCGCCCAACAGCATCTGGCGGGGGTGGCCGGTACAGTGGTGGTGGGCGCTGG
TCATCACCCCCATCAGCATCATCAGCATCACCACCAGCAGGAGGCGGGCATGACCGCAGGCGCTACTACC
TCGCAGATGCTGCCGGACGTCGCGCTACTAGGA
>Merged.3237.3 gene=Merged.3237
CCGTTTCGTAGCTCACACCGTTAGCTGAAGACGAATGGTTAGCGCCAAGTCTTCTAGTGTAGCTTCCCTG
ATGGCCATCACTGTGCGGCTGTGTCTCACAGCGTAATTAGAATGCagagggagagggagagagagagagT
GGAAAAGAAAGTATTTGAAGATTTTTCAAAACAAACAAAACAAATCAGCCTGTTCATCTAACTATGTaca
cacactcacacaaacacatacgcactcaaacacaaacacACACAACTCTACAGACAAGCGAATACGATTC
CGGTGGTACAAACGaaaaaaaaaacaacaaacaaacaaacacataaaacgCGAAGCATCTATATATGCAC
AAGCGTGCGGCCATCCGCATGGTTGTGATGAACTAGCAAATGAAACGATGTGAGACCAGAACAACAGCAA
CAGAACAACAGACATACaaaaatgtagaaaaaaaaacaaacaaaaaaaaaggaaaaattaaactaaaata
aaatgcaaaaaaaaaaaaaTTATAACATCCCCTTACTACTGTAGTTATGACAGTGGTTGCTGAAAACTAT
TTCAAAACATACCGTGCAAGACGCCGGGATTGCGACGAAAAAGAAGCAAACAGAAGGGGAAAACAGTTGA
GCTACTACAGGCTGATAGTTAGCAAACGTCATCACTTAATCCAATCATCTATCCAACAGAAGAAACAAAC
AACCCGGTAGCATAGACAGACAGACAGACAGGCAGAAGCGCATGAGTGCGCGtatatatataaatatata
tatatatatTGAGCAAAAAACCATGATAGGCATATGTGTGGGAACATGGACGGATGGGGGGAGGGCGGCC
GGCGCAGAAAGTCGAAGAAAGCACTAACAATTTTACTCCTGATATTTTTCATGATAGATAGTACTCATTA
AATGAAACCACACGCAACGCTCCAGACACAGACACCGGGTGTGTGGCACACTTAGGGCATTTACATGGCG
AAACTGATTTTTACAGCCAAGCGCAGGTGGTGCAacaaaactacgtagaaaaaaacaaaacataaacaga
aacaatgaagagtgaaaaagcaaaaCGAAAACACACGACACCCCCCTCCCGCCTCCTCTCTTCCCTACAA
CTCCCCCGTTACATCGGGTGGGGGTGTGCGGGAAATGGGGCGGgtgtgtgtgtgtgtgtgCGTGGTGCCG
ACAGCAGAAACACTTTGTGAAAACAATAATGATTCGTCCAACGCTAAACGCTAAACTTACCGGTTGACAG
ACATGACCagagagagagagagagagagagagagagagagagaAAAGGGAAAAAGAGAGAAGTAGAATTT
ATCGCACTAGCGGGACCCGGTGGTACCGGATGGTTTTGAGATGTAACAACAATGACTTGGTAGGCTTTAG
GTTTCAGGCAGACAGGCATttcttttcttcttttcttcttcttcttcttcttGTTTGATCATTCCTCAGT
ATCATTTATCGCTTACGCGCGCGCAGCGCGAGCGAAGGAACAAACCCAGTGGCAGTTGCAAACAGGCAAG
ACTGAGGAAGTACAACCAATGCAGGAGTTGTCGCGGATGCAGATTTCGGCCTCTCCGCCGCTCTTCGTTA
GAACATTGGTGCGATGTATGGGCACCTTTTGCAGTATTGCCGAACCAGAACTTCCACTTGCACTTAGCGC
CAAAAACCGTTGGCAAAGTTTGCTGCCTGGGTTTGCGTATCATAACCGATGTTTATGTTCCATTTGAAGG
CTGTTTATTTTGTCTCGTAATTGAGTCACTGTTGTAATGTATTGCATTTTGTAGGGTTTTTCATATTACA
GCAGATGTATTTTCTCCCCTTTTTTTGCAGATTTTTGTATCATATTTGGAGCGTGTTTTTGTTGTTGTGT
TAGATCACAGACAAACTGGCTTTTTTAAATGTGTAGTGTAAAACTGTTATACTGTATGCAAACTACTAAT
GCTCTCTGCCAACAAGAAATCGTATTACTCGTGtttttgtttttccttttttgtttcgtttttACCGCAC
ACTTACGGACCGTTGTGTGCCGTCGCGTGTGACTTTTGTGCGTACACTCTAGTGTTGTTGTACTGTTGTC
CTTAGGTTTTGCCCTTCAATTCATTTGATATATATACATATAGTTATCTGTTTTATTGACAACCCCAAAC
GCGTCGTTCCGGTAGTTCCGGATTTGCACGGAAAACCTGGACACTGCGCGAACACAAAAACACGTATGTG
TAATGTATGCGGAATGGTATTAACAAAAATTCCAAAACTGCtatatatattttttattattttaccaatt
tttgcgaatatacaatgttttatatAAGAGGAAAAAACTCGAAGGAGAAGCGAAATGAATATaaaaataa
ataaaaaaaacatttgtttagaccaaatatttttaaaataaatgaaagaaaacAACAGTGTCAATACAAT
CAAAATTGCATAGAGAACAAAACGAAGTGgaagaagaagaagaagaagaaagagaagcagaagTAAAAAT
ACATTCATTTGAAAACCATTGTGATGAAAACTATAACACAACAAAATAAACATTAAACCAACATTGATCC
ATTGAACAGGAAGGCAAAGCGTAGCAAGAAGAGTAGCAAGTTAGAGAGAACTACTAGGGATAAGTAATCC
AAGATGAACATTCAATGATGTTTACTCAAACGAAGAAGAGGATGAAACGACACTGGAATGATAAATTATA
TTGACGACTAAAGAAAACAATACatatatatatatatgaaagtaaataaataaatatatataattatata
tatattatatatataGAGGAGCATCATGAAGCTCTAGAATTAAACATACACTTATACATATACACAAAAT
AGATAGGAGATATTTAATTAACTGTGAACAATTTACcaaacaacaacagcaacataaacagcaaacaaaa
caaacaaaaaaGGTGGAGCTCTATATATTGAAATCGTATTTGGCTCTAGACAAACAAACCTAGATAAATA
TGATGGTTTTTTGAAATGGGAAACACACACACATACGCGGAAACTAAATAACGGCAAAACATCTTTACAC
ATGAACAAACGCATAGGATTACATAGAGGAAACAGAAACAAAGGAAAAACTTTCAAAACCAAACTCTTCT
AAAAAGTTGCAAACGAACCCGTTTGAAATGTTGTATTGTCTTGAGTACAGAAAGAAAGAAAAAAacacac
acacacacaacagcacacaTACAGACGCATACACATGTATTGAAGTAAATTACAACTCGCAATTGAATAA
AGAGTTAGTGAATAGTGTTAAAATAACGAGGTTTAAACCTAGAACAAACGCGTAAAATTAAGCAAAACCA
CACAGTAAGAGTaaaaacagcagtaaaaaagaaaccgaaactcaatcaaaagcaaagcaagaagaaaaaa
aaaCACATACAAACACATCTAATAAATTCACAATTACAGAAGAAGAAACAAGAAACCAATCAAAGAGCAA
AAGAGCAAATAACAAACATGAAGCAATTATTCAAAAACCTAGCGCGCAGCTAACCCGACAGCAGCGAACC
GTTGGAGCGCAATTTATTAAAGCAAAAGCAACTTAAAAAGGTATTGGAAATTGGATAGCAGCAATGGCAG
AGGAGGGAAAGCAATTGGTGCAAAGAAAGATGAGGGAATGTAGAGGAGGACAGAATGAGTGAGACATTCG
AAAAATCATTTTATCGACTCCTCGGTCCCCGATTCTCTCTGCCACCATCCCTTTTTCCCGATGTGATGTT
GTCGTTGCGGGAAGGAAGGTGGAAAACAACGGTGCGGCAAACTAACCCAGCGCGGGAGAGGACTGCCGCA
CTGGTAAATGTCTTGTACATTGTAGATGCACATCATTTTAATGTATTTCGTTTCGAGAGCGAACCCATTT
TTGCTTGGTAACGTACTACTGTATTTGATTTCTTAGGGCGTTGCTTTGGACCAACTGTATCACACAGTTG
CCGTTAGAATATGAGTTGGGAAACATGTTTGATTTGTTTGAATGTGCCGATGGTTGATACATCAATTTCT
ACTCTAGCAATTTAACCAAAACGAAACAAAACAAACCAAACCAGTGACCAGTGCAGTAGCAATTTTCATT
GTGACGACGGTGGTAAGGATGAAAAACCAAAACACAAGATGGTAGTGACAGTAATGGCGTATGAACTATA
CagagagagagagagagagagagagaAACAAAAAGAGAACAGAAAGCGCAGAAAATAGTAATGCAAAGCA
AACAAGTCTTCTTACTATTGGACGAGATCCCTAAGACACATTAGAGGAGATTCCCATATCTCGtatatta
aaataatatatttacatatatatacacacacacaaacacacgcacagacacacccacacacacacacgta
cacacatggagtccctatgacaaaaaaaaacacacacacacGGAAATAAGACGGAAAATGGAAGAAAAAG
GTGTTTGTTACTTTATTTACAACGTATTTGAACGACGTATTTGATTGTATTTCAGTTGGTGTGTAGTAGC
CCTTTTTGGAGGATGGTTTTGAGTTTTAGATAAACATATATACATACATATATTGCGTATAGTTTGGTAA
ACCTACCTTCAGCCAAAACGACGCGAGTGCGCGAGAGAAACGTAGCACAGCCGTGCAGAATCTTAAACAA
CCTTTAACAATTTAATCATTAACGAACCGAACAGAACAGACTTTCTCGGTAGGCTAGACTTTCTACAAAC
ACTAATaaaaaaaaaGAGGCGGACGCGCCAGACCAGACTAAGGGCATTAATGAAGCAGGTGTAGCAGCAA
CCATCTGTTAAACACTGCAACGCTGCAACACACAGCACTAAAATAAAGCACCACAAGCGAGGGATTAGGA
AAGTAAAACAGGAAGGATGGAAGAAACGCAACAACATAAGTAAATAAGATACTAATCAATTAAACCTTAC
CATTTAAAGCAACAGAAACTAACAGAATAAAAAAGAAACCCAAATTAATAAAGAAACAAGCAAACAAAAC
CcacacacacacacacacacacacacacacacacacacacaaacacaGTAACAAACAAACGAACAAAGTC
AACAGAAACAACAACCATTTATATAGCGATTAAAATAAGGATGGAAAGTGAGCCAAGCTAAAGCTCCCAT
AGAACCACACACAGACaaaaaaaaaCACATAGAAAACAAGTTTACCAGTGCGAATTATTAGATAGGTATT
GGAATCTTTCAATGAAGTAAAATCAAACGAGAACCTACAAGAAGTAGCAAGAGAGATAAAACTAAaccac
taaaaacataaacaaatacacacacacacacacacacacacacacacacacacacacatacacatataca
acaagcaccatacaagaatcgagcaaaatcgaaacaattgaaacatgaatcaaaCGTATTAATTTGGCCT
TTCTTCCCATAACTCATCAGCCAAGCCCCTTCCCCCCAATTTTTACGCgtgtgtgtgtgtgtgtgtgtgA
TGCAGAACAATCTTTAGTAATGTATTTGCGAAAACAAAAGCCACTATAGAGTACCGGATCCATACACCAG
GAGCGAATGAATATTTAAATTACAAAACTCAGCAGcacaaaaaaacacactcacatacacacacacacaa
caAAGAAGCAAGCTAAGAAATGTACTAAAAACTATTGACAGAAACTCTAATTAAATGCAAAAAAATAATA
CAAGTTTGGGTTGTGATGGAATCGACGACACTCATGCACCGAGAAAAACATGGAGAAGAAAAGGTGGCCA
TTGAGGAGAATCAACAAAGGGGAAAAAAGGGAATGCACGTGCGAGAGTGTATAAATATATAAAACACAAT
ACATGCATTTGTTGATTGCGGACAGTAGAGTAGTAGCCGCTGCTAACAAACTAACCAGAGCGCGGACGAC
GTCCCAGGAACGTTCTTAAAAGATAGAAAGGTCTATTTTTAGTGCATATTGTAGCTGATGATTTGAGTAT
TAAACTGAACCGAACCAATAGGAACGTTTTCTTTTCTGTCTGTCAGtctctcgcaactctctctctctct
ctctATTTCGCTTTCTTAGTGGGGGCTAGCGGGAGTATGTCTTTgagaagagagagagagagatagagag
agagagagagagatagagagagagagaAAGGATGGGTGCTTGATAGCAACCGGAACCGGAGTGAAGACAC
TTTTTCATAGCAAGCAAAGCAAACCAATTAGATAGCAATAGGAAAATTCTACCGTCGGGCAATATATATA
TATACACATGTGGCAAGCGTTTGTCGGATGATGTGAATGAATTGATTTACCGCAAACACTTTACTAAAAC
AACCTTAACCTTAACCAGCAAAACTAAGCAACAGAAGAATGGCAATCGATATTAAAATGCAAGATGGAGC
AGAACCACTGTGTTACCAGTTACTATAATACGGGAGACATAGCAGAAAGGGAAGGAATAGGGAAGGAAGG
CTTTCATGGTAGCGAAGCACAACACTGcaattaagcgactactactactactactactcctactactact
aatactacagctactactacacctactattaagcaatctacacaaacacgcacacagacacaacacaaca
acagaAAGAGCAACAGAAGTAAACCCAACTAATCCTACCATCTAAGAACTTCTCTACCAAGCTACTATAA
GTATTTACTGAAGAAAAACAAACAAACAAACTCTATCCAACATAAACGTCAAACAAAGACAAacacacac
aaacacacacgaacacactGCTAGTGATTACTGAATACTATTAACGATTCCGATGCCTACCTCTGACGGG
AGGAGGGAAGCACACCACCACGTGGAACTGAACTACTGTGATTTCCTTTTGTTTTCTGCTTAACaaaaac
aaaaacaaaacaaaaacGATTTTCCCCCCCGTTTTGGACCCCTTATACTCTACTGATAGCTCCCGAGAGC
CAACTCTCTCCCCCCATCTAGGTTGTTTGTTCAACATTGCTCAGCTCGATGATGATAGCTCGTTGATTGT
TTAAAACCACTTCGTTGTTGAGTTCGTTATTTAGAAAAATTGAATTGACTTTCGTGTGAGACAAGCAAAG
TGCAGGAGAAAAACAGAAATAAGAAACAAGCGAATCTATTTCACTGGAGGAAGAAGAAGGCAAGAAAGGT
ATGGAGCCAGCTAATCCAGCTAAGCAAGCGGCACAAGCCATGGTTAAGCGTGTGGTTCGGGTATTACGCT
GATATTATTAAGGTATATTAAATAAGGCCGCCATTCATCACCACTATCCCGGGTGCAAGCGGGCAAAACA
CAGTTGTGTGCAAATTGTTGTGTTGGATCGACGTGGAAAAGAGAGACaaaaaaaacaaaacaaaacaaaa
CTATATGAAAAGCAACGATCTCGGTTAGTTTTTAATCGGCAAAGCAAGCGTGCAATTACAGTAGAGAATT
TATTGAACTTAGTAAACCAACCAGACCGCCACACCGGACAGACACGCACGGATATGGGGATGGGAGCGAG
CGACGCATTCGTTCGCGTAGGGTGGAAATCATATGCCAAGCTTTTGATACACTTCACCTCACACTCGGTT
TGGGTTTGTGGGTTCTATCAGACAGGACATACACCGGACATGCACATGTGCTCCCCATAGTTGTCGCCGT
CGTCGTCGTCGTCTTCGTGCTCGGTTTTGAGTGCTATTGAATTTAATGGCGAACTGCCAAATGATCACGG
AACACTAAACAGCATTaagaaagtaagaagtgaaagaagaagaacaaaaacaaaaacaagagCTATGTGA
AACCAGAAACAAAACAAGAAGGGGAGGGTTGAAACCAGAGTGTCGAAGAATTATTAAGTATTACATTAAG
GaaaacaatgaaacaaacaaaaaccaacacaaaaaaaaaaaCACACAGACATGTAATCGCAATTGAATGA
GGAAAGCTATTTGTAAGGTACACAAAAAAGAAGACAAAAGAATACATAATACATGCCACTACAACACACG
AACATTATTATTAAATATTGacaaaacatgaagcaagaaaagaaaagaaacacaaacaaacaaacaaatc
aaacataTTATATTTATAAATGGAACGAAACAATGAACTGTTTGTAAAACACACACATACATATTTGCTG
CTATAACAATGGTTTGAAAGAAGAAGAAAGGGCAAGGGTAAATCTTAGCATAAGTACGAGGAAACATGAG
AATGTTCAGTGCGCAAGTTTCTGCGTTAATACTTTAAAATGCAATTTCGGGGTAAAGTTGGAAAGTGAAT
TAGGATATGGATAAAGAAGGAAAAACATCACAGAACACACATACAAACACATACAAAACCAAAAGCACAT
CGTCTTCGCAAGACATTTAAATGAGCAAACGGATTGAGGTGTGTTGCACTTACTCTCATCCCTACTTTGG
AGGACTGAACCAAGTCGAAAGGAAGCGAAACAATGAAACTAACATGTTAAATGCAATAAGGTaaaacaaa
caaaaacagtgggaaaaatataatacacacaaaaaACAACACTTACACAGACTAAGGGTATATAATGTAA
GCGAAACATTCATAAAATCAAGAGGAAGCTCCACCATTGCAACAGCCGAAATACAGACACACATAAATAC
ACAACATAAACAACACATGTTAGCACATTATAGATGTAGACGCACATATGAATaaaaaaaaacaaataaa
aggagaataaaaaaagacaagaaacacacaccccccaaaaatgTGTATCATTGCATTGAGATAAACATGT
AGCCCCATGCTTAAACCGGTGATAGTTTACTTGACGCTGCGTCCTATAGGAATTGGAAACAGATGAATTA
AACTACCGCCATCAAATCAGATACAAAAAATAAACACATATTTCATGATCTACCCCATAATTGAATACAA
CAAAATACATTATTTTAAACATTTTAGTTAAACACCTCGTCACATTGGAGTGATTTGGCTGATAATTGGT
TGGTTTTTAACACTTAAACAGCACTTTTCTAAACAACGATAAAAAGGCAACCCTCACAACACTCAACATG
TGATTAGACCGACGTGGGACTATTTGGAGATTTGTGTGTGTGTACAGTTGTTTACAAAAGTACAGTTCAA
TTCAAACTACTAGACGTAAGAAAGTATACAACATACGcacacacacacacaaacacacaaacacgaatac
agcatacacaaacaattgcaagggcaacaacaaactacaTTAAAACACAAAAAAGAGAGTGAAAAATATA
TACCAAACCAATGTTTGCAAATCTATAATTTTACAAGTACGATATAAAGAAAACAAAACATAACGAAACA
GAAAGAAAGAAAATAGCGACAGGCAATAGCTGCTATAAACGAAACGAGGGGAAAAACAAGAGAAGCAACT
ACAATGTGCTAAGCTGTTTTAAAATGAATTAAatatatatacacacacacacatatatatCTGCATATTG
CGAAATGAGGCCCCAAATTTGGGAAACGAGATGACTCAGTAATAGTCAAATTATGTGCACGGAAAGGAGG
CATGCACGGAATCGCAGCATAAGCGGAAACAATTGAACCATGAAATCCaaaaaaaaacgaaattaaaaaa
caaacaaaccaaaccaaaacagcaaaaacaacaacaacaacaaatcaaccataaacTACTACAGTTGTAT
TGACACGAAAATATCAATAAAACATGATGATTAACAAGCAATTGT
>Merged.778.1 gene=Merged.778
CTCAAATCTTGTTCTCAGACGCGAGCCCGTGGCCGTCGTCAGTTTTTCTCACTTTGAGAAACTGATAAAG
CCACTCATGCTTTATTTGGAGCTTTAAATAAAAAATATATTTTTGATCGCAtttttttttattttttttC
TTCAATTATAAACATTGAATACATTTTCCAAAGTGATTACCGAAAAACAAATAGCACAATTGCTCATATT
TCAGTTAGCCGATCGCTG
>Merged.776.1 gene=Merged.776
TCCATCCCGTATCCCGTAACAAATCATAAAGCTTAAAGGTATTCCCCGTGTGCTCGCACAAATGTTACGT
AAGATATGGATGACCCCTTATATAAAATCCAGCTTTTAGTAGAATTTTCAAGCATTAAGAAGAAGCGTCA
TACAATACACAGTAGTTTAATATTACATACACTCAATTGATGTTGTAATTGATTCTTCGTTTGACGTGTA
ATAAAGCTTCCTGTTCTTGAACCATATTTGTGCAAACTTTTTAACGCGAGTTTTATCAACAATACAATCA
AGAAGCAGTAGACCCTCCGTTacacacacacacacacaGCACGTAATTAGGCTAAATGTTGTAGCATATT
GCATTCCCCGTGCGAACGTATACGTGCTTGCTTTCGCCCACCGGTCCCACACGATCCAATCTTCCAATGC
AGTAGCGAAACTTTCCCTCTCAAGGTAACCGCCTGCTCCGAAAAGTAGGTTAGTAGCTCACAGTCAACGA
GACAACCGAACTcatagcagtaatagtagtagtagtaatagtagtagttgttgtagtagCTAACTATTAG
ATGGAACCATCAGCGCTCTAACACGAGGGCGATGAAATCTACCATCCAGAAACGCCAAAGGCCAACGTGC
TGCCAAAAAGCGGTGCCTCGAACAGGTAAGGGATAATTCATCAGCGTACCACCATAACCCACCCACCCGG
CCCCGGTGAGCGTACAAACAGGGGAAGCTCAGGAAGCGGAAGAAATGGCCGGAAGTGGCCGGCACAAAAC
CATGATTTGCTCTATATTTTCCCCCTCTCtgtgtgcgtttgtgtgtgtgtgtgtgtgtgCCTATCGATGT
ACGTTTTGCTTCCGTGTCCTTGAAACGGTACACCAACCACTGCCACCATCACCACCAACGGCCACTTCTT
TGCCTGTT
>Merged.831.1 gene=Merged.831
TTCATGTCTTGTTACAATCTTATAATGGCAGAATCGCCTAATAAAATATCGTACAGACAAGCTTACACTA
ACTTATTTTATCACAGCTCTTCAAAATGCTTAGGACGAATTTTTCATTCCCATTACGAACAAAACAAGGA
CCACAGTTTCCGGAATAACTCAGCTACTGTACTACCCTCAACTTATTGCATTGTGTGGTTTTATCTTCGC
TCGCTATAAATCGTTCGTTACTCGTTCTCGGGCCCACGCTTAACAACAGCTGCGCAACAAACGCGAACCG
CTTTCGGATGCGCTGTTCGCTTTAATGGTTTAATTGGATGGCTATTAATTTTAGTGCACAATAAACTTCA
CACCCTTCGCACCAAAAACCCCAAAATGAGCCTTTCTGGTCGGTTTCGGGCGGGTGTTAAGCGACCGGCG
ACCTCAGCCATACCCACAACTGCGGTTACGGTAGCGTTGCTGAGCCGCAGTATGATGCGGATGTTCGAAC
CGCCAGGATTGTCAGGCCGTTGGGTTTAATTAAATTAACACCATCTTTCTCTCGCTCGCTTATCCCTATC
GATACCGTTTGCCACGTGCAAGCGACAAAGGAAAGGACAAAAGCACACTACGGACAAAATTTACGCTTAA
TTCCTAACGACAGTTTGGTTTCAAGGCCAAGGTAGCCAACGGAGGCATTCAAATATTCTTTGCCCGCTGA
TATGGGATGAAAGTTCGGGGGAACGTGGGGGAGGACGCACTGACCGCAACATATAATCCACCGTAACCAC
CCGTGTGTTGTTCCCAGTTGGGTCGGGTTGAAAGGTCACTGATTTAGTGACTGGTAGTCTGGTGGAGCGA
TAATGAACACATTAACTATGGCGGCAATGCAATTTACTGCCGGAACATGCTGACTCAGCCCAAATTCCAA
TTGCCGTATAATGGTGGCGGCTGGGAGAGGGTGTCACTGGCTGAGGTCGATCGGGTTGGATTCTAGTTTA
CTGGCCATCAACAGGGACGAGTTTATTTGGTCGAATCGGACGAGTCCCGGTTACAATGAAATCAGTGTTT
GTTTGATGTGAAATAAAATAGACTTACGACATAGAATGGCTCCGGGGGAAATGTTCTTCATATGGCAGTA
CAATCTCTTTTTATGTACATACAGATCCAAGAATAACGGCTTATTGTATCATATTTGATTATTAAAATAA
CCTTCCCTGTTTCGCTTATTCTCAAGAATCCAATTTAATCAAACGCTCTATTACATTATCACACTTTTCG
GTTAATTTGATGTCACTCGTTTGAAAACTCTCATGCATTTCACTAGGCATTATTGCTACTATGTTCTTCA
TTCATGTTGTGTAAATTACAAGTGCATTCGTTTTTCCCCCAACGCCAAACAGTGGTTATTAAAATACACA
ATCAAAGACCATTCACGATTATCGGAAGAAACCTGCAAGCGCACCATAAACGAAATCCTCTCCCATGCAC
TTGCTATACCAACAACACTTCACAGAAAAAGGGCTATACAGGCTATGTAAGGCAGGTGTACTTTAGCTTC
CCAAGGATGCTTCCGTTTTTGCTACCAATGTGGGATGGATGGATGGATTGAGAAGGCAAAAAGGGTCGTG
GAAATGAGGAAAAGACGGGACATTTTGGTGGCTGCGAATATGCTTCCCCAGGCAATGGCAAAGGTACAGA
TGAGCGGTACATTATGGAACGGCACTTTACTTTGTAAACCCCACACCTCCACTACGGGCACACCTTCTTA
C
>Merged.843.1 gene=Merged.843
AGTCAACTACCCACTAATCCTAAGGCATCCGAAAAATCGCTACACTCCTCATTTGCAGCGAAACCGGTGG
TCAAACCCTCCACAGCTGACGATAGTTTATTTTTGCCGCGCGCTCTTAGGAAACCGCAACATGGTGGCAA
ATGCTGCAACCGCGCACTCTCATCGATGCATCAACCCGTTGCACCAGCTGCAGGACGCGCCGGCAGCGGC
ACACAAAAACCCCGAAGCCGATCAAGTTCGAGGAAGTGAAGCTCAAAGGCGCACA
>Merged.809.1 gene=Merged.809
GTGAAGCACAAATGCTAAAATGCTTGCACTCCTTGTACACGTTTTACCCGTATTCAACATGATCCGCCAA
CAAAAGGGTAATAGGACATGTGAATTTCGCCAAGGTAAGGAATGTCGAATGCCACTTTGGGCTTTATAAG
TTCAACGCAACGACTAAGCATTCATCACAACGATTTCAACCAGCTCATACGCAACATCAACGTGTTCATA
TCGTGATTTGTGGAGCAAATAGAAAGATGGAAAACATCTCCGAACAAACTCTGATCGAACAGGCAACATC
GCCAAGCCGTCTTTTGGAGCTGAGCAGGATGTTTCAGTTGATATACGAGACCCGTCTTCAAGAACTGCTT
TTGGAACAGCAGCAGATACAACAACAAGAAATATCAACAGTAGCTGTGACTCCGCCACCGTCTCCTTCAT
CGAGCACCGCTGAAGATCGGACCCACTATCAGGGTCCTGTTGATCTCAGTTATGGTGGAGTGAATTATTC
TATGGCATCCCCGTCATCTGCCACATCATTTGAGCCAAAACCAGTGAAACAGCAACGTCAAACATCTGCA
AAACTTAGTGCTGCGAGGAAGATCCGCTTTGATCCGTACCAAATGAGCCGTCGGCCACGTCATTTATCGG
CAGTATCGGTAAAGGACTCGGTGGAAGTAGATTTGATGTACCACGAGAGCATGGCCCGACAAGTACAACC
AACGACGGATTACACGCCAGAGGAAAAGGACCGACGAGATAAAATAGCTTATGCAGCGCGTGTTAGTAGG
GCGAAGGAGCGAGCGTTGCACTCTTTGCTGAAGACAGAACACGACGAGGCAGCTGAACAGAATCAATCTC
AGAAGATGTTTGTAGCACAGAAACGAGTGTACGCGACGGAGCTGTGTTATCTTCTTGGATTGCCACGAAG
GGACTTGGCTGCTGAATGGGAGAATGCCAGCAGTTGTTTCAAGGAGGGTTTAGACA
>Merged.1373.1 gene=Merged.1373
GAACAGGGCCGCGGGGCGTTTGTAAACAACAACAAAGCCCACCCACACACGCCAGGCAAAAAGCAGAAGA
AGAAGATGCTTACACCGATCTGTGGGAGGGGTGACAATTAGCACGATCACTGTATGCACCGTCGCACCGG
TTTTATTTTTCTATTTGGGTTAGTTAAATCTTAAACGCGACCCGGTTTTATTAGATATGCGCACACGGTT
CCGGATCGTTTGGCGGCATGGGCCCACGCGGCCACAGTCCCTTATCGTGCCGCGGATCGTGCCGCGGGGA
AGGCCGCGCGCGGCTGCCGGTTAATAATTGGATGCAGCTGACGATCGTCACTACTTTTGGCCGTTTTGTT
ATGCGCTTGAAGTGCCCCCGCGCGTGCCCTGCGGATTCTGTTTTTGGGCAGACCGGACTGATTTATTTCA
TGCACCACCGAACAGTGTGTTAAATATTAAAAACCATTCCCCCGAGTGTCTCCCTCCCGTGCATAATAAA
ACGGCTCAATCGAACAGAGAGCCAGGGAGGGTCTAGAACTTTGTATGCACAAATGACGTCATTCGCTGTC
TCCATTGACTGGGGAAGTTGATGTGGTGGCAGACGGTGgtttcttcttttacgtgttttttttcttcttc
ttcttcACAACAATCTGCTTAACTCACCGGGTGACATTCTTCTACCGCGACACGACGAAGGTGCAAGCAT
GGCGCACCACCATCCCTCCCCGTCAGGGACGTCCACCAGATTCAAAACATAACCGCTGCTTCCGGAACTG
CTAACGGGTGGGGCGGCACAAACGGCAAATaaaaaaaaaaTAGCGCGATGATGGCATTCGGCCACACATT
TCACACAATGTTGTCACCGGCATTGGCAGTGCTTTCTGCAATCATTTATCAGCTGGACCAACCTCGCTCC
TCGACACATTTGGCGGCGAGCCAATCAATCCCATTTGATCGACGCACGATCGGGAGGCACTTC
>Merged.1375.1 gene=Merged.1375
CCATATATGTAACAACAATTCAATAGGGCGAATGGGCTAATTAATTATGATACACTCTTTTTTTGTATGT
TTGTTCGCTGCTGCTGATGATGCTGCCCTCTTTGTACAGCGCGGGACACAGTCATCGTCCACAGGTTATT
GCAAGTTAACCGCATGGAAGCATTGTGAATcacacacacacacacacacaTACGTGCGCGTGAGTTTCGA
ATGAATAAATATCGCGTTTCAGCGCCATAAAAGGAAGATCGTAAATAGTTCAATGCGAGAAAATTTACGT
TCGGTGGCAGGTTTCATTCCGGTGTGGGAACGGGAAGGTATTTTGAGCCTGCGttttttttttCGCTTCA
TGCTTTGTTTCAAAAGATTTGCCATGGTTTGTGTACGTTCGGTAGAGGTTCGCAAAAGAGTTGCTCTTTT
GTTTGGCATTTTACAA
>Merged.1377.1 gene=Merged.1377
ATAAGCTCAATTTACCTAAAAACGCCCTGAGAAACCTTGAAGCGAGATTGAAGAGGCTGAGTGAGTTACA
TTTCCGGCATGTCCGGGGAAATTGTGTATGTTTCTGGCCGGCCTGCAAACGCGATGCAGAAGATGCACAC
AAGCAGCATGCTTTCAAGATTTCAAAGGCCACCAAGGCTGTTTTATCCCGTCATAATGAATAGTAACGAT
CGATACACTGTAAGATATTGCTCAATAAATTGGCTGTGCAAAAGCAACACAAGCTCATCCGGAAGACTAA
ATGGTGACGCGTTCAATGACGCTATTCGGGCTGCATCCGGAAGATATCGATCGGCCAACTAGCCAGACCA
CACGTGACACTCGAACGCGAACCAAGCGTGTTAGTGCCGGGTGCAGTATCCGATAAATGATGCAGGTGAA
CATGCACCAAAACAACGTGAAACAACTGCCAGATGGAAGTGTTGCAAGCGCTAGCGACTGGTCTGGTAGA
AGCAGCAGGGTTTTTGCACAAACACAAACAGGCCTATAAACAGCAGAATGCATTATTTCCCAACCACGGG
CAATGATGTTGTTTGTTGACACGAATTCACACCAGTTTGTAACAGTTTGTCTCGTGCAATATGTAGAGCA
GTGTGCAGATGCTCCACATGCGGATGATCTCTGCTAGGGCACAAAATATGTTCTTAAAACACTCCAACAC
ACCCATTAGACTAGCAATGCGCAGGAAATGTGGGTATGAA
>Merged.1379.1 gene=Merged.1379
CCGAAGCGGAATATTCCTTGTAGAAAACGAATTTAACGCCATAAACAAGACAAAATCTCAGACTGCTACA
TTTACACCAACCATCACTGTATAGCCATGACATCGACGGCCCCAAGTGTGGGTGTACGTACGCTTTGAAA
GTACGCCTCCCGCACCTACTAAAAGCATGATTCAAAGTTCAATTTTATAGCTCACGTCACTCCACTCCGA
GGGCCTTCGCTTCAGCATCTCCAGCAGCCGGCTATTTATATTCAACGCCTCCATCTGATGGCTCACCGTC
TTTCAAGAAAGGCCCCCAAAAGAAAGCCTTCCGTCCTCCCCACCAGGTACACAAACACGCAAATACTCAG
GGATTCACATGCAAACTGGTGTAATTAGTGGAGACGAAACTGCAAAAACTGCCAGCGAAAATATACCAGG
GCCAGGGGAAGAAAGAAA
>Merged.1380.1 gene=Merged.1380
CGCGGGCAACGCGTGTGGTAGAGATAACCAATTTTCCTACCATCAAACATCTGTCATTGCTTTGTTGAAA
GGGCGGATGGGATGGTGGGTGGTAGGTGCATATGGGTCCATGTACGGTACCGCAAAGGAAGGTGGTCGAA
CGAATGATCGTGGTTGTGTAATGGAGGCGTTTTACACTGCAAAGCTCTTCGTGGCTAACCATTCCATACT
TGTGCGAGCGCTGGGAAGGTCGTTTGGATCGGTTGGGCTTTTATCGCAAGAACGCAGACTGTGTCTACCG
TCTTGAGCACGTCGCGTTGCACCGAAAAGAGCGTACAGCGAGGCACACACTTTTTTGCCGCACTTAATTG
CTTTAATGAGCAATGATCAGCAGAGGGGCGAAGCATGCCCATGCATTAACATGCTATGTTAGCAGGCACG
ATTGTGCCTGTGACTGTTATTGCCAGCGTTGACACGTGACGCCGAG
>Merged.1381.1 gene=Merged.1381
GCTGGGTGTTGGTGCGTGTGAGTGTGTGGCGTGTTTAGGTATAGAAAACAAAACGAAAAAAGAAGCATGG
GAACCACGTGCTGTGCTGCAAGTCGCGATCATTCGCGTGTCAGTTGCACTTGATCGTGCCCGCGTCACTG
TATGCGTTTGCCTAGcgtgtgtgtctctgtcctctgtgtgtgtgttttaggaagtgttgtgGCACAATTT
TGCGTGTGATAAACAAAGCGTAATCATGGTTTTCTGCTCGGCCAGCGTGTGTGTCACGTCGGGGGGAACA
TGACGCCAAAGACGCCAAGGGCGCAATGATAGCGGGAAGAAACATTTGTTTATCGTACACACAGACGAAT
GAGTGAGGGGCTTGGTGGTGTAGACTGCATTAAAGTATAATTGTTATGCTTTTTGTTTCTGCTTTATCGG
GGGTGttttttttCTGAGAAAGCGTACATGCTGGCAACGAACCCCTCCGCATCGGAGCTGCATCGTTTGT
CCATGAAGATTTAAGATGTTTAACTTTGATTGGTTTCCAATGAGACTCTGGTCTTAAATGAATTGCGAAG
TACAATGTTATGCATAATGGGTATTCAATGCGATCAATTTTTAATATCGGTCTTTGCCGATCGAGTCTTT
CTCTCTCTCTCTGGCGCAGGATTGCTTCATCGATGCCGTCACCCCTGTGACGCGTTGTTTCGCTTCCGTT
CTGTACAGAGAGTGTCTGTCCCATACCAGGACAAGCCCTTCGTGATTCAGCCACTCGACATCTCTGATCC
GATTTGTCGTTGCACCGTCGTTTCCCCACTTTTACCTCCTTTCCCCGGTGCATTATTGGACGCACTTTGT
GTGCCGTGTCGAAGTTTATTAGATACTGGCGTCAAATTGAATCACTAATCACGGACACGATTCTCTAAGC
GGGCTCCCGCTCTGTTGACGGCATCGCACTTGCCCAAGGTATGTGTGTGTGTTTTAATCAATTAAATCCC
TTGTACTACCACCACCTGTACCAACCCTCGCGTTGGGTGTCCGGTATGGAATTAGCTGAGTGTGGTGCAC
CGCATTCGGCTATGCGCCGGAGTTGCACATAAAGGTAGTACATGCAGAGGTGACATACTCCTCCTTCTTC
TTCTGTTGTCCACTTTACCACCATCACCATCACTTTGGCAAGGTGTTTCGCAATGACACAACATCTACAC
ACGCGGGGCGGCATGCCGCGAGATGCCGAGACACCGTTTCTTCCTCCTACACTGCTTCttttttttttCT
TAAAGAGTTTGTGTACATGTGTGTGTGTGAGTAGGTGATAAATGCTGAACTAATTTTCCGTTCCGCGGTT
GGTCGCGCGTACAAGCGGCCCTGTCCCTGCACCGCCCGCGCTCTCTGTTTACGTTCGCGCTTTAACGATA
TACCCCGTGTTTCTGTGTGTTTGTACGGTTGGATGGGGGTAAGGGTAACCTTACGATCGCGTTGGGAAAG
TGGTCGGCAGTGTCGCTGCATTGTATCGGTGTCTCTCGGTGCGTTTGTTATGttttttttctttcatttt
tttCATACAAAATTGTGTTGGCCCTCACGGCGACACAATCGTCATGTCTCTTGTGAAGTGTGATGGCGCT
GATTTCGACTGCCCCGGTGCTGTCCCGCGTCCGTAGTTGACCTCCGTCCAAACCACGAGGTTATTGTTGC
TGCAGTTGATGATGACAATCGGAGCAACATTTTGAGGGTTTGTTTGTACCCGTGTTTGTGCGTCGTTTAG
TGTGAAAGGGGGGAAAGAATGGTACAGTAAAAAAGTAAAGCGGTTGGAAAGCAATTCGGCACAAGCACCT
GTCAACTGACACCCGCTGTGTTGGTGGTGCAATCGTGTGTTAGTAGTATATTATTTTCATACGAAGAACT
GCTCAGAATATTTAAGTCATTTTAGAGCCAGATGGTGAAATGGATGGGTGTTGAACAGT
>Merged.1382.1 gene=Merged.1382
AAATAATGAAGAAAAGCACGTTCTTTAGTTTTTGACGTTGGTCAATAAGTGATTGACATTTTCATCGGGG
GTCAACGGTCAATGAAATATTACACCGtttttttttGTACAGCAATTTTTAAAACGTCAAAAAATGCTTA
TGAAAAGTTTGGTTATTACAAGTCAATAAACATTCAATTACAAATGATTGATGATAAAGTTCTCCCCAAT
GGAAAAAGATGCATCAGAGTTCATGTTACTCCTGACGAGAGCTATGGAACAAAAAGAAACTCAATGAAAA
ATATAAATAATTAGCTTCCTGGCTTCCTATACGGAAGCTTCTGGATAGGTTTGGCCGCAAGATGTGTGGT
TGAAAATTCCGAACCCGAAAACAGTGGGGAATTGGGGCGGAAAATTGTTTACACCGGCTTGCTTGGAAGG
GAAAACCGATCGTCATGGATCAACAGCAAAACACACGGTGTTGGTGGTGGTGGTTCAACGAGAAACAGAT
GGTATAATATAGAGAACCACCTTACCTTTTCCGGGGAAACCGGGGCAGGCAAGTATAGAGTGGGGTCTGG
GACACGCAGATTCAGTCATTTTCCCCAAGGCAAGTGGACACATCAATCCACAGGTTTGTGTAGCGTGGGA
CGTGCGCGTTTACTTTATCATGCGTACAGGAGCGGACCAACACCAACGCCACGTGTGGTCGTTGTGCTTC
ACGTGCGTACGATTCCCTGATCCCGCGAATACAGCAATTTCTAAGTGCGGTGCGGTGCAATATTTGTATC
ATCACAGGACGTTTACGTTGGCGCTGCTTACCTCGAATGCCG
>Merged.1385.1 gene=Merged.1385
AACATTTCTCAACGGGTTTGTCTATGTGGAGGAGCTTGTCATTGAACTTGACTTTTCCGACCCGCCTGAG
TCGTCGGACGCGTTACGATGTGTGGCAGGTCCACTTGATTGTTGTGATGAATGGCATATTTTTAACCTTT
CTGCTGATCCGCTCGTACGGCGATCGTACGGCTAACGCGAGAAGCTGCCCCAGACGCTGGTCTGCTTGTC
AGAACTGGTAATACAAGACGCCGCCGTCGTATGTCTCTTTCGATTTTGAGAAGAAAAGGTTGGCTCTCGT
TTGGTTGGCGGAAAATTAGCACAACGCTAACGATATGATGTCGAgtgtgtgtgtgtgtatgtgtgtgtgA
AGCAAGGGCAAACCGTTCTGACAAGTATTCACAAATTAACAAGCTCATTAGCTGCGCTCGGTTTAACCGG
ACCGAAATTCAAACTTAAGTAGTTGTGATCGAGCAAATTGGTAGGTTTGTC
>Merged.1388.1 gene=Merged.1388
atcgcgttctggtggtgtgtcgatggtgccgatgttgtggtccaaattgcaggtggtTAAGTGAATGACT
TTTTCTTAAACCAAACAAACTGTTTCAAGCCAATTTACTGATGATGTAGAAACCGATAGCAGACCAATAA
GGAAACGGTTTATTCATTGTTCAAACCATAAAGGTCATACCGTTCATCATTGCCGCTCAATATTAAAAAG
CATTAAACCACCAACCGAGCAATTTGCAACACAAGCCCATCTGTGCAAGACCCCACCACGTGCCGGGAAG
CTTCTGGCCGTAACACGTTCCAGCGATCGTGGCGAAGGAGTGTGCACAAGTCGCGTTTAGATGCAATTAG
TTTAATTAAAAAGCCACCTGCTCCACGGACGACTACACTCCGCCGGTCGAAGCGCTTCTATCGGGACATC
GGGCCCCCGACCCCAAGCTGGGGGCTACTGGTGGCTACGGTCTTGAAATTCCACCGCCGTGTGCAGTGTT
TGCCCTTTTCTCAAAGAATGCTTCTTCGTCCGTCTTCTTCGATTGTGTTCTGTCATCAAGGACGTTCGCA
GCAAAACCTTATCAACGTGAAAAAGGAAGCACGAGGATGGTATTTAGATAAGGCTCATTCTTGGACCACC
ACCACCATCGGCTACCTCTTCTTGCTCCAGCTCGTGCCACTACACTCTCGGATCGCCGATATCCTCTGCT
CCAAACTGAGCAACGACGAATTGTAACCAATGAGCCTGGCTGGTATGGGCTGGAAAACGCTGCCAAATAT
CGCTACTCCTTATCCATAACCGCTTCACCCGAGTTGTTTCCCCCCCAGCGTCCACTGGTGGTAATGCTCA
ATGACATTTAAATGTCATCGAGCCTTCGAAGAGTCGTCGGGCTCGGGTTAAGGATGTATTTTTGGCTTCC
GTCTGCAAATCATCCACTGGTCACATCCGATGGGGGCTTTGTTTTTTGTTTCTATGCTGAAAGGCTTCCC
CCATACCGCCATTGTGCGCCAGTTTCCGGACATTTTGGCCCTGCTTCCATGGGTTCCATGGTCTATAAAT
CCATAAGACCGAAACTGTGTTTCATTTGGGCTGCTATATGTAGACGTCTGTCTGTAGGGGAGGAATAAAG
TATGTTAGTTGCCAAAAACGAATTGGGTGAAAATCGTTCACCAgtgtgtgtgtgtgtgtgtTTCTTCCAT
CCCTCGCGCCAGATCATGGGCATGCATCGGGTAATTTGAAAGGATAAGCCAATGCATACATTTGTGAGAT
TGGTCATCGAAtttttttttttCTGCCAGAGCTAACGCGAAGCAGACTGTTTTATGCGAGAGGACAGGGA
CATGGACAGTGGGGGTTTGTGTCGTAAAATTGTCTTCCCACTCGAAATGATGGCGGGCCGCGTTTAGCGC
TCGAAACCGAGGCAGCAAAACTCTGTTCCTCGTTGGAGCTCGTGTGTGTGTGCGTCTTACTGCTGCCAAG
AGGAAGAAACAAGGAAGTGCTCGTTCTTGCCCACTCTTTTCAACTAGAGAGCCATACTCTGGGTGGAGGT
TCTCAGAGCCAGGGTGGCCATATGTGTGGTGGCCCCATTTCCTCATCACACTCCCGGGCGGCCCAAGGCG
ATAACATTTCGCAAATGAAACGCTTCTGCACAATATAAAATCCAGCCCTCCCGTCCAGCAGCTCGTCAGC
AGCCAGACAAGCTCAGACGGCCATAAGTCATCCAAGTAAGACAGATGCCGTTTCGTGTTGAGCTTAAGCC
ATGACGTTCATGCCACATTTCTGTTCTACTTCCGGGGAAGTTCACCAACACAGTACAATGGACTTTTGTT
GTTG
>Merged.1390.1 gene=Merged.1390
attcctattggatttgtccaacaaagatgctatagagtccaattcccattacattaagttcatttcccgt
aagaaggagtcaataaagtgtcccacacctatgagaactcctggaaaaccctgTAAGATACAGACCAAAC
TCCTTAACAGGTCCGTTTTGCCCCACTTTCCCCTAAGCGCTTCGTCACGCAACCCGCGACGAATTATTAC
GCTTACAATCAATCATAGGCAATGTAGGGCGAACAGTTTTCCCCGAAGCGAGCTGCTCCTTGTGACATTT
ATTACAGCCCATTCATCAAGGTGGAAAAGTAGGAAAATATGGGCGCAAAATACAAGTTAATTGAATGCAC
ACGAATTGTTGACATTGTTGGCTTAATCTCTTCTCGATTGTTGCCGCGGCGGCGGCGGCTGCACGTAAAC
AGTTGTATTCCCTCCCTTTGCGTACACAAACAACTGTGCTGACCATTTGTTCGGTGCGCTCTCATAAATC
TTGGCCTTTTAAAAGCGCATACAATTTTATCAACACTACACCGGCATGTGTAGTACAGTAGCAGGGGACG
AACCATATTGCACGGTTTATAAAACGATCGCGTCGACTTAAAGCAGCAGACGACACGCGGCAATTGCGAA
GCAATCGCCTCTTGCCCTTTGCTCTTTGCCAGGAAGCTGCACCGAAATAAACCTACAAAAACACACACAG
ACATAGAGAGAGAGACTGACGCGTGAGTCTCTATTGCGTCAACGGCGTTTAGTTGCGTTTTATTTGCATC
GAAACGCGCGCATCCCGGTTTGTTTGCAACGGCGTGAGCCCGTACCAACGCGATAGTTGAAATAGTTCTA
AAGAGAGTGAGACGACAAAAGAGCCCGCGTCGGAGAGAGCGAGAAGCAATTCCAAGCGCGGCGGGATCGG
GATTCGACCTTCACGCCCTACCCTAGAACCTGACCGCACCCTCATGCCGGGTGTTGCCCTTTTGCAGTAC
GAAGCATCCCCCAACACACAGCACAGGCTCGTGGCCGAATGCCATCCTGTCATAAGCGTCAGCAGCATGG
TGGGGGAGGTTAGTTGATTCGTCGCTTTCCACCCCTTCAGTATGCCAAATATTGGGATGGCTGTGTTACG
AGTGTAGTGCAATTAGAAATCAAACCGTGGGGAAGGGTTTCCGACAGACGTCTACATATAGCAGCCCAAA
TGAAACACAGTTTCGGTCTTATGGATTTATAGACC
>Merged.1391.1 gene=Merged.1391
GAACAATTGTGAAAGCAGAAGTTAAACTAACAGTTTCCCGACCGTGCCAAGACGGCTTCGGTCATCACTT
GTCCGGGGTGGTGGTGGTGATGCCATTGTCCTTTAGCGTTGAGTACAGCTTAATTCTGTTCAACTTGCCG
AGAGATAGCGTGTTATTATCATAATGAAGATTGAGTGAAATGGTCCAGAACAAAGCTCATCAGCCTGGTT
GTTCTGTTCCGTTTGCTTGTGCCTGGGTGCCCAGCTTCTGTTTCTTCCGTGCCAGCGCAACCACCGAAGC
TCGAAAGGATTTAATTTAATTTAATAACAGCTGAACTTTAGCCAGCTCGAAATCTCATTGCGCATCCGCT
CCCCCGTCTCCGTTTTTCTCCAACCTCCGTTCCCATTTTCAAGCGTACTTTTCTTCTTCATTTTCTTCAC
TCAAATTGCCCCAAACGCGGATGCCGGCGCCGCGACATTTGTGTAGGAACGTAGGGCAGAAAGAAAATGG
CACAAGAATTTTGTGCCGAGGGCAGCCCGATGATGATATTGCAACCATCATGTCATCACCATCCCTTTCT
CGCTACCCGACCCGACGCTCTGGTTGGAAATGTTCCGTCGTGTCAGCAATTGTTTCCGCGTTTCCTACTT
tgtgtgctaagtgtgtgtgtgtgtgcatgtgtgCTTGCTCTGCTACATATGTCGCGGTTTTGCTGGTTTG
GCAAGCGCACGACGCTCGATCGTTGGATGGAGGCGCCCGGTACATCAT
>Merged.1392.1 gene=Merged.1392
CATCGAAGAATGGATCGTGCATTCTGCAAGGACAGGAGGATGTGCTCAATTTTTAAACGACATCACCTTC
CGTGTCTCCTGCGCTGTGTGGTCTCCAACCAACGATTTTACGAGATCATCGCCCATTATCATCTATCATC
GTTTGATTGACTGACGAACGTGTTTGCTGCTTTTTTTGTGTGTGCTGTTGTTGCTGTGCCTTGTCTCTCC
GGTTCGTCGAAACATTGTAGGTTTAGTACCAGCTTCGAAGGTCATATGTCAGACAGCCACTGGAGGGGTA
GAGGGCATACGGGATGGCAATAAAGAAGCTAAACAAACCGCCGCTAGGAAAAGAAGCCAAACCAACCGGT
GTTCAAGCGAGAAAACCGGTATAAATGCAGCCAATTCATGGTCAGCCACTCTCGCTCGACAAGCCCACCG
ACCGGTTGCCTCCAACGGGGAAGGAAGGGTAGGAAACGATAAGACCACCGCCGAGCCACCCAGTCTCGGG
CATCAATAAATTTCCCATCAAAAGCATCGACTAAGTAGACGAACGTGGAGTCCACCACCCACCGTTTTTA
CGAGGCAATGAATGTGCTGCGGTGGTGTAGGGGGTGGTGTTACGGCAATGATGATGGCATTCTATATTGG
GATGAATGAATTTCCATTGCTCTTTTGGTGTGGGGTTGAATAGATGTGAGGAGAGAGGATCTCCGTAAAC
>Merged.1389.1 gene=Merged.1389
ATTTGATGATACAACACATGACTTAATTAGTGCGAAAGCTGCGTAGGTGTAGGTGACCTTCTATCATCCC
ATTCCTTCAAGCCAAACGTAAGACTTTGATGGGCGGAAGTAAATTAGTGCATAAGTAATTAGTTTTGCAG
ATTTTCAACCGACCGGAAACCCTTCCCCACGGTTTGATTTCTAATTGCACTACACTCGTAACACAGCCAT
CCCAATATTTGGCATACTGAAGGGGTGGAAAGCGACGAATCAACTAACCTCCCCCACCATGCTGCTGACG
CTTATGACAGGATGGCATTCGGCCACGAGCCTGTGCTGTGTGTTGGGGGATGCTTCGTACTGCAAAAGGG
CAACACCCGGCATGAGGGTGCGGTCAGGTTCTAGGGTAGGGCGTGAAGGTCGAATCCCGATCCCGCCGCG
CTTGGAATTGCT
>Merged.1395.1 gene=Merged.1395
AACAGATACACCTTCACCCACAAAATCATGGCCCCTCCTTTCATCCCTCCGGAGCAAAATGCGTTCGTTT
TAATGTATAAATAAACGGTGAATCATCTTCAATAATCTCTACCTGTGGAAACGACCGTGCGCCCGCGTAG
TGGGCGAAAGTTAATTGATCTATAAATCAAACACCAAACACTGCGCTACTGCATTTGTGAGCTGTACAAT
GTTTCTAACGGTGATGGAGTGAATAAATTCCATGCTTTATACGTGTTTCTCTGTGCATTACTGTTGCAAC
AGTGCATAGACGGATGCACAAATTCACCTATTTTAGTGGAGTCGCTGGCTAGTGGCTAGCAACACTCGAA
CCAAACGATCATCGCCGGGCTGGCGAACATTCGCACCAAATTCAAATGTCACCGGAAGTAGCAGAGCATG
GAAAATAGCTTAACGCCATAAGTGCAGTGCACAACGTTGTGTCTATGTGACGCTGAGGGACAAGCGGGAG
GAAAGGAAGTGTGTTTTTCATTCCTTAATGTCCACTTGTGGCAAAAGGTGAATAAAAATAGCGTTCCACC
ACACCATATGATGCGCCTAACACACGCTCGAGTCTCACTAATAAATCTAAATATAACCACATGACGGTCA
CATGACGGTGGACACGGACCGGCTGGAAAAATGAATTTTCCACCCTTTCCACGTTGTAGCGTTTAAGAGG
AATCTTTTCCTAGATCGAACTGATTCCCATTATCTTGGTTGGAGGAACAAAACACCGATGTATTGTAGCA
ACACATCAATCGGTCCATGATAAAACCCCCATTGCGCATCGTAAATCAGGTCCGCTCTCCACAGTCGGTG
CAAAATCAGTCGGCCCACGCCAAAATCATACGTAATCTGTGGAATTTCCATCAATTTGTTGCTGAATAGC
TGCTCTACGGCTAATGAGCGACCAATGGGCAGG
>Merged.1396.1 gene=Merged.1396
TTTCGTTCGCTTCCATTTCTTTTTCGGGCATTTCAGTTGGGCAAATGTTTTGTCGCTCACGCAGATGGCA
GAATGTTCATCAATTTTGCACGGGAAAATGTGGAGGAAAGTCACATGGGGGACGTGTCCGGaaaaaaaaG
ATTGTGGTGCTGCGACTGCTGAGATCGTGCCGGGTGCATAAGTTGTGCGCGCGCCAGCACACGATACGAT
CACCTAGGCGGGCTGGGCGAACGATTACCAAACGGTGCGCGGCGCCCGGTGCACTTTTGTTGGTTTGGGT
TTGTGAAACGCGGCCATGTGGCGGCGGTACCATTTTGCGCGCTCTGTCCGGGGGCAGCGAAGTCAGCGTT
ATCCATCCATCGCGAAAACCTTCTGGGTGAAAAATAAAACGGACAACGCGGAGGCCTCCCACCCACCGAC
CTGGGGCGTGAGTGTATTCGGGTTAAGAATTTAGTTGATTTATTGTTTCGGAAATGTGCCGCACAGAGAA
GGCCTCCCGTCCTGGGATGGGATGAAATGGTAGGCATGGCTGACCCTTACACACCCACCACATTCCCTTG
CCCTTTTCGGGGTGAAGGAAACGCATCGTCGGTTGGATTTCGGCGTAAACAGGTCATTGGATATGTGTGT
TTTGCTTTTCTTCGTTCGTTTCGTTTCGTTTGCTTTGTTGCTGTGCACGGTACAACACCTTCACTGCCAA
GCTCGGTGGCATTtaccactactactactactactgctactactaggcCAGCTATTACCTCATTTTACCA
TCCCCCTACCGTGAGCTCTGACTCTGGTGCCGCGTTTGAATGTTTGGAAAAGCGAAATCGCCGACCTTTA
GGTTACAATAAACTGATTTTCGGTACGAGGATCTTGGGAAGGAGGGGACGTTAGAGTCCTGTGGCGAAAA
GTCGGCTGTTTGCTTAAATGAAAATGCAtttttttttGGGATTGCGCAACCATGGGCATGGGAAATTAAA
ATGCAGTTGTAAACAAGCTGCCTGCTTAATTAGATTTTGCTGTTTACAACCG
>Merged.1397.1 gene=Merged.1397
CCCACATCTGTCAACGCGCTTCCGTCAAATCTATTTCCGATATAACCACCCACCCACCCACAAGCAGAAT
GGGTGGCTCGCACACAAAAAGAGAGTGCGCTTATTGTTCCACTACCACCACTATGGAGACATTAGATGTT
ATTTTCTGCGCCGTAAAGTTGTTTCGCCCTGTGTGCCGGCCAACAGTTTGGCTTTGGGTCGTCCAGCTTT
ACTAACAAGCTGCAAAGCAACAATCTTTCCTCTAAACCTGCACACTTCATATTGCGTGTGTAGTGAATTT
GTGGCGACTTCAAATTTTATCATCTTTTAAGAGACGACTTTTTGCACCCGCGACAAACGACAAGCAGCAC
GAAAGCCACCCCACAAGTGTCCATTGATTTATGGTCGCTCGTAAAAACGTGTACCACCACCTCTCCTTTC
CGCTGAACCGGCTGTTTCCATCGATCGGAGTGCGGCATCTATTCTAAAAGGAAAATGAGGGGAAAACACA
TAACAGCTAAGTTGTGTGTCTGTGTGTAGCCAGAAGATCATAAAATTCGTCTCTTCACTTCGATTCGATT
TGTCTGTGCGCCTGCCGAATGACTTTTCGGTGTTTTTATTTTACCCCTGCCTGCCGCGGGTCTTTGTCCA
CCGACCGATTCGTTGAGTTTATTTTTATTTGGCTTAAAATCCTTCGAATCCGCAAAACCGCCACACAAAC
AAAAACGCGGAGGTACTTCCGCCGCAGAAGAAGAAGAAAAAAATAGAGAAATGTAACGATTCCGCCGTCG
TTTGAATGAAAATCGAATGCGCTCGTTCTCGGGGCACAAACGGATTGGATAATATTTATGCCACGGGGCT
TGGTTTATGAGCTCTTCTCGGGGAAGCAAATTATTTATTTATCTATCCACGTGTTTCATCACTGCAAACA
CAGCTCCTCGGTTGCATTATTGCGCGAGCAGTCAGTGTTGTTGATTGCCATCGATAAATTATCTGCCATT
TGGGATTAACATTTTTCTCGCTTTTGCGCGAATGACAAATTTGAGGAGTGGTAATTAAATAAAGAACACG
CAGACACCGCCATAATTATAATTAAGAATGATTACAGATTGGTGTTGCTGGCATGTTCACGTCTGGTCGT
TGTTTAATCAGTAGCGTCGATCGTGGCGATGGGCTGATAAAGGCGACCGCAATGTCAACACAAAATAAGA
TCGAGGAGCCAATCGATTTTGATCTATGATTCAATAGCTCTTGTCCGTCAGTCTCTGATCCACGTGAGTC
AGTGTCTTATTTTGGCGTGCAATGTCGTCGCCTCCAATGTCTCCAAATCGTGAGTGAATCGGTCGGATAC
TTTTTTTCTATATGCGTCCAATTTCTTTTTTTATGTCCCTCCGTCATCAATGCTAAGGTGACGTGTGAAA
ATTTATCAATTTCTCTTCGAGAAACAGGCATGAATCAGGGACACGCCACCGCACGCTTTTCCTGCGATGG
ATACACGCGTAGTTCGCTTTTTTATTCTTCCATTTGTAACAAACCTCTTGTTTTTTTCTCATCATTTCTC
CCAATGAAGACGAAGTGTGAAGTCGTTTCGACGGTGTAACGAGCGCAAAAGTGACCTTAACCGTTAACGG
TGGTTTGTAAAAACAACAACAACCATCTTCTCCACCATCACCATCGTCTGTTGTGTGATCGAATCTCCTC
CTGTTTACGGACCTTCTTCGCGCTCGTAATCGCAGGAAACAAACAGCGTGGCAGCGTGTTGTCGAATTTT
CGCGTCCCATGACGTTAAAGTCACTGAGTGGGAAGAAGTTTTTTGTGTTTTGGTCCACTTGTGCGCGTTT
TGTTTTTCCTGCTAGTTTGCTTGATATCAATCGCGGAAAATAGGCTACCGATATAACGGTGACGATCGTT
GGTGATCGtttttatggtttttttttGGGTAAATAAAAATGTATTTTTGTTTCGCCAAACTGATTGTCTG
AAGCCTCATGACGCAGATAACGCCACAACCCTGACGTGGTTCGACTCTATGACGTACAGTTACATTAAGA
GAATGATCTATTTGAGGGAAATGAGGATGAAGCATTAAAAAGTGACTAAACATTAATTGATTTTTCTAGT
AACTATTACACGATTTATTGCCGTACGCTGAGCTTATTGTTATGGTGTAAGTGCCATTACTTTGTTACGA
TTACGATTGATGTGTAAAGAACCAAAGTAAACTCGTAAATGTTTGCAGAAGATGGAAAAAACAAGATCCC
AGAAGATTAGTATAAAAATTGAGGATATATTTTCACCGGAGATTTAAGCTGTGTTTATCTCATGTGACAG
GATGAGTTAGAAAATGTTTGAAATCCGACTTGATTGCTGGTTGAACAACATTTAAGGTAGAAGTTTTGAT
TGTAATTCTTGAATTAATTTTAATGTTACTTAAATGTATAGGATTTCCTGGTGTAGAATGTGTTGTTTAT
TGATACTTTGAGTAGCGGGAATGATTCTGGTATTGTTATAAGACTATCCGCGTAATTTTTGACATCTAAC
ACACGTAAGGCTTTGTTCTTTCCCATAAGATGTACGATTGATAGCGTTAGTTACCCTAAGGTTCACAATG
ATAAATTTGTCATTTTACGATGACTCTTTGAAGTAAAACAACGTCATGCACGTTACAAAAATACATACAA
CGTATTAGTTACCGTAAGGACTGCCTAGCCTCGCCTCAGACCTTCAAAGATTCGCACAGCTCTTGACATT
AGAAATCTGGTCGACACGTTTGCGAACCATTTCCGAGTGCAAACACTTGCTTTCCTTGCAAACACACCAA
CCGTCGTCCGGTAGGATTTACGCCTAAACCTCTCACGTTGCAAAGAATTCGTACAGATGACAAAACATCG
AACAACACGCCGCGCGTCTCGAGCAATGATGACGGCGTGAGATTGCACTTGAAAAATGATGCCAAATCAC
CGGCAACTGGCAGCCGGCATCCATCAGTGTACCATCAGCCCACAGGGAGTTTCATTACACCCAGGGTGTG
TTGTAGTAGTGGTTCTTTGCTTCCATTGCGTGCTCCATCCCACCCACACTCCCGGCTTTACACCCTATCG
CCGACATGTTTTCACCGTCCATTTTAGGGCGCGTATCTCTAATTATTGAAAAATGGTAAAACATGTCAAC
ACGTTACAAGCTGGTTTATATTTTTGCACTGCGCTGCCCGGAAGGCAAGCCACGCCAGTAGTGTGGTGCT
GCTTGCAGGCAATAGTGCAGAGGGAAGTACACAGAGCTTACCACAACTGAGCACACTCGTACACGCTGCG
CCCTCTTATAGCACACGGTTGTCCGAGGCAACAAACACACCGAACCGACCGCTTAGCACTCCAAGGGCAC
CAGACACGCGCGAACAGGTGGGCGACATCGCAAAGGCCGCCACCGTTTTTGACCTTAGCAGTGTTTGGGG
GAGAGATTTGGCAAAACGCGCTGTTCTAGGTTGATCTTTCTGCACGATCTGCTGAAATTTGAGGGTTCAT
TTCGTGACTGTTTAGTGAAAGGTTGTTTGTTCAGATGTTTTAATGAACACAATTACTGTGTATGCTGGAA
TGGAATATATTCCTATAAGCTTTATACACTTGAGACAGGATAATTGCGAATAGATTGCACTAATGCACTA
ATTTTGTTTAGATCTGGTGTGGCAAAGAAATATACATACTACTTGCTGTTTGATGTTTTCTTTCTGATAT
ATAATTAGATCTTAATGTAACTTGGAATGACTTATTTTCCTATATTAGCTCGTGGGTCAGAAATTTAGAT
TTATGATTACGTTTTGAGAGTCAGTGATGGAGCTACATGGTAGTCAATGAACCAATGCACCAACTTCTAG
AAGGCTCTAACGTTGCTGGCTTCTCTTTTGGATCTGTTTCTTTCGTGGCAAGTACATGACTGCATGGAAT
GAGGTAAAATAAAGGGTGTACTAAGTTTGTTTAAAATATGCAGCAATGTTCGTG
>Merged.1398.1 gene=Merged.1398
CAAAATttcttctatttgtcgtaacgtcctacgtggacatgccggtctgtataaggccgagattcgagac
ttaatccattaccacatagcgcggatagtcacaaatcccttgctacgaggggagggtacattctaggttt
gaacccatgacgggcatgttattgagtacgtacgagttgactactgtaccatgtgacccccagtGATGTG
ACGCCGTTTATTAGACAAATACAGTTAAAAACAGTAATGAATGCGCAGTTTCCAGATCTTGCAGCATTTT
TAAATTATTTTGTGGTAAAATTATAGGTTCTTTCATTTGTCATCTAGTTTCCTGCTATGTTCCATGGATT
TTACTTTTGTGCCATGCTAGTAATTGAAAAGATTTTCCGTTTTTTTATCACTTTTAATGTATGTTTTACT
TGTCTCATTCTATGGGAATAATTATTAGTTGTACAAGCGCTTAATTTGAATGTATAACTGCATCGCACAT
CATTTGATAACTTTATAATTAAAGTTTCTCGTAATTATACATAATATTACATAATATTACTAACATTTAT
TCCACTTCACTAACATTTACTCGATGTTCATTGCACTTTTTTGTAGATACTTGTATGGTAACTATATCTG
TAGATATCGTTGAGTATTACCATATTCTTTCTTTATTTTCTCTATATTTTGATATGTGATGTGATTTTGT
GGTCAAATTAAAGGAAAGATTGTGAGAAATGTTATATTTCTTGCTCATCACATCCACAGACCCTGTTTGA
GTGACCCAATTGTTTAGCCGCGTTCTAAAGGTAACATTGCGTAAAATCAACCAAACATTCTCTTGCCATC
ACGCATGTTGTTAAATCTTGTTTAAGTAATCACTGCATAGGACGGGTTATTGTAATTGAAATATTATTTC
TGACACTCCCATTCCATTTCCCTTGCTAACCCACCAACCACCACATCAAAGACCAAACTGCGCCAACACA
AGCCTGCCTGCCGGATGCTGTCAAACGTTCGTTACCAACACCACATGATAAGCGGTCGTTAAACTCCTTG
TGTGTGCTGTGTTACGCCCGCTACGCCGTCTAATTATGCCAGATACTTTTTATTTACAAAGCAAACCCCC
GCCCCAGTCATACTCCGCCGGGCCACATTTAAAATATCAAGTGTGTGCCACACGCTTCTGTTTCCTCTAG
CTCTCCCCCTGCGCGAGGAAAAACAAGGGATAATCATCGAACACATGACCATCGGACCGCGTCCGTATGT
GCACGGGTTGCTGGCTTGGTGCGTTGAAGGAAAAATCACTTCACAGTTTTGTTGTCAAGATTTGCTTTTC
TGCTGCGGCGTTTATACTTTCCACTGGCCGCCCATTCCTCACTTCCTGTGCACACATTACGGGCCAATTG
TTTCTTTGACCTCTTGTCTCTCAGCGACCCCCAAAAAAACCATTGTCCCGAGCGGTCCGCCACTCCGCCG
TACATACCGTACACTCCGTCAGAGTTTTAGGGGGAGAGTGCCAACGACTGGCCTACTAAAGAAAACTGGC
GGCCGGGAAAATCCCGGGTGGCGCGACGTATGAGTTTGCgtgtgtgtgtgtgtTTGTGGTGGGACGGCCA
GTCGATGAACGTTCTGAACGGGGTAAACG
>Merged.1399.1 gene=Merged.1399
GAGCGTTGGAGCGAGAAAGGGATGTGAATTTTCATTCATGAAACAGAGTTGTGAGTACAGCTTGCTGAGA
GTATGCGCGAGAGAACGCACGTGAGTGACTGCGCAACAGAATCATCAATTTTGATAGTAACGGGCGCGTA
AATCCGTTAAACGGCGCGTGCCACGTGAGTGTCCCGTTTCGTTTGGCGTCCTAAAAATATCGCGCAACGG
GGTGCGTTTGAGCGGGGGCGAACCAACCGCCCATTACCCCCCTTGCGCCTGGCCCTGTGGGAGCGTCTCC
CGGGCGTTTTGTTTTGGCTCCCGTTCGTGCGTTTCGTTCGGGTTCGCGTGATCGAGAGACTGTTTTTCCG
GCACGGGAAGGtttttttttCCACGCACGCACAGATATAGCTGCGGGTTGTTGCGTGCTGAGCCGCAGGA
AGGATGATGTTGTTGTTGTTGTTGAACCGTTCTGAGTCATGTTGTTTTTCGGGTGGGGAGTTTTGTGCTT
ATTGACGGGGAAAATGTGTTTGGAAAATTTGAAGTATTTTTACCGTGTTTGCTACAGATTTTACGCACCA
AAATGCAGACAAAACTGGAATAAACAAGTTATTCTTCCTGCTTTTAGGCAAATTTCTCGTACACCTCTGT
GCACATGCTTGCTTCTAGAAATGTTG
>Merged.934.1 gene=Merged.934
GTAGAATTGTCTTTCGTCCTTGTTCCTAGCAGGCGGGAAGAAAAAGGGGCGAGAGTAGAGGGAAAACTCC
TTGGATACGGGAAAATGTCGCGCGTCTGCGCACATGTGCGCGATGGTGTGCGATGTTTGACTGCTCCTTC
CGTTGGCGATGTTTAGGAAGTTCAGTTGTTTTAAGATTACAATTTAATTTCAAAGTTAACTGTACGtttt
tttacaggatttgttaaattaatttttaatttattttGTGATTAAATGTAAGCAAATGAGCAAGTTTCAC
AAATGATAACAAATTCGATGAAAATACTACCTCCAAATTTGTGGCGCCATCTGTACGCGAATAATGTAAA
CTAATGATTTTCAAATCCAAAAGGAAACGTTTGAAATAATCCTCCAAATTGCACCAAAATCACAAATTTC
ACTCAAAATTAGAAACGTGAACTTGTGAATGAataaaaaaaagttttaactataaaaaaaGATTAACTCC
ATCGTCTGCAAAGTCCGTACTATTAAAACGATTCATTTAATCATGCTGCTTATCCACCTACTCTTACCAA
CAGATGGTGCGCGCATATGATAGAGAACCTCGTCCCAAAACAAACGATAAGGATAATTGTTTTACATTGC
ACAAATGTGTTTATTATCTTTGCCTTCTCCTCCAGCGTTCGTGTGTCTCTCCGAAAGGATAATGTCGCGC
ACACAAACACACAAGGCGTTATTCATGGAACGTAGGGTAAAAATGCTGAAACCGTTTGCAGCTGCAGTTA
CGTCCCAAGCATTCTTGTCTGCAACACATACACAGAGTATTTTCTATGCTTTCTaaaaaaaaGAAAGTAT
TTCTTAGCGACACTTTGGTGTCCCTGTAACGCTTAGAGTCGTTCTTGTCGGCTCGTATCTCATTTTCGTC
TGGTTGCCGTCTAGCCACTCGAAAAGCGATTCttttttttCGACTTTCGCATTACATTCCATTCTAGCTC
TTTTACACTTTTCTCTCTGCACCGATGGCATGGCTGGCTGGCTGGCTGGCTTGGTAAGCTCCATAATGTT
GTTGCGCCACCGTGCCGCATTATCGAGACGATGCTGCCCCGTTGGACGTGAAAAGGACACGTGTCCTTTC
TGTGTGTTACGCCCCATTTGCCCTTACGATGTGAGTGGGGATGGGGAGAGAACACTTTGCAAGCACTTCA
AGCTCACGCCTGGCCCAGCACCACCACCCAGAAGAAGTGCTAGTTGCGAAGGTTTTGCTTTTTTGCTCAG
TTTGTTTGTGCATCGCTGGCTGCAGGATCCGTGTTTCGAAAGTGCATCAGACGGCTGCTGGTGGCGTGTG
TGATGCAAGTGACAAATAAAAGAGTTAAGCGAGCGATGCGATACGGGGACGATGGAAAATAGGATCACTT
TTCATGTGAGTTTATTTCCCCCCTTCCTCACTGACAGTGATGATAAACCGTACGGAGGACGACGGGTTTT
ACTCAATTTATTAAGTTCTTTTTGCAATTTCTGAATAGAAAAAGGAACAAACTTCAACAGGCACACAAGG
GTGTAATTTGTCAGATGAATGCAATAttttttttAAACGTAAAAAATAAAACGAGTTAAGAACAACTTAT
AACATTACAAGGAATCCAAAATAATAATGAACCTATGCAAAACAATGGTGCCAAAAGACGAGGAAATGTC
aaataaaacaatactacatatatataaaatatacatatatacatatataCAAAGAGAATCAATCTAGAAT
ATATAAAGaaaaaaaaacaaataaaaaagaacattagagaagaaaaagagagcaaaacatgcaacaaaac
aaataaaacatagaaagctaagaaaaGGAAGCAAAACCGCCATAATAAGAAAGAAAAGACATGATGGAAT
GTTGTTCACAGTGCAAAGACTCGATGAAGCACCACACACGGAAAGGACACGACCACCGCACAGCGCCA
>Merged.935.1 gene=Merged.935
CGCCTGTGGTGTTAAAAACCGTCCATATGTGTGTGGGCGTGTGTGTTAGATGCTTTTTGTCATTGCTAAG
TCCGGTACGTGACAAAATGTGAAAATGAGCTTTGCCTAACTGCCCCGAAGGCAAACAGGACACACCCGGC
AGTGGCAATCTGCAAAACGGCATGGAGAGACATGTAAAACTCTGACCGAGCATACCGCTGCATGTATGCC
CACGAACACGAGACCAGCTGGCGTTAGGTCGGAGGGAACCGTACGCCGAATGTGAATATGGCTACATGTT
GTAACTGAATTTTAATTGCTTTTGATGATGGCAAAAACTAAAACCGGGATGCTATACTGCACATCAGCTC
CAGGATGGTCGTTCGGAGTTTGCCGATCGGTTCTTTTGGGGCCTTCGAGCGACTAGATCGAGCTGGTGTC
GGTTAAAATGGACACTTTTTTATGACCGGAGGGGTTGGCAGAATAGTTCAGACTATCTTTTGGGGTGGCG
ATTTAGTCCCCAATAGTAATTACAGGCCCGCTAGCCAAATGTTCCTCGtttttttttCGGGTGTTGGTTT
AGATGAGCATGGTTTTATGGGGATGGAAAAAACCGCACAAAAACCATTTAACTCTGAGCCATATTTAATG
GTCACAAATGGGAAATCGAAGCTTCGTTTAAACTAACTATTAAAGCGAACAATAGC
>Merged.936.1 gene=Merged.936
CACCAAGAAGGACTTGCCCCGAAAACCGGCGTCTAGTGATTCTGCGACGCTTCGGGGGATTGCCGGCCCA
CTTGTCACTACTGCTGGGTCCCATATCCCAGCAATGTCTCATATCCATGCAAGACTGCCACTAATAAAAT
CTATCCTTATTCGTTAACGTTATCGAATGGGGTGGAACAGTGCGCTTAAATGCCGCCCGGCCGAATAGAG
GGCGGGCTGCACGTAGCCATCGAGCGGAAACGACACAAACCGGGGGTGGTTTATCCGAGTCGGAAAACGG
GGTCTGGCTGGAGCGAATTCCAAACCGAATTTCGTTACGCGACAACGGACAGGAAGACAGCGCCTGTATG
TACACATAAAAAACTGTTACCACTGACAGAATCAAAACAACATCAACAGATCCGAACGCTCCGCTACATC
CGGACGTCCCCACCTTCGGTGCGTGTTTTATTGACACACCAGTGGCagggaggggggagggggggggggg
AGGCCAGAATAACTGCAACAGCAGTCACGAACCGTACGGGTGGCGGCGGCGGATGAGCTAAGGATGACCT
AAATATGATGTGCCGCGGATAGGAAGGATTGAACGCCAGGGATACTACGACAAATGCGGTCCCTTCGCGA
CCGAAAAAAGGGTCGTCCTCCGTTTGCCAGAGGATGAAGCTCACTTCCGGCAGCAGTCCGACGACGACTA
AGTCGAGGCAAAATAAATTTAAATGCATGAACAAGCACAAAGCCTAACAGTTCCCTGGAGGGTTATCAAC
TTCCCTCAGGGCTTCGTTCTAGTGTTTTTCTTCTTTTTCCTCGCAGTTCGAGGAGTGGCTTTACGCAACA
ACAAAAAACGCCGCTCAAATTTCGTTTATCGAAGTTGAATACTTAATAGCGGTCGCAGTGGAGTCGCAAG
GAGCGGCAAGAGCCGCCAATATTCTGCCACCAAAAAGCTGCGGGTGCTTATCAATATTCGCTCAAAAATT
GATTCGCATGTTTGTTTTGATTAATTATTTACAACGAATCTGTGCCGGTGTTTGCACTGTCATTCGGAAA
AGAGAacacacacacacacGACGCCGGCGGCACCGGTGGGCGTTGCAGTGGACTGCCTTATTTTGGAACC
ATTTGAACCGGGCGCAACCTAGAACCGATTAAATATTGACACAAGGACTCTCCGTGCAAACAGTTTGACA
GCTGAAACACGTGTCCAAATCCGGCGTGCACCCTCGTTTCATGTTTAAAACCGCCATCGTaaaaaaaaaG
AAACCACTTCGCCCGGAAATTGAATGTCCAATCGATAGCGAAAGGTG
>Merged.937.1 gene=Merged.937
CTCTATTTGCATACACTTATCAGTCTTTTCTCTGTCTCTGTGCAACCAGGAAAAGGGCACTAAAATTGAA
ATCGAAAAAAGCAAAAGATGTTATTTTATGAAAAATGCATCACTAAGAGCAAAAAGGGAGAGAGAGCAAA
CTGGCTAACATGATGGCAAACAGATATTTCGTAGACGTCGAAAGGAATGCAATGTGTCTATGGTGAGAGG
TGTCTCACAAGTCGTTGGCAAACTCATCGTCAGGTACTGGGGTAGTGGTCGGTCCGTGCCGCGTTACTGG
ACTTTGCCAGTGCTTTGTGCTGTCTTTTTTTGTCCTGGCAGACCTGGTGGCCCTTGACGTAGGGACGAAA
AAGTCATCGAACTGTCGGAGAGCACCACAGCCAGCCAGCTTTAAGTGAATCTGCACAGGACTGTGCGCAT
CGATCGCACCGAGAGCTGACACTTTAAATGCATTCATCTACCACCCTTGTGTGTTGGTCGATATCAAATT
CGAAACTGATCGATTTTTGCTTCGTGCAGGCTCAGCCGGTTCACCCATTTCGAGGTTCGTTGCTTGCGAA
ATAATATAAAACGCTATTCCACGGATAAACCCCCAGAATGCCACAGCCCTGTGACGGCTGTGTGAGAGGT
GTGCATTATGCAAATTTAATGCATGCCGACCGAAATGGGTTCGCTGGGCGCGCTGCGCTACTGCTCCCGT
CTGGGTTGACCGAAATGTGCGAGCAAAGTTTTGCAACACTGTCGCGCGGCGGCGTGCGGTCAGATGCCGC
CAACGCAAATGCCCAACTGGAACTGCTGGAATTGTGGAAGTTTCCCTCGGGAGCCATTGCCGGAGCAGTT
TTTCTTTTCAGCCCCTCCTAATACACACGCGGAATAGAATCGATGATTGGCAACCGGCCACATTCGGTAT
CATTTGGCGTCACGTTGCTGCGCCGCGTCTCTACCCTGTTCGGCGGATGCAATTGGTAGCAATTTACGTT
TCTAGCCACGCTTTGCGAGTGCGAGTGTTGAAACATGCAAAGAATAAATTGATTCTACTTCGGCGTGGCC
ACCAGCATGCGCCCTTTCGAGGAAGCAGGTTCCACAAGCGATTCTTTCACACTTTTCCGAACTTCAGCAT
ACATTTTAATTCTGTGCATGGATAATACACTTGTTCCAGCGGGAACATCTCTCCACGGATCAATTTCCTT
TGCCTTTTTGCTACATTTTTCTTCCCAAAACGAATTCGGGACCTGCTTCCGTGGCCTG
>Merged.938.1 gene=Merged.938
GGATGGTGCAGTAGGCGCGTATCGGCGGAAATGGAAAACATTTTTACCGAACACCGCCTTCCCAAAAACC
GGATGGAGATAATTAAAATCCTGCCAGCCGGAAAATACGCAAGAGAACATTTTGGCACCGTTCTTGCCAT
CCGCTGGAAAAAAGGTGGACCGAAGAATGAGAGGGAGAGAGCTTAGGGCACGATAAAAAGGACAATGTGG
CGGGTGTTTGCGGGTTATTACGTTTCGTTCGAATGGATTTATGTGCGTTACGAGAGTTAAATCATTACGA
AGTTTGCAGCAGCGTCTTTTGGTTTACCTTTCTATTGGAGGGTTTGACTTTTTGAAGCACACTGGTTTTA
ATGGGTAAGCACTAGAGCGAGTGCACGTTCTTGAACGAGTGCTGGTGGAGCCGGGGACAGCCAACATAGA
GAAAGAGTATACATAATTAATGAAAAGCAATTTGAATTATTTGCGCAGTTACAAAGTTTGGAAGGGAAGT
GGCCAATTTGTCTAACGGTGGGCTGTGAGGCTTCAGCAGTGGCGAAATCGTGGCTTTAGCTACGGTTTGA
TTAATTACTGAGTGATTTCTCTTAACAAACATCAATTTAGGCAGGCACGGCAGTCGATGGAGACTCGTCT
GTTTTTTGATCCTGCAAATATTTCACAATAATGGTATCCTAAAAGATGTATGTCAGTTCAGACGTTTAAT
AGAGATTGTAAAATGGTTTTTACAGCCGTTTTAATGTACGCTCCTGGGGCTGTCGAGATGGCTAAGTTTA
CAGGCAGTCGGAATACGACAACGGTGTATGATAGTAAAATCCCAATTGGACAGCAATCTTGTTAGAATTG
TAGAATGGGTTAGTATAAGAAAGCATCGAGATATGCAAAATGCATTAAACGGTAGCAATGTTCCCAGGAG
TTTCAGATCAATAGAATTGAACATGTAAGAAAAATAAAGATTACATTAATATCCAATGACAATAAAATTA
TACTAATGTGGATATAAACCATTAAAATAGATTGTAGAAAGGAAAATGATTCACCAGAAGAGAAAGAACA
TTTCCCTTTTTCTATACTGTACGATTATGCTTCCGCCTCTCCGTAGATTAGCAAACGTACATTCTAACAC
GAAACATTCTAACACATTCCGCGTTCCATCGATG
>Merged.939.1 gene=Merged.939
GTTCAGCTCCCAGACCTACGACATCGCATCTAAGGCGAAGCAGGGCATGACTGCAGCTACTGTACCGAGG
GTGTGACCAACAGCCATACTGACGAAGTGAACCTTTGGTGAAATATATCTTTCGAAAGGAGCGTCTGCCT
TCCGGGACGATTTGGTCCAAAGTTTGCAGAGTCTGCACACAACTCGAGAATAGTTCTACAGTCAGAACTA
AAATGTAGGCTAACCTTAACAAGGCATCCATGGCACAATAAAACTGTCCTTGTCCGGGAAGAGTTTTGCA
ATCTGCTCTGCAACCAGCATCATCTACGCAATGCGCAATTTAGGTGTTCGCTGCATCAAGCATCATGTTG
TTTTCTCGTACCTGCCAGAAAGAATAGACCCGCGCTAAAGGCACAAAACAATACTCGACAATAGAAAACA
ACTCTTGAAGCGCACATGTGTGTCCTTAATGAAAAATGGCTGCTCAGGTACGCCATTGTCCGCTCTATGA
CTTCTTCCATTACTGTCAACGGAGCAACCGGGGTCTGTGTATCTTTATTTTCTTCCCGCTTAACCTACCA
ACAAATACACCTGGAAGGTGGTAGGCCACAGCACACGGCGACGGAGAAGTAAAAGTTATAACGAGGCTAG
AAAATCGGTCACCTGGTTGTCGCAATCTCGCAAACGATTGCGCGGTAAATAAACAAGCGAACCAAACTTC
TTGACCTGGGCAGACAATGGCGCAGAGATAGCCGAACGGCTGCTCTCATACAGAGCCAGCGCAGAGGAGA
GTTGGGCTTTGTTGTTCAAGTACACTTCAACCTTCTCCGGTGTCGACTCGGGAGGTGGTTGTGGTGCTGC
TGTTTTTGTTTTATCTTTCCTTTCGCGCCCTGTCCAAGTTCTTCACCAAAGGGTCGTTGAATTCTTGCTG
CTGCTCGCGGTGGAAAGTGAAAGTTTTCCAACCGTTCTGTGTCCCGTCCCTTCCACAACGGAACCTTGCC
ACAAGCGTGCTAGTAGGCGCAATTGGGACCGAGGCCACGGATGTGCTGTCGTTTACAACCCGTTAATGTA
CACCATCAGCAGCAGAACTTTTACAAATAACACTCCCCC
>Merged.940.1 gene=Merged.940
GTCACCGACAACACCGAAACCGGCTAACTACTTGTTGATACAGATAGCTGACTGAGTTCTGAGGTGAGTG
TGTGTGTAGTGGTACCCAATATCCCGACGCAGTGTTTTGTCAGTACGTGGGCAATCCTCGCGGAACTTCG
CGTCAAAATTGCCAATTAGCGTTGGAAGCAAAATTGCCGTAACGTAACTCTCCCTCGGGGCGAATGCCGT
TCAGATTCTGAATCGAAGAAGAAGTCGTTGGATGGGAAAGGAGGGAAAGCTGGACCAACTCTTCAACGCC
GGAGGTCGATCGGTTGTCAATAAACGCCGAGCAGCAAAACCGGGACAGGAAATTGGAGAACTTGTGTAGA
CTCGTCCGACAATTCATATAAATCGCGTCAACAACATAATCTCTCCATTGCTATCACACAAACACTTGCC
CCTACCACTTGTGACCAATCGAACTGGGTACGGTGCTATCCAATGACTCAAGTGGATGCGATCAATCGAT
CAGAGAGCACTCCACACTGCGGGTGGGTTGTTGGGTGGATCATTCCTCGCCCGGCCGTAGCGATTGGTGT
CGAAGTGGTTTAAATTGCAATGAATATACACATACGAGCAGTACTATCATCGAGAGTGGCTTGGAATTGG
TTGCTTTGTTGCACGAATGGTCGTCTCTTGTTGTGAGCATTGCTGGTAGACGGGCCAAGCCTGCAGCCAT
TGAGACTTTGGTTTATCGCTATTGCTTTATACAGTTGTTGAGTAATACAGATTGATTGAAATGAGCTTTC
AATAGGCCAGTGAGAGAGAAGATTTACTGAATGCGTAAAATCTTCGAGGTTTTCTTTTTACATTCCCACG
ACGAGCACTGTAAAGACCTCGTCCCTCCAAGTACTTAACACCTCAACAATTTACATATCGTTAATAGTAG
CAAGTCTTATAAATTACATGTCACACTCGTCTAATGTCGACGTGTTCTTACCATAGCGCTGGCTTCTGCG
GCAGCATCTACAAAACCCCATTTCAAACGGACCGAGAGTGCGACACCATGGCAACATATGCTTGTAAATG
TCACTTGCGCTGTCATATTAATGTCCAAAATCCTGTTCCACACAAAGAGCTCGCACACAAATCGCTAAAC
AACTCGTTAAGTCATGCTGCAAAATGGTTGCTTTTGCTGACAGTGCTGAAAGCGGAGGGGTGGCCTTTTG
GTCGTTGGCAGCAAAAAGGAATTATTGTGATGGAATGCAGGAAGAAATCAATGCCTGTTCGAGAACCTGA
TCTGATACGTAGCAGACCATACCAAAAAAATCCAGAAGTTTCTTCTGACATCGAAGAAAGATGTCTGCTG
TGACATGCGAATGGATTGAATGATATGGATGTTTGAATAAAGGGGATCGTGTATTATTGTTGAGGGAAGA
GTATTTTGATTGAACATTGCTTTTCTTGGGCGCCTCCAGGTCAGGGCCTTTGCTTTCCAAAATTGTAGGC
ACTTGTCAATTGTCACTTTTATAAGGATGTCAATCCTGTTCCTGACACCCGTATAACAAAGTCGTATTCG
TTACACCATGGGGGCTGCTAACCTCATTCCCGAAACGATGGCAGATTCCTCTCCAG
>Merged.941.1 gene=Merged.941
TGCTTTTAAGGTTTCTTTCTGAAGCTTTTCCCAGGACATCTAGCTAGCTCCAACCAGCCGCAGGGCGGGA
GGGAAGGAAAACCCGTTCGTACGATCACCACAACGGACCCAGACGCCAGACAGGCCATTTAGACTTGATT
GGATTCGTTTTACACTTTCACACTTTCACGCTGTCAGTTTTTGAGACGCGTCTGTGACCGCAGGACAGGC
ATTAAGCAAAGCAAAGGTGCAGGGATGGAAAGAATTCCTGCTGGAGTAATGCCAGATACCAGAGGTTTTG
GGAACACATACTGTTTTCTGGGGAAGAACAGAGAGTGGAAAAAATGGCTACAGTTTCCACTGCAGCATAA
CACACAGCATCCTGCTGAGCAACCCAGAGAGCTTACTCCAGGACAGGAATTTTTAAGAACCTTTTACGGC
ATCGTGGTACATCTCTTACGTCAGCCACACTAACAGGAACCGAAGATAATTAATGGAAACGGCGTCAAGC
GGATTTAGAGCAGCGAAACCTTCCAGCGAATATTTTCCAACATTAGCAAAAGGGAATACACACTCATTCC
AGCTTAAAGAAGTAACCACAACCACGTATTATGAATATTGCGATGTAATCGTATACGGCATTTACGAGCG
CCTAAAATGCTACCCGTCGTTAGGGACACAGTTCTAACCATCATCGTATCCAGTTTCTACGCAGCTCAAA
ACAACCTTCAAAGAAGTTTCACAACACTTCTTAGCTAAAGGTGCGTGCGTGGTACGCCTCATCGTGCAAG
ATATTTAACGGCGGGTGGTTATGTTTATTGCCGTCAGTTATTTGCCCAAGTGCTGTTGACGTTAATTTCA
CAACCTAAAATCTACCGCAAAGAGCCTACCTGCCACATCGAAGATTAGGTTACCGTCACTCAGATAGGTC
TTTCCAGTAGTATAAACTTTTCGCAGATTAAAGACGACACACCTCCATGTTCT
>Merged.942.1 gene=Merged.942
TCCGTGTTGTGTGTATGCGCCGTCGAAAGAGAGAACGCAAGAGGAGATTTCATCGCACGAGAACAGTCAG
CTGCCAGCATGCTGCGTTTGTTCATCTGCACTGGCTTGGAGAGGAGGTTGCAGTGGTACGGTTGGACAGA
TTCAACGAGATGGACTAGGTTGATGCTGCTGACTTTACGGCCACCCGTCGGTATCGCCATTGCCTGGTTG
GTGACGGTTGGTTATGCGAGATTGATCTTGCACAGAAGACGTTCGCTGttttctttttttttCTATATCT
CTCTGCCGGGATCTGCTGTATCGGATGTCGTCGACAGGATGTCCGAAACGCTATCGCTACCAGACGCCGG
AACGAGGTGCAGATAAAGAAAGGAAAGCTTTCAGTGTGTCTCCTATTGCTTTCAAACACGATTTATGCAA
AACGTATACTTTGCTGCTCGGACAGCAGGGTGGGTAGGTAGCAGTAGAGTGGAAAAGTAAATGGAATGTT
ACACAACGAAACGGTTCAATCGCGAAGCAATCGAAGGGAAGTTCAAGTTTTCAACATGTACCAACAGGCC
GCCCAACATCCACAAACAAACTGGTTGCCGCGCGTAACGCATGACCTGAGGTAATGAAAATGTTTTCTAT
TAAAATCAACCGCTAATGATAGTAATAACGATTTAAAGGCGAGACACGGAGAGATTAAGAGGAAGTCTGG
CAGCTTAACCCAAGCAAGACGTTGGCTTGGAAGGTGGCAGTAATAACTGTACGACGTTCAACCATAGACC
AAAGGGGGCGTGTGTTACTCGAGCAGAGAAACTCGGTGCAATGCGATCTACGCTGCACTTCTGTCTGGTC
ATCCGCTCACTTCAACTAACTCCTTGTTGTCTGCCCTCTCTACGTGCTGTGCTATTTTACACCTTATCTA
GCCTTTCTAGCCTGGATCTGCTACCGGAAGCTGCGAAGCAGAAAAGAAAATCTTATGTGCTTTCCTTTCG
CAATGCCTTTCAGACAAAGCAAAGCTGCTCTCTTTTTCATCAGCGGTCTGTGTGTAACGAGAATTCGCTA
GAGATGCTAGGTGATACTGATGTAATGTAGCCTTAGGAAGTACCTTGACGCACAGGTTAGCGCACGTTTC
TCGATTCCTTGCTGTCATGGCACTAATCCCTCCGTCGTTCGTGCGTTACGAATCGTGCAGAAACATTTCA
ATTACCAGTG
>Merged.861.1 gene=Merged.861
CCGAAAACCGCGTGGAAGGCCGTTTTAAAGTAGAACACACGCTTCGTCTCTCTGATGCACAGTTACGCGT
AAAAGAACATACATGTTCTCTTTAAAGACATATTTTCCTTTTTTAAAGACATATCTTGAGAAACATACAT
ATATCTTGAGAGACATATCTTCGTCTTGAGATGAAATTGAGGATGAAAAGATGAAAGTGACGAAATTTTT
TGAGCCTTTTCATAAAATTCTCAACCTACTATCTTCACTGTACACTATCTTGCGTTACTTACTGTTCTAC
GATGTGTTAGGGTTGATCTGTTGCCATGACACTACCGGTGACTAGATTGGACGGTAACACAATTATCTCA
CGCGAAGAGAATGGAAGGTTGTCGCCGTGACAGTGTGGATGGAATATTTAATTTAGTAATTTTCACCTAT
TCCCTGTAATAAACGTGttttaaatcctgtctctaatgcacggtatcaagctggtgtcgtggtatagtcg
tcaactcgtacaacttataacaacatgcccttcatgggttcaagccccaaatggaccgtgccgccata
>Merged.862.1 gene=Merged.862
CCCCTTCATATCGTACCTTTCGTTTATTACCGCTTCAAAATCTAGCCACGAATTCACCCACTTTTCAGCT
ATATTACAACCTCTTCCGTACATCGCTAACAAGACGATACCTTTGAAATCATCCCACCCGGAGTGTCTAT
TTTTCTGTCGAAGAACGTCCCATCGTTTCGTACACGCCTCCGTGGGCCGATATCAATCCATCCAGCAGCT
TCCGACTAAGGTTCCGATCTAAATTACTAATTTCCAAACAAACAAAAACATGTTGATCGGGTAAATGTTT
ACCAAACCGGTCTGTAAATACGTAGTCCGAGCAATGGAATGGAATAAGCAAGCAATCCAAAGGGCAAAAC
GGACTGCAACGAACTACTCCGATGGACTGATTTATATTTTGTGATTTTGTGTAAATAACATCCTGATTGT
GTTTCCTTGGTGATCTGATCCCACTATAATGACTTCAAAAGGAGCATCATCTTCAAGGATTTGGTTCAAT
CGTAAGGAGTGGTGAAGTTGGTGGAGTTAAATCACGAGATTCGAAATGATGAGGAACTTCAATAAATTAT
GTTCCCTAAAATACCGAGTCTTCTAAAGTTCAAAGATATATTGTTGCAAACCTTCCCCATTT
>Merged.863.1 gene=Merged.863
ACTTCTTCCTATCGGTCGTGCTTTTCCATCCGTTTTGGGTGACATTTGCAGGTAAGCATTCCTTCTCTCA
TAAAAGCACTTCGCGAACATCGCGTGGGCCGAGGCCAAGTAAGCTCAGTTGAAAAGTTTTCAACAGTTTT
GCCAGCGCACCCAAGATACATCCTCGCAGTGTCCTTCCCGCGATGTTCACAGCTTCCCTGGCCAACATTG
CTGTAAACTTCATCCCAGCGAGAACCACCGTTCCGCCATCCAGTCAATGTGACGGAATTTCACGGTGAGT
GAGGCAACACCGTTACAAACTTTCAGCCTCGGCACCGGCGTTTGTTGGCTGGTATTTTGAACCCGAACCC
CCGCATAAATTTGAGCATGAAACTGATGAAACTCAAACCTGGACTGTTGTTGAAAAGTTTCCACGTGCTT
TTTCTAGCCCGTATCTTCTTTTCGCGGGGTCCGCATGATCCTCAACTTCTCACAATGCTTTCCTTTCTTT
GCTCCTCCTTACTGCCGACCGGCCGAGGTACTGGGGATATCTGTCGAAGGGTATTTGAAAAGTTAATCAC
TTCCCACTGGTACATGGGTACGGTGATGCTCTGGTGTAATCCGTGTGCTTGATATGTTGCGCCTCGAAAG
CGAGAGGAGGAGGAGCAAACCTTATAACATGTTTGCAGCAGTAGCTCTCAGCTCCCTTTGGTATGTGTGT
GTGTGCGTGCACTGTATGGCTAAGGCACACACATTCGCCCTGGGAAGATTTGCACAAACCTTTGCCTTCA
TTCTGGAGATTCCTGCTACTGGTGGAATGGTAAAATACACATACCATATCTACCTACACATTCGCAAACA
GGAATGGGGATAGATATTGCACGATCTTTAGTGCGCGCTGGAAGGAAAACACGATAGAGCATGTAGAAAT
GCTTGCCAAGGGTAACATCGTAAAGGGCTTATCTTACAAGGAAGTATAATAAGCGAAGCATATTTTCGAT
AACAAGCACTTTTCCAAAAATTGTACCGAAGAAAAGGGAGTTTTTTCGAATTAAGGAACAATTTAAAAGC
TCGTTATCGCATCCTTTTTCTTTTCTTCCTAGAGTTTTATCTTTTTTCGGTTGATCCCATTCACATTCAT
CCTGCCAATGTTCATGTTCTTGGAAATATTTTGGAAAATTTGGATATTTAGAGGATTCATTCTCAACCAC
CAGTTCCCGGACACTGATATGATGAGATAATATGTTT
>Merged.865.1 gene=Merged.865
CAACAGTCTCGGAAAGCGTCGGAAGGTTGTGTCGTGCTACAAGCTAAAGTAGAACCATCTCGAGAACCAG
TTTAGTGATTTGCAGCAACTTCTTTTACTGTACAATTAGCGTAAAATTAAACGTGATCGTTCGCCATGTC
TCAGAAAATTATTATCAGCCTCTTGGTGTGTGCTGTCGCCATACCCGTTGTAGTTCACAGTGCGCCCAAC
CGAAACACAGCGGAAGTTGCACCACATCGGACTGAAGAAGATGTTTTGGCGGTTACGAATCTACCCTCTT
CCACTGTG
>Merged.903.1 gene=Merged.903
aaattatatgaacaaatttaattaatgtaaacaaagtttgaatcctggggaccttacgtcaagtgacgaa
ttgtcaaaatgcactagagtccaccacctgatatttttaaatccaccttgggACCGGACGATCCGATCTG
TGCTGTTACCTGGGCCCGTTGCAGTTGACAGTTTATTTTTGGTACAGCATTGACGCAGTGGCTTTTAGCA
CACAACAGCAGAAACGAATAGAACGCCAGCACTACACGAAGCTATACAATCGTTCAAATTGCGAGAAAAA
TGTTCCGTTCACTGTTGGCACCTTTTAACAAATGCTGCTCCGGAAGCCCGGAAGATGCCGCCGAGGATGA
GCCACAGGCGCATGATGATTTGATTCAAGCGGTACCAGCAAACATTCAAGTCGATGAAATCACACCTTCC
AGAGCGAAACGCATGCGGGAAGATGAAGGAGACAATTTGAGCGTAGCTGGTTGCGTCGAAATGCGCAATT
GGCACAAAGATCAAAAGCAGGAATCTCCCATTGTGCAAGATGCTGCCGTTCCGGAAGGCCAATCTATTCA
CAAGAAACTCAAACCTTCGGAAGAATTCGAAATGATGGAAATGCAGTCTGGCAAAGTAGCGACGTTGGCG
ACCGAGAACATCCCGACGTTGGTGACGGTTGCGCTGGATGCCAATGCGGAAGGGTAAAGGCGTTTCGGCT
TCAATCAACACAAGAAAACATTCCAGAATTTTGGGAAATGGTTACACCATTTATTAACATTTTAGAACTG
CATTCATCTGCGATGATAAATTCGTTGTCATTCCTCAAAGGAAACATACTATGAAATAAACTATGACCTT
GCACTAAAACCGCTATACAGCCGTCTCGATGGTGGATGGAGTGTCGCTGGATGCTGAATTTTTCCATGAA
ATAGTCTTCAGGCATTTGGACTTATCTCGTTCCTGCGCTTCCCGTGCGATGGTTGGATGTGAAGCGTTGA
CAGGATTTTCCGTCCGAGGATTGCTATCGTTCGTTGACGCGAGTGACGGTAAGGAAGCAACTCGGCGGAC
CTTTTTCGGTGAACTGGCAGTTGAGGTGGCACAGCACTTCGCAGCACCTGTTGCCGGTCGGGGACAATGG
AATGGCATCGAATGAACTTCAATCGGGCAGGTCCGGTTATTGTTGGCAGAGACTTTTAGGCAGCGGGACA
TGATCGCAGTATCGTCGTGAGGTGATAGTGTACGCTGTTCCAGCTCCAGCAGATATTTCAATCGACGACG
CTGATGAATTGTCTGGTGTTTGTTGTACAAGCCATGTTCTGGAAGGGAAAAGAGATTCACTATTGTCGTT
ATCCCTGAACACCACGCTAGCGCACTTTCATTACCTTTAAGCAGTAATTTCAACATTGTTTGTTCCTCTC
CATCGCCTATATTTCGTTCCGAAAAGAAAATTGTAAATTGGCGCCTGGGTAAGCTGCAAAAACGAAACAA
ACATTCTTAATCTTTGCCTTTTCCAGTTGGATTTTAGCGTAGAACGGCGTGGCGAACTTACCTGTTGTGA
CGTGCTTCGGGTGTCCAATTGCGGTATCCGGTAAACGAAAACTCAGCTGACGCTGCCCTGTCCGGCCGGC
TGGCACAATGGCTCCACGGGAAGCTGTTGCACTTTGCCCGCTGCTTAGCTAGCCAGCTCTCGAATCGGGA
GAACATTTCTTCTATCGTCCTTGCCACTGTCGGTGTTGCTTGTTGAAGGGAAATCGATCGAATGAGCTCG
TTGCGATCGAACGAGCACCTGCACGACACCGGTTTTAGCGAGCGATAGACATTCCTGTACATTCCTGTTT
GCCGCTTCAAAACAATGCCTGCATGAGCGGCGAACAAATTGCCTACATTGAGGCGCCGGCAACATTTCTG
>Merged.965.1 gene=Merged.965
CACAGCAACTCTCGTCGTCAACGACAAATCGAGTTCAAACGCTGCGTGGTTTCGTTGTGCCTTCTACCGA
CAAAATGCCGGTAGCGGTCCGTTTGGTGGAATTTTCGGCCGCCCTTACCCTGTTTCTGCTAGTGTCCAGT
GCGGGCTTTTTGCTGTACTGTGCGGAAAAAATCATCGTCTGCACTTTGCTGCTTTCGGAGCCCCTGATCG
AACTGTTGCTGCTAATTATGGCCGGCTTTCAGTATGCGTTTCTGTGGTGTGCCGCCCAAATGTACGTCAT
AGTGAACTACCTTGCCGG
>Merged.972.1 gene=Merged.972
AAACACCGTTCGTCAGCTTCATGTGCTTGCATTATCAATGCAGCAGAAATCGGCATATCTCCACCGACCA
GCTAAGCAGCACCACCACACCGAAGACGAACAGGTAGATCACAACCATACACACGTTCACCACACCGTGC
ACGAAATCACACACACTTCGAACAATTTGGATCACAACTGCTTCCGCCACATTGCAGATCACGAGAAAGC
AGATTAACTGAGAAAAGGGGTTTCACGTAAATTTAAAACCATCGCTGTTGACGGGAGCGACAAAATGCCC
CATTGCTGTGATGTGTCAAATCGAGCTTCAAGGTAAACTTGATCGCTAACTGTGATGAGCTGTTGCATGG
AGAAGCAGCAGCACTTTCTTTCTATTCAAAATGGCAGGTGGTGGTTGGTATAACAGCAAAACAACACTCT
CCAATTTCACGTTTGCAACCTTGGTTTTTCTTTATTGTTCAATTAAACGCTAGTACAATACACTACGAAT
GGCAGCGCGGTATCAGACAGGGGTGATCGCCTGGGCATCACGACGAACACGGTTACACGATAGAGGGATA
GGGGTGTCGAGTGTTTTGTGTGCGATTTTACATTTCTTTGTAATCTTATGAAGCAATACAGCACAATTCT
TGCACTTATTTCGAGCCATCACTTGATTCTTTACGTGTGTGAAGGAATTCGAGAGTAAGTTCCAGCTGTC
GACTGGGTTTTATGGCTTGCGCTCGCGTTTAATAAATATTAAGTGAGAAATATCCTAAACATTCTAACAG
AAAGGGCCACCCTAAGGTTCCAGTTCAATGTTGTGATGAGGGAAACATGATTTGAGGACAATTATTACGA
ATATAAACGTAATGTATGATCATCACTAACTATCATTCCTAGAAGCAGTAACTAATCGTTGCCTAAAAGT
GTCATAAATTAATCTTTCTAAAAGCTACATCGACCTGTCGATGTGTGAAAGAAGCGTGTAGAACAGTTTG
CGCTCTCCGCAAATGAGGAAATGAGGAAGAACGCTTAGGTTCTTGTTTGGACAGCAGCAACTCAATTTCC
TCCTTAGTCCGGTGTGGGTCATACCGCAATCACGTGCCGACGGACGCTGGGCCGCCCAACAGACCGCAAG
TGACGCAACGGTTGATGACGTTTAGCGGCGGTTCTAGCTAGCTAAGTGCAGTGTAATTGTTTGCTTGTTT
AGTGACACGCGTCGGAACGTACGCTGGCGGAACAAAACAAAACAAATGCCCAGTGTAATCTGAACTTAGG
TTTGGGGCAGATGAGCTTTTCCGTTACCACGTACGATTCCGCTTGAAGGTAGCCGCTACACACATACAGA
CACTAACTGTTAGGACTAACAGATAGATTTAACGGTAGGACAATTTCACAGGTAAGTATAACGTTCGTAT
AACACTTTCGAATATAATATACTTTCTTTGCTCTGTCTTCTTTTTGTTTTGATTTTCTAGTTGCTGCTGC
TACTGCTGCTGCAACGGTTTGCCATCGAAAGCATGAAGATCGTTTCGCTAGTTGCTATACTAAAGCTAGT
TAGTTTAGTGCTCTTTGGTACGATTCGGAAAGGCGTCTACGCCCATCCTACGGTTAGTGTAAGTAGTGTA
GTACAGTTATACATAGTACAGCCCGAGACGAGTGACTACAGTTCTACCGGTCACAGCTGTCACGGATTGC
TACGATTTCGATTCAAACACCTGCGGCACACGTCTCTAGCCACATTGCTTTCGCTTCCAGCCTTGAGAAA
GACAGTGTGAGACACCTGCCGGTGTGCCAGAGACGGCGAACCGCACTCTAAGTGCGCTAAGTAGAGAGAG
AG
>Merged.988.1 gene=Merged.988
GCGCGATTTAAATTAGTAAATGGTTCCGGTGGGGGGATAGAGAGACAGCTGCAGCGATATCAGAAGGAGG
TGTGCGTGCGTGCGTTCATTGAATTTTGTGTGCTGTGGAttttttttGCTGGTATTTTGCTGCCTCTGTT
CACGGTGTACAAAATGGATGCAGAAGAATGTTGTGCACCACACCACTTGCGCCTATTCCGTCTAATTGTG
TGCTGATTCGGTCTATGGCCGCTTATTCCTAGAAAATttctcctttctctctctcgctctcgctctcGCT
GGGTGCTTCTGGTGTGTTTTTCATTGCTCGATAATCGCACACCATTTTCCTCGTTCTTTTGGGCTGCTGC
TGGTAGGGCTGCTTGGTGGTGGGGGAGATTTTCAGCTACAATTTATCCATTTTCTACCCAGCACGAAGAG
CACACGCACGCACGCACTTGCACATGCCATGAGTGATTATCGTGAGTGAttttctc
>Merged.995.1 gene=Merged.995
GAAACTCTTCGAATACAGTCTGATAGTCTTGGTGTTTTGGTTATCTTTTGAACCCCGGGTACCCGCTCTG
TACATTGTAGATGCGGATTGTTTAGTTGCCACAAAAAAGAACCATCGCGATATGGTACAGAGCAGAGTGC
GTTTAAATATTGTGGCACGAGATTATAACGCAAAACATCGTAAATGAATGCAACTAGACCGGCAAGAAAT
AAATAAACTGTAACGTAAATAGAGCCAGGAGCTTCAGAGTTGATGCTATACGGTACGGTTACGATAAAAA
ACGATGCTACTTTATCTTGTTGATGTTGATAAGACAGTTGCTGGAGATGCTCTAAGTATATAAACGAAAC
AAACAACAACAACTGGTTGAAAAGGATGGGCTACGCCCCAACAATATTTAATCGGTGAATTTCGAACGAA
ATTACTATTGTAAAATAGAATACCAAGAAATATCTATTTTGCACTACTAAGAAATCTAGTATTGTAATAA
TTCCGATTATCGTTCATTGTACTCTCCAAAACCCCCATCTATCATCCTCGTAACATGCACGACAACCCAT
TTCCGGACCGGCAACAGTCGCCGCACGAAACAGGAAAGATAAGTGCGATCAAAGGAAATGAATAATCTCT
CAGTGATAGCAAATTGCAATCTCCTATCTCTATACGGCGCAACCTGTTGACCGGATGACTTGAGTCTATA
GATAGCAAAGATAGGTAGATACAATATTAGACGAATTGTAGAAAAGTATTCTTTTGTTGGGGATTTAAAT
AAGATTGTATAATTTAATATGATGAAAAATGTTGTTTAATTTCATTTAATTCATTTAAGTGGTTTATTTT
AACAGACAATAATAGAACAATAACAACATATCACAATAAAATGAAAAAAGTGTAAATCAAGAATAGAATA
AAACGGA
>Merged.1001.1 gene=Merged.1001
GCAGAATCGGTACCGTACTGGGTGTGTGTGGagcaacagccaccaaaacagtgtcagtagagcgtcgaag
ccagcagcagcagcaacagcagcaaacgacagcGCTTCCTCCTACGTAGAGAGTTGTAGCATTTGGCGAG
GGACTGGAAACATCCTCCGCATCGTAGTAGGCGACACGTTCTCATGTTCTTTGTGGTGAGTGCAGTGAAG
TAGCAGCAAAGTGATGTGGTGTGCAGTAGTCCTTTAAGTGGTCGTCCCTGTGACTGCGTGCATTACGGCA
AGGAAACAGTCGCCATTAGCGCCGATGCGCCCTGTTCCTTTTTGCATTTTCTTTCCTCCCCCGAGGGTGC
TCGTTATCCTAAGCGCGCGCGATACAAATTGTTGTTATCTGTTGGCTTCCGGTTCACGCTACCCGGGGTT
GGTGAAGAAAGCAAAGTGAAGGTTGCGATAGGTAGCGATATCGTGTGTATCACTCACATCTCTACCCGTA
CAATATAGCCAGCCAGCTCTCGAGTGTGTGTGGGCTGTGTTTTATAGTGGTTTTTGTTGTTATTGCAGCG
CAGTGCAAGGCGCATACCGATGCAAGTACCGAATTTTCCGACCGCATACAAGGCCACGTGAGAAAGGAAG
GATTCGGGTTTATTTCGTTTTTTCCCCCCTACACTTTAGAATTCCATCAGTGAACCAGTGAACAGGGTAA
GTGTGGTGTGAATCCTTTTACAATTGGTGCAATAAAAAGCAGAAAGAAAGTGTACTGCAGCCAGACGGAA
TGCAAATGAAAGTGCCCGTTTTAAATAGTCGATCGTTTTGCGGAATTGCGAAAAAAGTGTGCCAGAAAAA
TAGAAAGGTCGTGATTGTGTGAATGCAAGTTGTGGGTGTGAAATAAATAAAGGTCGATTTTCTTGCTTTG
TGCTTCATCGCGTCCGTATTTCATTGCGGTACAAAAGAGTGTTTTTAAAATCCATAAACAGAAAAGCGGC
AATAACGCCAAATCCATACTCTCCATACACACAAACACATCAAGTGAGCGTTGCTTTTTACCGCCTGCGC
CAGCCGTCGTGCGTGATTCCGCGTTTGGGTTGCCAAGaaaaaaaaaTATTGAAATATATAACACGCATAC
CCATAATAATATATAGGCCAACGGAAATCGTGTGTCGTAG
>Merged.4185.1 gene=Merged.4185
GAAGGATTTTTTACCAATCACAAAATTGTAGTAAAATAGCATTATAATTGAATGGCATACCTTCAGGCGT
TGAGAGTTTGGCAAAGCGGCAATGTCTCGTGCAGCCATAAAACAGCTGAATAAACTCGTATTCGGTAAAT
TTTTTATAAATTATGCACATAATTTTGCACATTGATAGCACACAGATCGTTTCAACATGTTTTCCCATAT
CGTCCAGACTCAGTAATGAATTAAAACACAAATGAATCTCGCATTGCTCGCGTGTTGTCCTGGGCGCTCC
AAAACGTGTTGCTTCTACCGGCCCTGCTCACCGGCTAGTACCGTCTCGGTATATGAGTAGGGCAAAATGG
GTACGCGTTAACCTTCAATCGCCCTCCTACCGAATGTCTCGAGCCGGCAGATGAGAGCGAACGTCCTTTT
acacacacacactcacacCTACACGGCCAACCGCCAGCGAGGGTGCGTTCGAGTGTGAAAGCTTTCCGGA
AACGGTCTCCTTGCACGGTTGCCACTGGGCTCGAGATTGAGCCAGACCTCGAGCCAAGAGTTCTCACGCA
TCCGGCTGACTGTGGGTGTGTTTTGCGTGCGTATGTGTGTG
>Merged.4187.1 gene=Merged.4187
CCAGTCAAACACACGCGCAAGTGTGAAAGAGATGGACGAAAAAGTTGTGATAGTGAGTGATAGGAGTGAA
TTGGAAACAACATGTGTGTGTCTGTATTCCGTCTTCAGTGAGGGACGGTAATCTAGTTAGCAGGGTGATG
GTTTGCCACTGGAGAAGAAAGGGACGGCGGAGTGTCTTCAGGGGTGGAACAAGGGTGAGCGTGAACACGC
ACGTTTGGGAGCGTACGAAACGGTAGAGAAAGAGAGAACGAAAGAAAGTGCGAGTGAGCATTACGGTGGG
TGAGATGATTGTGTGAGCGAAATCGGAGCGAAAATGAGCTTTTGCCTGTGTGTGAAATGAGCGTTTGCTG
TTTTTCACCATCGCAGAGCAGAGTGCATTTTCCCCGGACTGATAGCTATTTATGTGCAAGTTGGTGTGCT
AAtgtgtgtgtgtgtgtTTATTCTGGGGACCAGAAAGCAC
>Merged.4188.1 gene=Merged.4188
ACGATGGTGTATGTATTATTTTGCACTTACACTTTAAAGTTTAAAGTTAACATGGGCACGATTAAATCCC
GACCCTTTGTGAAGCTCCTTTTTGTTCCTTCACACGTGTGCTGACGCCACAAAGAGTCCCTTGCAAATAA
AGGGGGGATGAGGGATGTAAGTTTTCCCTCTCAAGTAGCAGAAGCACAATTTCCCAATGTGTGATTTATC
CTTTTCCCTCGCGACCGATGTAACGTCGCTTGAAGGGCACAACCTTGACTGGGAAGGGAGATGGTAAGCC
GTAAAGGAAATAGGAGGCATATACACGCAGCCACTCATACACACATACACAACCAACAACACAAAAAGGG
TTTTGTGCAGGGAAAATACGGCAAATGTTGCTCGGAAACGGTTGAGGATGAATCAGTTAGACAAATGCTT
AACGTCGTTCCCTACCAACCGGCTCAACCCATCCTTCCCCCCAAACGGTTCGATTTCATTCGTCGGAAGT
CGGGCTGACCTTTAACCGTTTACCCAGCAGCGCTGCATCGCCAGCGCGTCCTCTCCCTTCTCCAGTGGGT
CGAACAAATAGGGAACGATGTTGGGGTTAATTAAAGAAAATTAAATTCGTATGTGCGCGCGTCCGCGCCC
TTGAAGCGCGTTTGGCCGTACTGTACTGCGAGGCGCCTCATAAATGGGCGGTTTGGAGCTTTGGGGATAG
AGAAGGAAAATCGCGTTTTCTCTTCGGTCCGCGTACCCCCTGTATGTGTCGACGCAAACTGATGACGCAC
GATCAAAGCA
>Merged.4189.1 gene=Merged.4189
caccttttacaaaacttttctcgaccgaattaaatacaaaacatggaaaaataacatattttctgaagcg
gctccaaattgtttagcaaaatgctgcagtcagccgccgcctgatgcgctagtgacaatcaaaattaaac
tagcgagtacggacagtgtcttccagcctttacacATAACGTATACTACAACATGAAATCACACAGCCCA
CGAAATCTTCTGTTTCATGAAAATCAAACCTATTACCCTGTCAGGATATGATATCTTTGAAGTTTCTTGC
TAAAAAATAGCCGCTAGATGTACGCAAGAGCAACGTAAACGGCTACAGATTTAGTTACAGGTGTGATAAA
AGCGCGATAAGGAAAAAAGGTGAAGAAATCGTTTGGGTGTGATTTGAGACTAGCAAAGCTCGTATCCAAA
ACACGCTCGGTGTGTGCCATACACAACAGTGCGTTATTTTCGCGTCATATAATAACGTCCCGTGCGTGTG
ATGTAGCGTGGGAAGAGCATATTGAATGTCTTTCCAATGCGTCCCACACACCGCTAGCGTGTATCTATCG
TTGAGGGGGAGGTGCAGAAGAGCGTACGTTGAAGGATTTATGAACAATTTCATGCTAATCCAGTTTCAAC
TCTTTTGTCACGTGATATAATAACCCGTCCGGCAGGTGGAGGTAAAAGTTTTAGTCGAGTTATTTCCACT
GCCGAAGACGTTGTCATGCTTTGTGGTGGCTATAGTGCTGGATAAGAGTGCAACTATTTGCAGTGAACCG
AACGTGGGTGTTAATTTATGGGAATGGTGAAGCCTGTTTCTGGTTCGG
>Merged.4201.1 gene=Merged.4201
CTAGTATCATGACTTCATGATGCTACCGTTACACGAGATTTTGATGTTGCATCTTAGTAGACTGTTTTCG
CTATGGTAGACGTCGGCCGTATGACCTTGGCGATTTAAACATGTTTTAATATGTTAGTAGAGCCTAATTT
GAAATAAATTCCTGAATTATTTAATGCACCTTAACAGATTTGGTCCCTTTTTGTGTATGGTATTATTCAA
ACAAAACATGATTGTAACAACTCACTCATTCAAGCTATTACATGACCAGCTACGATGAAATGCAGCATGA
CCCATCAACTAAATGTGACCGATCTCTTTTCCTGATCTTATTGGCCATCACAAAATGCACTTATTCCTGG
GTAAAGTTTGATTTTTTGGACATTAAACCGCTTCTATCGTTAGATTAACCGCCAAATATGGCTGCTTACA
TGGCAGTTTGTCACACAATTAGTATCAGAAAAATGGCCAAACTCTGATCAAATGAAGGAACGAGGCCTAC
CACATATTTTGTAACCTTCAAAAATGGGTAGGATAGGTTATGCATAAGTTAAAGATACGATTTTCGTCAT
CAAGCTTCAATCATTTAACTCCCCCGCCTTTAGTGCCTCTCTGACCGCTTGAAGTGCAATTGAAACAACA
GAAATGCATTAGTTTAGAAGGAAGTCACCAGCAGATTGATAATAATAAGTTTAATTCACGTCTACGTAGT
GTTTGTCCAGTGTAGATAATTAAAAAGCTAGATGGACGAATACTTTTTGCGCGCCCATCAAACGACtttt
tttagttttttATGTACTTTGGTTGCTATTGCACTATTTAAATGCTTATTTTTTAGCAAAACGTGTGTAT
TGATGGTCCCTTTATCAAACCTCATCATTACTTTTATCGCCCCATACGTATTGCGGCCATAATTCGCCTT
TTTCTGTGAAATATT
>Merged.4216.1 gene=Merged.4216
GGATGCACGGAGCACCGAAAGCACCGATGGAGCAATTCTAGTTAGCGCTCCCGGTGGAGAAAATAACCAG
TTTCCCCAGCCTCCGCACGCTTGCAGTCATCACGATGCAGTGCACTGGCGTTGTTTGGTGGTGTTTATTT
CTTACAACTTCCATTCCATTCCTCCCAGTGCCTGTTAGCCACACTACCACCATCCATCGGGTTTTCCATC
CGTCGACCTGAATGTGGGAAGCTGGCGTATAGCAGCGTGCCAGATCGTTCTACGGATGTTTTGCCAAGCC
AGCCAGCCAAAGTCCCAGCTGACCAGCGAGCGAAAGTTGCATAACGAACGAGTTTTCGATAGTGTCTTTC
CCTACTACTCCCGCCGAGTTGTTTTTCATGTGCGATTGCGCCCACCATGATTTTTCCCGGCCATGCGATG
CAGATGTTCTACACTGCACTACGGCGTGGCTGTACAACGCGCCATGGGATTTGTGATTGGAAAACGAAAC
GGAATATATTTCGTGTTTGCTGACGCGTTTATGCGGTTGCTCAACATTGCTTAAGGAACTGCACTCCCCC
CTTTCGGTGGTGGGTCGACGGCTGTACACTAGTGATTTGAGTGGGTAAATTAAGCCAAATTGCGTTGCCT
TAAGAAAGGAACCATGGTTTGCGttttttttagattttttGTTGTATGCGTTGAACGCAAGTTGGGCGCG
CTTAACGCTTTCTCTATGCGCCACAAACGTTGCG
>Merged.1006.1 gene=Merged.1006
ATAGAGACCATCGGGATGATCGTGCGCGGGCAGTAGCGCATCTACTGCCACACGCACCCATCGCAGAGTC
GTAAAATGAACGAAACGGTCCCCGCCATCATTGCGCGCCAAAGGGAGGGAGGGATAAGAAGAAGAAGAAG
AATCTTCCATCTTCCCTCTTGCCCGTGCCGTTGACTCTGTGCCGCAGAGAGTAAATGGAGTTAAATTGCA
AATTACAGCATAAAATATGGGATTGCCCACAGTACCCCCCCAAGTGGTTGTAGAGGTGCTCCTGTGCTTG
TGTCCAGTGAATTTGCTGCTGCATTGGGTACACAAACaaaaaaaaCTGGAAGGAAACGACATTATGCACT
TGAACCGTTTGCTGGCAGGAGAGAAAAGGCTGCCATAAATGCATCGAAGTTAGTAGTGCAAGATTTTTAC
GACCGATTCTCGTGCGTTTCCATTAAGCGCGGCCGACTCCAGCAGGAGGAAGCGGCTAATCACATGAATG
GGAAGCGTTATTTTCTTTCATACGTTTGGGGAAGAAGGTTTATTCTGCTTCTTCTTCTTCTTGTACGAAT
GATCAAAGTTCCTGTCACGAGCAAACGCATGGGCAGCTTTTTCCCGCTTCTTAATGGTCCGAAAAGTCCA
TCACTCATCTGCTCAAGGGTTGTGGATATGAAGTGATGATTATGATGTACCACAGATTCTTTTGTCGTTA
TTATTTTTTTGCATCACGTTTCAAGGAGCGAATTATTTTGCAGAAGCGCTGTAAAATTATTGCCATAAAG
CAGACCACACTTGATGTTGCCGGACTTCAAAAGAATTAAAAGTGTTTTAAAGCTTAAGCAAACGCTGTAG
AGCTCTTATTATCCTTTATGTTAGAGCTTAA
>Merged.1007.1 gene=Merged.1007
CCAAAAGCGGTGAACAAATTCTGGCCCCTTTGCGAAGGTTTCGGTTTCGTAAGCGGTTCGAAGAAAGTGG
CGCTGACAAATGACGCCGGTACACACCATTAGGGCGCCGTAATGAGATCGCCGATAAGTCGGTGCGGGCT
TCCACAAACAAGCGTCCGAAATATGCGCGTTTCTCTCCTGGTCTATTAgtgtgcgtgtgtgtgtgtgtCA
TTTTGACGTTCCCGATAGCGATCGCGGACGATGGAAACCATACAAAGTATGATATTTATTGTACGATCGA
ATGACAGTCGCTCGTTCCAAGATATCCATTCAAATCTAAATGGCAGGCAAACAAAACGCAAGTCGCCCCA
TCGCTTGCTAGCGCCCCCTGCCGACAAATCTACACAACCAATCCGATCTACTATTCACAGAGGCGGCAGA
CGATCTGCTTCTTGCGCACAGTGCGATTAATTTGATTTGTTTTCATCGATGGCCGTTTTTGTGGTTGCAC
TTGTGTGCACTTGCGTTATTCATTCTCATGCGCTGCTCACACGGTTAACCTTCGGCATCGTTGGGGAAAA
GATTGTGATCAAACTAGCAGATAGAATGTACCGAGAGGGGGACCCCTATCTTGACCATCATATGCTGCGG
ATGTATACCATCGGGTGAACGGTTTGCAACGGCACGACAAGGAAGCTTAGCCATCTGGAATGGGCACATC
TAAATTGATGATCCACTTgggaagggtatgcaaactgcacccaccggcagcagcagcagcagcagcagca
gcagcagcTAGAAAGCTCGACCGGCCGAAGGTTAGTGTGACGCGACCGAGAGTGTGTATTTATGCAAATC
GTCTTGTCGGTTTTCTCGGCACCAGTCCTTTGGACATACGGATTTCCTACGAGAACATGACCATTTATAT
TAAGCTGCAGTTGGGGGAGCTGCAGGGAGGGCAAACTGTCTCAAGTGCTGCGCGCGAGTGACGATAATAA
TTATTTTTTATCGATCCTTCGTTACGGAGTGGATCGAATGTCCGTAAAGCGGGTGAGTTTAATTTTTGCT
CCAGCTGCATTATGACTTCATCCGCTAGATGACACTTTGAGCGCGAGCGAGAGAGCGAGTGTTTGGTGTG
AAACACTTATCCAAAGGtttttttttGTGGGTAAGCTAGCAACGCACACTTTGTGAGTGTTTTACACTCC
AAAAGTGTCACAAACATGGCGAACTAGGGGGGCGGACGGACTTTGCGCTCGCTGCAATTGCGATCGTTTC
TTAATTAGAGCACTAGATGACGCAGCACTAGGTTCATCGATCGGGAGGAGGGGCCCCGTTTAATGGTTCG
CGATTTGTTGCAGCTTAAGTGACAGCTTGCATTACACATCCGTACCCACTATGGAGATGTCCTTCCAAgt
gtgtgtgtgtgtTAGTTAGAGGACACAGTTTATTG
>Merged.1008.1 gene=Merged.1008
GTTCAGGGCAGAACCGGGCGTTTGGTCGTAACCGCACAGCCACGATTAAATGAATCGATAATAATTGGCA
CAGCCGGTGGTACGAAGAGCAACGAATACGATCTTTTCCCCCTCCAGAATAGCTCGTCCAATGCGCAAAC
GCAAGCAGCAAGGTTGTGGAAAATAAAACAAAACGTGACGGTCCCCCCAGGTCCAGTGCTGCTCTTTACT
CTTGTGGCTCTTGGTGCAAAGGTGCAGCGAAGCGTAAGACGAGCAGGAAAGTTAATGTTGATTGTCCAGC
GAGTGAACAACCGTTTGCAGCAAATTACAATCGATAAAATTACGTTTAATTGTTACGGCAGCCAGCTGCT
GCTCGGCGGCCGAG
>Merged.1009.1 gene=Merged.1009
CCCATAACGAAATAGTTAGTAGGCAGATTGCTCCTCCCTGTGCAAAGAACCAGGGCGCACACACGCACCG
TGTTGCATGCGGTACCGCTCATGCCCGTCGGTTATCACCGATCGCCACCGGGCTTGCGATTATGAAACGC
TTAACGATGGCTTTTGAGATTGATCGCGaaaaaaaagtggaataaaaattaaaaTGATTGATCAGCATCC
GTCGCTACCGAAACCGGGCGACCCATGCGCCTAGCCCGTGCCCATGTGGTACGCGTACGCCCGGCGGGTT
CGTTCCGTGTGTCGTAATGGCAAATCGGGGAGGGTGATTATATCAAGCGCTGAGACAAGTGAGACGGGCA
ACAAAAGAAGGTCTCTAATAACAGAAAACGCTCCAAAGGCACCCAACCCAGTGGGGCGTTTGGGGAAGGT
TTTATTGTGAGATTAAACGTTTGCTTCCTCGTCCTGGTCCTAGGCGCGCATGATATTCAATTTTCGTTGA
AAGAATTCAACTCAGTCTTGAGTCAACACACTCAACACACTGGCTTAGAATTCACGTGCTGACTGCTGAA
GGTCAGTATTTGTTGTTTTTGTTCCGTAGCGAGCCGCTGTTTCGATTGCTCCAGTTCTGACCCGTTGTGG
AGTTAATTGAGTTTCTAAATAAATGCAGACAGACA
>Merged.1011.1 gene=Merged.1011
AGCGACGAACCTTTCGACTGAGGCGGGCGACGCAAGCGAAACCGAAAGACAGTCACAAACGATCGAAATT
GGAATGAAATGTTCGCCCGTTACCGCGGCCGGCtaataccgaggatcatcatgatgctgatgatgatgat
gatgatgatgatgatagtattggCCTATTCAGCTAATACCGATCGCGAGGGGAATAGTAATATAATGATC
GGCACCGAATCCCCTTCGAAATCTAGCGTCTTCGCACGCACACACACATACACTCGCGGCAGCCCGGCGC
GACTATTGGTAGCTCATTTAATTTTTAATCAGATTTCACAGACGCAAAGGCTGAGATTTCTGTCGGCTTC
GGATTACTCTAGCCGATCGCAATCGAATTGCCGATGCGCTCGGGCCGAGCGGGGTTAGCGGGCTACGCGC
ATTATGAATATTTATGCGCCAGATTAGGTTATGCGGTGTGGATGGCCCTTCCCCATGTCCCCGCCCTAGT
GTCCAGCGTGTACAAATCTGCATAATTTTCTAGCACCCTCGCTCCATTcccccccccccccccGGTTAGG
TGTCCTCGATCGGGCAAGCACAGGGCAAGGCCGTGCACGTACACGATTTATATTCCCAATTTTCATCACC
ACCATCAGCGTGGCTGATTGGAAACGATCAACGGCGTGCTTCCCAGCCATGAGCGGAAGCTGCTGCACCA
CGTGGGGACAATGCGCACGTTGATTCGGTGTGATAGCGGCGGCTAATCAACCCCGTGTGTGTGTGGGTGA
CATTATTTTCTCCACACACTTTCATCGGCGCGTTTTTGTTTGATTTCGAGTGTGTCTCTTTTGCTGTCCT
CTTGCCCTATGCCACCAAGCCACCGTCCCAAAACGCCACAAAATCGTGTGATTGTTTTCTCACCCGCAGC
GCTGTACAAACATTACCTCATTTTTTCTTCGCTAATTAATGATAAATCTACTAATAGGTGGAAACATTCG
TTGCGTTGCGGTGAGCCCCTGCCCTGCCCTGTCCAGTTCTCTATTCTCATAAATTAGCACCCAGCTAGGA
ACCCGCAAGGGGTACAACAGTATGCGCTTGGTAGTGGTAGTGGGGGGTTTAGCTGAATCGAAGACACACT
TTAGCGCATCGTCGTTTCTTACATTCCAATATCTATTTCCCACCGCGTAGGAAGAAGTGGCAAATAAAAT
ACAAACACACAAGCATACAGAGAGGTTCGAAAAAACACAACAAAAAGACAACATTAAACACATTTTTAGT
GATAGGAAACGAACGCAGGGGaaaaaaaaCACTATCACGACCTCCCGCTATTGGGTCAACCTTCTTCTGC
TTGGAAGAGGGGCTGAGCCTGGGGCTGGGGTGGATGCGATACCCGCCCGCCACCCAACCCAGCAGATGAG
TAGTTAATTTATGCCGTCCGATAATAGCTCGATAAGTTGTCATTTGTTATGCACGACTGCGCGCTTGTTG
TTAAGTACTCCAGCAaacacacacacacaaacaacacacaGGTAGTCATTTTACCCACACGATTGTGCTA
TTTTTAGCTATTGTTTCAGTCACTCAAACACTGGGGCTTCATATGGCAACCTAAATTGACACGAAATTGC
CGGTGCAAGAACCTCCCGGAAGGCTTCTTTTCCGTTCTTATCAGCAGCACCAGCGCACGGTATGGTGTAC
CGGCCTACTGCTTCCTCGTTTCCTTCACCTTTTTTCCTGCGTGCGATATTTGTTGTTGGCAACCGAAAAC
GACCTGTCTGATAAGGGACAGTGTGGCGCGTTTACCTTTACTCCGAGGTGATCGGAGGCGTCCCATCAC
>Merged.1012.1 gene=Merged.1012
TTGTGCCCTCAACCGGGGCGGAAGAATGGGCCGATAGTGGGTTTTTGAGGTGTTATTAAGTAGCACAACC
GATTTGTCCGACCGACAGCCGAGTTTATTAAATTCAAATCACTTTCTACGCGTTTCAAACGGCTCAAAAC
ATTGTATCAAAATGTGTTGCAATATTTTCCGCTTTTTTTCAACACACCAGAGCACACAGTTTCGCAACGG
CAGTGTTTAATACGCACCAGCACGCACGAACGAAACACGCAACGTGCGACATAACTTAAACGCAGCGCGC
ATCAAATTGTTTCACGTGAACGTGTACTTGAAAGCACGCAAAAATGAACTCCTTTTCGTCCGAAAATGCC
GGCACATCTTGCAAACATTTATGTTGCGAACAATTACATACAATGCGAGGAGACGGAAAGGACGCTCGGG
AGATCCGTTCCACAGCCGCCAGTAATTCACTGTCCAGCGTGGCAAGACAAAAAGGCCCTCAACAGGACGA
AACACTGCCAGCAGGCACGGCAAGCACGTTCGCACACCAAACaaaaaaaaCCACACGTAACACGGTAAAC
TCACGCACCAACCACGCACGCATACGCACTGTTAAATGTGGATAATTTATCGATCGGGCGGCACTATGGA
GCCCAGCAAGAAGCAAGAGGTTCGTCGCTTGATGTCGAtttttttgcgttttgctttgtttttAGCTCCT
TTCGGTGATCACAAATTTTGCCTTAAACTGTCATATTTAAAATAAATTACTGTCCACTCACAGGCACTGT
GGGGCAAAATTGCAGTCGTTCCTTTTTTACCCCCTTTTTCGCCTTCCACCGCACGCACAACAATGGAATT
GCGGAGAAGGTGCGGAGTGTCCTTTTACTTTTGCCACTGCTCGGGGGGGTAGTATGATTCGTGATCGATC
CCACTCTTTTTTTCCACACTTTCCGTTTTCCATTTGCTGATCGATCGATGAAGCGGAGAGTTTGGGTCGG
AAAATTTGCGTCCAGAAGGGGGTGTATGTGTGTATGCGTGTGCTTGTGGTGAAGGTATGCCATGAGTGGT
ATGGAAATTATGCACCATTTTTT
>Merged.1013.1 gene=Merged.1013
TCAGGATCCAGTAGAGTGTGAAGGAAGGACACGGAAAAGTGTTTAAAACTCACCAAGAATAATTAAACTT
AAGACACCCTTTTTTATATGATTATTTTGTATAATTCCAATTAGGGAAAAAATAATATATCTGTTGACAG
CAAACACTTTTCTTCACAGGTGGCTCAAACAATTGCGCCCTTCTTTTACCGGTACGCACAACACAACACA
ACACAACTGCAATCACGATCGTGTACCGATCACTATTTCTTTCCGTGTTTGCTCACTAAAAATCACTTCC
AGCAGCAAAATTTCCGCCTCTACGTCCTGCATTAACCTCGAAACACAGAAACGTGCTGTTGTGGCGGGAT
GGTACGGTAGGGTAGTGGTGGTAGTAGGTTTCTTTCATACAGCCGGACACAAGGACAACGGCCGGTAGTA
GCACGACGCGCACGGGACACGGCAAAATTCTCACGCACGCACCGCACCGACGAACCGACGATCAGAAAAC
TCGAACCAAAACACGCTCGCTCATACACACACGCACACGGAGGAACGCACACGCACCACGATCTCG
>Merged.1014.1 gene=Merged.1014
GCGTTTTATGTTTCCGCTTTTCAACAGCGCACCGCGAGGTTTGTTCTGCCGCGCAGAATAATTGCAGATC
GTTTTCTAACaaaaaaaaaaGCCTCATAAACAGTCGGTGAAATCTTCTTCTTCTGGTGCTACTGGTGCGT
GGTACGGTATGGCACGATATAGTTGTTGGAAGGGCAGGAAACATTTTAATGACCCATCGCGGTTGCACTG
GCCCCGGTTCCACGGCGCTTGAAAGACCCAGAACGGAAACGGGCAGGTCAGCAGCCAATGGCAAGCGAAG
GAAATGGGGTTAGGTGGTTTATGTCGCCTCACGGGTAACACTTTCGGCGATTCATTTTTAGTTTCTCGGA
AGCGATATTGTTGAGGTTCTGGGCTGTTATTGTTGTCTAGCAGTTGCAGAAGAGCCTTGGTCGCGACATT
AAATGCGACACGAGGCGTCGTCGTTCTAAAAGCCAAAAATAGTCTATTGTTTCAGTGTGACAGCGTCTGC
GTCATGTTCCTGCCCTCTTGAATGCACTTGATATGGAGTAAATAAACGGATGGCCTGCTTTCAAAAAAGG
CAACAATAATCACAATGCGCTACGCATTCGGGACAAACTAATCCACCCCGATCGATTACACCTTTCATCA
TCCTCTAATCGTTCAATTGACAAATGCAATTGCCTACTGCGATGACAATTGGGTTGGTCCCCTCGTTCTA
ACAAGAAAAAAGCGGTGCATTCGATTGCACTTTTGCCACGAGTTCCATTCGTCCCGCTGAGCTGCAGCAG
TGCCGCCCTGCAGTTTTTCGCTTGCGCAAAAACGGGAAAGCCCGCTGAAAGTGGCAAGCGAAAGGGCCAA
AAGGGCTTCGCTGCATGGAGGGCAGGATCCCGTTGCTTTCTTGTTGACGTTGAAGAAAGCATGGCATAAA
AAATCGGATCAATATGGAAATATTA
>Merged.1015.1 gene=Merged.1015
GTGCTACTGGTTGTTGGTCGGTTCTCACAAGGTTTTTCCCTTTGGAATGGCTTTCCTCGTGCGGGCAAAT
TCCTGCAGGATTAGGCTTCGGGCGGCGCGTTGGTAAATCGTACGATCGAACGCATGCGCAGGAGCGAGAG
GCAGCAAAAGGCGATAAATCGAGCGCACAGTACGGGTATCGTACATCGTATAATGAAAGGAAATTAATCT
GGGATTTGAAAACGATCCGCAGTAGCACAGTAGTCACTGGGTTCGGTACCGGTGCAGGAAATTCATTACA
ACATTATAGAGAAATCTCCCTCTCATCCTCAGCCTCAGCCAAGCCTCCGGTCGCCGCGAATGTCTGGCGC
CTCTGGGTGGCTATAAATTATGCCTTCGTGTGCTTGttttttttGGCCTATACTGCTCCTGTAATTCCTT
GCGCATGATGCATGATCCTTTGCGCAACGGTTGCCGGTTGCAAGGCAGGGCGCAGCAGAAGAATAAATCC
TTACACACAGTCACACTCAAACATACACACTTGGGCAAAGGGGCGCGAAGGTAAAACATTCAGAAATGTA
TGTGTGTGTGTACGATGGTAAGGTTTGCGTTTTTTTCGGGCAAGATTCGTCTGGTCGCTCGTCTAATCAT
AACAATTCGGAAATAATAAATAATAATGAGGAAAGAAAGTGCTCCGGTTTTTATTCGTCTGAGAGCTGGT
GAAAGGGGATTGCGTGCGTTGCTTTAGGGGAATTGCGGAGAAGAAGG
>Merged.1016.1 gene=Merged.1016
CTCTGTGTGAGTATGTGTGTGCTCTAGGAGCAAAGCGCGGGTTTGTCTCTGCGTAGCGATCTCGCACGGT
ATCTTTACCAATTATTCACACTCTTTCGGGTCGGGAAATCTAGTGACGTCCAACCGCGCCAACCGCACCA
ACGCCACACACACACACTCGCTCCCGTTGCCATTTTCGTTCCGTTTGGCCGGCCGGTGTATAAATCAATA
TTTTTCATCCACCGACGGTATGTTCGGTAATTTATTCATCCACCGCACGTATCGTTTGCAATCGAACGTT
TTGGGGCGGCGTTTGGCGGCCAGCGAGCAGAATCGATTCGACGCGGCCACAAACGGGTGTTTGGGTGATT
AAGTACTTCGCGGGCTGCTTGGCGGCCCCGACCACGGGGATGTGTCGTTGCTGGCTGCTGTTATTGATTA
AAGAGTTCCTTATTATGAGAGCGGGAAGCTCCCAGCC
>Merged.1017.1 gene=Merged.1017
TCGAGCCATTCGTTTTTGATGCATTATCACAAAGGCTGTCACATTTTATTAAAAATACCACTGGACTTGG
TATATTAAAAGTTAAAGTTACGAAGATAATTTGAGACACATGTTGTGTTATTTTGCATTTCACAACATGT
TGTGTTATTTTTTTGCAAATCATTGGAAATTCTACTGTGATGGCTACAGAGAGAGTTAATAACTCTGCCG
TATTGTTAACATATTTGTAATATCATGTAATTTACTGTATTATTCAACAATTTTATTTGAAAACCAAATC
ACTCTTCaaaaaaaaaaTACTTAAAACTTTCGTATATATGTATCAATCCAAATGATCAAACACAGAAATG
TGCTGTATGATGCTAAATTTCCACCCACCGATCCGTAGCACTTGAGATTAGCCTATCTCTCCACATTGGC
TTAAGAATTATGTCAATCGCCAAAGGGCACAAAGGCAAGCGAAGGGTGTATTCTAGCTTCCGACTCTTCC
CACAAATGGCACGGCCAAACGTTTCCCCGttttttttGCAATCATTACTTTTCATCTAAACACAATATTT
TCCGAAACGCGTACACTTACGCGCCAGCGGCATAACGGCGCTCCTGTTCGTAACGGAGCAGCAGCAACAG
CCCAATGGCAACAATCCCGAGTAGCCGTGGCGGGCGTGGGTGCACAAGGGCAATTTTCGCAATGGGTGGG
CGCAACAACGCTAGACCACGACGGTAGGAAATGCATAAATGTAGATATCAGCCGTCATACACTTGACCAC
TGTTATGTTTGCGAGAACCATGACCAAGGTGACTAGATAAAATCTTCAACAGCAAGTCCCGTGTGTTTGA
ACGGAGTGGAGCAGAGAAATGCGACAAGCCGATCGAAAGCCGATCGCACCTCTTTGTGTGTACGCGATGG
TCTTAAGGGGGTGGTGTGGAGaaaaaaaaaaaCGACCAAAACCATACCGCGAATAAGAAAGCACTGTTAT
TGCTGTTGTTAAACCTTCCCGCTCACTTGCTCTTTGCGCCAGGCTACATGCTGTAGCCGCATTTTAACAG
CCACAGCTTGGTGTAAGGAGAAATATTTAAATAACAATTCGACATGAGTAAACGCCCAAAGGCACGGACG
GACGGCTGGCGAGACGGACTCGCGGTGGAGCAGCAATCTTAGCTTTGTTTGGGGTCCAACCGTTCCGTTA
TGTTGCCGACGTAAGGTCATCGTTTGCAACGCGTGCGCAACCCTTTTTTGGGGATGCGCTGATGACGGCG
AGAACATAATGAAGCGCCCCGAGTGGCTGTGCGAGTGTGATCGGGCGGCTTCTTTCGCATCGCACATTGT
TTGGCATTGTTTTGGCAGCATTTTTTTGTTGCTTCCTCTCTACTCTGCTTATCTCACACATAcccccccc
cccccACCATCTTCCCATATTTGTGTATGTGGGACAGTACACGCATTGGGTCGTAAAGGCGTTGGCGCCC
GGAGGCCAAACATGCAAAAGGCACGTTGTGACAGGTGATGGATGAGCATAAAATCTCACCTCTTAGGTCT
TAACCCACCTTTTCGGCCGTTTGGGCCGATTTCGATTAAGATGTGTATGTGTGTGTATGTTCGTACACTA
TCTGTGACAGCGGAGGTGGCTTTAAATGGGATATTGATGATTTATTTGCGTTCGATATTCGTATGCCAGG
CAGGGCATTCAACACAGCGCATGATAAGTGCGAATCGTGCCGTTAAATATAAACATCGTGTGTATTGTGG
CATGTTTGCGGGGGTTTTCGCTGTTTGTGCTATTCATTTTGTGCCTGGTAAAATTGAACATTTGTGAAGG
TGTAAAAGCAAATGATGGTGAATAAACTTTACAATGCAACGTCACTCTTTACAAATGGCCCAAGGAGTTC
AATTACCTTGATGGAACTCGCACAAGCATATCTAAAATTGGAAATAA
>Merged.1018.1 gene=Merged.1018
CCGCTCTGCTTATCCCCTCTCTTCCTCCACCGAACGTGGGTAACAACGGCGGGCCATTTCGCAATTTCGG
TAGCTGTTAATTATTGCGACACCTCGGATGTAAAGGCAGACCGACCGGGCCTGGCATTATTAACCTACTC
GGGTCCCGGGATCGAAGGGAACGGTTTCGGTGCCGCCACAGAAGTCTTGTTGCGCCTTCTCGCGCAAAAA
GCGTGAAACAATCCTCGTCCTCGTCCCGGCAAAAAAACGTACAGTGCGTACCCCCGCGGGGCGTTGTTGC
ACAGTGCGAACGAACGAGCGCCGTACAGAGCGAAGGAAACATAAACGCTCCGTTCCACTGATGCAAGCCG
GCAGCGGGATTCGGATTGTTGGAGCTATTTCCATTTTTACGCGCTTATGGAAACCGTTTTTTAACTGTTC
TTATTTCGTTGTACATTTTCAATCCCACGATGGGACGCGAATTTACTTGCTCTTATGATTGTTTACACCA
GCAGCACTTCCGGTTGCAATCGACGGGAGATTAGCATGGTGAGGTGATTTGCCCTTTTTGGATGTTAGCC
GCTGTCTAAGGCTGTCTCCTGCTGACTTATACGGCTGCTCAGTGGTAGGAGCAATTGCTACTTTCCCATG
ATTAATTTGTGCCTTCGGGGGCTCCCCAGAAACGAAGTTAGGAGG
>Merged.1019.1 gene=Merged.1019
GGAGATTACTGGCCATTCGATTTCTCTTTTTCTACGAATGTGGTCGAGTTTTGGACTGCCGATTGGAGTA
AATTATTAATTGGAACAGTTTTTGGGGCGGAGAGGCGTGTGATGCAAATTGCTACTTAAGGCGGTCAACG
CGACCAAGTCGATTAGGGTTTATTCAATTTAATGTGTTCTGTTTTGCTGAAGCAAACATAGTCAACATGT
TTCCGTAGAAACATACGAAGCATAATTCAAATGCAACCTGTTGCAACACTCAATCGGCAACAGATTTCCG
GTACATGTACGCATTAAAAGCCAGCACATTTATTCAGCCCGTCGCGGGGCACCCCGGGCTGTGGGCACGG
GTCACCCGTAATCAATGAGCACTTGCACTCCTAATGATATAATTGATTGGTACATTCGATTAATCTTATC
AGCTCGCTCTCTTTTCTTGCCAATTCATCTCCCCGGAGGGCGAAGGGAAATAAATCCTTAGCGATCGATG
CATCAGCCCATCCTCCACCCTTCAGCTCGCTGCTTTATCAGTTACAAACCATCTGCATTGATGATCAGGC
GCGATTACAGCCCTTGCGCGAGAAGAGTTGGAATACGCGCTACACGCGCTGCACGGCCCGTATGAAGAAT
CCTTGCAGCTTTTAACGATAAAAAAGAAAGAAATCCCGTGTAGCGCATTAATGCGCTCGTTCGATGAGG
>Merged.1020.1 gene=Merged.1020
CAGCGGTGGACGAAGATTAAGCGTCCCTCACTCCCGGGAACGGGTGAAAACTGCACGTCCAAAAGGCAAA
ACCGGAGGGGATGCGAGGAAGGAAAATCATTGAAACGCGGCTCCGATCGCAAGCGATCGAGCATATCGAT
ACGACGCCAACAAACAAACGCGCGAGAGACGCTTCACTTGCTGCAGCGGACTTATAAAATGCAAATTAGG
ATAAATTTATATTCAAATTGTAAATCGTGTTCAACACTGCAAGCCAACCCGCGCCATCCTCCTGGCTGCT
TGGTTCTGCGTGCTTTGCTCTTCTCCCGTTGGCTTATGTTCCGTTTGGCGCGCAAGTGGCTGAGATTGTC
GAGTGTTGCTTCGTTTGGTGGAGGATGGAAGATGAAAGAAAGCGATTTTGGACCACAGTAAGGAAGTGGC
AAGGTGCACAGGATAGAACGTTTCATGTCCGAATGCAATGCGTTCCGTTCCCAGCGTATTTGTCGAGCTC
GAGATGAGTTATGAAATGCAGGGACGGGATGATGCATGTAAGGACAGCGCTAACGTATTGGGGATTAATT
TTTCAGCGCACCCAACGTACG
>Merged.1021.1 gene=Merged.1021
CTACTCTCCACCGAGCACACCTTACCTAGAGCGAGCCGATTCAAGAACGGCAAAAATAAATGTCTCCAAA
CCGGGTAATGTCTCCAAAGGGGCAATCTGCAGGTCATCGAAACCAACTTCTCTAAGACATTGAACAGGGT
GGTTTAAGATGGGTTTTAGATAACAGAGCCACGAAAGTATTTCAAACACCAGCATTGAAAGCGGaaaaaa
aaTCCAACAACAACATACATATCCTCCCACTCAGAACCTCCAGCACTCGACGATCCTCTCCCCCCAGGCA
TTAACTTCCCAATCTTCGGTATTATTAATGATGCACGTTTGCCGTCCAGTGTCCAGCGAACTCTTTCGGT
ACGCTCGCGCTACCAGCGAACCCTTATGGAACGGACTGACGATGATGGAGTGGTTTCGATTTTGTCACTC
GTGACAGTGTCCGCTCCGAATTGGGGCCTGAGGCGTCTCCAAAAAGGTTTTGGAGGTAATTTTTCTTCCC
GCCGTTGCCGTTGACATCCTGGGGACTTTTCGCTGCCGGAATGCAAAGTAGAAACGCACCGTAGCATTAG
TCGTGGCATCGCGCCGTTTAGGGAAAAGTTGTCATGTTCGATCGACTCATCGTTCATTATGTAGCTGG
>Merged.1023.1 gene=Merged.1023
GTTTTTCTTCTGCCTTCTTTTTTCAGCTCCATTTTGAGCGTGCTCTCTCTCTTTGCCAGTCCACGAACCG
ACGGAGTAAAGTGCTTCCAATGCAAATAAAACCTCATTTACCGTAACAAGGACGTGAAAAATGGGTCCAG
AGCCCGTTGGAGGTGGCTAAGGTAATTAGCTTGCGCGCGCGCGCCCTAGTGAACAACGTACGGCCTCCTC
TGTCGTGTACTGCTCTGGTGCGCCAGGGTGTTTTTCGTCTAAACGACAACCGGCGACGAGGCCAGaaaaa
aaagaaaaGTCTCCATCAGTGCTGCTGACGAGTGGTAAACGATAGATTATATAATATCACTCATTTTGTA
ACACATGCTTGCATCTGATGCGCGCGTTCGTTAAACTGTGCTGGCGGGGTGTTTTTTGCTGTTGTTTCGT
TTTGTTTTCTCATGCCCCCCGCTCATGCCGTTCAATAAATGGCAGCAATGTGCAATTTAGCTGCGTGCGC
TTGAGCGTAGTTAGAAGATAGGTGGGAGCTAAAGGCATCAGGGCGCCAGCAGCCACTAACTCTAATGGCA
GCGCAAAAAAGGATTGTTTCAATATTTATGTTCCCGATGCATTATGCGCCACTTGCGTGGCGGTGATTGA
TTGCGCTCGAAGTGTTTGATATGGATTAAATGCGTTTTTTGTGTTTCTGTGTGTGAGTGTGTGTTCAATA
GATTTCATATTATCGGTTGTGCTAAATCAATTACACCATTAAATGGTGTTAGACGTAAGGTAAATAAATT
TGCATTTATATTGTTGACATAACGAGGATTGATCACGTTTAAATTAATTGTCACGAGGACTAAACGTTTA
AATTAATTGTAATATTTTATATTTTACTTTTTATAATTCTAGCACAGTTAAGATTTAATCAACTACAATT
ATAAAAACAACTTATAAAAACAAACACAATGTCAA
>Merged.1024.1 gene=Merged.1024
ACGACAGGACATTCCGTACAAGATTTACCAACAGCTGGTTGGTTTTGAAACGGAAAATGAAACTCTTAGC
AGGGAAGGATCTAGATATTTTGGATTAGGATTAGCACAAATGAATCAAGCTAGCGTGCAGAGAAAATGGG
ATTATATTGTACAGGCAGACGGAATAATTTCGAATATTTCCAAACTGCTTTCATCGTAATAAAGATATAC
ATAAAAATAAACAAAACTGAAATTGATCATTTTTTATGAAAAAAGGTGCATCAGCACAAAAATCATCCCA
AAAAACACCAAAGGTAAAGGGCTAGGATCAGTTTTCACAACATTTGCCGCCTCTGTTTGTCATCCTCCGG
CACCGAAAACACTTGCACTTCAGGGTAGACTTCAGAGACGGCTCTTCATGCGTCCCTCGAATCCATTCAC
GTGAATGTGTTAATTTTGTGCTTCCGCTTACTGATCCCATATAGCAAGCAGGCCATTTGACCGCTTCAAG
AAGAAATTTTACAATTCAACTTCATGGCTCTTTTCTCGCGCGGCCCTTTTGAAAGGCCCGCATACAGC
>Merged.1025.1 gene=Merged.1025
CCAAAGCAAACCGGCGATAGATTAGACCAGCGGCCGATGGAAAGCATATCACGCGTTGGGACCGTTCTGA
TATCTCATAGGCCTGAGGAATGGTAATCCCTTTTCCCGTGGCCAAAGGTCACATGAGTCGCGGTCGCTTT
AACGCACGAAACCCCTTTCACATTCATTTAATCCCTTGTCCCTTGCTCTCAATTCTATTGCCCCGCGGTA
CTTCGCGTCCTATGGTATCTGGAGAGAGAAAAAAACCAATAGTCCTCGGGAAGAAGAACATAAAAAAACA
TACACCCAGACTGACCGAGACGGAAAGCTTCGTGATTTGTTATGGCACTGGCACTGGTGATAATCGGTGC
CCTACAATGTTTTTTACCCCGCTTTTCATCTAATTTAGGCATTAAGGATTCCACCTGAAACTGAAGGAAG
CTTGCACCGCGAGAGGATGCAATACTTGGGTCCAATAATCCCTGTTACAGACGACCGAAACGGATCGGCT
CGGGACATTCCAAGAGACAAGGTCAACCCTACACTACGTAAAGAATGTCGCGTTGCTTATCTTTACTCCT
ATTTTTTCTTCGCCGTACCTTTGTGGGTATCCTATCGCGCGGTCCCCTTGCAAGCGAGCAAATGAATATC
CTTCGTACGATGCGATCGTCTGCCGCAGACCGTTGATATCGTAATGTTCCCTTGTTGTTTGATGCATTTT
CATCAGCACTTAC
>Merged.1029.1 gene=Merged.1029
GAAACCAACACGAGAGATGAAATCCTCTCTCGCACACCATCACACATAAGCAGCTGCAGCTTGCTTTTGA
AGCTTAATTTGAAATTTATTCAAATTTTGAACCACCACCTACTACTACTGCTAACGAGCGACGCGATTGA
ATGACACACATCTTGATGCTGGCTTTATGCCTTTCTTTTGCGTTTTTAATTTAACAAGACCCGCACGTCT
GCAAAGGCACAATAAGTTCGCGCCGAGCTACAAGCTTTTGAGAGTAGTTGTGGTAAAAATATACGCAATT
TCAGTACAAACATCTTAACGAAAAGATTTAGTTTGATTCTATCCCTCGATTAGTTATTATTTACAAAAGT
TGCAACGTTTTCTCTTATTGTTCAGATTCTAGTAGTTTTTTTATATTCCATCATATAAATTATAAAATTC
AACAAAACACGCTTTCAACGTCCGGAGTTAAGCCGAGGCCACGTGATGAAGGAGCATGTGCAAGAGGGAA
GAAACTAATTAACGTGCAGGTAATATTTACACAGTCCGTCTAATTGATCTAATCAAACTGAAAGCCTTCA
CAGTGTGCATTGTTCCAGGCCTTTCCCCTAAAAACTTCCCCGAGTTGTTTGCTTCGTTTCTCTTCCGAAT
CGAAGAAGCGCAATAGTGCTGGATTCTTCAAACATTTTTTCAAACCATGTCTCTATGCCTGTCTGCCTGG
GCCATCACCGTACGCTCCGTTGACATTTCTATGGGTGAAACGTCGATGTTCAATGTTGACAACGGAGCAA
CACAAAAACGTTCCCGTGAAGAAAGCAAAGAAGACTAACTAACGATCAACGGATTGCGTCATGCAGTTTT
GTTTACGAGAATTTATGCCTTTCTCGCAAGGACTGTGTCATTAATGTGCAAAATCCATTAAATCGAATCA
TGGCGAGCATATATTTTCGAGAGCTGTCGTATGCAATTTTGTTGCCACTTTGCAGAACAAAACACTTTCT
TGTGCATTTTCCAACTTCAATAAATATATTAAATTGTTACCAATATTTATTGTTGCGTTACTGACTGAAG
CTGAGTTTTAAGttttttttAATTCATGATAATATCTTACATAGCAACATGTACATCTTGTAAAGGTAAT
ATTCACCCTGAAGGGGTAAATCGTACCGGCCACACATTTTCT
>Merged.1030.1 gene=Merged.1030
GTTAAAAACCAGCCACACCAAGTGTACGTTTGATCGATCGTCGCCGTTTTATTGCTTTCTAAAAAGCAGC
GATCTCTGCCTTTTCTTTTCAGTTCAGCTCAATAAATGGTTCGACCGATACGTGTGGCCCCTTTGTAGAT
AGCAACCCCCCCACACCCGTCCCGTGGCGGGACATTCAATGAACGATCCGTTTCGAATCGGTCTTCGACA
GACACCACAGTGAGTTCGGTTCGCGAAATCAAGCAGAGTTATTTTCTTCTTGCTGCTGTTGCTGCTGCTG
CTGAGTCGAACCATCTCGCAACCTCGCTGACTCACACGCGTGTGATCCGATGTGGACTGTGCGTTCCATT
ACCCCTGCGCAGTGGAAACGGGGATTGCGAGGAAAGGAAGGGATGTTTTCTTCCGCAGCAAAACACATCC
CCCAAAGGGTCGTTGTAACGGAAGCAAGGGAAAGAAAAACATCGAGCAACGATAACACAGTGCGAGCGGG
AGAGAGCGACTACGAACCAATCGAACCTAGGTAGGGCGGCCTACAAGCAGCCCAGCCTTCCACTGCAGCC
TCCGGTGGTCCGACCGGCCATGTTCGGTTCGTTTGCGAGACACGCACAGGACAGGACAACTGATACATAA
TATTGCCAACCTCCCCATGCACGCGCATGGAGCCCCATATGGGGCTGGTCGGAAAAACGGAAAAAAGGTA
TGTGCCATTCTCCAGGGAGGAACAAG
>Merged.1031.1 gene=Merged.1031
AGCGGGAATACCTATCGACACACAAAAGACTTCAACGCCACGGCAAGCTGTTACAAGCGTCACATCTCGC
TAATTGAACAAACACACCAACTGGCACAAGAAACAAAACAAAAAGAAACCCCTTCGGAAATGCCAAAACC
TAATCGCCGAAAAATGCAATCTCGGGCGCGTAAAGTTCCCGTCAAGCGTTTCATAATCCACACCACGCTA
AAATAGCACGCTTTAGCGTAAAGTGCTGTGGAATTATGAACGATGTGTGAAACAAACACCTTCGTACACC
TTCGCCACCACCCTGCTCCTGCCCATGCGTAGGATACGCGTATTTGTTTGCGAACATGACCTCACCCTCC
GAAGCGTGCCGCACGACCGTGCCACCCTCCCTTCTGTAAAACCAGTCCGGCAAGACCCGATCGGGCTAAC
CATCTGATCGTCGAAATAACCGCGCCGCGTGAAGAAATaaaaaaaaaGGCAAACCATTTTCACCCGGTTC
TTCCGGATTCTGTGCTGGCGGCTTAGGGCGATGACGAGCGAGTTGTCGAGCCCGTTCTCGAAAACCCCGG
GCTTGCTTGTTGTCGATCGATCATGCCACCCCATTCCATCAAAG
>Merged.1032.1 gene=Merged.1032
GTTGCTTTTCATTCTTTATGTTTTATGGCTAAAGGCATGAATTCTCTTTTTTCCGCCTTTGCGAAGCATG
CGGGCAGGCGCAGAGATTTCTGATTCCTTTTTTTCAACACAGTTCGCTCCTGCTCTCCCTGCAACCGTTT
TCAGCTGCTTgttttcttttattttactattattattattatttttGCTTTCTGTTTCTCTCCCTACACT
TTATCACACGTTATCTTGTCCAAATGGGAAACCCAAAATGTTTATGGTAGAAATGTCATGACATTTTATA
GGGAGGCTGCGTCTGTGTGTGTATGTGTGTTATTTTTATTTAATATCATTATTGTTGTTATTTTCATCGC
GTCGTTCCTTCGCGTTATTGCCGTCCCAACCCCACAGGCAGGGTAGTGTGCGTTGGTTTTAACGCGCTTT
GTTTTGGTATGCGTGTGGTGTTGTTACGTGTAGCGCGTAAAAACACATCCCGAACACCGCACCTCGCTCC
CCGCACCAACCACAAACATCTTCAAGCCACCACGCATGATCGCGTCCGAAAGCTTTGTGTGGAGCTTTGT
ATTGGTGGCCTTTGCCCTCGccccccccccccTCCCTCCTTCCTGCCTGCTGCGGTGAATCAACACACAA
GCACCATCAACAAACGATTCCAAACGATGATGGCTTTCGTTGCTCATGGCGCGATGTTTCTCTTCGCCAG
CCTCAAAAGCCAAGCGCTTGGTTCTTGGGTTGCGCAttttttcatgtgtttttgttgtttttATGTGCTG
CTCAGTTCTCGGTTCGTTCTTGGTTCGATCCCTCCGTCCCGTTCGCTTGCACACCCCTGTACATGTTGGT
TTATTCTCTCTCTCTAGCTTTGATTTTGCTTACAGCGTGAGCGTTGGCAGCGCTGGTACACCTTGGCGTT
GTGTGAGTGAAGACTTACACATATGGTTATTTTTATCCCAACTACCATGATTTTTCTCTCCTTCTCTTTC
CTTTTCATCATTTTATTTCAC
>Merged.1050.2 gene=Merged.1050
gctggatgcaaacatagacaagcgtttctggggagaagccgttcaaacagctacctatcttataaatcgg
cttccgtcgagaactgttcctaaaacaccttatgaattgtggtggggtcgaaagccagatttgagccata
ttcgcctttttggaagtcaagcgtatgtacatatacccgatgtaaaacgaagcaagctcgatcataaagc
ccgaaaactaacgttcgttggatattccttagaacataaaggatatcgttttgttgatttagaaactgat
gaaatcaccataagccgagatgttcgttttattgaagataaagaagaaacttcggaagaagttaatattg
aatcattgttggaggagccatcagaaaccagtaatgatcaaacggttaaggatgattctaatgatgaatt
cacggatgctgaaactgatattcaaacaactaaagaacagttaccaccagaaaagagaaaagtaaaacta
cctaaacatttaaacgattatatccttgatttagccatgggagtagcagcttgcgcgaaagaagaaccag
ttaattaccgcgaagcaatgaaagaaccaaattggaaaaatgcgatggaagaagaaattaactctcacaa
acaaaacaatacttgggaactcgtaccatttccaaagggtaaaacggtaataggttcgaaatgggttttc
aaaatcaaaaagaatcaagatgatgaaatagttaaacataaagccagactggtcgcgcaaggctataaac
aacaatatggactggattatgaagaagtgtatgcacccgttacccgtcacactaccttgcgaacttttct
cgtaattgcttggaagcaaaagctaacagtacgtcattatgatgtcaaaaccgcataccttaatggaata
ttagaagatgaagtatatatgcatcaaccacctgggtttgaagctcaaggacaggaggagctagtgtgtc
gattgaaacgtagtatatatggactacatcaatcagctcgttgttggcataagacgctaaatgaagtact
tacaaatttaggtttcaaatcctctttcgcagatcaatgtttatttgtcaagtcgattcatggtggtcaa
catatcttcttattagtctatgtggacgacatactgatcgcagcagcagacgaagtaaaggccaagaaga
tatacgatcatttaagcaagaaatttgaaattaattgcttgggcgaaatacgtcactttttaggtatgga
agtgatatgtaccgatggagtatatggaattcggcttaaacagtttatagaaaaattactaacggatcac
ggaatgcaagaagctaaagttgctagatcaccaatggaccctggatacctgaaacaaagtgccaatgcag
agaatttcgaagatgctacaatgtatcgaagtctagtgggtggattgctatatctgtccgttatgaccag
accagatattgcggcgacagtagctatactgggcagaaagttttcatcgccatcgcaacaagattggata
gctgccaaacgcatacttcgttatctaaaaggaacaaaagagtatttcttgcatcttggtggattcaaaa
accaaggcctgatcggatattccgatgccgattgggcaggcgattcagaaagtagacgttcaacatctgg
atttgtattcacgtttgaaggtggtacaatatcatggtatagccg
>Merged.1068.1 gene=Merged.1068
TTATAACACCATTTTGTGTTGCGCCATTCGGAGTGAATGTGAACAAAACAAGGGTTCGATTTTCAGTTGT
AAAGGATGAAAGGAAGGAAGGTAAAAAGTAGAAACAATGGTTAATAAAATTATTTTGCGCTTCCCAAACC
AGGGTGTATGTTTTGCGTTAGTACGGAACTACGGATATCTACTGCGGATACGGTTAGCAAAACGAAAGCA
ACAAATTGCTACTACTAAGCACACGCTTCACAATCATGC
>Merged.1106.1 gene=Merged.1106
ATCCATAAACGAGTTTTATCCGCACTTTTCTCTTCACAACCCAATTAAACTCAAAACCGATTGTGGTTGA
GCAAAAACCATGCGGAAATGTGGTCAACGGCCCGGATCATGCACCACACCACAGGCCACGGTGCACTTTT
AGTGCAATCCCGACTTCGAACTGTCACATCACACAGTGCCATATCGGAAGAGTGAAGATGATGTGCCTTT
CTGCTTGAGGTCATTCCACCACCGGAAGGATCGCCGTTCCGTGGTGAAAGCGGTACGAGAGCGAAGTGGC
TTTTTTCTTCTTCGTTGTCCTGTCCCTCAAGTTGATATGTGCTGACATGAGCCGGTGCGACATATCTGAA
GGTACGCTACGATGCATCGGCATGACGTTTGAAAGGTAAAAGATTAAATTCATGCGAACGGGTTTTCTCG
TTAGGTTGTCGATGGCATTTTGCTTGGTGCGGGAAAGATCGGCAAGCGAATCGAACGAGAGTTGAAAGAT
GTAGTGGTAGATATAGTATCGTGCCATCTGTTCAGATTAAGGTAAAGTTGATAAAGCTCCCTTCATGAAG
TAATTTTCTGTGGAATGCATTTCCTGGGAGTGATGAATTTTTCAGTAAAGCTTAGCATGTTGTGCGGAGC
ACATGTTGCATCAAGAATTCATAAATAGGGCTCATGCAAATCGACACAATAATGCACCCTCCCGGGGGGG
AAAGCATGTTTGTGGTTTGTACACAAAGCAAACGTTTGAAGCCATTGGCATAAATTGTTGTTCGTGTACG
CAATATGACTGTCTGCCGGTGATACATATTTAACAGCCAGTGCTGTAGCAAATACCCATACAGGTGACGT
TTAATTAATACCCTTCCGGAAGCTTTGAGCAAGTGGTTTTTAATTCCCAATCTCCCCTATAAATTGACTT
AATTTTTTCCACCACCCCGATATGTTTGTGTTTCGAAAACCATATTGCTCTTTGAACTAGATCATGCTAA
TGTTTGTCAAGCACGAACACAGCACTCCGGATGCGTCGGTGTGTAATTTTAATTCAACGGTAGCCAGTTG
GCACTAAGCTGAACGAAAATTGAATTTAGCTGTCACTGCACGAATGGGAATATAGGTCGGCTTCAAACTC
GTCGTTGTAATGAAAtgtgtgtgtgtgtgtgtTTATTCATGTATATGGTTGCGACCACGGCCAACCTGCC
GAAGCCGGTCGATACGGGATGGATTAATTATTGAAATGGATTTCATTTTTGTAATCATGCGGAAGGAAAC
TGCTTCGGGCCCGGGAGTGGTGAATTGCTACCGATTTTCTCGCTTTTTCAGCACCACTTCCCCGTCCCAC
GACCGCTGGGGAAGAGGGAGCGTGAGAGTTCAGTGAACTGTGTGAATTGTGTGTATGCATATGGATCGAT
ATGGTGCTGTGTGTTTGTTTGTGTGAGTGCGAGAATTGTGAAACACCGAACGATACTGCCGGAAAAGGAA
ATGGGCATTTAATATGCATGGAGCGTTTCGCTGATAGATCGATTGGTTGGAAATGATTCGCTCTCATTGG
TAAGGTGAATTTGTTGCGCCGAATCACAGACATCACGGCAAACATTCGTTGCTTTCGCACAGTAGAGAGG
GTAGCTAGATGGCGGAGAGTGTGTGAAATAGTTGCACGAAAACGTATCACCGGCAATTGGCCATGTATGC
TATACTGCACAACACATAAAATGGTGGTATGAATGCACTTAAACTAACAAAACCGTAGCACAAAGAAACT
CATTCATACAGAACTACCAAGCAGTACAGAACGGAGGTGCACGAAAACACTATCGTAAGCGAAAGATACG
GAAAGAAATGGCAAGCAGCGAGTCAACCTGTTGCACACGAAACAAGACAACAGAGGTTAGCAGAAGGTAG
TGAAGAAGAGTTGTGCAACGAGTAAAGCGTACAGGAAGAAAGATAAAATCGAAACCGCGAGACGGATTAA
AAGATTTTGAAGTAATGAATGGAGACGTTAGTGAGATAAAATTTTGGTGAAACTAGTGAACGGTGGTTTT
CATGTGTGAGTAATAGCTTTCATGATTGATTTAGATAAGAAGGTTTACGGTAGGTTTTGTTTTGA
>Merged.1107.1 gene=Merged.1107
ACGAATTTTTAAAGTCACTCGCCAACATGTATCGTTACTGCAACAATAAAGATTGGCGCATTAGAATCGA
TTCCCCAGTCAATCGCGGGTTCAAAGCGCATTAGCGACATCGTGCAACAATAAAACCACGGTTCATGTTT
TCTCCTATTTGCATGTTCCAACGCAAGTGCCCGTTAAACAATGCATCCACGAGCGTCACGAACGGTGCCA
GCTGCACTCCATAATGCATGTTCCTTGCAGTAAGCCGCATATCGtgcagcatgcatgcaccttctgtgct
ccaggcgaatcggatcaAAATCACACCCATAAAAGCTTTTCCCCCGTCGGGTCGAAACACGGCGCAACAC
AAAGAAACAATCAACAGCACAGCTACAAAGGAAACACAAACACAGCACTGGCAACTGGTTCGATTTAGCA
TATATTTAACGATTTGCTTCAAATATTGTACCGAAAAACGGCGCAGTGGGCGGGAGGAGCTAGCATATTT
GCTTGTAGTGCCAAGTTTGCTTGCTTTGCCCTGCCAACCGTGGAAACATATTAAAACGCCCCAGGATGCC
GGTGTGACCTGTGTTTGGGGTTTGCTTTGATTGGTTTTGTTTGTCATCGGCGGTGGTAGTAAGttttttt
ttGTTTATTTGGCAGGTGGCACTATCTGTCTTTTGTAGCGTCCATCGATCGTTTGTCCCACCTATTTCAC
GTAACATTCTTTGCGCCCTTGTACGCTGACGCTCACAAACCACCACAAAAGCGCTCGAACAAAAAAGAAA
ATCCGCCTCGAAAAGCTTCATTACACACCTGGTCCCCCAACCCCGTCCCGTCAGAACGGCGAACGGAAAG
CAACGCTCCCGGCGAAGGAAATTGATAAGAATGACGCTGAAGTTCTGGTTGCGATTGTGAGTTGGTGCCA
AGTTGGTGGTGCCGCATTACATTACACGCGATTCCCTTCGGAGCATTCAGCAGCCCCCCCTGCCCTTTAC
TCCCTTTACAATGCTGCAATGGGTTTGGTGCAGATTTGTTGCACGATGTCTTCGGTGGTCCAACGTGCAC
AACGCGAGTACCCTTTGTGTGGATCGATGTGTTTGTGTTTTATTTTGTTCCGTCTTTGCGCCATCTTCCT
TCATCTTCCTTGCAAGGTGAACCTTCGATGACGAGAAACGTCGTTTATTGGCTTTTTTGGAAGTGGCAAA
GGGAAGGGCAAAGAACAACGGTTAATAGTGCCAAAGGCCACGGAGCATTGgctgatgctgctgctgctgc
tgctgttgctacaatccgaccaaatCGACCCGCGTCCGTTGGGCAACAAAGGGGCTTATGGCACCCTGTG
TGGCTGTGAGCAGCTGACATCAATAAAACATAATAAATATCGATTCAGCCAACCGTGAGTTTGGTGGCGG
AGTTAGGTGGGCAAACGGCTGATAGTAGCTGTTGGTAGTAAAAGGTGATAGTAATGCAGCTTTTGCTCTT
CTTCGCAAGGTGTGCCAAG
>Merged.1108.1 gene=Merged.1108
CGGCCTTGTGTGGCACACATCCAACTTCATCCGCATGATGAAGCATTGGTATGGCTTTGCCATTGTAGGA
CTTTGTTTGCTGCTCGAAAGGACGAGCTGTGCGTTGCAGAAAGGAGGTAAAGTGAACAACACTGGCAACA
GGCAACCGCAGCACCATTGATTTATACTTTATTGATTTTATGTTCAGCTATCGAGCAGAAAAAAACGGCG
AATTATTTGGTGAAGGAGAATTCTGTAGCACGTGTAAGCCAGGTGGAAATAAATACTAATTATGATCCTA
AAAAAGCCACCACGGCGACTGCCAGAAGACCGACAGTGCAGCAACCTAAAATATTAATTAACGGACAACC
AATACAGAATCTCCAGTCACTAGTGCAGCAGATTAAACCCACCGCAGCACAGTCGAGTAAACGAGTTCAG
CAAGTGCTAGTCATACAACAGCCACAGCGTGTGGTTCAGCAAACCGTAGCATCAGCTCCAAAGACTCAAA
TTATTAAGCTGCAGAAAATAGTGCAGCAGGTTCAGCCCAGTAGGACAAGTGCACCGCGGACTCAAATCAT
CATACAACAGCCACAACGTGTACAGCAGGTTCTGCGAACCGGGACAAACGCTCAACGCACTCAAATCTAC
TTACAACAGGCCCAACCTGTGCAGCAGGTTCTGCGAACCGGGACAAACGCTCAACGCACTCAAATCTACT
TACAACAGCCCCAACGAGTGCAACAGATTCAGCGAGTCGGGACAAACACTCCGCGTACTCAAATCATCAT
ACAACAGCCTCAGCGTGTGCGGCAGGTTCAGCGGGTTGGGACTAACGCTCAGCAGACTCGGGTCTACATA
CAACAGCCTCAACGTGT
>Merged.1140.1 gene=Merged.1140
AACGGGTCGAACGTTTTGTATTAagttacaatttgttaactctaatccttttacagggttttccatgagt
tctcatagatgtgggacacttcctagactctttcttataggaagtgaacttcatatgatggaaattggac
tatatggcacctttttcgaacaggctttttgaaaaatcttattggatttgtccaacaaggatgctataga
ttcacatttgattaagtttatttcaagtaagaatgaggcaacaaagtgtcccacagctatgagaactcct
ggaaaaccgtgTATTTTTGGAATATTTTCTAACATTTCTGCATATTTTTTGCTACAAAAGTTGACTGCCG
AAATGCTGAATTAAATACAATGATTCAAGCGCCTTTGTGTCCTCCTTTCTAACCTATTTTTCTTCCGAAA
AGAAAAGCTCCATTATTCTATTCTCTCCGGATTTCGATTAGTTTCGTCCTTGTGACAATTTTTACAGACA
GATGGTGGCTAATACGAGCTTATGTGACGATATGATGTCGCACCGCACCAGACACCAGAGACACGTTACA
AAGAGTTTTCCTCTTCCCGCGGACtttttttttGTTATTGTCCTCCCACAAATTCACTTTTGTTCATACA
TTTTTTTCTGTGTCGCCGAGTTTTCGTTTTGTTTCCACGCCATGATTTCCCATGTCCCCTACCTCATCAT
TTACCCAATGGCGCGATTTGCTACGGATGCCTGTGCCGGAAAAAGGAACCTTGACAATTTCCTTCGCACC
TGTGCTGTACCAGAACCAGcgctttttctcacgcttttttccccttttccctttgttttGGTACACAGAA
GAGACGCGACTGGCGTGTATGTGTCTTTGTGTGTGCTACTTGTGTCGATCCAGTGAAGGACTAACTCCAC
CACACCATCCCCCCCTCTTTCGACGGGGAATCACTTCATCAATAACCTCCGCGAGGCACGAACGAACGAC
TTTTCCGCTTTTCCGCCGAGATCGCAATCTCGGAGCGTGTGCAGTGGCGAAAGCACACAACCAGCATGTG
CGCTTACGGCGCATACTCACGTTTATCGATTATGCAACGGTGTT
>Merged.1149.1 gene=Merged.1149
CGGCCGTCCACATTCCAAGTGTTATTGTTCTAGATTCTTAATTAAATCAGCTAATTAAGCGCGAGAAGCA
GGATTGTGCGATGTCCATGTCCATAAACTAATAGTTGGCACCGGGCCAGCGGTACCGGTACCGTTACCAG
CACGGGCACCAACTATTAACTGGACCAGTTTTTCATCTCCACACCCGGAGCCCTTCCTTTACTGCCCATT
TCAGTGAAAGTCGTAGAATGTTAAAACGAAACGATTCTTGAACCGTTCACACGCTCGTATGGCTTCCCGA
TCTTCCTGTGCGacacacacacacacacCGACATTAAGTCGAGAGTTCGCCCTGGGATGGGCTCGGACAA
CAGAACAGAAGTTTGCCAAGCGGCCTGAGATGCTTTTCCATCTTTGCTTCCATCTTTACTCCCGCTCCGC
ACTCTATTGTATTGCTCCTTCAACCGTCGGGGACGTAAGGAATGTCGGCTAGAAAACACTCAATCACTGG
GACAAGCAGCAAACTTCTAGCCGAAAAGGGATGAGGAAGAAAAATCAACAACATGTACTGTGTGTCCTAC
CCACCCATACCCACACACACACTCACATGGGTTTTTGGACAGCATCTTCATTCCAACTACTGACGACTAC
CTGCACAAAGCGATCGAAGAAAATGTTTACGTTCCGATCGCATCCCTTTTACTAGCTTCCTTTTCGGGTT
CGGGCATCTTGAAAACAATGATTTTCTGATGTAATCGTTGTTTGATGCCTTGGGCAACTAGGTAAAGTGT
AAAGCAATGCTCACAGTAAGCTCCAGTGATGTACCGTTGTGATTATGGACAATAATTTCCAAAGCAAACA
CGGCAAACAGTCAGG
>Merged.1195.1 gene=Merged.1195
TTTCACTTTTTGTTTGTGGGTGTATGTGTGGACCAGCAGGACAGCAAACGCACCTGCGCCTTCGACTTTG
AGGTAGTAGCAGACGGGGGCTGTGACGCTGGCTCTAGATGCAATCGTTAGCAATGCGCAACGCTACACTG
CACTCCGAACGGGAAATTCGTGGCAGAAATTGGGAAAAAGGATGCACAGGATAGCACACCAACACACCGG
CAAAACGCACTAGCGGTCCGCGATAACATCGGTACAGATTCTGAACCGAAACGCCGGGATCAATGTGTCA
CGTTTTTTCTCGTTCTGGTGTGCTTCTGTGTCGGTGAGTGTGTGTATGCGTGTAGTGTCCTTTCGCTTGC
GCTTTATCTAGCAGCCCGCTACACATTCATTCACTTGCAATTTCACACACGCGCGCGTACTCGGCAGACC
AGGATGGGGACCGTGGTGCAATGACTTGTCACGGACGGGTGGTGGTCGAAGAAAGGGGAGGGGAAGGGTA
CTCTTTCCGATTCCCACGCTACTTGCTTCGCGCACTATGTCCTTGGTGGGCACGAACTGTTTGTCGGTGC
AGGATCGCTGTGCACTGTCACGGCCATTCTTTGTGGCGAAGGCTACGCTTGCACGGAACTGGCTCGGTAG
GATGTTTCTATCGACATCGCCATTCCGAAAGCTATTTTTTGCAGTGAAAGCAGCGGAGAATCCG
>Merged.4165.1 gene=Merged.4165
ctgTAATTAGGTTTAAGACGAAAAATAGTTACGAGAGCCTTAACTGAAACCAAAACTCGTTATTTGGAGA
CTATGGTTAGATGCTGCTGGAATCGCAGCTCTATATTTCAATTCAAACCTATTCTGATCGCATTGTTAGT
AAAGCTGTAAAATAGATCGTGTGCTGTATTCAACCATTTGGTTCACTGCGACGAGGAGTGCGCACGCCAC
TTAACTATCGCTTATGAACTCATTAGTGAACGCTTATTTTATTCCTATAAAATACAAGAG
>Merged.4166.1 gene=Merged.4166
AGCCGGTCTGTCATGGAGCATTCCTTTGCTAAAGAAGCATAGTAGGCTGTAAATCCCTTGAGCTAAGACT
AGAGGCTTCATTCTGGTCATTAGTGTTGCAACGTTCAGTGAAGTATCCATCAACTCGTTCAAGTCGGTAG
AAAGTGAGGTTGAAAACTCTTCAGCATGAAAAATGGCCGAAAACTGCTTCGAAATCGTATTAATTTCACG
AAAGTCCCCAATTCCAAGCATTGGGTCAACCATTTTTTTCTGAGTAATGGCTGCCATGCTTCTCTAAATG
CTTGTAGAAGTCTAGTCTGATCGAGTTTCAAAGATGATAATCGACAGCGGATTGACGCGTGCGGATCTCA
ACCGAAACAGGCAGGCGAAACGAAAAACGGATGCAAATTGTCACCAGGATAGAAATATTGGCAAACGACC
AAACCCCCTTTTTAACGCCACCAAGGGGTCGGGAGGAGAAAGATGTAGCACGTGCCCGAATGAAAGCCCG
GGAATGCAGTGGAAATCTGCCTCCATCTCTTCCACCCAATTTTGCTCCCCGGGgagagagagagcgagag
aAGACCAACGCTGCCCTTGTGGCTCTCCTCCTGCCGGTACGGTTCCATTTTGTGCAGAATTTTAAGACAT
TCTGTCGACAGCAGATTTACGGTAACTGACGAGGGTTTTATGAGCGACGAATCATGCAAAAAGGGATCAG
CGCATAAATCGGCACCCGAAACCTTCATCGTCTTCACACACCCCCCCACGGGGTTGGAGTTTCACAAACG
GAAACGGAACGCGTGACGCTGTCGTCGGCTTGGATGTTTCAAAACCGGCACCACCGATCCATTGTTTCGT
TCGCCTGCACTATGAAAGGCGCCAGACAACCGGGGATGGTGTGGCACACGTTCG
>Merged.4168.1 gene=Merged.4168
AATTTGGCACGGCAAACAGCTCGTAGCGTGGAATAGAATTGCAAGAGATTTACACGAACTGACTCAAAAA
TGGATACCAAACCTGCACCGAAGAAGCAAAAGAAGGAACAATTGGAAGTAAAGGTGTTGGACGAAGCACT
GACTCCTTCTACTGGACCGTCCAGCTTGCCACAGCGTGGACCATCACCGCAACCTGGACGGTCAGGGTAT
CCCGCATCTCCTCGTCCAAACATTGCACCCAATGTAACGGCAAGGGCAATCAAGCGGCGTAGGCTAATAG
TCAGTCGTGCTCTCCACGAGGAACTGATGGAATCGTTGCGGGCGTTTCAAAGTGCCACAACAGAGATGCT
TAACCGATTGAAACGACCAACTGACCCAGTCGATGCTGAGCTGTCGGGGATGGGCCACGTGATCCGGAAT
TGGTCACCAGAACGTCGCAGACGGTGTTTGATACGGATGCAAAGAATAGTTATCGAGGAAGAAGTGGATC
ATTTTGAAAAAAACTATGGACGGAAAATCAGCGAGGTGAAAAAGGTTACCTAGAGCAGTACTTTCTTCGG
ATCTGATATTATTTCATTTGAATTTAAATGCGTTATTAATAATATGCAACTTTTGTGATGTTGAATGTAA
TAGAACTAAACTAAAC
>Merged.4169.4 gene=Merged.4169
TTTCATCCGGGTGTCCGCAAAAACCGCCAGTAAATGCATCACGAGCGCGTGTGCCAAACAACACACTCAC
CCCCTACGTTCTACAATGTCTCAGTTTCTGATCGGTGCGCCCGGTGCAGACCCAGATCCTTTCATCCCCC
GGCGCAAAACAAACAACAGCAGCACAACATCATCGCCCAATGTGGTTACAATAAGCTACAATCGTCTTCT
TTAAAATAAATACAAAACGGGAAGGAGAGCGAGGGAAAGGAATAGATGGGGTTAAGAAAAGAAGAAGAAA
AAACACAAACCCCTAGCTGCCCATCAATCCCAAGGAATTGGGATCGATCTGTCTCCAGACGCCCTCCTGC
AGCATCCCCGTTTTTTCACTTACTTAGTTGCGATGGAATATGGCAGGAGGAAGCGAGTGTGCGTGTGAGT
GTGTTTGAATAATTAGACTTACGGCGTATGTGCGTGCGTATGGTTCTTTTTTTGCCACGCCACCGTACCT
CAGTTCCATTTCCCTTTTAATCTTCTCTTCTTTCTTCGTGGGCGGTGCTGAGATCGGTAGCGTTATTTAT
TAAGCAGATTAGCAGAGAGACAGAGAAGCATTATATCATTCATACGAACAGACTTacacacacacacact
cacaacacaGAGCATAGGAGCAACATCAACAAGAAGCATAACAGATGTAAGCATACAACATAAACTAGGC
ATTAGTGGCAAATGTTTTACACCCGTAACAGGTTAGTTCGACGATGTGCAGATTATTAAATACTTGCAGT
ACATTTATCGGTACGATTATAAAGTGCCAACATACACACACAACACACATTTCTCCAACACTACTTACTG
CTGCAACAGAGCCGTGGGCAGGGTTCGTCGGGCGTGGGATATTTCGATAATTTCTAGCAAATAATAATAA
ACTGAACTTCTAAACACCGACACATTCTTGAATGTCGTGAAGCGCTGCGATGTAGTATCATACCGGCAAG
TGGCATTTTTAAGAACTTATGTCAACAAAAAAGCAGAAATCATAATAAACGTAATAAAACAACTGAAATG
ATTAAGTAAAACAAAACCACCTTGGGGTTCCTTGGGGGCACTTCCAACTATCCAGCAGGGCCTGGATGTG
GTCTTATAACAGTGTGGCCTGTCTTTTTAAATAAAGAAACACGTTGAACACAAGAACCTCTGGCCCTGGC
CGCCCTGTTCCGAAGATTGCAGCCTAAAGCGGGACATCAAATCGATCGTCCCGAAGTCTTGCGAAGTTGC
GCTTTTAACGATTCAAACAAGTCTGTCTGCCCAAATGTACAACAGAAAACAGAAGGGTTTATGTGTTGTC
TGTGTGAGTGTAAACGTAAAGTAATGTATTTCTCAGAGGAAAACACCCATAAAGTTGTTCCCAAAACGCG
GCTTTATGCGCGGTAAGCAGGAAGAAGATAATACAACAATGCAACAACGCATAACACATTTCATAAATGG
AATCAAATAAATAAACGTTTTATCCTTCGAAAGAAAATGCATTGAAGGAACGCATAAAAAACGCAAACCG
AAATCAAACCGAGACAAATTCATGCAAGATTCTAAAACAATAGCACACATCAAAAACGGGAGAAATGTTA
TTAGTCAGAATCTTTCATCTCTCTGGAGAAGTAAATATATGGACAGAACTGTCGCCTCATTTTCCCAACC
TCTCGCGGCGTTGCTTCGTACCGAAAGGCGTTTCAATTAACTATTTCAACGACCACCACTAATAAACTGC
AGCAAGATCAGCTCCCGTTCAATAAACCGAGAATCCCTAACCCGAAAACTCTCCGCGTTGCGACCGTTGC
TGAGATCGTTGACGAAACGAGAACCGAAGCATAACATAATCGCAGCACTCCTATATTTGCTCCTAGATAA
CAGAGAAAGCAAGCTAATCGACATGAATTCCATTTTCAGTAGGCAACTTTATAACCGCCAGCCAGGCCGG
TATCAGTTTCTCTTCCGTTTGCAACATCGACAAATGTGGTGCCGATTCTTCATCGGTTCAGGCAGGCGGC
GTTTGCTGTTCGTTGAATGGTTTGCGATAGATTTAAAAATCACCCACCcacacacacacaacacacaTAC
TCTCAGATCCATACACACAAACACATATTTCGCATGGAAAGGGTAGAGAAAGGTAGGGTGTGCGAAACCA
CTTTTAACACTCCGATTTTACGAAGCAGCAGCAAACACGAATGAAGAATGAAAGCGAGAAAAGGAAAAGT
GGGTTTGACGAATGCAATGGAACTGGCTGCGTACTTTCCGTCACTAATTGCCGTAAGCAACTGTGGTCGT
CTCTCTTGTATGTTTGATGTTCTCATCTCGAAAGTAAACCGATTATTGATAGCACGTTAAGAAATACTGA
GTAGTAGAGTATGCGATGGCCGGCCCTGGAACAAACATAGAAAATCCGTTCGATCCACGTTTGTATATGT
GTGTGTGTCGTGTATGAAGCGAGCTGTTTCGACAGAAAAGCAACACGATACACATGCAAACACATAAGCG
TTTTCACTGTAAACTTCTGAAAAGGTTCAATAAGTTACTGAATAAAAACGAAACAAAACATGGTCGAACA
TTCAAACAGTTGAAATGCAACACTAGCCACCAGGTGTGTTAACCGTGTAGAGAAAAAGCCTCCTCCAATT
ATTGGACGTAATGGATTAACGGCAAAAGGCACGGAAAGTGGAGCATGAGCACTGTTAAAAACGACATATT
ACAAACACAAACACCGGTGGATGTAAATCTGGAAATCTGGAAGCcaaaaactgcaaacaacaaaaaaaac
acaaaagcaacacacaGAATGTAAAGGCCAATATAAATTAGATAAatatatatatatattatataCAAAC
ATACACAAATTCGCACAAGAACGACGCGTTAAGTAACATGCAGGATTAGGGAGGGAAAGATGATGGAAAG
TAGTTACTTAAAAAATGAAACCAAGTCGTACACTCGAACTCGAACGAGAAGAAGGGGCAGGGGAGGAGAT
ACTTATACAGATATTCTTAGTATTTAACAATTAAACAAGCAAAAAACAGCAACAAAAACAGTTCAAATTA
CGGACAGCGATCCATTTTCCAACGCGACGTGTGTGTTATCTTTTCAGCGTTTGACTTTGTTTTACACTGC
TTTTTTGCATTGTGTTTTTACTTTGGTGTCTGATGTTTGAGTTTGATTACAATATACCAGATGTTTGGAA
TTGGAAAATAACCACAAAGCGATGTAGTAAAACAATGGTTTTAAAATACTTTTTTAGATCTCCTCTTTCA
CACCCACAGTCAACGCGTAATTGCATCACATCATTTTAACGATGATCAGGCCCCATTTGGTTGCGTTTAC
TCGATTACTCTCCATTAGATTGGGCCACAATGGGAATAAATTATATAGAAGAAAAAGAAAAGAAATACAA
TAACTGTAGCATAAACAATAGATCCATAATacacacacacacacTACCAGTGAGATAGAGCGAAAGACCG
TCGAGCGTCAGACAGCCACAGCAACAGCAGCAGAAACATGAAAATTTCAAATATCAAATTTCTTAATAAA
ACATATTCTTTTGTGATATGTTGTACACTTGCGTGTTTGTGTTTGtttttttttCCTTCATTCCGAATGA
ATGTATTCTACTGTTCTACTGTAAGGTAAGC
>Merged.1472.1 gene=Merged.1472
TTATTATAATAAAACTCGTTCCATTTTTGACTCCATTCAGGTTGAGAAAAGGAGTTCTAAAGTGAATTTT
TCTTACAAAAGTCTAACAATTTGATGTCGAGATATCCTCCATTTGCAAGAATGCAATTCGCTTAAATCGT
TCAAAAAGAATGTTCGTGATTGTAATATTGTTACCACAAAGTACAACACATGGATTTTTGAGTTCAATTT
CTAATGTGATCAGCATTATTTACCACTCGGGAGATGTTTTTCAACAGCAGTCATATAAGCAATTTGTATT
GTAATAATTGTTTAGTTCTTCCACATGATTTTCAACAAACCTTAGGTTCAACTCAGTTTGACAGTGCCTT
TGCGGCGTGTTCATGTACAATCATGTGCTAGAACTCACGAGAATATTGTAAAAGTTTTACAGAGTTTTAC
AAGTAACTTTCCAATGACAACAGCATCAGTTACTTTTACTGCTTTCGAGACGTTTTTCCAACAACTGTCA
AATGTTATATTTGCATGACAATAATATTTGAGATCATGCACATGATTATCAACACGCCATTAGCTCGATT
AAGTTTGACAGTTAGTTGTGGTGTGTTGAGAATCATGTGGAAGATTTGAAATTTAACTGGGATATCAATA
CAAAAGTTTTTGATAAACAGTTTTTGATAAACAAACCTGTTGGGTGATTGAAATTCATGAATTTGAATGA
ATCTATGAAATGCTTCAAATAAACTTAATATTGGTTGCAAAGATAAATATTTATGAATCTGGAAAGACTC
ATGAATCTCGAAAGACTCATGAATCTCTAGGGAATCATGAATCTCAAGGGAGATTCATAAATCTCCAAAG
ATTTATAGAGCTTAAGCTTCTCATCATTAT
>Merged.1475.1 gene=Merged.1475
TCTCTATTTTTAAATTCTGCTAAAGGTCCATTTAGAGAATTAATGAAAGTAAACTTTAAAAATTCGATGA
TGTCTAACTTAACGTAGCTCATCTAATGGAGCATATTACAGATCAAACCATAAGATATGCTAATGCTTCT
TCAACCATTTGCTTCATTTTCTACAATAAAACATAATATGTAACATATTTTTTCCTTTTGATCTTCAGAT
ATATTGAGGTTAGATATATCGATCTTCAGAAGTATCGCATTAATTTACAACTTTTAATATTTATTAAGTG
CAATATATTGTAAATATCTGACACAAGTGAAGTATATTCGTTTGGTACTACGACACGATAAGTTAGATAA
GATTGCAATTGTGATAGACTAATAGAAACAGCCGAAGAAGTTGTCCTGCCTTGTGATACGCTTGGGTTGT
AGGGTATTTTTCTTGCCAAATCGACTTAGAGCAACCCC
>Merged.1476.1 gene=Merged.1476
CGAACGCACGCACGTACGGTTCGCTCGTTTGCTGCGATGGCGGTATGGGTTAGGCAAAATAAATAAAGCG
ATTTTCGTACCCAAACTTCCACCCCAAAACGAGTAGAAATTTGCCCTCGTCTGCAAGCTGCTGCGAAAGG
GGTCAGGGCAGGTATGCAGACTGGTTGATTTATGTTTTTTGTTGCAGTTGTTGTTTCAAATCGTCCAGAC
CGGACGTTGCCTAACTTCCGAAAGTAATTTCGGTGCATGATCTCTCAATGGACAAACGCATTAGTAGTTC
AGCACGCGGTTGAAGGTCAATATTGGCGGTTTGATGATCACGCCACGTATCGTTGGCCAGTTAAAATGAC
TGCTAATGTGAGGGAATTGTTACCGTGGCAGTGTTGCGCTAACTAGAAGAGCTATTTTAAAATCATTTGT
ATCTTTCTCTGGGAACCGGGGTAATCAGTGTCATCTTTTGTGATATCAAACAAAACAAAAAAACCACAAT
ATCATAACACACAAATTGTACAAACATTTTTGTATCGCTGGTGTACTGTCTATGGTCCAATGTCTGCTGA
TATCGCGTTACTTCCAAACGATCGCCCCAAACAGATACCACCCGACACGCGCTCGTCGCAACTGTTGCCA
TTGTTGGAGCGCCCGCCGCACTACAATaacaacacaacacacacacacCAACCGACGAGTTTAATTGAAC
GGAGAGATACGTGCAGTGGCCGGTGCCATTGCCAACCCTCCCTCCCT
>Merged.1477.1 gene=Merged.1477
TGGAATTCGATACAATCTTTCGAATGTAGTCGAAAAACATGGTCTTATTATGTCCATACTTCCATCAATA
ATTGGTGAGTAATTAATTGGAACAACATTCCTTCGCACCAAGTTGGCTTACCAAGGACTAAACTTTCCCG
GAAAATAGCAAAGCTTAAGCCCCTACTTGTTTACAAATTACTCGAATGCTTCATTTTGTTTTAAGCTTGC
TCCTCTCTACATTCTCCATAATTATAATCTGCCTTTACAGTGCGGTACACTCTAACATGAGCACTTGATA
TTTCGTATCCAATATACATATTGACAAAAAATAATGATAAATTTCTATAATTATCCAATTTACGTTCCAT
ATTGACGATTTTTACCAAGCTACAGCCAAATACATCATGAAATGGGGAAGACGTTATGACGTTATGAAAG
ATCCTGTTCGATGTTAGGATCTAACGAACTTCACGTCTTT
>Merged.1478.1 gene=Merged.1478
ACGATCCAAGCCCCGAACATCACCGACGACTATTAATCAACCTGTCAGCAAAGGGAAAGATTTACGGGAG
AGAGAGAGAAATTTAGCACCCACCATCTTTGGGGGGAAAAGACTTTTTCCCCGTCGAACAAAATTGAGGT
CAAAAGCTTAGCGCTACGAGAAGCGAGAAGCGACCATCTCGACCGACATTAGAAGCTCTTCCATCTTTGA
GTTTGTCTGCCAAAGGGGAAGCAGCAAAATCTTGACATTATTCTGTCGTGTCGGCCGCTCTTCGATGTGC
TCGGGCGCCTAGTTTACACGCATCAGGTGCGCCGAACCGTGGCGGATTGGCTTGGAGCACAGCAGGCAAC
AGGCTCTAGAAGGCGGAGGAGGCGTAGTTCGAAGGGTGTA
>Merged.1479.1 gene=Merged.1479
GCGAACCGTGAACCGCGCGCGCGTTAAGCTTCCGTGAGTTGAAGCTGGTTTTTCGTGGTGAATTTTCTTG
AACTTAAATAATAATAATAATCTATTTCCCCTTTTGGGTCGTGGGTGGGATGTGGTTAGCAGGTACAAAT
TATCGCATTACAAAATTGTTACTTTTTGACACTTGAATCGCAGTACTACGGAACGGAACAGGGCACAAGT
TTGATGTTTGGTTTGGATTACAACCTTCTTTTTTTACAGCCATCTCCCGCCCGAGGTGTGTGATGTGTGA
TCGCTAGTTTCACATCTAACACCAGTCGGATGTTTATACCTTTGTTACAAGGCGTCATGTAACGACGCAC
CATGAGGTTCAAGGAGTTTGGTTTTACTTTTACCTCATTTTACTCCAATATAAAGCCCAACCAAAAGCAA
CGTTTTCCTTACCCTCCCTGTTACTCCCCATTGTTACACACAGCAAAGATGCTCTTCCCAGACACACTCT
CGCACGCACGAAAGCATCTTGACGATGTGAGCATCGCACAGTGAAGACAAACGCTTTGCGATGTTTTTTT
CGGGAAAATATAAGAAACGGAACAGTTTACTATCATCCCTGGGGTGGAAGAAAGCATTAACCATTGATTT
GATTTTGATTACATAAATTTCATTATATTGGCGTGCGAGTAAAAGGCGTCGAAGCGTTGGAGAGCTCGGT
TGCGGTCCGGATGCGCTAGCGAGGTGTGATGATTGGAACGGAGGGGGAAGAGTGTGTGTTTTAATGATAG
CAGTGCGTGTGTAAGCGTTTGCTAAAACAAATGCCACGATCCATCTTGTCGTTGATTAGAAGCGGGTTGA
TTAGCAAGGGTGGGCCGGGGCAGGTAAGCCGCCACAGCTCGTTCAGTGGGAGAAAAAAGGTTGATTGATC
GCTGAAGTTATTTCTCGATTTGCTGAACAAAGCGGTTAACTTGTTTCCCCTCTAATCGATTTCCATTTGT
TTGTGCAATTATTTTAATATGTTTCGTGATTTTGGAGAGGGATGTTTTACCATTCAAATCAATGCTGCCG
TACTGTTGGCCGAGCTTGGATGAACGATCCCCTTTTCGCTCGGTGCGAAAACTAGATCCATAAAGTGGGA
AGCGTTTTTTAAGCGAGATAGATTTTTACGACGCACGCTTGTTGAGCAAGCCAGGTATATGGGTGGGTGT
CATTATCGTCGTCATGACCACCGTCGCTGATGATCGCTAAAGAGAAACTTACACTTTACAACATCACGAC
TCGCCTTGATCAACCTCTCCATTACACTTGTTACAAACTGCTCGCCGAACGCTGTGGTGTGAAACAGATC
ACTTTCAAGTGCACAAAAACGAACAAAATCTTCACAACCCGGGTTCACTGGTGAAGTGAGATAATAAAAA
AAGACACCTCTTTCACTTCCACCGATCAGCATCAGCTGCTGGAAACGTGACGATAGTGTTGAATCGTTTG
AAGCGTGCAGAAA
>Merged.1280.1 gene=Merged.1280
TAAATTAGCAGCTTTGAAAACAAACAGGTGAATCAATAGACACACTCTACTCCAACGGAATGTCAATAGT
GCACGCGATTCCAGACGGGATAAAAGGCGTCCCGACCGCCAACACGCACTACGGGAGGCAATAAATCACA
CCCGCaaaaggaaagaccagaaaaagaaacaaaaaaaCCGGATGCTGAGCTCCTCCCGCAAACCAGGAGA
GAGAAGAATTTCCGATCTGGTGTCCCGGGGAAAAGGTGCTTAGAAATTCATGACGAATTCCCATCCCGAT
CCCCGCCTGAGTTAGACATTCCCGCACCAGCGCGAGAAGCAATAAATAAAAGCGTACAGAACGACGACGT
AGTCTTCGTAGTTTGGCGCCTATTATTCCCTTCCTGCAGCATTCCTCGTGCGTTTGCCTTTGCGTGTCGC
TCCCTCATCCGCGTGTGAAGACTCGGAAAGCACACGCAAAAGGTAGAAAAGATGTGGCTGTCTGTCTGTC
TGTCTGTCTCTCGCTCCCCCCGAAAGGATCGACGATGGGAGCTTTGGTCTCGCAAGCACGAACACGAATG
ACTTCAACAACTAATAAAAGGTAATAAAT
>Merged.1282.1 gene=Merged.1282
ATTGATTAAGAGCGTCAGCAGCAACAACCAACCATACACGCATTCTTGCAAGTTGCAAGAAAAACTTTCC
CAACCTGGGACCTGGCAGACCTCTGCTGCCGGTATGTGAAAACGTTTTCACCCCAGTCCGCAAAAGTCTG
GATGATGGCTTCGAATGTGTACCAGACCGAATGTCAATCGAGGATTAGGCGAATTATTGTTGCTTCTTTC
GCTCTCTCTCTCTCCGTTGGGCACTGATCGCCGCGTTAAAGTCCGATCGACAGCCATCGACTCCCCCCCA
TTGGGTCCATTCCGTTTATGATCCATCCGGTCACTAATCTTCCTGTCGAGAATGGCCGCCTTTGCAGACG
GCACAAGGATTAAGGGGGAGCTACCGAAGGACCGAAGGCTCTGTTCGTCCTGCGTTCGTAATCGGGTTTT
GCGAAAGTAATCAACAGGAAACTTGAATTCTTGGCTAAGGATGAGGGGGAAGTTACGCGACGACACCAGC
TGCTTTAGCGCCATTGTGCGTCGCCACAATTTTGGGGTGGTGGTTTGCGAATAAGACGCACACAAGAAGC
AGCTTGAGAAGAGGAGTTGACAAGCCATTATCGTCCAACCGTAACCGATTTCGATGGCTTTTCCATCCAC
AcccccccccccccccccccTGGTACGGGGGATCGAACGAGCGGGCGAAGCAATGATTCTTTTGTTTCGC
TCCATTTTTAACGTCTTTGTTTTGCTAGTCGGCACAACAAAACAAGAAGACGACGGTGATGACAGTGTGC
CGCCCAAAAGAGAGAGAGCGAGTGACAGTGTCGGCTTTGGTAAGCACCGAAAAGCACGTAACGAAGGAAA
CGAAATTAATTTCAACCAGTCCTACCAGTGGCCCCCAGAAAATCTTCTTGATAATGGTGGGTTATTGTTT
GTGCTTATAGTTGTTGTTTTCGTCTTGATAATATCCCAAGGCTTTTCGGCAAGGTATCGAAATTCGTAAT
GCCTTTTGTGTCCTTCGGTGCTTGGTGTGCGCAACAAACAACACAACCTTGTCCGCTTCCCATTAATAAC
GCTCGGCCACATTCGATGAGCAGACAGTATGGTCAGCGATGAAGATATGTTCCCGATGTTCTTGGGGATA
TACTTTTACGGCAAAATCACTTACCATCGGTACAAACAATACGGGGGAGATTGTGCCATGGAATACGCTA
TTGTGTGCGCCCATTGTTTAAATACTTAATTAACGACCAAAAATATCCTAATGACGTGGTCATCCTAGTT
GCACTCCAAGCAGCGATGGAAAGGATGGATGGGGTCTGATTTATCGTTTAAATTGGGAAAAGGGGCAATT
TTCTTCATACTTTGCCGCATTGCTATGGGATCAAATGAATAGTTCGTGCTTTATCCTTGCGAGATACCGA
AATTGAAATACTTTCGTCGCGTTCTCCTTCGTCGGCGTAATGATGCGTCGATTCTCTTCTTCAACCATCA
AGGacacacacacacacacaACCAAAGGATAGGAAAGGACGCCGTCAATTCGTCCGGAAACGCTACACGG
TCCACCCGGCTCCACTGTCATTAATCTCTCCGGCTAAGCCCCGTTATGGGATCGGTTTCGTAAAATGATT
CCTTCGCTACTACACCAAGAGGAGTGTCGTGTAGGAGGCGGTAAACGACAATTTTGCCTGTTCATTAGAA
AAAAGGGAAGAAACAAAACCGATACACGTTACACGATAACTGTCTTGTGCCG
>Merged.1283.1 gene=Merged.1283
CGGCGGTCACGGACAGATAGAGATCTTTCTGGTCGGTAATATCTTGCTGGCAAGATATATTACACCAGCG
AAGGGCGGACAAAAACCGAGCAAAAGCTTTCGAGCTGCTGCTACTGCTGCTTACACAACCACTGCACTTG
GGATGGCGACGACAATATGTGTTGACACAATCACAGAGTGTTGTTGGTTGGCTGTGCGGGGCTGCTTGCT
GCACACTGTTTGTTCGTATATTAACGCCCCCAGGATACAGGAAAGTGTGTTAACGTATTTTCAGTTTTCG
AAAGCAAGAGAAAGATAGCAGAGCATGCCAGGAAGTGAAAGCGAAGCATTTTCTCTTTTACGCTGTTTGG
TCAGTAAATTTCGTCCCACACAAGCTAAGCTTGTTTGCACGGTGAGCGATTGAGTTGAGGCTCTGATTTT
AGCCGTGTGGGCAGACTGTGGGCTGCATTGTGAATTGTTTTGGTGGTAAGAATAGTAAAATTTGAACTTA
TGTTGAGGGTAAACGAATAAAAGGC
>Merged.1294.1 gene=Merged.1294
CGACCGTCAAGTGATTAATTAAAATTAATGGAACGAGAAACCATTTAGCAGAGCGCGCAGAGAAATTGAG
CCGTGAGACGGGCGGACGACGCGTGACAATCGAAAGCGCAGCGATGGAGGAGGGGGGGCTGAACCAACTC
CGGCAAAAACCGCACGAAACAACTCAGCTAGATGAAATGGATCTTGTGTTTAACAGCACTTCCTGGAGCG
CGTGCTCGAATGGCGAACAATCAAAGCACAATTTCCGTTTTCAAGGTACGTTGAAAGCaaaaaaaaGATC
TTCTCTTCCATGGAAAAGTCCAGTCCAACACGAACAATTCAAAGCCAAACTCGCCAAGCCGTTTAACTTT
CCAACTTAAGGATAAGCTCTTTTGGTTAACAAAATGGGGCCATTAAATCGTGCCACCGGTTCGTCGTCTT
CGCCTAAAACTTGTTGAGCGTTGGGGTACAGAGCTCAGTGTGGCACCTTTTCAACGGCTTAGCACAGCAT
GAAGCCCGTGTCCGTGCGTGACCGTCCACGCTTCCTCCCCGTAAGCTACGGGGACACGCGGTGGGTGACA
AGCACCGAGCAACCTGCCGGCCGTGAAAAGTTGTTCAAAAACAGCCATAAATAAAATTCCACCTAAACGA
CGCACCGTAAATCTGGTGACCTTCTCTCCTGGCCGGTCGTTGCAGGCGCACCACCAACGGGCAAATCTCG
GCCCGCGAAGCATAACGGCGCCTTTTTAACACCGCACGGTATAGAGTGCGTAGTGGAAGCTTGGGTGGGT
GGTTGGGTGTCACATTTCAAGAAAATAATTTACATCCTTACGTTCAGCGCGTCCACAGAGCAGCCGCGAT
ACTGTCCCGTCCAGGGTTTCCGGGGGAAAACTGTCGAGCTAAACTTGCTTAGTTATGACTTGAACAGATA
CGGTTAAGCTTCACAAGTGGTAAAGTGGTACGGAAACTTCTGGTCCTTTaaaaaaaaaaaC
>Merged.1304.1 gene=Merged.1304
CCAGATTATGCGCCCCGGCACATACATAGATTAGATTTCACGCATATTTCAAGCGCAATTTGTCTGCTGC
TGCTGCTGCTTCCAGCAGTGACGCAAAATGAGCGTGAAACCATTAACTCAAGATGGCGGAAGCTAATCGT
TGTTGCTGCTTCCTATTATTTCTTTACGCCGAGCAGAAACTCCAGTTCTTTCGTGCCGTGAATGAAGATA
ACAGGGCTTGAAGTGTGTGTGTGTAACCATACTCTACATACATTCTTCAACTTTGCACAGTACACACCGT
GACGCAATGCGTCGAATCATATGCCTTCATTAGGAGGGCAGGGGAAACCGCAGCAGCACACGGGCTATAC
ACATCGTGTATCTCATTGCTTACGAGGTACTTAAAAACGAGGCACACTTTTAACAGCATTCTAGGGGCTA
TCAAAGCCTCCCACCGAACCGGAGTGCTTCGCCAGAGAAAAAGAAGGTCTTTATTATGTTTCATACTTTG
GCATTATACCGACAAAAAGACACATTATTGCCACTCTGCTGCATCCGAGGTAAAGGATTCGGTTGCATAT
TGGATCATTAATGGCTTCAGCTAATAAGCTACTCAGTGAGGAGTTGCACGGTAGAGTTAACTTCAGGAAG
TGAATAATTATTTAAAGCAAAGATGTAAACTCAAACAATGCTTGTACTCGCTGGTAAAGCACTATGCCTA
TGCCTTTTGACAGCCTTCAAATAGAAGCTTTACAATCATCCATCCACTGGAAGCCACACTCGAGAGATTC
AGCCACAGAACCAGGAGCCGATACACAAAATGTGCGCTCCCTTAGGATTCTTTATTTTCTGTCAAGCCAT
TCAAAACGGGCTGCAAATGACATTCATCATTCTCGGTGACATGAAGTTGCGTACTCTAGAGACGGAGTGT
AGCATGGAAAGGAAGAACCTTCGCTTGCCCTTCTACATGACAGGTTGACACGAAATGAATGGATGTTTGA
ATGAAACGGCCTGAAGATGGCTTTAGTGTCATTCTCATAAAAAGGGCTACCGCCGTTCTTCCTACGCTTT
CATACGCAATACAGTGACACCCTGTGAATGCCGTTTTACACGTACGAGAGCGTGTAGGAATTATGAGGAA
GAAAAAACACATCATGTTAGAAAAAGTGGGAGTGGGGTTTAATGATGAAAAGATGCGGCTTTTCTATGGT
TTAAACGCACTCGACTGAGATAATAACAAAAAAATGAACCCTTAAAGCTGTGACACATGTAGCCCGATGA
TACAGATCAATCATTGACAGGGATATTCAAACTTCTCGAATGGTGTCTTTATTTTAATGAAAATGTTACA
CTTTCGGCAAG
>Merged.1305.1 gene=Merged.1305
AAACAATAGTGATTGTTCAACTTTATGAGCGCCGCAGTTATAAAAAGAGGCATCATCTCCCATGGCACAA
AAGACAAACCTTCGACAAAATGTCTGTGTTTGTTTTCAAACAACTTTTTCCCCAAATTTCGACACCCAAT
ATCGGATGTAGAAATAAAATCGACCGCAGCAAAACATTCATTATTTTGGATAAAGTTTTCAAATTTATCA
AAAATAAAGTTGCACTAGGGTTACCCATTACCCCAAGCACAGCATTATCATCCTGCTTTGGTGAAGGGCG
AAACAATAATCAACGCCCTACCCCATCGCACCACCGAAACGCACAATCTCTCTCAGAGTCTCTTCTCGGC
CTGACGCTACCAACCATTTCCTTCCGGTCGATACAGTCCGTTCGCTCCATTCACTTCCGCCAGTGTGCGC
TCGACTGCTCGTCACTTCACAACAGCAGCGCACAGCAGACGCCCATGAAAAAACAAAACAGCGAGCCCAC
AACAAATGAGGTTATCAGCGCGTCCGTATCGAATGTGGCTGAATGCAGCGTGTGCTGCACTTGCCCCACA
CGTCTAACACGTCTCCTTCGGTGTAGTGCGCATCTATGCCCGACAATCGGGACCAACGTGCTGCTGTGAG
AATATTTGGAGCATCTCCTGTGGCTTTCCATGA
>Merged.1306.1 gene=Merged.1306
TGGTACTCAAGTGAACGATGATGATGCCCGGCTTTACTTGCATATATTCAGCAAAGTTGCTGTATCGTTT
TTAAAACGATGTTTGAAATGGTTGACTAGTAATGAGTTGGTTGTTGTTTTTAGCATGTAAAGAAGTAATA
GAGTATAACCCGTTCCCAATTAGTGGTATCTTTGATTGCTTGGTGCATTCTGTTCGGATTTGAACTCGCG
ACTCCAGGTGCATTGGTCCTAGCACGTTCCCACGGCACCATGCGACTGTTCGCTCTTACACACGTCAATC
AACCTATAGATTCGCAACACTTTTAGCGCGTTACATACCTATAGAAATAGCAAAGCATAAAGTCCCAAAA
ATAGCTTCCGCAATCTAAACAACGCCCAGATATGCAAAAATCATACATAAACTACCATAACAAACGATGC
TCGAATGGCTTTTGCTCATTGCGATTTGCGGTATAAAAATATCTTCCGGTTCTATTTTTATCAGCAGTGG
GCACTTAGAAAAATTGCAGCACCGTAGGTAAGGCAACACTATCGATTGGACGATTTTGGATGCAAGAACC
GCACAGCGCTAGCTTGGCCCCATGTCCTTGGACGGGGCAATCGAAATTGACCATCTGTACCCAGCTTTTT
TTCTTCTTTGGCTTCCTTATGTCCATTATGTGATTATGCAAACATCATCCCAATTCTGCATAGTGCTTTT
TCAAGAGGAGTTCCGAAATACTGAGCAATCTATGAAGATCTGGGAGAGGGTAGTGATCCTCAGGTATATC
ATACAATACTATAAATAAACACTTTTATTGATTCAACGCTACCGCAGCTCCGGTTTCAACGGCTATCACT
CGCACACTTTATTGTGCCTATTGCTGTACCGTATCACTTTCCACACTATGCTAAATTGTTCCAGGAAGGG
TGTACACACATATAGTGCTGTATCATGTTGCCTAACCGTACGCAAACTTTCCCAACTTTACAACAGGGAA
AGAAAATAACTTCCTATGGCTTTTGCTGGTGCAGCACACGCACACCAGATAAACAGAAAATTTTCCACGA
AAAACTACACTATAAATTATGGCTGCCGAGACTATATCGCTCAATATCGCCCCCATGAGGGTAGAATAAC
ACAGGGCGCAGGAAGTTTACGATAAAAAAATCCCCCTCCTCTTCGCTTTGATGAGGTGTACTGAGATTCA
CTAAATTTACACTCACTCACGGGCACTCGGCTGACACACTCCGGTCCGGTGGGGCAATAAAACGAGCGAT
>Merged.1307.1 gene=Merged.1307
GATGCACACGATTACTTGTTGACTGAGGACACAAGTCAACCGTCGGCACCAGGGTGGAAGGTGGCACGTA
AACGATCCCTTCGCTAGCCAGCTCGAACAGCAGCAGGAGTAGTGTGATAGGGCGATTGACGATGACAACC
ACTGTAGCGCGCCGTTAAGGCTACAGCGAAGAGCGCACTGTGTTGGGTAACTATCTTTAATTAAATATGG
CGCATCGTTAGAGCTGACAAAAACCGCGACAGCGACAAATGACTTAcaacgaaccaaccaaccaaccaac
ccaccaaccaGCACAAATGTCAGCCACGCTCTACTGGAAGGGGCAGATTGCTATCGCACGAAACAATTGT
GAATATTTTGCAATATTATCAAGCGCTGCCTCTCGGGCGGAAACCATCACGCTTCACCATCTTTGATTAG
AACAATGCAGACAGTGCGCACTGGATATTGCATTAGATCCGGGGTGTTCGGAGCCGTTGGGGATATGGCG
GACACGAGCACAGTGAACACGAACTTTAGTGCAGTCCATAAACTGGACTGGAGATGATGGCTCGGAAGAT
AAAATCGTAAACGTCACTCTGGAACGAAGCAACAACAAAAAAGCCGCTACACCACACTACACATTCCAAG
GTTTTGTAGAGAAGCACCACCGTACCAGAGCGACCAACGAACGAAACGTGATTATTGACCACGTTTTCGC
AAATTGCGTTGGCACATACTTGGAAGCAATCGTCCCGTTCCCAACAGTTCTCGGAGTTCTCTAGCGGCTA
GCTAGCGAGCAGACAGCGTTGTGGGAACACTTTGTGGCTGATTTCTGACACTCCATAGCTTCCAGTGCCA
GAGTTAAGCCACGACACTCCACTCCAGAATGAACTTTGTCTACTTCCACCTCCAAGCGCAAGTCAACACG
AACGCCTCGTTCGCATCGATTATCAACAGCAACTCCAACGGAAG
>Merged.1308.1 gene=Merged.1308
CCGGGCCTTCATTCACACTGTAGCGGTGCAAGCGCGGCAAGAATAACGTTCCGAAATCGGCCAGTAAAAG
ACGCAACCGACATGAGACAACGAACCGGACAATATCTCACCCTGAAGAGCATGGGACCTGGCCATCCCAG
TTGGGCGAAGATCTCTTTGCTGCTGGCTGTCGGTACCACCATTCTGAGCAGTTTCTCTGATGCCAGTCCC
ACCAACCCCATCCAGCCCGTCTTCATCCAGCGCGACCTGCCACCCGCACCGTACGCGTACGGCATGCAAG
ACTTTGACAGCTCCGAGGAAGTGACGATCGTCAAACGGGCTGGCCAAACCGTATACACACCGACCAGCAC
CACGCACCTGACCACACCACAAGCACTGCCGACTCCACTGGCCCAGGTGCAGACCGCAACACCCGCCCAA
CCTCTGCAAGTGCCGCTCTCCCTACAGCAGCTACAAAAACCACCCAAAAAAACGATCCCCACAGTAATAG
CCGCAGCAGCAGCACCACCA
>Merged.1309.1 gene=Merged.1309
GTCAGTATGTTTGCGCGTCCGGCACCTTATTATTATACATCAAGAACACTAATTTGAATCTACATGCAAA
TTTCTGCGTAAACACCATTTAAAGTGAACGATACGGTACCATTGAAACGCTCTCGTGCAATGTTCCTCGA
TCAGGATGACGCTGATGATGCTGTGCACCACAAACCaaaaaaaaagcaaaaaaCCAACAATTTACAATAT
ACAGACATTACCGACATCTGTTCACACCGTACCGCAGATGAACTCCGGTCGGTTCAATTACCACGAGAAA
AATGGTGTCTGGTACGTGGAGTCGAGCCTCAACTGTGTGCGGAGAAGGAAGCGACGGTTTCATCATGTCG
AACGGTTTGGAGAGTTCGACCCCCGGATAGGATAAACAAAAAGGGCAAAATCATTTCAGCATCCGAGATC
CCCATCCTATCATACCGGCCCAAGTCCGGCCCAAGTCCCGTGTGCGGTAAGAACCTTTGCCGTGTACTAC
TCCACTGCTGGCAAGAAGAATATTCAAATCAAGAGCCCACACCGCACAGACGGTACGAGGAAAGCAGTAG
CACGAACAAATTGTAAACAAATCCACCCTTCCCCAATGCTTCGGTGAAACATTCTAATCTATATCTCGTT
TTAGAATAAAGGCAAGGCAGCAAGTAGTCGTAGT
>Merged.1432.1 gene=Merged.1432
AGGTGAAAGTAGAAAGGCAAACCCTCCACCGGGAGAATTCCTCCGCGAGAGCTGTTTTTGGAGAACCCAG
TACCTGGTGTTCCCGGCGTGTGTACAAAGGGCTCCTCGGGCTCCACACGTCTGTAAAGCTAGGCAAGGCG
GAAGAACACTCCGTGACTTCATGCCTTTCTATGTGACCCACTTCGGAGCTTTCCGGGCAGTTGATCCAGA
AACGCTCATGGGGATAAGCAATTCGCTCAGCATCACGTCCCTCTTTCGCTCTCTCTCTCCTGGGAGTCCT
CGTGGAGTTCCCGCACCCGTTTTTAGGTCCGTTTTTTTGTATTTCTTCTTGCTGTTCTCCACTAAGCTTC
ATTATCACAGCATTACATCTTCCATCACCTAATGTCTAAACAGCCAGCACTCACGTCACGGACACACTGC
TAATGAGGTCATCATAGGCAAGACACTAGGGAAAAAGACCACGATCTATGCAGCGAGGTTCTCATCAGAC
GCCCAAGAATTCCACCCCCGGTACGGTAAGAATAGAGTGATAAAATTGCATCACACCCCATGATTGCATG
ATGAATAGCATCGTGCGCTGGTAAGTGTATATCATTGTAGAGTTTACAACGTGATAACTCGTGGGATTAT
TATGCCTTTGGGAAGATCCAGCAGTCTTGCCGGCAGTTGTTGTTGCGCGTTTCAGCTGTTTGGATCATGC
ACATCTCTCCGCACGTGCGCTCGATCTCGCCTTGGAAAGGGGTCTCCCCTGATCTTATCTCTCCAATAGG
ATGAGTGGATCCCAGAACTAACAGCTTCAGCCCCAAATGCAAGTGTTGGAGCTCCGTTTAGTTTCATCAT
GTGCCATGGGCACAGAAATCACAGCGAAAACGAGTGCCGATTTCCTGTTGCGATACATCACACCTTATCT
TTGGCGTTGGAGTCGGAGGGCCCGCGCTTCATGCGAAATGCGTAAACCACTATCGCAACCCCTTTGGAGA
GCGATGTGTTTATCTTTCACACCTGTCATCCAACGGCGATGTGTCAATAGTGGATGGCTTTCGACCCCTC
GTGTAAACAGACTCGAAAAAAA
>Merged.1434.1 gene=Merged.1434
AAGACACATCCTACATTAAGTGCATAAAACCAAGGGTTGGGTTATGTTTGTTGCTAAAGGTTTTGAAAGA
AACACGCTTTGCGTTCCATTTTCCACGGAAAGAGTCGTACCACACGACCGATAATATCCTTAACCTCAAA
CTGTAAACCCTTAAGTGGTTCTCCACTTAAGCCCGGCTGCCGGCTAGTCCGGTGTACCAACCCGGTGTGG
CAATGTGTGGAAAGATGATATACGATACGCCACTTCAAACTCCGGACGAACGTTACAGTTTAAACGCATC
CGTGGCGATTAGATTGTAGCACACTGAACACTGAGCATTGTgagagagagagagagagagagagCAGTTT
GACGACATCTAGCGTGTGAATGTTTCACCCAACTTCTTCTCTCACACTAAATAAGTAATTAAATATTATG
TCGTCTAGTTCTGCCATGCCCGCTAAGCTAACATTATTCAAATCTAGAACACACACACACTATCCCGTAT
TTCCTACAGCGCCACAAGAAGTACCAATCGAAAGGACACCCTTCTTAAACACCTTTCGACGGTGTAATGC
GACATGTTTGCCGACAACAACTGCTTCATCATGATCAAAAGGTTAATCTGCTTATAAAACACTGTATAAA
CAATTACGTACGAAAAAAACACAACCTGTGTTCCCGATGTTGACCCTTCTTGTAGGTCACAGTATACAGT
TCCTTCGATCACCCTTCCCATTCAGCCGCGCACACACATACACATGGGGTGCATTTTAATTAGAATGTTA
AGTTCGATATTAGCATTCGTTACATCCCCCTGGACTACAACAACCGACCAGTTAGGGCTGCGTCATTTCT
TAGGGGTCTAGGGCCGCAGTGCTGCGTGCATGCGAGGTTTGCCATGTGGGAAAACGATG
>Merged.1435.1 gene=Merged.1435
TGTACAACGAAAAGCGAAGAACCCCGAAACACAAAACAGTACGTCATGCACTAAATTCTGCCGCCACAAT
GGGGTCAGCAGCAGCAGCCTGGGGGACGCGGGGAAGGAGCCGCAAAAATGGAGGAAAAATCACACGAACG
CCGGGGGAAAACTACGTGTCAAATATAAAAGAAAACAATTTCCACCGAGCAGCCGAGGGGTCGGATAACG
TGCGGCAGCAATGCAACACGCCGCCGCCACCGGTCGATGTGCATGGCATTTCTtgtgcacgtgtgtgtgt
gtgcgtgtCTGAATGAAGCCGACCCCGAGAGCGACCGTATTCGAAATGTCCAAAAATAGTTCATCATAGA
CCACCACCAGTGGCACACACACACAGGCAGACCAGGCGCATTTCTTCCATCCGGATGGGTAGGGCGGTGA
TCACCGGCTGAGGTAACCTTTACCGAATTAAGCTTGGCTCACGTCTTGGTCTCGGTTTCCCGGACCACCC
GGTCGGTTGTTGGTGGTGGAAAACACACCGACACATCCACACACATCCAGCATCCGATTCCGATCGACAG
CCGGCGTGAGACGCAGCGAGACTTCAGTGACACAGTTGGCATTCAATCAACAATTTGTCGGTGAGCCATT
TTCATCCGCATCCGGTTCACATTTGGAGATTTTCTAGGCATCATACTACACTAGACTGGGTCAATGATTA
TTTGATTTATGGATCAAAATGTTCGTTTTCCCATCTATTCTTAACAGCGATAGAAAATGCATCCAAAAAC
TGCATTGCCTACATTTAGACGGACAAAACTGTTATTGGATGGGCTTTTGGGGGaaaaaaaaaacaaaaCG
AATTGACAAACCATTCATTCCCATCGTTTTAACAAACTGAACAAATGATCATAATGTCAAGTGAGAGGAG
AAGCAACCAACGCTCTTTATCCATTTTCCCACCGTCTGAATTGGGTTGATGGACAGTTACTCGCGTCTAA
CaaaaaaaaaCCCATAAATACCCTAAAAATACCTCATTTGTTTCCTTTCTTATTCATCCAACGCGAAACA
AACAATGCACCTGCAGCAGAGCAAGCCGTGCTGCTGTCGCACAATGGTTGAACGAATGCGCTTCAGCAAA
CCGTACATCACCC
>Merged.1436.1 gene=Merged.1436
GATGGTGCGATTTATGGAAGCTTTTCAGGTTCTCCAAGAGATATTAGCTTTTGCTTCGTTTAATTCTCAG
CTTCTACTGGGCCATCGATCATGGCGAGTTCTTCTCGCCGAGGATTATCAACACCTGCAGGGAAGAACGT
TGCTTTCCACCCGTTTCGGTCCTTCATTTTTCATCATTTCTCTGTCATAAGTTGGCCGCAAACCTGCTCT
TTTGGTTTCAGATTTCACACGCCACTCTACTGAATGGACATTGGGACAACGCGGCGTACGGCCTGTAACC
GCAAAACCTACAATCTTCGCGTATGCAAAACTCTCAACATTAGATCGCTTGTCAACAAATTATATCTCAC
CTCGCAAAATGCAAAGCAAAATATCCATAGACACACCGGAGGTCTCCCCGAAGCAGTCCACAAGGGTAAC
AGGTTTCACCACTACGACGCGCGCTTAGCTTCACTTGGAGGTTGTACTACTGCGTGTTGTGATTAAATCG
CGACCATTAACTACGCTCCTGC
>Merged.1437.1 gene=Merged.1437
CTTCCTGTTGGATGCGTTGATATTGTATTGCTTCGTTAGAGGTCACTCCTTGCTGTTGGACACCTTACAT
ACTACCCTACTTTAGGACTAAGTAGTGAAGGGATTCTTTGCTCTATAAATAAACaaaaaaaaGCCCGAAA
CCGCGCTATAAATCACACTTCTTTCAAGGGTCCCGCTGTGTCCTACACTCATCGGTACTTGCCTGCTCGA
GGCCAAAACAAATTGTAATGTATCTCCCTGAACGCCCCGGATTTTAACAAGCGAATTCCTACGCTTTGCA
TCGCTAATTGCAACTCCAACTCACCCCCCCTAAACAACCCACTCCACAAGAGCGACAGGAAGCAGTATTT
AACCAACAATTAACATTCGCTCAACCTACTGCGAGTGAGACTGACATCTCCCGATTTTTCTGCGCCATTA
GAGAACGTATGGTTTAGTTGTTTGCATTCTTAATCGACTTGACATGCAGGTGCAGCTAACTACGTGGAAC
GCAGCTAATTGTTTACCCAGAATGCACAGCACACACTCTCTGAGCACGATTGTTTATGATTCCGCATTAA
TCAACGCGAAGGTTTAGCTGTGCGGGGAACAAAAACCATCCATCAAACGATTAAATCCCATCGCTCGAAG
GACATTCGCAGCATCGCAGCATCGGCGTAGTATTGCAACCTTGAATAATTGAACCCCTCCACCAAACAGC
TGCATACCTGCACACAAAATAGATGAAGACGCACACGGCTGCTCTGGATGGACGGCCAGTTAGCGTTTAG
TGGTTTGAATAAAAGATTTATCTCCTATCGGACTTACCGAAAGTCTAAAGCACGGTGGGCCGATTTGTAG
CTCAAAACGGCGACGTCTTTCGTCCAACCCGAAAACAAAAACCAGTCCCAGCCGAGAACCGGTCTTTCTA
CATTCAAAAACGTTCGATGGGAGTGTACTCGCAAAAAAGGCTCTCTTGGATCACTTCTCGGTCTAAACGA
CAACCTCTTAAGACATCCGCTGCCAAAGGGTTTTTGGTATGGGTCGATTTAGAGCGCTGGTTTGCTTGGT
GATCACTCCACTTTCTACGCAC
>Merged.1438.1 gene=Merged.1438
GAAGGCACGTAATACGTAAATTATGTAAAGCTGGTGGTTCCGCTCAAAATTAACACTATCACGCTCGTTG
CAGCTGGGAAGGGGTTACGTACGGACGGAATCATCTGGCATCAGTTTTGCAAGCGCTCCCCAATAAAACC
TGTTCTTTGCGTGGATCGCTACACAAATTGAAACTGGAACAGGCTGGAAGATCTGCTCCAGAGATGACGA
AGATGAGTGCTTCGGAGTGCGTGGAACGTTGTGATACATAATATTTGCATTAGAAATGATGACCAGCCGG
CGCCATATGGAGCTTCGGCAATCAGATGTTGTGTAATGTGGACCACAGACATCGGTGGTCTCATGGTGAG
TTGAAGATCAATGTCGGTGTAGACTCTCTCTGCTGTTCATCCAACAACAGAGACTCTTGTACATTATTTT
CTCCACACaaaaaaaaCAGCTGCCAATTTGTGTACGTGTGGTGCTTCTCCAATTCTGTCTTATACAAGGC
ACAGGCACATAATTATGGCAGATTATCGTGTGCTGCTGTCTTGCTTGCAGGCTTCTCCTTCCTTCTCTTA
TTGAGCCAGATGACATTTCCAAGACAGTGGATCCCATGGCAGCAGTGCACCTCATTATCCGGGATTGTTT
ATTGCAAATAAATTTGGCCAACACAATAGTAGGCAGAGACATCAAAAACATATTTGATCAGAGTTGCTTC
AAAGAACAAACAGCAAACAAGCCCGTACCGGACGGTGTCTCTGCGCCGCGAGTGTCATAATCTGTACGCG
GGCGAAACAACGATGTGCGTAAATCTGGTTAAATTACGC
>Merged.1439.1 gene=Merged.1439
GGCCATTAGTCTCGCGTTGCGGTACAACCACACACAAGAGAACAGCACACAACAAATAGTCGGGGTTTTT
TTGCAAATCGATCGACTACTGGCGATCAGACGAGCTCCCAGGTTTTGCGTGAGTGTGTTTACCGTACACT
GGTGTCGCCATTTCAAGCCATACTCAGCCACGGTTTAGCCTTCAGTAGAGCGTCAGAGTACGCAAACACT
CACACGCCATTTTTGCAACGCTCCTCTTTTCCAAAGCGGCTGTGTACTTCTTTTTCGGACAATTACGCGT
TCGCTGTGGTAGCTTTGTTTTTGCCATAGCAAAGAATAGTCGTAACCTGCGAGACGGCGGTGGCACCCAT
CATCACCGTACCACGTATGTAAAACAAGCGATTACGTCCCTGAAATTCGATCCATCATTTTTTGGTTTCT
TTCGCTCTCTCTTCCATTCGGAGACTCTACCACAATTAAGTGACCACCGGCAGCGTCGAAATGGCGGAAA
AACATACAAGAAATAGCAATATCCCCACCCATCCGTCCACTACCGACAATTCATATTTTTGGGTGAACGA
TTGTTGGACGGTGTTCTGCACTGCGGTGGCTGTCAATCGATTGTCAATAACGAGTTTAGATGTGAAGATG
ACGGTCATCAATTGTTGGCTGCAAATGCATGGTAAGGTCTCCGCTCCACTTTGAAATCTCTGAAGTGAGC
TCTCGTTCCAAGTGCTGTGTTAAGTTCAGTCCAATGCCTTTCGTTGATCCCGTGACAGTGTAACGGGGTT
GGCCGAAATGTTGCACTTGATGTACCTCGATCGATCGCGTACTTGAAATAATAGTGTTTGTCCGAAAACA
CTGTCCACCGACACTGTGAGTCAGCGCTAAGTGTTGTGGGCTAGCCTTTTTTCACAGTTCTACTAGATAC
ACCTTACAGTGCTTTTAATAAAGAGATCTTCCATTTTTCGGGAGGACAACTCATCCAAGCGTTCAAATTA
AAAGCCAAACCATGGCAAAAAGCTTCATAAAATAGAGTGTAAACTGCTGTATGCCACAGCCAGCTCCTGC
TCTACCTCCA
>Merged.1440.1 gene=Merged.1440
CTCGCAGCAGCTGAAACCGGTTGAAGAGGGCCATAATAATGAAACACGCAACCAGGGCCTAGAGCTGCTA
ACTACAATCACAAAAAGCTAATCTTCTAGACAGTGCCGGAGGAAGGCACCTATCCCCCTAGCAGTACCTC
TGCCGGCTTTTACACCCATTATAAAGCAATTATCGGCCCTACATTTACGTTTCCATAGTGGGGGCGACTA
CCACAAACAGGACAACGGCGCGCCAATGAATGTGGCGGTGAGATAATCTTCCGATAAATAGGAAATTCGG
CCCACATCCTCAATCTCTACTAGAGATCCTACTTCTGATTCGACGAGAGTACGTCTCCAAATCCTGCCAC
TTTCGAGCTTATAGTGATGAAACGATGGAATCGGCGATTCGTCGGATTGAAATGAGCAGCATTGTGTACA
GCTTTGTGTCCCCCAACAAACTATCATCTCTTGTGTATGTGTGTATGTGCGTCTGTTTATGATGATTTGT
TAAAACGTTTTTAACCGTACCGAGCACCAAACGGTAGAGAAAAAAGGCTTTAAAATTGGACTTGAAGAAA
AAAACGGACCAGTCATCACGGCAGCCTGGAGATCACAATCAACGCAGTAGATCAGAAAGGTGGGTGTTTT
TTTATTCATTTCCCTCCAATCGCTTCACTCTTCAATACCCCTTTTTTACTCGATGCACCACGATGCTAAT
TACGGGACTCAACGCCACAAATTTAGTCCTCGCACATCTAATGGCGTCGTGTGCGCGTATTAGAATTAGA
ATACGAAAGCCCGCGTTTCTTTGTGCTCCAGAATTTCGGGCTGGGTAGGCAACACGAAGCGGACAAGGAG
GGACGTTCCAGTTTCTCCTATTCTCCAATATCTTCTGGCCCGCTCGTGCTTGTAGACCAATGATGACCCA
TGAAATTACGTCTAGATTGATCTTAAAATACCTAACTAGCTACTGCTAGACGTCTCATCATACCGCGCGC
TCTAACTGTAGTCCTCTGTCCGTACATTGATGGCAAACGAacacacacacacacaGGCTAATGGGCGATC
CTTTATGGGCGATGGTCATTGCCGCAAATCGCTGTCTTCGTTCGCAGCTCATACTTCTACGAGCTTTCTT
GGGGTTTGTGGAGGAAGATCCGCGTAAGCAAACAATTAACGCCAAATGGGCAGTAGCGGAGTAGTACCAT
CAAAGAGAGGGAGGGCAAAAACACTAAAATTAACCTCAAATGCAAGCTACTAATGGTCAAATTTTGTAGA
TGGCATCGCCATGCCTTGAAGGTTAGGGTTGATGTACCTATCCAAAAAAACCTTCCAATTGAAAAGTGAG
AAACTCTGGAACAGAAAACAGCACATAACTACGAGAAACAAAACAACCTACAAGATCTCCATCATGTTCC
GGAACAAAATTATTCACAATGGTGCATTGTGTGTGTCTTTTCACTCAACTACTCCGCCTTTTCGGCGGCG
GAGGTTTTTCGTTGTTCGTTGCAGAACCGATTCAAACGGCCCGTTAT
>Merged.1441.1 gene=Merged.1441
GTCGTTTGAAAGAAAGCCGAAATGTCGTGACGCGACCCAATGGCGACGGCACAGGCCCCATACGTTTTTC
CGCTTCATCGGCAGTACCTAGCAGAGGGAAGGGCAGAGGGGTTTGCCAGCGCAAAAACACACACAGGCAA
AGAACACACATTGCGAAGCGAAGAAATAAATAAAGCCTGCTCAAAGCTTTCAACAAATCCAGCTTGATGA
CGCCAGCTCCGCTCCGATGTTTTGGCGAAGTTTGCAAACGGCACCCGTTCTCCGGCTTTTCTTGCTGCAG
TCCGGAAAAACCTCGTCCCGGGCACGTTGTTAGAAAATCGAAAACCCCCTCCCCACCACTCCGCAAGCTA
GCGACCCGACACTGTCAGGCGGTTACCGGGTGACCGAGGGCACCCTTCCAGGCTGGGAGTTTTCCAACAG
TGGTGAGACCCTTGCGGTTTGCTAGCCCTCCAACGAAACTGCCTGTGTAGCTAGCAACTCCACGCgtgtg
tgtgtgtgtgtTGGTGCCTGCAGGAAAAGAAAAAGCAACCCCCGCGAGGTGCTGAGTTCGTGACAGAATC
GTTGCTGCCTTTCCGTTGCTTTCCACGCCACCCTCTGCCACCAGTGCCGCAGGCGacacacacacacaca
caACGACCCGCGACCGACCGCTAGCTGACCTGGTTGTAATTATTTTGCCCGGCCCGGGCTTTTGCTGCAG
TAATATTTTTTATCGCACAGAACAACGCGCACCACACGGAGGGCCATTTCTTCACTCGTTGGCCAACAAA
AAACAGGGGGAGGGAGGGGTCTGGCACACGCTTCTTACAAAAAGCGCCACCAACCAAGACCCGGGCGCCC
CAGCGACCTGGTCCAGCGTGCCCAACACAACGGGCATGCCAATTTATGCCATTCTCGGTGTTTGTGTGGC
CAAACCTTTAACGCACAGGGGCGGGAAATCGCATAAACAAGCAGAAAACATGGCAAATTCGCGGATCGGG
CGGCCGCTTTTTCTGCATTTTCCAATCATTCATAAACACTCTAGTGCGCCGGGGGTGCAATAGCCTCCTC
CGTATGGATATGTTGGAGATGGGGTGGATATGTTTCTGCTTTAGTTTTGTGTTGTTGTTGTTTGTGTCCA
CTCGCCCCCGCTTCGTGCTCGTTCAAAAGTGGTTTACTTGCACATACGCGATATGTCCATTGAAGCTTTT
TTATATTTTGCTTTGTTTTATTTGCTGCTGCACCAAGCCG
>Merged.1442.1 gene=Merged.1442
GTGGCCAGGGCGGTGACAACGAAGTAACATTAAATGAGTATCATCACCACTTGAGAGCTCGCGCTTGGCA
CGGCGTAATGATAACACGCATTTAATCGCTCGACCGGGCGATGACATGCCACTGCCACAACCTTAAACTG
TCACTTCGTAGTGGTTGTCGGACGAGTAGGTGGAGTAGTGGAGAGAGGACGAGTAGGGAGCTGCTACGGA
CGTGGTCATCATAAAAACCACTCCTTCGCTACACACAACAACACAGGCGAATGGGATGCAACGAGATGAT
TCGCCAACCTTCCGGCTCCGTACATATGTGCGGGGTACAATGGCGATGTGATCAGTGGCTCAATTTGCTG
CGCGGGCATAAAAACCGTCGTGTGTAGGGTCGCAAGATGCAAGAGCGCCAAGAATAGATACGCTGCTCGA
CTGGCTGCTAGAGGCAGTGAGGCATACaaaaaaaaaaaCAGAAATACAACCACAGCACATCTAGATGGAC
ATTGAATGGCGCTCGGACAAAGTTGGCAAAGTTGCCTCGGATGCCTTTATTATGCGCAATGCGAGACACC
ATATTAGAACTCGGTCGCATCCTAATCTTGCACAATACGACAAGAGACCAACGACCAACACTGCCTCCAA
GCATTGGATCATTGGAGTCGTCGGAGCAGCCGTAAAAAGAGACTCGCGAACTCAGACATCTTAGTGCCAG
ttttttttttgtttttCAAGCTGACTTTAATAAATGTATCCAATTTGGAGCTGGTGGAATGGATCGACTC
GTTTCTAGGtttttgtttttttACTTCTAGATGTTTACCACGTCCCCAAGTTCTGCTCTCGCAACATCGG
CTAATGACATCTCCGAAACTCT
>Merged.1443.1 gene=Merged.1443
AAAAAATTAACCCTACTCCGGGGGCTAAGGCTTCCAACGTAATCACCGGTAACCTTAATCTCGCACCCAT
CACGGCTCCGCTGTGACGAttttttttttGCCATTTCTTGAGGACCTTTTCGCTGGAGCGGTTCAATTCG
CGAAACACGACTTCTTCGCGCTTGGAGGGCTCTCCCACACAAAAACACACGATCAACATCTTCACGCTCG
AGCTGCTGCAACCAGGCCCAAACCGACCGATCCAACCAAAGCTCACACACCCATCAGCAGCAGAAAACCA
CTTTCAAGGGCATCAGATATGGTTTGGGAGCTGCTCTTTTGTGTGTTTCCTTTCTTCCTTTTCCAATCAC
CCCAACGTTCGGCGTTCGTCGTTTGTTGGCCTTCAACCACAAGCCCCCGCGCGCCACCAGCCGCTGCGCT
CCACCGTTCGGGTGTTTGATTTAATTTAATTAGGAGAAAATGAGCGAATCATCGAATGCCTGCCCCCATC
CGTCAGTCGGTGGAGGGATGCGCACTGACCAAGGTTAATGGAACATACGGTGTGCGGCCGCCGTGTGACA
AACGGCTCCGGTAGGCCTCGGACCGAT
>Merged.1444.1 gene=Merged.1444
GATGCGAGGTGGTGATGATGATGGTCAACGATTCGCCGGACAATGCGCGCTGTTTATCTCGACCATCTGA
ACGCGCGCGGTCGACGAGTCCCGTCCCGTATGCTATTAGCTACGGGTGCGCGCGATTGCGTTGATAGGAT
ATACGCTTCGTTCGAACCATCATCTTTCAGCGCGCGTTTAAATCGATTCCGAACGCTTGACGACCGTAGC
ACTCCCAAAATATAAAACCTTCCTAATCAGTCCTTCGAATAGGGCTTTCCGAAGATGTTAAGCGTCCCAT
TAAAGTGGGGCTGATCTCAGCTCACTCAAGAATGCATAAGTAGGAAGTTTTATTGACGGCATCGCACAAG
ATCCTAGACACTAATAGCAACTCTATGCCCAAAATGAACACGAACTTGTCTCACTCGATCTGGCTATGCA
TATTAATGTATCAACGTAATAAAACCTTTAATTAATGGCAAACGGAAAGACGCACCATACTGTGCGCCGC
AGTGCTACGATAAGACACGCGAAAATCCTGTGTGGCTTTTGTTGTAGTCCTCCTCCCCCCGCTTGCATGC
ATACGAAATGAGACACCAAGGCACAGAGCAACAACAACACCCCAAAAATGAGCGAGACCTACGCGCGATC
GCATTATCGCGAGGTGTTTTTGGTGTGAGCAGCTTCTGCCGCTTCTTCAACCAGCAGAACCTG
>Merged.1445.1 gene=Merged.1445
GTTCGCTTATTCGACTTATTGAAAAAGGGTGACTTTGTGAAGTGTGAAGAACAATGTGCCCAATATAGGA
AGGCTCAACAGCTGATTAGTACCGCATTAACCTTTCGCTGTGCCTAGATGGCGCTGCCGGAGCAGCGGGC
TGACTCATGGGCACAAAGCTAACGCGCACGCAAAGCTACTATTCAAGGAAGCCCATGGAATACCCCGTAA
TGGGTAAATGGAATTTCTGCAACCTGTGTGATTCCCGCGCCAACACCTTCAGTCTCTTGATACATCGTGC
TGTGTGACAGTAAACGAACGGGTAATCATCTCCTATGCGCATAAATAATGGCCACACACTATCATACAGG
GCTGATGTTCCTACAGCAGCAAGCAAAAACAATCACGCACAGAAAACACCCAATCCAGGAAGTTGGTAAG
CACACGATAATGGTCCAACGTGCCGGTACACGTCACAAGAAGACATTACGCGACCGACTCCTCTTTGTGC
GTCTCTTTGACCGGACCCGCCTTATATGTTTGTGTATTTATCGCTAAGATCGAACTGACCCAAGATGTAG
CGGCTTCCGTCTCGCAAGACGACCACCGCCGACCCTCTTGTTCGGTTGTGCACCAAAAGACGTCCCATCG
CGATATCTTTCCTCTTCTGTTTTTTGTTCTCTCCCTCTCATTTCGGGGTCAAGTATAAATAAACAGCGAC
AGCATCTGTTTCCATCATTAACAGTTAGCATCTTTGTGCCCCTTCTCCGTGGCAGACACCGCACCACGGC
GGCACCAACGGGAGATATATTGCATGCCCGTGTGCTCAGAAATGACCCTCAATTGCCCATTCTTCGCTTC
CAACGCACCGTTATGCTACCACACACTTGTCTGGCTGAC
>Merged.1446.1 gene=Merged.1446
CCCCGTTGTTGGACACCGCCATTTGCTGCCTTGTTGACACAATCCTACATCAATCCCACCCTCGGCCCGG
TGATTTACATGTGCCTCGGGAATGGAACTCTGAAAATGTTCATATAGATTTAAGCCACCGGATCGCGGGT
CGAATTTCTACCGCTCGAGAGAGGTATGTACTCTAATCCAAATCGAAATGCACCCAGTAGAACCAGATAT
TGCAGGGAAGGAAAAAAACGCTACTTGTCAGTCTTTGGTAGTCCCATCGTCATCAGAACACACTTTCTCA
TTTTTGACATCTTTCACTCAGCTCAGCTGGTAGAGACCCTTACATGATCAGTCAGCGCACTATGTGAGAA
GCAAAAAGGTAATAACAGTTGTCGTGTTCTAGCACCTCGTTCGCCTCGTGGACATGGGAGTAgggggggg
gggggAATAATTGATGACAGCTGGTTGAAACGCTTGCTTCAGAGCTTGCCCGAGAGCGCCAAAGAAGCCA
TTTATTCTACCGCTGCAGTACGGTAACGGTGGTGCCCACCACCACTCTACCTCCTACCAGTGGTACATTA
TTGGTAATTATTAATATCCCTCACCTCAACTCGCGTGGACCATCGTGCTAACGTTAAGCCGGCTCGTTAT
CCATCTCGAATGCGCTATCGGTCGAGCAGCCGTACAAAGCACCGTACGAACATTGCAGCATCTTGAAAAG
CCCGCCAGAGGATCCTCGAGTCAAATTATTAACCGATCAGATCACTCCGTAGCCCGGAGCCTCTGGTTTT
CTTCACTCGttttttttCCCCTCCAATGGAACACTCCAAAGGAGGTGTTAAATGCCTAACATCTTCTGAA
GTGTGCGCCGTTTTTTCGCACACAGCGTTATTATTAAGCTTCTTGCTTTTTTGCTCGCTCGTTGCCGTTG
TACAAATAGACATTTATTTGGCCACCACCAGAGCCGACCCGGGCCGACCCCTGCTGCTCGGGCATTGGGG
TTGGTATAAAAATACGCATCCGCGGACCAATGCTGC
>Merged.1447.1 gene=Merged.1447
CTTAGAAGGAAACTGTCTTTTCCCAGAGCTAGGTTACCCGTGTTGCCCGCACAATTGGCCACGGAGACCC
CTATGAACCGCGACGCGCCCGAGGAGACAAAATGCCGTGAAGAAAGATCAAATCATGCATAGAAAAGCGA
CCCAATCTCCAAAGTTCACCAGATGACACAACCTCCGGGAGGCTGCGGTGGCTCGGTACGCGCAAGACCA
CAAAGCAGCAACGGCAAAAGCAGTCGAAATTACCCGCGCAAAGGTTCCACTGAGCAATGAGCGTTACAGG
GCGTTACGCCGCGATCCACCGTTTCGTTCCGGTAAACGTAACGCGGCGTCGTTTTTGTACGGGACACAAG
TGCGCGCCGACGGGGTAAGCAGACGGGAAGGAACGAGCAGGTACTACAAAACTAGTGTTAGAATGAGACG
TAAAAAATAGTGTAAGAAagagagagagagagagagagagagagGGGAGGAGACATCACTAGAGAACGAA
AGAGATCAGCGCGAGCCCAAAAATGAGATGAAAACTAAAGTTGCCAAACCGGTTTTAAAAGTCTGTTTTC
TTCTCGGTGCGTCATTCTTCCGCTTCTTTCTAACTCCCCTCGCAAGCCCTTCTGGCAGCACCCGTAACCA
CTTGCTACAGCGTGACTGTACTTACAAACACACATACAAACACATGCGCAAACACCCACCAGAAACGATC
AACAGCCAGATCTTTGCGCTCTTTCATACTGCAGCAGGGCCATGTTTACGCCGCGCTATGCTTGGGTCAG
CGAAAACATACAAATTCTCTATCAAACACACACATACATAAGACAGCGAGTATGCTTTCCTGTGCTGaca
cacacacacacaTGGGTCCATTTACAACACAAAACGTACTGATCGACAAGCTTGCCAGCATAGCCGCCGC
ATAAGACGACGCAAACGGGTCGCGTTTTCTTTTCTTTTCTGCTTTATTCCACAATTTCTTTCTTCGCTCA
CCGTTGTCCTGTTTTATGTTTTCCCTTCTCTTCAGCCCTA
>Merged.1449.1 gene=Merged.1449
CTTGAAGCACTGGACGGCGCCGCGGGAAAGAAAGTGGTTACGGCTGTGTGTCCAGTCAACGTAACTTCAA
TCAAACAGCTTTCCACCACGGCGTACTCCGAATGCTCATGTTAAAGGCTCACTCCGAACGATACGACCAG
GGTGTCTTCCTTCACCCCTTCTTCTATCCCAACTCTTTAATAATTTATATCGTTTTTTATTTCTATAATC
ATCGTGTTCTGTGCCTCTGATTTAATGCAGTAGATAATTGCTAACGAAGGGACCTTGGCACTGAAGACTC
TGAGATGGGAAGCAGCGGAGCGAACTGGAACTGGAAAGAAGTTCAGCGGTGGAAAGGTTGAAAGCACGCA
CACGGGCATAAACGAAGCGACGAGGAACGAAGACAAACACACGGCTGACGAACCGTCGAACCTCCGGGGA
ATTCTTCCTCCCTCCGCCCTTAAGgtgtgtgtgtgtgtAGTACGCTTTTTACCCTTTTGTTCTTGGGCGA
GGCTTTCAATCGGTTGCTGCTGTTGACATAGCCCAATTGGTTCTCGGCCAGTAGCGCTTGTCGTTTTTTG
GGGTCGCGCACTCCCTCCTAAGTGCTTCTCCAAACGCGCGAGCGCGCGCCCACGAAAAAGCGGTTGACTT
TCTTATCCCAGCCCAAGATCTTGATGTTCGCTTTATGCTGATGCTCTTTTCTTCAGCCTGGAGGTGGGAC
AGGTAAAAGTGGAAGAAGCAACCACCCCTCGCAGACATCATACAAAACGACGGAAGTGTGCCGTGTTTGG
AAGAAACTGAAGCAGCCTCCACCTTCTTCAACAATCGGTTGCTCCAAAACCGGTGGATTGGAGATCGGTG
AAATCTCTACCATTCATCTTGATTAGTTCTTTGGTCCAACCTACCACAC
>Merged.1450.1 gene=Merged.1450
CCGGGACATCCCGAGAGCCTCACAAGATGGCGGCCGGGCGAGAGACTAGCTTCCAGGCAGCTTCCGTCCA
CGTTCCCACACAGCTTGATACTTGCCTCGTATGCCATCTTCCAATCTCTAGTCGCATTGTAagcagcagc
agcagcagcaAGATGCCGTGCCCAGCTCAGGCGATGTTGTCAAAGAAGAATACGTAATCAACTGTGACGA
CTGTGCGGAGCCTCACGCCGACCGAGGCTCATCGCAGAACGCTCAACCGGTTTAGCCGGGCATTGCTGAA
CACAGCACGCTGAATGTCCCGCGAGCGAACTTCGATTTGTGCGCAGACCGGTCGTCGCTTCCCCGGGACT
GAATCCTCCACACACCCGAAGGAACGTCCAACCGTTTAAATAGTTAGATCAACGAGtttttttttttGCG
ATCGTAGCTAGAACCCGTTCCCCCTTTGGGCACGTTTCGTCGGCTCTTATCGAACGCCAAGACACTAGTA
GAAAGATTGGGCTCCAAGCTCCAAGGGTCTAACATCTTCAGTTCAGGCTTTGCTCGGTGTATGCTCACCA
TATGGTGGTGAACCTTTGCCACCACACGTCTACAGAGAACGATGGAGCACAATCAAAGTTGTGGCAGGGA
GGGTAGCATTCAAAGGAAACAACAACAACAACAAAAACTCAAGAGATCCTCCAGAAGACGTTCAATGATC
TCCAATCTACGCTTGGCCCAAGTCTCCCGTGCGCTTGATGTCCCGTGCCCAGGAAAAGCTTTCTCTCCAC
CGTTCTCTTTGTGCCTCGTCCGCAGCTTAAGCCTTCCGAGCACGTACACTGCTGCTGTCCAATAAAAAAA
TACACACCACAGCCTTTCTTCAATGCTACACAAAACGCCCTGCGACGCCCTCGTCGGATCGTGGCTCTTG
>Merged.1451.1 gene=Merged.1451
CCGCACAAACGCATAGGGGGTCGAGCACGAATGTTCGTCTTGGATCACGAGAGACGAGAGACGAGATCCT
CGCGGCCCGTGGAGATGTTTCTTAATCGACGGTGCCATTTCACATCAGACACCGCGCGACAGCCCGATAG
ACATCACAAGAGCGTCCGTACCCGGTGCTGCTGCGCGTAAACTAGAGAGGAAAATCGTACAAGAATCAGG
CGGCTGCACAAAATCTCTCCCTCCACCGCTCGAATTTACCCTTTCACCGGGTGCCGCTGCTTTACACACC
CCAAAAACTCATTGACAGGCAACTCGGTTCTGCCGGTGCGAGATAAAAATACTTCCCACAAACTAGACCT
CTCGCGGCCTTTTCGCGCGTCGCTTCCTCCGGCGTACCGGCAGGGTGGAAAAACAGACGTGGAAAGAGTT
TTTCCTGCTTCACGTTAATTTGGCACCACAGAGCATCGGCCGCGGCCCCCCAGACATAACGCTTGCACCC
AAACAAATATCTGCGCATCAGCGTCTCGCGATCTCTCTCTCGGCGCGGTGGTGTGGCGGGTGTGCCAGCC
TTTTTCAACCAGCCAACCAGCCGACCGACATGGAAATAACACCCAGCTCCCCTCTCCCTGCAAGCACCAG
ACAGACGGGGCACGACCGGTGAAGATTATCGTTGTACGCTAATTTCGTTTACACGAGCTTCAGCACGACG
GAAGAAGCTCTCGTTTTAATAGCGGGCGAGTGTGGTTTAAATGGTGCAAAAAATCGAACCGTCACTCCCT
TCAGCATCTTTATTCCCTTTTGGAGAAACaaaaaaaaCCTAGCAAACGCCCGGGAATCGGGCCTAACTAC
ACGCAATAGAAGCTGTTGAGTGCGCAAAAGGGCGGTTAAGTAGCAGTTTGAACGGTTAATTTTCAAAATT
CAACAGAAAACCGTATCGGATTTTGACTTTTCCCACATTATTGTTTAAATTAACATTTGTTTCAGATATT
GAATAGATAATTTACAAGTTCAatatatatatatatatctctctatctctctatctctctatctctctat
ctctctatctctctatctctctatctctctatctctctatctctctatctctctatctctctatctctct
atctctctatctctctatctctctatctctctatctctctatctctctatctctctatctctctatctct
ccatctctccatctctccatctctctatctctctatctctctatctctctatctctctatctctctatct
ctctatctctctatctctctatctctctatctctctatctctctatctc
>Merged.1347.1 gene=Merged.1347
CTATAATAAGATTTAAAATGTTACTTGGGTCTAATTTTCAAAAAATGTGAATATGACGCCTCTACTCTTG
GTCGTTATGTAAATTGCAATATTTTTAGAACCTTGCATTCATGTTAAAACATGTATTAAAAAGTTATTAG
TCTCCATAGTCGCTGGCTACACCTGGCTAGCCTAGTTGCACAACAATATGATTGGTTTCGGTTGTCATTG
AGAGCGTTAACAAACGTTTTAATAATGCCACAAAAATGCTTTCATAAAACACTATTTATGTAGTGAAACA
TCTGCCAAGGTTATTATGAATAATCGACACAATAAGCTATTGCTAACAAATGTATAATTGCAAATAAAAT
TGCAGATTTTTGGATACGaagttcactttaaccgaagtctctctaacattggggtccttcacgattctag
tcagttttttgtatggaatttgacggttggaggctgaaatcatgtaaacactccatacaaaaccccacaa
aaaactagcctgaaattttcagtctagattattctagcctcaaagctagaattagattcgagtacctgct
caaaaaatggcaaaacaaggtgatgtttacatttatcccaaggtgcgttaaagagaactgatgatggaat
cctgaatcaaactgtatgtagtccaggtggtctcattgcatgttttttataaccaaatttgaatatcact
ttttggcgggatgggtgaaaatttttgttcaaacaagctttctggaggcttgacgaatacacaaaacact
ctgaaaatcttcattcagaaacagaagagataaaaatctgttcttctaagcaccttctaagcccacctgt
atattatacgcacttagatcttctacttcttctttggcacaacaaccccaactgtacccactggtaaagt
gaccttggctttcagtgactaattgttaccatagcaggatagtcagtcctacgtatgggggcacggtcta
ttcgggacttgaacccataacgggcatgttgttacgtcgtac
>Merged.1339.1 gene=Merged.1339
CACTTCGCGCGAGGTTGGACCTGTATGCGAGGGAAATGCAGGGAGCGGAAAACAAGCACATGCATCCGAG
CGCCCTGGCTGGTGCGCGTGGAGGCCGTCCGGAGTAAACGTTAATAATCTCGCTCGCTTTCTCGCCAAAA
GTACTAGTAAAAGTGTGGAATATTTGTTTTCGTACACGCCAACTGGGTGGGAAAATGGTGATTGGCAGTG
CAGTGCCGCCgtgtgtgtgtgtgtAGATAATACGCCTTCCCACATGCACATTTGCAATCGGTGCAGCAAA
GTGCATTGGCAAAGTGCAGCAGAGGGAGAAGGAGTGGGGACTGAAGTTCTCTCGCACTTGTTTTATTTTA
CGCAAAGTGGACCGCCTACTTGGTAGtactatttattactactactactactactactattactactatt
ggctgctattactactactactGTGGGGCAATGGGGAGAAACAACGCAGCGTGCAGCGTGTTCAATGTGT
TGGTGGCTGTGCCTACTTTGCTGAAACACAATGCCCCACAGAAAGAAATACGTGTGTGTTTGTGGAAAAT
GATTTGAGAAGGCTTCCACACGTCGTTGCGGAAGGTGCAGCGTGGTGGTGGCGTGTGTATGTGAATGCTG
GTCGATTAATTGCAACACGTTTCGCGG
>Merged.1340.1 gene=Merged.1340
ATAATAGTAGAATGCTTTCCACAATAACTCGAACGAACAACAAAATGGGAAAGAATAGTACATGTAAACC
CCACCTACCTAAACTCTCTATCGCTCCGTTTGACCCTTACAGTACACATCCATTCGCTAAACAAAGTAAA
TACCAAAAGCAAGCTCTAACTCTTCTCTCTTACTCTTTCTTTTAGTACcaaaacaaaacaaaaaaaCTGT
GTAAACTTACTGTAACCTCGGTGTGTGATTCCTCTCTGTTTAACAACTAGTTTAACTCTTGCAAGCTCTC
TATATCAATAGCAAAGCTCGAAAGCTCCAAACCAACAACTTTGATCATCTTTCCCGATCAGTTCCGTTGA
AGAAGTGTGTGTATGTGTAACAGTAACTGTAGTTTACCCCAACTAGTGTACATTTTCCGTAAGCGAAATC
GTCAGTCTCACCTACCATTCCATCATAATACGTATCGTAATTGGCTGTAATCTTCTTTTTCAATCCTCTG
TACTGGTTGCGAGTTGCACACCTCCTATCATCGACGCTAGTTTTATGATTAATAATTCTCCCTCTCGTTC
TCTGTCTCAGttttttcctccctttttttGTTACTCAGAATTGCAGTTTTAGTTTGTGTTCATTTTCCCA
ATCGGTTAGTTATTGTACTGTATTACCTGTATTGAACCAGTTTGAGCTTTATTATTTTCCGTTCCGTTGT
GCT
>Merged.1364.1 gene=Merged.1364
GTTAAAGTCGGCATTGATTCAGGCGACACGCCACCGGATGCAACGGGGAAAGAAAACCCAACAAACAGAT
CAGCTGTTGAGCAGCCAGCAGTTGTGTTTAGTTTGCGTGTGACTAAAAGCGTTCTACTCTGTCGGCGTGT
GAATCATTGGGTGTAGCATGTGTGAGAAATAGAGTGATAAAGTGGAAAGCTAGTGCTGCTTAGCTGCCCT
TATCGATACGCGaaaagaaaaaaaaaGcgttttttttCGATTG
>Merged.1645.1 gene=Merged.1645
GTTTAAGCAAAGGTAGTGGCCAAAAAATTGAGGAAGTTTATTTTATTTTTAGCTTGTGTAATTTCACGTT
TTGAGAAAAAGCAATTTGAAGTCTCATTAGTGGCGAGGTTAGTTTCCGGCTGCAAAAATTGGGAAGTCTA
TTTCCAGACGATTCTACCACGAATTGAATAACACAGGAAGGTGGGCCTAACCACCACCTTCAACGTTGTC
TGTAAGATGCCAAATTAAAGTCTGAAAATAATGTCTGCAAAACGAAACAAAGTCTTAGAATTGGTCGGTC
GCAATTATGTGCCACTCCAGCATCCGGTGAATTGCAAAAGAAGCTACACAAACAACCAACTTCCATCCCC
TCCAATTCTTCCAGCCGGGTAATGAAGAATGGTCACGTTGTGAAGACGGCAAAACCATCATCGCACAACC
CTTGCAGCAAACGTATATACGCAGCAGCGGTAAAAAATGTGAATAAAACACGACCCAGGATATGCAGGAC
CACCCGGAATGGAAACGTTTTCCGGCACGGTGCCTACAAACAGGCGCAGGCCGTGCTGGCCACATTGTAG
TGAAGATGCTTAAAATTAGCTGCCTGTCTTTCCTTCCCG
>Merged.1648.1 gene=Merged.1648
ccgttatgggtacatgatttagtatcagttctcagaatcataaaggttcataatcaattccatgactgct
atgagtttgagattcagggagattccaggactgatgagtattgagtatcagctccagcaccggtatgtgt
tcaggattagttccaaaggccattatagatttggggtcaattccaaaattgctgtaagttccgtgtttgt
ctgagagccaaaatgcgttctgttcaagtaccaccaggtccggatggtttgaggatccgtttcaaaatcg
ctatgatttcgatatccagttccaggatcagtatggaatcagctccattgtcgagatcaccacgttcatg
attagtaccaatactgttatagatttggg
>Merged.1353.1 gene=Merged.1353
CAAGATGAAGATTCTCACAACACAACGCACACACACGAAAAAGAAGCAAGTTGTTCTACTGTTCTACTTC
CTTCGGCGCTTTCGTTTCCGCATGCCCACAAACACAAACCGAACGTCACCGGACCAGGCAATGGTACTGC
GAAATTTGGCCAGCCCTACACACGGGTGTACACCGGAAAGGAGGGTCGACACAAACAATTTTGATATCAC
TGCATCACAACATCACAACAACCATGACACACACACGCGCACGCGGCGGAGTTTGGGTGAGTTTGCACCT
ACTTGGATGAGGAGTGAAGTCAATGTTTTTGCACAAACACGAACCATACTTTGAATGACGTTTGGGGTTG
AGGGTAGAGCAAATTGCGTACGAATCAATTCGTACGGGCAACAGGAGACGAACCTCTT
>Merged.1997.1 gene=Merged.1997
GGGTGCTTCTTTGTACTGAGGATTGAAATAATTTCATGCCAGCACACACTGTGCGATAATGAAGGTCCTC
CCCGCTCGTTAGTTCAATAAAAAGGCACTCCAGAAATATGCTCACCAGTCACCAGCGATCATCAATTGAA
TCCCGGGAAAAGGCAACACTTTCCGCTTACCCGAATCGGCGACTCCCCATCGGTGGTAGGTTGTGCCTTT
TTATGCCTTGGATGCGGCGCAAAGCAATTTATTGAATATATTCAATCATAAAATGATAAATAGGCCAACG
GGCAACCATGGGAATATACGGTGGCGGTGGCGAACAGGATTTTCACGAGTTTCCCGCACCAGTAGGCGGC
GTTCGTTGTTTGGGGGAAATAAGGAAGAAGCAAAACTAACCAAAAGACCTCAGGAAAAGGACACACACAC
AGCAGAACGAACACACATCAATCGTCAATCATCCTGCGTGCACGGTTATTTCGTTTTATTTCGTCGCTCC
TGCTCCGGCTGCGTTCACGGTGTGTTTATGTCGCGTGCGCACCACTATTTGCCTGCAGCAGGGGACCGGG
GGGCTGCCCGCCCTGTCACCATCGGCAGACTCCTTTTTGACGTACCGGCAACAACACGCAAAGGTTTATG
CTGATTTCACCGCAAGGAGAGGTCACACCGCTTCGAGACGTAGGGTGTGGTGTGTGCCTTGTGTGTACTT
ATTTCCGGTATCCGCACGCAGGAAGTCGCACGGTTGACGTCGCTCGGTGATGTGTGCGATGGCACGGATT
GGTGGAAGCGAAACAGGAAACGAAGTCAATACACTACCCGAACGCAACAGCGCCTACTTGCGCCAGTATG
CTGGCTGGCACCGCGGTAATGATGCTGATGGATTTCTTGGTTGCCATCCTGTGCAACGGTTGACAAGTGA
CGTTAGTAGATCATAAAGCATGCGTTGATGCCGTTTTTTTGTTGTTTGTTGCTAGCCGTCG
>Merged.1998.1 gene=Merged.1998
CTAGACAGGGCGTCTATGTGTTCGATCATGGCATCATACCACTCCCTATCATAGCACTGCTAATTATGCG
TTTGTTTTGATTTGTAAATAAAAGCTTATTAATTTGTGACCCCATAGTCGATGTTCACGCTCGCTCCAAG
GCCTGATTGGACGTGCACGGTTGGCTGTGTGCTGCCCAGGCCCGTTGGTGGTGGTGTTCGCTCTAATCAA
CCGACATTTCTTCATGTTAGCTTTAATCAATTCACAGTGTGTGATAATTACTCTGATTGTTTTGCATTCT
GTGTACGGGGTTGCCGAGCGCCCGAGCACATGGATGCGCCATGTGCTGCAATCTACTTTGCCAGCAGCAC
GTTCGGTGGATAGCATGGTAGTAAGCAATGCCGGATCGGTTCAATATCGTTACAGTGCGGTACATACAAG
GATTGGACCGAGCGACGCTAACATTCGGCCGATGAATTAGTGTTTGTTGGCATTTGttttttttCCCCCA
CCCTGGAGCTTCCCACTTTGGTCAATGTCTGACCATGCGAAGCGTATGGTTACCCACACAACTTGCGCAC
TGTACTGCTGTAAAAGTTACAGCTTCAGTTCTTACATCTTTTCCCAGCTCTCTccccccccccTACGGGG
AGTTGTGGTGGTCAAATCGGGCTCTTCTGCTGCCACTAATGTTACACACTGCTGCAGTTCCCGTGCGCCG
GGTCGTTGCAGTCGCTGCATGCTTTTGCAATTTAAACGAAACACAAGTAAACTGTCCCTCGCTCTGTGTG
TGTGTGTTTATGGGATTCGGGGCACTTCACCCGCCGGACACTGCAGTTATTGCATTTGCTATTGCGACTA
TTGATTTTCATGTGTGCGGGCTGGTCTGGAAGAGGTCCATGAAGCTTGATTGCCCGGGCGCTCGGGCCAC
TACAATTTCCCTACAGGCTCGCGTGACCTTTAGCTTCTCCCCATTTGGATGACCCCTCGGACGTGTTGGT
TTAGTCCGGGTGCGCGCGCCACATATATGACATTAACGGGACGGAATCCTGCACGGTAGTTGTGTGTGCT
GGGTCAGTACGGTTCGGTGGAATTCTGATTGCAACTGGGACGAACCACTGCTGCTGGGACGTGTGTTGCG
TTGGGAATGAAAAATCAAATCATAGAACACAAACAAAACCGTACCACCGCCTCCATTTCT
>Merged.1999.1 gene=Merged.1999
TTTGGAATTGATGTTCGAAACGGTGAGAGTGCTCTGAGTGTGAGCGTGAGGCTTCTTCTTGTTAAATGCT
CGCTCTCCCGTAATAGGACACCCAACTGTGATGCTATTGATTTTTGTATCATTTATATAGGAGCTGCGTT
TGGCTGGCTTCATATTACCCACGGGATCACGGGGTTTGCGTGCAAACAATGCGCGATTGATGGTGTTGCT
TCCAGCGATGCTAATTAGAAGCGCCAGTACAGTTGTGCGAGTAGGAAGGGGAAACGGGTAGCCAACCCCG
TAGGTGTTAAGTGGCGTTTAACGAAAGTGCACGGCGTTGAGTATACTATTTAGGGCAAACTTTCGGTATC
GGTTTACTAGCAAAACGGTATCATGTCGCTCGTTGGTAAACACAATTCACATCCAGACTAATGTCAAAGT
GTCTTTATGAACTCATTTGCTGGAATCAGAGGCGCATCTTCGATTGCATACTTGAGCTACTTTACATATC
TGTGAAACTCAATGCGATTACTTACTGTTCATCAGCAAATGATCCACTTCAATGTCGGTCCCACGATGTA
CTAGAATCAGATCGGAGTGCTCCGCTAACAACTTTTAATTGTGTCGTTGAACAACAACAGCTTTACCGAA
AGCTTTCCTTCATCGTGTTGTTCGCCACAACAAATCGTTTCGGTTTCGCCTCACCTGTTTTAGTCCTCTG
TTTCGCCCAATCAAAACGATTCCTTAGTGAAGAATCGGGGAAGGAAAATATCGGGGAAGGCTAGAAATAC
TAGCCTACTACGAATGCGTGCGTAATTAAATCAAAGACTGCCGGTCGGTGGGATATTTGTTTACACAATA
TTGCCCTCTTGGGTGCCACTTTAAGGTTGTTGTTATGATACGGACCAAGGAGCTACTGTCCTACACATCC
CCCACTCCTGCTTGGAACCATGGAACTCAATTACTTTCAAAGTGTGATGACGGCAGCGACGACGACGACG
GCATCATCAGTCATCGATCAAATTACGCATCCGCTTGTATGCGTCACGGTTCCGTGTTGTTCTGAAGGAT
GGATGCGTCGTCCTGCTGGTACTGGCAGGGAAGGATCCTATTACACACGGCGTTAAGCCTCTGTGTCTGT
GAGTGCAGACAGAATCATGACAGCGCGCAATATGTTTATTTAGTACAGCAAGAGAGGGCACCGAGGGGGG
CAGACTTTTGGGTTTTGGGATGCGTTCCCACATTGCCGGCTTGCGGGCGAAAGTGCGCCAGCTATTCAGC
ATCCTTCTTTTCGGAAGTGTAAGCTGAGAGTAACAAGGATTCTTACGTTTCATTCGCCCCCTGACACGAT
CAACTGTCGGGTGTTGAAAAGGGCGTCAAATGTTGATGGGTTTAACACGGCCAAAGGGGACGATGGGTTG
ATGCTGTTGCTGCTGTTCCGCGTTAAGCCGTGCAGGCAAAATGGAAAACGTGGCTATGAATGGAGGAGCA
GGAGGCATGGCCGGTGGTTCTTCTTAGGGCGGTTTCCAAATGGGTTCTCCAGCTTTGGTCGCGGCGCGTC
CTGTGTATCGGTTGTGGGTCGTCGAATGCGAGCAACTGCCGGATGATAAATATACTGGCCATGATTAGCT
CGTTCTAGTTTTGCCTGTCTGTTTCCGTTATTTTGCTGCGAAAGTGCGCTTTTGATGGAACTTAAAATAG
AGCCCGGAGGACCATTGCCGTGGTAATGTGTGTACCTTAACGCCGGCAAAAAGACTTCGCTTGAGTTCGC
GCGGATGATGGATGAGTGCCGTGCCCGGGCACGGGCATTCAATTCCAACGTCCTTGGACCGTTGGAAAGT
GTCAGCGTGGAAAATGGAGAAGCGCAATCTAAACAGTCGGGGGGAAAACAGGATATACAGATGGGAAGCA
GCCCATCATTCGGGGCGCTTTCTTGAGTTCATAAAAAGAGCCATGCGCCTCTCGGAGGAGCGATAATGTG
TTCACCGTAAACTAGGTGGACGATTTACTCGTCGTTTACTCCACAGCTCGTTGCACGTGTTCTTTGCCGC
CGCTTGACACACGGAGCAGAAGAAATCTCGTCAAAAAAGGGTGAGCTGTCAAGTGTGCCTTGATTTGCGT
TTCCCTACAATCTTTGGAGTTGTGCATCCATTTTTCAGCAAGTGGTAGGCGACAACCCCCACCTAGTGAC
ACTGTACATTTtgtgtgagtgtgtgtgtgtgtTTACTTAATGTGTTCTCACAAGTTCTTTCATTTTCACC
CCGAGAAGCACTGCAGCATGATAAATGTGTGCACTATCCTTCGATCGGTCATCTTCGCGAGCAATCACGC
TGAACAGGATGCTCCATTTCCCGGCGTGTGAAAGGAGTGGAAATTTAATTCACACTTGAGCGATGGCGAT
ACACGTTTTTGTTTTCCTTTTTGGAGGAACACACTGTCAACCGTTTCTTTCGGTGGGTGAGCTCCTCGGA
CATTTGGGTCACTGTTAGAAAACGAGAAATAAAGCTTCGATCGATGGGCCAAATCTTCCCTTCTCCAATC
TCGCTGCTTGTCCGTAATAGAGCATTATAATGATGACAGATTCTGTAACTCATTCAATTAAGACGCTTCC
GCCACCAACTGGTGCGAAACGAAACTCTTCATCTGTTAGTTGCTTCACCTAGTCTCCCTCCCTAACCCAT
TTTATCTTTGGAAAGCGCGTCCCCCC
>Merged.2000.1 gene=Merged.2000
GGGCAGCTTCCTGATTTTGTTGCGACCATCACCACCAACACCGTTTGGTGAAAATGAAGATTTATATGAT
TCTTCGAAGCGACGCCCGGTCAACCGGCGATTGTTCGATTGCTAGGGGTAACCACACACAGCGTGCTGCC
ATGCTGCCCCCttttttttCCCGCGCGCAAGATGGATGATGGGTGTCGCCTTATTTTCCAGCAGCTTGCG
CTCAGTTGTGTTGTTTTTTTCCCCGCAAGCAGATTATTTCCTTGGACAGGCGTACGCTAGAgcgcgcgcg
cgcgcACGTGCTCGTGCTGACAAAAGTAATATTAAACTGGTTGTTGGtttttttttCACCCTCGACCCTC
CTTTCCGGGCTTAGATATGTACTCCTTCAGAAGTGGGGTGCACTCTTTCCGGGAATGATTTATCGCTCAC
CCTGGCAAAAAAGTAAAGCAGCAGCAAAAACAGCCCCACAACACGGTAATAGAGACGATGCGGAAAGGTG
TAGAGGttttttttCTCTCTATTCAAAAGTGTACTGGTGCTTCTGTTTTGAACTTTTCAAAATGGTGAAA
TATAATGCCGGAGTA
>Merged.2001.1 gene=Merged.2001
CTCCTCCAAAAGGGGTTCGAATGTTTAACATGCAATAAATATGTGAAACATCTGTCCCACGAATCTGCAG
AGATTGGGGGCAAGCGGTACAGAGATGCTGCAGCAGCGGTGTCGTGTGTCGTGTAGCCGGAGAAAACAGC
TATTTTATTACATGCCGATGACATGTGGTCTCGCATGAAAGCGTTTGATTAAAGAAGCACCGTGGCAGTG
GGTGGGTTTTCCTATGTTAAATTACACCTCAAAGTAGTAATGTCAATGAGTGGGATTTTTTATTGTGTGC
CATAGCTTCAACAAAACTGCACATTTCGATAGGAGGGGACATTAGAAGCAGTGTGCGTACATTCGAAAGC
TTCGCGTAAGCTCGTCCGCATTGCCTGGCAGCCCCAGCGTAACGGGTTGTGTAAACCTTCGTCAAAATAT
CTTTATCCTTATCCTACAGATGTCCCACACCAAAAAGTCCCGTGCCAAAAAGTCAACCGTAAAGTGCGGG
TTAATTTCGAATCGAAAGTTTTCTCCCACCCGCCACCGTTTACGAAAGATACGGGTTTTGACAAAGGTTA
TCGATTGTCGAAAGTTTCGTCTGAGGGCGGAGCTGGAGAGCTAGTAGATAGGACACTTCAGAATCGTCAG
AACGGGGGATACGCTATTCATCAAAATCACGATGCCCGGTTGAACGGTTCAGAATATTAAGTGCTTTGAA
TTTACCCAAAGGCGAAGCAGGGTTAGTGACAGTTCACTAGAAGTACCTGTCAAATAACGCCACCCAATGG
TATGCATTCAAAGCGCCCTCTAGTGTCAAATCGAAGAGACAGAGAGATAGTGAACAGAAGAAGCAGCTGC
GTTGTTTGTGTACTTCTTTCGTCATGCCATTGGGTCTGTGCTGGGAAACATTCTTTAGCGTCTGAATTAT
CGTGTGCCCCTTAATCTTGTGCCAACTGTCCCACTGAGTGTGCCTGAGTGGTTTGTGTACTTTAAGAAAC
AGCAACAACAACAAAAAGGCACAAAACTCGTCGTTCTGTCCTGTCTCGTTCCCGCTGGACGAATGAAGCC
AAGATGATCGTTTTCCATACTCTTTTGTCAGCACAACCCTCGTGACGTCGTACCCTGACACATGACGAAC
TGACACGGCGTGATACGCAGCGCTCGGACTGTTGACGTTGG
>Merged.2003.1 gene=Merged.2003
CTTTGACAACATTAAACCGTAAGTCACCATTGAAATAATCTTCTCTAAAGATATCCCTTGCTTGCTCTAC
ATCCTAGAGTTATAGAGCCTAGTTTTGCAAAAATATATCCCACCAGAGCATTTGGGGCACATCCTTCAGC
ATACACCCATTTCCCTCATCTGTTGTGCACAACTTTCCCCTGTCAATAAGAATAAGCTGCTTCCCATGCG
GTAGACGAGAAAATCAATCTACTGCACTGCCTGACCCACTACTGTCCAATGGTTCAGCATTCCTGCACCG
CTTATCCGCACTTTGCCTTTTTTGGTAACTTGCACTCAACACGCGAAACGAAGAATCCAGAAGATGGCAG
aaaaaaaaaaCACACCAAACAAACACACATACCTTACCAAAGCCAGCGCACAAAACCGGTCTGAAGAAGT
TATTGTGAGTTGTTGGACGTTTGCAAAACCCTCCCCAGCTTCAATTTgggggggggAAGGGGAAGCACAC
CGGCAAAGGTAGGTGCGCGGGTCTGTGCAAGAAAGTGAGAAATATGGTTGCCACGAATTGGACACACCAA
ACCAGGATGAGTCATTCTGGGGACGCAGGAACGCTGGAGAGCATTGAGAAATCGAGATCGAGACTCGTAA
ATCCGTTCCCCATAAACCTTCATCAATGGGTCGTCGTCACCGTCGCCGTCTTGGTCGTGAGGGTTCACCG
CGAGCCCTCTACTGGCGTGCCTACGAGTGTCTACAGTGGTATATATATCTCCTACGAACGTGCCTGTGGT
GACTGTGGTTGGGCAGAATGCGTCGGTACTTCGTCGATACCGGTGGAATGCAAATGACCTGTTTGTAATG
CACCGTGCGCACCGTGCACTCGGTATCGATGATACGAAgtgtgtgtgtgtatgtgtgCGGAGGTTGGGAT
GTAAGCAGTTGATGATTGGAACTTACCGATCTACGGGGCCTTCGCTGGCCCAGCTGCTGCCCAACGTTCC
GAAGGTTGTAGTTTGTTGCAGCTGATTTCAGTCACAAATGCAAAGCACATTTTCCACCTCCGAGCGAGAA
CCTTTGAAGGTGCCTGTTTTTTGCAGCGCCTCTTGTTTGTACTTCTTTTGATGGTCAATTTTCTTCTTTT
GTTTTCATATATTAGAacacactcacacacacacacacaAACCGAAAACTTTGCACGACTTCAGCTTCTA
AGCGAGTAAATGTGTAATTAGCTGGATGAGATGAAAGAGAAACTGGCTCACGTTAATTAAATCGACGAAA
AGTGCCAGCACGCGTTTCCCGTTGACCATCGAGAGTAGCCGCCGAGGGAAGCGTTAGCACAGATTTTGGT
TGGTTTATCAGAGCGCGTTGTATTATTGCTCTTCCTCGGAACATTCTTTCGAACTACACCCCATTGGCAG
GTCATTTCACTTCACTCACAACTCTCAAGCTTCTAACCCATCTAACCTGCCAGCACCACCTGACTTCCTG
GACCACACTCCTGGACCACAAACCGCGATGATGCCGAGGCGAGGTTCTCGGCCCGATCCACCCTGTTATT
TCCTCTCCCACCCCAGGGGGGGAGGTGAGAGTTCTTCGCAACCCTCGCGCTCACGTATGCTTCTCATGCG
CGTACATCTTGATGTAATTATTTCGATTCCGGAAGCTCATAATTGCGCTCCGCGCACGGGGTGTTTTGGG
GAGAGGTAACGCCGCCGCCTCGCACGACCAAATTCGATAAGCTCACTTTGCACAGTGCAGCAGTACGCAG
GGGAGAGGAGGGATGTTTTCGGCGAGCGACGGGGGGCAATCAAAACTTCTACCAAATGCGGTGGAAGCAG
CGGAATGAAGCTTTGCTGGAGGAAGATGGATTGACTAGTGCGTTTTTTTGCCCTTCCATTTCCTCTCTCC
GTTATTCTTTTGAGGAAGAACGTATGTTCGGGGGAAAACGGGGGTATTTTCATGCTTAATGAAGTTTGAA
GAGTCTTTCGTTCTCGTGTGCTCTCGTGTGCTCGAACCGTATTTGGTGCTTT
>Merged.2004.1 gene=Merged.2004
GTGCTTTAGTGGTTGAAGTTATGAGTGGGCGAATGAACGGaaaaaatatatataaaaaaaaGAATTGAGT
CAACACAAGAGCGGCAAACAGATCTTATCGAAGCCACTAGACGTTCACCAAACACCCCACACATCACCTC
ATAAACAACCAGCTTCTTGTGTGTATCTTGGAGGAGGAGGACGGATAAGGAGGTAGAGAAGGAGGAACTC
CTACAAATAACTTGCAAAGCAAATCACCAACACCGGTGAATGCATGGTCGGCTGCTAAAGAACCAACCGT
TTGTAATAGAATGGCACAGTTCACCTACAAAGCGACCCTGAAGCAGTCAACTTTACATTTTGTTCAGGTC
AACTAACAGGCCGTTTGAAGAGCTGCAACAGAATGTTATAAAGTGTTACAAACTGTGCTGTTTTCTGCTT
TATTTTACAGCATAAAATGACTCCGTTCCACATTAGGCCATATGCCGCGCAGTGTTTGCTCGGTTGTGCT
GCCAGATTGTTTATTGAACAGCTGCTTTGTTAATTAGAGTGTGAAACAATTCCCCAATATACGTATATCG
GGGCCCTTTTCCGCATACCACACACAAACACTCGCACACAGGCACAGGCTCCCTACTGTCCGGCTTGCTG
TAGGATGGGGCAAAAAAGGGCAACATATTTTGCATTCTGCAGCTAAATGTGGATGCAGCTTCCCCAGAGC
GCATTCTTTTTTGTTTGTATTGTAACAGAATTAATGAGCTTAATTTATACTAGCCCCCGTTGTTTCTGAG
AAGGGTTTGTATGTTGtttttttttttGCTTTGTTTTATCATCCACCACCACAGCTGTCCGTTGCACGGG
ACATACGCGGTACAAAAATTCGTTTGAACTCTTTCTTTTACACTTTTTTGTGCAATCAGCAAGCACTCGG
AAACATTTGCCCCCCACCGTATGCAGGGCGGATGCGGGAATTGGGTTTTATTCTAATTTACACGCGCGTG
CTTGAACGATTCGTCATCCGGCGGATTGTTGGTTGGGGCCCACAGAACACCACACCACTACAAACAATTA
CACACTAAACCCCAACAGCAACGCAAACGCACACACATATACGCACCCTTTAGGTTGGTGCGGTTTTTAA
CATTAGCGCCCGGGGATTGCAAATGAGATAGATAGGCACAGACCTCTACCTCCCCCCACCCCGGGCAGCG
TAATTGTCACGCAAAAAGATCACACACaaaacaaaaaaaaaaTCACCGCGCGCGTGTGTACCGAGCGGGT
TTGTCGCGAAACACTGCGAGCGAATTGTGCGCGGCCGCGTACGTGGCTTGCGTAGTGCGCGACCG
>Merged.1617.1 gene=Merged.1617
gcagtcacttgattgcctgtgtgaagtccacgtgttCGCAACAGGGTTGCACAGCTCCCACCCCCTTCGT
CCCGTTCCTAGTGACCTTTCCCAACTGCAATAGTGTGTCAATGTTGCCGTTGTGATAATATCCGATTACA
CTCTAATGTACGCCGGCGGGGTGATGAGATGAAGGGAAAGATAGGGGAGAAAAGAGATACAAGTAACAGA
GCTGGCGCAAAGCTCACGTGCACCGACAGGCGTGTGAAATGTTGCCGTTAGTTAGTATGTGTGTGTTCAA
TTATCCGTCGTTTTATTGTTGCTACAACCATTACACAACCTGTTACTATTTATGAGTAATAATAAACGGT
ACAGTGAGGCTAATGTACGCTTCTA
>Merged.1487.1 gene=Merged.1487
CAGAAGCATGCGGCTGTGTGTAGCATGCGATCATAAGGGCTAAGAAGTTTCGGTTGAACATTTTGCATAA
GATTTATTGCCAGTGAAAAGACGAAGCTTCAAGTGCCCCAACACACTCGAAACGCTCACTCCCGCAAAAC
GTACATCCTGAAGCTGAAGTGAACTACTTCAAATCGACAGGCGACGAGCTTTTCGGATGAATACAGAAAC
ATAACTCTCGGTGGCGGGATAATGTTAAGGGATTGATAAATTGTTACGATGACGATGACTTTATTTTAGC
ACAGACACAATACACGCACACACTGTAAgttgtttggctttttgttttttttggtttgttttgGATAGTA
AAATAGACATATTGCAGTTCTAAACAGGGAAGGAGCGGGAAATTATAGGCTGTAGCTTCTAACGATGCCC
TTTACTGGTCTCtgttttctgtttttcttgttattttttttattgtttttcatgtttcggtctaccattt
agtgtgtgtgtgtgtgtTGTTTTTCTTTTTGGCGAGATTTAATGTTAAATGTTAAAGAGTTTAGTTTTCT
TTTAGCTTATTAGCCTAGTTTAGACTTCTACCAAGAGTTTAGCTTTAGTTCTAACATGAAGTGAAGATAT
AGTTAGATGCTTTTTTTCGTACAATTGTAGTATTAAACTTGTTAGACTTTTTGCTTGCTTTCTTTTCATG
CTCAATCGCTCTTTTTTCTATTTCAAAGCCAATTTGTCATTTATAACCATCTTATCGAAATAATGTCTTT
CGTAATACTGCCATTAGGATCGTTCACAACACGTCATCTTGCTTTCGTTTACTGGTTTCCTTTATTTATT
GTCTTACTTTTTCCCGTGtttttttttttctagtctactgttttcaaatgtttttaacgtcttttttgtt
tctttttatttttttGAAAAGTAAACAATTAACCATTTGCCAATGCGTTTTGTTCTTCTCTTATTCACTT
ACCTTTTACCTAATCGATATAAAACTAGTAACACGTCGATTAAATATAGTTTTGTGGCTGTTATTGTTGT
ATTTTTTCTGTTTGTTTCTATACTAAATGTTAAACATTATTATATTTATACTTTTATTTTGGCACCTAGC
ACAACGCAATCGTCCCCGCAATTAGCGCTTGTCTTTGGATTTGGATAATGGTTGCTTACCGGCTTTACAA
TCCATAACCATTCGGTACAAAATACTTTCGGAGCGTAAATAGGGAGGGAACGAACCCATCCAGCTCCATT
TGACCTGCTCAGCTTGTCGCCTTTTACTGTCACGTTTTGCTTTTTTCATTCCATAACAAGTGCAAGTTTT
GTCTTAAAAATCACACATATAAATACTCTTACTAAATACGCTATCATGCTTGTCTTGtttttgttttttt
tCTGTGCCATTTTGTGTCTGACATTTTATTATCTTGTTCGCTCGAATAGTCTCTCTAGTGGCTAAACAtt
tttttttGTAAGCATTCAACAACTCGTTTCTATTTAGCTAAATATTTTCGTCTCGCTGTTCTCTGCACAA
ATACGCTACGCTACTTTAAAATCTGTGGGTGTCTTGCACGTTTAGGTATTTGGTGTGTATTGTCATTGGG
TATAGTTTGGGTTGGGTTTGTGCGTGTGTATATTTGTATATGGTGCAGTTTTCTTGTTGTGTGTTATTGT
TTCTGTAGTTGGTTTCGTGTTGCTATCTCCTCTACGGGGTTGAATTCCATCGACACACTGAACATTAAAG
TGTTACGGGATGCGGAGGAATGCAGCTAGTGAACAGTCAGACTACACACTCTTTAATTGCTAAACATTTC
CATCCCATTGTAGGTTTATTATCATGCAATTCTAGTCTTTCTGGTTTGTTGTGTTTTTTTCTCCTCTCCA
AAGCATTTAAATCTAATCTACTGTAAATATAACATGCATACATTACGGCGCTTTCCTTTTACCTCATTCA
CTTTCTCTCTCTCTCTATACAGGGGAACCAATTGAGCGGAAAAACGATTGTAAATCGCTTCCACCGTCAA
ACATACCGCCACTCCTGTAATAAATTTATTGTCCACAGTTCTACTGGTAATGTCTTTTGTGTTTACTATC
TTCCAACTCTACTACTAAGTCTCAttttttatgttttttttttgttattattttgtttttttttCGGCCA
TCAACATTCAGCTCAACAGGTTGTAGCTAtttttatatgtttgtgtgtgtttgtagttttttgtttgttt
gttgGTTATCACAGCTAATACTACCGTTTTACATTGCGCGAGTATAAATACGCATCTGTGGATGGGTTAC
TTTTCCTCTACGGTTCATGGTTTTGTGCTTGTTAGCTATTGATTTGCTTCTTTTTCTATATAATTGCCTC
CAACAAATGGTGGCAATTAATTTAGAAATTTACCATCATTTGATCACTAAGCTAAGATACATTTCCTTAT
TTTTTTCTAAATCAACAACACGCCCCTCCGAACGACAAGCTATTGTAGGCTGTAGGTCTCTACACACTCA
TCGCTAGTTTGTGCTGTTATACGAAATACACTCTACCGATGGGGTTCTCATAATGTGTGCGGACTTCAGC
TAGTATTTGGCTTAACAATACCCCGTGCAACATGAAGTCCAATATGAAATTCTTCTCTTTATAACGCCAC
ACGCTTCTTTCTGCTTGGTGGAATAGGCTCTACTTCTAAAATCGTTTCGCTTCAATTTTGTTGCTAAGCA
ACAACATCGTCTTCGGGTGCATTCAAACAAACCCCATCGCACTGAGCTCCTCTTGAACTAAAGAGCACGA
AAGCAAATGACATACCTGATTCAGCAGCGTGGAGATGGCATAGAACA
>Merged.1496.1 gene=Merged.1496
ATCATGTCATCAACAGCAACTGTAGTAGTCCAGAAGTCGTTAAGGATGTGGCGAATTGTAGCAGTGTGTT
TGATGTTGCTGGCCCTAACGGATCTCTGCACGGCGCAGCGTGTGCGTCGAAGGCATCCACACTATCCAAA
GTTTGAAATATTATGGCCACTGCATTGGGTCAGTGCGGCGTACGTGTGGGGCTTTCTGAAGCTGGGAGCC
ATATTCGCCGGGCTAATGCTACTGTTTGTCTTTCGCCATCTTTCCTGGTGGAACAGTACACCAACGTACC
TCGGCCATGATGCTCTTGTGTACCATTTTAGAGGATTCAGTACTAACAGAGGCGATGATGTCACAGACAA
CGGATACAGGAACGACGAGGTGCTTTATTGGACTGATAGGATTGAAAGGGCAGCTCGACCGTTTGGAGAA
GTG
>Merged.1498.1 gene=Merged.1498
TAAAAAAAGGAAATACAGATACGGCTTTGGAACAATAAATAGTAGAATTTATTTCAATGTACaaatatat
aataaataaatattaaaatataaataaatatctaatactagccacaatataaaaCATCACGTATCTATTC
AAATAAATGATCCATCGATGGATATCGATCATCTCCAGCTCCAGAATGCCGCGCACTCCACTGCTGTTCT
GCCTCCCTTTGCCGCACAAGCCCAAGATGGATAAGAAGGTAGGTTTTGAAGAAAATCACAATGTAGTACG
TAAACGCTGCAATAGCGGCCGCATGCGATCCAAACACAAGCTCGGGAAATCCTGTAACAATCGAAAGAGC
AATTGAAACATTTAATGTATCGCATTCTATTTTTCTATATTTTCTTTCACTTACCATACTCATTAAAATC
TTCATGATGTCCCCGACCGGAAACGGCAACGCTTGTATCGGTGCTGCTGGATTCATCGAACTCCCCGTCA
TCAAGTGCGCCGATCGTGGTTGCTAGCCAACCAAGCAGTACAGCAATCGCATACATCGTGTACGACGACA
TCGTGCAGCTTCCGCATCCACAGACGATCGTTCACTGAGAGCGGTTCATTGTGGGGGACCGTTACCGTTA
GCAACGATCGCTCCTTTACTCCCTCCATCCACGATCAATTAGAGCTTCGATTTTGGGTGTCTCTTTCAAA
TCCTTCGACAGATGTCTATCGAACGTTTAGCTCGACAGCTCAGTAGTGCCTTGATCTTCAAAGATGTGCA
ATAAGAGAGTAGTAGCCTTGATCTTCATACTTGAAGCAACCATTACATTAGTAGCAGCCAATGCAGACAC
TTCATTGGAGTCAAGGAGACACTCCAGTCCCTACCCATACGCCTGGCGCTGGTGGATCGCACACAGTGTG
CTGTTGATCATAAAGGGTGGCTTTTGGTTGACGGTGTTCATAATCGTGGTGTTGTTTAAAGCATTCCCCG
CAAAGCAGAGCTGCTGCTCTGGACCAATCATTCTGGATGAACCAACATTCGATCATCATCTTCATCACGA
TCTTTCGCCGACTGGCTGGGGACGACAAGCAGATCGAGGGCTTTCAGCTGCAGATTTGCAGCTCTATTGG
AAAGATAGGCT
>Merged.1499.1 gene=Merged.1499
CAGAGACATAGTTTGATGTACATTGTTGGTGTGGAGAGCTTCCTACTGAGGGAAGATTTAAAATGACTCG
AACGGAGCTACCGTGCGAGCAAGATGTGATCTACGATGCGTGTAGAGACTGCGCTTGCGTGATCTTAAGA
GAACAAAACAGACATGCTTTTCTCTATTGTGTATGAAACTGAATGTGTGTGCATTGGAGCTTGTGGTCTT
AATGTTTATTTATTGTATAACAAAATAACGCAATCTAAATTTGAAGCAAATGGTTTACACTAGCTTCTAG
CCTATCTTTCCAATAGAGCTGCAAATCTGCAGCTGAAAGCCCTCGATCTGCTTGTCGTCCCCAGCCAGTC
GGCGAAAGATCGTGATGAAGATGATGATCGAATGTTGGTTCATCCAGAATGATTGGTCCAGAGCAGCAGC
TCTGCTTTGCGGGGAATGCTTTAAACAACACCACGATTATGAACACCGTCAACCAAAAGCCACCCTTTAT
GATCAACAGCACACTGTGTGCGATCCACCAGCGCCAGGCGTATGGGTAGGCTGGAAGGTAGAAGATTCCC
ATGATTTTAATTCTACTCAACAGTGTTTTTATTCGGCTCATTCCACTTACGACTGGAGTGTCTCCTTGAC
TCCAATGAAGTGTCTGCATTGGCTGCTACTAATGTAATGGTTGCTTCAAGTATGAAGATCAAGGCTACTA
CTCTCTTATTGCACATCTTTGAAGATCAAGGCACTACTGAGCTGTCGAGCTAAACGTTCGATAGACATCT
GTCGAAGGATTTGAAAGAGACACCCAAAATCGAAGCTCTAATTGATCGTGGATGGAGGGAGTAAAGGAGC
GATCGTTGCTAACGGTAACGGTCCCCCACAATGAACCGCTCTCAGTGAACGATCGTCTGTGGATGCGGAA
GCTGCACGATGTCGTCGTACACGATGTATGCGATTGCTGTACTGCTTGGTTGGCTAGCAACCACGATCGG
CGCACTTGATGACGGGGAGTTCGATGAATCCAGCAGCACCGATACAAGCGTTGCCGTTTCCGGTCGGGGA
CATCATGAAGATTTTAATGAGTATGGATTTCCCGAGCTTGTGTTTGGATCGCATGCGGCCGCTATTGCAG
CGTTTACGTACTACATTGTGATTTTCTTCAAAACCTACCTTCTTATCCATCTTGGGCTTGTGCGGCAAAG
GGAGGCAGAACAGCAGTGGAGTGCGCGGCATTCTGGAGCTGGAGATGATCGATATCCATCGATGGATCAT
TTATTTGAA
>Merged.1510.1 gene=Merged.1510
AGGGCATTGATGttggtggtggtggtggtgggtggttggtagtggcggtgatggtgTTGTGATGTGCAAG
TGATGAGTGATCGCGACGCCAGAGTTGGTTATTTTGTTGTTGTTGTTGTTGGTGGTGATGATGATAATTG
TCGTGTGTTACGTGGAGTGCATGTCGATTAGAAATAGATTACATTAGTACCGTGTTTTGGAATGCACCGG
ATATGGGTTACATCATGGGACAACAAACAGAATTGATTGCAGTGGGGCAGGGGAGAGGGAGATGGATTAA
AGCG
>Merged.1515.1 gene=Merged.1515
GGAGAAGCAAACATTCCATCGCAGAAGGCGCTGTTTCCTTCCAGAGCAACAAATGTCAGTTTCACGCTGT
TGTATTTGACAGCACGACGAGTGGTATAAATTCGCATTTTCAAAGAATACTTTTGAGCATCgtaaaataa
gtaaaaaGGACTTCTTTCCTTTCAGCAAACAATAACCATTTCTTTTACGaaaaaaaaaaaaCACCCAAGG
ACCCCACCCCGTAAAAACCAATCGCACACAGGACCCGGAAGCCCGGAAACCCGGTCTCACGAAATTAAAA
CAAAGAACTGCGCCacaaaacaaaacaacacaaacaaaaaacaGTCACCCGAAAAAGGAATCGGAAGTGT
ATGAAAGGAGCATAAAGTGACAGTACACATAACCTTCTTGCGACGACGACGATGGCGGGGATGGCAAATG
TCCTGTCGGAAGAAAATCATGAATATTCAATGAGTTAAACGGTTTTACCAAATGTCGTGGCCGGTGATTC
CGTCCGGCCCCGCGGGGTTTGACTGGTTAATAAAGCCCTCCCTCGGTCCGCTTGACAAAC
>Merged.1516.1 gene=Merged.1516
CCCCACTCAAAGGGACTTCTTTCCTTTCAGCAAACAATAACCATTTCTTTTACGaaaaaaaaaaaaCACC
CAAGGACCCCACCCCGTAAAAACCAATCGCACACAGGACCCGGAAGCCCGGAAACCCGGTCTCACGAAAT
TAAAACAAAGAACTGCGCCacaaaacaaaacaacacaaacaaaaaacaGTCACCCGAAAAAGGAATCGGA
AGTGTATGAAAGGAGCATAAAGTGACAGTACACATAACCTTCTTGCGACGACGACGATGGCGGGGATGGC
AAATGTCCTGTCGGAAGAAAATCATGAATATTCAATGAGTTAAACGGTTTTACCAAATGTCGTGGCCGGT
GATTCCGTCCGGCCCCGCGGGGTTTGACTGGTTAATAAAGCCCTCCCTCGGTCCGCTTGACAAAC
>Merged.1518.1 gene=Merged.1518
AGCTTATCGTACATTTTTATTTATTTATACATTTATTTTACCATATTAACTATTCGCTTAAAGCTTAACA
ATATTGTACATATAATTAAGAAGATAAATGAATACAACGGGATTTAACGTTCATTAATATTACACATTTT
ACGTACTCAACTCCGAACCGCTCGGTAGTGCAATGGATAAACGCACTGGTTTGTATGAGGTAGGATGCGG
CTCAAGTCCCATTCGGATCTTTTCGCGCAAACCGCAGCGCGCAAGCTATGAAAGGCTTGAGAGTTTACAC
CGCTGTATTTAGTGCTTCACATGATTAAGATGAAATGACACATGCAACACACAAACCTCTTGTAATAGGT
TCAAGAAAGAGCAAAAATGTTGACTTTATGAATCAATTTATCATTATTACTGTGTTTCCTTCAGGCTAAG
TAATGCTATCCAAAATCGAAAGATGAAACCCACTGTTCCTTGCAATCTTTCTCCGTCTAGCGAGAACACT
TTATCATCAAATTTTCTAACCTCATCTGAGCGCGCTAAACAAgtgtgtgcgtgtgtgtgtgAAATATGCT
TTAAAATTGATGTGCAATATGTGCTTGAGCCGTAAAATGTACCAATGTTTATGTGGGGGGCCACAATTGT
CGAGCTATTAATTTAAAATGCGAAAGCATAAATATATAAAACCACTGCCCTAGCTTTTTGCCCTAGGTTT
CAAAAACGGCCGGGTTGATTGGCCGGGTGAAAAGATGCTGTTTTTATGGTTCTGGCACCTCCTTTTGCTT
ATGGAACCGAAGCGTTTTGGTGATGTTTTGTGTGTGTGTGGATTTTACAATAAAGTTACTCAACATACAT
GCACCCGGTTTATAGTTTGTTTCCCATGAAGCATTCGCTGTGTGAAAGATTGAAGAGACAGCCTGTTTTG
GAGTTATTTTGAATGATAAAAATCATCCCGTTCAGAAGTTAAAAGCCTTAATTTCTCATCGCTTCACTCG
GCAGGTGTGGAAACATCAATAACAATCGATATTCCCATTTTCCCAACGACAATACCGCTCGCCATCGATA
GGAACGCAATCCGTTTTTTGGAGCACCAAACGACCACCACAGGAACTATAGCAAAGCGGGTCGAAAAAGC
GACACCACCAGGTTTGGTTCCTTTACCTGGTTGTTGCTTTAATCATAATCCACAAGAAATGGCTCACAAC
ACGTAAGCGTATTAATAATGAAAAATCTTTCCCAAATGTTCCCAATGCCCTTCCTGTTGCTGCTGCTGCC
GTGTTTGTTGCGTTCGTGCTCGCCGGCAATTCGTAACATTTGTGGCTCCGTTTTCAATCCGTACACACTG
TTGCGCTTTATTGAACACAGAGAGAGCCCAAGAACCTGCAGGATGTCGCGCGCGTAAGGAATGGGTTAAA
TGTGACCGGAAGGAGCGGCCTATAGAACGTTGCCAAACAACTTCTGTTGGTAACGAAACGATCATGGTTG
GGATTGATTTTTTTGGTTGGTTGGTTGGTACGTACGTTGGTACTATTGTCGTGTGGCAGAGGATTAAATT
GCATGACATTTTTCATTTTAGCGCTTACTTGTGAATTTATTTCACCAAAATGAGAATAAAAACGAACGCT
TTTGCTGTTGCATACTGTGGCCAAGCTTGCTATACCTCGAGCTGGGTACTAAAAATCGATACCGATTTGC
TCTGGTTCAACCTCAGGGTAATCCATCTGTACAGTGCGACAGTGCAGTTCGCAATCGCTTTACTACACTT
CCCCCCTTCTCTACCCCTGGTGCTCTGTGGCTAAAAAACAAGTGTCCCTATTTGTTGACCCTCCGACCGA
GACCGAACCGTGCAGTGATGATGGACAATGTCACCCCAAATGGGATCGGTCGCAGGCGAATGGATCGATG
GCGAAACTTCAACACTCCCGGCGTAAGGGGCGTCTGGGGTTTTCGGGCCCCTGAAATTAAGCCCGGTTAC
AATGATCCGACCATGCAGTATCAGGTCGAAGGAAGCAGAGGCAAAGACACATACACATAGACACACACTC
ACAGGGCACAGGTCTTCGATGACGTGTAGAAGGCCGTTGCCGTCGCAACCACCACCCCGTACcagcagca
gcagcagcagcagcagcGTGACTGTCCACGTACGCATGAAGTTTGCGTAATAAAATTTGCATAATTTACC
ATACATTAAATGCTCATAATGGCAAGTTGATAAATTTCGTCTTCCCCTTTTTGTGTGAATCGTCGACTGA
CGACCGCATTCCAGCTGTGGGTTTAAGTTGGTAAAGGGAGCGAGAAGGAGAGAAAGGAGGTAGTAAGGGT
GAATGGTTTTCAGAGATGGTCTGCGTCTCGGCATCCCGTACCGTGTGCAGGAAGCAGGAACCAAAATTTC
CCTCCCTCACTTTCCCTCGCTTGTGGCAACGGTCTGTGCGCCTGTGGTTTCTTCTATTGGGTGACACTTT
CCTATCGGAGGCACAAAACGTCGGCCCGCCAGATGGTTCGTAATTGTGAGGTTTTACACTCACACACCCA
CAGAGTGTGTGTGTGTTGTGGACACTCGATTGCATTGCATTTACTGATGCAGTGAAAAGGGCCAactact
actactactactactactTCAACCATAGGTCCCGAATTCTGGCACCGTGACCACCTGTGTGCGCACGCAG
AAAAGGGAAATTGCTTTAAAATCGGGCAACGCTTAAAGATTGCGCGAAGGAACGCAGTGGAAAGCTAATT
TTGAAGTAAAGTTGAACGATCTCCTGCACCTTCTCGGGTTGCAACAAGTTGCTTAACGATGTATTTATTT
AAATGTTATGCAAAGACGGGGACGGTCGGCAGAGGGGCATAATTAAACGTGACATTAGTCCTGGTGGTGC
ATAACAATGGTGCTTGGTTTTTGGATTTCACGCCACGCGGTGATGAGATAATCAGAGCGCAGTTAAATGT
GAGAACGGTTGTTGGCAAAACATGTGGTTGTGGATCACAGCGGATCTGGTACAGGTGTCGTAGGAATTGG
TGAAGTTTTAAGACGGTTCATGTAAACCTTTGTTTTTAAGACCGAAGAATGCTTCAGACAGTCAGTATGA
GTTGGCATGATTGTGATGTGTGCTTGATGGGAAATGATACGAGAGAAACAATCTCACATTAGCATTGGAT
AATGATTATTATGTCTGGAAACTCTGGATCAATATATTCTGTATGCTTGGGCAAGATTTTGGGCAGACAG
ACATGAACTTATTGAGTAGAAACAGATGTCAAAAATGAATAAAAATGAATGTTGACGCTCGGGAGATGTT
TGAGTTTGGGAGACGGTAAGATTTTAACTTGCATGCATATAAGTGGTTAATATCCTCTTCTCCATCTTAT
TGGGCACAAAAACCTTTGTCATTTTAGGCCTGtcttcttctatttggcgtaacgtcctacgcggacatgc
caacctatacaggctttcgagacttaattcattaccacgcaaccggatagtcaatccttgctacgagggg
acggtccattctaggcttgaacccatcacgggcatgttattgagttgtttgagttgacgactgtaccTGT
ACCTGTGTTTTaggcctgtctttaccactaatgagttgactatctgcgatttgttatttcctcgtaacag
gatagtcaACGCTTGAAGACATGCAAGTTGACGACTGTACCAGGAGACAGG
>Merged.1514.1 gene=Merged.1514
GTCAGAAGTTCGATCCAGCATAATCTTCCAGAAATGTAATAAAATGACGTGTTGGTCGACCTTGGTATGT
TTGAAGAATTCGTTTTTTCCTGTTTATTTGATTCAAAACTCAATATTTTGACTTCACCTAACTATATGCA
GTTAAATTCTCGCGTGAAGGGACTTAAGATTTAGGACAACAAAGTGGACTTACTTGATTAAATTGAGATC
AATGTACCAAACAGATGTTCTTCAATTCATGCAATAAAAATGTGTTAACAAGCGACACTTCATTGTATAC
TCTTTTGCATTAAATTTTACATTCACAGCCAAGCAGCATCAGTTTAATGCTCCCCAAAACGGCCAATAGC
TCCTCCCGATGATAACGAACAAAGATTGATCCCTCCCTGGGAAGCGAAGCTGCACGCGAAACGTTTTGTG
GCACACCGTTCTTCTAATTAAAGCATCAGCCTGGCGGGCTCTCTGCTACTAAAAAGGCCTTAACCTCAAG
CGCGGTGTTTATTGGGTTTTAAAAATGATGCAAACACGGTGCACCGTTGCTGGCACCGTTGCTTTGCCAC
TCCTGTTCAGTGGGTCCGAACGAAGGAAGCGAATGGGACGGAGCGGAACATACGGGGAGGGGGCAAATGT
TTTATGTTGACATTGTTCCCGGCTGCTGTACTATCGCTTGTTATCGGATGTCACGAGCTGCCTGTGCTGT
GCTGGCTTTGGTGCCTCGCTGTGCTGCCCGACCCGCGGAGAACCGTCCTCTTGGCTGGCGTAGAGAGTAA
ATGTGCGGTGACAGGCGGACGCGTCGAATATGGTGCACGGCACTGGTGTACCCCTTTCCCTCCGAAGCCC
CTGCCACCAGGAACGGGCATCCTTTGATACCGACCGTACGTGAGGACTCGACGGACGTCCGTGTGTGGGT
GTTTCTCTGTTTGATAAGGTGCAACCGACCGGGGCGGGCGACGTGGATGTGTTTAGATGTGTTAGTGTTG
ATTTCACCTTCACCGAACCGTTTCTACCCGCCTTACCCCACCTTCACACGCACACACATACATACATACC
CACACTGGGAAGATGTCAGCCGTCAGATGAAAATGAAGTGATGTGAATATTAATTCCCGGTAGTCTCTTT
TTTTCCTTCTTCTCTTTCAGCTGCCGCTTCCTATCATCTCTCTTTTTCTCTCTCACTCTGTCTATCACAG
TTGCGCACCCTTTCCTCTTTCCGGGAGAAAGAAGCAggggggggggaggggATAGATGTGTCGTCAAACC
CTCGCTCCCTTCCAATCAAACGATCCCTCATCGACCGAGAAAGCCTCCAAGTTGGCGCATGCTCCGTATC
CTAGGCAACCTGGATGAATCCTACCCAACGCAAGGAAGCAACGGACGCCC
>Merged.1580.1 gene=Merged.1580
CCGGCAACCAAAAGGATTACTGTGCGTGTGCGTGTTTTTGCAATCGCTCTTTGAAGTCGAGGCTAGCCCT
GTTTAGGGCACAGACTGGTTGTTGTGAACAACACGCTTACATAGTTACCGACGGGTTGCCAATGCTACAG
GTTGGCTTGGCAACGCCCCCTCCCCCTCCCAATGTGTAGGAATTACTCCATGTACATGCAACAAGTGGTT
TTATCGATATTGCTGTCACCGCCCATGTAAAATTATGCGCAAACAGTAAGGATTGGGATTGAGCCCGCCC
AACCAGGGGGAAAAAAACACTCATTTTTTTCGGGGGGCAGAAAATAATGCACAAAGCTAAAGGTTGTGTG
ACTATTGCGACCAGGATGAGGTTTTTTGGGAGCGTTTACCATTTTCGCAATTTTCAAAAAGTTGTTTTTA
ACTATGCATTAGTTTCCTCttttcacagtttattttttccgtttttttGTTGTTGTTGTTCATTATGCTA
CGTATTGTTGTGTAGTATGCCATGCTTTTGCTTTTCTCTAGCATTCAGTTTTGGGGAACGATCGAGCGGG
AGGCTTTTTCCTTGTTTAGTAGATTTTGGTTTGTTTCCTCTCTATTGTAACGCGTTTGTTGTGGTTGGTT
TTTGTTTCATTAATTATAAATAATaaaaaaaaaTCATAACGATTGGCAAACGGCAAATGTCGACAGAACG
CTTCGCTGCGGCATATTCCAGCAATGGCAGTCTCTACTACGGGCCAAACGCAAGCgtgtgtgtgtgtgtg
tgtgtgtgtgtgtAGTACGACGAGGAGCACGAATGGGTGGCCCATGTCATTTGTTTTTGTTCCTTCGTTT
TGCTAAGTGTTTATTAGACGAAAGGTTTTCTCTATACTATCCTTTTACGATTTAGCCACTAGAGACTGTA
ACGGCTTGAGTTTGTGTGTGTGAGGGAGAGAAAGGGACTTAATCTTCGttttttttttGTATAATCACTA
TAAGCGCAACGTAAGCTACCGTACTAATCCGCCTGTCCCTGGCGCGTTCCATTGTGTTAGCGTTCAAGAA
ATTGTGCCTTTTCCTATCGACCAAATGAAGCCGTTGGAGATGTTTAACATTGCGTGCGCGCAGCGTATGC
ACTTGCAGCGCGCGCAGGTCCTCACAACAGCTTCTTGGTAGAGAATGTACAGATAAAACACAGATGTACA
GCTGTTTAAAAAgtgtgactttgtgagtgtgtgtgtgtgtgtgtgtttttgtgtctgtgcattgtgtTGC
CGTTCCTGTATGTTCTTGTTTCTACTCTTGCCTCTCGAGCTATTCTATCGTGTGCTTTTTTCCGAATCGA
GCCTATTTTTCCTCCGACTGACTGTAAGTGCATTCGTCGTATATTTTTGTTTGTTGTTGAGCTGCATCCC
TCGATTTTAAGCTATCTAAACAAGGTGCATATCGCCCGTTCCTGTAGTTCCTCTGATCGTGTGCTCCACT
ATTTCGTCTGCTTTCGGGGTTTCTCTTTCATATCATCACATTCTACACAAGGCCAAACTTGCAGCTTCTA
CACTAAATCGAAAGGTTGCGTAAGAGTGGAAATGATGTGTAACGCGTTGCCGCTTCTTCTTCTTTTTTTG
TTTTGTTTAATCCGCCGTTAACTTCTATTCCCTTGTGTATGCTTCATTTACTTCCAGTTCCAGTTGTTTG
GGTGAATTTCCGTGCATTTTCCTTTCCTATTAGATTGCCATTAGGGCTTTTTCTTTGCATTTTGGGTTTC
TGCGCTTCTtgctgctgctgctgctgctgctgtgctgctTGTGTTTGCTTGTTCGTGGCATTTCCCGTTG
TCCTCTCTCTTTAATTATAGTTAAAGTCTATATAATAGCGCCCACCAATCGTAAGAATAATTAAATAAAC
GCAACATGTAAGGGTTAGTTTCGAATTTATATATCACTTGAGACAGCGCTGGAAGTACGTCGCGCCAATA
TAGTTGCCGCGCATCGCTTTGAAAACATTGTGCTCGAA
>Merged.1560.1 gene=Merged.1560
AAAACCTCTTACCGAAAGTATTCAAGTGACAGGAATTAAAATGTAGCGCAACTTTCGTTTGCATCTCATT
AGTTGAAGGCAAACTGTTCCTCAGCGAAGGTCGTCGGCACTTCAGTTGCATCGAGCGCAAGTAAAATAAT
ATTGAAACCATTTCTAAGTATGCAGTGGGAATTTTCATCTCACCCTCATCGAATGCATGTGGCGAGCTAA
TTGGCTTTCAATCAGATCCATTCAAATCCTCGTCAAAACACACCCAGTCAAACATTAACAGTCACTTCAG
AATTGGCTGTCGGGGGGAGAAAAAAGGGGGTGAGAGACGATCGTTTACACGATTTGCTTCTATTGTATTT
CAAATGTATCGCGATCACACTCCGGGATGTGGCGCTTCCCGGGACGGACTGCTGAGGGCAGGCATCAGCC
GTTTCGCTTCGCTATCGATACCGGAAATTGTAAACAAAGTCATGTTTGCCCCCGGACAAGACAACCGGGG
GTTGGGTTGAGAGGCGCAAGAAGAACCATTTCTTCTTCGATCGGGAAATTCGATCGACTGATGCCCACGC
CATGCTTTCTCCGCCCCCTCGGCACATGGTGAAACAAAATAAAAGTAGCTAATAGGTTCCCCACGGGACA
CGACGACCGGACCCGGGGTCGAACGGAACAGCGGCCGCCGAGGTTAACATAAATATTTACATACTAATTA
GCCATTAGTTG
>Merged.1561.1 gene=Merged.1561
CAATGGACTAATTAACGCTGTTTATTGTATAGCCCGGCATCCGGTACAGATCGATAAAACCCACAACACT
AGCAGGAGGCCACACCGCACGGGTGCATTGTACACCATTAGTCGGTCAGATTTAGTGGTTTCGATTTATC
GGCGCATGATTTACGTACGCGCGTCTCTTGGGGCGCACGGAACGGAAGGACACACAGTTGAATTGGGGCG
GGCACGTTAAAGGCTCTT
>Merged.1562.1 gene=Merged.1562
ACGCACACACTTTTTTGTCCTCCAAATAAATCAAAACACTAAATTGTGGGAAGCTCAATCAAACAACTGC
AAAACATGTAAAGAGCGTTTATGTACAAAAAATAAGCAGCATAATATATGAAAGCAGTTGGCATGCAGAA
AGCAgttaaaacaaaacgagaaaacaaaacataaatacaactacaactaaaacataacGCATGCATTTGC
TGCAAAGGAAAGTTTTCCGGTTTTGTTGTGGTCTACTACTGGTACAGCCGTGCGAATAGTCCTGATATTC
TACAGGTACACGCTGAACAGGTGAAGCGATTTTTCGAAAACGTTCAAGTGGCTTTTGTTTCGTTGCTCTT
AAAAGCACGGGTTTTTGTACTTTTGACAAGCGATAATAATATGTAAAAATGATATTGCAGGGAAAACAAC
AAAACAAAAGAAGGTTATAGTCGCAAAATGCCACGGTTTATGCGAAAagagagagagagagagCACAAAA
GAGGAAAATTACGAAAAGGTGTAAGGAAGATAAGCTTTTCGTTGGTATGATAAAAGAAATGGTTCGTCGC
AAATAATTATGGAACGGCGTAAGGAAAA
>Merged.1563.1 gene=Merged.1563
ATTTTCATACGACCTTTGCCCTGTTCGAAAATGCGAGTGTGGAAAGACTCTGTGGCGTGTTGCGTTGTGG
GGGTGAGGGCAGGTAGGGGAGCAGGTGCAGGGACCTCAAGATTGACCTCATCCGTAAATTATATCTACAC
GAAAAGGCAAGGCCCGAAGGGACACCCCCCTTCTCAGCGAACGCTTCGTTTTCTGGTTGGTTTCGGGGAA
GCCCCACGTGATTGTGATTGCTGTGTGATAGAGGTTGGTAGTATTTGGGGTGTGATGGGTGTGTCGTGTT
GTGGCAGAGGAAAATTCGGTTCATTCGGGTTTCTTCGACCCGAACAATCCCCCTCCCTCTTCGTTCAGTC
CAAGTAAGTTATTACACATTACACTAGTTCTCGGGTTGGGTTGATTCTAGCTCTAGATTGGCTGGTTCTC
TTCACCCGCTTCGGTTTAGTTAATTGTTCCTGCgtgtgttttctttgtgtgtgtgtgtCGGGTGGTTTCA
CTCTGATGTATTGGTATTGGTGGTGGGTAGTGGGTTGATGTTTTACGATCGGGAGAGAAGAAGAGCAAGG
AAGAGCAGCGAGCGGGGGACAGTGGGAGGTATGTGTGTTTTCTGTATGAATGGTTAGTAtttttttttAA
ATGTTTTTGGTTAGTCTTTTGTTTGTTCCAATGTTCCAACTTCGCATCTGAGAGAGCTTGTACAGCGAGA
GAGAGAAAGTaaaaaaaaCCAATCAGCCGACAGAGCGAAACATGAGCCAAAGAAGTAACGTAACGTACTG
TAACGGTAGTCAACGGCAAAGAGAAAACTTTTCTTTTATTGCATAGTTACGGGGTTCTAAACAGCAAGAA
TACACATACgcaaacacacatacataacaacacacacttgcaggcgacaaaaataacataaaacaaatac
aacacacaaaacaaaGAGAGGTGAGAGCGTTAGGGATGGCGGAAATGGAACCATGTTTGAAAACTAGCAC
AAAAAGAAACagagagagagagagGGAGCAAAGAGAAGTAGGTTAGAATGAATATATAAGAGCCAAAAGG
AAAACCGGGAAGAACATATCCCCCATGTCTCCATTAATATCTAATAATCAAACCAAACAAACTGTACGAA
GTTATCAAATGGAAGACATAAACCCCGCGCAAGTGCTGGGGGAGAAACTAGACGAAGGACATGACCTTCG
GGCAAATTGGGAGGAAAGAGGCGCATGGCATAATAATGCCCTAAAGTAAAAAGAGAAAACTTTTCGCCAA
CTATCCCTTTTCGGGGTTGCGTTGGGATAGATGTATGGGAAAGAGTTTCGTGGGAAGTCTTTAGTCATTA
AACTTGAGCACCACCGTGGGGCATCGTGCTGCAAAATTTGCCTACCAGACTAAAAGGCTTTGCTAGGAAA
AGCGGAAGAGCATTAAGATAAGTAGAAATTAAACTTTCCTAACTAAAGAACCCTTCATCGAACAGACGTT
GAAAATAGAAGGTTCATATTTGAGGTTCTTTTCAGTGAGAAAGCTGCAAACCAAAGTAAACCAGATACTG
ATTTACACTATGCAATAGGAAACATACAGTAGGAAAAACGGATCGCTCCAAGGATAAAGGTTTTGTGGAA
AGAATGGTAGTTGTAACATGATTCTAACACTAGTCTACCGAGAGAAACGAAGGATTCTAATGGGAATCTA
ATGGAAAGAAACGAACAGAAACCAAAAACCAAGGAATGTGTTGCAAACTCTTCAAACAAATCAGCGTGTC
CTCTAGCGGACGGCGAAACAAAAGTCTAGCCAGGGAGAATGGGACGGGATGTTCATTCCAACAGAGAGGG
GGGGAAACGGGGGAACCAGCATTACAAGATGGAACGTGGTGATGGAAGGGTTTTGGAAGGGAGTTATCTT
TAGATGAAGTACTTTTCGTAAAAAATGTGTTCttttttgtgactagtactttttttgttgcgtttttCGC
ATTGTCTTCGCGTTCTCGAAACATGGGAAGAAAACTGACCAAAACTTGCACAGCACCGGGAAATCCGGCA
TTAACGTTCCCGTGCGTTATCGCATTGCAGCTGCCTTGTTCCCCCAGTTCATCGCCGCCAGTTCCACCtt
ttttttCGATTGCTTTTGTCTCGTATTGGTGCCATAATTGCC
>Merged.1564.1 gene=Merged.1564
gggAAATAGCCAACAGAGCAACTGGTGTTGCAACGTTGTTTTGCTCCTGAAGGCGCCGCCGAGCCGAGCT
GCTTTTCCCCCGGATTTCGAGCCCCCACCGCACCCACCTCTTCCCTATACATGTTCCTGTGAGGAAAACA
GGGTGCGAGAGGTGAGGAGGGGGGACTCCTGGTGCTTGTCTCGCTATAGTACACAAAGTTTGCGTCGTCA
ACAGAGGATTCTACAGCACGTCTGCCGCCTGGTCGTATCGCGTTTGCCCATTCCGAACGAAGAAAGTTGG
TTAGAATTCCACGCGCGCACACACACACCGCATGCACACATATCGGTTGTTGCTACGATGATGAAtgtgt
gtgtgtgtgtCTATGGTGGATGTGCGTCGTTGGCACATTGTTGTTGATGGCACTAGGAAAGCATTGTGTG
CTCTTGCGCTCAGCTTTATCTAGCACTTGGTGCGTGGTCGAAGTTTGAACACCAACGATGCGTCCGAAGC
GTCGTCGGTTGATGGTTGATGATGTTGGTAGCAATGCTTTGGTACCAACACTAAAGCTAGAGACACACTT
TTACACGATGCGCTGCAAATCTGTGATGGGTTTAGTGATGCGTACTCTGGGAGTTTTCCCGCTCCCTAGT
AGTACCCCCGCGGCTTTTGCCCGGCATTTGGTTCAACACATGTGTGTACATAGATGTAGGGGTGGGTAGG
GTGAGAAATTATACcaaacgacaacaacaacataataaaagaaagaaaaacaacaccccgaaaacaaaaa
CTACATGATCTCCCTCCGGATGAACGACCCCGAAACGCGTTGGTACAACAGATGAGCATGAGAAGGTAAA
ACCAAAAAACAAATCAATAACAAAGTAGAAAAGGAcagagagagagagacagagagcgagaCAGTGAGTG
TATGAAAATGGAAAATAAAAACAAAAACATATTGTACAACATCCAGGCGATATTTACATCCACGCACAGA
GTTACATAGCGCTTTTTCTTCTCTCTTTTGCGTGCGTTCTTGTGTGGTTAAATGTTAAATTGTACGGAAA
GATGTAGTCCGATAGTCCCGGAACGAGGAATAATtaaaaaaaaaacaacaacaaaaacgcaaactaaaac
TTCATCTTTTCCAAGTGACAAGTGGAAGTGAGCGACAGTGGCATAATTAATGGAGCGGTGGACATGAAGA
ATGGACGAAGTATAACCGTTGTGAACTGAGAGTGTGAGTGTGTGTGTGCAAAAGATACGATATCGTAGAA
AGAGAGCAAGAAAGAGGCGTAACACACACACACAGCGATCACTATCGCGCACTCGGGCACAATAGTTGGC
GATACTGTACAACAATTAAAACGCGTTTCGATTTGGTTAGGGCCAACGTGTTGTGTTGGTCACGTTGTTT
TAGTTGATACCATCGCTCTCGGGTAGTTTCTTGAACATTGTTTTGGATTTTGTTGttttttttttACACC
GGAGGATGGTATCAACAACCGATCTAGAACAAAAAAGTAACATCATTACACAACATTTACCATCGAAAAG
CCACATTTGTTGTTGGGTATTAGTTCTCCATCGAATGTTACAAGAAAAAAACGGGGAAGAAATCTTCACG
GCACTCGGCACGGGTTCGTGACTTGACGCGAAAATCTCTTCCCCCGAAAGGACCGTGTATTGGAACggtt
tttgttgttgttgttgtgttactctgtatgattgtgttgagtgtacgtgtgtgGGCGTGTGTTGTCTTTT
TTGTCACACAAAACGATAATGTTAGTACGGCGAACAGCAAAGATCGTAACCACTAGACGGCTCTAGAC
>Merged.1565.1 gene=Merged.1565
TCCAAACATAACAGAGTCTTACGAATATCAATATCAAATCATAGTCATTATCGCCAAAGCTCCGTCTACG
TCCCATTCGTCTCGGTCGTAACTTAGGTGGGCAAGGGAAACTCAGTTAAACTCATTAACAATATGGCttt
ttttaatttttAACAGGACAGGATAAAAAAGGTACAAAAAGTACGTCAACGCTCAGTCAAAGGAAAATAA
ACACCGaaaaaaaaGGATTCACGTCTGTTGGCGATACGGTAAGGGATGTAAAATATCATTTCCTGTAACT
AAAAAGACTTTAAACTAAAAAtaggtg
>Merged.1566.1 gene=Merged.1566
CAAAAACGTTTGCGATCAATTTGTTAAGCACTCGACGGGACCCTTTCGGGCTTTCAGGTTTCTGGCGCAC
AGGTGCGGAAAGCCTGCACGAACCACCGAACTTATTTCTGTGACTGTGGTGCCTTTTTTCCCCCGTCCCT
CCGAGTGGCCAGGATGAGAAGGATAATTTATCGCTAATAATGAACATGATCGTTGCGGCCGCTGCCGGTA
CATTCTCTCGGGCAACGAAATTCCCGGAAGAAAGCTTTCGCATCACGGGTGAAAATGGTTCGTCAAACAC
GACGACTATCGTCGCTTCCGAGCAGGTGGGGAAAGCGTTCTAGGCTAGTAAATTGATCGATGAAGCGAGT
GCTCTTGACTGGTAAGCATCATTAGTTTAGCGACACGCACACAACATTCGCACGTTGTCGTAAGCCTGTC
CCCGCAAGACCCCG
>Merged.1567.1 gene=Merged.1567
TATGGATGGAGTAGTCATTAATTATTCACGCCATTTCCTGAACTCCAGGACTTTTCTGGATCTTCCGAAC
GCGTTCTTGGCCTTCCGCCTTTCAACCAGGTCGATTCATTTGGGCGATAGTTTCATTAGTCATAATCGTC
CAAATAGAACTCGCCGACGTAGTTCCTATTAGCTGTCGTCACCGTCTGCGTGTGTGAGGCACGTTGGGGG
GCGACCGCTAGACATGTTAGTTCATTCAACCATGGTCTAGGATTTCTCGGAACGAGAAGACGATGCAGGG
CACGACATCGCCAAAAGGTGGACCTCTCATCGATTGGCCCGTGGaaaaaaaaCACGAAATTGTACCGAGG
ACGGACTGAGGACGTACGTGGAAGGTACGCCGGCTTTGCAAATCGTCGTGAGTATCGTCGCCAGTGCTAT
TAATAATTCATTTATCTTCGTTAGCTTGTGTCCGTGAGCAACGGGCGCACAAACGGGGGGAGCTGAACGT
TGTGCTCTATCGTTTCGTGGAAGCGTTCTAGGCATCAAACGGGACTCGGGCTCGACGACGAATAATGCTT
CCTGTTTTAATGATGAGTATGTTGAtgtgtgtgtgtgtgtgtgtgagtgtgCTT
>Merged.1568.1 gene=Merged.1568
TTCGGAATGTAGTTCCACCACTGCACGGCGAACTAGGGGCTAGGGCCATCAAACAGAGCACTTTCAACTC
TCTCCCAAGAGACTATCGTGTTATTGTCACATTGCATGCAAGCGGGGAGGGGTTGTTTCCAGTTGGACTT
GAAAAGTTAAATAGTCATTCAATCCACTCAACCGGTGCCAAACGGTTGGATGCACTTAGCCGCTGTATGT
GTTTGCTGCGGTGTGAATGGTAGAGAGAGAAAGATAGAGATAAAGTAAGGGGGCACCTACGGCATTCAAA
TCGGCTAATGCCACTCTAGCGATTACTAATCCGGCAGGGCGCGTAATTCGATCAGCCGTCCCTC
>Merged.1569.1 gene=Merged.1569
CATGCAGCCAACTGCACCGCAAATGTTTATCCAATAAATCGACAAACGGGACGCACCGTCTTTCCACCGC
TGGAAAAGCGATTACGCTTTTAAGTAATTGTTTCCATCGTGTAAGTGCGCATTACGCGGACGAAGCGCTG
GCAAAGCAGCGGGTACGGGATGTGTCTGTTTTCGTCGGCCCCATAGAAAGGATGTCAATTTGATGGGCAC
TATTATTTATGCTCCAATAGCGCGATAGCGCTGTTATGAAACGATGTTGACGGCCGTCAAGTTTCCCCCG
TTCGTTTGGCGTAATCGAGCGCATAGTAACTGTTGGGCAGTGTTTCATTTTATTATGAGGCCTGGTGCGA
GCGTACATCTGCACCACGAAACCACGAGCTCATCTAAATTCAACTAGGCAATAAATCACAGCCCCAACTT
CCTGGGGCCTAATCCCGGGGGATGGTGGGCAAAAGCCTTCACTCCATTAGGGAGGAAGCAAATCAAAGTG
CTGAAGTGCACACGCTCGCGCCCGAGCATATGTTTTCGCTAGTTATCGTTCCCTGGCCGCTCCCTCCACA
CCATCGACGAGGCTGGGCGGAAAACGAGAACGCGCAACGGGATTGGCT
>Merged.1761.1 gene=Merged.1761
gtgtgtgtgtgtAGCTGTGGCAACTCGGAGGCCTAGTTTAATATAGAACGCACGACTTGGTGTGTCGTTC
TTTTTCCTGACCTCCAGCCCGAACGGGTGCCGAGTCCAGCCAGCAGGCCCGGCACGGCATTGCTGGTGGA
GCttttttttACCCGCTGCACAACCGAAGGGCTCTCTGTATCTGACGTAGTACCTTAATGTTCGTCATTG
TCGGTGGGAGTGTGTGTGTATGTGCGGAAGCCACCTTTAGCTGGACGGTTGATCACGAAGCCGTACGAAA
GTTGAAAGTCGACCTTGCCCAGCTATGGCCGGCTTCACCTGTTCTCTGCTCGGTCGATTGGTTGATCCAA
TGATCCGGTGGTCGATTTATAAACGTGGCGCATAATTCCACACCCTAGGTGCACGTGGACGTCCAAGGGG
TTGGCGGGAGAGTGTGTGCCCGGTGAATGCGCAAGTGGTCCGAGGTGAACCGGAGCAGTAGTAATTATCG
ATGCGGTATCAAACCttttttttttCGTTCCTTCGGGACGGTGTGGAGCTGACCTGCAATTTTGATGCGA
ATAAAAGGAGTGCCCAGAGGTCTGTTGCTATATCATGTCTACTTTAAATTGAGCAGCTCCCTCCCACCGT
TCATTGAGGTATTATTTTGAAAATAGTTATTCTACATGGAACTGTAAAAGTGACGCAAAGAGGATGTGAA
AGGATGTCAAACGAAACACTTAGTTTCTGACAATAAGTTGTATAATTTGCATATTACATGAATGTAAAAG
ACTTCGTCCGGGTGTGTGTAACGGTCTAGTCATTTACACATTTCGTGCCATGTTGGGTGTGTTCCGAATG
TGGTTTGGGATTTGGGCAGCCCTTTCGGGGCTATGAATTTTAATCAATATCGTGTTTATTCTACTAAACT
CTAGCAACATTTGGCAAGCAACAACAGTCAAATAGCACTATCGACAGCTCACCTACCCATCAGCAAAAGA
AAGAATTTTACGATTAATTTGCTAGAGAGTGTTAATTATGAGTGCCTCCCAAGGAGTGTTTTCCAAATTG
GGGAGAGAAGGTGTAAAGTTTCAAAGCGTTATGGGGCGACGAGTAAGCTTTTATAATTTCAAGGTGTATT
GCAAGACAGAAATTAGCTATCGTTCATCTTTaaaaaaaaaaTGTCTCTTTGTTTGACATCGATCCAATTT
AAAAACAAGGTTAATTGCAATTCGCCAATCTCCTTTATTAGATTGTTGGATTAAAAGTTACTAGTAG
>Merged.1762.1 gene=Merged.1762
CCACATTTAAAGGAATCAGTTTAAAGATCAAGGCCTTAAGAAGAAGTTGCCATTTACGATTTCCTGCGCT
TGCTCCAAAAGCATTCGGTCAATCAATCAAACttttttttGTTTGGTGTGGACGTTTAACTTCCCAGCTA
TACATCTTCGAACGTGGAAGTTGTTAGAGGTGATGGGAGCTGGCTAATAAACACCTCGACGTAAATCAGA
ATGCGCTTCCCGGGATGGGTAACTCGCTAGTACTCGATGCCTAACTAAGCCTGCTAACGTCTCGATGGTT
TGGAGGAGATGTGAAAACATAAAGCTATTCATGGTTCGTTTTCCAGCCTACCCTAGATGACCCTCGTTGC
TCAGACGTGCTAGAAGCGGGTCAGTAATTTCTCGCGTCAACTTAATGCAAGCCTAAAGACATGGTTCACA
GAGCGCCGACGGGGTAGGACAGTAAGTGCTATTAAGCTCTGGTGTGCATCTGTGTTTATGTTGAGTGATG
ATGGGCATAAAGCCTCGGATGAAAACGGAAGACCACACAGGTTCCGGTCAGCGGAAAACCTCTCGGAAGA
GGGTGTGTCTGGGCTCTGTGTTCAATTTCATCGTGTCACTATCAAACCGCCAGTGGCCAGTGAAGACCAG
TGCGGCCAACTGAAACTGAAAAAACAAAAGCCCCACACAAACCGTTCGGATGCGTTCGCTTTCCTGGTCC
ACTGGTTTGGTGGTTCAAGGCTTGGCCATGCTGGTGGTGATCTTCCTGGGGAGAGGTGAAGAAGTTGAGA
GCAGAAGAGACCAAGAGAGAAAGTGTTTCGCCTGACCGCCGGGTTCCGCGGCAAAAGGTGGCACAAGCAG
CGGTATTCGTGGTGGTTCGACTTTCgtgtcgattaagtttcggtactggtgtgtgtgtgtgtgtgtgtgt
gtgtgtgtgtgtgtgtgtgtgtgtgtgtgtgtgtgtgtgtgtgtgtgtgtgtgtgtgtgtgtgtttatgc
gAGCTG
>Merged.1763.1 gene=Merged.1763
CATCGCGCGACGACACGTATGGGTCTAGATGGGTGGAAGAGGAGTAGATCCTGGTGTGCGCAAGAGGTAG
AAAGGTTCTTCGCTCGTTCCCACTATCTCTGCTCGGGGACAACTTCTAGACTTAGTAATCAGCTTGTGTT
GAGCGCGACTTCCTTTTACCCCACCACACGAGCGGTGCAGTGAAGCTACGCGATGTAATGGTGTATATTA
CCCACACCTTCGCCTGTTTATTACCGTTGCCTCCGTCTGTACTTCTGTCCACAAGGCACACGACATGGTC
GAAGCTCCTTCGCTGTGATTTTGATCGATTAGCGATGATCATCAGTACTGCTGACTACGCGCTGCTATGT
GTGATGTACGCCGGCACAAAGTCCACATCGCGGCCAGAGCGACCCGAGCTCATTGACATCCACCGGTCCC
TCCCGGGAGCGACGACCATTAGTGTGGATGACTCTCGGGAATTCATGTGCGGAGGAACCGATGTTGATGT
TTTGGGTGAGTTGGACGTGTGTGTGTGtttttttttGTCGATCACTTTGCCCTACATTGACCCTGTCCGG
CGGCTGGCGATACGTGTGCACGTGTGTGAATAGATAATCTTGAAACATGATACTGGGCATCTAGGAAGAA
AGTGTCTGCGCTGTGATCGGTGAGGAGAACAGGTTTTTTCGTTGGAATTTATAAGTAAAAAAGAGAGTTG
TTTTTTGTTGTACAATTTAAAGTTTAATTATTCGTTATTTTTTGTAGAAAAAATCTGATATCGCTTACTA
CAGCGTGTAACGAATGAAATTAGCGAACCTATGCGATGCTGACTTGCTTGTTTTTGCAGCTTTTATTAGC
AATGTATAACGCTAGTTCTGAGACGACCGCATAGCTTCTATGCTAAACCGTCGGGCCAATACGCCATAGG
TTGTGCGATCGAATCTCAAAATGGCGAGGACTGACTTTGAGAATTCTTCAAGTGTGTGTATGATACAATA
AAAGAAGTGCGATCGGCAATTGTTAAATAGAAAAGAACATTATTATAATATTTATATCTATTTTCATACA
TAAAGAAGAAAAAGAAAAAGCTTCCGCAGGGAAGAAGAACAAACAACACAAATGAATGAAACGCTTTCTT
TGCTTGTGCGATTGAATTCTGCTGACGAACACCTCATCACAAGAGAGAGAGCAGGAGGAGAGAAGCACAG
CGTTAATAATTTATTCCATTTGCAATTTATTAATGGGAATTTCAACAAATCTGACCTGCAGAGTGCATCC
ATGCAATTCTCCCCGTATCGCTTGGGAAACGGGACGCGTCAGTTTGTGGGATGTTTATGAACCTTTGTTT
TGTGTGTCGGGCTTGCACCAAGTGGCCGCCAAGTTGCAGCTGCAGTGGCACTTTTTATTAACACTTCAGC
GTATTATTCATAGGAAACACGATGCCTTTTTGC
>Merged.1764.1 gene=Merged.1764
GTAAAGTGCGAAATAGCATGCGCTTTTAAATGAGCTCTGGTGCGGGAGGACCAGGCTGGTTGGTTGAAAC
AATGTGTTGTCGGTTGTGTGTTGCCATCAATTTCCGTGCCATGGGGAGAGGGAGTGTGGCAAGCGGCCAA
GCGGTTGTTGCGTGTGGAATGGTGTGTGGTTAGTCTCGTTAAGTAACCCACGTTAACGGGCAATTTGTTT
CGCCGG
>Merged.1766.1 gene=Merged.1766
GGGGAACAACCGCGAGGTGGTGCATGCAGCTGCTGCACTTTAGATGGACTGCAGCACAAAATCAACAACA
ACAGGTAGCTTTTAGGGGGTGTGGGCCATGTTCCATGTTTACGATTGATGACGATACGTACGCACCATTT
ACGGTACAGTTGAGGCGGCATAGGAGCGAAGGATGGACATTGATTTCTGTCTGttttttttttttttGTT
TGCTCGCCAGTGGCACGCGCTTGGCAGGAAATGTGGCACGAACTGGAGGCTTGTCTGCGTTTAAGCCTGG
GCTCTCTGGTTGAACGAGTTTCTACGCTTAAGGAATCCATTCACCACCATCAGGTGTGTGTATATGTGTG
TGTATAAAACGCGCGATTTAATAGTTGCGAATTTTAATACACTTTGTTTTGCTGTCGCAGCCGGCCGGAG
CCGGCTGGTTGAAGAATGCCACCCATTCCTAGCTCTACGGCGTGATTCCTTTGTCTCGCTGGTTGCCTTT
TCTGTTTCCTTATTTTTGCAACAATAACACACACACACAACCACGCGGAAACGACCGCAAAGCATCAACT
TTAAGTGAATCTTTTGTTAAAATGCCAACAATTAGGTTGTTTTCCTCGCACTACCAGTGTATGTCTTGGA
GTGTGTTTGTGTTTGAGTGTTTTTTTGCTCCTAGAACAACAAGATTAGCACAATTTCCTGGTTAAAGAGC
CTAGTAGCGAGCAGCAGCAGCAGCAAAAAC
>Merged.1767.1 gene=Merged.1767
TCAAATGATCCCTTTAAAGGCCCTTATCGAAGAAGCGATCGATCGTGTGGTATGACTTGCTCTCGGGTAA
ACATCGATCCTAACGATCCAGGGGATGATCATGCTGCCACAAATGTGAAAACATGACACGATTGCAAATC
AAAACACGATCGTCAACACACTCGATCGTTCGAGCTTGATCAGGACAAGCAAACAAAATGATGCAATCAA
TGGGCCTGTTTTTCAAGCTTTCTTTGGAGAGCTTACGTCTATTTCTCTCCCTCTTTCTCAAACAAATACA
GGCTTGTGTGTAAAAAATGCTCTTGAAGAAAGTTGAACCATCTAGATGGGTTGTAGTGCCACCCGTCTAG
AACCCTTTCTTTTGCGGCACGTTTTTGGGCACCCAAAAACTGATAACGCATAATCCCGTGCATGTCAAAA
CATGTCCTTTCCCCCCTCGCCCCCCGGGCGACAGTGCGCCATTTTCCACCCCAGGCAGAGGAATGTCCAG
ACTGTTCCAGAGCCAAAACAAACCGCCGCGATAATGGCCGCGATCGAAGAAGAAGTGGTGCTGGGAATGG
TTTTGTTTACAACGCTCTGTTTACTGTTTTGTCTCACGGAAGATcaccacacacacacacacaatcacac
agtcacacTTAACGGCAAACAACGGGAGAGGGTAGACCGCAGTGGAAAGTATCCACATTCCAGGAAGCAA
TATCCGC
>Merged.1595.1 gene=Merged.1595
GTCACGGATCACAGCACAATGGTCTTCAGCTGTTGTAAGTAAGGACCAAGTAGAAGACGCAGTGCATCAC
AATAATGTGGCTAATTTAACTTACAAATTGTACGTAAGACACTTCATCCTTTATGTATTCACGAACCGGT
TAGAAAATTGAAACTCAATAGCAGTTAGCCAAGACACAAACCAAAACGTTACGTGACGCGCCAGCTTGCA
TACAACCGAATTGTGCAAAACCGGTAGACAACAACCGGTTCAACTGATTCAAAGTTCAAACAGCAGCAGC
AACGGCAGCAGCAAAAACAACAAACGGTGGTTTGATTTCCTTAACTTTTATTTGCAATTCAATTCACTTT
TAACTGTAGAAGCAATACATCGCGAAACCACGTTGCACGCACGTTTGTGCGCTACcacacacacacacac
acacacGGTATTTTGGCCGTTATTAGCCGTCGCTTTGAAATGCACATTTACGTTCTGTCAATACTAGGTC
GTCTGCTGGATGAGGAGCTCCGTTTCGTTTTTTTGCGTTTCGGAGGGAGCgtgtgtgtgtgtgtgtgATT
GCTCCAAAATGCACCTAAATCATCGTACAAAATAATTACAACTCTCTGATAATAGCAGCCCAGCACTCTT
GCCTAATGCATGCTTCACCTGCCCGCCTACTGGGTGACCTTCTCTTCCTCAAGTTTGTTGTTATGCTCGT
GTGTGTTGGGTTTGCCTTCCCtttttttttGCTTTGCAGACGACTCCTCTCCTAACTTTTCCCTTTTACA
GTACTACGTATGCGTGTGTCTGCGTGTGCTATCGATAATAATAGTAGTAATCATTATTATTATTATATTA
AAGTCATTAATATCCTCTCACTAGTCGCTAGTAGAAATATCATTAACATTACAAAAAAAGAAGAAGATTA
TTAGTGTCAACTTGCTCAAAACTGGGGCTGTAGTAAATTGTTCATCTCTACTGTGtttttttttGTCTGC
TAAAGGAGAGCTTGTGCGTTCTCTGCTCATTATTGTTGCGTTGTTATCTCTTGCGTTTCCAGCAGAATAT
GCATTTAGTATATATACTAtttttgttttccttttctttttttttttttGACTGGCTTTATCCTTCACTA
CTATTTGCCATGGGAAGTAGCTAAAACAGTTTTAGAACAAGCTaaaaatagaagaaaaaaaaGAAAGATT
GTATTTCCCTACTCCACTGTCTGTCCTCTAAACGAAGCAAGCTCAATTTTTAAGTCATGCCAACTGAATG
GGATGCAAAACTGAAAATAAGCGTGAAAAGAGGAATATAATTGAAGTAACCTACTCATTAGGACAGTTTG
GCATAAATCTGTATACAATCAGATGGCACATTAACAACATATTCGCTTGTTCGAAACAGAATGCGATACC
ACGCACAGGTCAAATGTCACCGAATCGGTCGCAGCTGCTTCTTCGCTAGTTTTGTTTTGAAAGAGATAAT
ACGCTTacacacacccacactcacacacacacacacGTAGAGGACAAATTCAAGTGTCGTATTACTTAAG
CTGCTACATGATAGTTCGTTACTCTCCAACACACGATACTGACTAATTCCGTACATaccacatattcact
cacacacattcaccatcacactcacgcatgcacacactcacacatTTTACTACACAAGAATTCCTTTGGG
TCGTGAAGAACGGCATTTGAATAATTTAAAATTGCCTTCATCATCTACAATGCGCAACAAACAAGAAATA
GGAGAGATTTaaaaaaaaCGAACTCTTTGCAAAAtctctctctttctctctctctctctctctctttctc
cctctATCGTCATGTCGTTACTGTCAAGTGTTCGTGTCCATCTCGAGATCGAGTTCGATCTCTAGTATAA
CTCTGtttctctctttctttctctctctctctctctctctatctctctctctctctctctctctctctct
ctctctctctctctctcGCAATCTCTACCTCCAGAAATCGTTCAGTCATTATCATCCTAAGCTAAACAGC
CCTGGCCCTAAATAGCCCTAAAACACTCTcacacacacacacacacactcaaacacacacTCCAAAACTA
CCACATGCTCTCTTTCTATCTCTCTCTATCTCGCACCGCCACTGAACGAATGATCGTCGCCATTTTGGAC
GCGCAGCGCGCCATCTTCCACACAGTAAAGCACGCGCTCGCAACACGTGCTCCATTTGCTCGTGTGCTCT
CTGCCTTACCGCACCAGTGCCTCCCATCCACCTCACTGCAGATCACTTTCCAGCTCCACGTGCTGGTCTT
GCTGCGTTTCCGGCGGCTCCTCCTCCGGTTCCGTCGC
>Merged.1754.1 gene=Merged.1754
GTGCGTTTTAATTTTTGGGTATCTAAACTCTAAGAAAACCTTCGTTTTACGCCCGGGGGAAGATTATGTG
CCATGCAACGGTAGTGCGCACCAACCAAACCGGGTTTTATGGCTTATTGTACGGTGACTTTCACATGAAA
TTTGCTCTGCCGCTGCCGGTGGTGGTGGTGATGGAGAAGAGGCACGGAACCATGCATTGGACATAAAAAG
AAACACAATTATGCTTTGATGCACTTTTATGTGCATGCGTCGTCGGTTTCATATTTGCTGCTTCACATGC
AGCGGTACGAGGCTAACCGTTGAGAATAATAATAATAATAAACAGGCTCGTAACAAAGTAGATTACTCAT
CTTGATCGTCCTCAAGCCCCTCTCCTCTCCACCGTCCTAGAGGGGTTCCAAAAACGGCAAATTTGTT
>Merged.1735.1 gene=Merged.1735
CCAGCAACGAACACGTTAAGAATCTGTTTGTTTGCGTCTTTATTCTACACCCTTTCGCTCTACACGCACA
TTCTTACCGTTCACAGCCACGCGGTACACATTTGTTCTTCGTTCGTCTTGTAATTCGTTGTACCACACAG
CACACTAACACCGACACACAAACCCCCAGTCCTGCTTACAAATCTGCATAACAACACACAGTATCTGCAA
AACCCCTTTTTGAATCATGAATCT
>Merged.1736.1 gene=Merged.1736
GTTTCCCTTTCAACACTCTCCACTGAAACTCTGACGCAAACAGAATGATCATTTCAGCCCTATTATGACG
AGACCCGTTTAAAGTACGGGCAGCTAACTGAAACTTCCACTCATACACCACAACCACAACCTCTCATCTG
CCACACTCTCCCGTCTTTCACTTCAAAACAGAGAACCAGCTACGCAAACAAGGAACACCCCACGCTACAG
TTGCGAACAAAGTACTGGCCTGTTCGAACGGCCAAACCCTAACCAAAACCACACAAGTAAAAACGGACAC
TGACGG
>Merged.1738.1 gene=Merged.1738
CAAAACTGCCCATGAAAGGTATTCCGCGGTCGGTCAGATACAACAAATAAACTCAAACAAAGACAAACAA
TATAGCGAGCACGAGCCTACGAATAGGGGATACAGTAAACCACGCCATTACCGGTGGCCTGAACGCCATT
CTCCGCCCGCAGCACCTCACAAAGGACCGAGGCACGCTAACCTACCTAGGCGGACTACTGGCGGGAATGC
GTTTTcgtgtgcgtgtgcgtgtgtg
>Merged.1741.1 gene=Merged.1741
CCCCACTGCTCTCACTCGACTCATACCCTTTTGTGAAAATCAAACCATGATCAGCTATTCTCCCAAGCTC
TTTCCTGCACAATTACCTCTGCCAGTCCCGTCCCGCCGTCCACCGCCCATCCATGCGTTTCATTCACATG
TTTCATCCTACCGCAAGTACAAGTACAGTAAATTTCAACGGTTAATTATCGGTCGCCTTCTCTACTACAG
CA
>Merged.1742.1 gene=Merged.1742
CCGCTATCTTTCTCGAATTCTTAGTACACTAACGCAGTGTGCTAGTTGCTAGTTTATACAGTTCAGTTTG
TTCAGTTTCATTATCGTGCCGTGTGTCTTTTTCTTATATCCCCTCTCCCCTTTCTACGTCTGTTTCCAAG
TGCACTCTTTTCCTGATCTATGTCGTGTTTCACAGTTTCTGTAATAGTCTATCCTTCCTTCTTTCTTCTG
TCTTAACACTCACTGTCCCAGTCTGTCTTTCTTGCTTCGTGTATCTTTTCCGTCCTACGTCTATTTCATA
CTTCATGCTCATCATTCATCATCCCCCAA
>Merged.1743.1 gene=Merged.1743
ATTTGGCCACCATTTGGTGCTCGCGGGACAAATTACCTCCTGCCCATTAACTGTTTGTGCTCGGTAACCG
CAAACATTAAATTACCCCAAACCCCAACAACTAAACTAACTGTAACTCCTACTCCTTCTGCTAATACTAC
TGCTACTACTACAAACTGAACCAACCAACGCGAAATGGATTGGTGGCCTCGACCCCGACTTTGTGGTTCA
ATATCGCATAAAACAACCCCGAACAACCGTCCATTCGATCGTTGACTTGAATGTATGCGCG
>Merged.1794.1 gene=Merged.1794
GCGGATTTGCAAGTGTAAACAATTGTTCGCATAGCTTTCGCTTTCCAGTGCGGCCCAACGAACGTCTTGG
TCCCAACAATAGACGCGCACGAGGTGACGACAAGACATCCGAGGTTCCGATCGAGACAAAAGCTGACCTT
TCCCATCGGGAAGGGAGTACGTTGGTTGTTGTTGTTGGTGTGGTTTTAATGACGTATCGCGCCATCATAA
ACGGGGTGGAAGTACGTGCCAGACATCACTGGTTCCCTGGTCCAATACTGCACCGGGGTTTGATGAATTT
CACACAAACGCTGCACAAAAAGTTTGCGATTTTCCACCCCAAAACGAGGTTCAATTTGTGGCAAATTGTC
CAACATCGCCCGTACCACGTCCGCCACTATCTTCCCATCTGGTGTGCGTGTCGATGCTCAATTATGCATA
AATCGCACAATAACTAATTAACCTGAAAACTACATCCATTCTAGCGTGTGCGCTTGTGTCCCGACCCAAA
CAGTTCCGTTCAGCATTTGCGGTCGATAATTCCATCTGAGCTCTGAGCCTCCTGTCGAGCCTAGACCGTC
TGCCCTGTCTGTCTGTTGGACTCCTCTCCCCCTCCTATGTATGCCATCTGGCAATAAAAAGGTGCAATAG
ACGGCTACGGCTAGATTAAGCTCCGCCAGTTCACAGGTTCACATCTCTCGCTCGTCTCGGCTATCTCGGG
ACGGGGCGGGATGGACCGCCGAACGGTGTCAAAGGTCGTGTACCTTTTGCCCGTGGCCGGGCCGGGGCTG
GTCATCCCAGGGCCTTCTCATCCGTCCAGATCTTTAGCTGCAGCATTTATCCCGATGGTTGTTTAATTGA
ATTCCATTATCGTGCCTTTGAACGAAGATCCCGTCCAGCACCAGTCGCCAAGGCGAAGGAGGCCGACATT
AACGGGTCTTTCGGTTTCGGCCACCGACACTGGTAGCCAAGCGAGAGGAATCAAAGTGGACCCTCTTTTC
TCCCTCACGGCACCTTTTTCTTCTCGATGCCAAAAACATCCCCTCCAGTGCTGTCTGTCG
>Merged.1795.1 gene=Merged.1795
TTTCCCTTCTGCTGCAATAGCACGGAGTGGAAGGGATGCAATAGGAAGCCGCACTACGTCCGCGCAAAGT
AGCCGATTGCGGCGATGCCTGTTTTGCCACAGCATAACTTCCATTTCCATGCTGCAACGGTGGTTCCTGC
TTACATTCCAGCTGCGATGGGGAAACGCGGACGACGGCACAGACAGAGGCGGTTGAGTTGCATTTTCCAA
ACCGCGCACACGTACGATCGTACACCATCGGGCACAGGTTGTGTCGGCACATTGTCTGTGTAAAGTTCAG
AGGTGCGCAACCGTACGGCCGAAAGCGCTCTCCCGGGCAGCGCGGCAGCGTAAACCATCTACTTTCATCC
TCGACATAGACGGCGGCTTCCTCCAGAGCGTTAGGACACGAGAAACCGCGAGGTGAGAAAGCTTCCTTCG
CAGACGATCGCACGCAAGCGGCTCGATCGCGGGGCCGTCCCGTGGTTCCAGC
>Merged.1796.1 gene=Merged.1796
GCAACTTACTCTTAGGCACATCGTAATGAATTAGTTTTTAAGTGTGCAGTGTTTTCTCTTCCCACCATTA
AATGCCACCGTTTTGGGGATGATTGTGTTGATCAAATTTGTCACTGGGGTTTTTTCGTTGTGTAGGGAGA
ATAGTTTCTCAGGTTTGCTGCTTGCTGGCTGATGTGACTCTCCATTTCAAATGACATTCAAAGCGTTCTT
GTTAGCTCCTAATGAATCGGATAACAGATTTTTATCACACAAATTATGAGCTTCTACTCACCGTTGACCA
GTCCTGCTCATCTCAGGACCTTAATAAATTACCGACAAACTACCCCGCGTGATAGCGATCTCCACAAACT
CTTCCTCATAGTGGGGTTCACATGAATACCTGACTCCACCAAACCCTATTTTCTCCCATTCTTTACACCT
GTTAGTTCTCCGTCAAGTTCTATCACCACACAAAAACACACCTCAACCGTTCCCTCTCTCAATCTGGC
>Merged.1773.1 gene=Merged.1773
CAACAATGAAAAGGAAACGCACCGTGGTTCCCGTACTGAACGGGGGAAAACTGCTCCTTGTCCGAGTTAT
GTTCCGTTAATGATACCTATATACATCTCTTATTATTACTACATCCTGCTTGCACACGGGCACCGATGTG
CTTGTGCACATTGGACGAATTATTAGTGATGAATGTGAGATTTGAAGCGCGCAACTAGTATCCAATTACG
TAGTATGTGAGGGATGTAGCGCAAGATAGGCGACAAGAATGAGAGGAGGAAAAATGACCGCACGGAGTGA
GTAATCGTGTACGGATAAGCGGCAAGATTACACACACACCCACCGTGCAAGCTGACACAAGGAACTGCAA
GCAATTCAAGTGCCTTATCCGTTTCGAGTGAGTGAAAGAAGAAGAAAAAACACTCGAAACCGGAGGAAGA
AAACGATATGTGGTATAAGTAGAACGTGGTGTGGTGTTTAGCGCGCGGAGTTAGAAAGTAATGAAAGCAT
GATCTGCAGTCTGCAGATAGTACAGGCAGTACAGGGCGAGCTGCGAAGATAGTGTATTATAATGTGCAAA
ATGGCGAAATTGGCTATTTGCGGTTTGGAACACGTATACGAAGGCGAGCGAGATGCGAGAACGCGACGGC
GAGTACGTGTAACCGCGTGTGCTACGTATGCGCCGCCGACCTGGATGGAATGGCTAGATCAGCTCTCATA
TCTACCGGCGCGGCGGCGCAATACGGTCAAGTAGCTTGAGCAATGGGGAAAGGATAACGTATAGGAGGCA
TTAGGATGTAGGAGAATTAAAACTCATGTTTGCGTAATCGTTGTAGCGTGCGAGAAGAGGTTAGTATGAT
TGAGACAGTGTGTGCGAGTGCGAGGACTGTGCATGAATGCGGGACAGTGAATGAATGTGGTCCAATATTC
TAGCCATAAGAGGTAGTAACACGGCAGCAGAAGGAGGAGCCACCGTA
>Merged.1777.1 gene=Merged.1777
TCATAGCAAAACCGCGCATTTGATCGGACCGGGTCGGAAAACAAGACAAACAAAGAAACATTAAAACGCA
CTTAGTGCAGCGGCATGTAAGTAATTGGCGTGTCGGAATCGTACATAtctctctctctctctctctctct
ctctcCCGTTTTGCACCCCGGGTCAGGTATCGGTTGGATTAAGTAAAGTTTGTAGTAAATTAGATTTGAT
TAGCGATTAACGTATCCCGTTTGACACTGTGAATAGGAGAAATTTTTGCAATGTTACTATGTATGATCAT
TACATCCAGC
>Merged.4266.1 gene=Merged.4266
GTGGAGTTGGCGGCCAGTGGCGGCCTTAACTTCCGTAGATGATTTTATAGATATTTTCTCACCGCGGGTC
AGCCAGCAGAAGAGAGCCTTCAACCTCCTGAACCGCCAAAATGTAAAGGGCGTACGTGTGGATACATAAA
CATCGGTTAATATCCTTCGCAACGCACCAGCGGCCGATCTACGCTCTACGAAAGATAGAAAGTAAATTAT
TCTCCACCATGCATGGTACCATCGTGAAAGTACGTGTGCACGTAAACATCTTCGTGTGCGTGTGTGTGTC
TTGAAATTCCGGATGAAACGCACGAGCCAAGCAGCTTTGGGGGGAGGGTGACAGCTTTCATCCTCTTCCA
TTCTCAGTAATCGAGGTCGTATTGCGCCCGGAATGAATATTATTATTCCATAGTTTAATCGCATAAAATA
TTCGCCTCCACCCTTATAGCACCGAGTAATGACTATGATGATGCTGAGCCCTCTGCAGGAAGCTTCGGCT
TATGTGACCTGGTCTTACGCGCTTCCCTCGGTGTCTTTTACAAAATGATCAACCGTCTATACCACCACCA
TGGCCCGTGTGCTGCAATATGGCACAGCGTCGTCCGGTTTCGGTAAGCCCCACATTGACTTTGAGCACGA
ACACGGTGGCCAAGCGTGCCTTTGAAATGCAGATGACCTTTCTACGGATGATGACATTTCGTTATGTCGT
CCTCGTTGCCATTCGGTGTGGGGTGACAGAAagagacagagagagagagGTCATGATAGACGCAAATCAT
GGTGTCGTGATCACTATCGTAGCGAGAGGAAGATTTGATATGAAACGTACTCTAATGCCTCCGAATGGAC
TTTTGCAAAGTTCATGTTCCCAATGTTCCCGCTAGGAAGTCATAAATTATGGTAACAGCA
>Merged.4268.1 gene=Merged.4268
GCTAAACCACAATCAATAAAACGTGTGCGTGTTATTTCTCttttttttcttctcatttttgtttctgttt
ttCCATCATTGTGGCCAGTAATAGACGCCGAGCGTTGTATGTGTCTGTGTGTGTGCGGCTGTGTGGTTGG
GATGCCAATTGACGCGTGGTTTAATGCTAAATGGGACCATGGTTTACAAGAGGGTTTGATGGTGGAGGAG
TAAAATAAAAACGATTATGGGGGAAATTGATTGGAAAAATGGGTACTTGAGCATGATGATGGGTATGGTA
CAGGGAGTGGAAGAATCTTGCTAAACGacacaaacacacacacacacaGACAGTGAAGAAAAGTGCCAGA
AAGATAAACAGTTGCCGGTTTCGTTATTCGATTAAAATATGAAAGTTTTCTCAACTATGAAGGACAATTT
TTGCTTCCCAAGATATGAACATCTCCTTCCACCCGGCTGAAGAGTTTTTCCATAAAAATGCGTTTATTTA
GGATGTGACAAAGTAAAAGTAACACAATTTGGTGCTCCCGAAACGCTCATAAAAATACTCGCCGACAAAA
TTCAAAACAAAATCAACTTCATTAATTGCCCACGGTGGGGTTGTCTTTCGGGGTTTCTTTCCTCTTAAAG
CGATTCTTAAGTGACGTCTGGTTGTTTTGAAATCCCCTCGTTTTCTTCCTGCTGCTCCATTCCACCACAG
CAGAGCGGAAGATCGCCGAAAACAAATTAAACATATTTACGATATTTGAGCGAGTGATGTTTATTGCGTA
ACGCGTTTTCCCACCCCTCCTCGTTGTAACGGTGATACCATCCCCCAGAGTAGCATGTTTCTGTGATAAA
AATGCTCCCACACAGCCATTACGGTTTTGGGTAATTGCGAGTAGAGTGCGGCATTCCGGCATTCGCAAAA
AAAGAACTCCCATATTTCGAGCACCCGG
>Merged.4269.1 gene=Merged.4269
CCCCCGATGAATTGAAAAGATCCGTTGATGAAACAATGGCTAGCTAAATTGTGCTAAATTATCATTTACT
GTCGCTCTCTATATCATCACGGCTTAGCTCAACCATTCACGCTCTGTCATCTTATCTATTATCGAATTAC
CCATTGCTTCCATCCCGCCCTCATCGCACTGTGTTAATTTCGTTAATTCCTCTATCATTATCCAATTTTC
TGCCGGCATTTTTGGAGCGTACCTGATGCTACTACCTTCCGACCGACGGTTACTGCAGGGCGAAGGTGTG
AAGCCGTATGTAACGCTGTCATGCTCGGGCTGGAAACACGTTACATCGCATTCCCGTTCACACCAACCGC
ATCGCAACACAAATGGGTGTAtctctctctctctctTTAAACCGCAGCTTCGCCTGGCCTGGTGGTTTTC
CGAATCTGCCCCGGGGGTTTGGAAGTATGATTTATGCCAGGGGCTTAAAGGAGACCCACAAAACCGACGA
CAGAATTCAATTGTGCAAACCAGCCTTCCCGCTGCATAATGTATCAGATCGATATGCAACGCTAACTGCG
ATGGGATTTGGTTTTATGGGAATTAAGTGATGAATAAAGAGAAGCGCGGGATGGTATGAAGTAGGAGAAG
GATGAGGAGGAGGAGAAGGAGGCGGAAAAATGCCCCTTCCGTGCCGCTCCTTGCCATGGCATGAGCACTT
TCACCACACAAAACTCCAGCTGGACGGGTGTCTAATGTCTAAAAGCATGTAGCACAAACCACAAAGCGTT
CTGCCATGGTGAACCAGGGACAAGTGCCATCCTATTGGAAAAGGGGAGAGAGCGCCTGCATCGTATCCTA
TTCAGCCAATAAGTATAGACATGATCGCTGAATGATGAGGGCGATAATGATACACGTCGCGTGGAGTTAT
TTGATTGTTGTACAATTGTCGATGAACAACGCTCTCATATCTTCACAATGCCTGTGTGTATGAGCGGCTG
CGGCTGATGCATGCAACTGTCAGGCATAAAAGGCGGTATCCGTTGttttttttATTGAATTAACTTTCCA
TTAACCGGAAATGGATGGAGGGTGAATGCGTTGGATCTGTGTACTTTTCAAAGCACTTCGTTTAGCGCTT
TATTATCTCATCGTTGCTGTAATAAGGCTTTATATGTTTGCTTTTTGTACTACTCTGGGATAAAAGGGAG
TAGGAGCAGGTAATTATATATTATCGTTTTCA
>Merged.4270.1 gene=Merged.4270
TATACGTTACAAGCAACCAATTGAGTTGGTGAAGAGATATCTAAACCTTCTTGCTCATGTTGCGCGTTGC
GGTTTCCCTAGCTGTACTGTGTAAACGTGCTCTTGTACTACCAAGAATCTTGACGTCTGCCTGAATTTCA
CTCCAGAATTTCGAGCCCTTTCACGTCTAACGAGCTTACACATTATTGATTCACCATCTCCATTCACCAT
ATTCCAAGCTCTGGTCTGGTGTCCCTAAACTACAGGCAAAGGCATCTAAATAATTGATTCCACCTTTGAA
CCATCGTAAGCTTGCTGTGTGTGAGTGTGCTATTGAACAAAAACCAAAGGCTTGTGCAAAATTAACCTCC
GTGAAGCTCGTGCAGTATATTATCTTCATTGCGAAAGAAACTCTCCCGCTCACTATGGATCGTACGTAGC
TGGGGCGATTGTGGCAGTGAGCGCAAAAAGGAAAGCAAAAAAGCAATCCACCCACCCCAGTCCAGCTACA
CAGTACAGTGGGATCACATATTTTCCGACTAAACTGACCCCACGGAACACCAAAACTGTCATTTCACCCA
GTTAATAACCATAAATATCCGTTAACTATTGGGTTCGCGAAAGCTGGGGGAGTGAAGTGAGGCAACGGAA
ACCAAAAGAAAAACCAACAAAAATTCTTCCAGCAAAACACACCGAAACACACAGTTCGTTCTAGCACAAG
GGTAGTGTTAAAAAGTAAGGCGCAAGGATAAAAGGGATATGCAAAAGGGACTTAGCATTGTTTCTAGAGA
GAGAATGGGTGAAAAAAGGCAACATTTGATAACGAAAGTCAATTTTGTGCAAAGCTTGATCTGCTTTTAA
TGCAAAACGAAAGGCTTCTACCCAACATTCGAGTTTGTAGAAGCAGCTTCAAGTGGTGTTTGTGCATAAT
TTTAGCAACTTTCCAAGTAAATTGCGCTACGAATAGGAATACACGGGGAAAAAGGGGCAAAAC
>Merged.4271.1 gene=Merged.4271
AACAATCAAACAACATGAAGCCAAAGTTGCCTAAATTTTGGTCAAAGGTCGTGTAAAATATGCAAAAATA
TGGTCCCCTCTTACCTGTAAGCCTCTCAATGGCAAACACCCTGCTCTCTCTACCCGTATATATCGCAGAT
GTAATTGACGATGATAATAAAAATTTATCGttttgtttttttttGTTACGTTTCCGGGGCAGGGTGGGAG
CCACCTTTTTGGACCTTCAGTACGCCTTGCTCTTTGCTTTCCGTCGGTGTCCTATTTGGGTTGTAAAATC
GAAAAGCATTTACTGGATGGAGGTTTGTCCATCCATCGGAGGCTAGGTATGGTTCCGGAGTATGTCACCA
CACAAGTACGTACGTCCCTAACAGATCGGTTCAGAAGGTTGGTGGTGTTGTCCGCTGGTGTCGTTTTTGC
ATGTTTTGTACATTATTTTGCATTTCACTTACAATAAACCCTCATGtttttttttAAAGTGTCCGCT
>Merged.4272.1 gene=Merged.4272
gcaaaaaacgagcgaaacaacacacaGGGTGCTCTTTGCCGCAAATGAGGAAAGGATGTGCGAATATTTG
AATATGCAAATTGAGGACATATGACACATCGAGAGGCTCACACAGCTTGCTTGCAATAGAACACAGAACG
AACACACACAGGACAATGTTGTAGGAATGGAATGAAACCAACATTAAATTaaaaaaaaTACATACAAGAC
AGGAAAACATGACCCGAACACCACTTATGCTGTAGTTTGTGTAGTGCTCGAGTCTTGTAGCAAGTCTTGC
TTCACTCCTTCGCCAGTGTCGTTTGTCGATCACCATCGGTAAGTGGTGTTGTATCAATTTTCGCAGCACC
CCCAAAAAAGCTTCACAGGGAgtgtaactgtgtatgtttgtgtgtgtgtttgtgtgtgAAAGGGTCAACA
ATGGGTCGATGCTTGAGCAAACAGATGAACAACCAAGATGGTCGCTTAGGCAAGTGTTCCAAAATGGATC
TTCATTTCCATAGATGGCCTCCATTTCACTCGACACGCATAGACGAGCGTGTATGTGTGTTAGAGCTTGT
TTTTTACAGTTTTACATCCATTTTTCCCTTACAGTGCCCATCGTAAACAATAGGCTACTGTTGCGGGTCG
TTGTTATCTGATTCGATCCGTCCGGTGCGCGGTCCATTCGGTTAAGGTTCGTAAGGATGGCAAAGAGATA
AAAATCGGGGAAGCTCTATTCGAAGCAATTTCCAAGAAAAGCTTGCCACTCGAGTGGAGAAAAGCACCCA
AAATGGTTAAAATAAAACAAAGGCTTTTTATTGGACAGTTTTACCATTT
>Merged.4273.1 gene=Merged.4273
TTCCAAACAATAAAGTAGGAAATTAATGATGCCCGCAGATCATGCAAAGAGAATCGTGCCTATTTATGCT
TATCTGATCGCCAGCAGCTAACGAAGCAACGCCTTAATAATACGTCAGCTAGCTAAATTAATTTAGGCTT
GTCATGACACGAAATCGGACCGACCGTCGTTGTGTTTGATCAATGGGACGGGGCAAATATATGAGTCCTC
CGGCCAGGAACAGAACGATAATGTTAACACCACATGATGTATAATCTTTTTGCCCGCCCGCCAAAACACG
GCTAGCAAGCAATTGTTGTCATAGCAGCTACAGTGGCCTTCCTCCCAAAGGACGAAGGACAAAGATCATG
CAGCAGTGGTGTGAGATTATAAACTGTGTAAGACATACATATAGCATACCTTGCAGAAAGTGTTCCAGCA
CCTGGAATAAACACAAAAAAGCAGCAGTTATTCCCCCTCGCTCAGGGAAATAAGGCCTGATGAAAATGAT
GAAGAAAAACTGTGTATGACTTTAATAACAGGTTTGAccccccccccccccccccccAAAACCACAACAA
TAATACAAACCATACACACACACACATACGGTACAGCCGGCGTCCGACAAAACTCTTTGTGAGTTCCCaa
aaaaaaCCTCTGGAAAACTCCCTTCATTGGCTTGGGCCCAAGCGCCACGATGTGGCGTCGAAAATGTGTG
>Merged.4274.1 gene=Merged.4274
CTAGGTCGTACGATACAAGTTTTGGGCATTTTTTCCTTCTTCTTCGCGGTGTTTCTCGTCGATGTATTTA
CTTCCAATTTTCTTTGTGTGCTATGCATAACACCGTTATGATGTAGGATTTGCTCGGGAGCTTTTGTTTT
CCGTTTGACACGTTGACTTGAGATAAGCTTTTTCCGTTCGTTCGCTGTTGGCTGATTAAAATCTCATTGC
CTTTCAGTGTGAGGAAATGTGTAACTCCCGGACACACATCATATGGCGCATCTGTTGGGTACAAAATTAT
GATGTCCTTTTTTCCCTTCATGGACAACGAACCCCCGTGTCTACAGAGGCTATAAGATGAGCCCACAGTG
TCTATTATTTGTTGTGCTGATTTAGCAAAATATGGTTCCACAAGACCTTTTGATTAGGTTCCACATTTTT
CTGGTGTGATATTTTTTCAGTTGAAACATCCCTCTTTCCTTGCTCTCTTCATAACAGGATAAAGCCTGCG
TCAAAATAAACACCAACATTTCAGCCGTCAGCCCGGAATTGAATAAATCTGCATAACTTCAATCACATTA
TCGCACGAGTTTTGCGCGCCTTTAAAAAATGCTCGCCGTGTGGCAGCAGGTCCTTATTTATTTGAAAAGT
GTGCTCCTTTTAAACCACCACCCAGGCGCACTGTGCTGAAGCTTTTGCGCGCCGTGTGTATGCCGAAGTG
TATATTCAGTGGTGGTCCCTTTTTTTCTTTGGCTTGCATAGCCTCCGCGAACGATCAGACTGAGCCTCCT
GCGGCGTTATCAGTGGGGCGGCTGCGACGATGAAGCCGACAATGGAATTAGAGAGCAGTCGCCTGTACGT
TGTCGTGTAGCGTGAGGTGACGGGTCGCGaaaaaaaaCTCCTGAACACACACTGCCATCGTTGGCAACAA
TGAATATCTTTAGCGCAAGACGACATCATACGACAGGATCCGGCCGGTTTCTGCTTTATTCGCATAAGTG
ACAGGAAAGCGGTCGTCGTCTTCTTCAGGCCGCGGGACACCTGTCTCCCATCCGCAGGGTTGTGTGACCC
CGATAGGATAATCTAAGTCACCGAATCTTTCCACGCGGTGAAGCACAAAAATCAAACCCGGCTTCCGGCC
AACTTCCTGGGGCCTCCGGTTGTCAGTGTATAGGAAGTCCCATGTTGGTGTTGAGGGCAAGAGGCTAGAA
TTTCCACATTTTTGCCACATTCTTTGTTGCATATTTTATGCCTTCCAGTGTTAGCGGTACCTTTTTTGCT
TTGCGGAGGGGGAAAGCCAACAGTGAAAAAGCATTGTTACTTTCAAGTCAGTCTACGTTCGATAGATACC
TGCAAACACGGAACAGTCTCTGTAAGGAACTGTCTTTCCGCCTCCATGTGAGGATGCTTAATGAAGGAAA
GAATGCACAAAATGGAGAAACGATCCCATTTTTGTGAACCATAATGAGTTCTTAGCTCATCGTTCCTTAC
GCCTGTGTGTGAATATGTTCGTGCTTAAAAGTACATTTTTCTTGCGAAAATCATGTGGAATAATCTTGGC
CGCTTTTCTCCTTCCTGCTTTTTCCCGCGCATGTCATCAGCATGGAGTCTGGATGCCAATTAAGCCTCGC
TGCAGCATCGCTGGAAACATTCCTCCCCATTTTATGCAAATAAATTAACGAATCTTTCGGTCCCTCGGTT
TTGCTGCGTGAAAACCCGTGTCAAACCCCCTGCGCTCGAGGTAGCTCAATGGGGATTATTGGACGGTATT
TTTATACTTCACTTTTGCGTTGTCTCGGTCCCGTCTTGAAACTGCTGTTTCGTTATTTTCTCATTTTAAG
CAGAAAGACACACACAGAGCTCAGTTCAACGACTTGcacacacacacacacacgcacacaACAGCACTTG
CACATACACTCCTCTCTTCCAGCTTTGCACGCTGTGCCTCATTTTCCAATGCTCTTAAAATCACACTTTT
CCTCGCGCTCGCAGCACCGCTGTGTTACTGCTGCTGCGTTTTTCCTCCTCCTCGCCCTGAGTGATTCACG
CCCGTTCTATTCTCGCCGACTCGGAAACGATTTTTCCAACACAACCGAGCGGTGCTCTGGCAACGTCTCT
TTTTTGCCCCACTCTCACACACCTACCCTGCTGACGCACGACGATGAATAATGTATGGGAAGATGGTGCT
GTTTCAGCTGCCGGCTGGTTGTGGGGTTGTGTCTTGTGTCTTTCCCGTCCCGAAAAGGGGGAGATGAATT
TTCCTCAAGCTCAACTTGTCGGTATCACCACACACACATAGAGATACGCGCGCGCTCTCCGGTCAGTTTG
GAAGGGGAATGGAAAACGAACATAACACACCCCAACACACACATACATCCATTTCATCCGTGAGTGTGTT
TAGAAACTGCTGCGGGAAAAATGCCACCCTTTTCCCAACCCGCTTCGAGCTCGGGAAGACAAAGGTAAGG
AGCACAAAGTGCACCCGGTGCATGTGTGTGATATTGTACATGATATGTTCCGAGTGATGTGTAGTGTAGT
ACCCAGTGCATCACAAGATGCCGCCTCGTTGTATGCACCAGAGCAGGAACTCATCACTTGGCTAACCGTG
GGATGGCGAAACTCCGGGCCGTACTCCAGGCTCTTAAGGTGTAGGACGCTGTGACACGGCCTCATTGTGC
TTGTGCAAACGAAAGCCAGGCATGCAGGAATTGCAGCTCACTCCCGTGCGTTAGAGGGCGTTAGAGTATA
TCGCGCCGGAGTGAGAATGAACAGGAGAGGCACGAGCTGCGATGCAAAAAATCGATCGTATCACACAGAA
GCATAGCATCGTTTGCCACATGGGAATGACTTGGCGCCAGTGTCGCTGTCAAACTCCTGCTGCTGCTGTG
TGTTGGTGTCCTTGAGTGATGTGGCGGCACCGTCAAATAAGGAAAAATCCTTCCAGGCATTTCCGTGTTG
TTTCGCCAACGGATCGAATTCTTGGAGAAGAAGATTTGTGCTCCACAAAGCCCGTTACGAAGATGCATTA
ATAATACACTGCCTTTGGCGGGTGGGGCTATTTTCAAGGTGAGTGAGAAGTTTGAAACACACACACACCT
CAGGGCGCTCGGTAGAAGATGTAAATCAAAACCCTGTACAGTTTTCCGATTTCTATCGACTGAGATGGAA
TGGCACCACACACTTCCTTCGTTGCCTGTGCACGCGGTATGCCTTTCCGGCTCAACAAGACACGCTCGTA
ATCGATAAATCATAACACAAGAGGGGGAGGGGAAGGCGATAAAGGAAAAGCGATAAACATTCCATCGGAT
CGCGCTCGCTTCCTGTCCTGCCCGGAGTTGGGATATTTGCTCTCTCACCAAGACGGGTGCAAGTGGCGCC
TTAGTACAAGCAGAGACCCTTTACCTCCCTGCACTGGCCCGTTCTCATTTGATCGTTAGCACACGAGATC
GAGAGTGGTTACATATGGTTTCAGCAGGAGGTCTGCTACCATCCACAAACAAACACAACAAAGCAGGGGC
GATGCAATGCGGAAAGAACAAATCGGATTTTATCCACCGGTCGCGCACATATGCTACCAGCGGGCAAGAA
TTGAAATCGAAATTGAATTCACAGAGATGAACAGCATTCGATGGGCGATTGAGATTGATGGATCCGCTTC
TGATAGGTTCTTGCCCATTTTCATTACCCAGTGCCAAGATGTGCTCTCTACCTTCTTCCTGTGACCGATC
CCCTTGCCATCCTCGCCAATGGACGGTTGGATGTCTGCGGATGCGCTCGACAAGCGGTGGAATTAAGTAT
TTCCCCCAGCTCAGCTGCACAATAAAACCCGTTCGCACCCTTTTTGTCAGCTGTCAAATTTATCGCGTCG
AGCTGTCGGTGGCATGTCACGGTGGCAACTCCATCCGCGCTTGCTCGAACGCATACTTGAAACTGCAATC
CTCCCCTTCGAGGCGGCTGAGCTGCGTAAATCTCGTGTGCGCGCTCAGTTAACGAGCACGTGCCCCAGGA
TACAACCCACCCTCTTTCCCTTCGGACTCCACGGTGAAAAAGAAGGTTGATGGATGGTTTAATCGAAATC
GG
>Merged.4275.1 gene=Merged.4275
GGGCCGCGATCGACAGACAGAGAGGATAAAAATAAATAAACACATCGGTCTTACGATTCACCGATTACGA
GTGGATATGTATACGCGTGTGTGTGTTTGTTCAGTTTTCACTGCTACAAATGTAACGTGTAAACTCGTGT
TTGTGGCATAGCAACTGTGTGTCTCTGTAGCAGCGAGCGCACACGTATACTGATCCGTTTTTTTATGGTC
GACGACGCGAAAAACGAAAACGTTCGGTCTAATTGAAGCAAGACGCCACCGCGACATaaaaaaaaaCCAC
CACCTCGCCTCGGAAAATTGTATTACATTGACCATTAAACAAAAGCGAAACAGTATCACCCACCACCATC
CTTACCCTAGTTTGCTGGCTTATCTCCCAACTTGGTCGAAATGGAAGTGACCATTTCCAAGCGCCCCCCT
CCGCCGGGCGGAAGTACTTCAGTCGTAAAATCGAATTATGGCCCTGTGCAGCGTTGATGAACTGAACCAG
CAGCAAACTGACCGCCCGCCCGACCGTCCACTTAGCATGGTGTTAATTGAGCGCGCCTGCCGCCGATCGG
TTGTATCCAAACGGTTCTGTTTGATCTCGTCTCCGTCCCACGGAACGATTATGGTGCAAAGTTAAGTGAA
GATGATCAAAGTAAGTGGCGT
>Merged.4276.1 gene=Merged.4276
AGCACAGCTAACAGTTGTTTCTCTTTAAAACGGTTTGGGCACTCACGTAATATGCAATTCATCACGTAAT
CTGCCCGTAAGCCAAACCCGTCCAGGTTATGCTTTATTATGCTCGTGCTGTCCTACTGCATTTGAACGTA
TGATTTAGTTATTGCCTCGTAGCTGCACTCAAAAATACTGCCAACCAGCAGCAGCAGGTACGTGATTCAT
AATCCCTGCTGTGTTTGTGGTATGATTTACCTCTTGTCGACTTTGGTGTTAGTTTGTGCAGTGGAGAGCA
AATCCTTCTTCCCACCCACGTTGCACTGATAAGACTGAGGTGTGCTGTAGGAGCGCATAAAATCTAGCTG
CACGAACGACTTACTTAGATGCCTTTTTTTACTGACACTAGTGGGCACCTTAAAGCTTCTTAAATATCCT
GGATGGTATGTTGTTAAATCAAACCAAACAAGTGCGCCATTCGGTTGCGTTCAATCGCACAAGAACGCTT
AAAGCTCCTTCTACGCCAACCCGAAACCGAACGCCAAATACGTACAGAACCGGAAAGCAGCAGCGCATTG
GTATGCAGCATTGCTGGTGCATTTTATTATCAATCCCGCACGTGGTCAGAATTCCATTCAAACTAAATTA
ATTAGACGTGCCTCACCAATCGCGAACCCCGGAGAACAATGTAGCAGAGTGTATACAGCAGAGCGTTTTG
TTAAACTACGGTTGAAGCGCTTGCTGCTGCTGTTCATCGTTTCATTGCTGCTAGAACGCGTGAACTTTAC
GGTGGTTTGCGTCAGTGATTAGACGGCGACGCTGCATCATGGtctctctctctctctgtctctATCGGTG
TGTAGTTGTGTCGGACCGTGCTAAGTGAAGTACTCGGATTTAATAGATTTCGGATTGAATCGTCCGTACA
ATCATGAAGTACACAAGACACACTCACACAGCCATACAATCTTACCGGATTTAATGCTATTGCTAAAGAA
CGCGAGCTCTTGAGAGGAACTACAACAAGAACGTGACTTGAGCTGGGGTGGTAGGGATGGTTGGTGCGGC
ATCCCAAGTGAAAGAAATGACCACCATTCTACGTGATTTGTTTCGTGTAGTAGCAAAATGCGTTCGCTCT
CGAGTTTGCTGCACCGTTTCCTCCAAG
>Merged.4277.1 gene=Merged.4277
GAAACATCAGTTCTCACAAGAGCTCATTAGATTTTATCACTTCTGCGAAAACGGCTTCTGTGTTTATTCA
TCAGTGTTCTTCCACCTTCTCTATTATGTTCTGCTGTGCTTTGCGCTAGTCACTGGAGGCCGATGCAGTA
GTTTCCCGGTTCGTTCGGTACTTTATTTAAATATTTATATCGCTAATGTTGTCAGAATACAGAATGCTAC
ATATTAATTGCTCAACACCGTCAACCTGAAGATGGTTGTCCACCGTTGTTAAGCCCATCGCGGTCAAGTG
GTTTGCTGTAAATAGCAGTAGTAGTAGCAACAAACACTCCCACATCATGATTTACGTGAAGTTCTTCAAC
CCATCTCGGCAGCTATCCGTTTTGGGGCGTAGGCTACTTCCCACTGTTATCATTATCTTCCTCTTCAAAT
ATGGTACCAAATTGAAACGAACTACGCGCGTCCGCTCGGTGTTGGACAGTGGGGAGACTAACATGAGGCC
ATCACCGTACCGCATCACGGTACCGAACGAGACACATCCCCATAAAGGCAAATTGAATGATTGCCGCCGT
CCGGTTCCCGAGTCCCGAGCGTTAAGTGAGTAATGGAGCGCAATTGGTGGAAACAGTGTGGAACCGAGAA
TTGCTGTCTCCGGTGTTCGGTGTTTTGGATCGTTGCAAGCGTGTGTGAGCTCTGGTGGTCGACACGTCGA
TACGGGTTGTTGGCTCGACGCCGCATGCACACCCGGCAATTGCAAAATACTGGATATCTGAGTGGGAAGG
TCCGGGTTTTTTGGTTGGAGCTACATCGATCGAATATCCTAGAGTACTCCGGGAAGTGTGACAAAAACCA
TGAGCAGAACATCCGGTCAAATGCTTACACTGCTGGGAGGTTTCGACACTAACCCAGCAGATGTTGCTTG
CATTACCGATGATGCAAAGTTCCACGAATTGGATTCCTGCGAACGGTGTCTGGTTGGGTGTCTGACATTT
GATTTGAGAAATTTGATTAATCAACTATGTTCCATAGCTCGTGCTATCGTCAGAGAAACGCAGAGTTCCT
GGATGCCATTGAAG
>Merged.4278.1 gene=Merged.4278
TGCCAACCAAACAAAACGCAAGTAGTGCTTCAGTGTTCTACTCTGGCTTATTGGAGCGTCCAAAAACTTT
GCTTTCATTGACAACGCTGCTCGAATAGAACTTTCGATTTCACTCCTCACACAAACTTGCCCTTTTGACG
CAGCTACGGCAGCTTCAACAGTAAACGCCACCAAGACACGATGCCACCTTTTCGACGAAAGTTGGGCCTC
GAAAAACAACACTTTTTTGCTCACCTCAGTAAGCATGTTGTTGCCTGTCACCTACAATCGATGCCCTTAC
AGCAGACGCACTTCAGAAGCACTCCACTCAAGATGAGACCGGTGGCTTCACGCTCTCTGACCCGTTCGAA
CGATGGTCGCCCAGTGGAAGTGATAGTTTTTCATTGAAGAAATTGCTAAAACAAACCAAAACAAGGGCGC
CCAAACGAACCTGGGATGGTGTCTGGGTTGTTGGGGGCGTTTGAAGCGGTATGAAAATATTGTTTCAACT
GTAATAACATCGACTTCAATTGCTTGCCGGCCGGGTAAGGATCTACGCAGAACAACATAATGTATTTGCG
ACGGAGAGATGTATTTCCCATTTTGTTAGGTTTCAACGTTTCAACGGTTAAATTCATGGATTGTTTATCC
CTCACAAATTACAAAATCTCACAATTACAAGACAAATTGGGTTTAAATATTGAAGGTGCATAGACTTaaa
aaaaaCATATTCAAAATCTCCAGACGTCTCTAGAACACATTAATGTTGCAACAAACAAACGTTCTTTAGC
AAGATTCAATCCCATCGATGAAGGTCGTCGGATTTTCACCGAAATGGAAACTCAAATGACGTTTACTCGT
TCACTTTCGTTCGACACGACGGTGGCTACCAATTTTCCCACACACGATTTCTCGCTCAAATAGCTTTGCG
GGCACCAAAAGAAAGACGTGAAAAATGTACATCCTTTCTTGGCGTTAGCTGCTTTGTGCAGCGTTCACTC
TTATATCTTGATCTTCCCGCCTGTCTAGCCACCCACACAGAGCGAGAGAGAAAGGGTCAGACGATTATGG
TGGATGTGTTTTGCCGTTGTGTGTGTGCTTTCTTTTCCATTCAGTGGCACCTTTTTGTTCCCTTTAACTC
CGCACAACAAACAAGGATCTAACTTTGCGCTAACGCTTATTTGTGCTTTCTCGGAAAAGATGTAGCGCGA
ATACACAAACACCTCAGCAGCGCGTTCGCTGTCGTCGCCCCGCTGGAAAGAACGAGAGCTCTGGTTTGCA
CAGTAAATGGATTCGCTCGATTGATATCGAATCGGAATCGGGTGGCTTTCGGTTTGGTGGCAGAACGATT
ACGCGAACAGCGGACGCGCGATCTCGCTCAGGTCACGATCCTTTCGGTGGACATTTATTTCACTCCAGTG
TAAACTCTCCACCCGATTGCCTTTGCGAAACGGTCGGGTGGACGAAACGTTGCATTATGCTTGTGGCTTT
CTTCGGGGAAAATTATGCTTGTTAGCGACAAAAGAAAGTCCCTTCTATGGGTTTGTGTGGTATTTTTAAA
CCATGACAATTTGTGCAAAACTCCCCCAAACCTGTTTCGAATTTAAACAACCAAATTACATAACGATTTT
GTTGCCCGCGCAGTTGGCTGTACCACGTTCGACTGCAGATGGGTTTCCAGTTTTTCCTATATCTTCTTTT
CCTCCCTGTCTCTCGCTATCCCTAAGCTGCTCACTAAGCTGTGTCGTTCATCCAGGTGAACGGTGAGTGT
TTCGCGTGCTTAACCACAAATCCTGACCTCCGATATATAGCACCCCGGTGCACCCGGTGTGCTTGGATAG
CATGCAGGCCAGTGCCAAGTGTCATGCCATAGCTTCGACGACGAACACACGATGTTTGCGATGACGTGAC
GCCGCAAAACAATCGAGTGTTTCCTCATTTGCTCTACCGAGCAAGCTCCTCAAACCAGCGCTCCGCTCCT
TGGGCGTGGGCCGGGAAGACTTTGCGCAAGGATCAAACGGTGTGTGTTTGGGCAAAACTTTTTGATCTCA
ACCACCATCCGCGCTGTGAGAGTGGGGCAAGCGGGCACAAACCGGGGTGCAGAACACCTTGAAAAAGAAC
AAACACGCCTCCCATCGTCCCCATATTTTTATCCTAGCTAGATTGGCTGTTCGTGGCTGTTTCGTGCTTT
GGAACAAATCCTTGCCATTTTAACTTTTGCACGAGTGCGCTGTCACCTTAGCGAAGTTTGAGGTGTGGtt
tattttttccttttttttttGTTCGGTTTTTGCTCTTCGTTCGAGTAGAACGGGACGGCAGCG
>Merged.4279.1 gene=Merged.4279
AGGGTTTCCTCGTCGGGCGTGAGTTCTGATGGGTGGTTCAGTCAGCTTTTTGTCCGTTTCATTCGAGAGA
ATTTGTTTTTTTGCTTGCTTCTTTTTGGTCTCCCATTTTTCGCTTGAGAAAGATAGTCGCAAGCGAACTA
AGATTTATGGCCTCTCGCACTGACTGGGCTCGACTGTCCGTCCGTGCGTCTCGTTTACGGAAAGGGTTAG
CTCTAGCGCAACCaaaaaaagaaagaaaaaGCTTCATTTGTGGTGTTCCGTTACTGTGATTTTTCTTGCC
CAGTTTTTTCGCCTCCTCCAGTAGCAGTGTAGGATCCTGTTCCTTACAGCTCGGCTGGGTAAAAGCTTCA
GCCTTTATCTGCAAAAGGGGGAACCGGTGGGCAACTAAAACGCGAACCATTAAAGCAACTGGAGAGGAGT
ATGGTTGCTAGGATGGTTGAGACTTCCTGACGCCGGGGAAGAAAGAGAAACGATCCCCTCCGAGCTTCTC
AAGAAGGAAACTCACACTTCGAC
>Merged.4280.1 gene=Merged.4280
ATTTTCTTTGCGTTCTTTTTCGCAATATTAGGAAAACCAGTGCTAGGAACAAGCTTCCCGCTTCTCTGTT
TCATGCCGTTTCGCGTTCCCTTGTTCCGGCAGTGCCGTTTCCGAACGGACACATCAGCCAGCTCGCTCGC
AGCTAACGGGGCCGAACAAATCGGCAATGAATTATTCATACCAGTGTCCGCATTTATTGACAATAGTTTT
CGGGATTGAAGAGAGGCGGGAAGGAGTGAAGGAAGGATTCACGGATGTGGTCGTAGCGCAAGATATAGGG
TTCGTCGTTTAGGGACGGCGAGAGAGCTTGAAACCGTAAGCTTAAAACTAAAACACACACACACAGGCAG
CAAAGCTCAAACAGAGCACAAGGAGTTGATGGAATGGCAAAACAATCGCTTTGTTTAGTGCGTTGTCGTT
TCTTGTGGTGGTGGGGGGTTTGTGTGCACGGATCACGTGTGTGGAAGTGATTGTCCGCACAGCttttttt
tttttATTACCACCACTACTCCCTGGACAGAGAAAGTTTGTGCAACGTAACGAATTCACACCGGGGCTGA
TTTTTATTCGATAAAATCTTCTTATCAATCAAGGAAACGGATTGTTTCATATCGAGTAAAAAGATGTTTG
TTAGGCGACGAACCTGTGCCATTTTTTTCCTAAAGAAATTGATTTTGCACACTACTGCACCTGTGCTGCT
CTATCTTTTACCATTTGGACTGATTGTAATTGAATCACTAGATTGGAGTCAGAAAACGTGGTCCAAAGTT
TTAAAAACAAAATGCAATATCATAAAGTACCGCTAAAAACGCTGGCCCAAAACGCCACTGTGTTGTGCTG
TGGGACTGCAGCACATCATAAAACAACATTTAACTGCAATAAAAACCAACGCTTCTCGTGCTGCTCGTTG
TCCCCAATAAAGC
>Merged.4281.1 gene=Merged.4281
GTTTTGGTAAACCTGTTTTTCTTTCCATGCTGAAACATGCAATCCCCCTTTTTGGCAGACATCTTTTATT
CCGTGTTAAAACCGGACGCTGCTGTTAGACTCGATCGTTATTTAACAAGTGCTTTTGTTAGGGAAGCGCA
AAATACAATTTCAGCAGTGTGTTGTATGAGAAGATGAATTTTGCTCAACATATTCCTGTTGCAGATATAC
ATCTTAAACCAGTACCACTTTGAAGTTATGCCGACAGAAATGCTCTCGTTTACCTACTCTCACGTCTAAG
GGTTTTGCTGCCAAGTCACCAGTCACGGTGAGCTTATTTTGCAGTAAAATGATTGATGTCGGTGAAATCT
AATGAATCAATCTTCTTCCCAAACGCTTGCTAATTTAAAGCCACCATTAAGTCTGACGCTCGGCTTATAA
ACCATTTCATCTTTAATCTTGCAAAACGGAACGCTGCGCCTGCGGAACACTAAAATTGTGCCCGATTTCT
GGGCTGATAGTAGCAATGGCAGGAATTTGAAGCATTTGCAGCAAGTGAAACGAGCACAAAATGTTGCGTT
CTTCTCTTCAAAATTCCCCCGAAATGGGGGAGCACCGAGAGAGTGACCCAGAGCGATGCGGCATTCGGCA
ATGGTGCAAAGAATGTGTCTTCCGTTTGTGTCCGGGTGTAGTGTGTAAAGACAAAAGGGCTCGGACCACC
ATCACCTTTTAACACCTACCGGGCAGTGTACACGGGAGACAGTTTTGATTGTACCGTGTACACTGGGGTG
TGGCAGCGTGCAAAATATCTTAAGGTTCGGTGTTTAACAAGAATGCAAACACGGGCATTGTTGAAATTCC
GCTCATAAATTTGGCTAGAGCTTTCGAAACTGAAATGATACAGATAAACGAAAGAGAGCAATGTATGATG
ATATAAGATTGGTTGTAAGTTAACATCGGAATGACCCAACGATGGATGATGGCAAGCTTAACACGTGCTC
GTCGTCTGGTACTGATTCTGTATTCTGATTCTGAATTGACTGATTCTGTAGCAAAAATAAGCGTTACAAG
CTGTCAGGCCCTTATTAACGCCGTATCCGCATTTGCCGAATTTATAACAACAAATAAATAAAACCAATGA
ATAACATTCCTCAATGAAGAAACCTTATAAATATTAATTTATTTGAAATATCATTCATTTGATTGTATTT
ATTTTTTGCACCATTCATATAAGTATATTTTATCGAGACAGCACACATCCATGAGCCGGCAAAGCAAACA
CGGTAATTGCGATACCTTCATGCGCGATAAATAATGTACAAAACCCCCCCACATGCACTGGCCGATGTTG
TCGAATGCAAATGAGCTGCATTCATACATTAATGCACACAGTGGGGTGTTATTTATTAACGTGTGCATAC
ATCGAATTTTTCATCAATAATCAAAAACCTTCTGCCTGGGCTTTGCGAAGAGGAAGCCGGCAAAAGACCA
TTCACGGGT
>Merged.4282.1 gene=Merged.4282
ATCCAAAAAAATAATCTAGTCTCCTTGTGTGACGTACAATTTGAGAAAATGGAATGGTGTAGACACTCTT
TTTGAATGCTTATCTGGTACTGTTAAGGATTGACAACTCATTTGCTTTACGTAATGTAAAGCTTTCTTTC
TGCGCTGAGTCTGAGTCATTGCATTCGATAAAGCAGTCATTCTCTAGTTAGCATTTATCCTGTAATCCTG
TACCTATTCTGAGAAAGGTAGGTTGCAAACTATGCTCCCCaaaaaaaaaaTACGGTACAAACCGCCCACA
CAGACCTGCCACAGATGGTGCAAATCTGTCCTCTACCACTCAAACGTAATGATCCACCATTAACAACGCC
ACCCCTCCGACCTTTCCCGACTAACAACGGGACACTCTCACTGTCCACAGCTGCATCTTCCTTGTCCATA
CGAAATCGTTCGTAGGCCCACAGCGTTTGATGGGAAACAAAATCTGCTCGAAATCGCTGTCCACTC
>Merged.4308.1 gene=Merged.4308
CGGAAGTATTGGTTTTGAATCATCGTTCGATAGTACTTTGAGCAGTATTGGAAGTAAGTTTTTCAAATTG
GACTACTTTTTCGAATTGGAAATTGGAATTGGAAAGTGAAATTCAAATAAACCGTTCTAAACACTCCGAC
CAACACAAGCAACAAACCCAGGCAATAGTTGGAAAGGAAAGTATTGTACAGAACTAAAGTTTGTTGCAAA
CAGAACAAACGATTGCAGACGCAATGGAAAGGATACAGTATTTCCAAA
>Merged.4309.1 gene=Merged.4309
CTTGAAACTTTTCTCCAAGTTTACAGGTTCACTCCAATTCAGCTATTGATGGGCAGAAACATACGGACAA
CGTTAAGAAGCCTGAACATGTAATTCGATCAATTAAAGTTGCCCAGAATTAACAATTTCATCGGAAACAT
GGTGGCGACACGGTGAAATTTCCATGCAGAAGACAAATTATTTAAGTAGTCCGGAAGGTAACGTCTAATC
TTCTTCTGGAAGTATGGCACGGAAGGCGTAAATTGATTCGTGGAATCGAGGCCAACATCGTGGATGAATT
TGGACTGCCCTACCCTTCAGACTAGGTTGAATGAAAGTAGAGGAACCAAAAGTGCCAGTTCCGGATTCTA
CAATACCTCAGGAAGCTATTGAACAAGCTGCAGTTACTGATATTTCTGGAAACATCAAGAATGAAGTGGA
ACATGGTTCAGACGAAGAAAATCAATCTTTCGCGGAATGTGTAGAAGTACCAATGCACCAGAAAGCGATA
CATCAGCATTCTTTCGAACGGTATAGACAAAATCTGAATGCCTTCCAGATATGAACCGTATTTCGTATTC
TGGAAAGAAGAAGTGAGGAATGTTGTATTTCATAGTAGCCATATGAATTGAAGCTAGCATGTAACACAAG
CCTAGAAGACATTGGGTTCAATCATATCGCTATAAAAGCAGTGCGAGAAGCTCTTATGCTCGTATTAACC
GACGTGCGTACAACAATCCCGAGTCGTCGCGCATGGTAGATCCATCAACCATCGGACACAACCTCACAGC
GCTTTTCACCTACTTTGCTGGTAAAACATTAGCAACGATTCAACCCAGTAGACCCCCAGTCCCAGTAGGC
ATTGAAGCATGAAATGGCGTGTGCAGGTGGAAAGACCATCATCATCGCATCGTTTCAGTGCATCTACAAC
AAAATTATTCTGTTGTTCCAAACGAATTCCACGCTTAAGAATGATGATTTAGCGCGTTAAAGAAAAGCCG
TTATTAACAGGGGAAACCCCAGCTTCATTTTCATGCAGGCTCCAGTCAAGCACAATGGCACAATTATAAA
GCATTAGCACCAACATTATTATGCCCTTGATGTCCTTCGCTTTACAG
>Merged.4309.2 gene=Merged.4309
CTTGAAACTTTTCTCCAAGTTTACAGGTTCACTCCAATTCAGCTATTGATGGGCAGAAACATACGGACAA
CGTTAAGAAGCCTGAACATGTAATTCGATCAATTAAAGTTGCCCAGAATTAACAATTTCATCGGAAACAT
GGTGGCGACACGGTGAAATTTCCATGCAGAAGACAAATTATTTAAGTAGTCCGGAAGGTAACGTCTAATC
TTCTTCTGGAAGTATGGCACGGAAGGCGTAAATTGATTCGTGGAATCGAGGCCAACATCGTGGATGAATT
TGGACTGCCCTACCCTTCAGACTAGGTTGAATGAAAGTAGAGGAACCAAAAGTGCCAGTTCCGGATTCTA
CAATACCTCAGGAAGCTATTGAACAAGCTGCAGTTACTGATATTTCTGGAAACATCAAGAATGAAGTGGA
ACATGGTTCAGACGAAGAAAATCAATCTTTCGCGGAATGTGTAGAAGTACCAATGCACCAGAAAGCGATA
CATCAGCATTCTTTCGAACGGTATAGACAAAATCTGAATGCCTTCCAGATATGAACCGTATTTCGTATTC
TGGAAAGAAGAAGTGAGGAATGTTGTATTTCATAGTAGCCATATGAATTGAAGCTAGCATGTAACACAAG
CCTAGAAGACATTGGGTTCAATCATATCGCTATAAAAGCAGTGCGAGAAGCTCTTATGCTCGTATTAACC
GACGTGCGTACAACAATCCCGAGTCGTCGCGCATGGTAGATCCATCAACCATCGGACACAACCTCACAGC
GCTTTTCACCTACTTTGCTGGTAAAACATTAGCAACGATTCAACCCAGTAGACCCCCAGTCCCAGTAGGC
ATTGAAGCATGAAATGGCGTGTGCAGGTGGAAAGACCATCATCATCGCATCGTTTCAGTGCATCTACAAC
AAAATTATTCTGTTGTTCCAAACGAATTCCACGCTTAAGAATGATGATTTAGCGCGTTAAAGAAAAGCCG
TTATTAACAGGGGAAACCCCAGCTTCATTTTCATGCAGGACAAGCAGGCAAGCCCTCTCTCCTCCTGCGG
TAATTGTGCGTTGTTTGTCTGTAGAACTAGCGACGAGGAAATGCAAACAACAACAATAATAACAGCAATA
ACAACATTCAAATG
>Merged.4338.1 gene=Merged.4338
GAAGCAAAAAAACAGCAAACAGACTGCTGCACCAGAAGCCAGTAGGCAGTGAGAAAAGAAGAGAGAATAA
GAGGGCGATTGAACGAAagagagtgaacgattgtgtgtgagagagtgagagagagagCGCACGGTAGGAA
AAATGAAATCGACAAGATGACAGCTCTCTTTATTCATCTTCTCCTGCTTTGGGTACGCGTACTGTCACAT
TTATGGTAGCAAACACAACACACAGACCCACAGCAACACGCACACAGAGGACGTGAGCGCACAATACGGC
tgtggtgtgtgccggtgtgtgcgtgtgtgCAGCTAGCCGCTAGCCCTAGCGCGCCGCACGGCGATGGCTT
TGTTTTGGTTGGCTCTCCAAGCAACAACCACACAGACGAACGTCGCGTACCGCAGACAACGGACCGAACA
ACCGATTGAACGAAAACCGGACAGTGACAGTGTGTGCGTCCGATGAAAGGTAGAATCGAAATTAGAGCTG
CCTTGATATTGTGGAATTGGAAATGAAGAAAAGTGCTCCCCGTTGCAGGTGAAAATGTGCACGAAATTGC
ACACCGCAAAAGGTGCCGATGTGCCTGTGTGCCTGTGTGGCTCTGTGCCCTGTGCGGAAGAACGGAAAGA
AAGCATAACAAACGGCGGGTGTGTGTAGTGCGGTGGGCTTGTCTGCTACGAAGAGAGCGACGACGAAGAA
CGAAGAACACAAAATTTTGCAAAAAGAGTGGCAAAAGGAACGTAGCAACGCGGGGCTTCCTATGCACATT
TCCGCTTGCAGCCGCTTTTATGAAGTAATGAGCATTGTGGGGAGAGGAGGACGTTACAGCCTACTTGCTT
CCTGGGATGATGAGCTGGCTGAGTGTTGTTCTCGCAGGCCAGTAGCAATAGTAATGCACCGTCCGTCCGT
CCGTTTTCCGTCCCGACTCGCTGGTGGTGGTCGCTAATCAGCGAAGCGTGCGTCTGCTGCGAGAGTTATG
TTGGTTGCTACCTCATCATCATCTGCACTAAATTCATGCGAGCGAGCACGTTCGGTGTTTGGAGGACGGG
ATTGCAAAACGCTCCCCCCAATTTCCCAAGGAAAATTTCCCCTTTTTTCCACGGTTTGTGAAGTCAGCAG
TCTGTGCAGGCTGGGAAGTGTATCGACGCTAAGAACAGCTGTGTGATGTGGTAAAAGCTTCAAAGATGGT
GTGCTCACCAACACACACA
>Merged.1882.1 gene=Merged.1882
ACATAAACGACGGCACACAATAAATAAAGaaaaaaaaaCCCGTCCATGCTAGAAGCACACCAAACGCCTC
TGCCCCAGCCCCAGCAGGCTCGAGAGCAGGCACTGAATGAAGATGAGAAAACGTCATAAATCATCGTATC
GTCATCGCAAAGCGGTGGCCGGCTTAAATGGTGGCTCTCTTTCTAGCTTAGCAaaaaagaggtaaacaca
cagagaagaaaaaaaaaacaagacaaaggcaaagcgaaaaaaaagaagcaactttgcaaagcaaaaaaaa
GAAGTCAAAACAGCAATAACGAAAGATGGATGGCAAGCATAGTAGGGCCGCGCGTGCACGCATCGTGAAG
AGAGAGAGAGCATAGGAAAAGTACTGGCATGGAAGAAAAGCTTCACaaaaaagagcaaaaagaaaaggag
ggttttaaagaaagagagggagagagaTGTAAACACCCCGGGCACAGAACGGTGtggaaaaagggagaga
gaaaaagaatggaaaagaaagcaaagaaCATCTTCTTCTGGAGTCATCATCATCATCAGCAGCAGCACCG
TGGCGCACACATGTGTGTGTACACGTGTGTAAGTGTGTTGGTAAATACAAATCAAACAGCGTTCAAAGAA
ATGATGCTGCAAGGGTTGGTCCAAAAGTATTGGCAGTGGAAGGGAAAAATCATGTTACAAAAGTATAGCT
TTTAATCAATTATACGCCTAGAATTATGCAAATTGTAGTCATATATCGCTTATGAGATAATTGTGCAGTA
AAAAATTGATTTTTAAGACTTTTATACTTGAG
>Merged.1865.1 gene=Merged.1865
GTTTTGAATCTATGTCACTGTGCGAGAAGAACAAGAAGCATCATCCGCTCTAGAACGATACCTGTACCTT
CGTTTGTTTTTTACACGACACCTAATGAATGTGCAAAAGACGAGATGTTCtttttttgtttttGCATAAC
AGTGCCCAAGATGAGTTTTAGATGTCGGTTGAGATCGGTTTGTTCTTTGCAAGCTGCGAGGAAGCCGGGC
AAATTGACCCTATGGGGAAGCGGGAGGCCCCGCAGGAGGAAAGGGAAGTTTGCTG
>Merged.1869.1 gene=Merged.1869
GCGCGAGAATGATTTTGAGCAGAAGGTTTGCTGCACGCTGCCGAAAGATTTTGAGTGGCCAGTGGGCGAA
GAACTGGAAGAGTTCCACAACAGTTGGCTAGAAATCATATTCGAGAAGATGAAGATCGAGATGCACCTGC
GCAATAGCATTTGCCAGCAGGAAAATGTGACCGTCGATATCCCGCCAGAGTATGTGGACCAGGTAACGAT
GCCGGCACCGCACTACGGTGACGATATTGCTGGTAACTATGGCCCGGTGACTAGGGAAGAGTTGCAGAAG
TTCTTTGGCAGCAGGCTGCCTATCTATTACGATCCCACCACGAAACAAGAAAATGCAACTGATGAGTCGA
TTATAGAGAAAGAAGAAAATGAACCAACGTCGGAGGATAGCAAATGTTACGTGTTAGCAGATGCTGAGTG
CCAGGAGCACGCCAACCAATTTGCCGATATGCGGGAACTGTACGAGA
>Merged.1902.1 gene=Merged.1902
CTAGTAGGCTGTGATAGATAGCTTTCACGTATGGTAGCTGTGTAATCTCAAGGAGACGCCCGGTACTTTA
CTTGTTATGGTGGAGACGCCTGGTTCCTCTATCTAAAAGCATTTGAATGGTTTGAAACATGGCCAACTAT
GGCCCTTTGTGCCCCTATAGCCTTAGATATGTTAATGTACAAAAGCCCAACCAAAATTCTACATACGttt
ttttttATCGCCAAAAAATCCCAAAAATGACTTAAGTACTTTTTCGAAAGATTAAAACCCCTTGCACAAC
ATTACACAAACCACACACATAAACGAGCTGATTCGATCGACCTATCCGGGGTACGTTATCGTACCATCGT
AAGCGCTTCATCCATCAATATTTTCACCGCTTTCGGCAATCACGAACCAATGGGAGTCATGCACGGAACG
TCGTCATGCAACCTAGGGGCAATATTTATTTTCGATACTTTTTATCTACCACCGCACTGCGTTGCTTTCG
TTACTTCCTTCCCGGGAAAAATcacacacacacacacacacacacacacacaTCTTCCCAAACCTGCCGC
ATGCGAATGGATCATTTGCATAGCGTATGAATTATTGCCTGATGATTTGTCAATATGCGTTTCGTTACGA
TTTAACATCACCATGCGTGTAGCACATATTTATTTTACTACATTCCACGGACAGCAGTGAATAAAGGAAT
CGTTTGCTGTCACGATACGGTACGATTGATTGTCCTACCGTTTGGCTTGCCGAAAGGCGATGAGTCCTAG
TGCTCGAACATACTATCGGAATGTTACCCTGTAAAAGCAATGATTTAAGATTTACTGATAATCCGATTGC
ATGCGTTAAGTTTATTCCCTTATCCCAGTAACAGTACATTTAAGATCCAATATCATCGATAAAATCGAAA
TCTGAACGCTAGCTAACAATAACGCTTTAAACATAGGACATATTCTGCTCAGTTGCAACACAAAGACTGT
ACACCTTGCGTTATCTTGTTTGCCAAAGCGAATGCTCCGTCGGATTTTACAACTCAACCGCTATTCAAAA
CACACTGCTGTCACCATCTCGCATTCTATTGCATTGCTGCAACGTAACGTTTAAACCCCATTAAGCATAG
TCCAAAATCACTACGTTGTCTAAGTGAGCCCCTTAGAAAACGTTTGCATTTCGTGGCTTATTGCGGGATG
ATGCACGATGCGAGATGGGTACACTTAGGGGTTTTGCCCAGCGAATGAGTAAAATCCGTGAGGGACCATT
GCGAACGCACTCCTAAGGAGTGTTTTTACTTTATCGCACATTAGTGCATTCGTCGTCGAGCGTTAGCTAG
CATTCAATTGCCATTTGCTATGTTTGATAAAACATATCTCCAAACTTTATTAGCGTGTAGGTTAGATACT
TTGAGCGCTGTAAATAAAAAAAGGCAAAGCAACATAAGTAGTAATAACGCTTCTTGTTCGTAGCAATAAA
GTCAACAATCGAAAAGCGATTAGTAAGGAAAATTTCACAGCAGTCCAATCTGTTGCTATATTTGTAAGCT
ACACTAAAGGTTGCTGCACACCTCAGCCAGGTGGGATAGTGTTACTGTGTGTAATGTAAATACAGGCGAA
CGATTGGGAGAGTGGTGGCATCTAGACACACGAGCCAAAACGTGTACAAAGCAAGTATTGTAGGTAACGA
GGATTCGAGTTGTTAAATTTTTGCTCCGTTTTCACCTCCACCACCGGGTACCCGATCCACCAAAACACTT
AGATTCGAGCACTATTTTTAAACAACACATTGTTCACATTCACTAGAGATTTACCGAAGCGTAGCAGTCA
GATAGAGAGAAAGAGAGATATTTATACTTATAGGGAAAACCAACTAATCCAAAAGCAAACATCGGTTGTG
GTACTGTAGAATGGAATTGTTTCGTTATTACAACGCGTCCAGCGAGACGTTAGTAGATTTACAGATGCGT
TTGTTACATTAAAACCGATTTATTGTTGCGTTTTGCTTAGAATTTAAAGAAAGTATCATCGATTTTGTAA
AGTTTGCGAGGTTTAGAAGTAAATAGCAGGGCCCCATCAGCCAGGGTAACGCCCTACATGCCAATCAAAA
CTTCGAAACGCACAGAAACTAGGCGTTACATGGTGCAATGGGCGGCAATCGGAAACAATCGTTCAAGTTG
GCAAGTATTCAAAGCACTCCATTGGATGGTTAGTATCACACATTGACGGTGCCACAACCACATAGTACAT
ACATACACAAGTCGTATCGCAGCGCAGCGCCACAACATGAAGCATTTAAAGTGAGATAGTGAGCTAAGAC
ATAATTTATACGTAAGCCTACTACTTTCAACCATACCAACGCATTAGCAAGCATCTAAGCTCGTAAGAGG
TATGACAGCTGTACAGTACAGTCGGCTCCACTCATGCGGGAAGTGAGTCATAATGAAACAAAAGTACACA
AGAGTTGTTCATGTTTTGTACAAACTATAAAAGATTATTTaaaaaaaaCAGACAGATGCTAAAGCCTGTA
CGATGTATATTATATCAAAAAAACGATGAAAACGATGTGTAAGCGATGGAGTATATATTGTCGAATATGT
CGTAGTGttttttttttGTTTGCGTGGAACGCATTGGAACACGACGTTTAGAGTGTAAAGAGCATATAAA
CTACTAATGTGTAAGATGTAATAGGATGGTAAGTCCGGAATTGGGATTATGCTCCGTTTCACTAGCCGTG
TGAAACAGAAACATTCAATAAAAATCAAATTTTATCATTCTAAACATAA
>Merged.1921.1 gene=Merged.1921
CTTTCAATGTTCATTCTCCTCCTGTGGTTCATTTTATTTTTTCTTCTGCCTTTTTCTTTCCCTCTTGCCC
GTTTTCACCGTACAGTTGATAGCAGTTTTAGTAATAGTATTCTTTACATAACTACGAAGACGAGATATGA
GATATGTATGGGTTTGCTTACAATTTGTTTCTTTTTACTTTACTGTTTTCTGATACTTCTGCTAGAACGT
TTCGTGTATGCTTTCCTTCTTTTCCTTCCTGCTTCTGCATATGATGTGATCATCGGTTGAGTAAGGTAAT
GATGAGATGTACCGAAAGCATGCGTTCGAGTCGCTATAGGATGGAAGAAATGAATGTTCGCATCGCAATA
GGTTGTTGAAACTATTTTACACTCTTCGCACAGGCATTGTCGAATACTTTGCTCACTGtttttttatttt
ttttGTGCTGTACACGGGTTCTGCAGTTGTTTGCGTTCGGGCTTGTTAATGTTTAACAGGTGTTTTTTTA
GTTTTCATTAAACAGCTTCGAAGCAAAACCATAAAGTGAAACACGAAGGTTTAGAGTATAGCCTTTTTGG
TATCGTTCCTTCTTCTAGCTTTTCCATTTGGTTTTGAATTTTCATTTTCATTCCTTTTGATTCACGACAA
CGAGTAAAGAGACAAGAAGTTAAGCTTAAGTTAGCAGTCAGAAGTCATTCTAtgtgtgtgtgtgtgtgtg
tgtATGTGCTCGTGTTTAATCTCGTTTTAAACGGTCAAGCGTTCGTCCAAGTGCTCTTTTAAACTTTTGT
ACACCAAAAACAGCACAATTAACGCTTTAATAAACGTAACTAATATAAGAGGGGTAAATATAAGGGGAAA
ATATGTATATTCTATTGAAAAATACGACTTAAAAACACATGTTTTAAAATACATTGTTGCATCCATTAGA
ACGACTCATATACTCCTCTAACCCGCGAACGAAATTCAAGCAAACAGGTAAATAGAATAGCTTTCATACA
TCTaaaaaaaaCCCAACCAACGCCCGCAGCTGTCGGTTTGGTAGTGATTGTAACAAGTGATTGAACAAGT
ACAGAGCATACGCACAGAGCAAACGAAAGAAAAGCGCTTCACTGTGTTATGGAGTGTGTGATTTCTCTCT
TCTCATTCCGCGCGTTAACGGTTTAACGGGCCTCATTTTGCTTATAAATTATGTATACACCACCAACCAT
GCACCTGATATGTACTGATTTTATAAACTCAACGCCATTAACGATCATCTCACAACGTGTGTTAATTAAT
CTGCTTGTTAGTATGCTTCTCTCTCTCTTTTTTGTCTACAAACAAACGCCTTAACGCAACAATATATTTA
AATCCAACAGGATATGCTTTGGACCTCCAGAAACAGAACATGCATTCACCAGACGCGGGAtttttttccc
cctttttttGTTTGCTGCTTGCTTGGTTTCGTTTTCCGTTAAAGATTTGATTTCATTTTGTTGTAAAAAT
TGTGCTATTCATTGCTTTTCCATTGCATTTTATTGGGTACACCGTAATTGAAAAATTCCTAATTCTGATA
AAGGGGGGATTTCACGGAAACATGCCTTATTGCTGAAACTGAAACACAACGCGGTGTTTGGGCTTTTTAG
TTTCTATTGTTTTGTTCTTCTTCTATTTCTATCGTCTTCTTTCTTATCGTTACTTCCCGTTTGCCCCCTT
GTTTGTTTTACTTAAAGCATACTTGCTTAACGttttttttttCTCAATTTTGCAATAAACCAATGCCCAC
TTGTACAGTGTAGTGAGTGTTCCGCTGCCAATCGGTTCCAATCATACACACACTATCGCACACCACCGTC
ACCCTTTTGGCCCTAATTATATTCAATATGAATATGAATTCAATCACAATAATGTACAAAAAGGTGTTTT
GCATCACATTTCAACATTCGCTGAAGCTGAtgtgtcctgtcatgtttgtgtgtgtgtgtttgtgtggttt
ttcgttatttcttttcgttcgtcttatgttttctcttctgttttatattatttcggtttcttttttcaaa
cattttTCCACGAATATAACAGATATCGTTCAACTTTGTATGTCTGTGGTCTTTAGTcgttttttggttg
tttttgtttgcgttctaattttttCTATTAAATTTCTCTTCTTACAATACCAACGAAACAATCAAACATG
TTCATTTTTCTATTACCATTCTCTTTCCTTCCTTGTTTTCTCTCGTTCTCATAGTGTTTAACCCTAACTA
CTGATCAGTTTTCCATTTTGCTTGCTTGCTTTTTTCATCGTTTCCATCGCAACGTGAGCTTAAATAAATC
GTAACACTAAACGCTTACGTGTCATTCATGTGGTTGTTTTTTCTTCTCTTCTTTTCTTAAGCTATACATT
GATTTTCTCTTTGTCTTAACAAGCTTAACCGTACCCGATTACGGTGCGTAAAACGTTAAACGCACGACAC
TTCTTATGGCTCAATACTGTGTGTGTGTGTATATATACTTATATGTACATGCGTTTTCCTCTTTCCATTT
GATAGAAAGCTAAATCAtttggtttggttttgatatgtctgtgttgtttgttttgttttgttcgtttgtt
tgccgcattttggtttgctttATGATATgttttcgtttccatttttgaaagttttccttttccttttctt
cttccttagcttcctCCAACCATTTTCAGCTATAGTATCACCTGCAACGAATCATCCTTTTGGATCCGTT
TTCTATGTTTTCTTTGAATGATATGTATTACAAGGTTGCACGTTGTTTGCTTTGGAACTTTCACAAAACA
AAAGTCATTTCATGCGAATTCCGAACCACATCTGCACATCTAGTCTTGCTTATAATTCTAAAGCGATTTC
TTAAAGTTTAGTGATAGTAGTTTAAATTTTCGGTTGTTTGCCGTCTTTCtttttttttttttttttttGG
GAGGGAATTTCGAAACAACACGCTTGTATCTTTTGCTTCATTTCGGCCACACTATCCTTACTAGCACAGT
GAAAGTTTTGTGAAAATGTTTGAAGAGTTACATCAGTTAATTACAACATCCAAAAATAGCGTTTATCGTG
GTTTAGTTTTTGTTCCGTTTTCGTTTTTTACAGCTCCGCCATCGTAACAGCAGCAATAAAGCAGATACTT
CTTGTGATTGTTTTGCTTCCGAAATTCGATGCAAAATAAACGATGCTCTACCGCTAACCTAATACAGTGA
TTGCACGAAAAGGAATAGTGTTTTAGAAGGTTTGGCAAAATGTGGAGACAGAAAGTGCAGCTAAAAGCTT
CTATTACTCTAAAAATCAAATCCAGTGAACTAAAACCCTTCTTGAAGGCTCTGGTAATAGCGAAATCTTT
GACAAATCGTTTACAATTAAAATAATTAAAGGGAAACAAAATTGAGCCAACTGGAGCGTTGGATAAGCCG
CAAAGGGACCTGGGGATACAGGGGACGCCTTATGTTGACTTAAACGCTAACGATATCCATTTGTAGGAAC
TCTGATTGCTGGCCTTCTGCTTTCTCTAGGCTGGCGTTTGCTAACTCATGCTTTCAATGGGCTTGCGCGA
TTATGTGATTCAATGTTCTTCGaaaaaagaaaaaaaaaaCGATAAACAATAGAAGGGTTATCTCTGCCTT
TGATTTGAGCTGTCTGTCGCACAAACAGAATGCTTTATGGTTGCTGATAACGAAGACGACGAAGCCATTG
AGTATGAATAATGACTTTTCGTGATGAGTGTGTCAGTTTCAGGGCAAAAACCCCCCAAACAGTGCTCAAC
AAAAACAGTTAAATGAAACAACAAAACTAGCGATAGATTGCTGGGTGCCCTTTCCAAAGGCCATTTCTTT
GGAATGTTTTCGAGCGCCTTTGAATGCTAACTACTTGGAGGAAGaaaaaaaaaGCACAAGCGAAGCGCAG
CTGCAATGAAATATTACGCTTTAAAAGGCTTAAAATGGGTAATAAATGGCAAGAATGAAACAGaaaaaaa
aaaCCGAACACGAATGAAGATCGCACGCTTCGATCGAACACGATCCACTTACACACTAAAGGTTGTCGTC
GGATGCTTACCAGCTAACAACACTGAAATCCATTGCAATGAACACGGATCCTCTTCCTTATTATTTCTAA
AACTGGCATCAAGTTACACTTCTTCGTTTTTGCTTTGATAACCCCCCCACGCTTTTGCCAACCTTCCTCC
TTTACACAAGgttttgtttgtttgtttgtttgtttATCGCCTAATATAATATCGCGTAATAATGCCTTAA
TGCCGCTACACGCTAATTACACCGTTTCAAGATGCTTCTATTGCTCACATGTTTCGAACCTTCACAACAA
CCGCAAAGCTGTTTCTTTTTCCGTTCGTATTTCCTTTCTAACTCTTAGTGTACGAGTGTGTGAGTGTGtt
ttttttATCTATGCTCTCACATTTTACTCCATCTTTCCCCGCCCTTTAATCTTTTATCATTCTCCAACCA
GTATCATTAGCCGGGAAAGGAAGCAAAAAAATTGAAACACAAAATATAGGCTTTGCTTTGCACtttttct
gtttttttttAATAGCTTTTGCCTTTTGATATGTATATTTTGTTGCTGTTACTCAACATCGTAATTTCTT
TTGAAGCGCCCAGCAGAGTAAGAGCAACAGCCGGCCCCAAAATCAGTCGCTGAGAAGGTGGAAGGTGCTT
TTTAAGGGTGAAATTAACTCTGGGCTGTATTTTTTACCTTTCTTTCGAACACATTTTTTAATGTACCATT
TACTTCCGCCAGAAGATCTTTGAACATTTCAAATCTATGTATGATGTAACGAGCAAGAATGTAAAGTGGC
AAGATGCGATGTTAAAGATGGGATGTAAGGGTCTGTATTGGAAGGGAAATATTTAAAAAAACCCCTCCAC
AGGATGAAGGAGCCACTTAAACGTGACGGAATGTGCCACGGAAAGGCCCAAAGTAAATGGAGTAATCGAG
TGAGGTGAAGTGGGAGGGAACAGAATAgggggggggggAGGCCAAACTGAAGCGTGTGACTTCAAACGCC
TTCAAATGTGCGGAGACGGTCAACGCGTGGCTGCCTGCCGAGAAGTAGGTTTGCCCGGGTTTCTTTTGAT
TTAAACGTGCACCGTTAGGCTGTGAGGTGTGTCCTTGTCCCTCCTTCTTTcccccccctccccTATGCGC
AATGCATTTTTCATATCTTTACATCTTTGCCACGCTTTGCCCTTTGCTGTTGATTTAACTGATTTTGTTA
CACTTCCGGGCTTCAAACGAAACTCGAGGGTTCGAGAGATAAAATAAACATGATGCCGTACCAGGTTTCC
AGGTTATGTTTCCTTTCttttttttttGTTGCTCATCCACACATTTTCCACATTAACTGGTTTTGAAGGC
GAGTGTCACCTTTGCTTCGTTCTTTTCGTTCTTTGGATAGAAGGCGGCACAATTAGGAAGAAAGGAATAA
AATTATACCGTAATGAGAGTCTCAAAAGGGAATAATAATAAAAGAAATAAAAGCTGCAAGCTTTACGATC
AAACAGCGCAGCTTGCACAAAGCGCAGATCAAATCCTATAGATACAGACCAAGTTGAGGGAGCCGTTCTT
AATGGAATTAAAGGCAACGAAAGCGAAATGCTGCTACACGTACAGGAAAACACGCGACGGGGTGGGGTTT
TTGTCGAGTACACGATGACAGTAGGGGACACCACACGCGAAAGaaaaaaaaTCTTATTTCACTCAATCCA
ATTTCCAGCTAACCGGAGACATCACCAGGCACCACCTAGTAAACGCAACGTCCCATAGGGAAATGGAAGC
TTTGCGCCCGATCACGCTCGGTAAGGTGAAGCTTGATCTTCAAGATGGACTTGAGCCCTTAAGCTTGAGC
AGGCTTCAGTTTTGACACTACCTTGTTTTATGCGCTTATGTGTGTGTTTTATATCAATTTTTGAATGAAT
TATTTCGATGGCTTGTTAACTGAATTTCCACGGAAAGCCGGAGTTTTATAGGAGGAAAACATTCGATTTG
TGTCTGTGCAAGGGGTGGTTGTTAGCAAAATTCACCAAATAATAACAGATTGTCACGCACAAAAAATTGC
CACAGCAAAATTAACAATTTTAAGTTGAGCTGCTGTTGGCTAATTTACACAAACATCCATAAAACAAACC
GTTTCCACAATCGCCCGCCGACCAGGTAAGCCCGAACCCGACCCAGGTTGAAATATTTACTTAAAGTTTG
AATAAACAGGCAAAAATCGGCCCCATACCGAATGCGTTACCGGTGTATAGGGGGGAAAGTGGGGCAAAAT
GGGCATGTTAAACAGTTTAGtaaatattcgtttgaatttttgcacaaaacacaattcttcttacattatt
atatggatattcaccatttatctatggattaaaattgcaacatagcctttaaatatcgtaaacatatgaa
aaaagtgtaacataaaagttgatgtttcacgagaTGGTTCAaaaggtcaaagcttttgcgcacgtttcgt
gaaatgcgttctcttcctatcttttgttttgctgtataggaaagcaattcaaatgtatctaaaaataaat
tattaaaattaaaaccctttttacacgtttcaatagacgaaatagactcttttgaacctgtgactgttaa
catctgttcgattttgagataggcagagcacacccttctgccagaaatctcatttaactaaagtccagtt
ggaatagtgcatacttaatgagaattgtagaagaaaatgtatctatcgccaacggagcacgtaggctcct
gatcagaacaccccagaaattgccattaaatcaagttactcaaataccccagtgtattaaactaacttat
ttcttcaaataatttggtgagcactgctcataatgggaattttgattcccatagagaagggggctaaacc
tttttaataagttccgcagttagcatagcagagtcatatatcggggtgcgggcctttttcaaggcttttg
ttcgggatattatctccctttctatgcaggccacgagacggagtaggccgtagtaacctacaACATTGTG
TCAAATGTGGTTaatacaacaccatagcctcaccaagcgccatgtgtcgaaaagcatttgaccatttaac
cccacgcgaagcatctaaatatttttttattttttttttttaaattaaaaaatacgccttcaattgcctt
gGTATTTATACATGCTGTGCaacaatgcttaaataaacgggtgctcattttgccccgtttacccCTACCG
GCTTCTCGAGCGTTGAAAACAACTGCTCCGTTCGAATGAATATATGCCCGGCCGAGGCAAACTTTTGCCC
CGAAACCGGCCGCGCTTACCACGTTTTTAAAACGTCCTCTCTGAACGCACTGTTTTGAAAGTGTGTGCGG
CCGAAGAAAAACAATCCGAATCTGCAGGCGAGAGGCGAGTTTGTGGTAAAAGGTGGCCCAAAAAGAAAGA
CGCCTCTAACACAGCCAGCCATGTTAGTTTAGGGTGCTGTTGCGTGGAAAGGTAGCTTTGGAGCTTGCtt
tgttttttgtttttttGCTGCTACGTTCGAGCAGCATATAACTAAAGCATAAAACGCATCGTGGTGATGA
TCAAAACAAGAGGGTAAGCGGCCACTAGCGAAAATAACGAACGAAAACAACAAAAACACACACACTCGTT
TTCATTTCGGGAGGTTGGGAGTTGTTGtttttttttAGTGGATTTTTGTTCGAAACTTTCACCCCAACTC
CAAGCATCGGTCGGTCCCGGTTTATTCCACCATTCCAATCGGCTTTCGGACGGTATTTTTTAACCCATTT
CTCGGAAAGCGGCGGTTACGTTACATCACGTAAATATCAATCGACTGGCGAAACGGAAAATGAGCCTCCC
CACCATTCAATAGCACCAAACAACAAAACAAAACCGAAACTCACATTACAACCCTTACACCTACCGAACT
ACCAGCAACCAATCGAATTTTACTAAAGGGCGAATGAATAAAACGGAACGaaaaaaaaaGGAAGAAAGCT
TTCCCAGCACCGTTCGTTGTTCCTTTTTACGATCGACGACGACGGTTTGGAGGACGGATCGTTTCCGGGT
TATGGGGGCGTGTGGGGGCGAATAGTGTTTCGCTTTACCTCGAGCTCAAAGCTACCATTTTTATTGCGGG
TGCCTTTTGTTTTTCCTCCGGGAGGAGGTACCGCGGGGAAAAAATCGTGATCATCGTTCCGTTTTCCGTG
TGCGCTTTTTGGTGCACACCGAACGATGGTGATGGCGGCAGAAGGCTACACTCCAACACGGCACTGGGAA
GTAGGTGTGTGTTTATCGGGCTACTGTTGAAGTTGCACGTAGTGTAGCTTAAAGCTCAATACCAACAGTG
GAGTACAAGGCAGCGGGATAAGTGGCAGTTGAAGTAGTTTTTCGGCAAAAGTATCTCGCAACGAGAGCTT
GCTTTAGTTGGAGGGTACATTTAAAATCAAATGGAGTTTTAAAATTACCaaaaaaaaaaaaGGAAAATGT
ATTAAAACGGCTTGAGAATGTGAGGTGAAAATCGGCTCCCAAATTGCCAATTGCCCAGAAGCTTCGAAGC
AAACAAAAAGGGAGTGTGTGCAAGGTGGTGCGAATTCGCTATTTTTCGCCTCCAGTTTGTACTGTTCCTT
AAGGGATGGGGTCATCCAACCCCCAGAAACAGTGCAGCATGGGAGGGCGAGAGCTGCACAAAGGTTAGTT
GGAAATAAAATATGTTTCCAccccccccccccccccTTATCGGGATGGGGAAGGGGGTGACCTTGCACAA
AAACCCGGAACAAACAGTAATAACAAGCGAGGGCAGCCGACAAAAGGACCGCGTTACTTCTTCGATTTGG
ATCCCTCTGTTTTGACGTTGGCCGTTTTCTCTCTGAGTGTTTGTGTGTGTTTTTGTCGATGAATTTCACC
CCCCAAAAACACAGAACTGGACCGTGGCAGGAggggggggggggggAGCTAGTGTATTGAGGAGGGTTAT
AAATTATTTACGATACTGTCGGCAGGGCGAAATATGTGCAAAGTTTCCGCATTTCCCGCCCAAACTTTTC
GGGGCCCTCGCACTGTACACTGTACACTAGAGCAAGGGCTAGGTAGTGAGAGGGAGAGCCACTTCAGACA
GTTCCTTGTCTGACGGCCCCCTCCCGCTACGTGATAAGAAATGGTTGGGAAAATGGGAATGATTGTATGT
GTTTGAAGGCGAACGATGCGAAAGTTAATCGTTTCCCGTATTTTCCGTTCCGTATTCGAAGTGGAAGCTT
CGCGAGGGGTTTTCATAGAGTCGGTCGTTATCCCTTTTTAACCGTTTCGCGCTCACAAGTCTCAAACTCT
TGCTACCAGCcgacgacgacgatgacgacgacgacgaGGAGGAACAAAATTAAAGCACCTGCCCGCAAGC
GAAACGACAATCTCGAATGGTTTTGACGGGTTTTGTGGCATAAAAACGAGGATATTAATCTGTTTCACTT
GCTCCACTTGCGGCGATTCCTTTCGATTGCGGGGTTCCGGATCGGATTCTGATTACGGCATGTTTTGCGT
TACGTGCAAGAGCAAACTTTTTGCGCCTGATGTATGATAGGGTGGAAGCAGCATGCCCGGTCCCGTACCC
GTCGCCCGAAGGAAATTAATTCCTTGCCCTGTCTGTCGACTCGGTGGAGCTTGGGTGTGTTTTACTGCCA
AAGTTTGTCACACAAACAGGCTTACAGATCGTATCATTTGGTGGCTCTTTAAATGTGCTTAAGTTTGAGG
AAGCGAATAAAGCATTTGTAAAAGAATTTGAGAACCTTTGGCAAGAGCATGAATTTGAATGAATTTTAAA
ATGGGAAGTTATAGCAAAGATTATGCTAAAAATTTTGTAGATTAAAATTAAATCGAAGCAGTTTAAATTA
CTCGTAAGATTGCTAAGAAATAGTTCTCTTTTAATAAGTTGTTTGATCAATAATTAATCGTGCTTTCTAA
AGCAATTGAAAAATAAATTCTACCAGCAATTTAAGCTTTAAAAGACTGACAATAAAATAACCTTTAAATA
CCAACCAATTATACTTAAACCGTTTGAATCGTTTTAAACACTCTGTTCACCGTTTGCCCCACAATCAATT
ATTGTAATTATATTCCCCCCTTGTTTTTAGATCATTCGAGTTTTAGCCACTTTAAAACAAAATGCCTCGG
ACAGCACCAAGCGGCATCCAATTAATTGTGAAACCACGCAAGGCTTAAACTCACGAAAAGCTTCCATCTT
AAAACACTGCTGCAATGAATTAGCATTCATCGCTCGCATTGAACCGGGCGCGAGCGGACGGGCAAGCACT
CCACATTCTGTAGTGGCAGTGGGGGGGTTTTTTTGGCATAACTTTTCGATAATTGGAAAGCTTGCCTCTT
ATCCGGAAATTACATCACATCCGAGCGGCGTGGCCGTAGCCAAGCTCTTGCTCTTGCAGCAAAACCCACG
CAGCGCACCGAATGTAGCCGTTGCCAGCACCAACTTGGCAGATAAGATCGGATCGGAAAGTCAAATTCCG
TAAAGCTGGGTGCTGACTAGAAACAAACCTCTGATGGTAGTGGTGGTGTGGTAGTGAAGGGCATGCAAAT
ATTGACATCATTTTGCCATCTCTACGCCAACATGTCACTTAAGGTTTTTTTGTTGTTGTTTCTTTTGCTT
CTCGTGCTTCTTCAGCGTTTGCTGACGTTTCCAAAGTTTAGCTCACGACAGTTTGCTGCACGAAGAGGTC
CCGCGTCACGTACCTGGTCGCGGGGTATTGGGTACTTCCGGAAGATGCTTGTCCAGGGGGGTTAGGGTAG
GGACGAAGAAAATAAAATAAATTGAGTTTCCACATCAAAACCACGCAGCGCCGGTACGCGCCAGCGCTGG
GATAAGCATCTGGTACCATCGGCAGCGGGCAGATAAGGGCGCCAGGGCCCCCACCAATCCCCAATCTCCC
AGGAATTATTATCGATTGCGGATTGTGGGCTGCTGTTTGTTTGTTTGTTTATTTTAATAAGTGTGCGTGG
TGGAACGTTTTTCGGCTTTTATTTGTGCGGCTGCGGACGCTTGAATCAACAAACGGGCACGCTTTAATCG
ATCGCATGGCCGGCGATCTTGTTAAAACCGTTTGCATTTCGCTGTTCCGCCAGCGAACATGCCACTGGAA
TCCGTTTGCTATTGGTGGTAGAGAATTGGTGGGTAAGCGATTTTCTTGAGGTACGTCTACACTACACGAA
ACGATTTAAGGGAGTTTTTTAAGAGGTCGAAATTGATAATAGACATAGCAACGCCATGTACAAACGACAT
TAATAAATGAAGCAATGATAAACGCCTAAAGTTATGCAATATTTTCTATTATtattgggagcttttacga
tatcagcgagctgttttacgtacattttgacagttggaggttgaaatcttgtcaacactctatacaaatc
cctacaaaaaactcagcttAGCATGAAAAATATGTAAACAAACGCCTATTCGTGGCGGGTGCAATCAGGA
TAGTTCTGGAAGGATTGAtttttttttgttaaacgataaatattttttttataaaatataaatataaaaG
TAAAGAATAGCTTGGATCGATTTTCTAAGttttttttttAACTTTTCAAACTCATTACAAACGAAAACAT
GAAAAAAAGAGGATTTTGATTTGTACAAAATTTGTTAGATTCAATATGGCGGACAGTAACTGTCACATGG
ATACAACCCGTATGATGAGTACTGTTCCAATGGCTAGCTGAAAATTTCATCTTTCTGGCTTAAAATATCG
AACGGGC
>Merged.1924.5 gene=Merged.1924
GTTTACTTCTAGCATCCATCATTCCAACACCTTCCAGTTGGTGGCGTCGCTCAGAAACGGATGAACACTG
GCGCTGGCAGGACCACGGCGCCCATTTCCGGTCCCTTATCGTGGCACTCGTGTGCTCGTGTGCTCGTGTG
TGAAACGTGCCTCACAGTGAGGAGTGAGACGAACCGGGGGAGGTGGGAAGAGGGGGAGGAGTGAAAACCA
AGCAGGCAAGCAAACAAAGGCTGACCCAGGGGCTCTGACAACGTCAAAACACGGCGACGCGTCACCGCGG
CAAACAAGAGCCTGCTTCGATTGAGCAAAACGCAACAATCCGCGGCACTGAAGATGTGCGAACGACGAGG
AGGGTGGTAGTGCGTGCATGACGACgtgtgccgtgtgtgtgtgtgactgtgtgtTACATAAAAAAACGTA
GTAGGCAGTGGCAATGTGCTCCCACGTTCGGGCCTTCGTTGGGGCGGCGGAAGGCCTACCAGTGCCGTGC
CCAGCAGCGTGTGCGTGAGTGAGGCCGTCGCCGTTTTCCTTCTTGTACCGGATTTTCACCAGTGAAAAGT
GATTGAAGTCAGTCGGCCCCATAAAGAGGTGTCCGCGTGCGAACGGAGCCTCCCTTGCGTCGCCAAACAC
TGAACGAGTGACAAATGGTGTCCAGTTGTGCGGTGACCGTGTTTTTTCACCCCTCTATGGTGTTCCATCT
TTCTTCCTAAACACAACACTGGCAAGGCAGAAGAAAAGTGAAGGGGTAGAAGCGCCCAAAAGCATCCCTT
AGAGCGCTTTTGCGGAAAGAAATCGACCAGCCCGCGGCGCCCCAGCAGTGAGCGTGTGTGCGAGAGAGAG
AGCGTAGTGCGCGTGTATGTTGCATGAGAGCTGTGGGTGAGCAGAAATCCTTGTTTCCCTCCCCCTCCAC
TGTAAAGCTCCAGTTCCACTTGCCAGGCTGGTCGTGATTCCCCCTGCTTCCGTGGAAACATCTTCCTTCC
GCGGCGGACATCATCGCTGGCGCTGGCAGCCGTTTCGGTTTCTGTGGCTGTGGAGGTCGCACAAAAGTCG
TCCCCGTTCCGGACGTGTTGAATTGAGCGTCTCGCTCgtgtgtttgtgtgtgtgtgtgtTTCCGCTTTCC
GTGACCAGAGTGTGTGGGTGTGTGAGAGCGATTttgttgttgttgttgttgttCCGGAAGGGCCCGTTTT
CTTGCCCGTCCTTCGGGCAACTCTTTAAAGTGAACCCAACTTGACGCGCAGCACAACCAATACCATTGCC
AAGGCAAGGTACGCCGTTGACCGTGAACCCACACGCGCGTTAGGGTGGTGGTGGTGGTGAGCAGTGTTGG
TGAAACGGTGACAATTCGCTGGTGAAAGGCAGCCTGTCATCGGAACAGGTCAATCAAGCGCGGCAAGAAA
GGAGGGCTGCCGAGTGATACGATGGTGAGATTAGCTCGCACAGAAAAGAGTTTTCGCGGAGCTTAATGCT
TAGCGTTGGTAAAATCTGTTAAAAAATTCTGTTTCTGCTTAAACAATATCGCGAGAAGTGTGGTTTTCTT
ACCCCTTTTTATGGTGTGCCGTGCATCAAAATAGTGGTTTAAGCATAAATCAACGAAACATATCATGTCG
CCGTCAAGCGAGCACCTTTCCAGCATCATTTTGTGCACCGAGCGAAAGGAATCGTCCGTTAGAATAAGGT
CTAGAAATCCAAAATGAGCATCAAATAGCATCAACCCGACTGGCGATGGAATTAAAGCCCCCTAACAAGC
ATTACAAGGGCTTTTAACAGAACAAACCGAAGGTAGCTTAACCTTCAACGATACATATCATGTAAAAGTC
TGAGAATGAAGTGAAGGGAAGTGTGCGCATCATCCGCAACAAATGCATATCAGCAAATTGCCTCGTGGTA
ACCACAGTAAACTATAGCGTCGGTAGTGAGCAAATCCGTTTTTTGATAAGTAAATAGTGTACACCCCAAA
CCAAAAGAAAGCTTTACAAAATGTTAGTGTAAGTGAACGGTTATATGAAAGCATGAAAGTAAAGTTCGTA
GTAAATCAAAGATCTCATACATATCAAAATCAAAGTGAGCGTGAAGCGTTGAAGTGAACAAAAAACGATA
CCAGTTAAGCGTTTATACTCGTTAAACCCCTGTGCGTATGCAATTTGCACAGCAAAAGGTGTTACTGTGT
CATCCGGTGTAGTTGCGATACGTGCTTGAAACCCGAACGGCACACGCGGTGAAGCCCCGACAGCTCAACA
GCTGAACTACTGCAAACCCGGGGAACAATTTTGGAGTCCTTCCTGCCAGCCAACCCACCCACCAACCCCG
GGCAAACCAAACGAACATCCCCTCCCTCCCGGGCCATCCGGGTAGCGGTATCGCACGATGCCGCTGCACC
TCATGCATCACGACGGCAGCAGATGGCACTGTCGGAAACGGAAATAATAGAAGATCGATTTTGCTGTCAC
CGGGCGGCACCGTCGGGTCGGTGCCGTCGCCGTTCGCACCATCGCCCGCACCGATGCCCACGAAACGACG
CGGCGACCAATTGAGGGATTGTTCCGTCACCTTACCATTGGATATTCTGTAAGTGGTCCGGCCCCACCCG
TAACTCAATATTCGTTTCATTAGCTCGATCGGTCGGCTGGATTGGGA
>Merged.1942.1 gene=Merged.1942
actgattctgccttcatatcagttctggaacagagcctgaacctgtaccgaacctgattccgaatacaaa
accaattctggaaccaaattcctatcagtcctggGCTCATTATACCGGTTTTAAGACTAACCTTAATCAA
TAACGAGTTTGGAACTGACCTCAAATCTTTACTCCTTACGATTCCCGGAACTGATCCAAAGCCTGGATTG
ATCCTGAAGTGGAATCTTAACCTATCGTGAAATTCTTAGGTCCTGGAATTGAAACCTTAGCTTTGAAACC
TAACCTTGGGCTGGAACTCGGACCTTGAACCTAGCAGGAGTCTGAACCATAAAAAACACACAAATCTCGT
CGGCACTGTCCCACATGCAACCGGTGTCATCAAATGCTATACCAAGTGTCCCAAGCTATCAAAGTAGACC
GATTTAATGTATGTTGAATGCTGCCCATCAAAGTAGACGGATTGATAGTATGTTGGACACTGCTCATCAC
AGTAGACATTGGCAGTATTTTCTCACTATAAAAGAGCGAATTGCTCTGAACAGTCAGTCATTCTGCAATA
AACCGTTCTAGTGTGATCTAATAAACCGTGTAAAACTACAGTACGGTGGTTTCGGAACAGCAAATCTCAT
TTTGAAGCTAAATAAAACAGTGTTCCCACGCATTGCCACACTCAACGAGGAAGCGAGGGCCTGCTATTCT
CTTTGCAACAAACCGGCACCGCTTCATACATTGAAGCAACCATTCGAAACATTGTAGTGCAGTTTGCTGC
TGAATCAACCCGGGATGCGAGATAGTAAAGCGGCAACAATTACCAGTTCATTAGGGAAGCGGCATCCCAG
GTTCTCCCCGCGCCGACACCATGTGCCGACTGAAAATAAGACTCAAATTCTTACCAACCGGCTGCAGCAC
CACCGGCTCAGATAAAGCCGGTTTTCATTACAGGCAAAGTTTTATCTTCGATTTTTCCTCGCGTCCCACT
CGGGCTCAACGGAAACGTTCCCAAGTCCACCAAAGAATGACAGTGCGCTTGCAAAGCACGCAACACGGTC
GGCTGAAAATAGCACCGCAGTGGCTGTACATTGCCCGTGTCCTCGTTTGTGTTGGCCGTCCGTCGCAAGA
CCAAAAATCATCCTCCGCATCATAGTACACCTTGGAATGGTAATATCCTTAGCCCGAGGTTTGTGCAGTG
CAGTGCTGTGCTTTTGTGCAGGTGAGTGTGCAGTGCAGTCCCCCGGTGTCGGTTGTCGGATCATAAAGGA
GCGAACCTCAGTGTGTGTTGGGAAGCTTGCATTCTCTTACTTGCCATCGTCGTTCCGGCCATCCGGCGGG
AGTGTCGTTCGGGAAGGGAAGTTGCCGCCGGTGAGTGGTATTTTATTTCATTTCCCGTGCTACAACGTTT
TAAAACCTCCCATCCCGGGAGGTACCCCGGGATACAAACCAGTGAAGGAGACGGGGCAGGCAAGCGAAAG
CCAATGTTTGTGTTCGCCGTGCGTCGTCTCCAACACAGGCGGCTTCCTTCTTTTCAAAACAATCCACCAG
CGCACCAGGTAATTGTTTCAACCTTTCGCTCTGTTTGTGGTAGAAGGAAGGGCaaaaaaaaaaaCAGGGA
GGAAGTCCTCCACCACAGGTGGCATGTGGAAATGTGCGCTCCGTTGATGTCTATTTTTGTCGACTTTTCT
TTTGCCCTTTTTCCACCCTCTCCAACTCGTACACCATCCATGCGAAAGAAGCCACTTATTCTCGTTTGGA
CACCGATGAGCATACATGGGTTTTTACTTTCCGCAGTATCGCAACAGTCGCTCAAGTAGCGAGTGAACTG
ACCATCCTTCCGGGTACCGGTACGGTTTCGTATCACAGGATCGGCCATCCGGATGTGGTGCGAGAAAAAT
GCAATTTCTCGTCGCATGTATGCCTTGCGATGAAAATGGCGTTTTACAATCGTTCACCATATTCACTTCA
TCCCGCACTGTGTGGGGCAAAACCATTGAAGATGAGAGGATATTTTTAGCACTCTCGTTTGGGACCGAGT
AtgtgtgtgtgtatgtgtgtgtAAAGAGGATTTTGTGTAATGttttttttCCTGTGCCTGCTCTGTTACC
TGTCTTATCAGCCTCTCAGCCTTTGCATAGCCGAGGGAAGGACTGTCACTAAAAACGGGAGCGGGGAGCT
TGGAACAGTAGTGAAATCCACACGGCACCGTGTATGCAATCATTACTCATTCATTTGAAAGCGAAAATAG
CTCATGCTTTCTCTGATGGGTTCAACTTTCATGGCAAGCTTGGGCTTTTCGTTTTGCTTGCTTTAGTGAC
AGCTGCAAGCAGAAGGCCATGACACAAAATAGGTTTCGGAAGCGTGCGCTAGGTACTTCAAAGTAGCTTC
ATTTCCCCATCCGTCGTGATAGGTGAACAAAGTTCCTGGAATGATAAAACCAACCACCAACCGCAAATGA
TGGCGAGGACAGTTTTTCCTTCGAATAGCA
>Merged.1943.1 gene=Merged.1943
actgattctgccttcatatcagttctggaacagagcctgaacctgtaccgaacctgattccgaatacaaa
accaattctggaaccaaattcctatcagtcctggGCTCATTATACCGGTTTTAAGACTAACCTTAATCAA
TAACGAGTTTGGAACTGACCTCAAATCTTTACTCCTTACGATTCCCGGAACTGATCCAAAGCCTGGATTG
ATCCTGAAGTGGAATCTTAACCTATCGTGAAATTCTTAGGTCCTGGAATTGAAACCTTAGCTTTGAAACC
TAACCTTGGGCTGGAACTCGGACCTTGAACCTAGCAGGAGTCTGAACCATAAAAAACACACAAATCTCGT
CGGCACTGTCCCACATGCAACCGGTGTCATCAAATGCTATACCAAGTGTCCCAAGCTATCAAAGTAGACC
GATTTAATGTATGTTGAATGCTGCCCATCAAAGTAGACGGATTGATAGTATGTTGGACACTGCTCATCAC
AGTAGACATTGGCAGTATTTTCTCACTATAAAAGAGCGAATTGCTCTGAACAGTCAGTCATTCTGCAATA
AACCGTTCTAGTGTGATCTAATAAACCGTGTAAAACTACAGTACGGTGGTTTCGGAACAGCAAATCTCAT
TTTGAAGCTAAATAAAACAGTGTTCCCACGCATTGCCACACTCAACGAGGAAGCGAGGGCCTGCTATTCT
CTTTGCAACAAACCGGCACCGCTTCATACATTGAAGCAACCATTCGAAACATTGTAGTGCAGTTTGCTGC
TGAATCAACCCGGGATGCGAGATAGTAAAGCGGCAACAATTACCAGTTCATTAGGGAAGCGGCATCCCAG
GTTCTCCCCGCGCCGACACCATGTGCCGACTGAAAATAAGACTCAAATTCTTACCAACCGGCTGCAGCAC
CACCGGCTCAGATAAAGCCGGTTTTCATTACAGGTGAGCGTGCGTGCGGGTGGCATAATTAACTTTACGT
AGTGCCCTCGGAATGTTGCACGAGGTTGTTTCAGTATCCGTGCGCATTCCTCACAAGCACTGCGAAGTCC
TATAGTCAGAGAAGTATGC
>Merged.1960.1 gene=Merged.1960
ATCATTCCAAGCTCCAAGGGTTCCAAGCTACCGTAACAGTTCTAGACGAAATTTAAAGCCTCGTATACAT
AAACTCAGATGTAATACCATAATTTAGCTCGATCATATAAATACTTTATTGTTGttttttcaactttttt
tttCATTGTAATCGTTTCAGTAAAATCCAAAACATCACTGCTTCAATAACTATGCCAAAAAAGTCCGAAA
GAAACTGCGATCCACTGAACCCTGCTCTGCAAACGTATACACCCATGGTAGCCTTAAAGTTTACTTTGTG
GCCGGATGAATCATCCATCCACACCAAAATTGGAACGCTTTTAGTACAGCATTTTAAGTAGCAGTAAAGT
GATGCCCGCACCCAGCATACTCCAGGTGACGCCACTCAGCTTGGACGAACCCTAGGGAGGATGAAAAAAG
ACAACAAAAAGCCAAACAACGTAACGTAAACATGTAACATGATAAAAGCTATTCGAAATAGAAACACCAA
AGCATGGACGTCACCACGACGTGCGGGCGTTAATTTCTTAATACCATACCGAGTGACTTGTGGACACGGA
TGACGAACCCATCCCGTTGGGGAACTTGTAGATCGTCGTTTGCGCGTAACCGTTTTTGTTCTGTTGCGTG
TCTTGCGAGACTATTTCCGGATTGCCGAAGGGAAACTGTGGTCTGTGGCGGGGCAGAGAAGGCAAAACAA
AAGGTTACATTAAGTCCATTGTTTCGGGGTTTTGAGTTTTGCGCCCAGTCGTTCGCTTCACACCACTTAC
GGGGGGAAATTCGGGAACCCTTGGGGTTGCTGTGGACTTCTCGCGATCCTCACCAAACTGCCCCGGTTGA
TTTCACTCGGTTGAAGATCATCGATAGCTACGGAATGAACGCATACGGAGCGTGGACAAACGTGCGACAA
CACTGTTAAATAGCTCTACAAACAAAATCACCACTCCAGCAAAACTAAACCAAACAAACCTGCGGCACTG
GTCAAAGCGATCACCGCCAAGACGCTCACGAGCAGAAGCGAATACTGTACCGAAAACGAAGCCATCCTAT
CGCGACAAACTCGGAAGAGAAACTGAGCACAGGTTTATGCGCAACACACGATCATTCCCCTTCCCTTGTG
GGGGCAAAAAACATGTAGATGACGATGACGATAGGTCCATGCTCCAATGGACCACCGTTTAGCACTTCTG
TGTTGGTGAGCGTTGTGGCCATGCTGTAGTGCGGAGCGTCAGACACATTTTTGGAGCTCGCACTTGCGAC
TGACTCACGCCAAACTGCGTCGTTATCTAAATTTGCCTCGTGCGTTAACGTTGACCTACGCACCTCCCCC
CACGGGGTTTCTGTAGTAATTCGTACACCTCCATTCAAGGTTTTAGCGTTGTGTTCTTGTGATGCCAGGG
TCCATGTTCGCCGACCGGAACATAAACAAAACACCAACACAGCTCTAGCGAGTAGTGTGGTGCGTATGTG
TGTGTGAGTGTGCGTTTCCGACGCATAAAACATTGGAGATCGCGGTTGATCTTGTGCCTCTTCAGGTACA
GCAGGTGTGATGCAACACCACCACAAGCGAATGGGGCAGACaaaacaaaaaaaaaaCACCCAAACTATGG
CAAAGAACGAACGATCAAAATAAAACCGCGTAAACTGGTTTCGGTCCAGCGGTCACGGCACTGTAGCAAC
GAGGTGCGTTTGGTTATGG
>Merged.2065.1 gene=Merged.2065
CTGGAAGGCGTTCGTGGTGGTTGGCCTTTTCGATAGCCTCGAGCTCGCAGGTGCTTTTGGTGCTGTTTCT
TCCCCtgtgtgtggttgtgttactccgtgtgtgtgtgtgtgcgtgttagtgtACAGTGAATATCCTTGCT
ACAGAGTGCGGTTGCTAAGTGTGCTTGATTGGTGCAGCTTCTTCGCACGACTTCTGCTGCGTGTTTAATC
GAACCAAATCCACTAGCGCTAGAGCTGTTTGTATGATCAATTCCATAATATAATATTCTCAACAAACAAA
CAAACAAACAATCTTAACCACAAACTAAAGACCGTAAAAGGAAATCAATCTGTTTCACTTTGTTTGCAAT
ACaaaaaaaaGGGTATGGCTCGTTGTTTTCTAGGTTGCAGGCCTGGTTTGAAGTCTAAAGAGTATATAGA
GTTAAAAAACAAAGGCCTCAGTATAGCAATACCAATGCAAACACTAACCATGGTAAGCACAACGTATCGG
ACTAGTTTCGCAAATGCTTTTTTTGTAAACTTTGTTAAGTGAACATATATTTGTCATCGCAATTGTTGCG
CCTTTTGAACTGAATTTCTCGCTGACTTTCCAATTACTCCATAAGACTGGAAACACTTTAGCAATACAAC
ATTCACACACTGAAACATCAGCACAACACGCAAGCTGGTGCGTATGGAATATAGTTGAACAGTTCTTCGT
TTCGTCCTCCCATTTTCTATCCGTACGACATCTTACCGTGATGCCAAATGAGGCGTTGTTTTATTTACTA
ttttttttaaattattttCGTTCTTCCCTCGAGACCTAGTTTGCCTTCATTAAACACAGTTCTTGCATAC
ACACACACATATTAAGCTACAGTTGCCTTTTTGCATCAGCGTCTGTCTACCAACCGAACGGCGTTCTTCA
CTTCCCTTCGTTTGTGTTGATCCTTTTTCTGGAGGGAGGAACAACTTTTCGCCAAAAATAATGCAAAATT
TGCTCTTCGCATCTTTCAACTTTTGCTCTATacacacacacacaaacacacGGAAAACTTCACTAACTGC
GAGACACTTTAACTTCTACCGACCTTTCCCAAGTGTGGGACGCTTGTACGAGTCGCACCGTCGACCCCGG
CATTGCTGCTGGATGCCATATTTAAATCACAAGCCCCATTTGCTTTTACGCATTTGATGCTGCGGCGGTG
CATCTTGCAAGGCAGAAGCAAGGGTTATCttttttctttttttttttGGTACAATTTTTGCACTGTTTAG
ATGCGTCCCGCTTTGGGCATACACACACTCACACCAAAAAAAGAACCTAAATTTTCTAATAATACCTTTA
GCGGCGTGCACACAGCGTCTGGCCGCGGATGGGTTGGCAGGAGTCCGCACCGTAGCGTCACGACACACTG
GCTGACGCCGTGCGGGAAAATGCGGGAAAAATTATGCTACACAAATGCGGTGGCATTGCTGTGGGCCGGA
GAAGGGTGGGCCGATGCTGTTCTGTAGGGGGAAAAAGGGAGCAGTGATGCTGCGATGAGCGAATTTTGTT
TCGAGGGATTGCTGAAGAGTACGGTTTCGTTCGTCCTGCTTCTGCTGACTGATGTGCGTACTCGTTCTCT
CTCGCTCTTTCTCTGAGATTTGTGTTTCCTGAGAGCACTTTCCGAGGGTAGCCATCTCGGGTTGCTGCGA
TGCTGCGCAGTTTGTGCGTAGCACGTGGTTTTAAGAAGGGTACCGTTTTCCCGCGTTCATGATGCGTAAA
CGGAAGGCAAGAGAATTGTAAAACGTTAATCAT
>Merged.2126.1 gene=Merged.2126
GCCCCCCCTCAACTCGTTAACTGTGACCAATCAAGCTAGTTCTTACGGGAATGTTAGTTCATATATTCCA
GCGTGATCGACGCCACTCCTCTAGGACGCCAGTTCAACACCGTTTGATAAATACTTTTTAGAACCATTTT
TAAAACGCTCCTATTCTAACGACAGTCATCCTCCTTAGCAAAGCGAACACATATACAAGCACCCGAACGC
ACAAGAAGTAGACGGCTGCCAATGGGCCCTCAGCAAACAGCAATCTACTTGCTTGCTAAACAATCCTTCA
CAGTTCTAGTAGATAATTGGACCTTTCACACTTTCTCTCTCGTAGTAGTTAGAGCACGTAAAGCTTTCTC
CTCCCCATACCGTTAAAACCAATAGATCTAGCTTTGAGAAACGAAACTCCAGTTAATGATTGTTGACTAG
CTCTCCTTCGCAGGCTCATGGCTCCGTTTTGCCGCCCCTTTTAAAGCAACCTTAACTGAATGCAAGCCTT
CCTCCGGGTTTTCCCTTACACTACACTCGTTATAACCGAAACATTGCTAACACATATCCTTCCAGTGCTG
TTTCCGTTGATGGGTTTTGGTAGTCGTTTATCGTTGCGGACAAACGCGCCCCCTCTGTCTCTCTCTTGTC
TAACGTTTCTCTTCCTCTCTAAGCGCTTGTTGTTTGCCTTCCTATTATATACACTCTGTTTAGCTAGCTG
GAAATGAACTGATAAATATTGTTAAACTCTCTTATAGTATCAAACCTTCTACTTCCACTCCTCTTCTTAA
ACTATCCAAAAACCCTTGTACGTTCTTAGTTAGTGTAAGGTACAACACGCACATAAAACACGCACGTTCG
GTAACATTACGCTACAAGCGAGTATTAATCATACACACTAAACACGTTTGCCATCAAACGAAACCACCCC
GTTCCCTCCCCCTTTTTATCAAGTGCCAATTCAATAGCAAACAAAACGTGGGAGGAAGTTTAATAACGGA
CTAGTGTTTGTTCATTTTTCACTTCAAATTCTCGCTGTTTCATTTCCCACTTTATCCTTTTCTGCAGTAA
AATAAAGAAGAAGGTGGAAAATAGAGATGAGCGATGAAAAAAAGAACGAAACTATATTATGAAGATAAGA
AAATTGTAAAACTACTACTACCTGCTTTCAACTGGCGTGACACGTGTGAACGAAGAAAAGCAAAGGAAAC
GAAACTATATTAAACGAATCCAATTTACAGAACAGCTAATAGGTATATGATTTGAGTAAATAATAGTAAA
CAAGTTAATGGGAAAGGGAAACTAGAGACAAAAAATAAAGAAGATTGTAAGCTGTGAACAATTTAAATAA
TAGCTGAGAAGCTGAGTGGAACCGTATATGCAAATATTGTAAAACAAAACAGCGAATTGATAACGTAAAA
AGCAAAGCAAGCTGAAATGAGTTAATGCTAATCCACAGCGCaaaaaaaaaCACAAATACAAAATGAAGAC
ACCACAGTATGATAGAACGAAATAGGGGGCCGTGTTGAAGAGCTGTAGTAAAGCAGAGCATCCAATTTAT
GATATATCCACAAAAAGTATTATAAGCAAACAGAAGAAAGCAGAGATGAACAACTAACgagagaaagaga
gagagagagagagggagataaagagagCGACTAAAGGCGCTGTGAGAGACGAAACGTAAGCGACACTAGA
GGAACTAACAAATTAATTCTAGCGAACTAGAACAGAAACCACACAACAACAACAAAACCCCAGTGCAGTA
CCAACTATCTTGATCAAACCCTTAAATCATTGCTCGAATGCCCCCTTAAAACGAATGACACATTTGGGGG
CTATTGATTCCTAATGAAACTAGCAAAAGCAATCGAAATGAAAACTGATCATGCGGAAAGAATTaaaaaa
aaaCTGCCGACATCGTACCCAATTTTTAAGAAACCAATTTTGCCAGCAGCTGATCTTGTACCAGCAGTAG
CAAGTTCCCGCGGTTTGGTTTGTGTGTCCCGTCGCGTTCCGTCGTCGTTGCAGCTTGTCGCGTGGACAGT
TTGTTTGTACATATAATTAATGTCCGGGTAGTGTAGCGAATAACAATGCGTTGGAAATAGTGCTCGCCGT
GCAGAACAGAAAGGAGCAACTTAGTCGACAGAAACCGTATGAAAGTTAGTAGAAGTGGAAGTGGaaaaaa
aaaTACCAGATTGCCCAGACCAGAACACGATCTGTGTGACGACGAGGATCACTAGAAAAGAGTGATCGCG
GGGTACTTATGTGTTGATTTCAAACGATCGCTGACGACATCTCCTCAAAGTTGAAGCTAATGTGTTCACA
CCAGAAACACACAAACCAGGATTCCCATTCGGAAGGATCTTTAGCGACCTCGAGGGCGCTCTTGTTGGCG
TTTATTTTTCCCTTCCTTGTAGGCTAGCGTACGAAagagagagagagagagagTGATCTTTAACTAAAAC
GAAGCAACAACGCGATGGCGTTGAAAAACAAATCCCaaaaaaaaaaaCAACAACAACCTTTAACCTTAAT
GAGATAACTTATAGTATCGATAATGaaaagaaaaaaaaaCACGCAGTAACTAAATACTACTAAAAACTAC
TAACGCTACATACGTTTTGTTTGAGaaaaaaaaaCTAATTACAGTAGTAGACACGATATATTTGTAATTC
ATTTAACAAAACAAAGAAACAAACGGCAAAACACTTTATGCACGCTCACGTGAAGTACTGGCAACACGTT
TTAGTTcaaaaaaattacacaaaactacttaacaaaagaaaaaGTGCTCTCGATGTGGGCGCTCTGTGAT
TGCACTCATTATTTCTTGTCATTTGCTCCTGTTTGAACCTTGTGAGCTGTTACTGGCGTTTGTTTGTTGA
ACCTATATTATGGGGGGTTTTGTGTTGGAATTTATAATAGTCTTTTCAAAAGCTAAAATGTCGCGAGGGT
TCAAAGAAACCTAAATCATTTCGGTTGTTTTAAAACAATTACTTCGTTTGCAGAACAAACGCTTTCCGGG
CATGCACGAGAACGGTTTTGAATTGTATCGATTGCAATGAAACTTTGAGTTACCTTACCCGGTTTGTGGA
AGAAAATGCGCTATCTCAATGAAAATAAAATGAAAATTG
>Merged.2150.1 gene=Merged.2150
TGATTGTTCCCGCAAGACACGCGGTAACGACGAACACATTGAACAGACAGCCACGGGTGTATGTGTGCCG
CCTGTTGCATGTCCTTTTCCCGGGGATGTGCATATGTATTGGTGCGCTGCGTTCCGCACGTCCGGAAGAA
AGGTGTGTGGAAGGATCGTGAAGAAATCGTCCCGAAATGAATCCGTTTCTTGAGTTTGAATAGAAATAGA
GCCGCCACAGGGAAACAGGAAGTAGCGAAAGAATACACATGGGATGGTATTGTTGTTTTATTGCATGTCT
AAAACGACTTCTTTTCTATTTTAGCAAACCTTTCTTAAAGAAAGACAGAAGTAGAAAAGTCCCATCGTCT
GCTGCTGTGGTTGCCATGGAAAACGGTTCGTGTTCGACGAGCAGCAGCAGCAGCTCGGTGCTCGAGCACC
TTTCCCCCAGCATTGCGATGATCATCGTGAACCAGTATTTCAAGGGCAGAGCGGGCTTTTTCGGAAAACC
AGATCCCCAGTGTTAATTTGGGGCCGTTCCATTAGCACCGTGCCCGAGCGATAGACGTGCATCTGTTTAT
TGGCTAATCGGCACAGCCGGACCTGCTGTTATTGCACGGTGCGGCCACTGGCCACTATTAATACGTTAAA
ACGAGACAAACAAGATCAGTCCGCGATCTCCAGGAGGATTCGTGCCAAAAGCGGCATTGCGCATTCGCAC
CACATTTTGCGGTTTGGtttttttttttCGTAAATTTATTCATTTATTCATGTGCTGAGATCGAAAGTAG
TCAAACAAGGTACAGTGTTTGACGTTTTTATTGCAAAAGAACGTTTCTACTTTGTTGACAGTGGAAG
>Merged.2151.1 gene=Merged.2151
TCCAGAGCAGATCTGAATTCGAAAAACAATCATCAAACAGTCTCAAACAAATAACCGTTTTTTTGTAAAA
CAATTGCATACGGGTGCGCCAGTGGTGATTGCTTATCGCACATTGTAATTGATTAAATTGATTACGAGTT
GTGAGTTGGTTGATTTTTTGTACTGCATTCCAACGTCAGAAGCGATTGTTTCACGTGGAATAATCAACTA
TAACGAGAGCTCCAGTGTAATGTTTGCCCCAAACGGTCCCTTTTTACTTTTCGCTTTGGGATGTGCAGAG
AGAAGTATATTTGTCAAAGGTAATCAACGTTCTGCCGAAGGTAAACGAAACGTGTTTTTCTTTATTTTAG
AAGCCACACGCAAATGCAAACATCACCGCCCaaaaaaaaCGCGTCAAATGTGCTTGTTAGAAAGGGCAAG
ATCACCAGGGGCAGCTGGTTTCGTCTGGCAGAAGACTCCGCAGCTCCACGTATCAACCTATCCGGAGTCT
TTTTTCCCGGAAAAAGAGCTACACTAACCGAGAGAGCGCACCAGCGCTCGTCTGCTTTTGACGTTATGCT
GAGTGGTGGAGCATGAATTTGGAAAGCTTCTACGCATTTCGT
>Merged.2152.1 gene=Merged.2152
CCCATTGCCCTTCTAAAGCACCATCTCCCCGCACCACCATGTTTGGGTAGTAGGTGCACAGGTGCGTTTG
AAGAACTTCTGGAAAACACACACACACAAAGGCAGATAAGAAGCTGACTGGCACGAAAGAAGGCATTGAA
CTTTATGCATTTTTCGATCCCATTCTACTTCTTGCCTTTGGATAGCGCATATTACCATTAGTATCTTTTA
GCTTGAGCGGAGCACGAAGGAGGGGGGGCGGATAGGTGCACGATGAGATGCAACGGCCGGTCTGGAATCG
TGACTGGTGATGGATGGATTTGCTCGTCGCGACCCAAATCACGCAAAAGAGAGGGAGGGAGCCAGAAAAA
AGAGGATGGAAGCGCCGGCACGCAACCCTGACGAACAAAGGGCCCGCCCGGGACAACCCTTGGCTATCGA
TCTGCTAACTGTTTGTGACGCACTGGAtgtgtgtctgtgtgtgtgttcgtgtgAAATGGCCGACTTATTT
TTGCAGGTGATCAATAAACAACCTCCCTTTTGCACATGACCCGATTTTCACACCGCACGCCTCACGCCAC
CAACTGTGAACGATGGACTGGAAAATAATTTACACCTTCTTGGCATGGAGACTGCTGCGCATTGTGCCCA
TACCCAGATGCACTTGTTACGTTTCATCGAGCTGGGCTGGAGTGAGTGCAGCACGCGCAACGGGATGCGA
ATTGGCGAATGCATTTTGTGGCAACTTTCGaaaaaaaagaagaaatggg
>Merged.2329.1 gene=Merged.2329
ATAGCTTAGCGAAGCGTCAGTGTAACGCCCCGACCCCTGTTCCGGTAGTCGAAAGACAAGCGGGAGCAGC
TAGATAAGCGTGCCCTCCGTTTGCCCAGCGGAGATGCGTTCAGTTGGTGCTTTCTTTGCACATACTACAA
CGCTTGCGAACGAATGAATGGGAGGAAGTTATACGAACGAATAGAACCACAAGCAAACCCAACGCAAAAC
GGACGACCTTCCGTTGGATGCCACGCACTGGAAGAAGCTTATGATGGGTTGGTGTACGCACTTTCTCAAG
GTAAGGTCATCGTGCgtgtgtgtgtgtgtCACTGTCTGGATGAAGAAGATATTTTATCTCCACAAGAGAC
AAAAAAGTGCTCCTCATCTCTCTGAATGACGCGCTGTTGGTTTAGCTACTGGACGCTAGCTTATCTTATC
AGAAGGCAGCATCATTGGGATTGAGAAGCGGTGGTGGGTTTGACGAAAGGGTTACGAACATGGAGGGAGC
AACATTATCATCTAGCCCGTGTGTTGTATTCCCGTGCCTTGTTTCGGTATCTTATCGTGCGAAAGTATTT
GCATACCTTGCGAGTCTGACAACCGTCGCTACGATCTGTGGGGGCTACACTATGGTGTCCGAAACGGGAA
CAGCAGACCGCGGTCGAGTGTAGTGCAAATAGTGCAGAGCGATTGGTAGTGTAAAAGTGAAATTAAACAC
ACACACACGTAGGAGGACGATATCGACCAATTAGCTCGAATGGTACTTTACATTTTATCGTTTGTTTTCG
ATCGGGTAACAAGGGTTGGCAACGACGGAATATTTTACCCTTTTCAATGGAACTGTTACTGTGTTGGATT
GTTGCCGTGTGTTCACTACTCTTGTCCATTCGGTGTTACAGAGCGTGTAGCATATGGACTCATGTTTAGT
GTAATTTTGTGTTCTTTTCCCCATTCTTTTAACGAACCTTTAATAAGTTATACTCGGTAGTGCAATAATT
TTGCTGATCCTTGATTATCACTTGTCTTTGTCTACttttttttgcatttcttcttctttttatttttATG
TACCGCATTTCTTCTTCATTTTATTTTATCACTTTTCTTCTACTTCGTCTCATTCTTCTTTTCGTTCTCT
ATTGTCTACTTTTCTCTTACACCTAAATAttcttcttcttcattttct
>Merged.2329.2 gene=Merged.2329
GTCCGAAACGGGAACAGCAGACCGCGGTCGAGTGTAGTGCAAATAGTGCAGAGCGATTGGTAGTGTAAAA
GTGAAATTAAACACACACACACGTAGGAGGACGATATCGACCAATTAGCTCGAATGGTACTTTACATTTT
ATCGTTTGTTTTCGATCGGGTAACAAGGGTTGGCAACGACGGAATATTTTACCCTTTTCAATGGAACTGT
TACTGTGTTGGATTGTTGCCGTGTGTTCACTACTCTTGTCCATTCGGTGTTACAGAGCGTGTAGCATATG
GACTCATGTTTAGTGTAATTTTGTGTTCTTTTCCCCATTCTTTTAACGAACCTTTAATAAGTTATACTCG
GTAGTGCAATAATTTTGCTGATCCTTGATTATCACTTGTCTTTGTCTACttttttttgcatttcttcttc
tttttatttttATGTACCGCATTTCTTCTTCATTTTATTTTATCACTTTTCTTCTACTTCGTCTCATTCT
TCTTTTCGTTCTCTATTGTCTACTTTTCTCTTACACCTAAATAttcttcttct
>Merged.2270.1 gene=Merged.2270
GGAAAATAGCGCATCTGCGAAGAGGACATGCACACACCCCAGAGCAGATGATGCTAAATATAGAGAAATA
AAATACTCTGAGGATCATCCATTTCTCTCTCACACGTTCAGCGCGCtttttgtttttgtttttGGGTTGG
TCCGCTGCGCGAGACACGCCCGTATCGATAAAAGTGAGATAAACCACCTAAATGGGGAGGAAGATTTGGT
CCAATGAACTGAACGTGATGAGCGAGTTTTTCGATCGGTAAGCAGTAGTGCTTCGGTACCCAAGTAGCAG
TTTCTTTTTAATAGTTTGGAATGCAGCAGGGTTGAGACAACAGTGG
>Merged.2271.1 gene=Merged.2271
TTAATCGTGTGTGCCTGTATCGATGGCGTTACATTGCTTGTTGCTTGGGTAGCGGCGAGCGCGGGCTGTG
GATTTCGCTAATCGCCCCAGAGCGAGAAGCGGGTAGATTGTTTGGGCTGCGTAGAAGCGGACGCGCGCGG
ATGCCGGCAAGTTTGCGGCAAGTTTAAAAATTATGTCCGTCTCGGTAAGAGCTATTTTTAAAAGGATGAA
TCTAATCAGCTCTCAGTGCAAGTAACGTGTTTTAGAGACACGTACTGCGGCTGGCTCTCCCTAACATTGT
TACATGCGTACGTAGGAGGGCCATGAATCATAAGAGGAGCGTCTTATTAGTGCGCGGGGACGTGATATTA
AGTTTTTGATCTACGGCTTGTGAGTCATCTTTTTGTATGAAAATCACTGGCAAAGAATGGCTTATTATGT
ATATTGGATAATTTAACGGCCGTGCAATGTTGGAGCATGCTTCCAAAAAGAGTATCTAAATCGATTCTAA
TATTTTACGTTGCTC
>Merged.2463.1 gene=Merged.2463
AATTATTCTCGATTTGCACGGCCCTCTTTGGGTTCCATTCGAGTGGGACTGTGTGCGACGATCCATCCAG
CACGCGGTGGATGCCGGGAACTAAATTATTTGCTATTACAAACAGCACGAGTACGGTAGGATGATGATTT
GTTCGTCGGGGAGTTTATTTGATTAAAGAAATTTAAATTAGCTTCGGCCGTTTGTGCTGCTGTGGGGCAC
CAGCCGCGTGTACACGTTGCCAACTGTTTTGAACTAGCACGGGGCGCACCTttctttctctctccttctc
tctctctcCCGAAGGTCATAAAGTAACGTTTATCCATACGGGCTCCTCCACGGTCCATCGCGAACACCCA
TTAGAAAGGTATGGAAGGAATGAAAGCAAGAGAGTTTCTCTAAACCGGCCAGCTGCCGACGACGAACCAT
CGTCCCCACTGCACTAAAGGGTACGGGTAATTTTCAAGTGGATCGGCACCATCGGCCATCGGGACCGGCT
GGACCCCGTCCGTGTGCCCTCGAGGATGGCACGTGGAAGGCGAAAGGATTCGGTTCATTAGCAACAGAAG
GGTGCTTTTCGTGCAGTCGCCGGCTTAATAGAGCAGCGTTTGTTTTGGTTGCTGGCTGTAGATTTCGGTG
CCGGTGTAGGCTGGGCTGGGACTGGGTTAATTAAAAGGAAAAGCAATAAATAAAGAACGAGTGGCCAATC
GGTTGACTGAAGCGCATACAGGGGATAACACAACGGG
>Merged.2464.1 gene=Merged.2464
CTTTACAATGGCTACCATTTTAACAGCATAAAAAAACATAATTTTGAATGAAAGATTAAATTAATTTTTA
ACTTTCGAAAATGCAAACCACACCCGCAAATCTACCTTCGTACCGAAAACAACCCTCTTTCTCGAACTGA
ATATTTCACTTTTATTCGATCAATCTAACCACAAGACAGCCCATCAATCAACACTGCTCTGCTGTCCATC
CCGATAGCATTCTTTCCTCCAACTACTCCCCGTGTATTATTCCCTCGGGGACTACACAGCAACCTTCTTG
AAGTGCTAAAAAAAGATCCTTTTCACCGTGGAGACGTTAGAAAGAAATAGAAATGTTTCCTCCTTTCTCC
TGTAGCGGGGACAGCGCAACACAATCAAAAATCCATCACCAAAACGGAAGCCAAATCCACCGGGGGATTA
ATTCAAGCTGTTAAACTGTGTCTGCCt
>Merged.2465.1 gene=Merged.2465
CACCTATCAACGGGATTCATTAATAGTATTTAGGGGTGAGATAAACGACGAATTAAACGCCTTGACAAAC
GCTCGTTTAACGCACTGTTGAACGCAATGGATTTCGCTTATTCACAATAAACGATAAAATTTAAAGTAGT
GTTTATGCGGTGTGTTACACTGTTTCAACTACTTTGCACTCAACCCTTGCAATTGACGGGgaaataaaac
tgcagcaaaacaaaaacaaaaacacagaaaaTAGCGCTGCATTGCGGGTCTCAAGCCGTAACAGAGAAAT
AAGCAGAAATCGATTTTCTCGTTTTGATCCGATTAAAATGAAGCTTCCTTCGCAAGCTTACACCAACGCC
ACCACCAGTTGTTTCGTTCCCATAATACAATGTACACCCGTCACCCGCctctgtctctctctctctctcA
AGGACTCGGACCAAACCCGGGGTTGCCTCATTCACACACTTGCTGTTGCATAAACATGCCCGCCACACAT
ACGCTTTTCGCTTGAGAGCCTCACACACAACGCGGATTCatttttgttattgttttcttttttttCCTTT
CAGCGATTGTGATGCACTTCATCCTGTCCGTGGCAATGTGCTGCACATTACCACCATCCTGACAACGGCC
GTGGCAGGGTTTGCCGGGGCGCTCCGTACTGGTATTGGCTCATGAAAATCACTTCCAGTGGGTTCAAATG
AATTATTTTGACATTATCCTTGCGCTCTCAAGATAAAGCGCCTAAAGG
>Merged.2466.1 gene=Merged.2466
ACCGAACTGCCCGACGACCCGGCCCGGGGTTCGCCATCACAAGAGGGCGTCGTACCGGAAGCAATCTACC
AAAAGGAAGAGCGTGCGAATCAACCGCCCACGCTACGGCACACAACTGACACGATTATGCACTTTTATCA
ACCCGATCCCGCGCGTATGTTTCGTCCAGCGTATGCATCCAGGCCGCTGGGATTGAGGGCGCAGCATCCT
TCGGTAGCAGATGCCAATCGGACGAAAGTTCAGTGCCAGTGGCACCATCGAACCGGGGGAAAAACACGGA
CGGCAAAGGATGCACTTTGGTGTAAGCACGCAGGCAATAAGCTTTTTACCACCCAGCGCACTGCTCGATG
CTTTTCTTTTCCCCCTGTTTTCCTCCTTCTATGCAGCACAAAGTCATAGTGCAATAAGGAGAGAAAAAAC
AACTCTCAGCCCTTGTTGAAAGCTTTTACAAACAACAGTTGCCTAACCGCACACAGCGCCACAAGGAAGA
GCGTTTATAGCGTTGTTCTTCTGTTCCGGTGGGGTGTGTGGTGATCGAGAGTTTTCCACGCTGGTTCTGC
TAACAATATGCACGCCCTAGCTGTAGCTCTGCCACGCCGTTACTGCCCAAGTAACGGCGGTAAGCAAACT
TGGGCCCTCCTCACCGGGTACGCATCCTCATTATTGAACCGAGTATGGAAATTTCAATTATAATAAATTT
GTTACCTTTACCCGGTCGCTTTCGAACGCTATTCATGCTGGAAAGCTATATTCAGCTGCGTATGCAAAGT
GGCAGGTAAAAGTTGGTAGCATTTTGGCAACTTTTGTTAACTGTAAGATGGAAGGATCGGTGGTGATAGC
ATTCCTTTCGTTACTGTTGCTTTTTTCCAAGTCATTGCCAAGTTTTTTAATTAGTTTTTGGCTATGCGCA
TTCTATTTACACTTCTTTACAGGCGTAAATTTTATTCGATTGCGCAGGCAAATCATTTTTGTTGTTATGT
AAATGTTAAATTTACATTTCTACAATGAAAATGTGAAGCACTGTGCTACGAAGCAGAACAAACATTAGAG
AAGAATCCAAAATACAACTCAAACATATCCCAAATTATATAAATATATGTATAAGGGTAAAATGTGAGCT
TTTATACGTTCTGTTATGCATCACCAACACCACTCAAGGCTCAGCAATGTCTGAACGCTGAAGCTGCAAA
TCAAATCCTTCCCAAAGTTAACCTCGTTTCGTATCAAGTTCATGTCTACGACCTACTTTCCCGCTTCTCC
CTCAACAAGTCCAACCAAACCTCAAGCAGCTCTTTCTTTAtctctctctc
>Merged.2467.1 gene=Merged.2467
CGCCGTTCTACTTTTCCAGTGCGCGCAACACACGCACACAACTCAAATCGCCCCCGAAATCGCGCCTGTG
TCCGCGCGGCGTTTGTCGCGTGCTCCCAAAACACTCATGCAGGCTGGAGCGGAGCGCCACCACAGCGTGA
CCGCTCGACCGTACCGTACCCCAAACGGGGTTTCAGCACCGCAAAAGATGAAAAGCGGACGCACGGCGAC
AGACACGCGCGTCGAAAATGTAATGTAAATACTTTGAGCCACCCATACCGGGCGGTGCCCGTAACGAAGC
GCAACCCCCGCATAGCTACTACTAACCCATAGCTTTCGCCTAAACCAgtgagtgcacgtgtgtgtgtgtg
tgtgtgtgtgtgtgtgtgtgtgtgtgtgtgtgtgtgtgtgtgtgtgtgtgtgtgtgtgtgtgtgtgtgtg
tgtgtgtgtgtgtgtgtgtgtgtgtgtgtgtgtgtgtgtgtgtgtgtgtgtgtgtgtgtgtgtgtgtgtg
tgtgtgtgtgtgtgtgtgtgtgtgtgtgtgtgtgtgtgtgcCGACCAGGCCCAATGGGACGGAAACAATC
GGAAACAAACGATCAACGGGTTAGTTGCCCCGAAGGGACCCACACGAAAGCGCGGAGCTAAAGCGACCCG
ATGTGAACCAAACCGGTCGTTACATTAGCATAGAAATGGAGGTTTTGCTTTACAGGGGGAGGGGTGCGAG
AGTGTTGTGGACCGCTGTTCTCCGTTCTGCTTTCTGTTATAAATTCTCATTTGTTAAATTATAATACAAC
GAACAAAACCGAACAGCTGTTGTTCAAATGCAAATTGGATTAACGTGCAATGGTTCTGCTCCCTTCAAGA
TTTCACACATCATATCAGCATTAATATAAACGGAAATGATTGAATCGATCAAAGTAAAAGTCTTGTGCTG
TGTAATTTGGCTTTTTCGGCTTTAGCTAGGGAATGTATTAATTTGGTAAATTCCAGATAATTTTAATCAT
TTTCGATAGCAAAGATAGGATAGAGAGCTTACAGTACACGCTGTTCCGATTGAATTATGAAGAAAATATT
ACTGTGCTTAATGGGTTTCATTACGCGGAACTCAGCAGCCCTGCAAAATGAAACCTAAAACCAGTCGAAG
ATCAAATGATCATGTTTAATACCCTTTTCATTGCCGTTTCGCCAATGTCATTAACAGTTTTACTGCCATA
CACTCCCTTGCACCGTAGTCTATCAATTTCAAATGAAACATTAAATTAAAAACGACCTTAAAACAGAAGC
TAACAAACCGTTTAATATTACCGTTCGAGCGGAAGCAGTTGTTGAATTATTCACATCACCGTTCGCTTGA
CATTTTGCTGTTCCAGGTACCCCGCCAGGAGAGAGCAACACAGGCAGTGTCAACCAACaaaaaaaaTCCC
CCCGACCGGAAATTAATGCGAAAAGAAACAATGGCTTCTCGGTTTATTGCGGATGCAAACAAAGACTTGG
GTTGTATACACATAGCAGCGAGTAACAGCACATAATACCC
>Merged.2468.1 gene=Merged.2468
CCACAAACAGATTCAAATTGGTAAATATTCCCATTGAGCAATAACAACGCAACCAGAAAACGCAGCAATG
AGCAACAACAACCATAAAGAGTTGCACATTGGTAAAGTCAATAAATCACGACGACGCTCGCTAGCCTCCC
CTGTGACGTGGGAGCAGCGACACTTCTGACAGGAATGTCAATCCGAAACGTCCGAGCGAAGGaaaaaaaa
aaCAATACAACAACATTCCTTCTTGCTGCTCAAACCTGATCAACACAAGAGGAGTCAACTTTTGCCAGAG
TTTACTTCTACACCGTCGTTCCTTAAACTCTCCAAGGGAAATGTGACCACCCGGGATGTGGAGTAGAGTG
CGAGCGCGAGTGGGCAAATAGAGTGTAAGTTAGCTACACCTTTCAAGTTAGCTCAGATTCATCCCATTCC
GAGAATTAACAGAATTCATAGAACTGGCATACACACGCTTGTGCGATCTTTTCAGTGCAACATGAAACTG
GACAGAAATTGCTCAAATTCAAATTCAAGTGTTTCATTATATTAACATTCTGTTTAATCCAAAAAAACAC
ACTGCTTCTA
>Merged.2469.1 gene=Merged.2469
TATCCGTTGATGACGAAAGCAAAAAGCGGGGTGACACGTTATTAGTGGTGACGTCGATATAAACACAGGC
AACAGGGTGATGTCCCGGTGTTTGTGGAGAGGGTGGAAGGGGAAGCCGTTTACATACCATTTTACCGCGA
CACACCAGGCCGCGACGTGTGAACAGGCGAACCCCATGCGTCACAATCGCCCTCCGCCCCCGTGTGCGGC
TAATCAATTCAGTCCGATTGTCGTCCGAGATGGAAATCATTGCTGCTGCTTGACCTACTCCAGAGTGGAA
GGACTTCAAAACGGGGCTCCTCCAAGCAAGCAAGGCTGGTCGATACATGTACGTAAGACCCAGGGAAAAC
CGTGGGAAAAAACACAGAACGGCGAACCGTGGAACAGCTGAGACATGTTATGGCCCCCAAGCCGTGCTCC
ATATATTGAATGCGTACGACGATCGATGTTGGCCACGGGATTTGAATAGCCTGACCGTAATCTTGTTTGG
AGCGGGAGAAGCAGAAAGAAAGCCACGACTAATAGGTAGGTCATGTCGCAATGCTGAAGAAGTCATTTTC
CCAGAACGGCAGCGATATTACTAGGAACGTAGTTAGCGTAAATGCTTTTAAGGAGTTCCAGGAGATCTAA
AGCGAGCTGCAGACAAACAAGTAACCTCTTAATGGAGGCACAGTCTAGCATGATGTCAAATTTAGCATAT
TACGACTGTTTACTTGTTCGTCTAGAAATCGTTTAAGAGAATTAAC
>Merged.2470.1 gene=Merged.2470
ACTTCAGGGACCTGTCGAAACGGTCCAACGCAGAGCGCTAGTAAAATAGAGGTTGCTGCCTTCCGGGTAT
AGGGGTTGCCTCGTTCTCTTCGGTAGAGCACTTCAATTTCAAACACTAacacacacacacacGGGCGTGT
GACGGTTATGCACAAAGGTAGAACGTCAATGTCCCAATGAAAGGTTCATTCGCAACTCTTTTTAAATCTC
AACTCCAACGACAATACTCATCATGATTACTGCCACAAAACTGCTGCTGCCAGGGCTGGCTAAAACTGTT
GAGCTATCATACCCCAATCTGATTCTCCTTTCCCGTATCAGTTTATCTAATAATCGATACTTTCACCCAC
CCGACGGACTCCCCAGTCACGACCAGATACTCCATTTTCACAGTGAAGCAGCTATGTACGGAAAACCCTT
GCAACAAAACCCACCACCATCCCCGCATTCTTCCGTTTGTGGGTAAACGAGAAAACCCGAAACGATCGTG
ATTAGATAGCCCCGGCGAAGACCAGACCGACCGCGCACAAATCGCAACCCAAAACCGTGCGCTTTCGGAA
GCAAACATTTGCCAAAAACTTATCCCGAAGGCAAACAAACATCGACGCCCAGGGGGGGAGGAGATGGCAA
AACCGGGACCGGGTGTGTCAGATGTCAGGCAAACGCTCATGAATCGCTTGCCGTTCGCTTGAGAGACACA
CGCACACATACCACGCCATAGCAAACATGCTGGAGGAGGGTTTATGTGTCTCGTCTAGCTAGCAGTAATT
CGATCCGAGCTTTCCCCTTCAGTGAGAGACGCAGTGGCAGCATGAAGCATCCGTGTGTACTATACACCGA
GGAACGGTTCGAATGTGGGCAACACGCCATGGCTGCACCGTGCTATTGAAAGAATTAATTTCGCATCGAT
TTCATAGTCGAGCGACGATAACGTAAAGCTGGTGGCGCTGTTCGCGGCGAGGGAAGCAACAGATACGATA
AGATAACGAGGTGCATGCAGCAGACTGCTTCAACCATTTCTCTCTGTCTTTGCTCGTATGTTGacacaaa
cacacacacacacCCACCTTGCACATTTCGTACAAAGTTGTTACAAAGCGTCACAATACGTCACCGAACC
GGGTTTTAAGGTCGGCATTGGGGTGTTTAGGGATTTGCTAGCAAAGGCTTGGGCTTTGCTGTGCGCGGTG
TCAAGGGTGAGCATCTTGACGTGATTAGTGGTCCAATAAAACGTGCCACCGCCTTCGCACAGGTACATAC
ATCACTCAGCAGGCTAGAGCTGTAATCGACACATTCTTCACTTAGCCTCGCACTCCCTCACTCCGGCGGC
TTTGTGGTGGTTGAATCTGGAAATCAATAATCCTTCCTTATCGGCGCAACAGCATGACAGCCTGACAGCG
TTCGTGGCGTCTTTAAGCTACCTTGGTACAAGTGGTCAGCAATAGCACCTAATGGAGCTCAGTTTTGTGC
GTGGTTATCATGCCCAATGTTCAATAGAGAACATGCTTAGGCAGCGCTTTGTTAGCCATCAAACAATACA
CAGTTACGATCATATGTAAAGATTGGAGATTA
>Merged.2555.1 gene=Merged.2555
AATTTATTACATTATTCGATCACACACCCCCTTCCTCATCTTACATCATTACACCAGGGTACATCGAACT
GTGTGCACCGAAATTGCCGCAATACCTTCGTTATGTCCCCCGTACATGTCAGGCACATTTGCATGCTACC
ATAAAACGTGCCGTATCAAATTGTTTTATCCATGTGCATGCCCACAACACCCGCTGTCGTCCGGAGAGCA
CACACGCTATACGTCACTGAGGATTAGCGTTGACGTGTTATTCAATAAATGGCAACACAACCACAGAACC
GCTCATTTTGTGGCTTTCTGCGGCAATTCGGGCCGGTTGGCTCTATCGGACCGATAATCACACACAAAAG
CACATCAGCACCTACTTggggggggAATTTCAGAATTTCAGGAGAATGGAATCTGTTAGCTTTGCATGGC
AGAATCTCACGACCAGGGCACACAGTATAcagggttttccacgaattctcattgccgtgggacacttaat
gaaatttttctaacatgaaatgaacttaaagtaatgggaattggacgctatagcacccttgttagacaaa
tccaataggaatttcgaaggagcctgtccaaaaagggtgccatagagtccaattaccaagttcatcaagt
tcacttccagtaggaaagtgtcaaggaagtgtctcacaactatgagaacccctggaaaaccctgTAATGC
GACAAACACCTATTTCGGTGCGAAATCATAAACCTTTGAGGCGCTTGAGGCCCGACCTGATGATGTTGCA
GACAAACATGTTGGTTCTGTGAATGTTGGGGATTTTGAATGTTAGTGATAGGAGAGCTCATTCGCAAACA
GTCTGCAGCCACCGGCCAAAACAAATGTTGATGTGAAATGGGTAAAATTTACTGCTCATTTACTATTTGG
GTTTACGTGTTTTCTACCAAAGTGGAACTGTATAATACCAGCAAATGATAACACAGCTACCACAAACGGA
AGTCGGACAGGACTCGGAAATTGGAAAAACACGATCGCACGTATATCAATGTCCAACACATCCTGTCTGT
ACACACACTGCTTGGTCGTACTACACGCACGCACATGTGTACATGCGTACATTCCGGTAACAACACACCA
ACAGAAGAAAAACCAACAAAACAGAGCCACATGATGATGCATAATGAATTACCATCAAAGTTGTCCATCG
AACAATTGAACCCTTCTTCTTTCGTGACCTACACCCATCATCATCCTCTCTGCGCACACACCTCGAGCTG
CTTTCAAATGAGATACTTCCGGGTTAAAATAAACAAAAACACACATGGCCCACACTGAAGAGTCGCACAT
TACACACAATTGATGAGCAATGTGACACTTTTTCAATGCTGCCAACCAAAGGCGGCAAGCATTGGTTTCC
CTACCGGATGGAATGGCCGGAAACATGGGTGTGTCTGTGATCATGTGAGAAAGAGATACACAAATACCTG
GGAAAAACAAACTGGGGAAAAATGGAAAGCTGACGATCGAAATGGCACAATTTGAAGCATTAAATTTAAA
TGTTTTCCACAAACAATTTCGTAAAATACAACATTGAACGCGTTGTTCGAGCTTTATGCGTTGTTTTAAA
ACGCAAACATTTTCCAACGTTGCAGAGTGACCATTTTACCCCAAGTAACTGTTAGTACAGTGTGCCCTGA
ATGAATTAcagggttttccaggggttctcatagttgcgggacacttccttgactctttcctactggaagt
gaacttcatatggtggaaattagactctatgg
>Merged.2556.1 gene=Merged.2556
TGTGCCTGTGTTTGACCAATCGAAACCGGCAAAAGGGCACGAAACAAGTGGAGAGGAGCCTCCCTTTTCT
TTTGCTACCGTTTTCGACTTGCATCAACAAACACATTTAGCGAAACATCATTGCGGCAACACCATTCTAT
ACGAGCGTTCCATCGTTTCAAGGACGATCATTGCAGGACGACGGGGGCAGGAGGCACGGGATGATGTTGC
TGCTGCTGGCACCCCCCTTAATGGTGCTGATGACTGTTCGAAACGAATTTTAATCAGTTTGCATTCCACG
CATACTATCCCAAACAAACGCTAACAGGATGACGAATGCAATCGATGAGCGGATGGGTGGAACACCCTGA
TGGTGGTGTTTGAGAGTGGCGGCGCGTATTGCGCGAATGCAATATAAGCCAacacacacacacacTTATT
TTCGTACCTTTTATTTACAAAAATATACTCCCCCACACACCTGGACGGCCACCTGGTTCAAAGCGCGCGG
GAGAACTTTTAAAATGAAAATTGTTTGTCAAGTGCACCGTAGCAAATTTTGTGGCATTTGCTTACCTTGT
TTACCTTGCGGGGGGATGAATTCGTTCGTTTTGGTGTGTGAACTTTGCTTTACTGTTTTTAAGGGTTTTT
ATTATTAATTTACTTTCTTGATGACTAGTAAAAAGCATTTTATTTTATTATCCTAAAGACTAGATAATAA
AATTGTGTAACTGATTTAACGTTAACTCATCAATAACAATAATTATACATATATTTACGTACTTCATCAT
ACAAAATTGACAAATTaaaaaaaaaCACCCACTTAGCCAAGTTTTAGAAAACTATTTTAAATTAGCAACA
AATCCGTTTGCTATTTTTGCGAATTAATGTAATGGATATGCATAGACTTTTCTATTGAACATAAAAGTAC
CACGTTAATACAATAATAAAATTAAAAAAATGGAATGTTTCTGTCCCGAACTACATTTTATCAAGCAACC
ATGCGATACCATGCGACACTACAAATAATAAGCAGAAACACCAAATTCGCTTCACTATTGCAGCGTGCAA
GCTAATTAAAACCAAATCCAATTGGATGGTAATTAAAATCAGAGCAAATTTTGAATCAACTACCACCGCG
CAACATCAAACATACACACACAAACCCGTTGCAATAAGGACGACAACGTGTAGCCCAAATAGGACGAATC
AATATCACCCCGTAGGTGATGAATAATTCTTTATTTCGATCCAATTTGGTGCACTGTTTGGTTGGTGCGA
ATCCTTTGCAGCAAACGGTGCGCGGGGCCACACAGCAAACACCGGCGGCTTTGTGTGTGTGTGTTGATTT
TGTAACGGAATATGATATCCAATTTACGGCAACAAATTTCATTTCATTACTTTCCACCATATATCCCTGT
GCAAACGATGCTCAcccccccccccccccccccACAAAAAAGGTAATGGAAATGGCAGACTGTCACAGGC
AGCGGAAAGACAAGGGGTTACTTTATTTCATTTCCGTTGCATCTCAGTACATAGAGCTGCAAAATGGGTT
CCCCGGAGCTGGTTAAACGGATACACTCCACGTACTCCGTAGAACGAATAGAGCGGTGTAAGTACATTTG
CTGGCACCACAGG
>Merged.2561.1 gene=Merged.2561
ACCATTTTTGCCATATTCAAAATGTACAATTTCATTAAGCGTATATAAAGATTAAACTTATACTTTTTAA
TAAAAACATCTGCACCAGGGGAGTATTTTACTGTTAAATGGACTCTAATTAATTCCATACAAAATGTGTG
CCAACAACACTCTTCATCCTCACTCTGCACTAACACCGACTCCACCAGAAGAGACTATACTACACACAAA
ACGCATATGGTGAAATTCGTGAGATTTATGCTTTCCCTAACCCTAATCGAGCAATACATTCTTAACCCCA
AAAGCTTATGGAAAATGCTTCTCCAAAGGCTTACGTGCCATCATATTTCCTGCTGTCTTACAATGCTTTT
CCCCCCTTGCGCTCTTCTTTTGGCATTGAACGTAACGACGGAATGCAAACAGCAGCATAAGTTTACGGCA
TAATGCAACGGGTATTGCACCATTGAAGGTTGTGAGTCGGAGAGGAATTTCGGAATCCGATCGTTTGGCG
ACAAAATTTTGAGAATGTTTAATTTATTAGCTACCGCAATAATGGGCCTAGAGACGCCTGCAGATCGTCC
TGTTCTAGTGaacaatacagggttttccatgtcagtttcgaatgtaaacattgttcttcaccgcatgcaa
taTGTTTTTCAACAGCTGTCAAATGGTGCATTTGCTTCAAAATGAAATTCCACTTTCAATACATGATTTT
CAAACAGATAACAAAGAACTGTCAAACTCAATCTAGCTTAAGTCGTGTTGCAAAATCATGCTGCAGAAAT
TAAAAATTATGTTGATGGAAATGAAATGTAAGATCGATGTGGaacaacattttg
>Merged.2302.1 gene=Merged.2302
tccccggcaccctggcaccccggcccagaaggaagctgcttaggcgctatttaagaggaccacctggatc
tttaatgctgtttatctactgcagaatacgaattcaagcagcaatctttagcatgccaaaattggctgct
taagcaGGAAGTATCCGTTTGGGAAGTTTCCGTCAGCTACGCATTAGTTACATGCAATCTTAGGTCAATT
GCAGCATGGCTGTGATCCACCTTCCGTAGTTGTAACGCAATCAGAATATTTAGCAATTAGATACGCTATG
TGAGGGAAGCCAGATTCGATTGTATTGAAATGTATTTTAATATCTTCGTGCGCTAGTGTAGGAGCGCCTC
TGTATTGAAACATGTTCAAATTGGAAATATGCATGTGGTAAGTGACATCTTGCACAAGAACGAACTCTTC
AAACAATACTTTCACTATTGTGTCCCCAAGGTTCGGGAAGATTTTGAATTCGCATTCCCGTAGTTTTGAC
ACCCCATCAGAAAGAGCAAGCTTAGCCATATACTCCTTTCTAGATCCACGAGCATATATTCCAACACCGT
ACAGCGCTAACGGTTTTCTCGAAATAAGCCGTATTCCGAGTTTTCCTGTTGTCTGATTTTCATAAGGACA
ATTTCCATAGAATAAGTGTAATTTGTGCGCATATATAGCACGAATTTTTTCCGTTACGAGTTTCCGAAGC
TCGTTATCGTTAGAACTCTTGTTCTCAGATAGCCATTTATCGAGTGCTTGCTCCAGTTGGGCAGTGGTGC
AGTTTATACGCCAAGCTGTGAGAATTTTTATCAATCTTCCCTGCGACATTGAGGTAAACTCGTCTCTTTT
GAAGAGATAAAACGGGTTGTTTAGTATATAGTGCATACACTTTTCGTCAACCTCCTTGAAGTTAAAGTGA
TCGTTATTTAGAAACACCATTATTGCGGTGTCCAAGTTAACAACCTGGTTTTTCAAGAAACTGATCAAAG
GGTCAAAATAGTCCATCAGCAAAAACCGTTGCATAATATCGTAAATAGCACTAATGTTGTCCCAATTCAA
ATGAACTTTTTTGCTGTACACCTGGCGTAAAATTGTTAGAAATAATTCTGGATCGACATCTTGCAGGACC
ACTTCCTTTTGTTGCGCTTCAATGAAGTTACCACAAAACATTTTGTAGAAGAACTCTGAAGCCGTCAGCA
AGTACGGTTTGTGTGCATAGATGCGGCGTTTTTCGGGTCCAACGATAAAAGTAACGTCTGAAAGTAGTTC
GTTGTTCACCATTTTTTCAAGACGCCGGCATAGCGTAGTGTCCGTATCGTAGTTAAGTCCGTCGCAGGAG
CTTTTTTCACTATCGGATGATGAGTTTGATTGTGTCATCGTTTCCTG
>Merged.2342.1 gene=Merged.2342
TTTCACCCAATTCTCGACCACATCCGCAAAGGCGAGAGGTGTCGTTGGATTTTTCGCTACACTACTATCC
GTATGTGTGTGTGAGTTGTTTGTGGGGCTCAATATGTGTGGATTTATCAGATCCGTTTGAGTATTCGTAT
GAGAATGTGTGTGTTTCTTCCTTGGAAAAAGAAGAACAAAATAGTTGCCCGTAATAGGGAGCGCTC
>Merged.2345.1 gene=Merged.2345
AAAAGGTTGGGCCCAAAAAAATAACCTCTCTGTACAtgtgtgtgtttgtttggtgtgtgtgGAGGGGGTG
AGGGGTGGCCTAGATTAAGTGCTTCGATGGCTTCGTTTCGCCTGAGCGGCAGCTGGTCGACCTTTGGGCC
GCAGGCTGTCCGCAGAGACCTTGCGGAAATGGGCTGAAATAAGTGGAGAAGCGTTTTcaaaccacaaaaa
acgcctttcgaaaaacaaaaaaaCGGTACAACCTTTGAACACG
>Merged.2358.1 gene=Merged.2358
GCTCATTTCCCTAAACAGAGTTGCTCCCCCAAAAGCTCATATGTGCCCATAGAGGTTTGCATTCcacaca
cacaaacacacacacacaAATCTACCAAATGCTCCACACAAGCATGGGAAGATTTATTTAATACTTCTCC
CTACCGTCCTCTTCACCGCCAGCATTATTGTCCACCCAGGTGAGCTGATTTAAACAAACCGTTTTACCGT
ACGGTGCTGGCGGTAAAATACCATAACGAGCTCATTGTTTGATCAACCGAACCGAACCGCGGCCAGAAGT
GATCCCGCCCGAAACTGTCACAAAAGCCAGCAATGGTGACAGCAAACAGCAGTTGCACGGTTGTGCGCTC
CTTGCACGATGCACCATACAATCGTTTGCTCCACGGGCGCAAAGAAAAGGTGGTGGGATGGTGGAATGCG
AAATATTGTATCACTACTGGGCGAGACACCGAAAGGAAGGGAAAAGGGGAAACATGAAAACTTCATTATC
ATTTCGGTGTTTGCATCAAAGGGGACAAGTTTTGCGAGCAGCCGCCGGTGTGGAGCATACTTTTTGGCGA
ACAATTTCCTTGTAATCACGGTAAAGGTGGGTTGCATGAAAGAAATCGAGGTTTCCCGCCTGCGACAGAG
TCCAAAGCACCCCAAAACACGAGGTTTTTTTAGTAGTACTCGGAATGTATGTGTGTGTGTGTCTCATAAA
TATGGATGATTGATATTTGGTTATGCTAATGGTTATgcttttccacctgcagcagcagcagcagcagcag
cggcttgcatcaGGTCAGGTTGTTGTTATCTGCGCCCCCCGAAGGGTCGCCAAGCTGCCCTAGTAACCGA
GAAGACCGATCTTCCCACATTGAGGTGAACCTGATGCTCTCGGCTGTCGTTGCATTTCCCCTTCCCTTGC
CCCCTCCCCGTTGCCCAATATCTCAAATGACAGCGCAGGGGAGCCATAACTTAGGCCAAGATTGCAACAA
GAGCGGCCGGGCAATGAA
>Merged.2359.1 gene=Merged.2359
CGAACAAGTTAGTCCATTTCAACGCAACCCCGCAGCAGATAAAATCAAGCTTCTCAGCTTAGTTCAAACA
ATTCGGCAGATGTTGAAAACGGAGATGGTTCGCGCGAGAGAGAGGCATAATGATTAGAAGGTGATGATGG
TGGCACCGTTCGTACCGCTGCCAGTTGCGATAACGATCGGATAATGGAAGGAGGCGGAGAAGCCACGCGA
GGTCAAATGGAACGTTATGAGCGGTAAAAGGAAAGACTTCAACGCCACTCGAAGCGACGAACCTCGTACT
ATCTTAACGTAGTGTGTTAATGTGTTAAATTACTTGCCATTTGCACATGACTGTACCCATAAAAACACGA
ATTGGGCTAAACTACACTCATTAGAAGGATATTGCCCTCTCGCGGTATGATGTGAGTAAATCTTTGCGAA
GTAAATCGAAATTGGACAAATTTCGGACTAGCTCAAGGTAAA
>Merged.2360.1 gene=Merged.2360
AGGGTATGACAGGAAACAAAACGAAAGGTAAACATTGCGCCTCATCCTCCACCCCTTAGAAGCATACTCA
TAGAACCAAGTTCCAGAAGTGGGTCATTATTTGCATACCTTTCGGCAAGAACAACGCCTAGTATGTGAAC
CGGTCTCGCGCTGATCGTGAAGCTTTCGGACAATCATGTCCTACACGTACTTGCTGACACCTACGATCAC
GGTTGTGTACCCCGTCTGACCCCTCAGACACTGCGATGTCTCACCAACGGAAGCGACATTTACGTGTGTG
TGCGCGCCCGTGTGTATGTACATTAATACTTCTTGTCACTCGTGCGTCTGTGCCTCTTCACGCCGTACAA
CTTATTTTCCGTGATTTCGTTCAACCGCCAAAGCGCTGCTGTGAGTAGCCGCAGGCAGTATCACCCCCGT
GTTTGCTATTCATAAGTGGTCGATAATCGAAAGTAATTAGTTATTGTTGTTGGTGAGCGTATGTTTAATG
TTCCCAACACAGTGCAAGGGGTTTCGCGGGTGATGTGATCGCCTACCCTCGCGTAGATCTTCTTTTGCGA
GGACGTTTGTGTTCGATCGTACTTGAGGAAGAGTAGAAGCACCGGCCCAGGGCAGTGTTGCACAGTAGCA
GCTACTGGAATAAAATAACCTTTCGCTTTACAACGGGTCAGAGTCATCTTCTGTTCTAATGCATTGTACT
AAACCACTCAAGGTTGAGATTTGGAAGGATGCACACAGGCTGTTTTAGTGATTAGAAGCATCAAGTACAG
CGTCTTGCTTAAATACTCATATACCAATCTGTCACGTTCAGACATGCTGGTGATTTGATTAATATCATCC
TCATCATCCTCACCGGCACTGTATCCAACACGTTTTCCCCTACGGTATTCGGTATACGGAATTGCACACT
CTGTAATCGTATGCTGTTATCGGCGGTATGTAGGTCAGCCTGATGGTGGACAAGGTGGACGTAGCATAGT
CTCTGCTGGCGCGCCACTTCAAGGCAATAACGCTCATCTCC
>Merged.2336.1 gene=Merged.2336
CTAAAGTGCAATGCTGTTAGAGCAGATCAATGGAGGTGGTTACTTCTCAAAGGATACAAAGCCAACTCCA
GAAGAAGTTGAACTTATGTCATAAATTTTACAATTATTTCCCCATTTCTTCTCGGTCGTTTGTCTGCAAT
TTTCGGGGAATTGCACTAATAATTCGAACAAATTAATAAATAAACAATTCTTCTTATATTTGCACTCTCA
CAACCATCTCTGCTCACACTGTAAGATGGCAGGAACGATTTTTTTCTATGACGATTCGTCACTTTTTGCC
CTGAAAGTGTGCGTGTTTTGACGAAGCGCGTTCTACCTACCATACCATACGTTATTGAAGATTATACCAA
CCACACAGCTTTCTTACTCTGAGGAGAGAACACAGCAAAAACAAGAACCCACTCTAACATGAGCTGTAGG
TGTTGCCAAAATCCCCTGACGAAGAAGAGGTCCAATTTCTTTCACGGCTAATCTGCATTTATGTGAAACA
AACAAAAGGTGTGGTTGTGTGTGAGCTTATTTTAAACTCCGCCTGAGTGCCGCGTGCCTTTCGTCCGCTA
TTTCCGCGTGGAGGAAGAGAAATAGAATCAACCCACAGATTGGTATAAATAGCGTATAGCGTATATTGAC
GGGTAACTTTGTTTAGACACGGCCACTAATAGTTCTTCTCTCCCTCTTTCTTGCTTTTCAGATATCACAA
CATCACTCAGACACCTTCTCATTGCATCAATTCCCCTGTTACTTCAGTTGTTGGTGCAGGAACCGCTGGA
CAGGTTAAACTTGCACAGCAACCAGTTCATCAGGCTGGGCGGTGGCG
>Merged.2435.1 gene=Merged.2435
TTTGAAGATGAAAACGATGAAAAAGTAGTAACCACTGACAGGAGGAGAGCAGTTGAGGCAGGCACAGTAA
GTCCGCAGCGTGTCCAGCTTAGCGAAGTGTTTGCATCAAATACCTCTGTAAAATGTAATTTGTAGCTGCC
TCTTTTTCTTCTTCACCTGGGAATGAATTTTGAGCTGGCTGCAGATGATTTCCAGTAGAAGTTTGTCCTC
GGAAGGATGCTCGGTGATGGAAGCACTACTCCCCGCGCTATTCGAAACAGGATAAGCACTGAGTTCCGGC
CTGTCAACTGTTTGGCGGCGGATGACGGATGTCGGCAAAACAGGCCCCAAAATGCTTGCTGGCTCTCGAC
ACTAAACTTCCGGATAATGGCCCCTGCCGACTCACAAGAACTTGGCACGGAAAAGGAAGAAAATCTCCTA
AAGGATGACGATGGAAAAGAAAGGGGAAAAATCTGTGGCGCGAAACAACGCGCCGATACAAGACGGCCAC
CGGTTCGTGTTGGAGTTGATGAGTAAAGAAGaaaaaaaaaCATTAAACCCGGCCGCGGCTCTCTCTCTCG
GAAGTCAACTTAAGAAAGATTGAAAGTTTGTCTTCCGTAAGATCTGACCCAGTTCAGTTTGATGCCGACT
TTTACAATTGTTCCGTGGTACTCGGTGGATGgaaaagcgcaaattaaaaaaaagaaaagaaaCCCGTTTA
CCA
>Merged.2435.2 gene=Merged.2435
TTTGAAGATGAAAACGATGAAAAAGTAGTAACCACTGACAGGAGGAGAGCAGTTGAGGCAGGCACAGTAA
GTCCGCAGCGTGTCCAGCTTAGCGAAGTGTTTGCATCAAATACCTCTGTAAAATGTAATTTGTAGCTGCC
TCTTTTTCTTCTTCACCTGGGAATGAATTTTGAGCTGGCTGCAGATGATTTCCAGTAGAAGTTTGTCCTC
GGAAGGATGCTCGGTGATGGAAGCACTACTCCCCGCGCTATTCGAAACAGGATAAGCACTGAGTTCCGGC
CTGTCAACTGTTTGGCGGCGGATGACGGATGTCGGCAAAACAGGCCCCAAAATGCTTGCTGGCTCCACCC
GGCACTTTTCGTGATATCCCTGTGCGGGAGAGTGCGGTGGTTGGAAAGTCGGAAATTTATCGTACCAAGA
TTGCGCAGCaaaaaaaaaaaaaaaaaaGAACGCGCTGCCCGAGAACTTTTGTGCACGTTTTGCACAAGCT
CACGATGGACAACTTGAGTTGGGCCCACGCTTAGAAGCCGAGCCCAGGCACGGTGGGCAGCCAACTATTT
TCTTTTAGTGAGCGATACTGACAAATTCCAGTGCCAGCAGTGCCAGCAGAGTGCGCACGCGGCCACATTA
ATAACAGGGGCACGGGCCGGGCATCACCAAACCCCCGGGGCCAAAAGCCATCGTGATTAAAACTTTGACA
CTGAGCTGAGAAAAAGTCGACACTAAACTTCCGGATAATGGCCCCTGCCGACTCACAAGAACTTGGCACG
GAAAAGGAAGAAAATCTCCTAAAGGATGACGATGGAAAAGAAAGGGGAAAAATCTGTGGCGCGAAACAAC
GCGCCGATACAAGACGGCCACCGGTTCGTGTTGGAGTTGATGAGTAAAGAAGaaaaaaaaaCATTAAACC
CGGCCGCGGCTCTCTCTCTCGGAAGTCAACTTAAGAAAGATTGAAAGTTTGTCTTCCGTAAGATCTGACC
CAGTTCAGTTTGATGCCGACTTTTACAATTGTTCCGTGGTACTCGGTGGATGgaaaagcgcaaattaaaa
aaaagaaaagaaaCCCGTTTACCA
>Merged.2435.3 gene=Merged.2435
CTCAGTGCCCGCCGAGCAGCTTCACCGCTCGTTAACGGGAAGAATAAGATTATGTAAAACTATTTATTTC
CTTAGCACCCGGCACTTTTCGTGATATCCCTGTGCGGGAGAGTGCGGTGGTTGGAAAGTCGGAAATTTAT
CGTACCAAGATTGCGCAGCaaaaaaaaaaaaaaaaaaGAACGCGCTGCCCGAGAACTTTTGTGCACGTTT
TGCACAAGCTCACGATGGACAACTTGAGTTGGGCCCACGCTTAGAAGCCGAGCCCAGGCACGGTGGGCAG
CCAACTATTTTCTTTTAGTGAGCGATACTGACAAATTCCAGTGCCAGCAGTGCCAGCAGAGTGCGCACGC
GGCCACATTAATAACAGGGGCACGGGCCGGGCATCACCAAACCCCCGGGGCCAAAAGCCATCGTGATTAA
AACTTTGACACTGAGCTGAGAAAAAGTCGACACTAAACTTCCGGATAATGGCCCCTGCCGACTCACAAGA
ACTTGGCACGGAAAAGGAAGAAAATCTCCTAAAGGATGACGATGGAAAAGAAAGGGGAAAAATCTGTGGC
GCGAAACAACGCGCCGATACAAGACGGCCACCGGTTCGTGTTGGAGTTGATGAGTAAAGAAGaaaaaaaa
aCATTAAACCCGGCCGCGGCTCTCTCTCTCGGAAGTCAACTTAAGAAAGATTGAAAGTTTGTCTTCCGTA
AGATCTGACCCAGTTCAGTTTGATGCCGACTTTTACAATTGTTCCGTGGTACTCGGTGGATGgaaaagcg
caaattaaaaaaaagaaaagaaaCCCGTTTACCA
>Merged.2856.1 gene=Merged.2856
ttaacttcatgtttttccaacgagaatatttgaaatttgccatgaattatagtgttttttgttatgacaa
tgtgctctgataaccggctttttcgaatatcctcctcataacgcaatgtcacctttgtattgagctgtca
tttctcaacagcacggataaatggaaagccggataaaaggtacccggataaacggcgctccactgTAGTT
CGATTAATTTCGATCGATGAGAACAGAGGAAGAATAAGTAACAGATTATTTCCAAGAAGTAACAAAATTG
AGGACATTTCATAATTTTCTCAACTGTAAAAGGCTATAGAAATGAAGCCACGTCTTTTAATTTAATTATT
ACACTGACGTGAATTTTAGATTTGAAGCATAAGGTGCGCCACGACGCAAATGTTATTACAC
>Merged.2490.1 gene=Merged.2490
aaagaagaaaaataagagaattaagaagaggaagaaaaagaGTTAGTCCCAATATTTCTATCCAAGTAAC
TGTGAGTGATTGATGTGTATTTATAGGATCAGTTTTACTTATAAAGCCCAGACCTTAAGAGATTTGGTAC
TATAACTTGCAGACTGTACCACTCCGACCACCATCGCTAATTAACCCAGGCGAACCTAAACAGGTTCTTC
AAACTCTTCTACCTTCATCTTGACCTTCACACATGAATGTCATAACACAAACACACACACGCACCACCCA
CTGTAGCTAATTACATTACATCATATCCAGCACTTTCTTTTATTGCATCCCACCACCCACAATCCAATGT
GGGGGGGTTGTTACCAAAAGCCCGGGATAATTT
>Merged.2482.1 gene=Merged.2482
aattagctccggaatgaggatcagttcttgaattgaaataagaagcttcggaagcgaaatcagtccggga
atctccatgagaatggctcgtttacaagtaaattttgattctttgcggctatcaatacgtagcatcattg
gatccaaacgtctcttcttatggagatgcccaaattgactccgatttcgaagccgattct
>Merged.3250.1 gene=Merged.3250
cacacacaTGCACAGCAAATACAAAAAAAGGAAGAACCGGATACGCGAAAATAGGAATCCTACCAACACT
AAATGCCAAACCTCGGGCACAGAGGGCACACATAAAAGAGATCAAGTGGCTTCTCCAGTGTTAGACACTC
ACCGCTACGAGTAAGCAAATGAGAAGCGTGCGTAAGCGTGGGCCAGCGGAAAGGAACACCCGAACAAAAC
CGCTCCAATTCACCCTAACAAAAGGGCAGATGGGTAAAGGTCAAAGGAGGGGAGGAAGGAAAGCGCGTTA
AAGGCGGATGTCGCGGCACAAAATAGCGAAAGGCGCACACGAACGGCGGCGACGGCACAAGTGCTTCGTT
GCAAATCGAAATAAATTGATATTTGAAAGCGGAACGGTGTACGAAATAGAGTTAGCCCCGTCGTCCTCGT
CTCGGAGTGTCGCGCTGCCTTAACACGCTCTCGTCCGCTTCCGCTCTCCGTCCCTTTGTCCCTTTTCCCC
GTAGTTCGCTATCACATGCGCCCTTTCCGTTTCACGGAGCAATCGCAGGCGTGCGTGAAAACGGAGCCTC
AAAACGCCTGAAGGTAGGCAATATAGCTTAAGCAATCGAGCACCGTTTCTCCTTTGGCTGGGGGAAGGAC
TGGGTTCATCTCCCGGCAGCAAGCCACTTGAAGCAAGCTCATTCTCCAGAAGGtttttttttATTTGAGA
AACATCCGCAGCTGGCAGATTCGAGGAAGTGAGATTTCGGAGCCTAAAAAACGAGGCTCCGCC
>Merged.3251.1 gene=Merged.3251
AGCCAGCACATATAAAACAATAAAATGATTTTGCAAACATAAAAGCTGTCAGTGTAGGGTAACAATTTAA
TTTGAGTGATTCGAGTGCTCGAATAAGACGAATAAGCTGCTCATCGGACATATGTGCCGCCACGTGCGTC
tgtgtgtgtgtgtgtgtgCTTATTTGGAGTGTTTTTCCTTTTCCGGCGCTGTAAGAGAAAACTTTTCTCT
CAAACGATTCACATTCAATTCACAGTTCGCCCGAATCCATTTGCTCGCCGGCTTTGGTAAGGCTTTGCAT
TTTTGGGACAAGTTTTAGCAAGCCAAACGaaaaaaaaaaCCCGAATGTTTTCAATTTTTCTTCTTCTACC
GAGGGAAACTGGCGCGCTTGCCAAAATAACAGCCAGCAAACGCAAACATGAAACAGCGCCTGTAACGGAA
TTGATAAGCATTCGACAGTCGGCTTAGGCGGGAGCAAAAACATACaaaaaaaaaGGCATTCCCAAATTAA
AACTTTTTCCTTTCTTGTGCTGTTTCTTGGAGCACGAATTTCGCTCGCTGTGTGTATGATCTTCTTCGCT
ATTTGTTTCCACTTCTCCAGCGCTAAGCTGATGAGCACGACCCAAAGGTCACCGGATCTAGCGAACGATG
GTAACGATCTCGTGGACCGGAGCCGTCTGGGCGTTTTTATCTGGGTGAGAAAGTCTGCAGCACGCGCACG
GAACGGCAAATGTACACATTTTCATTCGCTTTCAGTTGttttttttcctttttttttAATGGAAAGAAAC
AAAACAAGTTGCTACTGCCGCCAGCCGTGGGGACACTCTAAACTCCCCCAAAAATAGCGCAAACTTGCCA
CAAACGGGACACATCTTACGGGAGGATCTATTTCCCGCTGGCGTTCGGTGCCCGATGTCTTCATTTGCTC
GTGATGCTCACAGCGGGGTGACTTTCATGCAGACGTTGGGGGACTAGAGCACCGACTGGTTCGAATGGTT
CTCAAATTTCTTGCCACCTCTTCCCCGAATGTATGACCCGCTGGGAGGCAAGGCACCAATGCCGCAGGGC
CCAATGGTCGTCGGTGTTGTTATTGTGGCTTACCGGATTCAGTTACGCTCGAGTGTGTGTGCTTTTTTTG
TTCCTTTCTCCGTAGTGTTTAATTATAGCGAAACAGTTTGCTCTTCCGGATCCG
>Merged.3252.1 gene=Merged.3252
CCACGCTCCTGGTTCGTCGCCTGATGTCCCGACCTTCCAGGAATGGAGCTACCGTGTACAGCTGGGAGGG
AGTGAACGAGTGGAAGAAACCCACCACACACAGCCCGAATGTGAACGGGGAATCGACCCGTGTCACTCAA
AGTCGTCGGAAGGACGGAAACGATTGCGTGCACCTCGCCCGGTAGCTTTCCGGCCGTGTCTTCCGGTAGC
GTTTGAAGCTGTCGAACAAGCACCATCAGCAGTAGGATGAGCGGGGGCCGCGAGATCGCCCATAAATATC
ATCGAAAGCATCGCCGAAGTCGACGGGTGGAAAAGATGGATTGGATTTTCGCTTAACCAAGCCACCCAAA
ACCATGTCGGGCGCTGCTGACAAGGGTTTCCCGGGGACGACCGGGCGCAGAAACTTTGGCCGGACGAGCG
GATGTGCGTCTTTTTGGCTTTGGCTCGCTCGCCGCCGGTACAATACAACATCTACACGGGCCaaaaaaaa
aaaGAAGAAACCCTGAGCAGAAGGAAAACAACTGCGTTGGGGAAGATGGACCCGATTCGGTGGAAAAACC
ACCTGAACCGAGGCACGCAAAACACGCTCTCCCCGGGGTCGATTATTACGATGTGGGAATCAAATTTCGA
TCGTCAATATGATTCAATTCGCCAATCGCGCAGATAGTTAGCTGGAAGCGGCCTGTCCCTTTCCCAATTT
TCTCATACCCATTCCCGAAATCGCTCATCTCATCCGCGCTCGTTCGAATCGAATCCAAGAGTCCGGATTT
ATCAGCATCATCAGCCGAGGTCGCGAGAGGTCAGCAGTGGGTGGGATTGGTGGTCG
>Merged.3253.1 gene=Merged.3253
CTCCTGGCTGTTGTAACGCACACTTTCCAGAAAGCAGAAGGGAGAAAAGAAAAGCTTTGACAGCTTTTCA
TTTGATGTCCACCTAACGATAGGATTTTGGGtttttttttCATTCGTCGGAACGATTTAATGCTCCTTCT
GGGCGTTGGTCTGGTCTGGTAAAATCGCGTACCCAACCCACTGTGGCCAGGACGCTATCGGGAACTAAAT
ATCGAACCGTAGCAATAAGTCTACCAGTTCGCATTTAGCGAAAGACAATCGGATGTGCTGGTACCGCTTT
TGTTTCGCTTGTTCTGGCTCTTTTTACACAAGCGTATCATGGCACTTCCGCAGAGTGTTCACATTAGAGA
AAGGAAAGCAGGAAGAACAAAGCACaaaaaaaaaaCATCGATGATGGATTGGATGGGAAGCAATTATAAC
TTTAACACTGGCAGTTGTAAACACATCAAAAAGTCCAAACTCAATTACGCGGCTGCACTTTGGCCTTGGC
GCTCTCCCGTTTGCTCCCTCGCTCGCCCTCGCGGGTCGGTGTGTTTCTCATGACACTTCTCGATACTTTT
ATCCACGCTAGTGGTGGTGATATTGCCATGCCACCTATTCCCGAGACCCGAATCAATCCCACTGCCAGCC
ATTCCAGCTGCACTGTAAGCGTCTCGAGCCGGAACACGAACTCACGAGCAACTCAACTGGTCTCGGCAGT
GTATTTCCGAGTAGCCCCCCATAAACCGGACCCCAGACCATCAATCAGCGCGAAGAAATTAGAAATGATA
CGTCCATTTCCCAAGATGGGAAAGTAAATAGGGAGCCGGCGCGTGGTTGGCACGATGGTGCACTAAACTT
TGAGCTTCGCCATCCATTTGGGTGGCAGTGA
>Merged.3255.1 gene=Merged.3255
GCACGACCGGGTTGTGGAGCCGACATCGGAAGGTCGGTCCCGTTCCGTGGCGTGTTTAGATTAGCGGGAT
TACTTTTAGCTTCACTGTCTTGATTTGAGCAGTGTTTAATCTGCAAAAAAATAAAAGCTAGACCAAACTT
CAGCGATCAAAGTGGCACTGTAACGTCAAAACGTCACAGTTAATCACGTGTGTTTGTCCTGACGGCACGA
tttttttttGGTGTGTGCGGTGCGCAAGAGCTTAGAGCTTATGTTTCGCACTGCCTTATCTGGTTTGATT
ATTAATATTAATATGTATGATGGGAAGGGCAAGATTTGCTGAAACGCATTGTTCGTCGGCGATCTTGACC
AAATCTCTTCTGCCGCTCTTCAAACGCGATGACGCTGTGCTTCTTCAGTTTGCCTCGAGCTGACGAGGCT
ACTTCGGCCCAGGCACGGTTGTCCTTCCGCTTGAGCGCCTTCTTCAAAACCGAGGGTGCTCGGGGCTGCG
AGCTTTAGGCTGCTGCGGTCCCTGCTCAAGAGCCCATTGCTTGGAGGAGTAACACGGTGCGAGCTTGAAT
GGAAAACTACGCCGTTGAATTGAACTACGCTTACAAATATCTCTATTCGAGCAGCGTTGTGTACG
>Merged.3263.1 gene=Merged.3263
AATGAACCACGCTTCCTCGGTTGTGACGTTTCCATTCGTCCCAGCTCGCTGCTAACTGCCGTTTTACGGC
ACTTTTCTGCTTAActctctctctctctctctTGTTCATGGTATCTCGTACAAGGATGCAGGTGGCGTAT
GTTTGCTCTTCTCACTTCCATATGTGACGTCGCATAAAGGATGCAGAAAGGAGGCACGAATCAAAGAGGA
GCAAAAATCTGACTTTTTTTGCACCCCACTTTTCTATTGCACGCTCTGTTTGTAGCTGCTACTGCAACAT
AATACACGGCGGATGGTATTTCATGCCATTTTGTGTTGTGTTTGCTTTTTGAAAACATATCCAATTCCAG
CCAGGACGTGGGGCCCGCAACCGACCTCAAAGGGACCAGAGCCAGTGGAAATTGTTTAGAAATATCGGGC
TCTTCCTCATGTCGTTCTGCCCCGGCAGATGGGTCCCACCATTGATAGTGTCGCCGGTTTTAAGGTTGTT
GACACCTTGAGGCAATTGTTTGCATTTTCCTTTCCGTCCGTACCTTTTTTGCCCGCGCCAGTGAGAGTGA
AAAGGTACAGTTCCATGACCTCCACCTCCTGTGGACCTGTGGGCGGGGTGGGGGAGGACCTCTAACAGCC
AGGACAGTGCCGCCCTGCCGTGGTCGGTGTTTTGCATTGCACTTTAGCGAACGCCGGTTTGGCCCAATGT
TTCACTTGTTCAGAAATTAGTTTTCCACCATTCAGATTTTGTGCAAAGAAAGCGGGAGGAAACACAGGGC
GGATGGGTGGTTATTG
>Merged.3264.1 gene=Merged.3264
GAAAAAAGGATTCTAACGGTATCGGTATCGATGTTTACTGGCCCTTCTCCTTCGAGTCCTGGCAGCGAAG
CGCACATGTGCGAGGGCACACACATACGCACACTGCCATGAATCGGTCCCGTTTCGACCTTTCTTTACAC
CGATGCGTCCGGTCTGCAAACAGGGTGTTAAATTGACGATCGAATGTGCTGCCCTGATCGCCGCCTGTTA
CCCGGAGCGATCTATTCTCAAGAGTTCCTGCGCGAAGTGTGATATGTTGATAGTGGAAGAACGGAGTTAC
AGAATGCAGAGAGAGCAAAAAAACTCCTTCACCTTTTTTTGTATAATTGAGCCCAAACACACAATACGAG
ACATCCGTTTTCCCACCGTTTTTTGAAGCGCAGCGGTAAGGACATGAGAACTTAATATCGAAAAAAATCC
TACATCAAACAACCGCAAACATGTTACATCATTTGGTGTCCCGATCGAGATTGTGGGTGCGAGCAATGTG
ATTTGATTGAAGAAGGAAGTAAGCTTTCGGTTTTTTTCCTTTTCGGTTTGATTACATCCTCAGATTTGTA
GCGtt
>Merged.3265.1 gene=Merged.3265
GGCTGTGCGAGTGGCAGGGACACTAGCTCAGTTCCATCTCGGTGACGTCAATCGTTCATTCAATCGCGGG
ACGGAAACGGTTGCAGTGTTTTGCCATTTTATTGCATCAAGTGATTCCCGCAGCTTTATCGTCTAGAACG
AAACGGATAAGAAGAGCTCTTTTCACGCTGAGAAATCCTAGACAACATTGTAGTACAACATTAATAGTCT
GCGGCGTGATCTATTCTTCCTTGGTCTTACCAATGAGTGACACTGTATGAGTTACTGGTAGCAGTTAGGA
TTATTTGAAGAATTCCTGTTGAATTGATCAGAGTGTAAAATGAAAATCATTAAAATCAACAAATCATCAA
ATCATGATGCATAGAATAGGTGTGCACAATATAGTTAAGAAAACCTAACAAAGATTTTTATTTGCATAAT
CGCAAACTTAATATACTGAATCTTGCACATGTCCTAGAGCCTCTGAGCACATGTCCTAGAGCCTCTGAGC
ATTATGTTGCAATATACCAGTAATAACGACCAGTTGAGAACATTAATAAATTAATCGTAATACCGCAATT
TAAGTATTAAAGGGCTCTAGTTCAGACTATTAAGGTTATCTCGTGTATGATTGAGTTTTTCTGCTGAAAC
ACAAGCATATTATCTTATATAA
>Merged.3276.1 gene=Merged.3276
CGCTGCTAGAGAGAGAAAGAGAGTTACCAAATtgtgtgtgcatgtgtgcatgtgtgtgtgtctgtgcgtt
tcgatgctgtgcatgtacttgtgtgtgGCTGTTTGTGCGCGGTTTAATGAGCAGGCGAATGCGGCATTCG
CAGCGAAGCTTGTGCGAGATGGAGGAGACGCAAAGGGAAAACGCGCCCCGTGTCGGTAGCGCGCGCGTGT
CGGTGTGTTTGTGTACGGCGGATAGCGTGCGTGCGCTTGTGTGAGTGAGCGCGCGCCGTTGTGGgtttgt
tttttgtgtgttttatttttCCTCAACGCGC
>Merged.2675.1 gene=Merged.2675
ATTCAATTTCGAGTTACGTGCGGCATCCGGGCAGGATGGTGAAAGTTACATAGCATGAAGCAAAACTCGC
AACACGGGCAATGTGCAGTGTAACAGACGGTTTGACGGCGTTTACGCCCCGTCGGCGTGTAGCGGGGGAA
TTAGGATTGAAATGCTGGGCGCCAGTACGCACTAATAAGGAGTTTAATTTGCAATTTAGTTTTATTTGAT
GAGTTCGTGTTGAGGAAAATACATTAAAATAAATAGTGCTAAAATCAATCTTAGTTATATATTTTACACG
AAAATATTTATTTTTTCAAGTAAATATTGGCGTTGTTCATTTTCTGTATGTTTAGCAAACAAATTCCTAT
GGAAATATCCACACTAGTGAGTGAATTTCGCTCTAAAACATGTGTTTTCCTACTTGCCACCGTTTAACAT
GCAAACTATTTGCCACTACTTATTCGAAAGCAGAATTAATTTCACTGGCTCTGCTCCTCTGAACCGTGCC
CGGTACCAAACATTCGCTGAAAACTTCAACACGCCATCCACAATGGGGGTGAAAATGATTAGTCTACCGA
AAAACCACGATTTCACGTTTCACGCGAATGTTATGAACTATGAGCACAACAAACCGCTCCAGCTTCGGTT
CGGTTCCGGTACGCTGACGCCACCGACGGTACGGTGTAACAAAGTGGGGGTTACAAAATGCCGCTGTCTA
TTTTCTGTTTCGGTGCTTGCTGGATGTAAATCATGGCCCACTGAATTCTCATCCCGCTGGGTCGGCTCAG
GTTTTGGTACGTGAATGTCATGTTCTGCCAACCGTTGCGACCCCGTATGCAATGCGAAATGAAATTAAAC
AAATCGAGTCCCTCCA
>Merged.2681.1 gene=Merged.2681
GATTTGTTTTGATGTAATTCATGTATGGTTTTTATATTTCTTGCATTCATACAGCTGTTTGTTTGAAGTA
AAGGTTTTACGTATTTAATTTCTTGTTCTATTCGGTTCGATTCTTTACAACGCGTTGGAATGAGTTTGTT
TAAATTATGTATTCTTTTTCTTCTGCCTTCCCTTGCTTTAAACTGTCTCCAAGCGATCGCCTTACCCAGT
TGCAAAGCATACGCTCCTCCTCGTCTATGGCCTCATTCATCGTCATCTTAATGCTTGCTAAACGTTTAGT
GGAACTGTTTTGGGGGCTTTTGGGTTTTATTTTATTAGAATATATGCTTAAAATGTGCTTTTGCTCCGCT
CTGTGTTTTGATCTGCTTACGAGATGCGATAATCGAGTTGCTATCGATTGTATTAGTATCGTACTACACG
GGCCCCGAGTGGCCCCACGTGGCCCTTATTATGCTTACGAATGGTTTTTGATAGTAAAGTTACTTTGAGA
TACTGGCACTGGCAGCAGTGGAACAACGTTTTTGCATGTTTTTAGGGGCTTGTGTATTTAGGTTTTAACT
TCCCTCCCTACAAGCTAAGTAGTGAATTTTGTGTCCTTAGTGTAAGgtgtgtgtgtgtgtttgtgtgt
>Merged.2684.1 gene=Merged.2684
TGGTGCCGTAATGGCGAAGAGTTGTGAAAGGTGTGCCCCGCCGTGTTTGGAGTTACGTATCCACTGGGTG
AGGATGATAACAGAGTTCCAGAACTCAACGGATTGCAGCAGAACGGTAGACGAAAGGGTTTGGATACACT
ACACAAACACAAAGCATGTACACCCACACGTAGCCACGCGACTAAACTACTACTATCTGACAGCTGTCAT
AAAGTTTGCCTCCACG
>Merged.3094.1 gene=Merged.3094
TTGCGCTGGTTTCAGGAAATAAAACCTTCTTGTTGTAAGGAAAGTCTTCCttttttttCAGAGTTCAGAA
GAAAAGTTTACTTCTTTGCATGCGATTCTTGGGGTCTTCTCGTGATGGTTAATCTCAGAAGCCTGCCGAA
CACTGTTTTACTTCTTTTCGCCAATCTCAGAATGCCGAATTGCCGAATGTAAAGTGCAATAAAAACTCAT
CAAACAGTATGGCGTTTGCATCGTCTCATTTCCAAAACCCGCTTCCACAAGAGAACGAAACGTTGCTATG
CTCTGGAGGCATATTTTGCCTCCTTCTGCAACGAGGCAAACACACACACCAAAAAAGCAACTAACCCATG
AGACGCTGCCACGGTTCGATAGCGATGTAAAAGAAACACATCTTCATTTTACCGCATCGCCTTTGAAGCG
CCTACCTTTGATGCCTGCGATGGGGATACCGCCTTAGGCTCTTGCGGCAAACACGAAAAGTAACATCAAT
CGAAACACTCGTCCCAGCCCCTCCGGCGGGGGTACTTTGATACTGACGGTTATGGCGTGATCGGTAGCAC
TCTACGCAAGCACCTTCGGTTCGGCAAGCAGGCCGAATCCGTGTAAAAGGGAAAAGAAGCGCACACCTTT
AATGCAGATGATACGACACCCAGCATAACTCACCGAATCAAAAACCGAAATAAAAGGGAGAGAGCAAGGA
CCTGAGGACGAATTTTTGCGATACTGATTGTTGACTGATTTAAATGAGAGTTCGATAAGGGGAAGCTGTG
GACCATTGGGGTGAGTTATGCTGCGGTAAACAGGGAAGAGCACGACGAGAGCAAAGCAATATATTTCCAG
AACAGGAATAATGTCCTCTCCCCGTGATGTGCTGTGATCCCGGAAGCAGTCCCGTTGTGGTGCTGCCATT
CTGATTGCAATCAGACCAACTTCTTGTTCCGATAATAATGAGAACTCGGTGTCAAAAATGACAGAAAAGT
GTAAGGAAGGGGTGTAAGGGGGCTAGCCAAACTTTTCTGCTTTCAGTTTTCGAATGCAAAGTTGTGTAAG
GTGACAGGGAGTTTGGCGCACGGATAATGATGACTGTGAACGAAGTTTTTGAAATCAAGAGCGTC
>Merged.3096.1 gene=Merged.3096
TGCCTCGCACGGTGTCCTTCGTCAGTGCCGAAACAAGCGCCCAAAAGAGAAAGTCTGTTGTTTTATGCCC
TTTTCGCACAACGCCGCGCACTTCCGGACCGCGAACTTGCGCAAAAGGCCTGTGTGTGGCTGTCTGTCTG
TGTGCGTGTCACACTTTCGCGGCACTTTTCGCTTCTCTGAAGCAGTTCACAAAGCAATTTCCTTCGAAAA
TTACTTCATTATCACCCTCGCAACaaaaaaaaaGGAACCGTCTCCGCCCTCGCCCATCCAGGTTGGCTTG
TGCGATATTTCCATTTTACTAACCGCGAACCCTCGCCACCACAGAAAGACGCCGAACGAACaaaaaaaaa
aacaaacaaaaaTGTATGCCGAAAAGAAAATCCACGCCACTCGTGTGGCTACAATTTTCTTTAGCGCTGG
TAGAGGAAAAGAAAGTGGAGTCCTCGCAGCAAGACCCTTCCGATGGCAAAGAAAAACCCATCGTTCGTCC
CTTTGCTCCATCATAATTCGCGTGTCGTTCAGTTTTTGGTGAAAAATTGGCGTGCTGCTGCTTGA
>Merged.3097.1 gene=Merged.3097
CCGCGCTCAAGGCCACCGTGATCAAACACGATAATGATAATGGGTCGGCACTTTAATGACCGCAACGGGC
AGGAGCACCAAAAACCGCAAAGTTTGATACACGGACTTCAAAAGTGTCCCAATGCGACGGTCACCAACGA
AAAATAAACAACAAAAAACGCGACCGAAATTCACGAAACAACGAGTAGCAAGCCTACAGCATGGCCAGTC
CTCCCGCCATCAAGGCAGATGATACGGCAGAGCATAAATATTCGCTCCCCGTTTTGCATCCCGAGTTTCC
CCGCGTGTGTCCCCACTGGTGCACGGTAGTAATTGCACTCTGAAGAAAAATTTCCCAAACAAAAGTAATG
AAAAGCGGTGATTGCAGCGGCTTCCAGCGGGCAGGCGAATGAATGACGGAAGGATGGCGACGGTACACAA
ACACAGGGCCAGCAATCACCGAGGGCTGTGGTGGGATGCTTTACCCCTCGAAGTTGTGGGGGAGTGCTGA
TGACGAGAATAAAAAAACGTGCTGCTTACGATAGCGGGTGGGGTGGATTTTGTGGCATAAAAACTCGCCG
ACACTCCGACAACCCGACCGCCGGAACCAGAATCAAATGGTAAAAAATATTTCAATTCCAAAACCCTCCA
ACGACTCTGCAGTAACGAACACAAACGACTGCGGTACAGGGAtatgtctgtgtgtgtgtgtgtgtgtgtg
tgtgtgtgtgtgtgtgtgtgtgtgtgtgtgtgtgtgtgtgtgtgtgtctgcTAGACGAGTCATCCGGTCT
TTCTACTCCCGCTCTTCCCGCATCTGCACAGAGTTTGGGGACGAGTCTTTTCGCAAAACGCAACTGCACT
GCGATAAACGCGTACACAACTGTCGCCTCCGGGTGGAGGGATGGCGGTCCGTGTCTCTGGCCCTTCCCGT
CCAGCATCCGACCCGGAGGGGA
>Merged.3098.1 gene=Merged.3098
CCCATCGACAACATGTAAACAATTGTTCGTTCCTACAAGTGAAGTTTAAAGACAATCGTTTGGAAACCAA
CCATCCTACTAGACATGATCTAGCCAGCAGCAGCATCTCTCTTACAACGCACACCGGTGTGAAGGCAACA
CAACTCACACGAACGATGGGCGGAAATCAATCGCCACTCGAGATAGTCGAGGTCCTGACAAGACCGAACC
GGACACCACCTATCACACACATCTTTCGCATCCATTCAACGCTCATCCATCACGGACGGTCTTTCCCATT
GCACCGGCATCGTCCGCTTCCTACTCGTCCTATCCCACTCAACCTCCCACCCACATTCtgtgtgtgtgtg
tgtgtgtgtgGGCTTGCGTGCCCGGTGTCACGGTGCCTATCCGGCTGAAACAAACCCGGCCTGATAGAGC
CATCGTCTCGATGGGTGCGCGGCGCTCGGCTAAATCTTGGGCCCTCGATTGCTTCCCATCGCGACACACA
ACAAGACACACAACAAAATCATATaaaaaaaaTGTATTACCAGCTCTTTGGGCCGTCGCTTTTGGTCTAC
AATCACCGCCTACAACTCCCGTGGAAACAGGCGTGATGG
>Merged.3099.1 gene=Merged.3099
ATTTGAGATACCATCACTCGTTCTGCTTCATTACTTGAAATAATTAGCTGTTACTCTACGAAACATTGCA
AACATTCAATTCGCATATGTTCCAGCGAATCAACACACTCTTCAGATCCAGCACGTCCAATATACCTCCG
ACATCGGACGAACAGTCGACCACAGAACCCATTAGGCTCACAGATTTGCCGACATTTTGCATGACACGCT
TTCCGGGAATTTCTACAATTCTATTTCTACGTTTCCATTGCGTGTCCGCTCTCAATGGACGAAACGGCAG
CTAGCTGCTTCGCTTTTTCGCTTCAGCGAAAGCGTAGTGGCTTAATTCCTTCAATCCCAGTTCTGCAAAA
CGAACCGATACCCATCGTCGTACCGATCACCTCGCCAGTGCAAAACGACGAACCCCTCTCTTTTGAGCAT
CGCCATCCGTGTACTCTTTTCGCACACCGGCCACACGGTACAAAAATTCCAAAAACCAATGCTCTACGGC
ACACCAAAAGCCTGCAGCAAACCTTGCTTGGTTCTCGAAGCAAGCTTTTTGCCGAGCAAGCGCACCCGCA
CGGGGAAGGGAAGATACGGTTGTGCTAAACAGTTAATTACTTCCCGCTCCTGCGTGGCCAAGCCGCGATG
GAAGAGCACGCTGAACGCTGCAGGATGAAATAAATCCACCCGCAAAGCTCGTCGTTGAGAGCTCATGGTC
GTCCCGAGGCCCTGGCACCATACACAACCTGTCCCGTACCCTTACGCAGGCTTACGGTTC
>Merged.3100.1 gene=Merged.3100
ACGCTAGGCAAACGGCAGCAAACAAGGCCGCTTTCAAATTGACCGTTCGCTGCTGCGTGCTCCGGTCGGT
CCGGACTCCGCCGGAATGAATGTCGCCGGTAGTGAAAGGTTTTAATCTAAACTATCAGCAAACGGTGTGG
TGTGAGTGGAGCTTTTTTTCGGACTAGCAGGTCCAGAGCATGCTACAGAGGTCCTACTGCTCGAGGACAC
TGCTGCTCGCGGCTATTTTCCAACACACCGACCAGCGGCTGAGAGCTTCGTTTGACGTTTCTTCCTATCC
GGCCTTTTTTGGTAgtgtgtgtgtgtgattgtgtgcttgagtgttacatgtacgtgtgtgtgtgtgtgCG
TTTATGTTAGCTCGTGTACCAGCCAAACTGTAAACGGATGTTCGGATCCAATCGAACCCAGCGACCGGAG
TCCGGAGAGTTGAAGCGCACGCCGATAGGACTCGAGGACCGTACCATAGATCCCCGCCCGAGGTAGCGAT
CGAGCGACAGGAGACCATTAAAACCGTAGTGTCCTTGGGGCAGGGATTTTGGGCAACGATgcagcagcag
cagcagcagcaAAACACCGTTCCCGAGGCACACCGGGGCCTCCGCACGATTAGCGTGATAAGGCGCGAAC
AAATATTGTTCCAGCAGCGGCCGGAGGACGTGCTGGAACGTGCTGAAAAGGATCGAAAGCTCGGAACGAT
>Merged.3101.1 gene=Merged.3101
AAGGAAGGAAGGTAAAATTATGGCTTAAAAATTAAGTCCATTCTGGGGACGGAGCGTTTTGTTTGAAACT
GTCAACCcgcgcgcgcgcgcgcgcTCGATGATGGTGGTGGACGTTTTAGCTGCAACCTGGGGAAGCGCCC
ATTTTGAACACGGAAATTGCAATCGGCCTTGCTGAAGAACGTTCCCACCGGAACGTTCCCACCCGCCGAA
GTACGCGCTTTGAAATGGTTCGTTAGCGAGTTTTCTGCTGAGCTTCCCGTTCGtttttttttGTTCCTTG
CCCATTCCTTCATCTTCCACCTCAAAAAGGCTTAAGAAACTCATTCTGGTAGAACAAGCGGGAAGTGGGA
TTGAAATCCCGGCGGCCGGCCTGGCCCGAATGCTGACCCTTTTTCCCGGGAAGCTTTCCGTTTCGTTTCC
AGCCCGGCCGGGGCAAAACAAAAGCGAACTCCAAACGGATGCAAACGGAAAAAGGTAAACTCCGGGGGGC
GGTGAGATGAAGAGTTTTCTTTTTAGTTTTTCCTTCCAACAGGGTTTGCTTGTGGCTGTGTGTGTGTTTT
TGAACCACTAAGAACAAGAAAACCGAAGCCAAAGCAAGCCAAAGGTGGTAATGCGGAGGGATGAAGCCAA
GTTCCTCATTCAACAAATTTAAGAACATTTTCCTTTCTGTTCCCTCCGCTGCTTCGGGACACTGCTATGG
GAAGGGGGACAGAGGGAAAGGCATGAAAAGGATCCGGGACAGCCGCTCCATTTGCTTACACCACCCGCTT
CATCC
>Merged.3102.1 gene=Merged.3102
ATCGAGATCGCTATCGATTGGACGCAAATGTGTTCCGATGTCGATGTCGATTCCGTTTACATCCGAAACT
GCATTCCACTGGGGCATTCGCTCGTGTGTATCTGGCAGCGAGCAGACGAAGCTTCCCGTTTTTCGGGGGG
CCGTTCGATCGATTCCGTTCGCTGTTATTGAAAAAGTTTCCCTTCCAAGCAGCGGAACGAGCGGGACGAC
AGCTTACGACAGTGCGTTGAAAGCACGAGCAATGTTGCCACACAATACGGGAGGAATTTACTGTTGAAAA
TATTGAGCTGTTTTAGCGAAGGGGGTTTCTCAACCTTCCTCTTTTTACTGTTGACCATTTCTGGCTTTGA
AGCATTTCACCAGAAGGGGATTAGTAAGGTTGCTGGCAGACCAAGGGCACTGACAACGAGACGCTCGGTT
GTCCTTTTTATGAGCAAACTCCATCTAATAAAGCCCTTCTTCGGGGACACTTTTAATCCACCCACTTGGG
TGCCAGCTTCGCAGAACCAGTAATAAGCGCGTGCACGTGTCCGGCGCGGAGATCTTTGTTCGTTACCCCA
CTAAAAGGTTGAAGTTTTCTTTTAGATTCGTATTGATTTGTTGCTTCATGGATTTGAGAGAGCAGCAAAA
AGAAACAATATAAAATACAACCTGATCCAAATCCGTTGAGATTAA
>Merged.3103.1 gene=Merged.3103
GTTTTGGTACTGTATAGCTTGTAAAAATCACTGGCCACACTCGAGAGTGGGGTTGAAATCACTTATCCAG
CATTATTCCCGCTCACGCAAAAACACCCAAACAGTGCCCAGAGCGTAACCACTTGCACCAGAACTTGGAA
GGTGGAAGGTTCTGGAGCGTGCTAAGACCAACAATGTGGTGCACAACCAAAGCGGACAACACGAAACCTT
TATGGCCTTTTGGAACCTAAAGTGATGGAGGGGAAGAGATAGAGAGAAAGAGAGACAGCGATAGAGAGCT
ACACAGATGGGGCAAATACCGCCAGCAAAACACAACCCATAAGCGACCCCGGGCCGGTGAAGGTTTCGGT
AAAACACTTACAAACAACCGAACGACCGCAACAACCCGGTCCACGGCCGGTTCATCCGGACAGAAGTTTC
GCACCACGTTGGGGTGTTGGTTAGGTTTGCTGAAGTGAAGCCCGGGCAGCGACGGCATCGAAACCGAATA
TGCTTCAATTCAGCGGGATCTGGTAAGCAAGCGAAGATAGCTCTTTCGCCCAGGCCAACCTGACCAACTG
GTGGGGGACGCGCATCTTGGTGGTAGATTCCGACGGCACAAACTTCTTCTCGGGGCAGATCTTGAAGTGG
TGTTGGTGGTCCAACAAAAACAAAacacacacaaacacacacacacacacacacacattgtagagctgct
tggcagaagtttGTTGAAGATGGCCGTGCTCGGGGAATGGCTAAAATTGATATCACTCTCAGACGATCGA
ATTCCCCCGGTTGGTCCCACTGGTCCAAGAAGTTTTCGTCTTGAATGTTTTTG
>Merged.3104.1 gene=Merged.3104
GCCGTCTCGTTGGCCGATTGGCGGACCGATTACGGAATGACTGATCAGCTGGAAGTAAATAGGAAGGCTG
CAGTTGCAGGAAAGTCAAGAGAGAGAAAAACAAGCTTGCTTGCTACTCGTATTTAAAGCGAGTTGCCGTA
GTTAGTAGCGTTTGGTGGCGTTCCAACaaaaaaaaaCCAGAGTGCCAACAGGAACGATAGCGAAAGGCGG
AAAAGAACCATTTCTCTTTTCCCGTTCGAGTGCCTTTGCTTTGCGTCTGCTTTGGTTTTGGAACAGTCCG
CTCCGATCCTGAACCCGCGGTGGAGACGTTTCCGAGACGGAAAATGCTTCGCGATTGCCAACCCTTTCGT
GTCTTTGTGTTGCAGTTACTAAACGTGTGTTTGTTTGTCCGTTTCTAAGCGCTCTAAAGGTGTGCCCCGT
TTGACCATCAAACATAGCACGTATTTTTTTGGCATGTTTCAGACACTGCCCCTCTAGTGGTACATGCTCC
AGCAAAGGATGTGTTTGTTGTGTATGTTTTGCTTCCGAACTGTTGTTGGATGTGTAAATCTAGGGAAAAC
AGGAACACTTCAAACACCAACCTAGACGCCACGGAACGATAGCAACCAAAATCCCAACCCTCGAAGGTTG
ACGGGCGACCAGCGTCCCAACACCACCCGGCGGGTTCAGCATCGGGGTTGAAAGGTCATCTCCGGACTGG
TTTGTATCGTGGGCGAAAGGTTTTTCGGAGCTACCGTTGCCGATTTTTCAACACCCCTGGTTCCTCTTCC
TGCACACCGATGTTTGTAAAGTTTGTGTTTTTGCTTCCTCTCTATAttttttttttCTCGCCGAGACGGC
AGCAATGAAATTGCGAAAAAAATCTACTTTGAAATATTGTGCAATGGTGTTTTAAGCCATTGTGAtgttt
tttgtttgtttttcaagaagcttgatcgttctgtttgcaaaagttttcattgatttttattttgttttta
ttcatttctttacatttCACTTGCCCAAAAATAAAAGCGATATTAATCGCAGTCTGATCCGATCAGAAAA
CGGCCACCGGTTGGCCGCACTAGAACAAAACAGCAGCACCCTTCGGGACCTGGGACCGTAATTTATTCAC
GCCTTTTTCTTTTCCATTTTGGGGCGACTGCCTGCTTGGTGCTTCCTTTTTCCACAACCTTACGGGTCAG
CAACCCGGGATCGAACTCACGGAGTTGCAGCTTCCCATATTCTACACTACACCGCAACCCGGCTAGAAGT
GAAGAAAAATCACTTTAGCATCACACAGACACACAATAACAGCGCACAGCACGGGTAAGGGATAAAATGC
CACTGCTGAGTGGAGGGAAAAAAAGTTTTTCGTCCCAACTTTTACATCAACCcgtcgtcgtcgtcgtcgt
cgtTCGGAGCATTTCGATGGAGGGTCATTCCGGTGGCCTTGAAAATGCGTAATCGCACTTCCACGCAGAA
AATCAATCGCTTGGGCATCAGCTTGCCCGAGCAAACGTTGTTAAACAGTTTTAAGGTTTGGGTTTGCCC
>Merged.3105.1 gene=Merged.3105
aaaaaaaaaGGAAAAGCAAATGCACACAAACAAACCCCCCAGACAAATGATGGTGCTCCTTAAAATGTGG
CAAAGAAATTCGTAAAATTCGAGTGTAAAGAAGCCTACCCCGTTGCCACTTCGGGGGTGGCCACCCCCCG
ATGCAAAGATTTAATGCGAACCGCGGTAGGAGGCAAGCTACACAGCAAGCACGGGCAAACTGCTCTCCCG
CGCTCTATTGTGTTGTGTGTCGGCCGTGTGTTGGCCGGGTGGCGGCGCTGGACTTTCCCGCCACCCCACT
CGCCGGTCGGTTGCTTTCTGGTTCATCGAGCAGCGCGCACACAACACAGTCACTTCAACAGTCACTGCGC
GGCTGCAACCCACTCAAACACATACACCCCGGCCGCATTCATCGAGAAAAAGAAGGGACATTTTACAGCA
GGGCTTTTCGCCACCATCCGCACCGAACCGTTTGGGACGGTTTGGCGGAAGCAACGGCGGAAACCTTGCG
GCAACAAGGGAAACGGAAATGTCACCGTCATTCCGGGGCGTTCGTTATACTTCGCGTTCGTTACTGcaca
cacacacacacacacacTTGTGTTACGTCTTCTTGTGCCACCGGTACAAAGCACGGTGAGCTCTCTTCCA
CTGTTCCCTCCCACTGAGCGCGACCAGGATGCCAAGGCTAGGCCGTATCTTCAAGGCGCCCGCCCAAGAC
GAAGAAGTATTTTCAGGAGCATTTTCCGGGTGCtttttttttGGTTGATTTTTCTTGCTCTTGGTATGCA
GCAGCAGCAGAAGGTGTGCTTGTAGGATGGGTCTGCGCTACACACAGCTTTAATACATGGGTGCCATTTT
TTCGGGACGTTCGTCGGCAAGTTCGTCGCTTGAAAAATGTCGCCCACATTTCTCACGTGGCCTTCGCCAA
GGTGGGCTGAGGTGAAAACTCACTCAAATCATAG
>Merged.3106.1 gene=Merged.3106
CGTATCCTCCTCATTCGCTGTCTAGCGCTAGTCGAGTTTACGTCGATTAACCGTCCCCGTCGTTGTTTGT
TGATTTTATTGAGCCACCTACAGGCCATACAGGCGAATCAAAACGGAAAATATTTAGCTAAAAGTAGTCA
CCGTGACACGTACAAGCTGAACCAACCACAAAAGAAAACGGCAAAAATTAGTTAAACCAAAGCAAACAAG
TAGTTTGACACAGTTTTCCTCGCGGGAGGAAACAGGAAACGCGTAGCTAAAAGCAGTGCAGAGCAAACGC
GTCCAAAGTGCCGAGTCTCTTGTTCGTCTCGTGCAAACGCAAATCGTAACCAGCCCGGTTTGGCACGACG
AATCTGCTGCAGTTAAAGTTGTTTAAAGTTTACAAGTCTCTG
>Merged.3107.1 gene=Merged.3107
CGCAAAACCAACCCAAACGCAGCTCACTTGCTAACGAACCGGATCGGAGGGAGAGAAAACAGGCAATCAG
TGGTTTTTGCTCCGCGCAGCACGGCCGCCGCACACACTGGCAAGTCTGTCCGTAGATTGGTTGATCTTTC
AACGAGCCTCTTGGCAGCTTCGACTGCTGCTTGCTGCTGCCGCTTGGTTTGTTTAATACGGTTTTGACGA
AACGGGTCCAATTTATACGTGGGTGGGTAGGAAAAGAATGTTCACTTTCCCGGAACTGTCGAGCGAAAGA
TGATTGCTTGGCGAAACCGTTGCAAGATTTATTTTGGGGGCCGTACTGCTGTTGTGAACGCTCTTTAGTG
GTGAAGTTGAACTTTTGCTAATGTTCCTCCTACTCCAGAAGCGTGCTTATATATTGAGCTGTATTATTTA
TTAAAGGCTGTCTTTACGGTGAAATCATTGCCAGTTTGTTGTTTTCGTATCCCATCTTCTGCCATAAATC
GTCAACAACCTATCTTGGAACTGATTCCACTAACAGTAACACCGCTCATCTCAAAACCACAGTACACACA
CACGCTCTCGCCTCACAACGGCAGCACTTTAACCACCGTACTGTCGAAGGTATTGGGGATGGAATTTTCC
TGCTAGGGaaaaaaaaCTAAAATTCCTTCACACCGGCACTACTGGTCAACTATTCACTCCACCCGAAACT
GCTCAAAATCCGGTAACATTTGCACATTCTAATCATTTCCAGCCCAATGCGTTACGGTGTGAGCTGCCGA
AGTTAACTGCCGCACATGCCAGTGGGCGACGTTTGGAACCTGTACGTGTTTAAGAACGCGCGAAGTTTAG
TAACGTTTCGACTGCTTGTTCGGTTGCGGTTGGGttttttttGGGCACGTAAAACGTAATTGTGTACACT
AGACACCCGCGGTTTCCGCGGGCAGTTGGATTAACGAGGGGATTTGCTTTCtttttttttGCTGCActct
ctctctctctTTCGCTCCCTGCTTAATGTCGTCACTCTTTACTTTTCCGTTTTGATTCGCCTGTATGGCC
TGTAGGTGGCTCAATAAAATCAACAAACAACGACGGGGACGGTTAATCGACGTAAACTCGACTAGCGCTA
GACAGCGAATGAGGAGGATACGATGCGTACTAACTGTTCCGGGCAGGGCCCACC
>Merged.3108.1 gene=Merged.3108
GCCGAAGGGAAAACACACACACGATCCGCGCGTACAGCCAAGACGCGTTCGAGCGGGCACAAGTTGGCCA
GCTAGAGTGTGCCATGCCGGGATGTGGATGGGCGCATGGACAGCTCGCGAGTCAGATTTGTTACACGCGT
TTTTGCAGCGGCCCACCGCTTTTTGTGGGGGGGAGACAGGCAGAATCTGGCCAGTGATGTTTGTTGCTTC
TAATAGGCTGTTTTTGGCACCGAAATAGTTCAAGAGAAAGGCAGAAACTAGGGAAGAGTTTTGTGACAGC
GAGTGAGTTGTTTGTGCTGCGTATGAGACAAAGTGACGTTGTAAATGGTGTGTTCAGTTCGAAGATGCTG
TTTATGGATGGTTGTTTCAAGCAAACTGAACTGTTTTTCGCGTAACGTAATGCTTTGTATCACATCGTAC
GTTGTTCCTGCTTTGAAACGCAAATAAAAATTAAACAAACCAGATCTTTTAGCCAGACAGAGCAATGTGT
GCGCGGCCAATCTACTTCATCCTTACATTTCCAATCCGAACCAACCTCAAACAACCAGAAAGAAAACTGG
CACAGGAATTAAAGCACAGGGACTGCTCTTTACTACTGTCGGCTCTCGGTCCAACCAAACCTGATCCGTC
ACCAATACGGACGTCGGAACGTACGCATCGCACACCCACCGcccccccccTTCCCGAGGGGAACCGGTAC
GCAATTTTCCCCTGCGGGAGTTTGGCCGACGGTAGCAGCGCGCACACTGTCAGAAAGGGTGGGCTGTGTT
CGGGTTCGGCCGACGACGCAGTAAAATCACGCACTCTGTTGAACGGTGGTCCTGTGATTCCTGCTGCCTC
GATGCGAACGGGAATGGAAGGGGGTTGAGAGGCGGAAGCGGGGGGCGAGGGTGCGTTCAAGCACGTGAGG
AAAGCCACCttttt
>Merged.3110.1 gene=Merged.3110
GAATCTTCTATCCCGACCAACCGTAGTCTGTTCGGTCTGATGAAGAAAACTTACTTTACCCTTCAATAAT
TGAGCAACACTCATGTTGTTCTTTTGTTGATCTTTGGTCTTTTCCATACACCGGTCTCGAGAACCATCGA
CATTAAGACTGGCCCCGTAGCCCCACTGTACCTCCAAGCTGGTACAAACCAGATGCTGACGAGTTTTTCA
CGTCCCGGGCAACCGTGGCAAGCGGCCATGGATGACTAACTACCACCGGTGTGTGAGTGTGTGTTGACGT
GCTGTATGGCACACGGTGGAGGTCCTTTCCGAAGCTCACTTTCCCGTGAACGAAACAATGCCGGCCAGTA
ACATAAGCTGCCCTCTGTTCCATTCGTTTtgtgtgtgtgtgtgtgtgtgtgtgGGTAGGATCGTTGGTCA
AAAGTTAAGGAATATCAATGGGAAATTCATTCTTTTCCACTTCCCGCACCACCCCAACACGGTGTTGAAG
GGTAAGGTTTACTTTGCCAGCGTGATGTGCGGTGGGTTTTTGAAGAAAATGGGAAAAGTTGTGCAATGCA
TCCAACTCAACTTTGTAGCGATAGTTACTGGCAAGGGTGTGTGATAGTGGGCGTAGAGAGTGCATAtgtg
tgtgtgtgtctgtgGTTTGAAGTTTTAAAGAAAATGTCATTAACTTATTGGTACATGAATTTCACATTGC
GACCTGGCGCCATCCCATCGGTCATCGGACAGACCCCGGAAAAGGGGAAGTGCGGGTGATTGACGAATTG
TAGAATAAATAAGCTGGTTGAATGTAAGATGCCATTATAAGCGCATTAAATAAGGTCGTTTCATAAAATC
ATATAATATTTACAGTGTAG
>Merged.3111.1 gene=Merged.3111
GCTTCATCGTCCACTTTCCCCAGGTCGGACTCAAACCTTCGAAGACTCGCGCAGCCCCCCGCGTTTGTTC
GAGGGCCGTTATTTATGGCCGCAAGGAAACGCGGACGAATTTTCGGATAATTTTGCACCATTTTTCCTGC
CCACACGGTACCACAGCTCTTGGAAAATCGGACACCAAACCCGACGAGaaaaaaaaaaCCCACCCAGGAC
GGGGTAATAAAACACATCACACACAACATATTGCTCACTTGCATCGCAAGGCAGTGGCGCGGAGCTTTTG
TGCAGGGTCGTTTCTCGCACGGCAAACAGCTGGCGAAGCGCAGTTCTTGGTCACCAGCAGAAACAACAAC
AGCCACCGAAAAGAAGaaaaaaaaaTGCAACATTCGGAAGCGCTCCCGCCAGACCGATTGGTGTCCAATG
TCGAGGGCTTGTGCCAGTTTTCGTTACGGTCAAAAATCAACCCCACCCGTACCCGGCCGTGCTGGCGCGG
TAGGTCTGACCGTGTTTCCGAAAAGCCCTCCACGAAAGTCTCACACATGCCGTTTTGCATGTGGGGCACa
aaaaaaaaCATGGAAAACGTGTAGGGAAACAACACCCAAAAGGCAACAACCAAACTAGCAGCCAGCTGGC
TGGTGTGCTACTGTGGCTTGTGCCAGAGACCGTGAACCAAACCGGGGGCCCATGTTTTGTCAACCAGGCA
GTGTGGCGCACTTTTCAATTAATCAATCTGACGGGGTAGTTATTTTTAAGCGATTTTCAAGCTTTTCCAA
AATCACTGACCGAAGCTGGACGCCGGAGTTTGGGTCGTTCGTTCGCTTTGGGTGCGGATGCACGGTCGCA
GGCAGAGGTGCAAACCGATGCGAATGTGTGACACGGCAGCCGCATGGCTGCATCCGGTGGAAAATCAGAC
TACACTGAATAGGCGGCGGCGGCGGCGGCAAAAAAGAGGCTACACCTGAAAAATAACGCCTAACGACTCG
CTGGACTGTGCTGTTTGGGGTTAGTCAGTGGCACTGGCAGGATGAATTAAATTACTGTGCTGCTTCGAAC
AAAAAAGGCTGAAACTGACCCAATAGACGTGGGCCGTAAATGTCATTTGCGCTTTTCGGTAGGTTTGGCC
ATTGTGCAGCTGTACGCGAAGCGGATACGAAATCACTTCGAGATGACTGTCAAATTACCCGGCCGTAAGA
AATTAGAGGAGGTTTTGC
>Merged.3112.1 gene=Merged.3112
TGAAGGGTGAAGTGTCTTCGCCGTGCATCCTCTATTTACCAGTCATTCAGCTAGCGGCCCAATACAAAGT
CATCGAAAGAAGAAACGAACCCCAACACCGAAAATAAAAAGAACCACCACCAACGACACTTTAAAACGAT
TCATAATGAAGCAAACGGCATTCAGCGGTGCTTTTTTTGTGTGTGTGCAGCAATACACTTCCCAAAATGC
TGGCGGATGTTCATTAAGAGTTAAATAGAGCAGCGCACAGCTGCAGCGTCCGGCGATCGATCGGCTAAGT
TGGATGGGCGGAAGGAGCGCCACCAACACTACCGCCAGCAATGCAAAACTTTAATCTAGCCCCAAAAGCG
GACAAACCTTTTGCACAGATTCATCGCAAAACCTAATGTGCATTTAATGTTCCGTTTTAAGAGATCCGAG
TTGCAGCGAAGGAGATGGAAGTACAAGAAGGTGGGTAGGTGTTTCCATCTTCAGCTGGGGAAGAGTTTAG
ACAACGTCATTAATTATTTTGGAAGTTATTATTAATAGCACGGAATTGTCACTTCTGCGCCCATAACGGC
CGCCGCACCAGGCAAGAGATTGTGTGTTCCTCTTTTTGATGCTAATGACTGCTTAATGGAAGCATTCTTG
AAGCAGGACACTTAGAAGCAGAGTTCCATTGATTTCGAACAATGAAATAGTTTTAAATGATAGAAGCCTT
TTCGTATTTGCAAAGAGAAGATTAAGTGTTCCTAAATGAGGTTTGAACAATTTCGTATCTTCGCTAACAT
TTCATGTCAAAAACAATCTCTAAATCGAAAACAAACGTAGCCCAGCCCATTATTGAATCACTTAAGAAAC
AACATCTCAACTAAAACAAAGGCCATTTCTGCTTTATGATGATGATAGTCTATaaaaaaaaGGCTCTCTA
TTTTTTCGCTTCAAAGAAACCCATGCTCTGGAGCAACCAGAAATGCAACAGGAACAACAGTTTACGACGA
CGTTTGCCGTTCGCGTATCTCACGGATCCAGGCTGCGGATGTATACAGGcacagatgatgcttctgctgc
tgctgcttgtgctactgcttgcgatgttgatgatgatgattgcgataatgttcatgATTTTGGCCTCGGC
GAACTTCTGGGCCCTCTGTATATGCGGAGACATTATCTTCCCTTTAACGAGATAATAGTTTCCTTCTGCC
GCTGCAGCTGCCCCGGCAAGGCTGGTGGTCGTCGATGATGTGATCTTCCAAGCCTTCCCCCGACCGACCG
ATTTCTGTTTCGTTTGCTATTTTTTTGAAAGCTTCCCCAAAATACAACCACAACGAGTGAGATAGTAACG
ATACTTCGTTAGGCATGTGGAACGTCCCGTGGAAGTTGCAACaaaaaaaaaaCAAGCAAACTCGTAGACA
ATTCGTCCTTATTTTTCTCTCACACTCTCTGTGGAGACCTCTGCAAAGGTTGCCATTTTTGCAGTCCATT
TCGCAAATAGGATCCGGTGAGTGAGCGAGACAAATTTTTAGATTTTTCCTCGTTCACCAAAGTTTTCAAA
TCGTGCCTGGTTGTCGGTCTGTTTATTATAGTTTGTTGCCTTTTGC
>Merged.3113.1 gene=Merged.3113
TCTACTCACACACATATTCCTACAAACACACACTCACTGCACTGGAAAAGTGGAATAAACTGGTAACTGG
GTAGATTCTAGGCACGGTACTGCCTAGACTAGGCCATAAATAATGGATGGCATTAGAAGTGAAATACGCG
CGTCTTCTCGTCCACCCCCAACATGCAGTGAGAATGCTCCACTAGCAATAGGGAGCCGCACAAATGGTAG
TTAAAAACAATCCTCCTGCCTGCACCGAAGCCTCTCCGTTCAGAGCCTGTCCTAGGTCCGGGGAGGAAGG
TATGGTGCTTGGTGTCTATTGCCATGGCTTACGGTGCGCCTATTTGTTTCTGTCGATTACCACCGTTTCT
GTCTATCCCGGTGTCCCGGAACAATCGAAACCGGAACGGCCCTACCCCGATCGCATTAGGCAGCTGTCTC
AAAGTGCACGCGTTGCTGCAGTAAGCGCTGACGCCACGCCATTTCGGTGCAAAGAGGCTTCGAATGCAGA
GATTTGCCGCTGCCTGCAGTGTAGATATCTTTCGGAAATGCACACACTACCCGGAGTCGCATGGACGAAT
GCTGATAGCTGATGAGGGGTGTGGCTGAGTGAGTGCGTTCCTTCCATGATCGTGTTTATTCTGAGAGTTG
TAGGGTTTGGGCAAGATTTACA
>Merged.2740.1 gene=Merged.2740
CGCAGTGTTGTCTGTATCATATTTTATCGTTTTTCCAAGCCGCTAGAATGGAGGGAGACAGTCCTCGGAA
TGTGCTGTAGATGGCGGCGGCTTATCTGTGtctctctctctctctctctctcGTCGGTAGTGTGTGGTTT
TGCGGTAGTAGGCTTCTAGCGGAGTGAAGAAAAAATAATAAAAGCAAATATGATATGCTGCTTATCCTCC
TGTCGAATGGTGCTCAAATTCGTCGCCAGTGGAAAATAATCTGCCGGTAAATCTCTAgtgtgtgtg
>Merged.3410.1 gene=Merged.3410
gagagagagagagagagagagaatgcgagagagCGCTTGGGACGATCAGGAACATCGCAGGGTTTTTCCA
ACCCACCAATCTCTGCTCTGTATCTGCTCACGCGAGCCTCACACCTGTTGCTGATGATTATCTGTTCGCT
ACCGCAACATGCTCCGCTATCGGTGGAATGGTATGACACTAGCAACAAAACCCCGATCGGACGATTAGAC
GTCACCGTGGGTCCTGCTACACCAGACCAGTGGGTATACCAGACCAGACAACAGAATGTCAGGTGCAGGG
AGTTACGGCTAGGGCGATAACAGTAGCATGACCCTTTGCCATACCAGATGTAAGGGGGTATTCGTTAATC
GCACTCTGCGGCGTTTATCGAGACGTACAATCCACTCTTAGTACAAGCTGGCTCACGTCGATACAACCCT
GATACTACACACCCAAAACATCGCCGAAACAAAAAACACATCGCCCACAGCTCGGGGCCTTTATCAGAGA
AGGCTTCGCACGAATTACTCATCCCCCGCCTGGGCTATCAATGGTTTTGTTAGCCAAAGCCAGGTATAAA
ACGCGTTAATCTAATCCGGTTACGACCTAGTCATAAACGATCCGCGCACCAGTGTCAAGATGGCGCACGT
TCCCACACTCCTTCTGCTGGCGCTCGTTTGCACGTGTGTGGCGTCCGTGTCCGTCCGTGGCGCACCCAGC
CACGATGGCCTTGCCGGGCGGCACATCCCGCTGCCGGTGCAGAAAACACCGCGCATCCGGGGCGGCGTAC
CGGTGGCCCCGGGCGAGATCCCGTACGCGGCCGGGCTGATGATTCAGCAGCCCATCGGCAACCGTTGGTG
CGGTGGAAGTTTAATATCGCTGAACTATGTGCTAACGGCGGCCAACTGTTTCCTGAACCCCGGTGCAACG
ACGGTCCTGCTCGGCGCATCCAACATGACCAACGTCGAGGACATCGTCATGGCCAGTGACGTCATCGTGC
ATCAGGCGTTCGTGCCGAGCCAAAACCTGAACGACATAGCGCTGGTGCGGCTGTCCCGCCCGGCCATCCT
GAGCGATTACATCCGATTAGCCCGATTGCCCAACTGGCGGCAGGCCGATTCACCGTTCACCGGTCAGCTC
GCGACCGTTAGCGGGTGGGGCGCACTCGGTCAGAATGCACCGGAAATTCTGCCCCTCAATAATCTGCACC
GTCTCAATGGGTCCGTCATCAGCAATGCGGCCTGTGGGCTGCAGTATCTGGGCGGTATTGCCGACTCGCA
CGTTTGCGTCTCGACCGACGACGGGTCGCCGTGTCAGGGCGACAATGGAGGATCGCTCACGGTGAACGAT
GCGGACGGTGGTCGAACCGTGATCGGGCTGCTGTCCTTCATATCGGCGCTGGGGTGTGATCTGGACCGTC
CCGCAGTGTACACGCGACTTACCACGTACCTGGCCTGGATTGAGGCTAATTCGGACGTTACGATAAGGAA
CGATTTTGACTTCTTCCCAACGCCGCCACCAGTAACCGAGTCGACCACAACCGGTGTGCCTCAGACCACC
ACAACAACGACGCCAGTTCCCACGACACCACCGCCAACTACGACTGTCGTCGCTCCGGATACGACAGTTA
CGATGCCACCGCCTACTCCGCAGTTTATGCCACCGCACCGAACAAACC
>Merged.2754.1 gene=Merged.2754
ttcgtagcaggcttcgcgaagCTACACATTCGCCGCAGCAATCCGGTCGCATCGTTTGTTCGGTTTTGTT
CTGTATACGATGGAGACCACAATTAATCCTATCCGAACGGTCGGGAAAAAGGTAATTGTGGAGTACGGTG
GTCGCATATATTCCGCCCCAGAGCAAGATCTACCGAAAGTGTCACGGATGGATTCGCCATCGAACAGGTG
GTTAACTATGCGAAAGATTCAACAGCACCAGCAGGAGCGTTCGGGTGGATGCTATGGATCGAAGGAGGA
>Merged.2754.2 gene=Merged.2754
ttcgtagcaggcttcgcgaagCTACACATTCGCCGCAGCAATCCGGTCGCATCGTTTGTTCGGTTTTGTT
CTGTATACGATGGAGACCACAATTAATCCTATCCGAACGGTCGGGAAAAAGTCGCCATCGAACAGGTGGT
TAACTATGCGAAAGATTCAACAGCACCAGCAGGAGCGTTCGGGTGGATGCTATGGATCGAAGGAGGA
>Merged.2768.1 gene=Merged.2768
GTCTAGGTACGATCATGTGATATTTCCTACCACATACAGATTGTTGAAAGATAACGTAAAACTTCAAGTA
TTCGGAATTTCTCACACATGAATTCACAAAACAAAAACAAATTTTTCAGCTGGAAAAATAAATATTCTCA
AATACTTTTTTCATGTATTTTCGTTCGATAATGGTTTTTAAAAACTTCACTACATAAAATCGGATCGTTT
TTATCAACTTCTTCTTCGTCTGCCTTCTTTTATTTTATAATCACCCTCGCTTCGATCATCCGCCGTTCGT
TTGTGTGCACAATCCTTGTACAAAGGGTAAACCGGGAAAAGTACTTGCCAAATATATGTTTACTATACGG
TTGAGCCTATTGGCCTCGCCCAAACCCCACTCCGGCGCGCTCAAATATCGTTCGTTTTGCCTTGCTCCTG
TTCATTTATAGCCTTCGTGCTTGGTTAAAGTGTGCACACTCTATAGATTAGGGTTGAATTTTAACAAACT
TGCCCCATCTCTCCCCTCCACTACGGTTAGCTTCTTAGTCCATTGCCCTTAGGCTGCTAGTTGCATGGGA
TTACAACACGGGGGATTAGCAAGCAAGTGCGCAACTACTGTTCTAGCATTGCCTTTTAAATATTTATTAT
AGtttttttttACTTCAGTGGTACGATTTTTTAACAAACCGTGCTACAAAAATGCGGGAAAGAGCCAGTT
TATTACACTAATTGCTCGTTTTCTTTTGTAACAACACGACGGATCGGAAATTTGTTTACATATATGTTTT
TGTCCCAGTTTCTACTAGAGTTAAGATCGTTTTGGGGTAACATGGAACGGGCACACGTACTGCGTATTTG
GTTTCGCAACGAAATGTATTTAGTACAAAAATTAACAATCATATCAGAACGGCGATCGTAACATCTCTTT
TTTATTCCCTGCGTGtttttttttGTGTGTGTGTAACGGCGAGATCGTTTTGCTTATGTAGCTTTAAATT
ATAGAGACAGGGTATTGTGTTAAGTTAGGTCGCATACAAACCCGAGAACAGAAACAATTAAAACAACGTT
TTTGCGATCAACTTTTTCCCAACTCAGACAGAGTGTGACATAGTTTTGTTTAATTGATCTCTACAGCAGA
GCGTTTTGCATACCAAAACGAACTGATCACTCTGATGATTTATGTCTGGTGTGGATAAACGGGACAGGGA
ATCAGGGGGAAACATACATAGACATCCCTTCCTTTCTTTCTTTTACGATACATCTTCTAGAGGATTTACA
TGTAAAAAACAGCTAGATTGTGTGACTGGTTGTGTCATGGTACAACTGGTAAAACGTTTAAATGGGTTAC
ACAATTACAATTGGTGATTAAAAAAACAAATTGTACGGTGATTACGAGATTTACAAACAGTAGTGTAGCA
CAAGAAGAACGACTATTAACATATTCTAAAGAGTGGTCGCTACGCGACTGTTTTTTGCAATACATGACTC
ATTCTCCGATGACTTCCTTCCGCTCCACTAGCTGCGTTTCGTTTTAATGAGCGATCTACAGACAACGATC
CACTCCTCATACCTTCGAGATACACTTCACAACCATTTTTCGCCACATTGTTTCCTTTACTTTACTTTGC
ACAACATTCCTCGCCGTACAGAAACCTGTCTGCTTATTAGTTCCATTTTTCCTACGAGTACGTGTATCCT
TTCTGTTCCCACGCTATGTCCGTAAGCAAACATTCTTCGCATACATTCTTCACGCGACGAGCCATATATA
TATATAGGGTATGGGTGTGTACATTTGCGTGAGCGTGGAACGGTCTACGTAAGGTTCGTTTGTCCCACAG
GACATGAGAAACAGCACTCTACTGCCTATAATAACTATGTAGCAAATGTTGATCTTCAATGATCAATGAt
ttttttttttttttGGTAATCAATCCTTTCCGACACAACAATTTATCAAATTATAACGCTTCTTTCGCAG
AGGGACACACGTTCATAACGTGCTCAGGTGAACaaaagaaaaacaaaaaaCACATACCAGATCTGGAACA
AATCATCTACAACTACTCCTAATGCGCTCTATTTGGCAACAATTTCATGTTGTTTTATAGCTGGTAAACC
TAAGCAACAATTTATCAAGTTACTTTGACGAACAAATGCTACCTAACCACACGCGCGTGTGCTTTTGTAC
CGTGAGCGGAAAGGTAGGAAATCGGAAAGATTCTCGCTACGGATGTGTAGGGAAACCTTCCTAACACTAA
ACTCTTGTTCTTCTACTACGTCGGCTAGCTGTAATAAAGGAGAAAAAGAAATATAAACAGTAAACATCTA
GGATGCAGACTAACGATTACGTTGAAGAACAGTTGCAATAAATACCAATGCGTGTCAGCTATTACTAAGC
TCAAAAGAGTTAAGCTATGCTCAGATTTGTGTTTTTGAAAGTTGTACAGCCTCCCCATTCCCATTGTAAA
AAAGCTACCCTTAATGTTACTAATTTAGATGAAGAAGAGAGAAAAAAGCCTAAGAGAAAATTTGTAGTTC
AACAAATAATGATCGCTTACTTTCACTACCTAGCCAGAGAGGAAAAGATACGTCCCTTCTGCACCGGTCT
AAAGGGTTGAGACGAGTGTTTAACCACTCCCGAACTCGCTTAATGCTCATAGCAATCGCTCTACGCGCGT
GCGTATTCAACGTTTAATTCCTGGTCCACTTTTGCCGCTAGTAGCTGTCCTTTAATAATAGTAGTAATAG
GTAGTATGCGCTTCGTTTCATTCAATTGCGAACGATGGTCAGCATATGGTTTGCCGTTTTTCCCATTTAT
TTAAGACCGATGATATCGAGTGCATCCGATACATCTTCCACGTCCACCTGTTACACGTAAAATGCTGCAT
GTAGTATGTGTGCGAGTGCGTGTGTGTGTACTAAACAGTAGCGAACACGAGATGAAACAACCTTAACAAA
ACAAAACAATCACACACATACACACATTGTGGTAAATAAACACTTGATCACATTATGCTCACAATTTTAC
ACACGCGGCGCCGCGCTTTATATCATCTTTCACCAAGAAAGCAAAAGGGttttttttttcttttcatttt
tACTGTGCCCGCATGTATTAACACTGTATTACAGCACGCATGTCGTCAACATGTAAGCTTACAAAAGATA
AACACAATAATTGTAGCAAAGGGGGATTTTGGTAGGAGGGTAAAATAAAACGTAACAAGATAAATACTTT
TTGCAGAATACCCGCGTCGTGACTTCGGTCGGTAGGTTTGTCGATCCTTCACATCGTACCTCACTCGGAG
ACGTCCTCTCGTTTCGTTAGGCGGCAGGTGGGGCGTGCGCTTGCTCCTAGCTTCTTAACTGACTTAAAGA
TAACCttttttttAAACAGTTTCTACGCACTGGGACACACCCGTTGTGTGTGGCGGTTAGCCGGTGACTG
TGCTAACACAAAAGCTTAACACAAAAAACGTTCAACATCAAAACTGGTACACGCTATCCTACGCACCCAC
AGCGTGGAGATAACCTGGTGGACAGCGCGTGTCCGTCTACGTGCCACTCAAACCAAACTTAATCAAGATC
AGCCTGCAGAATTGTCCGCAGCGCTGTTACACACGCCCACCCTGCCCATCCTGCCCCTTGTCCTGTGAGC
GCCCTctagggggtatatatgtaagtatatatagtaataggtagtagtagtagtagtagtactagtagta
gtagAGCCCTAACCATTGTGGTTTTGCGACAAAATTGCTCTACGTATTTTCTTCGCGCCGTACAGCATTG
TCGGCTACGTACGTACGAAATAGTTTTAAACAGCGACACGAAAAACACAACAACCGCTTACTGTCCCCTC
TTGGAGAAGAAGTACGATACACATTAAAACATAAACACACACACATCCATATCGAGCGCCTTTACAGAAG
GTGCGAATCAGTAGTTTTGGATATCCCATTTTTCCACGTTGTTTCTCTCCCTCTCTAGAGCGAGTCGTTC
GATTTGTTTGTTACCTTCACTATTGACCATTCTATACATTGCTACACAAATATAACTAAAATCCCATTTT
TACTCCATCAGCGTTTAACAGCTCTACCTGTTCCTCATATATGTATATATCACCAATTCGGGTTTCGGCC
CTGCGCTTTCTACTTATTAATTAATCGCCTGCTCCGTCATCTGCCGACAGAGAAACTCGAgccgcgagtt
gatatcaatgatactgttg
>Merged.2781.1 gene=Merged.2781
AACGGTATGTTAAAATACTATCTGATGGTTTGTTTATTTACTGTTTATGGTTTGAATTCCGCTGTATCGC
ATCGCAATCGTCCCGGATCAGTAACCGGCAAGAGGTGCGTGGGTAGATTGGGTGATAGTAGTTCTGTTAC
ATAAAAGTGTGCACATTAAAAGTGGTGTCGTATCTAGTCAGGCTTAACGATACTTGCAAAGAACCTGCAC
CTGCGTTCTCTGAGTGATACGAACGTTACATGAGTATGATCACGCTCATTAGTAGCGGATTGGTTTACAC
GTTTTCGTAGTTTCATTGCCGCAACAAACAGGGACATCAGTTTAAATCTGCTACTTCTAAACGTTACACT
ATGTTTACTGTACCATATATTCATCTTTGTTTTCTTTCTATCTGGATTTTTTTGTCATATTTATTTGTTC
ATCCTCCCTCACTCTATGTATCGCGAAACGTGAATCACAATGAAGTCAAGTCGTGGGAGAGTGATCTGTA
TGTTTGCTCTACCGGTACGCAAATTGGTTTTCACAGTAATGGTCCTCGTTGTTTTTGGTTTTTGGTTGAT
AGTGATTTCTTTAATGTTATAATGAGTTGCACGATAGTAAAGAGTTATAGATACAGCATAGAACAATGTG
TATAGTTTAAAAGTGTTCCAAACAACAACGATAGGTTTTGGAGAAAGATGGAGAAGTGATTTGTTTCCCA
GGGAACTTTCAGGGAAGGATTATAAGACGCTAGCCGTAGAATAGTTGTAACAAGTGTACAACCGATAGCA
CGTTAGACAACGATAGGTGTGAGTGTTAGGATTTACGAAGAGAATCGCACAACTGGAGATATGTTTAACG
GTGCAGACAGAAAGAGAGAAGGGAAGTGGAAAGATTAACGATTGAtttttttttACAGTTTTGTACGAGA
TTGCTAATTTAACTGGTGTTTTTTTCGCTTCCTTTTCGTAAGACAGGGAGGTGAGCTTGATGATACCTGG
GGATCATCGATTAAACTTCTTCGACACGCGGCCCTGGCCAGGCTACTCACAGGAGAGTGTAGTGTTAAGG
CTTAGTTGCATAGTGGTATGCTTAGAATATCGTCCGGGGCTTTTCCTTTTCCGGGGGTGTTGGTTTCGTT
ATTATTTGTTTTTACTAACCTATCATTCAACTTTGATATTGTTGGGTTGTTAGGGTGATGCTAACAGAGT
GCTTATGTTTTTCCTCCACTTTTCCCAATACAACAATTGCTATATGTTATGAACATTCATTGAACAATTT
TTCGGTTTTTATGTACACACAATAGGGTACTCTTGATTCTCGCAAAAGACATTCGAAAGTTATATGGTTT
TGCTTATTATTTCTTTCACATATCCCCGCCCAGGTGTTTAGTACACGTTCCATGAAAAGTTGCTAATCAG
ACATTGAATCAGTTACACAAATCGGTACTAGAACGCTACTTGAATATGTTCATGTGTTTAAAACTGTCTA
TTTTCCCTACCGATAGTGATCTCATTTCAGCTGTCTGATCACTGCCTGTGTGAATTTATGAGCGCACTCT
GTACGAAGGTTTATGGAGGGATTTACCGAAACAAGACACAAAGTGGTCCCGTGTCATATATAAAATGTAT
CAATGGTTTTATCCTTATGCTTAGTTTCCTTCAAACttttttttGCTGTTTTGTTCTATTTTCGTTTAGA
AATTCAGTATTATACTTACGAACTGCTAGCCCATGTAAAAGACTTACGTTTAGTACATTTACTTAGTACA
ATACAGTATGTAACACTGACTGACACTGAGGTCGGCTCAAGGTGCCCACGGGAGCCGGGAAGGAACTGTG
TTGACACTGGTAGTTTGTTTTGTGGTGTAGTCGTTGTGAATTGACAATCATGTAGCCAATGCATAACCAT
AGCTAAATAGACAGTGGAATCCATACGTAGGGTACTTTCTTTTGGATGTTTTAGTACTACTGCTTGCTTA
CTCTACCTCCAGCCACGATAATACGCGAGTGCATTTCTTTGTAGAGTTATTTTTGAAGGAAACATTATTG
TCTCTTAAACATATAACATGCATGCATTCCCTTTCACATTTCATCATTTGGTTCTGTGTGACAATATCTT
CCCTCTGCACTTCTCTTTGATGCAGTTTATAAAATAAAAACTGATAGCGATTTTAGTACATCTTCAATTA
ACGCTTCATTTATTATGCTACTTTTTGTGCGTCAAATTTTAGCCCCCAATCAGTGAAATAATGACACCAC
TAATTGGCACGTCTCCTCTAGTGACGAGCGAAGGGCCCGCCACATTTTTCCCCGTGCTTTCATCGCATTG
ATTGGTATGTTGAACTCACAAAAACACTTTTCCGATGGTAAAAACGAGAAAGATTACCATAAATAAAACC
CAACTCTCAATGGTGCGCGAACATTCACCATTCGTCAAATAAAACTACAGCCAACGATCGGCTGGCCGCT
TCGTTTTCGTTTGCTAATTATCACTTGCCTTCGTCCGTTGTCCGCTGGTTGTTTGAATCATTGCACGTTT
CACGCCGCGGTACTATTAATTCAACTCCCGAAGAGGATTTCTACCGACACGTCCGGGAGCATCATGAAGG
ATCGCCGTTACAGGCTCGATGAAAAGCTCGCCCTCGAAAACCGAGCGTCATTCATTATCAGCTAGGTAAA
TATTTACACTTGAAATTAAACCGTCTCCATCGAGGTTCGTGGTGAAAACAGAGAGATTCCATTTCCAAAA
AAGGGATTCCCTTTTTGTTCGAGGTGCCGGTAAGCCTTTCGAGATATTTGAATCAttttttttGGATCTC
TCCTCAATGGACGTGATTTTCCCGGAGGGATGTCATTCCGTTCCGGCCATTGATTTGTTATTTTAGTTAA
ATAGGTAAATTGAAACAATTTGCAATTACACTGTCGATCTGTCTCCATCTGTTGGCACTGACGCTCCGGT
AGCGTTTAATAGCGCTCCTTCTCTAACGGCTCATCTGTGGAGCTTGTGCTAGCGACGTCCGTCTCGACCG
TCGGGTTCTTCTCGAGCTGTTTGCTAATGATGACAATGTTGTTTTGTTTTTGTTTGCCCAAGTAGATGAC
CATCAACCGGTTGCAAAACCAGCAGTGTGAGTGTGTGTGAAGGGGAGAAATGGAAAATTAATTCAATTAC
ACTGGCAAGCTCCAAATCAGTCCGCATTGCGATGACAGGGCTGCGGGAAGTGACAAAAGCAGGGGAGTTT
TGAAGCTTTTTTTCTTCTGTTTTGGCTTCTTGTTGCTTAAAAGTCTACGACTACCGTTCTATGTATTTGT
TTTTCTATTTGGTTTGTCAAGCAGTATTTTCGAAGCAAAAGAAATAGCATGAAAACGGAAATGGCAATGA
CAGGCGTAAGCTTGAAGAACGAGCTCTAGCGCTAGGGGAAACATCATCACTAGGCGTTTGTTTGTCTGTC
GTCGAGGGTTTTCCATGATTGACAGGGGCAGGTACACAATGACATGCTGAATGTTTGACACTTTCTCGAC
ACCCGGAATTCAGAAGGGGCTGATGAGTAACAGATACCGGACAAGGTCAGGTGCTAATAGAATTGGAAAT
GTATACAAGCAGGATTTGAAGCTGAAAAAAACTCCTCAAAATAACGAGTGGGCAAATATCGAAGTTTTTC
TTCTGTAATACGTCTGCAATACGTTCTCGGGTCAACTGATTTCTGATGCTGGCTTATTACTAtttttttt
tAAATTTAAATGTGGCTTTTGGATAAGTAGCATAGCATAACATAGCATTAACAGCTTTTAAAGATTAACT
TGCTTAAAAATTAACCACGCATTAAGCGTCAATTGTAGCACTTGGTAAAGCAAATTGCATAGCTTCAGGC
GTATAAAATGAAGTGTGTGTACTAACAAATAAAGCTTATTATAAATATATGTCTAAATACTAGGATTACA
TCATATTATTAACGTAAATAATAGTCTCAATACTACTTTGCTATAAACGAACACGAATTACTTACTATAA
TAAATGAAAACTATCGAATATTAGGTAACAATGTTCTGAAATGAATAATGTAACCAAACAGCTAATACAA
AACAATTACACAAAATGTAATCATCAATGGTTTATCTATTTTCTCAGTTTTACTTGTCCTGTTTAAAAAT
AGAAAATAACATAAATTTGATGAGGTTCAATTATCATTTAATTTAACCATTTAGCCGATGATGATGTAAC
AAATTGTTGCGATAATTTCATTTTATCTGGAAACATAAATATTGTCAGCATTTTCAATACATCTTTGTCC
CCCGCGAACCATATCAATTTCATAAAGTACAAGCACTTATCTTCAAAACCGTGACGTGCCCAATAAAAGT
GTCACTTTCGCTGGTGGACTCCCCCAAAGCCATTCACCAAGTCGTTTAAAAATGTTACAAAGTCCAATCG
TTGTCGCTCGTTCCATCGCTCAGTTTTTGTTGTTTGCCATGCGTTCTCGAGAGAGCATTTTAGTTACTTT
TTTTACAGCTTTTGTTCGCACAAACATCATCAGTCCAAAGTGGCCGCGAAAATGTATGCAAATCACGGTC
AACTGAGCAGTCTGGCGCTGGGATGCTGGGCAAAACTTTTCTTATCACTAGATTGGGGTAtttttttttG
CAAGGTGTGGTTGGTTTGTTTGTTTTTTAGTACATCATTAAAAAAACGCTTCCCCGTGGGTGTATGATTT
AGTGCAGCGGCATGGGCAAGCATCGAGAGCGGTCGCACGTCTGCAGCGAATGCGGGTAGCGCAAACGATA
ATCCATCCAGCTCACAAGCACTGCGAGCCCAGCGGGCTTCATCACGATGGCAAATAGCACACCATTACGG
ACATCGGTGTTTGGGCTAGGACGACGAAGGTGCTACCAGGAATGATGGCGAGAAAGTTCATGAAGCATGT
AAATGGTTGTAAAATTGTGGTGTGCTACAGCGAGCCTTTTTTGCCTTAGTCTGACCATTCGGCTTTGCTA
GATTGTTGCAAATTGCTCCATTCGTCGAGCGGATATGCTGTATCAAAAAGAGTTCCGAAAGAGCTGGAAA
AGTTTTATGACGCTTCCGCGCTATGGTGCTGCATTATCGTTGGGGTTTTGATTTAAATAAATGCCACTGC
ATGACTCGACGATGGTGAAGATGAGATTTTCTTTCCGACTGTACTGTGTGGTCATGCCAAACCTTACaaa
aaaaaaCCGTGCCAATGTGTAGTCAAGTGGTAGTACAAAACGAGGAAACGAGATATTTTTCCCCGGTGAA
ACACTCGCACCGAGAGCAGTTCAATGGAGACAATTTATGCTCTAATGGTACACATTGGGGCAATATATTG
TACATGAAAATCGATGATTGCTCGTGGCAGAGGAGCTTGAAAGGGGTGGCACTTTGTATGATTTATCATT
ATGATTCGTTCCGGGGCCACGGCTTCCCATCGAGCACCAATGTTATGAGGTTGTATATGGACTTGCCACC
TAAGTGTGCAGAGCATCCTTTAAAGAGTCATTTATCTTGCTGAATATTCATATGAAAGAGCTCCGACTGT
TCCCACCGGTAAGTGTGAAAATACTTTTTGCACATGATACATGATCTCCCTTGGAGCTCCAATCAGGCAA
ATTTTCTGCTGAAAGAAATCTTTTTACAAAGCAAAGGTGAGAATTATGGCAAACATTTGTATTGCTTCTT
TATAGCACGATGCCATACGTTTATTGTTTCGTCTCGCTCTTAGTGTGGTCACGTATCTTTATTGTAGCAA
CTCGAAATCGGGACACAAACGGGTATATTCACATATCGTACGTAGGAAAATAAATAGGTCCGTTCGCTTC
AGCTACCTTCCGACTTGCAGCTTCCTACTCAGCCTGTCCAGACTCCAGTCGAGCTTAGTAGCTTAGAGGT
TTAGAagcaagggcttctgctagtggttgctgctgctgctgccgttgctgctgctgggtttgcacaagca
tcTCGGAGAACCACAATATGATCTCAAAGACATTGATACTGATATAAAATTTGCTTACCGCTTATAACTA
TTAGTacacacgcaaacacacacacacaTTCATACGTACGTCTTACACAGTGGATTCGTGTTTGGTCTAT
ACTTGCTAAACGATACAATTGGTTCCCCTTTGCTGCTCGACTATAATCAGTTATATCACGAGTACTAAAT
TCGAAAGGTACGAAAAACGGTGATCGGTTCCGATAACATTACGAAACTTTAAATTTCTTCCTGATGTATG
AGTATTAACAGGAAAATGAAATGATTGAAGAGAAGATCCTACTAAAATATACGCATTCCTGCTACTGATA
ATGTCATACAATTTCGCGTGAACATGCTGGTACTAGATTGATGGCACTCGATTGCTAGTATCTAAGGTTC
GTTTGTTCGTTTCTATCATAAAAGCGAAGTTTTGGTTTGAAATGCCGGATGAGCTACAGGTTTGATCCGT
CAAGTAAGGTTGATAAACTGGCAGCCGTTTGTGGCAGCCTCAGTCACTGCACGTGGTTTAGTCCGATAAC
GATCACATTAAAGCTCGGTTCGGTTGAGGTTGTCAAGGAAACCAATGGAAACTCAGCACCGTGGTAAGGA
TCGATCTGGTTTTGTGGCATGGGGGCCAGTTACGGAGAGTGCTCTTGATCCTTCTGCTACACACATTTAG
CTACTAGAGAGATGCGATAGATTCCTGTCTTGGCATTGGTCCTGTACTATCCGTCCCTTCTTCGGTCAAT
[truncated: 2,938,449 more chars]
