# Supplementary material for: Long non-coding RNA discovery across the genus anopheles reveals conserved secondary structures within and beyond the Gambiae complex
Source: BMC Genomics. 2015 Apr 23;16(1):337. doi: 10.1186/s12864-015-1507-3 (PMC4409983; doi:10.1186/s12864-015-1507-3)
Supplement: Additional file 11: — Cufflinks class codes for all newly identified genes. [file 12864_2015_1507_MOESM11_ESM.txt]

ref_gene_id	ref_id	class_code	cuff_gene_id	cuff_id	FMI	FPKM	FPKM_conf_lo	FPKM_conf_hi	cov	len	ref_match_len
-	-	u	Merged.58	Merged.58.1	100	0.201682	0.062461	0.22642	9.079515	417	-
-	-	u	Merged.111	Merged.111.1	100	0.908824	0.786872	1.033326	38.208242	1288	-
-	-	u	Merged.111	Merged.111.2	66	0.600445	0.496384	0.704924	25.243521	1300	-
-	-	u	Merged.111	Merged.111.3	27	0.241447	0.166817	0.319002	10.15078	1304	-
GPRNNA11	AGAP004829-RA	i	Merged.116	Merged.116.1	100	0.306893	0.105025	0.290838	9.313028	403	1425
-	-	u	Merged.120	Merged.120.1	100	0.192068	0.126278	0.236084	7.69664	1186	-
AGAP004718	AGAP004718-RA	i	Merged.128	Merged.128.1	100	0.227814	0.054719	0.218875	5.908792	357	1176
AGAP004720	AGAP004720-RA	i	Merged.130	Merged.130.1	100	0.087196	0.049198	0.124443	3.989434	1125	1014
-	-	u	Merged.153	Merged.153.1	100	5.414015	3.48527	4.280531	130.883333	610	-
AGAP004731	AGAP004731-RA	x	Merged.172	Merged.172.1	100	32.51565	32.354659	33.558167	1382.133876	2656	1036
AGAP004900	AGAP004900-RA	i	Merged.212	Merged.212.1	100	7.998609	7.236096	8.761122	354.231531	400	1000
AGAP004892	AGAP004892-RA	i	Merged.221	Merged.221.1	100	0.058602	0.031526	0.083114	2.253126	1136	10802
-	-	u	Merged.228	Merged.228.1	100	0.373894	0.159325	0.374067	12.546329	470	-
AGAP004707	AGAP004707-RA	i	Merged.247	Merged.247.1	100	0.049171	0.028812	0.067914	2.295634	1582	6357
-	-	u	Merged.249	Merged.249.1	100	0.684031	0.236452	0.536565	15.967472	358	-
-	-	u	Merged.284	Merged.284.1	100	0.045138	0.023757	0.066519	2.107313	1562	-
-	-	u	Merged.286	Merged.286.1	100	0.088558	0.039437	0.131458	3.996622	743	-
GPRNNA18	AGAP005002-RA	i	Merged.314	Merged.314.1	100	0.454371	0.18415	0.419861	16.061248	442	1509
AGAP005008	AGAP005008-RA	i	Merged.343	Merged.343.1	100	1.114873	0.643253	1.026949	36.276871	577	1977
-	-	u	Merged.362	Merged.362.1	100	2.376277	2.055342	2.389597	97.189348	2026	-
-	-	u	Merged.367	Merged.367.1	100	0.044162	0.025405	0.062536	1.958676	1666	-
-	-	u	Merged.368	Merged.368.1	100	0.062175	0.029992	0.093308	2.805979	977	-
-	-	u	Merged.369	Merged.369.1	100	0.078945	0.048726	0.108526	3.447883	1470	-
-	-	u	Merged.370	Merged.370.1	100	0.078595	0.049486	0.107704	3.261611	1310	-
-	-	u	Merged.371	Merged.371.1	100	0.07115	0.040215	0.098991	3.105089	1244	-
-	-	u	Merged.372	Merged.372.1	100	0.100241	0.061687	0.138795	3.9599	1036	-
-	-	u	Merged.374	Merged.374.1	100	0.048468	0.027573	0.067873	2.036524	1535	-
-	-	u	Merged.375	Merged.375.1	100	0.089104	0.031007	0.139533	3.986613	630	-
-	-	u	Merged.376	Merged.376.1	100	0.060257	0.029243	0.090979	2.438104	1002	-
-	-	u	Merged.377	Merged.377.1	100	0.084116	0.029778	0.134003	3.436205	656	-
-	-	u	Merged.378	Merged.378.1	100	0.119058	0.05495	0.183167	4.703268	547	-
-	-	u	Merged.379	Merged.379.1	100	0.064922	0.037295	0.091994	2.644038	1501	-
-	-	u	Merged.380	Merged.380.1	100	0.035917	0.018914	0.053304	1.462779	2085	-
-	-	u	Merged.381	Merged.381.1	100	0.063485	0.041148	0.086411	2.387594	1774	-
-	-	u	Merged.382	Merged.382.1	100	0.071703	0.02827	0.108368	2.738927	691	-
-	-	u	Merged.383	Merged.383.1	100	0.058798	0.022821	0.091283	2.287552	856	-
-	-	u	Merged.384	Merged.384.1	100	0.050359	0.022084	0.075715	1.718095	1032	-
-	-	u	Merged.396	Merged.396.1	100	0.10247	0.036108	0.138415	3.914134	541	-
-	-	u	Merged.459	Merged.459.1	100	17.470604	13.397687	14.621978	730.411405	843	-
-	-	u	Merged.460	Merged.460.1	100	21.859792	21.639172	22.620604	913.91464	2172	-
-	-	u	Merged.483	Merged.483.1	52	1.065652	0.762197	1.371954	41.388595	469	-
-	-	u	Merged.483	Merged.483.2	100	2.065458	1.670577	2.45946	80.219816	472	-
-	-	u	Merged.469	Merged.469.1	100	0.545264	0.11464	0.389775	21.213686	284	-
-	-	u	Merged.470	Merged.470.1	100	0.081836	0.044382	0.117296	3.729656	1027	-
-	-	u	Merged.495	Merged.495.1	100	0.095514	0.06686	0.124169	3.62312	1555	-
-	-	u	Merged.498	Merged.498.1	100	0.173754	0.070222	0.217051	5.726092	510	-
-	-	u	Merged.499	Merged.499.1	100	0.137434	0.038035	0.182566	4.812226	428	-
CCDCX_ANOGA	AGAP005037-RA	i	Merged.513	Merged.513.1	100	0.14037	0.038484	0.184724	5.242683	423	3309
-	-	u	Merged.587	Merged.587.1	100	0.073916	0.025758	0.118485	3.105793	632	-
-	-	u	Merged.588	Merged.588.1	100	0.072115	0.025317	0.116458	2.861785	643	-
-	-	u	Merged.589	Merged.589.1	100	0.087249	0.032449	0.12439	4.073361	602	-
-	-	u	Merged.591	Merged.591.1	100	0.105796	0.036858	0.141288	4.041194	530	-
-	-	u	Merged.592	Merged.592.1	100	0.050622	0.021729	0.076052	2.25594	899	-
-	-	u	Merged.594	Merged.594.1	100	0.055068	0.021681	0.086724	2.463826	901	-
-	-	u	Merged.641	Merged.641.1	100	0.093455	0.042902	0.143006	2.502352	683	-
-	-	u	Merged.642	Merged.642.1	100	0.104745	0.04866	0.154826	2.979951	736	-
-	-	u	Merged.644	Merged.644.1	100	0.085882	0.045467	0.131349	3.773669	836	-
AGAP005230	AGAP005230-RA	x	Merged.669	Merged.669.1	100	2.722059	2.4621	2.809691	114.260941	2810	1356
AGAP005248	AGAP005248-RA	x	Merged.690	Merged.690.1	100	1.570187	1.49567	1.662545	65.660473	4913	843
-	-	u	Merged.700	Merged.700.1	100	0.641267	0.375712	0.895928	16.840376	299	-
-	-	u	Merged.723	Merged.723.1	100	0.065227	0.032856	0.095582	2.791425	1090	-
-	-	u	Merged.735	Merged.735.1	100	2.097234	0.651153	1.139518	66.97474	300	-
AGAP005160	AGAP005160-RA	i	Merged.740	Merged.740.1	100	0.082429	0.037375	0.124583	2.822104	784	1445
AGAP005160	AGAP005160-RD	i	Merged.741	Merged.741.1	100	0.120854	0.083447	0.155384	4.567527	1323	1079
AGAP005160	AGAP005160-RA	i	Merged.742	Merged.742.1	100	0.121568	0.040195	0.154079	5.675592	486	1445
AGAP005160	AGAP005160-RA	i	Merged.743	Merged.743.1	100	0.104505	0.047185	0.146274	4.574036	690	1445
AGAP005356	AGAP005356-RA	i	Merged.776	Merged.776.1	100	0.330522	0.212795	0.372391	10.354928	918	1371
-	-	u	Merged.778	Merged.778.1	100	1.137856	0.171356	0.499789	33.644189	228	-
-	-	u	Merged.809	Merged.809.1	100	0.072517	0.037074	0.107851	2.84387	966	-
-	-	u	Merged.821	Merged.821.1	100	0.123142	0.065193	0.188334	5.410859	641	-
AGAP005378	AGAP005378-RC	i	Merged.831	Merged.831.1	100	0.144054	0.104125	0.182219	5.848157	1751	1451
-	-	u	Merged.843	Merged.843.1	100	0.627915	0.122859	0.380863	24.734621	265	-
-	-	u	Merged.861	Merged.861.1	100	0.142138	0.058347	0.180876	4.976948	558	-
-	-	u	Merged.862	Merged.862.1	100	0.143703	0.062812	0.193671	5.296557	622	-
-	-	u	Merged.863	Merged.863.1	100	0.084895	0.053452	0.116337	3.082671	1227	-
-	-	u	Merged.865	Merged.865.1	100	11.3316	10.008275	12.668703	431.082848	288	-
AGAP004982	AGAP004982-RA	i	Merged.854	Merged.854.1	100	0.081196	0.036951	0.123169	2.961515	793	1743
AGAP004982	AGAP004982-RA	i	Merged.855	Merged.855.1	100	0.194074	0.080313	0.222405	5.824694	527	1743
-	-	u	Merged.879	Merged.879.2	61	38.403333	33.388575	35.281357	1570.468997	1438	-
COQ4_ANOGA	AGAP005199-RA	i	Merged.880	Merged.880.1	100	0.206192	0.063219	0.229168	6.87597	412	1458
PGRPLC	AGAP005203-RC	i	Merged.881	Merged.881.1	100	0.775287	0.515202	1.047577	29.06024	380	1895
PGRPLC	AGAP005203-RC	i	Merged.882	Merged.882.1	100	7.199381	6.350101	8.033517	269.855959	342	1895
-	-	u	Merged.903	Merged.903.1	100	1.367998	1.247893	1.489421	56.01755	1890	-
-	-	u	Merged.911	Merged.911.1	100	0.458977	0.179145	0.420601	20.088759	418	-
-	-	u	Merged.947	Merged.947.1	100	0.171206	0.089938	0.238336	7.279342	724	-
-	-	u	Merged.948	Merged.948.1	100	0.038556	0.023101	0.053903	1.378168	2114	-
-	-	u	Merged.949	Merged.949.1	100	0.066025	0.037885	0.092345	2.825599	1375	-
-	-	u	Merged.950	Merged.950.1	100	0.046414	0.018229	0.072917	1.733513	893	-
AGAP005411	AGAP005411-RA	i	Merged.934	Merged.934.1	100	0.07741	0.051547	0.103094	2.925616	1958	2274
AGAP005411	AGAP005411-RA	i	Merged.935	Merged.935.1	100	0.065844	0.02373	0.104412	2.612921	686	2274
AGAP005411	AGAP005411-RA	i	Merged.936	Merged.936.1	100	0.084644	0.052311	0.112096	3.474782	1307	2274
AGAP005411	AGAP005411-RA	i	Merged.937	Merged.937.1	100	0.098616	0.060002	0.135657	3.812712	1248	2274
AGAP005411	AGAP005411-RA	i	Merged.938	Merged.938.1	100	0.064272	0.033855	0.093102	2.684771	1154	2274
AGAP005411	AGAP005411-RA	i	Merged.939	Merged.939.1	100	0.072555	0.038866	0.104639	3.133267	1089	2274
AGAP005411	AGAP005411-RA	i	Merged.940	Merged.940.1	100	0.048681	0.028559	0.067318	1.893959	1596	2274
AGAP005411	AGAP005411-RA	i	Merged.941	Merged.941.1	100	0.042202	0.016904	0.064236	1.57622	963	2274
AGAP005411	AGAP005411-RA	i	Merged.942	Merged.942.1	100	0.06134	0.032558	0.089534	2.63767	1200	2274
-	-	u	Merged.965	Merged.965.1	100	7.40024	2.490988	3.452422	308.231871	298	-
LRIM12	AGAP005496-RA	x	Merged.972	Merged.972.1	100	1.927356	1.767196	2.086689	82.50398	1822	2043
-	-	u	Merged.988	Merged.988.1	100	0.18302	0.068398	0.212035	7.20947	476	-
-	-	u	Merged.995	Merged.995.1	100	0.053854	0.024853	0.08166	2.095206	917	-
-	-	u	Merged.1001	Merged.1001.1	100	0.171451	0.112268	0.218922	5.964073	1160	-
AGAP005564	AGAP005564-RD	i	Merged.1006	Merged.1006.1	100	0.110208	0.056069	0.156994	3.691135	871	2257
AGAP005564	AGAP005564-RD	i	Merged.1007	Merged.1007.1	100	0.070694	0.043108	0.09756	2.994855	1435	2257
AGAP005564	AGAP005564-RD	i	Merged.1008	Merged.1008.1	100	0.224551	0.053666	0.241499	8.736217	364	2257
AGAP005564	AGAP005564-RD	i	Merged.1009	Merged.1009.1	100	0.082517	0.029375	0.132189	3.691925	665	2257
AGAP005564	AGAP005564-RD	i	Merged.1011	Merged.1011.1	100	0.064016	0.041167	0.085914	2.148125	1819	2257
AGAP005564	AGAP005564-RD	i	Merged.1012	Merged.1012.1	100	0.107114	0.06372	0.148679	3.707461	1073	2257
AGAP005564	AGAP005564-RD	i	Merged.1013	Merged.1013.1	100	0.160783	0.064413	0.204949	5.21275	556	2257
AGAP005564	AGAP005564-RD	i	Merged.1014	Merged.1014.1	100	0.043792	0.017411	0.069642	1.765686	935	2257
AGAP005564	AGAP005564-RD	i	Merged.1015	Merged.1015.1	100	0.064475	0.026151	0.100244	1.641866	747	2257
AGAP005564	AGAP005564-RD	i	Merged.1016	Merged.1016.1	100	0.122534	0.035621	0.170981	5.06058	457	2257
AGAP005564	AGAP005564-RD	i	Merged.1017	Merged.1017.1	100	0.078341	0.052106	0.104211	2.656025	1937	2257
AGAP005564	AGAP005564-RA	i	Merged.1018	Merged.1018.1	100	0.067342	0.024117	0.106114	2.200777	675	3412
AGAP005564	AGAP005564-RA	i	Merged.1019	Merged.1019.1	100	0.076989	0.027946	0.125759	3.444568	699	3412
AGAP005564	AGAP005564-RA	i	Merged.1020	Merged.1020.1	100	0.083593	0.028019	0.134489	2.536728	581	3412
AGAP005564	AGAP005564-RA	i	Merged.1021	Merged.1021.1	100	0.074594	0.025922	0.11924	1.915377	628	3412
AGAP005564	AGAP005564-RA	i	Merged.1023	Merged.1023.1	100	0.095063	0.051679	0.13781	3.530353	945	3412
AGAP005564	AGAP005564-RA	i	Merged.1024	Merged.1024.1	100	0.088836	0.029174	0.140033	3.317965	558	3412
AGAP005564	AGAP005564-RA	i	Merged.1025	Merged.1025.1	100	0.062435	0.022831	0.100458	2.331889	713	3412
-	-	u	Merged.1029	Merged.1029.1	100	0.043613	0.019613	0.067245	1.801197	1162	-
-	-	u	Merged.1030	Merged.1030.1	100	0.0731	0.026907	0.116598	3.270556	726	-
-	-	u	Merged.1031	Merged.1031.1	100	0.078933	0.026952	0.129368	3.132338	604	-
-	-	u	Merged.1032	Merged.1032.1	100	0.044243	0.019515	0.068303	1.783893	1001	-
AGAP005577	AGAP005577-RA	i	Merged.1050	Merged.1050.2	100	0.930659	0.770059	1.015421	37.715772	1725	1949
AGAP005588	AGAP005588-RA	i	Merged.1068	Merged.1068.1	100	1.676489	0.339959	0.771446	53.266572	249	1392
AGAP005599	AGAP005599-RB	i	Merged.1106	Merged.1106.1	100	0.106047	0.076149	0.13365	4.23228	2095	2947
AGAP005599	AGAP005599-RB	i	Merged.1107	Merged.1107.1	100	0.117938	0.078716	0.153058	4.100301	1489	2947
-	-	u	Merged.1108	Merged.1108.1	100	1.210848	1.027417	1.394352	43.37612	857	-
-	-	u	Merged.1140	Merged.1140.1	100	0.06133	0.032469	0.093798	2.526412	1094	-
-	-	u	Merged.1149	Merged.1149.1	100	0.181567	0.12268	0.240453	6.98755	855	-
AGAP005646	AGAP005646-RA	i	Merged.1195	Merged.1195.1	100	1.444946	0.93357	1.341713	57.17405	694	1650
AGAP005729	AGAP005729-RA	i	Merged.1280	Merged.1280.1	100	0.090102	0.033166	0.127135	3.441723	589	1460
AGAP005729	AGAP005729-RA	i	Merged.1282	Merged.1282.1	100	0.040156	0.022557	0.056393	1.776086	1732	1460
AGAP005729	AGAP005729-RA	i	Merged.1283	Merged.1283.1	100	0.100631	0.031609	0.151725	4.228307	515	1460
AGAP005729	AGAP005729-RA	i	Merged.1294	Merged.1294.1	100	0.058477	0.026824	0.087178	2.632573	971	1460
AGAP005729	AGAP005729-RA	i	Merged.1304	Merged.1304.1	100	0.045319	0.024279	0.065552	1.851295	1341	1460
AGAP005729	AGAP005729-RA	i	Merged.1305	Merged.1305.1	100	0.103584	0.044196	0.14732	3.868786	663	1460
AGAP005729	AGAP005729-RA	i	Merged.1306	Merged.1306.1	100	0.048754	0.025839	0.069766	2.205031	1260	1460
-	-	u	Merged.1307	Merged.1307.1	100	0.051241	0.020477	0.081906	2.192885	954	-
-	-	u	Merged.1308	Merged.1308.1	100	0.102208	0.031919	0.153212	4.294569	510	-
-	-	u	Merged.1309	Merged.1309.1	100	0.075801	0.02942	0.112775	2.895448	664	-
-	-	u	Merged.1339	Merged.1339.1	100	0.272791	0.14371	0.336974	9.470082	657	-
AGAP005770	AGAP005770-RA	i	Merged.1340	Merged.1340.1	100	0.178236	0.092625	0.245456	7.281035	703	1815
-	-	u	Merged.1347	Merged.1347.1	100	0.050965	0.0223	0.076456	2.124453	1022	-
-	-	u	Merged.1353	Merged.1353.1	100	0.179952	0.047879	0.215455	7.35115	408	-
-	-	u	Merged.1364	Merged.1364.1	100	1.202383	0.757056	1.647711	38.008048	253	-
-	-	u	Merged.1373	Merged.1373.1	100	0.104156	0.056884	0.150575	3.014848	973	-
-	-	u	Merged.1375	Merged.1375.1	100	0.132979	0.037337	0.179216	4.345834	436	-
-	-	u	Merged.1377	Merged.1377.1	100	0.065297	0.026398	0.101193	2.355662	740	-
-	-	u	Merged.1379	Merged.1379.1	100	0.145101	0.0446	0.170965	5.850476	438	-
-	-	u	Merged.1380	Merged.1380.1	100	0.533415	0.237545	0.489063	21.029397	466	-
-	-	u	Merged.1381	Merged.1381.1	100	0.122267	0.088535	0.155355	4.410897	1949	-
-	-	u	Merged.1382	Merged.1382.1	100	0.120688	0.060143	0.168402	4.777057	812	-
AGAP005398	AGAP005398-RA	i	Merged.1385	Merged.1385.1	100	0.139711	0.041475	0.186636	4.076619	471	933
-	-	u	Merged.1388	Merged.1388.1	100	0.158357	0.119592	0.196345	5.740525	1824	-
-	-	u	Merged.1389	Merged.1389.1	100	0.774239	0.5542	0.986747	28.066646	432	-
-	-	u	Merged.1390	Merged.1390.1	100	0.10497	0.066157	0.141765	3.805226	1225	-
-	-	u	Merged.1391	Merged.1391.1	100	0.117016	0.056584	0.156695	3.824135	748	-
-	-	u	Merged.1392	Merged.1392.1	100	0.070434	0.027907	0.106975	2.391508	700	-
-	-	u	Merged.1395	Merged.1395.1	100	0.073653	0.037978	0.107029	2.629528	943	-
-	-	u	Merged.1396	Merged.1396.1	100	0.069728	0.034703	0.104109	2.712782	1032	-
-	-	u	Merged.1397	Merged.1397.1	100	0.080911	0.063903	0.097493	3.194741	3974	-
-	-	u	Merged.1398	Merged.1398.1	100	0.143954	0.101308	0.180765	5.408073	1639	-
-	-	u	Merged.1399	Merged.1399.1	100	0.070097	0.024815	0.11415	2.945318	656	-
-	-	u	Merged.1432	Merged.1432.1	100	0.044373	0.018223	0.069853	1.812677	1072	-
-	-	u	Merged.1434	Merged.1434.1	100	0.055224	0.021729	0.086917	1.933663	899	-
-	-	u	Merged.1435	Merged.1435.1	100	0.069164	0.037357	0.100575	2.744657	1133	-
-	-	u	Merged.1436	Merged.1436.1	100	0.101572	0.031795	0.152614	4.74202	512	-
-	-	u	Merged.1437	Merged.1437.1	100	0.059164	0.030371	0.085039	2.503221	1072	-
-	-	u	Merged.1438	Merged.1438.1	100	0.058001	0.024147	0.088537	2.584759	809	-
-	-	u	Merged.1439	Merged.1439.1	100	0.138708	0.08293	0.190432	6.213256	1060	-
-	-	u	Merged.1440	Merged.1440.1	100	0.061408	0.036485	0.085847	2.637564	1517	-
-	-	u	Merged.1441	Merged.1441.1	100	0.043892	0.021176	0.066174	1.756437	1230	-
-	-	u	Merged.1442	Merged.1442.1	100	0.063128	0.030216	0.094425	2.493789	862	-
-	-	u	Merged.1443	Merged.1443.1	100	0.107023	0.044372	0.160847	4.41999	587	-
-	-	u	Merged.1444	Merged.1444.1	100	0.121193	0.056377	0.155036	4.385012	693	-
-	-	u	Merged.1445	Merged.1445.1	100	0.056831	0.022224	0.088895	2.100468	879	-
-	-	u	Merged.1446	Merged.1446.1	100	0.047387	0.019227	0.073703	1.659256	1016	-
-	-	u	Merged.1447	Merged.1447.1	100	0.043229	0.019152	0.06703	1.651245	1020	-
-	-	u	Merged.1449	Merged.1449.1	100	0.04668	0.018311	0.073246	1.743455	889	-
-	-	u	Merged.1450	Merged.1450.1	100	0.054379	0.021467	0.085866	2.245811	910	-
-	-	u	Merged.1451	Merged.1451.1	100	0.047282	0.024872	0.069642	2.084808	1309	-
AGAP005721	AGAP005721-RA	i	Merged.1472	Merged.1472.1	100	0.105572	0.056134	0.14969	4.704733	870	1376
AGAP005721	AGAP005721-RA	i	Merged.1475	Merged.1475.1	100	0.195322	0.071087	0.220368	6.269242	458	1376
-	-	u	Merged.1476	Merged.1476.1	100	0.070336	0.026151	0.11332	2.462798	747	-
-	-	u	Merged.1477	Merged.1477.1	100	0.121172	0.035389	0.169866	4.242817	460	-
AGAP005724	AGAP005724-RA	i	Merged.1478	Merged.1478.1	100	0.163292	0.041741	0.200355	5.717627	390	1055
AGAP005724	AGAP005724-RA	i	Merged.1479	Merged.1479.1	100	0.129411	0.087816	0.169045	5.034762	1483	1055
-	-	u	Merged.1496	Merged.1496.1	100	8.239697	7.495738	8.983656	348.638448	423	-
-	-	u	Merged.1498	Merged.1498.1	100	0.490423	0.398538	0.585678	20.91219	1131	-
-	-	u	Merged.1499	Merged.1499.1	100	0.633002	0.531817	0.73427	26.991936	1269	-
AGAP005839	AGAP005839-RA	x	Merged.1487	Merged.1487.1	100	8.978564	8.343542	9.041124	392.079684	2847	1748
AGAP005870	AGAP005870-RA	i	Merged.1510	Merged.1510.1	100	0.885542	0.217815	0.538806	35.983515	284	1984
-	-	u	Merged.1514	Merged.1514.1	100	0.167108	0.123276	0.210939	7.290071	1380	-
-	-	u	Merged.1515	Merged.1515.1	100	0.311343	0.190717	0.426843	13.005431	550	-
-	-	u	Merged.1516	Merged.1516.1	100	0.330158	0.174396	0.494123	13.791376	415	-
-	-	u	Merged.1518	Merged.1518.1	100	0.09606	0.076741	0.114671	4.312197	3691	-
AGAP005925	AGAP005925-RA	i	Merged.1560	Merged.1560.1	100	0.307109	0.174007	0.334277	13.752592	711	2502
AGAP005925	AGAP005925-RA	i	Merged.1561	Merged.1561.1	100	0.845092	0.114237	0.414111	36.63614	228	2502
AGAP005925	AGAP005925-RA	i	Merged.1562	Merged.1562.1	100	0.435224	0.227018	0.448498	18.402137	588	2502
AGAP005925	AGAP005925-RA	i	Merged.1563	Merged.1563.1	100	0.499098	0.411911	0.548707	20.495618	2142	2502
AGAP005925	AGAP005925-RA	i	Merged.1564	Merged.1564.1	100	0.404352	0.320562	0.470994	17.896473	1818	2502
AGAP005925	AGAP005925-RA	i	Merged.1565	Merged.1565.1	100	0.352873	0.084841	0.307548	12.672594	307	2502
AGAP005925	AGAP005925-RA	i	Merged.1566	Merged.1566.1	100	0.388792	0.157537	0.375088	15.64769	434	2502
AGAP005925	AGAP005925-RA	i	Merged.1567	Merged.1567.1	100	0.500923	0.275733	0.49844	18.888937	614	2502
AGAP005925	AGAP005925-RA	i	Merged.1568	Merged.1568.1	100	0.378819	0.104109	0.331255	15.720641	344	2502
AGAP005925	AGAP005925-RA	i	Merged.1569	Merged.1569.1	100	0.351788	0.182066	0.374841	15.328814	608	2502
AGAP005915	AGAP005915-RA	x	Merged.1580	Merged.1580.1	100	31.784395	28.940136	30.128051	1385.744074	1998	2070
AGAP005962	AGAP005962-RA	x	Merged.1595	Merged.1595.1	100	22.514921	20.785849	21.713888	932.755687	2347	2837
AGAP005807	AGAP005807-RA	i	Merged.1617	Merged.1617.1	100	25.304546	11.929124	13.674214	1030.415397	375	3036
-	-	u	Merged.1645	Merged.1645.1	100	0.143823	0.059789	0.190237	6.155016	599	-
-	-	u	Merged.1648	Merged.1648.1	100	0.172624	0.042952	0.20617	6.850334	379	-
AGAP006028	AGAP006028-RA	i	Merged.1735	Merged.1735.1	100	1.171652	0.194789	0.528714	49.490676	234	1668
AGAP006028	AGAP006028-RA	i	Merged.1736	Merged.1736.1	100	0.999011	0.250443	0.626109	42.878932	286	1668
AGAP006028	AGAP006028-RA	i	Merged.1738	Merged.1738.1	100	1.101734	0.180106	0.498756	42.4347	235	1668
AGAP006028	AGAP006028-RA	i	Merged.1741	Merged.1741.1	100	1.598075	0.215003	0.583581	62.173659	212	1668
AGAP006028	AGAP006028-RA	i	Merged.1742	Merged.1742.1	100	1.256523	0.379312	0.853453	49.925555	309	1668
AGAP006028	AGAP006028-RA	i	Merged.1743	Merged.1743.1	100	1.70144	0.420486	0.901042	56.985349	271	1668
AGAP006018	AGAP006018-RA	i	Merged.1754	Merged.1754.1	100	0.201682	0.062461	0.22642	6.389288	417	3288
-	-	u	Merged.1761	Merged.1761.1	100	0.055003	0.028491	0.080293	2.496561	1257	-
-	-	u	Merged.1762	Merged.1762.1	100	0.056007	0.026416	0.08255	2.042777	986	-
-	-	u	Merged.1763	Merged.1763.1	100	0.044583	0.024992	0.063616	2.020193	1433	-
AGAP005942	AGAP005942-RA	i	Merged.1764	Merged.1764.1	100	1.145349	0.15073	0.467263	40.10417	216	1287
AGAP005945	AGAP005945-RB	i	Merged.1766	Merged.1766.1	100	0.072556	0.02676	0.115959	3.387402	730	1021
AGAP005945	AGAP005945-RB	i	Merged.1767	Merged.1767.1	100	0.088426	0.03684	0.133546	3.391108	707	1021
-	-	u	Merged.1773	Merged.1773.1	100	2.821968	2.133088	2.759066	117.371821	957	-
AGAP006045	AGAP006045-RA	i	Merged.1777	Merged.1777.1	100	0.311339	0.056134	0.269443	9.447939	290	1485
-	-	u	Merged.1794	Merged.1794.1	100	0.092094	0.050089	0.125222	3.851658	1040	-
-	-	u	Merged.1795	Merged.1795.1	100	0.139215	0.041387	0.186241	5.687006	472	-
-	-	u	Merged.1796	Merged.1796.1	100	0.109774	0.033358	0.16012	4.868685	488	-
-	-	u	Merged.1865	Merged.1865.1	100	0.392447	0.06143	0.294862	9.160971	265	-
-	-	u	Merged.1869	Merged.1869.1	100	2.086237	1.724383	2.456655	81.628099	467	-
-	-	u	Merged.1882	Merged.1882.1	100	0.063999	0.024357	0.097429	1.991922	802	-
-	-	u	Merged.1902	Merged.1902.1	100	3.888096	3.51468	3.894266	154.712948	2779	-
-	-	u	Merged.1921	Merged.1921.1	100	1.46916	1.412931	1.524051	52.333158	11837	-
AGAP006170	AGAP006170-RA	x	Merged.1924	Merged.1924.5	56	0.12689	0.093194	0.161093	4.817335	2637	687
AGAP006176	AGAP006176-RA	x	Merged.1942	Merged.1942.1	100	0.052878	0.035567	0.071134	1.876201	2480	2689
AGAP006176	AGAP006176-RA	x	Merged.1943	Merged.1943.1	100	0.047613	0.018552	0.077919	1.689387	1069	2689
-	-	u	Merged.1960	Merged.1960.1	100	1.515163	1.377927	1.654377	60.596124	1699	-
-	-	u	Merged.1997	Merged.1997.1	100	0.137838	0.080472	0.184415	5.752658	971	-
-	-	u	Merged.1998	Merged.1998.1	100	0.062581	0.033109	0.091051	2.383492	1180	-
-	-	u	Merged.1999	Merged.1999.1	100	0.071786	0.052121	0.090909	2.74207	2686	-
-	-	u	Merged.2000	Merged.2000.1	100	0.110371	0.045298	0.164204	4.756433	575	-
-	-	u	Merged.2001	Merged.2001.1	100	0.0403	0.016826	0.061694	1.646268	1161	-
-	-	u	Merged.2003	Merged.2003.1	100	0.121613	0.089	0.153726	3.966018	2012	-
-	-	u	Merged.2004	Merged.2004.1	100	0.112024	0.071258	0.147431	4.358314	1325	-
-	-	u	Merged.2045	Merged.2045.1	100	0.080123	0.064098	0.096949	3.291771	4255	-
-	-	u	Merged.2046	Merged.2046.1	100	0.118535	0.051597	0.15995	5.015162	631	-
-	-	u	Merged.2065	Merged.2065.1	100	0.382558	0.299465	0.434589	14.789056	1783	-
-	-	u	Merged.2126	Merged.2126.1	100	3.849032	3.512552	3.828838	156.782159	3119	-
-	-	u	Merged.2150	Merged.2150.1	100	0.095837	0.046678	0.143923	2.472633	837	-
-	-	u	Merged.2151	Merged.2151.1	100	0.087249	0.032449	0.12439	3.147597	602	-
-	-	u	Merged.2152	Merged.2152.1	100	0.087604	0.039121	0.130404	3.135619	749	-
AGAP006436	AGAP006436-RA	i	Merged.2270	Merged.2270.1	100	0.993704	0.319584	0.729052	36.451214	326	8040
AGAP006436	AGAP006436-RA	i	Merged.2271	Merged.2271.1	100	0.623012	0.309459	0.599577	23.026565	505	8040
-	-	u	Merged.2302	Merged.2302.1	100	0.126334	0.082754	0.167872	5.000566	1377	-
-	-	u	Merged.2329	Merged.2329.1	58	0.103199	0.06335	0.143372	3.709839	1168	-
-	-	u	Merged.2329	Merged.2329.2	100	0.176439	0.083362	0.268612	6.342714	543	-
AGAP006466	AGAP006466-RA	x	Merged.2336	Merged.2336.1	100	2.269001	2.030085	2.508977	88.047809	817	1014
-	-	u	Merged.2342	Merged.2342.1	100	1.173169	0.126437	0.458336	35.209949	206	-
-	-	u	Merged.2345	Merged.2345.1	100	0.445327	0.064343	0.308847	14.553509	253	-
-	-	u	Merged.2358	Merged.2358.1	100	0.052482	0.026098	0.081557	1.979005	998	-
AGAP006463	AGAP006463-RA	x	Merged.2359	Merged.2359.1	100	0.264618	0.156365	0.384899	8.703995	462	2373
-	-	u	Merged.2360	Merged.2360.1	100	0.259059	0.196257	0.325786	9.895527	1021	-
-	-	u	Merged.2435	Merged.2435.1	100	1.504684	1.285843	1.725067	58.254671	703	-
-	-	u	Merged.2435	Merged.2435.2	16	0.247421	0.173402	0.324667	9.579038	1074	-
-	-	u	Merged.2435	Merged.2435.3	95	1.427612	1.233273	1.626645	55.270789	804	-
AGAP006448	AGAP006448-RD	i	Merged.2463	Merged.2463.1	100	0.167126	0.088352	0.234132	6.269872	737	1650
AGAP006448	AGAP006448-RD	i	Merged.2464	Merged.2464.1	100	0.127298	0.036418	0.174806	3.26871	447	1650
AGAP006448	AGAP006448-RD	i	Merged.2465	Merged.2465.1	100	0.07021	0.026116	0.113168	2.731525	748	1650
AGAP006448	AGAP006448-RD	i	Merged.2466	Merged.2466.1	100	0.087328	0.052192	0.121781	3.05776	1310	1650
AGAP006448	AGAP006448-RD	i	Merged.2467	Merged.2467.1	100	0.055116	0.032342	0.077621	2.007055	1510	1650
AGAP006448	AGAP006448-RD	i	Merged.2468	Merged.2468.1	100	0.129032	0.051407	0.171356	5.220843	570	1650
AGAP006448	AGAP006448-RD	i	Merged.2469	Merged.2469.1	100	0.152669	0.078557	0.192029	4.660342	746	1650
AGAP006448	AGAP006448-RB	i	Merged.2470	Merged.2470.1	100	0.054244	0.031066	0.076631	2.036994	1572	1350
AGAP006574	AGAP006574-RA	i	Merged.2482	Merged.2482.1	100	1.253315	0.130231	0.472086	33.157229	200	2126
-	-	u	Merged.2490	Merged.2490.1	100	0.169114	0.042503	0.204017	5.921511	383	-
AGAP006454	AGAP006454-RA	i	Merged.2555	Merged.2555.1	100	0.078811	0.051157	0.105968	2.405778	1782	2661
AGAP006454	AGAP006454-RA	i	Merged.2556	Merged.2556.1	100	0.088703	0.058174	0.118355	2.973176	1623	2661
-	-	u	Merged.2561	Merged.2561.1	100	0.082364	0.039512	0.122486	2.883951	824	-
-	-	u	Merged.2498	Merged.2498.1	100	2.482291	1.921544	3.064741	86.261931	322	-
-	-	u	Merged.2508	Merged.2508.1	100	0.96816	0.572371	1.390044	28.510705	261	-
-	-	u	Merged.2528	Merged.2528.1	100	0.122782	0.069717	0.163834	5.62989	934	-
AGAP004701	AGAP004701-RA	i	Merged.2573	Merged.2573.1	100	0.113187	0.047034	0.156778	4.931997	623	4104
AGAP004701	AGAP004701-RA	i	Merged.2574	Merged.2574.1	100	0.084044	0.033622	0.128886	2.942801	581	4104
AGAP004701	AGAP004701-RA	i	Merged.2576	Merged.2576.1	100	2.671254	1.703448	3.675862	93.978856	202	4104
-	-	u	Merged.2538	Merged.2538.1	100	0.214054	0.106271	0.265678	7.594986	674	-
-	-	u	Merged.2545	Merged.2545.1	100	0.244738	0.115453	0.30595	10.609792	564	-
-	-	u	Merged.2547	Merged.2547.1	100	0.734174	0.557437	0.912169	31.936779	577	-
-	-	u	Merged.2558	Merged.2558.2	100	0.144093	0.08229	0.208469	6.584052	785	-
-	-	u	Merged.2560	Merged.2560.1	100	0.146962	0.077132	0.190799	6.449445	802	-
-	-	u	Merged.2564	Merged.2564.1	100	1.54856	0.95296	2.144161	36.148364	229	-
-	-	u	Merged.2565	Merged.2565.1	100	0.179219	0.128311	0.228108	7.226139	1105	-
-	-	u	Merged.2566	Merged.2566.1	100	0.308172	0.1838	0.428868	10.69836	457	-
-	-	u	Merged.2662	Merged.2662.1	100	2.836734	0.68872	1.227173	94.597821	260	-
-	-	u	Merged.2675	Merged.2675.1	100	0.068598	0.030428	0.102694	2.85944	856	-
AGAP006642	AGAP006642-RA	x	Merged.2681	Merged.2681.1	100	7.686744	5.173971	6.12789	297.040034	628	2214
-	-	u	Merged.2684	Merged.2684.1	100	1.922784	0.316933	0.792332	63.706231	226	-
-	-	u	Merged.2740	Merged.2740.1	100	0.440899	0.082574	0.342091	15.042154	276	-
-	-	u	Merged.2754	Merged.2754.1	100	18.819875	17.050749	20.618712	660.309638	279	-
-	-	u	Merged.2754	Merged.2754.2	47	8.89687	7.006512	10.798272	312.153436	207	-
AGAP006702	AGAP006702-RB	x	Merged.2768	Merged.2768.1	100	5.235806	4.980495	5.400295	203.617668	4219	4051
AGAP006721	AGAP006721-RB	x	Merged.2781	Merged.2781.1	100	1.180963	1.114566	1.247037	48.301638	7024	1149
-	-	u	Merged.2782	Merged.2782.1	100	0.341194	0.227302	0.401121	11.849721	974	-
AGAP006721	AGAP006721-RA	i	Merged.2785	Merged.2785.1	100	0.484517	0.076908	0.294813	12.338375	254	1949
-	-	u	Merged.2856	Merged.2856.1	100	0.15164	0.047529	0.190118	5.718068	411	-
-	-	u	Merged.2879	Merged.2879.1	100	0.896276	0.857433	0.942638	36.690842	13489	-
-	-	u	Merged.2919	Merged.2919.1	100	2.980985	2.305401	2.805109	120.430182	1062	-
-	-	u	Merged.2935	Merged.2935.5	100	30.579669	28.719626	32.551717	1231.017571	423	-
AGAP006812	AGAP006812-RA	i	Merged.2938	Merged.2938.1	100	0.133981	0.040444	0.181999	4.170047	483	2798
AGAP006812	AGAP006812-RA	i	Merged.2939	Merged.2939.1	100	0.05724	0.032887	0.079867	2.545071	1386	2798
AGAP006812	AGAP006812-RA	i	Merged.2941	Merged.2941.1	100	0.07379	0.027094	0.117406	3.1579	721	2798
AGAP006812	AGAP006812-RA	i	Merged.2942	Merged.2942.1	100	0.114241	0.046345	0.168002	4.307841	562	2798
AGAP006812	AGAP006812-RA	i	Merged.2943	Merged.2943.1	100	0.049115	0.019792	0.075869	2.006372	987	2798
AGAP006812	AGAP006812-RA	i	Merged.2944	Merged.2944.1	100	0.068451	0.042993	0.093804	2.731837	1666	2798
AGAP006812	AGAP006812-RA	i	Merged.2945	Merged.2945.1	100	0.083252	0.044763	0.116384	3.210795	1091	2798
AGAP006812	AGAP006812-RA	i	Merged.2947	Merged.2947.1	100	0.085876	0.05296	0.113485	2.972353	1291	2798
AGAP006812	AGAP006812-RA	i	Merged.2948	Merged.2948.1	100	0.116394	0.054038	0.166616	5.005027	723	2798
AGAP006812	AGAP006812-RA	i	Merged.2949	Merged.2949.1	100	0.146624	0.039416	0.189197	5.134025	413	2798
AGAP006812	AGAP006812-RA	i	Merged.2950	Merged.2950.1	100	0.066188	0.031343	0.097947	2.97123	831	2798
AGAP006812	AGAP006812-RA	i	Merged.2951	Merged.2951.1	100	0.103173	0.057909	0.141555	4.260995	1012	2798
AGAP006812	AGAP006812-RA	i	Merged.2952	Merged.2952.1	100	0.069623	0.045147	0.093766	3.069858	1875	2798
AGAP006812	AGAP006812-RA	i	Merged.2953	Merged.2953.1	100	0.127686	0.057795	0.1782	5.333711	676	2798
AGAP006812	AGAP006812-RA	i	Merged.2954	Merged.2954.1	100	0.096473	0.044823	0.142618	4.128628	799	2798
AGAP006812	AGAP006812-RA	i	Merged.2955	Merged.2955.1	100	0.092442	0.058599	0.12423	3.681107	1389	2798
AGAP006812	AGAP006812-RA	i	Merged.2956	Merged.2956.1	100	0.07767	0.052249	0.102865	2.867184	1994	2798
AGAP006812	AGAP006812-RA	i	Merged.2957	Merged.2957.1	100	0.127298	0.036418	0.174806	4.754487	447	2798
AGAP006812	AGAP006812-RA	i	Merged.2960	Merged.2960.1	100	5.430909	5.116152	5.753884	222.956915	1330	2798
AGAP006812	AGAP006812-RA	i	Merged.2962	Merged.2962.1	100	0.076123	0.029508	0.113116	3.069299	662	2798
AGAP006812	AGAP006812-RA	i	Merged.2963	Merged.2963.1	100	0.059244	0.022955	0.091819	2.189651	851	2798
AGAP006812	AGAP006812-RA	i	Merged.2964	Merged.2964.1	100	0.054593	0.028311	0.079786	2.265559	1265	2798
AGAP006812	AGAP006812-RA	i	Merged.2965	Merged.2965.1	100	0.066257	0.038977	0.091712	2.722095	1420	2798
AGAP006812	AGAP006812-RA	i	Merged.2966	Merged.2966.1	100	0.058119	0.033914	0.080546	2.261121	1536	2798
AGAP006812	AGAP006812-RA	i	Merged.2967	Merged.2967.1	100	0.099979	0.043091	0.143637	3.889731	680	2798
-	-	u	Merged.2968	Merged.2968.1	100	0.054889	0.023145	0.084866	2.213143	844	-
-	-	u	Merged.2969	Merged.2969.1	100	0.079706	0.027131	0.130231	2.604828	600	-
-	-	u	Merged.2970	Merged.2970.1	100	0.075499	0.040156	0.108114	2.996061	1054	-
AGAP006824	AGAP006824-RA	i	Merged.2981	Merged.2981.1	100	0.080855	0.036428	0.113838	3.194096	715	1074
-	-	u	Merged.2982	Merged.2982.1	100	0.047032	0.020498	0.071743	1.99615	953	-
-	-	u	Merged.2983	Merged.2983.1	100	0.132198	0.075002	0.187505	4.977303	955	-
-	-	u	Merged.2987	Merged.2987.1	100	0.075593	0.041588	0.106941	3.02499	1096	-
-	-	u	Merged.2988	Merged.2988.1	100	0.086826	0.032342	0.123978	3.685104	604	-
-	-	u	Merged.2989	Merged.2989.1	100	0.096147	0.034636	0.132771	3.67262	564	-
AGAP006929	AGAP006929-RA	x	Merged.3061	Merged.3061.1	100	3.556529	3.39216	3.741372	153.556323	2830	237
-	-	u	Merged.3065	Merged.3065.1	100	1.971622	1.839429	2.106179	84.188407	2181	-
AGAP006656	AGAP006656-RB	i	Merged.3094	Merged.3094.1	100	0.049358	0.02336	0.072999	1.975168	1115	984
AGAP006656	AGAP006656-RB	i	Merged.3096	Merged.3096.1	100	0.089569	0.029331	0.14079	3.136248	555	984
AGAP006656	AGAP006656-RB	i	Merged.3097	Merged.3097.1	100	0.061557	0.027946	0.094319	2.1554	932	984
AGAP006656	AGAP006656-RB	i	Merged.3098	Merged.3098.1	100	0.087892	0.032612	0.125013	2.98425	599	984
AGAP006656	AGAP006656-RB	i	Merged.3099	Merged.3099.1	100	0.063	0.025703	0.09853	2.005398	760	984
AGAP006656	AGAP006656-RB	i	Merged.3100	Merged.3100.1	100	0.064031	0.023255	0.102324	2.690447	700	984
AGAP006656	AGAP006656-RB	i	Merged.3101	Merged.3101.1	100	0.089281	0.04201	0.130231	2.995892	775	984
AGAP006656	AGAP006656-RB	i	Merged.3102	Merged.3102.1	100	0.087545	0.038587	0.120584	3.143966	675	984
AGAP006656	AGAP006656-RB	i	Merged.3103	Merged.3103.1	100	0.077338	0.035604	0.118679	2.647808	823	984
AGAP006656	AGAP006656-RB	i	Merged.3104	Merged.3104.1	100	0.077319	0.048657	0.105775	2.989315	1539	984
AGAP006656	AGAP006656-RB	i	Merged.3105	Merged.3105.1	100	0.086536	0.044836	0.124161	3.232041	944	984
AGAP006656	AGAP006656-RB	i	Merged.3106	Merged.3106.1	100	3.390511	2.926741	3.864592	122.494739	392	984
AGAP006656	AGAP006656-RB	i	Merged.3107	Merged.3107.1	100	0.103787	0.069591	0.139183	3.749674	1174	984
AGAP006656	AGAP006656-RB	i	Merged.3108	Merged.3108.1	100	0.253362	0.15856	0.292455	8.30073	924	984
-	-	u	Merged.3110	Merged.3110.1	100	0.068187	0.030286	0.102216	3.069716	860	-
-	-	u	Merged.3111	Merged.3111.1	100	0.035233	0.016171	0.053903	1.644915	1208	-
-	-	u	Merged.3112	Merged.3112.1	100	0.046696	0.026687	0.06569	1.689536	1586	-
-	-	u	Merged.3113	Merged.3113.1	100	0.091918	0.039948	0.124838	3.466054	652	-
-	-	u	Merged.3149	Merged.3149.1	100	2.508387	2.216015	2.805657	87.16669	694	-
-	-	u	Merged.3149	Merged.3149.2	27	0.687665	0.498107	0.879012	23.896436	636	-
AGAP007008	AGAP007008-RA	i	Merged.3163	Merged.3163.1	100	0.340618	0.226996	0.389135	12.44114	1004	2580
AGAP007008	AGAP007008-RA	i	Merged.3164	Merged.3164.1	100	0.284468	0.142936	0.328223	11.486073	615	2580
AGAP007008	AGAP007008-RA	i	Merged.3165	Merged.3165.1	100	0.177546	0.094246	0.235615	6.417274	760	2580
AGAP007008	AGAP007008-RA	i	Merged.3166	Merged.3166.1	100	0.268599	0.075061	0.272096	8.68148	347	2580
AGAP007008	AGAP007008-RA	i	Merged.3167	Merged.3167.1	100	0.177196	0.092231	0.244413	6.943125	706	2580
AGAP007008	AGAP007008-RA	i	Merged.3168	Merged.3168.1	100	0.27822	0.201291	0.339386	10.02558	1391	2580
-	-	u	Merged.3189	Merged.3189.1	100	0.208565	0.123821	0.254926	6.59961	894	-
-	-	u	Merged.3191	Merged.3191.1	100	0.316203	0.080889	0.293221	11.92348	322	-
-	-	u	Merged.3192	Merged.3192.1	100	0.098633	0.055794	0.141127	4.236434	992	-
AGAP007005	AGAP007005-RA	i	Merged.3180	Merged.3180.1	100	0.069136	0.02771	0.110841	2.666355	779	3567
AGAP007005	AGAP007005-RA	x	Merged.3181	Merged.3181.1	100	0.130435	0.04957	0.210674	5.030499	454	3567
AGAP007005	AGAP007005-RA	i	Merged.3183	Merged.3183.1	100	0.035142	0.014561	0.055331	1.312515	1118	3567
AGAP006590	AGAP006590-RD	i	Merged.3250	Merged.3250.1	100	0.062669	0.025602	0.098142	2.260853	763	6117
AGAP006590	AGAP006590-RD	i	Merged.3251	Merged.3251.1	100	0.066277	0.036052	0.09429	2.243335	1174	6117
AGAP006590	AGAP006590-RD	i	Merged.3252	Merged.3252.1	100	0.06671	0.031533	0.09854	2.755074	826	6117
AGAP006590	AGAP006590-RD	i	Merged.3253	Merged.3253.1	100	0.052708	0.022428	0.082235	2.125199	871	6117
-	-	u	Merged.3255	Merged.3255.1	100	0.082621	0.031255	0.119812	2.980612	625	-
-	-	u	Merged.3263	Merged.3263.1	100	0.054768	0.020711	0.086986	2.301226	786	-
-	-	u	Merged.3264	Merged.3264.1	100	0.15691	0.063387	0.201685	4.680235	565	-
-	-	u	Merged.3265	Merged.3265.1	100	0.098988	0.039948	0.144812	3.796154	652	-
-	-	u	Merged.3276	Merged.3276.1	100	0.447711	0.115156	0.355936	16.598673	311	-
AGAP005279	AGAP005279-RB	i	Merged.3221	Merged.3221.1	100	0.095647	0.032558	0.146509	3.349064	600	6000
AGAP005279	AGAP005279-RB	i	Merged.3222	Merged.3222.1	100	0.57571	0.167721	0.453834	23.114936	330	6000
-	-	u	Merged.3223	Merged.3223.1	100	0.12539	0.050434	0.168112	4.878322	581	-
-	-	u	Merged.3224	Merged.3224.1	100	0.392571	0.155389	0.369973	10.996631	440	-
-	-	u	Merged.3232	Merged.3232.1	100	0.472708	0.201239	0.452789	18.294057	453	-
-	-	u	Merged.3237	Merged.3237.3	56	3.486302	3.401317	3.571183	141.328355	9775	-
-	-	u	Merged.3356	Merged.3356.1	100	0.1482	0.059959	0.185872	5.837824	543	-
-	-	u	Merged.3366	Merged.3366.1	100	0.698201	0.166677	0.466697	31.179252	293	-
AGAP007099	AGAP007099-RA	i	Merged.3369	Merged.3369.1	100	0.240814	0.163881	0.286791	10.635047	1192	5892
AGAP007012	AGAP007012-RA	i	Merged.3381	Merged.3381.1	100	0.063046	0.035722	0.089304	2.452821	1276	2481
-	-	u	Merged.3382	Merged.3382.1	100	0.049708	0.027443	0.069856	2.047661	1305	-
-	-	u	Merged.3383	Merged.3383.1	100	0.074262	0.036459	0.109376	2.816959	893	-
AGAP007131	AGAP007131-RA	x	Merged.3391	Merged.3391.1	100	12.290928	11.896735	12.832573	527.668718	2018	2476
-	-	u	Merged.3392	Merged.3392.1	100	0.064942	0.026292	0.100784	2.618476	743	-
-	-	u	Merged.3410	Merged.3410.1	100	15.663371	15.214648	16.32472	665.45426	1658	-
-	-	u	Merged.3439	Merged.3439.1	100	0.140028	0.063649	0.229137	4.160176	447	-
-	-	u	Merged.3442	Merged.3442.1	100	0.242933	0.104114	0.381753	8.506268	378	-
-	-	u	Merged.3443	Merged.3443.1	100	0.075036	0.049242	0.100829	2.955781	1580	-
-	-	u	Merged.3444	Merged.3444.1	100	0.096091	0.04435	0.147832	2.933249	632	-
-	-	u	Merged.3445	Merged.3445.1	100	0.070743	0.039362	0.101216	2.830933	1158	-
-	-	u	Merged.3446	Merged.3446.1	100	0.051586	0.025737	0.080429	1.945237	1012	-
-	-	u	Merged.3447	Merged.3447.1	100	0.088325	0.032721	0.125431	3.373837	597	-
-	-	u	Merged.3448	Merged.3448.1	100	0.091323	0.039765	0.124266	3.771583	655	-
-	-	u	Merged.3449	Merged.3449.1	100	0.072505	0.035778	0.107333	2.750305	910	-
-	-	u	Merged.3450	Merged.3450.1	100	0.106077	0.048136	0.153161	3.851823	744	-
-	-	u	Merged.3451	Merged.3451.1	100	0.084864	0.038203	0.127344	3.169607	767	-
-	-	u	Merged.3452	Merged.3452.1	100	0.068475	0.024406	0.112268	2.717336	667	-
AGAP007163	AGAP007163-RA	i	Merged.3493	Merged.3493.1	100	0.065898	0.026578	0.101881	2.657021	735	2931
AGAP007163	AGAP007163-RA	i	Merged.3494	Merged.3494.1	100	0.063414	0.03214	0.093206	2.590492	1013	2931
-	-	u	Merged.3495	Merged.3495.1	100	0.201113	0.144079	0.259969	8.809024	1231	-
-	-	u	Merged.3499	Merged.3499.1	100	0.137358	0.043218	0.165669	5.246812	452	-
-	-	u	Merged.3500	Merged.3500.1	100	0.107483	0.078821	0.136145	3.888932	2009	-
AGAP007169	AGAP007169-RA	x	Merged.3556	Merged.3556.1	100	21.218059	21.139342	21.876923	898.813006	3714	2571
AGAP007169	AGAP007169-RA	i	Merged.3557	Merged.3557.1	100	0.212173	0.090606	0.259736	8.254661	539	2571
AGAP007169	AGAP007169-RA	i	Merged.3557	Merged.3557.2	26	0.055777	0.023471	0.087178	2.170036	971	2571
AGAP007169	AGAP007169-RA	i	Merged.3558	Merged.3558.1	100	0.122343	0.103182	0.141261	5.191149	5301	2571
AGAP007169	AGAP007169-RA	i	Merged.3559	Merged.3559.1	100	0.096174	0.051885	0.129712	3.461069	1004	2571
AGAP007169	AGAP007169-RA	i	Merged.3560	Merged.3560.1	100	0.15842	0.067129	0.206982	7.201434	582	2571
AGAP007169	AGAP007169-RA	i	Merged.3561	Merged.3561.1	100	0.115487	0.046678	0.169206	4.562202	558	2571
AGAP007169	AGAP007169-RA	i	Merged.3564	Merged.3564.1	100	0.108247	0.051205	0.157881	4.521706	763	2571
AGAP007169	AGAP007169-RA	i	Merged.3565	Merged.3565.1	100	0.095093	0.049884	0.139675	4.246534	979	2571
AGAP007169	AGAP007169-RA	i	Merged.3566	Merged.3566.1	100	0.075542	0.043615	0.10519	3.103579	1269	2571
AGAP007169	AGAP007169-RA	i	Merged.3567	Merged.3567.1	100	0.087874	0.054006	0.115726	3.465909	1266	2571
-	-	u	Merged.3598	Merged.3598.1	100	0.071104	0.026362	0.114237	2.213059	741	-
-	-	u	Merged.3602	Merged.3602.1	100	0.17841	0.082355	0.219613	5.300466	593	-
AGAP007357	AGAP007357-RA	x	Merged.3625	Merged.3625.1	100	4.756149	3.876823	4.620998	179.035226	1190	1234
-	-	u	Merged.3638	Merged.3638.1	100	0.104187	0.069952	0.133908	4.05343	1629	-
AGAP007367	AGAP007367-RA	i	Merged.3648	Merged.3648.1	100	0.10247	0.036108	0.138415	3.696682	541	1998
-	-	u	Merged.3649	Merged.3649.1	100	0.316928	0.206447	0.365512	13.809829	962	-
-	-	u	Merged.3662	Merged.3662.1	100	0.262202	0.121016	0.403387	7.062262	351	-
AGAP007307	AGAP007307-RA	i	Merged.3664	Merged.3664.1	100	0.246681	0.050871	0.244182	10.364989	320	2997
-	-	u	Merged.3680	Merged.3680.1	100	0.139578	0.115048	0.163754	4.742956	3877	-
AGAP007110	AGAP007110-RA	i	Merged.3702	Merged.3702.1	100	0.31616	0.192208	0.368725	13.927138	830	1683
AGAP007110	AGAP007110-RA	i	Merged.3705	Merged.3705.1	100	0.394574	0.180518	0.406165	10.087828	505	1683
AGAP007375	AGAP007375-RA	i	Merged.3746	Merged.3746.1	100	0.177843	0.06874	0.218717	7.38032	521	2279
-	-	u	Merged.3747	Merged.3747.1	100	0.104328	0.034513	0.15531	4.058908	566	-
-	-	u	Merged.3754	Merged.3754.1	100	0.048079	0.025535	0.068946	1.613341	1275	-
-	-	u	Merged.3788	Merged.3788.1	100	9.494534	4.478786	5.575287	344.114187	386	-
-	-	u	Merged.3827	Merged.3827.5	100	22.389217	21.993836	23.246844	835.699731	1987	-
-	-	u	Merged.3849	Merged.3849.1	100	0.241951	0.057966	0.222204	8.215153	337	-
-	-	u	Merged.3853	Merged.3853.1	100	0.239566	0.197864	0.277684	8.289992	2896	-
AGAP007657	AGAP007657-RA	x	Merged.3964	Merged.3964.1	100	23.312403	22.09946	22.885085	970.109348	3162	1164
AGAP007666	AGAP007666-RA	i	Merged.3987	Merged.3987.1	100	0.522877	0.096467	0.349693	17.436598	270	1208
-	-	u	Merged.3988	Merged.3988.1	100	0.300609	0.099921	0.28311	8.494474	391	-
-	-	u	Merged.3989	Merged.3989.1	100	0.054607	0.021538	0.08615	2.230715	907	-
-	-	u	Merged.4046	Merged.4046.1	100	0.109012	0.037567	0.144005	3.470041	520	-
-	-	u	Merged.4047	Merged.4047.1	100	0.088522	0.041741	0.129396	3.228735	780	-
-	-	u	Merged.4050	Merged.4050.1	100	0.062196	0.022768	0.100177	2.468165	715	-
-	-	u	Merged.4074	Merged.4074.1	100	0.117936	0.087799	0.146812	4.221273	2262	-
AGAP007342	AGAP007342-RA	i	Merged.4075	Merged.4075.1	100	0.057626	0.028202	0.084606	1.793583	1039	3717
AGAP007342	AGAP007342-RA	i	Merged.4078	Merged.4078.1	100	0.052244	0.024479	0.079558	2.090627	1064	3717
AGAP007342	AGAP007342-RA	i	Merged.4079	Merged.4079.1	100	0.075944	0.048105	0.101983	2.633849	1692	3717
AGAP007342	AGAP007342-RA	i	Merged.4081	Merged.4081.1	100	0.120724	0.055098	0.170302	4.310024	650	3717
-	-	u	Merged.4086	Merged.4086.1	100	0.080927	0.049405	0.11116	2.766174	1318	-
-	-	u	Merged.4087	Merged.4087.1	100	0.05834	0.035303	0.080413	1.801159	1660	-
-	-	u	Merged.4088	Merged.4088.1	100	0.086518	0.038759	0.129197	2.692812	756	-
-	-	u	Merged.4089	Merged.4089.1	100	0.067131	0.041212	0.091101	2.669791	1501	-
-	-	u	Merged.4091	Merged.4091.1	100	0.104962	0.057237	0.151509	3.528202	967	-
-	-	u	Merged.4093	Merged.4093.1	100	0.05832	0.042268	0.074526	1.917041	2927	-
-	-	u	Merged.4094	Merged.4094.1	100	0.065561	0.041379	0.0884	2.517757	1731	-
-	-	u	Merged.4095	Merged.4095.1	100	0.06773	0.037952	0.094881	1.957471	1201	-
-	-	u	Merged.4096	Merged.4096.1	100	0.212767	0.074674	0.231488	6.518752	436	-
-	-	u	Merged.4097	Merged.4097.1	100	0.084387	0.040421	0.121264	2.62648	886	-
-	-	u	Merged.4098	Merged.4098.1	100	0.135518	0.060292	0.1859	4.828397	648	-
-	-	u	Merged.4099	Merged.4099.1	100	0.098526	0.08018	0.116415	3.600676	4223	-
AGAP007696	AGAP007696-RA	x	Merged.4117	Merged.4117.1	100	34.060347	34.338028	34.938424	1464.815384	9524	1532
AGAP007698	AGAP007698-RA	i	Merged.4120	Merged.4120.1	100	0.112332	0.066919	0.157115	4.015243	1119	1717
AGAP007698	AGAP007698-RA	i	Merged.4121	Merged.4121.1	100	0.173212	0.099104	0.227573	6.884595	887	1717
AGAP007698	AGAP007698-RA	i	Merged.4122	Merged.4122.1	100	0.285629	0.253289	0.317616	11.775357	4049	1717
AGAP007452	AGAP007452-RA	i	Merged.4131	Merged.4131.1	100	0.380877	0.060742	0.291561	11.558153	268	8592
-	-	u	Merged.4132	Merged.4132.1	100	0.136258	0.049517	0.1795	4.771036	526	-
-	-	u	Merged.4133	Merged.4133.1	100	0.224551	0.053666	0.241499	5.678541	364	-
-	-	u	Merged.4134	Merged.4134.1	100	0.148293	0.070191	0.194374	6.126547	603	-
-	-	u	Merged.4142	Merged.4142.1	100	0.088646	0.048548	0.121371	2.845261	1073	-
-	-	u	Merged.4144	Merged.4144.1	100	0.066312	0.031575	0.098234	2.373498	928	-
-	-	u	Merged.4145	Merged.4145.1	100	0.113533	0.043923	0.15922	4.732558	593	-
-	-	u	Merged.4146	Merged.4146.1	100	0.096991	0.058688	0.134143	3.591292	1165	-
-	-	u	Merged.4147	Merged.4147.1	100	0.184151	0.050739	0.1945	5.080266	385	-
-	-	u	Merged.4148	Merged.4148.1	100	0.144331	0.062284	0.192515	4.954618	575	-
-	-	u	Merged.4149	Merged.4149.1	100	0.154605	0.077086	0.208587	6.640508	718	-
-	-	u	Merged.4150	Merged.4150.1	100	0.12574	0.074702	0.171192	4.536168	1046	-
-	-	u	Merged.4151	Merged.4151.1	100	0.242344	0.092011	0.254799	7.63707	460	-
-	-	u	Merged.4152	Merged.4152.1	100	0.239206	0.110661	0.273741	7.238311	559	-
AGAP005664	AGAP005664-RA	i	Merged.4165	Merged.4165.1	100	0.373483	0.060292	0.289401	17.436598	270	921
AGAP005672	AGAP005672-RA	x	Merged.4166	Merged.4166.1	100	0.062569	0.029134	0.094687	2.434283	894	3285
-	-	u	Merged.4168	Merged.4168.1	100	0.859672	0.524148	0.816461	36.121493	646	-
-	-	u	Merged.4169	Merged.4169.4	100	26.569644	25.40579	26.35742	1123.133307	3671	-
-	-	u	Merged.4221	Merged.4221.1	100	0.560326	0.101743	0.368817	20.122771	256	-
IR64a	AGAP004923-RA	i	Merged.4222	Merged.4222.1	100	0.133144	0.054719	0.180572	4.936251	595	1701
-	-	u	Merged.4237	Merged.4237.1	66	120.12302	119.149236	124.239017	5285.633261	757	-
-	-	u	Merged.4238	Merged.4238.1	100	0.159575	0.06649	0.252661	5.587501	436	-
GALE3	AGAP004934-RA	i	Merged.4242	Merged.4242.1	100	0.771214	0.110835	0.401775	20.5744	235	3819
-	-	u	Merged.4185	Merged.4185.1	100	0.087462	0.032503	0.124597	2.784073	601	-
-	-	u	Merged.4187	Merged.4187.1	100	0.157524	0.056622	0.205255	6.505652	460	-
-	-	u	Merged.4188	Merged.4188.1	100	0.060859	0.027663	0.099587	2.19554	780	-
-	-	u	Merged.4189	Merged.4189.1	100	0.057167	0.023881	0.087563	1.819732	818	-
-	-	u	Merged.4201	Merged.4201.1	100	0.12735	0.0799	0.173116	3.613941	925	-
-	-	u	Merged.4216	Merged.4216.1	100	0.078023	0.036011	0.120036	2.381717	734	-
AGAP007596	AGAP007596-RA	i	Merged.4260	Merged.4260.1	100	0.088108	0.032667	0.125222	3.365539	598	2359
AGAP007596	AGAP007596-RA	i	Merged.4261	Merged.4261.1	100	0.128814	0.102762	0.156314	4.763798	2441	2359
-	-	u	Merged.4262	Merged.4262.1	100	0.043546	0.027994	0.059098	1.561048	2285	-
-	-	u	Merged.4264	Merged.4264.1	100	0.317378	0.187015	0.361279	9.594774	766	-
AGAP007606	AGAP007606-RA	i	Merged.4344	Merged.4344.1	100	0.893037	0.693289	0.899071	31.937666	1329	1768
-	-	u	Merged.4348	Merged.4348.1	100	0.118507	0.057119	0.158175	4.011169	741	-
-	-	u	Merged.4350	Merged.4350.1	100	0.599169	0.080389	0.361752	17.483145	243	-
-	-	u	Merged.4353	Merged.4353.1	100	0.096689	0.050555	0.141555	3.827155	966	-
-	-	u	Merged.4354	Merged.4354.1	100	0.088771	0.062662	0.11314	3.169264	2062	-
-	-	u	Merged.4355	Merged.4355.1	100	0.095501	0.055629	0.134681	3.550377	1112	-
-	-	u	Merged.4356	Merged.4356.1	100	0.189176	0.091712	0.224184	6.793802	639	-
-	-	u	Merged.4358	Merged.4358.1	100	0.097774	0.059981	0.134357	3.195289	1357	-
-	-	u	Merged.4359	Merged.4359.1	100	0.089118	0.03705	0.134306	3.120444	703	-
-	-	u	Merged.4360	Merged.4360.1	100	0.083106	0.035197	0.127591	2.771367	740	-
-	-	u	Merged.4362	Merged.4362.1	100	0.113078	0.052589	0.162549	3.41597	681	-
-	-	u	Merged.4366	Merged.4366.1	100	0.119775	0.07656	0.165879	3.786158	957	-
-	-	u	Merged.4367	Merged.4367.1	100	0.079699	0.044189	0.116497	2.519324	1002	-
-	-	u	Merged.4368	Merged.4368.1	100	0.128987	0.041652	0.159664	3.832148	469	-
-	-	u	Merged.4266	Merged.4266.1	100	0.055146	0.021705	0.08682	2.467304	900	-
-	-	u	Merged.4268	Merged.4268.1	100	0.078508	0.038181	0.114542	2.95258	938	-
-	-	u	Merged.4269	Merged.4269.1	100	0.107423	0.066607	0.146536	3.318888	1222	-
-	-	u	Merged.4270	Merged.4270.1	100	0.091657	0.050192	0.127152	3.69562	973	-
-	-	u	Merged.4271	Merged.4271.1	100	0.154201	0.053483	0.193875	5.142222	487	-
-	-	u	Merged.4272	Merged.4272.1	100	0.088209	0.046699	0.134908	3.270298	819	-
-	-	u	Merged.4273	Merged.4273.1	100	0.064031	0.023255	0.102324	2.391508	700	-
-	-	u	Merged.4274	Merged.4274.1	100	0.074865	0.059312	0.090572	3.122105	4062	-
-	-	u	Merged.4275	Merged.4275.1	100	0.077946	0.030007	0.115027	2.150322	651	-
-	-	u	Merged.4276	Merged.4276.1	100	0.061335	0.031224	0.090832	2.465813	1147	-
-	-	u	Merged.4277	Merged.4277.1	100	0.041049	0.01836	0.061199	1.742189	1064	-
-	-	u	Merged.4278	Merged.4278.1	100	0.080181	0.056548	0.103201	2.483583	2303	-
-	-	u	Merged.4279	Merged.4279.1	100	0.111382	0.038079	0.14597	4.490931	513	-
-	-	u	Merged.4280	Merged.4280.1	100	0.057863	0.028219	0.088184	1.974119	923	-
-	-	u	Merged.4281	Merged.4281.1	100	0.048048	0.026416	0.068241	1.829952	1479	-
-	-	u	Merged.4282	Merged.4282.1	100	0.110517	0.033496	0.160779	4.127703	486	-
AGAP006097	AGAP006097-RA	i	Merged.4308	Merged.4308.1	100	4.415968	1.110494	1.804552	140.037068	258	2037
AGAP006097	AGAP006097-RA	i	Merged.4309	Merged.4309.1	100	1.347356	1.182979	1.510186	55.008721	1097	2037
AGAP006097	AGAP006097-RA	i	Merged.4309	Merged.4309.2	31	0.418981	0.317816	0.518178	17.105813	1134	2037
AGAP006106	AGAP006106-RA	i	Merged.4338	Merged.4338.1	100	0.299669	0.215435	0.363547	10.266263	1209	1026
-	-	u	Merged.4386	Merged.4386.1	100	0.230076	0.10458	0.376488	10.253188	345	-
-	-	u	Merged.4438	Merged.4438.1	100	0.088116	0.029018	0.139284	3.702423	561	-
AGAP007127	AGAP007127-RA	i	Merged.4460	Merged.4460.1	100	0.064473	0.036441	0.092504	2.617382	1353	714
AGAP007127	AGAP007127-RA	i	Merged.4461	Merged.4461.1	100	0.061181	0.038748	0.081574	2.475468	1788	714
AGAP007127	AGAP007127-RA	i	Merged.4463	Merged.4463.1	100	0.053951	0.02158	0.091717	2.015027	795	714
AGAP007127	AGAP007127-RA	i	Merged.4464	Merged.4464.1	100	0.056972	0.021335	0.089608	2.393844	763	714
AGAP007127	AGAP007127-RA	i	Merged.4465	Merged.4465.1	100	0.063128	0.030216	0.094425	2.720497	862	714
-	-	u	Merged.4480	Merged.4480.1	100	0.072293	0.033366	0.11122	3.24528	777	-
-	-	u	Merged.4487	Merged.4487.1	100	0.26336	0.052343	0.251249	11.680547	311	-
-	-	u	Merged.4488	Merged.4488.1	100	0.330781	0.064048	0.288215	12.225677	305	-
-	-	u	Merged.4489	Merged.4489.1	100	0.440581	0.09866	0.328865	13.027137	297	-
-	-	u	Merged.4490	Merged.4490.1	100	0.798891	0.133982	0.415345	24.476403	243	-
-	-	u	Merged.4491	Merged.4491.1	100	0.696707	0.611667	0.78072	26.399386	2310	-
-	-	u	Merged.4495	Merged.4495.1	100	0.323682	0.086182	0.287273	15.111564	340	-
-	-	u	Merged.4496	Merged.4496.1	100	0.219931	0.065443	0.237229	8.067564	398	-
AGAP007220	AGAP007220-RA	i	Merged.4513	Merged.4513.1	100	5.051936	2.058242	2.844117	205.655596	348	903
AGAP007221	AGAP007221-RB	i	Merged.4515	Merged.4515.1	100	1.223706	0.186454	0.516333	51.417377	227	2364
AGAP007221	AGAP007221-RB	i	Merged.4516	Merged.4516.1	100	0.905158	0.193651	0.568851	38.737023	269	2364
AGAP007086	AGAP007086-RA	i	Merged.4531	Merged.4531.1	100	0.104562	0.036582	0.14023	4.437834	534	8886
AGAP007137	AGAP007137-RA	i	Merged.4763	Merged.4763.1	100	0.612237	0.144948	0.401396	20.72277	292	2529
-	-	u	Merged.3996	Merged.3996.1	100	4.705292	4.202904	5.20768	212.088562	457	-
-	-	u	Merged.4036	Merged.4036.1	100	0.092362	0.029924	0.143637	3.665249	544	-
-	-	u	Merged.4546	Merged.4546.1	100	0.206335	0.094451	0.255572	7.513758	586	-
-	-	u	Merged.4547	Merged.4547.1	100	0.087088	0.063219	0.110633	3.232673	2472	-
-	-	u	Merged.4548	Merged.4548.1	100	0.108452	0.05537	0.155036	4.182684	882	-
-	-	u	Merged.4549	Merged.4549.1	100	0.097364	0.047123	0.145653	3.74341	760	-
-	-	u	Merged.4551	Merged.4551.1	100	0.102147	0.034032	0.153146	3.179242	574	-
-	-	u	Merged.4552	Merged.4552.1	100	0.073063	0.054825	0.090672	2.57141	3088	-
-	-	u	Merged.4553	Merged.4553.1	100	0.061385	0.023593	0.09437	1.910551	828	-
-	-	u	Merged.4554	Merged.4554.1	100	0.070925	0.035159	0.105478	2.483438	926	-
-	-	u	Merged.4555	Merged.4555.1	100	0.07422	0.038116	0.107996	2.462009	1025	-
-	-	u	Merged.4556	Merged.4556.1	100	0.075544	0.034966	0.11267	2.703933	838	-
-	-	u	Merged.4557	Merged.4557.1	100	0.074167	0.034473	0.111079	2.423816	850	-
-	-	u	Merged.4592	Merged.4592.1	100	1.123013	0.970118	1.276329	44.498849	1393	-
-	-	u	Merged.4593	Merged.4593.1	100	1.572175	1.474517	1.670621	62.296655	3678	-
-	-	u	Merged.4597	Merged.4597.1	65	2.452383	2.266661	2.638221	99.141824	2461	-
-	-	u	Merged.4597	Merged.4597.2	100	3.764042	3.563154	3.989029	152.167888	2485	-
AGAP001239	AGAP001239-RA	i	Merged.4609	Merged.4609.1	100	0.069657	0.044196	0.094706	2.635257	1547	900
AGAP001239	AGAP001239-RA	i	Merged.4610	Merged.4610.1	100	0.062656	0.042064	0.082726	2.354415	2322	900
AGAP001239	AGAP001239-RA	i	Merged.4611	Merged.4611.1	100	0.048777	0.02571	0.070117	1.897682	1393	900
AGAP001239	AGAP001239-RA	i	Merged.4612	Merged.4612.1	100	0.08083	0.038945	0.120728	2.830251	836	900
AGAP001239	AGAP001239-RA	i	Merged.4613	Merged.4613.1	100	0.077986	0.037978	0.113935	2.932935	943	900
AGAP001239	AGAP001239-RA	i	Merged.4614	Merged.4614.1	100	0.122325	0.055611	0.171888	4.367175	644	900
-	-	u	Merged.4615	Merged.4615.3	100	24.621816	24.055907	25.542478	898.923651	1418	-
-	-	u	Merged.4622	Merged.4622.1	100	0.057588	0.036007	0.077699	2.439622	1718	-
-	-	u	Merged.4624	Merged.4624.1	100	0.049699	0.017439	0.08022	2.052565	1125	-
-	-	u	Merged.4628	Merged.4628.1	100	0.0849	0.028311	0.135893	3.567325	575	-
-	-	u	Merged.4629	Merged.4629.1	100	0.150968	0.095263	0.19613	5.481904	1162	-
-	-	u	Merged.4630	Merged.4630.1	100	0.550783	0.28443	0.824847	19.285549	301	-
-	-	u	Merged.4642	Merged.4642.1	100	9.479808	2.879648	4.031507	322.206672	277	-
AGAP001328	AGAP001328-RA	i	Merged.4654	Merged.4654.1	100	0.603035	0.21476	0.498244	14.328135	379	4269
AGAP001370	AGAP001370-RB	i	Merged.4678	Merged.4678.1	100	1.132615	0.231635	0.591957	26.978444	253	2323
AGAP001358	AGAP001358-RA	i	Merged.4742	Merged.4742.1	100	2.512275	2.417411	2.638333	94.007164	4539	2995
AGAP001358	AGAP001358-RA	i	Merged.4743	Merged.4743.1	100	0.051496	0.022023	0.080752	1.748469	887	2995
AGAP001358	AGAP001358-RA	i	Merged.4744	Merged.4744.1	100	0.065982	0.031268	0.097712	2.132616	833	2995
AGAP001358	AGAP001358-RA	i	Merged.4746	Merged.4746.1	100	0.087604	0.039121	0.130404	2.862956	749	2995
AGAP001358	AGAP001358-RA	i	Merged.4747	Merged.4747.1	100	0.118976	0.048674	0.162247	4.999125	602	2995
AGAP001358	AGAP001358-RA	i	Merged.4748	Merged.4748.1	100	0.054849	0.028423	0.080102	1.707121	1260	2995
AGAP001358	AGAP001358-RA	i	Merged.4749	Merged.4749.1	100	0.076666	0.03738	0.115877	2.908167	871	2995
AGAP001358	AGAP001358-RA	i	Merged.4750	Merged.4750.1	100	0.117494	0.03728	0.167759	2.742684	524	2995
AGAP001358	AGAP001358-RA	i	Merged.4751	Merged.4751.1	100	0.168823	0.065115	0.201857	6.403923	500	2995
AGAP001358	AGAP001358-RA	i	Merged.4752	Merged.4752.1	100	0.11202	0.080903	0.143136	4.11605	1761	2995
AGAP001358	AGAP001358-RA	i	Merged.4753	Merged.4753.1	100	0.095213	0.075169	0.114256	3.813493	3440	2995
-	-	u	Merged.4758	Merged.4758.1	100	2.426025	0.317636	0.873498	73.17514	205	-
AGAP001415	AGAP001415-RA	i	Merged.4767	Merged.4767.1	100	0.065776	0.031372	0.097603	2.456679	934	2664
AGAP001415	AGAP001415-RA	i	Merged.4768	Merged.4768.1	100	0.126231	0.056847	0.175708	3.986613	630	2664
-	-	u	Merged.4769	Merged.4769.1	100	0.064969	0.030897	0.096553	2.68318	843	-
-	-	u	Merged.4775	Merged.4775.1	100	0.072665	0.033651	0.10516	2.348636	774	-
-	-	u	Merged.4776	Merged.4776.1	100	0.089862	0.053993	0.124183	3.071568	1206	-
-	-	u	Merged.4777	Merged.4777.1	100	0.078257	0.039785	0.112725	3.172813	982	-
-	-	u	Merged.4778	Merged.4778.1	100	0.06518	0.041165	0.087943	2.454042	1740	-
-	-	u	Merged.4780	Merged.4780.1	100	0.059361	0.021998	0.092393	2.355662	740	-
-	-	u	Merged.4795	Merged.4795.1	100	1.369779	0.168931	0.537508	44.409756	212	-
-	-	u	Merged.4816	Merged.4816.1	100	0.828518	0.484109	0.766062	27.654777	612	-
-	-	u	Merged.4825	Merged.4825.1	100	0.064849	0.024603	0.098411	2.649113	794	-
-	-	u	Merged.4826	Merged.4826.1	100	0.050675	0.026568	0.072458	2.037242	1348	-
-	-	u	Merged.4833	Merged.4833.1	100	0.122159	0.088592	0.155036	5.074832	1764	-
SHAKB_ANOGA	AGAP001487-RB	i	Merged.4852	Merged.4852.1	100	0.051361	0.024139	0.078452	1.712742	1079	1086
-	-	u	Merged.4853	Merged.4853.1	100	0.045116	0.023	0.066444	1.614832	1274	-
-	-	u	Merged.4854	Merged.4854.1	100	0.071559	0.033265	0.103952	2.569887	783	-
-	-	u	Merged.4855	Merged.4855.1	100	0.060934	0.028436	0.093432	2.465483	993	-
-	-	u	Merged.4856	Merged.4856.1	100	0.078454	0.050616	0.103762	2.953829	1478	-
-	-	u	Merged.4857	Merged.4857.1	100	0.08106	0.04632	0.1158	2.793237	1035	-
-	-	u	Merged.4858	Merged.4858.1	100	0.0622	0.029869	0.093342	2.345452	872	-
-	-	u	Merged.4848	Merged.4848.1	100	0.135838	0.040782	0.183519	5.284829	479	-
AGAP001520	AGAP001520-RB	i	Merged.4867	Merged.4867.1	100	0.103059	0.036242	0.138929	3.061831	539	2689
AGAP001520	AGAP001520-RB	i	Merged.4868	Merged.4868.1	100	0.123814	0.03853	0.173384	3.37192	507	2689
-	-	u	Merged.4888	Merged.4888.1	100	0.31215	0.2081	0.4162	10.120259	567	-
-	-	u	Merged.4889	Merged.4889.1	100	0.122583	0.08647	0.156021	5.328259	1732	-
-	-	u	Merged.4890	Merged.4890.1	100	0.21724	0.125222	0.270641	7.792135	806	-
-	-	u	Merged.4910	Merged.4910.1	100	0.119808	0.076158	0.163196	4.081691	1197	-
-	-	u	Merged.4914	Merged.4914.1	100	44.44744	43.300999	46.300597	1719.938618	655	-
AGAP001330	AGAP001330-RB	x	Merged.4915	Merged.4915.1	100	5.569101	5.529131	5.755048	215.501972	9948	2659
-	-	u	Merged.4917	Merged.4917.1	100	0.087383	0.049286	0.124664	3.182082	1123	-
-	-	u	Merged.4918	Merged.4918.1	100	0.065978	0.023765	0.104565	2.464204	685	-
-	-	u	Merged.4919	Merged.4919.1	100	0.078742	0.026907	0.129154	2.205716	605	-
-	-	u	Merged.4920	Merged.4920.1	100	0.093839	0.055989	0.131574	3.207524	1163	-
-	-	u	Merged.4921	Merged.4921.1	100	0.097974	0.042467	0.141555	3.201825	690	-
-	-	u	Merged.4923	Merged.4923.1	100	0.097892	0.054104	0.13685	4.113218	1023	-
-	-	u	Merged.4924	Merged.4924.1	100	0.101887	0.035975	0.137905	3.891883	543	-
-	-	u	Merged.4927	Merged.4927.1	100	0.076418	0.033053	0.111555	2.420927	788	-
-	-	u	Merged.4928	Merged.4928.1	100	0.046226	0.023479	0.067828	1.726511	1248	-
-	-	u	Merged.4939	Merged.4939.1	100	0.342166	0.086436	0.297725	11.41037	339	-
-	-	u	Merged.4940	Merged.4940.1	100	38.573538	8.05142	10.031277	1027.251177	222	-
-	-	u	Merged.4942	Merged.4942.1	100	0.769205	0.483769	0.740167	26.768342	673	-
-	-	u	Merged.4967	Merged.4967.1	100	0.112078	0.038228	0.146541	3.329785	511	-
-	-	u	Merged.4969	Merged.4969.1	100	0.594657	0.110992	0.369973	24.060734	264	-
AGAP001583	AGAP001583-RA	i	Merged.5019	Merged.5019.1	100	0.785865	0.456857	0.750927	18.840398	620	5169
GPRGNR3	AGAP001532-RA	i	Merged.5055	Merged.5055.1	100	0.223656	0.102814	0.251322	8.634471	570	1281
-	-	u	Merged.5056	Merged.5056.1	100	0.229526	0.118305	0.269736	10.409581	688	-
-	-	u	Merged.5064	Merged.5064.1	100	0.088078	0.039279	0.130929	3.70086	746	-
-	-	u	Merged.5065	Merged.5065.1	100	0.063602	0.044972	0.08166	2.702126	2751	-
-	-	u	Merged.5067	Merged.5067.1	100	0.083262	0.046099	0.115248	2.915397	1130	-
-	-	u	Merged.5068	Merged.5068.1	100	0.148768	0.072565	0.193508	6.471904	673	-
-	-	u	Merged.5069	Merged.5069.1	100	0.082534	0.02778	0.133342	2.889907	586	-
-	-	u	Merged.5070	Merged.5070.1	100	0.07646	0.037384	0.112151	2.77638	958	-
-	-	u	Merged.5071	Merged.5071.1	100	0.133416	0.064745	0.175737	4.597381	704	-
-	-	u	Merged.5072	Merged.5072.1	100	0.102192	0.046815	0.148957	3.445716	765	-
-	-	u	Merged.5073	Merged.5073.1	100	0.110476	0.066553	0.15174	4.27353	1223	-
-	-	u	Merged.5074	Merged.5074.1	100	0.095895	0.030657	0.147153	2.462353	531	-
-	-	u	Merged.5075	Merged.5075.1	100	0.053318	0.030599	0.075478	1.948072	1596	-
-	-	u	Merged.5076	Merged.5076.1	100	0.08491	0.037748	0.117963	3.506761	690	-
-	-	u	Merged.5032	Merged.5032.1	100	0.407887	0.087403	0.316836	9.521396	298	-
-	-	u	Merged.5033	Merged.5033.1	100	0.8127	0.5418	1.061026	20.509225	333	-
-	-	u	Merged.5048	Merged.5048.1	100	0.137265	0.041039	0.184676	3.204209	476	-
-	-	u	Merged.5049	Merged.5049.1	100	0.500968	0.087994	0.364545	11.694194	259	-
-	-	u	Merged.5051	Merged.5051.1	100	0.155146	0.089387	0.202841	5.33181	947	-
AGAP001446	AGAP001446-RA	i	Merged.5081	Merged.5081.1	100	0.051212	0.025586	0.079955	1.655241	1018	3229
AGAP001446	AGAP001446-RA	i	Merged.5082	Merged.5082.1	100	2.031011	0.581786	1.11882	71.62856	291	3229
AGAP001446	AGAP001446-RA	i	Merged.5082	Merged.5082.2	47	0.945914	0.318814	0.685933	33.359981	337	3229
AGAP001446	AGAP001446-RA	i	Merged.5084	Merged.5084.1	100	0.132197	0.092763	0.169689	4.662265	1439	3229
AGAP001446	AGAP001446-RA	i	Merged.5088	Merged.5088.1	100	0.0737	0.032156	0.108526	2.826349	810	3229
AGAP001446	AGAP001446-RA	i	Merged.5090	Merged.5090.1	100	0.07788	0.035437	0.11074	3.076551	735	3229
AGAP001446	AGAP001446-RA	i	Merged.5091	Merged.5091.1	100	0.734279	0.56317	0.899096	31.398853	521	3229
-	-	u	Merged.5102	Merged.5102.1	100	3.53921	2.994447	3.461393	144.862993	1520	-
-	-	u	Merged.5119	Merged.5119.1	100	0.642411	0.498238	0.723248	24.476836	1418	-
-	-	u	Merged.5129	Merged.5129.1	100	0.919016	0.872842	0.968555	35.780124	9886	-
-	-	u	Merged.5149	Merged.5149.1	100	0.113592	0.034056	0.163469	5.038048	478	-
-	-	u	Merged.5155	Merged.5155.1	100	0.142339	0.065216	0.180597	4.983976	649	-
AGAP001743	AGAP001743-RA	i	Merged.5159	Merged.5159.1	100	3.664702	1.835617	2.560799	118.496899	431	2085
-	-	u	Merged.5179	Merged.5179.1	100	0.118725	0.047529	0.172294	4.263714	548	-
AGAP001748	AGAP001748-RA	i	Merged.5186	Merged.5186.1	100	2.474912	0.44267	0.956738	91.590351	228	5156
AGAP001748	AGAP001748-RA	i	Merged.5188	Merged.5188.1	100	1.67693	0.313316	0.735612	62.387207	239	5156
AGAP001748	AGAP001748-RA	i	Merged.5190	Merged.5190.1	100	0.038512	0.016198	0.059392	1.273577	1206	5156
-	-	u	Merged.5195	Merged.5195.1	100	0.074785	0.053418	0.097933	3.242062	2020	-
-	-	u	Merged.5196	Merged.5196.1	100	0.067213	0.035584	0.102797	2.861078	1015	-
AGAP001690	AGAP001690-RB	i	Merged.5201	Merged.5201.1	100	0.798671	0.19285	0.52183	35.049865	287	10554
AGAP001690	AGAP001690-RB	i	Merged.5202	Merged.5202.1	100	0.706735	0.507071	0.735871	31.583381	1053	10554
AGAP001690	AGAP001690-RB	i	Merged.5203	Merged.5203.1	100	0.580602	0.346965	0.598871	26.182164	685	10554
-	-	u	Merged.5209	Merged.5209.1	100	2.638149	2.485673	2.794288	113.4826	2523	-
-	-	u	Merged.5215	Merged.5215.1	100	0.325098	0.230206	0.378195	13.880408	1188	-
-	-	u	Merged.5216	Merged.5216.1	100	0.306118	0.055749	0.267597	12.14783	292	-
AGAP001786	AGAP001786-RA	i	Merged.5218	Merged.5218.1	100	2.784205	0.521486	0.986596	91.23914	231	9720
AGAP001786	AGAP001786-RA	i	Merged.5220	Merged.5220.1	100	1.167981	0.791614	1.132617	35.356613	802	9720
-	-	u	Merged.5234	Merged.5234.1	100	15.007042	14.694389	15.599155	538.346529	1908	-
AGAP001683	AGAP001683-RA	i	Merged.5251	Merged.5251.1	100	0.057048	0.037183	0.075854	2.244845	2189	3235
AGAP001683	AGAP001683-RA	i	Merged.5252	Merged.5252.1	100	0.053908	0.031744	0.075392	1.887592	1641	3235
AGAP001683	AGAP001683-RA	i	Merged.5254	Merged.5254.1	100	0.088073	0.041581	0.1289	3.469347	783	3235
AGAP001683	AGAP001683-RA	i	Merged.5255	Merged.5255.1	100	0.076533	0.049129	0.103928	3.027165	1723	3235
AGAP001683	AGAP001683-RA	i	Merged.5256	Merged.5256.1	100	0.076162	0.037267	0.1118	2.765555	961	3235
AGAP001683	AGAP001683-RA	i	Merged.5257	Merged.5257.1	100	0.105138	0.047391	0.146912	4.44834	687	3235
AGAP001683	AGAP001683-RA	i	Merged.5258	Merged.5258.1	100	0.094167	0.040634	0.147297	3.719965	641	3235
AGAP001683	AGAP001683-RA	i	Merged.5259	Merged.5259.1	100	0.16741	0.042283	0.202957	6.252635	385	3235
AGAP001683	AGAP001683-RA	i	Merged.5260	Merged.5260.1	100	0.274202	0.083481	0.26714	7.040827	390	3235
AGAP001824	AGAP001824-RA	i	Merged.5268	Merged.5268.1	100	0.175711	0.124151	0.220476	7.328277	1521	3051
AGAP001824	AGAP001824-RA	i	Merged.5269	Merged.5269.1	100	0.165681	0.12862	0.202741	7.07348	1685	3051
-	-	u	Merged.5278	Merged.5278.1	100	0.783287	0.177587	0.473566	24.102211	275	-
-	-	u	Merged.5285	Merged.5285.1	100	0.113706	0.062611	0.153049	4.695985	936	-
-	-	u	Merged.5291	Merged.5291.1	100	0.041235	0.017151	0.062886	1.764708	1139	-
-	-	u	Merged.5294	Merged.5294.1	100	0.09369	0.030202	0.144969	3.717938	539	-
-	-	u	Merged.5313	Merged.5313.1	100	25.955342	25.309417	27.054574	1042.093522	893	-
-	-	u	Merged.5315	Merged.5315.1	100	0.114121	0.05706	0.171181	5.16139	648	-
-	-	u	Merged.5316	Merged.5316.1	100	0.102321	0.040889	0.148222	4.094581	637	-
-	-	u	Merged.5317	Merged.5317.1	100	0.055162	0.031852	0.077356	1.755889	1431	-
-	-	u	Merged.5343	Merged.5343.1	100	0.073883	0.042064	0.103758	3.292535	1161	-
-	-	u	Merged.5352	Merged.5352.1	100	0.078853	0.028435	0.127956	2.454257	687	-
AGAP001960	AGAP001960-RA	i	Merged.5360	Merged.5360.1	100	0.232529	0.078452	0.266737	7.124199	415	1583
AGAP001930	AGAP001930-RA	x	Merged.5365	Merged.5365.1	100	9.194505	9.055473	9.350983	346.292623	13287	1718
AGAP001982	AGAP001982-RA	i	Merged.5368	Merged.5368.1	100	2.556084	0.333517	0.794089	71.60062	205	792
-	-	u	Merged.5387	Merged.5387.1	100	0.108984	0.063342	0.148853	3.361764	1028	-
-	-	u	Merged.5388	Merged.5388.1	100	0.20191	0.050871	0.228921	5.498764	384	-
-	-	u	Merged.5394	Merged.5394.1	100	0.457993	0.159844	0.44588	12.928669	387	-
-	-	u	Merged.5400	Merged.5400.5	100	70.15026	67.69855	73.325512	2536.514601	433	-
-	-	u	Merged.5406	Merged.5406.1	100	2.191394	1.188092	1.765728	68.621431	496	-
-	-	u	Merged.5407	Merged.5407.1	100	2.205495	1.453298	1.8874	72.896727	690	-
AGAP002018	AGAP002018-RB	x	Merged.5428	Merged.5428.1	100	1.758845	1.322655	1.808394	70.609154	992	1780
AGAP002024	AGAP002024-RA	x	Merged.5443	Merged.5443.1	100	17.054044	16.540846	17.769005	678.099338	1517	4465
AGAP002048	AGAP002048-RA	i	Merged.5451	Merged.5451.1	100	1.070382	0.234316	0.579625	35.165689	264	3577
-	-	u	Merged.5455	Merged.5455.1	100	0.278238	0.193926	0.333224	11.328445	1192	-
-	-	u	Merged.5456	Merged.5456.1	100	0.148185	0.054604	0.19794	4.523457	477	-
AGAP002052	AGAP002052-RA	i	Merged.5459	Merged.5459.1	100	0.271908	0.075496	0.273673	11.71793	345	3660
AGAP001419	AGAP001419-RA	i	Merged.5520	Merged.5520.1	100	0.076804	0.03318	0.120277	2.817349	785	1973
AGAP001419	AGAP001419-RA	i	Merged.5521	Merged.5521.1	100	0.099005	0.053373	0.142329	4.201996	915	1973
AGAP001419	AGAP001419-RA	i	Merged.5522	Merged.5522.1	100	0.095974	0.048649	0.134721	3.584558	870	1973
AGAP001419	AGAP001419-RA	i	Merged.5523	Merged.5523.1	100	0.51783	0.096111	0.348403	15.541459	271	1973
AGAP001419	AGAP001419-RA	i	Merged.5524	Merged.5524.1	100	0.256741	0.059557	0.228301	8.172483	328	1973
COE16738	AGAP002090-RA	i	Merged.5526	Merged.5526.1	100	0.579327	0.174937	0.427623	26.526563	335	3780
-	-	u	Merged.5540	Merged.5540.1	100	0.896552	0.080588	0.386824	35.578265	202	-
-	-	u	Merged.5541	Merged.5541.1	100	0.498142	0.112268	0.34803	16.715584	290	-
-	-	u	Merged.5542	Merged.5542.1	100	0.524178	0.105783	0.35261	20.393341	277	-
AGAP002094	AGAP002094-RA	x	Merged.5567	Merged.5567.1	100	13.592522	13.340465	14.13426	546.340439	1988	2565
-	-	u	Merged.5576	Merged.5576.1	100	1.4575	0.465109	0.857868	54.316985	315	-
AGAP002083	AGAP002083-RA	i	Merged.5575	Merged.5575.1	100	0.178403	0.135154	0.224356	7.193231	1396	2985
AGAP002083	AGAP002083-RA	i	Merged.5577	Merged.5577.1	67	0.132909	0.097318	0.168685	4.616837	1697	2985
AGAP002083	AGAP002083-RA	i	Merged.5577	Merged.5577.2	100	0.197571	0.08096	0.271796	6.862992	563	2985
AGAP002083	AGAP002083-RA	i	Merged.5579	Merged.5579.1	100	0.083545	0.040105	0.120314	2.925303	893	2985
AGAP002083	AGAP002083-RA	i	Merged.5580	Merged.5580.1	100	0.090793	0.042788	0.136143	2.472633	837	2985
AGAP002119	AGAP002119-RB	i	Merged.5597	Merged.5597.1	100	0.999011	0.250443	0.626109	41.374408	286	4452
AGAP002152	AGAP002152-RA	i	Merged.5700	Merged.5700.1	100	0.318113	0.098389	0.30411	10.04665	364	1473
-	-	u	Merged.5613	Merged.5613.1	100	0.317201	0.106881	0.295979	9.996044	396	-
-	-	u	Merged.5614	Merged.5614.1	100	0.097364	0.051546	0.148909	3.34233	760	-
-	-	u	Merged.5616	Merged.5616.1	100	0.17815	0.102891	0.231505	5.690706	886	-
-	-	u	Merged.5617	Merged.5617.1	100	0.0614	0.031251	0.090911	1.831391	1146	-
-	-	u	Merged.5618	Merged.5618.1	100	0.121716	0.046018	0.166815	3.855962	566	-
-	-	u	Merged.5621	Merged.5621.1	27	0.078483	0.060645	0.09662	2.852168	3359	-
-	-	u	Merged.5621	Merged.5621.2	100	0.287268	0.061046	0.295054	10.43966	320	-
-	-	u	Merged.5622	Merged.5622.1	100	0.065392	0.024759	0.099035	2.162467	789	-
-	-	u	Merged.5623	Merged.5623.1	100	0.097923	0.045333	0.144243	3.428768	790	-
-	-	u	Merged.5625	Merged.5625.1	100	0.095817	0.07246	0.119837	3.615094	2528	-
-	-	u	Merged.5629	Merged.5629.1	100	0.117227	0.05666	0.156904	3.967842	747	-
-	-	u	Merged.5630	Merged.5630.1	100	1.25604	1.003852	1.51022	47.978164	558	-
-	-	u	Merged.5630	Merged.5630.2	67	0.842757	0.629326	1.057617	32.191626	564	-
AGAP001678	AGAP001678-RA	i	Merged.5711	Merged.5711.1	100	0.067519	0.045998	0.087683	2.675713	2265	4814
AGAP001678	AGAP001678-RA	i	Merged.5712	Merged.5712.1	100	0.10817	0.058631	0.155201	3.93905	944	4814
-	-	u	Merged.5713	Merged.5713.1	100	0.052199	0.020781	0.083126	2.233903	940	-
-	-	u	Merged.5714	Merged.5714.1	100	0.05616	0.031329	0.079526	2.228613	1351	-
-	-	u	Merged.5715	Merged.5715.1	100	0.053121	0.027867	0.076634	1.860028	1402	-
-	-	u	Merged.5717	Merged.5717.1	100	0.073495	0.046725	0.099056	3.039087	1742	-
-	-	u	Merged.5718	Merged.5718.1	100	0.087009	0.049111	0.124222	3.412204	1127	-
-	-	u	Merged.5719	Merged.5719.1	100	0.106948	0.070177	0.140353	4.312167	1531	-
-	-	u	Merged.5720	Merged.5720.1	100	0.081298	0.027498	0.13199	3.415948	592	-
-	-	u	Merged.5721	Merged.5721.1	100	0.119402	0.035084	0.168402	4.738302	464	-
AGAP013310	AGAP013310-RA	i	Merged.5722	Merged.5722.1	100	0.192162	0.04958	0.223111	6.354704	394	1038
AGAP013310	AGAP013310-RA	i	Merged.5723	Merged.5723.1	100	0.151894	0.055417	0.200888	4.636687	470	1038
-	-	u	Merged.5724	Merged.5724.1	100	0.099204	0.040009	0.145034	3.804416	651	-
-	-	u	Merged.5725	Merged.5725.1	100	0.072661	0.057147	0.087733	2.859763	4045	-
-	-	u	Merged.5728	Merged.5728.1	100	0.435452	0.251906	0.461035	14.323184	685	-
-	-	u	Merged.5732	Merged.5732.1	100	0.078286	0.035585	0.128105	2.325855	649	-
AGAP002194	AGAP002194-RA	i	Merged.5774	Merged.5774.1	100	1.855209	0.246883	0.725218	68.56866	211	2316
AGAP002199	AGAP002199-RA	i	Merged.5778	Merged.5778.1	100	0.036604	0.015059	0.057224	1.452557	1081	3249
-	-	u	Merged.5780	Merged.5780.1	100	0.060684	0.028008	0.09336	2.506216	889	-
-	-	u	Merged.5781	Merged.5781.1	100	0.046402	0.021654	0.07115	1.660862	1244	-
-	-	u	Merged.5782	Merged.5782.1	100	0.061992	0.036162	0.087822	1.929446	1452	-
AGAP002226	AGAP002226-RA	i	Merged.5805	Merged.5805.1	100	0.270162	0.093022	0.286817	10.62139	420	5979
-	-	u	Merged.5819	Merged.5819.1	100	0.084339	0.042237	0.119671	3.10853	925	-
-	-	u	Merged.5820	Merged.5820.1	100	0.078389	0.033695	0.122144	3.267605	773	-
-	-	u	Merged.5821	Merged.5821.1	100	0.084845	0.044134	0.122219	3.168871	959	-
-	-	u	Merged.5822	Merged.5822.1	100	0.125684	0.053726	0.166549	4.767523	606	-
-	-	u	Merged.5823	Merged.5823.1	100	0.275431	0.151431	0.345452	11.481155	688	-
-	-	u	Merged.5824	Merged.5824.1	100	0.474328	0.205702	0.482336	17.60218	459	-
-	-	u	Merged.5826	Merged.5826.1	100	0.12249	0.08527	0.158912	5.208047	1680	-
-	-	u	Merged.5827	Merged.5827.1	100	0.079929	0.040513	0.117856	3.292582	884	-
AGAP001315	AGAP001315-RE	i	Merged.5833	Merged.5833.1	100	0.091652	0.046923	0.129942	3.637051	902	4340
AGAP001315	AGAP001315-RE	i	Merged.5834	Merged.5834.1	100	0.057066	0.036398	0.078255	2.093316	1789	4340
AGAP001315	AGAP001315-RE	i	Merged.5835	Merged.5835.1	100	0.106109	0.036927	0.141555	4.053154	529	4340
AGAP001315	AGAP001315-RE	i	Merged.5836	Merged.5836.1	100	0.060342	0.023283	0.093133	2.347615	839	4340
AGAP001315	AGAP001315-RE	i	Merged.5837	Merged.5837.1	100	0.070712	0.027987	0.107282	2.751091	698	4340
AGAP001315	AGAP001315-RE	i	Merged.5838	Merged.5838.1	100	0.078508	0.038181	0.114542	3.359833	938	4340
AGAP001315	AGAP001315-RE	i	Merged.5839	Merged.5839.1	100	0.050676	0.019519	0.078076	2.365885	834	4340
AGAP001315	AGAP001315-RE	i	Merged.5840	Merged.5840.1	100	0.058798	0.022821	0.091283	2.40193	856	4340
AGAP001315	AGAP001315-RE	i	Merged.5841	Merged.5841.1	100	0.088355	0.029069	0.139533	3.918712	560	4340
AGAP001315	AGAP001315-RE	i	Merged.5842	Merged.5842.1	100	0.09034	0.031305	0.140874	3.51471	624	4340
AGAP001315	AGAP001315-RE	i	Merged.5843	Merged.5843.1	100	0.075066	0.027436	0.11889	2.190346	712	4340
AGAP001315	AGAP001315-RE	i	Merged.5844	Merged.5844.1	100	0.0685	0.034199	0.102598	2.898224	952	4340
AGAP001315	AGAP001315-RE	i	Merged.5845	Merged.5845.1	100	0.118972	0.077791	0.157869	4.752061	1423	4340
AGAP001315	AGAP001315-RE	i	Merged.5846	Merged.5846.1	100	0.13573	0.03777	0.181296	5.069386	431	4340
AGAP001315	AGAP001315-RE	i	Merged.5847	Merged.5847.1	100	0.051805	0.019852	0.083379	1.813941	820	4340
AGAP001315	AGAP001315-RE	i	Merged.5848	Merged.5848.1	100	0.085895	0.040799	0.126477	3.258222	798	4340
AGAP001315	AGAP001315-RE	i	Merged.5849	Merged.5849.1	100	0.055606	0.029961	0.079896	2.186135	1304	4340
AGAP001315	AGAP001315-RE	i	Merged.5850	Merged.5850.1	100	0.060575	0.027591	0.09312	2.121027	944	4340
AGAP001315	AGAP001315-RE	i	Merged.5851	Merged.5851.1	100	0.105523	0.068079	0.142966	4.131878	1148	4340
AGAP001315	AGAP001315-RE	i	Merged.5852	Merged.5852.1	100	0.100838	0.056842	0.138946	3.440283	1031	4340
AGAP001315	AGAP001315-RE	i	Merged.5853	Merged.5853.1	100	0.081748	0.058773	0.103878	2.949145	2382	4340
AGAP001315	AGAP001315-RE	i	Merged.5854	Merged.5854.1	100	0.098751	0.069008	0.1274	3.872692	1840	4340
AGAP002178	AGAP002178-RA	i	Merged.5863	Merged.5863.1	100	0.119402	0.035084	0.168402	4.180854	464	1476
AGAP002178	AGAP002178-RA	i	Merged.5864	Merged.5864.1	100	0.052373	0.026069	0.078208	1.8746	1124	1476
AGAP002178	AGAP002178-RA	i	Merged.5865	Merged.5865.1	100	0.209338	0.054112	0.207431	8.884776	361	1476
AGAP002178	AGAP002178-RA	i	Merged.5866	Merged.5866.1	100	0.074594	0.025922	0.11924	2.089502	628	1476
AGAP002178	AGAP002178-RA	i	Merged.5867	Merged.5867.1	100	0.062413	0.035416	0.088541	2.428191	1287	1476
AGAP002178	AGAP002178-RA	i	Merged.5868	Merged.5868.1	100	0.078222	0.02827	0.127215	3.043252	691	1476
AGAP002178	AGAP002178-RA	i	Merged.5869	Merged.5869.1	100	0.160403	0.107046	0.211481	5.472466	1247	1476
AGAP002178	AGAP002178-RA	i	Merged.5870	Merged.5870.1	100	0.062414	0.030084	0.093595	2.816737	974	1476
AGAP002178	AGAP002178-RA	i	Merged.5872	Merged.5872.1	100	0.087538	0.041595	0.132348	3.178654	861	1476
AGAP002178	AGAP002178-RA	i	Merged.5873	Merged.5873.1	100	0.085308	0.045902	0.124591	3.318919	993	1476
AGAP002178	AGAP002178-RA	i	Merged.5874	Merged.5874.1	100	0.14002	0.050379	0.182625	4.902763	517	1476
AGAP002178	AGAP002178-RA	i	Merged.5875	Merged.5875.1	100	0.44047	0.06409	0.307631	15.422969	254	1476
AGAP002178	AGAP002178-RA	i	Merged.5876	Merged.5876.1	100	0.08211	0.03684	0.115126	2.94879	707	1476
AGAP002178	AGAP002178-RA	i	Merged.5877	Merged.5877.1	100	0.078167	0.035534	0.111042	3.368634	733	1476
AGAP002178	AGAP002178-RA	i	Merged.5879	Merged.5879.1	100	0.067876	0.04752	0.086893	2.617761	2398	1476
AGAP002178	AGAP002178-RA	i	Merged.5880	Merged.5880.1	100	0.105454	0.061662	0.144906	3.78037	1056	1476
AGAP002178	AGAP002178-RA	i	Merged.5881	Merged.5881.1	100	0.133306	0.062243	0.172364	5.134444	680	1476
AGAP002178	AGAP002178-RA	i	Merged.5882	Merged.5882.1	100	0.233422	0.073255	0.244182	9.444635	400	1476
AGAP002178	AGAP002178-RA	i	Merged.5883	Merged.5883.1	100	0.137817	0.076337	0.179392	4.251165	853	1476
AGAP002181	AGAP002181-RB	i	Merged.5936	Merged.5936.1	100	4.526423	1.054499	1.739923	131.242349	247	1807
AGAP002181	AGAP002181-RB	i	Merged.5939	Merged.5939.1	100	0.406187	0.273307	0.450956	12.444749	953	1807
-	-	u	Merged.5983	Merged.5983.1	100	0.621203	0.081394	0.366274	19.334503	240	-
-	-	u	Merged.5985	Merged.5985.1	100	0.078345	0.039881	0.116018	2.581866	898	-
-	-	u	Merged.5986	Merged.5986.1	100	0.086895	0.064827	0.108964	2.897733	2552	-
-	-	u	Merged.5987	Merged.5987.1	100	0.105857	0.032623	0.15659	3.459454	499	-
-	-	u	Merged.5988	Merged.5988.1	100	0.11828	0.065711	0.17742	3.527994	687	-
-	-	u	Merged.5990	Merged.5990.1	100	0.235542	0.081394	0.258981	8.858397	440	-
AGAP002263	AGAP002263-RC	x	Merged.5994	Merged.5994.1	100	58.194647	47.139255	49.444047	2093.688485	986	1734
AGAP002263	AGAP002263-RB	i	Merged.6001	Merged.6001.1	100	0.233214	0.153036	0.294069	9.101636	1085	2625
AGAP002263	AGAP002263-RB	i	Merged.6002	Merged.6002.1	100	0.281272	0.062015	0.237723	9.550239	315	2625
-	-	u	Merged.6015	Merged.6015.1	100	0.055153	0.027207	0.081621	2.317425	1077	-
-	-	u	Merged.6016	Merged.6016.1	100	0.106052	0.084842	0.128379	4.299725	3108	-
-	-	u	Merged.6028	Merged.6028.1	43	0.357883	0.233405	0.48237	12.135479	610	-
-	-	u	Merged.6028	Merged.6028.2	100	0.824475	0.555252	1.093679	27.957201	384	-
-	-	u	Merged.6046	Merged.6046.1	100	14.610449	12.772476	13.704801	556.879146	1767	-
-	-	u	Merged.6048	Merged.6048.1	100	0.178517	0.079929	0.223801	7.609602	611	-
-	-	u	Merged.6051	Merged.6051.1	100	4.126464	3.289388	3.860968	152.240309	1162	-
-	-	u	Merged.6065	Merged.6065.1	100	1.392296	0.302862	0.694059	50.228264	258	-
-	-	u	Merged.6070	Merged.6070.1	100	0.097045	0.057071	0.135883	3.624565	1198	-
-	-	u	Merged.6072	Merged.6072.1	100	0.219361	0.158004	0.271499	7.65147	1463	-
-	-	u	Merged.6073	Merged.6073.1	100	0.842314	0.792348	0.884397	30.830576	8029	-
-	-	u	Merged.6079	Merged.6079.1	100	0.093648	0.063039	0.124223	3.546259	1756	-
-	-	u	Merged.6084	Merged.6084.1	100	0.154658	0.056013	0.203048	6.109608	465	-
-	-	u	Merged.6085	Merged.6085.1	100	0.188868	0.075278	0.232107	7.657365	519	-
-	-	u	Merged.6100	Merged.6100.1	100	0.058117	0.034295	0.080022	2.4666	1424	-
-	-	u	Merged.6101	Merged.6101.1	100	0.050676	0.019519	0.078076	1.537825	834	-
-	-	u	Merged.6102	Merged.6102.1	100	0.049426	0.019893	0.076255	2.115209	982	-
-	-	u	Merged.6103	Merged.6103.1	100	0.04119	0.018411	0.061372	1.31115	1061	-
-	-	u	Merged.6107	Merged.6107.1	100	0.087938	0.045413	0.125759	3.181781	932	-
-	-	u	Merged.6108	Merged.6108.1	100	0.16744	0.058662	0.212651	4.810565	444	-
AGAP002300	AGAP002300-RA	i	Merged.6113	Merged.6113.1	100	0.115615	0.073361	0.159667	4.123196	946	3051
AGAP002272	AGAP002272-RB	i	Merged.6123	Merged.6123.1	100	0.095066	0.038817	0.140711	3.170195	671	7653
-	-	u	Merged.6148	Merged.6148.1	100	0.104536	0.049672	0.153531	4.019146	721	-
-	-	u	Merged.6149	Merged.6149.1	100	0.108437	0.051272	0.158088	4.662857	762	-
-	-	u	Merged.6150	Merged.6150.1	100	0.040623	0.016394	0.062296	1.706873	993	-
-	-	u	Merged.6151	Merged.6151.1	100	0.070055	0.047134	0.092523	2.357887	1865	-
-	-	u	Merged.6152	Merged.6152.1	100	0.079503	0.030428	0.11664	3.711708	642	-
-	-	u	Merged.6153	Merged.6153.1	100	0.189236	0.044969	0.215852	7.067782	362	-
AGAP002186	AGAP002186-RB	i	Merged.6174	Merged.6174.1	100	0.046847	0.023745	0.068598	1.385177	1234	3735
AGAP002186	AGAP002186-RB	i	Merged.6175	Merged.6175.1	100	0.059842	0.024727	0.094788	2.158854	790	3735
AGAP002186	AGAP002186-RB	i	Merged.6176	Merged.6176.1	100	0.074266	0.042246	0.104207	3.309604	1156	3735
AGAP002186	AGAP002186-RB	i	Merged.6177	Merged.6177.1	100	0.079503	0.030428	0.11664	3.542994	642	3735
AGAP002186	AGAP002186-RB	i	Merged.6178	Merged.6178.1	100	0.071064	0.049566	0.092051	2.993169	2299	3735
AGAP002186	AGAP002186-RB	i	Merged.6179	Merged.6179.1	100	0.090208	0.042338	0.131247	2.89541	769	3735
AGAP002186	AGAP002186-RB	i	Merged.6180	Merged.6180.1	100	0.081095	0.027452	0.131768	3.407442	593	3735
AGAP002186	AGAP002186-RB	i	Merged.6181	Merged.6181.1	100	0.295536	0.134384	0.335961	12.684823	533	3735
AGAP002186	AGAP002186-RB	i	Merged.6183	Merged.6183.1	100	0.042964	0.023189	0.062611	1.755101	1404	3735
AGAP002186	AGAP002186-RB	i	Merged.6184	Merged.6184.1	100	0.041428	0.018499	0.061662	1.58248	1056	3735
-	-	u	Merged.6190	Merged.6190.1	100	0.151353	0.0553	0.200461	5.707267	471	-
-	-	u	Merged.6191	Merged.6191.1	100	0.061034	0.029431	0.091971	2.411078	885	-
GPROP12	AGAP002444-RA	i	Merged.6198	Merged.6198.1	100	0.072282	0.028435	0.108999	2.91443	687	1302
GPROP12	AGAP002444-RA	i	Merged.6199	Merged.6199.1	100	0.058403	0.021734	0.091283	2.317631	749	1302
GPROP12	AGAP002444-RA	i	Merged.6200	Merged.6200.1	100	0.109345	0.037639	0.144282	3.480621	519	1302
SCRB1	AGAP002451-RA	i	Merged.6207	Merged.6207.1	100	15.943484	15.475022	16.62707	701.588297	1890	1638
SCRB1	AGAP002451-RA	x	Merged.6209	Merged.6209.1	100	39.839684	39.474631	41.150413	1753.13348	1841	1638
SCRB1	AGAP002451-RA	i	Merged.6210	Merged.6210.1	100	67.437198	29.947346	32.766478	2983.037597	343	1638
-	-	u	Merged.6246	Merged.6246.1	100	0.08237	0.03966	0.118981	2.991009	903	-
APG16L	AGAP002315-RC	i	Merged.6238	Merged.6238.1	100	0.045697	0.018008	0.07203	1.920092	904	2171
APG16L	AGAP002315-RC	i	Merged.6239	Merged.6239.1	100	0.054427	0.025312	0.082264	1.72425	1029	2171
APG16L	AGAP002315-RC	i	Merged.6240	Merged.6240.1	100	0.094899	0.059937	0.129463	3.713783	1358	2171
-	-	u	Merged.6277	Merged.6277.1	100	25.702039	8.659431	10.558628	759.592506	288	-
-	-	u	Merged.6299	Merged.6299.1	100	1.003464	0.097187	0.37255	42.589215	201	-
AGAP002573	AGAP002573-RA	i	Merged.6322	Merged.6322.1	100	0.103437	0.055245	0.14732	4.609615	884	3693
AGAP002578	AGAP002578-RA	i	Merged.6346	Merged.6346.1	100	0.292598	0.155499	0.379029	12.389603	670	5628
AGAP002567	AGAP002567-RA	i	Merged.6376	Merged.6376.1	100	0.124781	0.053461	0.165729	5.461465	609	3529
-	-	u	Merged.6377	Merged.6377.1	100	0.049163	0.021233	0.074316	1.982248	920	-
-	-	u	Merged.6378	Merged.6378.1	100	0.148829	0.116277	0.180735	5.769007	2576	-
-	-	u	Merged.6379	Merged.6379.1	100	0.088917	0.043997	0.13199	3.784947	814	-
-	-	u	Merged.6381	Merged.6381.1	100	0.116401	0.05153	0.163959	4.981471	695	-
-	-	u	Merged.6389	Merged.6389.1	100	0.052171	0.022249	0.08158	1.771392	878	-
-	-	u	Merged.6386	Merged.6386.1	100	0.04221	0.018783	0.062611	1.612322	1040	-
-	-	u	Merged.6390	Merged.6390.1	100	0.04577	0.020056	0.070196	1.651191	974	-
AGAP002615	AGAP002615-RA	x	Merged.6420	Merged.6420.1	100	1.016376	0.71063	1.05822	42.486097	843	843
-	-	u	Merged.6422	Merged.6422.1	100	0.071079	0.033095	0.103423	2.807886	787	-
AGAP013321	AGAP013321-RA	x	Merged.6438	Merged.6438.1	100	0.47906	0.414253	0.544274	19.316801	2345	758
AGAP013321	AGAP013321-RA	x	Merged.6438	Merged.6438.2	100	0.479981	0.390652	0.570757	19.353937	1475	758
-	-	u	Merged.6403	Merged.6403.1	100	0.052849	0.02265	0.083049	2.026747	1054	-
-	-	u	Merged.6407	Merged.6407.1	100	0.088595	0.029121	0.139782	3.515751	559	-
-	-	u	Merged.6455	Merged.6455.1	100	0.050299	0.022062	0.075642	2.077328	1033	-
-	-	u	Merged.6457	Merged.6457.1	100	0.117261	0.03471	0.166606	4.927047	469	-
AGAP001464	AGAP001464-RB	i	Merged.6466	Merged.6466.1	100	0.066505	0.025076	0.100306	2.328647	779	3432
AGAP001464	AGAP001464-RB	i	Merged.6467	Merged.6467.1	100	0.105131	0.049879	0.154173	3.608972	718	3432
AGAP001464	AGAP001464-RB	i	Merged.6468	Merged.6468.1	100	0.082118	0.027685	0.132888	2.875334	588	3432
AGAP002671	AGAP002671-RA	i	Merged.6494	Merged.6494.1	100	0.183115	0.063978	0.21326	7.69407	458	1809
-	-	u	Merged.6502	Merged.6502.1	100	1.258359	0.472904	0.854866	42.479502	358	-
-	-	u	Merged.6503	Merged.6503.1	100	0.117098	0.065055	0.175648	5.248232	692	-
-	-	u	Merged.6504	Merged.6504.1	100	0.072541	0.033608	0.105025	3.256404	775	-
-	-	u	Merged.6512	Merged.6512.1	100	0.14243	0.07254	0.196285	5.585637	763	-
-	-	u	Merged.6513	Merged.6513.1	100	0.089394	0.039167	0.122397	3.21037	665	-
-	-	u	Merged.6514	Merged.6514.1	100	0.149604	0.10761	0.188973	5.759127	1432	-
-	-	u	Merged.6515	Merged.6515.1	100	0.074982	0.034453	0.107664	2.827453	756	-
AGAP002710	AGAP002710-RA	i	Merged.6550	Merged.6550.1	100	0.675414	0.116277	0.387591	29.43047	252	3197
-	-	u	Merged.6676	Merged.6676.1	100	0.812835	0.210407	0.520479	23.893416	294	-
-	-	u	Merged.6472	Merged.6472.1	100	0.184921	0.097327	0.272515	6.361382	526	-
AGAP001751	AGAP001751-RE	i	Merged.6473	Merged.6473.1	100	0.077794	0.03966	0.115376	2.884187	903	4212
AGAP001751	AGAP001751-RE	i	Merged.6474	Merged.6474.1	100	0.117701	0.079528	0.155875	4.306935	1215	4212
AGAP001751	AGAP001751-RE	i	Merged.6476	Merged.6476.1	100	0.06141	0.039478	0.083342	2.201465	1676	4212
AGAP001751	AGAP001751-RE	i	Merged.6477	Merged.6477.1	100	0.059047	0.035428	0.082666	2.150217	1570	4212
AGAP001751	AGAP001751-RE	i	Merged.6478	Merged.6478.1	100	0.056777	0.027797	0.086867	2.038994	937	4212
AGAP001761	AGAP001761-RA	i	Merged.6685	Merged.6685.1	100	0.057372	0.033914	0.079133	2.008866	1440	1949
AGAP001761	AGAP001761-RA	i	Merged.6686	Merged.6686.1	100	0.140132	0.054263	0.180876	5.233807	540	1949
-	-	u	Merged.6737	Merged.6737.1	100	0.169221	0.113084	0.215648	5.688238	1238	-
AGAP002817	AGAP002817-RA	i	Merged.6740	Merged.6740.1	100	1.334121	0.474601	0.892251	57.83639	343	876
-	-	u	Merged.6708	Merged.6708.1	100	1.698492	1.487134	1.743915	63.25587	2371	-
-	-	u	Merged.6757	Merged.6757.1	100	0.251424	0.117881	0.280669	8.412305	580	-
AGAP002832	AGAP002832-RB	i	Merged.6765	Merged.6765.1	100	0.045405	0.018569	0.071181	1.943134	1052	3873
-	-	u	Merged.6783	Merged.6783.3	100	7.326676	7.06047	7.641994	310.938464	3282	-
-	-	u	Merged.6823	Merged.6823.1	100	0.620253	0.07203	0.345745	21.718033	226	-
-	-	u	Merged.6824	Merged.6824.1	100	0.1422	0.050871	0.184409	4.504919	512	-
-	-	u	Merged.6825	Merged.6825.1	100	0.414038	0.352043	0.476033	15.24687	1662	-
AGAP001936	AGAP001936-RA	i	Merged.6826	Merged.6826.1	100	0.088831	0.038991	0.121848	3.349664	668	4106
AGAP001936	AGAP001936-RA	i	Merged.6827	Merged.6827.1	100	0.125592	0.059613	0.165081	4.83735	710	4106
-	-	u	Merged.6833	Merged.6833.1	100	4.48591	1.521485	2.234349	167.927923	306	-
-	-	u	Merged.6834	Merged.6834.1	100	8.795658	3.150401	4.088145	306.418092	309	-
-	-	u	Merged.6753	Merged.6753.1	100	0.067785	0.032129	0.099958	2.109746	912	-
-	-	u	Merged.6754	Merged.6754.1	15	0.08047	0.053641	0.107282	3.114849	1891	-
-	-	u	Merged.6754	Merged.6754.2	100	0.532957	0.34574	0.720292	20.629881	417	-
AGAP002942	AGAP002942-RA	i	Merged.6922	Merged.6922.1	100	0.081259	0.057244	0.104471	3.392424	2275	5181
AGAP002942	AGAP002942-RA	i	Merged.6923	Merged.6923.1	100	0.105829	0.044873	0.149576	4.776083	653	5181
AGAP002942	AGAP002942-RA	i	Merged.6924	Merged.6924.1	100	0.096869	0.056287	0.136274	4.271236	1099	5181
AGAP002942	AGAP002942-RA	i	Merged.6925	Merged.6925.1	100	0.081865	0.031057	0.11905	3.821998	629	5181
AGAP002942	AGAP002942-RA	i	Merged.6926	Merged.6926.1	100	0.058526	0.0332	0.081892	2.732391	1471	5181
AGAP002942	AGAP002942-RA	i	Merged.6927	Merged.6927.1	100	0.059677	0.032005	0.087286	2.622199	1119	5181
AGAP002942	AGAP002942-RA	i	Merged.6928	Merged.6928.1	100	0.11239	0.052359	0.161836	4.938415	684	5181
AGAP002942	AGAP002942-RA	i	Merged.6929	Merged.6929.1	100	0.052637	0.031081	0.073818	2.406253	1676	5181
AGAP002942	AGAP002942-RA	i	Merged.6930	Merged.6930.1	100	0.116136	0.0446	0.161673	4.841047	584	5181
AGAP002942	AGAP002942-RA	i	Merged.6931	Merged.6931.1	100	0.07267	0.045031	0.099069	3.332096	1446	5181
AGAP002942	AGAP002942-RA	i	Merged.6933	Merged.6933.1	100	0.066269	0.034728	0.095502	2.768179	1125	5181
AGAP002942	AGAP002942-RA	i	Merged.6934	Merged.6934.1	100	0.064703	0.029069	0.098109	2.912846	896	5181
AGAP002942	AGAP002942-RA	i	Merged.6935	Merged.6935.1	100	0.077183	0.039345	0.111476	3.603398	993	5181
AGAP002942	AGAP002942-RA	i	Merged.6936	Merged.6936.1	100	0.057572	0.03086	0.082294	2.404916	1266	5181
AGAP002942	AGAP002942-RA	i	Merged.6937	Merged.6937.1	100	0.061957	0.038671	0.084709	2.651501	1768	5181
AGAP002942	AGAP002942-RA	i	Merged.6938	Merged.6938.1	100	0.075681	0.042559	0.106398	3.312459	1224	5181
AGAP002942	AGAP002942-RA	i	Merged.6939	Merged.6939.1	100	0.0779	0.043957	0.111358	3.140955	1111	5181
-	-	u	Merged.6952	Merged.6952.1	100	0.082849	0.037518	0.125061	3.610049	781	-
-	-	u	Merged.6966	Merged.6966.1	100	0.119285	0.037639	0.169375	5.336952	519	-
-	-	u	Merged.6967	Merged.6967.1	100	0.143943	0.044397	0.170188	6.414701	440	-
-	-	u	Merged.6968	Merged.6968.1	100	0.124207	0.038606	0.173727	5.557162	506	-
-	-	u	Merged.6970	Merged.6970.1	100	0.039537	0.016038	0.060945	1.661271	1015	-
-	-	u	Merged.6971	Merged.6971.1	100	0.038573	0.017442	0.058139	1.473399	1120	-
-	-	u	Merged.6973	Merged.6973.1	100	0.044378	0.022679	0.065518	1.864665	1292	-
-	-	u	Merged.6974	Merged.6974.1	100	0.063657	0.033754	0.092057	2.88453	1061	-
-	-	u	Merged.6976	Merged.6976.1	100	0.061927	0.028582	0.095272	2.891147	875	-
-	-	u	Merged.7030	Merged.7030.1	100	0.072974	0.037698	0.106241	2.605259	950	-
-	-	u	Merged.7031	Merged.7031.1	100	0.091716	0.051839	0.131592	2.978692	1008	-
-	-	u	Merged.7032	Merged.7032.1	100	0.107891	0.04242	0.153774	3.957682	614	-
AGAP002787	AGAP002787-RA	i	Merged.7033	Merged.7033.1	100	0.249456	0.056458	0.254063	9.219915	346	2479
AGAP002790	AGAP002790-RA	i	Merged.7034	Merged.7034.1	100	0.055021	0.030782	0.078138	2.054981	1375	3246
AGAP002790	AGAP002790-RA	i	Merged.7036	Merged.7036.1	100	0.07758	0.037726	0.116951	3.395557	863	3246
AGAP002790	AGAP002790-RA	i	Merged.7043	Merged.7043.1	100	0.075482	0.029331	0.112436	2.883243	666	3246
AGAP002790	AGAP002790-RA	i	Merged.7044	Merged.7044.1	100	0.068805	0.030499	0.102934	2.523904	854	3246
AGAP002790	AGAP002790-RA	i	Merged.7045	Merged.7045.1	100	0.153099	0.045964	0.176194	6.822744	425	3246
-	-	u	Merged.6979	Merged.6979.1	100	0.082325	0.024698	0.13172	3.651296	587	-
-	-	u	Merged.7101	Merged.7101.1	100	0.060859	0.025044	0.096003	2.19554	780	-
-	-	u	Merged.7070	Merged.7070.1	100	0.078977	0.030286	0.116097	3.687154	645	-
-	-	u	Merged.7120	Merged.7120.1	100	0.084024	0.025207	0.134439	3.922794	579	-
-	-	u	Merged.7122	Merged.7122.2	100	0.120774	0.043327	0.205801	5.385081	492	-
-	-	u	Merged.7123	Merged.7123.1	100	0.166133	0.11727	0.211738	7.528022	1191	-
-	-	u	Merged.7125	Merged.7125.1	100	0.114712	0.072651	0.152949	4.99844	1043	-
-	-	u	Merged.7126	Merged.7126.1	100	0.123351	0.077094	0.174747	5.758796	825	-
-	-	u	Merged.7127	Merged.7127.1	100	0.080503	0.057168	0.103181	3.616573	2335	-
-	-	u	Merged.7128	Merged.7128.1	100	0.098942	0.079778	0.117567	4.454254	3877	-
-	-	u	Merged.7129	Merged.7129.1	100	0.078211	0.048331	0.107647	3.533608	1482	-
-	-	u	Merged.7136	Merged.7136.1	100	0.506197	0.244988	0.48353	22.91639	505	-
-	-	u	Merged.7159	Merged.7159.1	100	0.110521	0.035843	0.161295	4.084876	545	-
-	-	u	Merged.7202	Merged.7202.1	100	0.17874	0.049961	0.191516	6.827521	391	-
-	-	u	Merged.7203	Merged.7203.1	100	0.376198	0.140874	0.34436	14.185776	416	-
-	-	u	Merged.7204	Merged.7204.1	100	0.279766	0.118631	0.289987	9.544766	494	-
-	-	u	Merged.7206	Merged.7206.1	100	0.33784	0.169277	0.366767	13.603827	577	-
-	-	u	Merged.7207	Merged.7207.1	100	0.121392	0.052025	0.190758	4.048104	567	-
-	-	u	Merged.7208	Merged.7208.1	100	0.17375	0.085685	0.271335	4.635283	419	-
AGAP003070	AGAP003070-RA	i	Merged.7277	Merged.7277.1	100	0.092412	0.040697	0.135657	3.739126	720	5052
AGAP003070	AGAP003070-RA	i	Merged.7278	Merged.7278.1	100	0.046971	0.020477	0.071668	1.893856	954	5052
AGAP003070	AGAP003070-RA	i	Merged.7279	Merged.7279.1	100	0.055831	0.023451	0.085987	2.488052	833	5052
-	-	u	Merged.7280	Merged.7280.1	100	0.047567	0.018583	0.074333	1.887604	876	-
-	-	u	Merged.7281	Merged.7281.1	100	0.057475	0.021476	0.090199	2.146644	758	-
AGAP003133	AGAP003133-RA	i	Merged.7286	Merged.7286.1	100	0.370866	0.155036	0.352356	11.542932	462	3733
-	-	u	Merged.7308	Merged.7308.1	100	1.476103	1.353015	1.529941	49.732529	4122	-
-	-	u	Merged.7344	Merged.7344.1	100	0.045098	0.024052	0.065596	1.710696	1489	-
-	-	u	Merged.7056	Merged.7056.1	32	1.908027	1.399873	1.831147	66.259147	921	-
-	-	u	Merged.7056	Merged.7056.2	100	6.026009	4.46056	5.266442	209.262375	808	-
-	-	u	Merged.7330	Merged.7330.1	100	0.068372	0.033007	0.099022	2.892794	882	-
-	-	u	Merged.7333	Merged.7333.1	100	0.207149	0.051542	0.231941	8.462177	379	-
-	-	u	Merged.7358	Merged.7358.1	100	0.102848	0.054131	0.151565	3.79074	793	-
-	-	u	Merged.7359	Merged.7359.1	100	1.002113	0.191516	0.536244	43.73388	255	-
-	-	u	Merged.7362	Merged.7362.1	100	0.046889	0.019985	0.076609	1.768121	1169	-
AGAP003267	AGAP003267-RA	x	Merged.7414	Merged.7414.1	100	1.487619	1.370425	1.580503	59.793969	3642	1209
-	-	u	Merged.7427	Merged.7427.1	100	0.05916	0.027075	0.087994	2.268758	962	-
-	-	u	Merged.7450	Merged.7450.1	100	0.095093	0.029544	0.141812	3.884622	551	-
-	-	u	Merged.7451	Merged.7451.1	100	0.072911	0.036455	0.109366	3.084823	906	-
AGAP003305	AGAP003305-RA	i	Merged.7460	Merged.7460.1	100	7.826034	5.214312	6.114734	271.824032	640	3003
-	-	u	Merged.7509	Merged.7509.1	100	0.091442	0.045721	0.143695	4.116632	690	-
-	-	u	Merged.7510	Merged.7510.1	100	0.072757	0.042993	0.102521	2.701973	1176	-
-	-	u	Merged.7522	Merged.7522.3	100	3.645464	3.027715	4.283657	132.996234	334	-
-	-	u	Merged.7530	Merged.7530.1	100	0.078503	0.041454	0.114797	3.298509	1021	-
-	-	u	Merged.7545	Merged.7545.1	100	1.042643	0.477007	0.825299	31.959813	430	-
-	-	u	Merged.7547	Merged.7547.1	100	10.280628	9.61345	10.952185	437.919673	729	-
-	-	u	Merged.7550	Merged.7550.1	100	0.18697	0.101616	0.231684	7.980761	801	-
-	-	u	Merged.7563	Merged.7563.1	100	10.544136	8.547087	9.466461	384.771022	1158	-
AGAP002896	AGAP002896-RA	i	Merged.7595	Merged.7595.1	100	0.062148	0.038518	0.085145	2.686527	1606	1614
AGAP002896	AGAP002896-RA	i	Merged.7596	Merged.7596.1	100	0.09544	0.070633	0.119942	3.814404	2443	1614
AGAP002896	AGAP002896-RA	i	Merged.7597	Merged.7597.1	100	0.07208	0.052647	0.090936	3.094725	2721	1614
-	-	u	Merged.7598	Merged.7598.1	100	0.10292	0.08502	0.120743	4.509026	4557	-
-	-	u	Merged.7599	Merged.7599.1	100	0.171369	0.046622	0.209799	6.333829	419	-
AGAP003365	AGAP003365-RA	x	Merged.7606	Merged.7606.1	52	5.813521	4.987381	5.654967	240.982428	1585	2168
AGAP003365	AGAP003365-RA	x	Merged.7606	Merged.7606.2	100	11.105329	9.956185	10.823359	460.338791	1896	2168
-	-	u	Merged.7608	Merged.7608.1	100	0.735029	0.237995	0.542628	22.107349	342	-
-	-	u	Merged.7615	Merged.7615.1	100	1.240752	0.668321	1.115912	46.010481	531	-
-	-	u	Merged.7615	Merged.7615.2	51	0.628037	0.314477	0.659786	23.28934	528	-
-	-	u	Merged.7616	Merged.7616.1	100	0.115053	0.053691	0.176415	4.476179	616	-
-	-	u	Merged.7617	Merged.7617.1	100	0.046141	0.027635	0.063906	1.884892	1885	-
-	-	u	Merged.7619	Merged.7619.1	100	0.132692	0.048684	0.176481	5.752407	535	-
-	-	u	Merged.7620	Merged.7620.1	100	0.103356	0.03631	0.139187	3.728658	538	-
-	-	u	Merged.7621	Merged.7621.1	100	0.138011	0.038124	0.182994	5.798935	427	-
-	-	u	Merged.7622	Merged.7622.1	100	0.051274	0.021949	0.08048	2.176198	890	-
-	-	u	Merged.7623	Merged.7623.1	100	0.135804	0.042933	0.164577	4.034676	455	-
AGAP003341	AGAP003341-RB	i	Merged.7650	Merged.7650.1	100	1.351795	0.212333	0.594531	45.274896	230	2689
-	-	u	Merged.7665	Merged.7665.1	100	0.649601	0.461447	0.676148	29.069391	1016	-
-	-	u	Merged.7667	Merged.7667.1	100	11.020319	8.838767	9.790953	478.941904	1101	-
-	-	u	Merged.7696	Merged.7696.1	100	0.167237	0.048234	0.184895	7.452779	405	-
-	-	u	Merged.7697	Merged.7697.1	100	0.172624	0.042952	0.20617	7.253294	379	-
-	-	u	Merged.7699	Merged.7699.1	100	0.097017	0.047933	0.140112	3.255505	883	-
-	-	u	Merged.7700	Merged.7700.1	100	0.056318	0.020023	0.092107	2.103415	813	-
-	-	u	Merged.7738	Merged.7738.1	100	0.045927	0.021998	0.068745	2.07715	1184	-
-	-	u	Merged.7743	Merged.7743.1	100	2.636628	2.157294	2.549106	106.439497	1396	-
-	-	u	Merged.7749	Merged.7749.1	100	0.178222	0.071341	0.22051	6.362766	502	-
-	-	u	Merged.7801	Merged.7801.1	100	0.497939	0.420877	0.575001	20.306912	1290	-
AGAP003388	AGAP003388-RA	x	Merged.7854	Merged.7854.1	100	7.967263	7.765572	8.130719	307.122614	6179	1872
AGAP003571	AGAP003571-RB	x	Merged.7895	Merged.7895.1	100	22.284578	17.984536	19.395152	965.939415	1004	1578
-	-	u	Merged.7902	Merged.7902.1	100	10.985436	1.962588	2.936274	257.335056	214	-
-	-	u	Merged.7904	Merged.7904.1	100	0.132871	0.051071	0.185132	5.01033	510	-
SCRB5	AGAP002738-RA	i	Merged.7926	Merged.7926.1	100	0.754261	0.211413	0.560245	22.637406	308	1635
-	-	u	Merged.7927	Merged.7927.1	100	0.066473	0.042543	0.093062	2.420648	1416	-
-	-	u	Merged.7928	Merged.7928.1	100	0.110892	0.033565	0.16111	4.141723	485	-
-	-	u	Merged.7962	Merged.7962.1	100	0.122994	0.035699	0.171356	5.742159	456	-
-	-	u	Merged.7964	Merged.7964.1	100	0.049917	0.02149	0.075216	2.224497	909	-
-	-	u	Merged.7965	Merged.7965.1	100	0.129452	0.093326	0.168589	5.622	1273	-
-	-	u	Merged.7966	Merged.7966.1	100	0.065088	0.037799	0.090718	2.762467	1292	-
-	-	u	Merged.7967	Merged.7967.1	100	0.085081	0.037803	0.118134	3.972133	689	-
-	-	u	Merged.7968	Merged.7968.1	100	0.110131	0.075307	0.143554	4.678035	1575	-
-	-	u	Merged.7969	Merged.7969.1	100	0.049324	0.020838	0.079878	2.095116	1129	-
AGAP003579	AGAP003579-RA	i	Merged.7971	Merged.7971.1	100	0.102683	0.034151	0.153681	4.594173	572	6060
-	-	u	Merged.7974	Merged.7974.1	100	0.077716	0.050283	0.107423	3.184806	1616	-
-	-	u	Merged.7975	Merged.7975.1	100	0.09054	0.027732	0.149754	3.710347	587	-
-	-	u	Merged.7976	Merged.7976.1	100	0.193125	0.102439	0.240508	7.325767	731	-
CTL8	AGAP003625-RA	i	Merged.7984	Merged.7984.1	100	0.057768	0.029696	0.083689	2.247488	1206	883
CTL8	AGAP003625-RA	i	Merged.7985	Merged.7985.1	100	0.045255	0.028988	0.061027	2.034528	2134	883
-	-	u	Merged.7833	Merged.7833.1	100	6.251442	5.027465	5.67311	274.340026	1064	-
-	-	u	Merged.7834	Merged.7834.1	100	2.84682	2.702634	2.997238	124.930658	3308	-
-	-	u	Merged.7835	Merged.7835.1	100	0.552115	0.485986	0.618248	24.229185	3367	-
-	-	u	Merged.8017	Merged.8017.1	100	0.058503	0.028466	0.088955	2.100998	915	-
-	-	u	Merged.8021	Merged.8021.1	100	0.090314	0.029491	0.141555	3.373152	552	-
-	-	u	Merged.8041	Merged.8041.1	100	0.209944	0.071818	0.223435	8.648412	408	-
-	-	u	Merged.8047	Merged.8047.1	100	0.051107	0.020434	0.081735	2.187148	956	-
AGAP013455	AGAP013455-RA	x	Merged.8110	Merged.8110.1	100	22.792926	22.702383	23.486114	972.832816	3976	3369
-	-	u	Merged.8128	Merged.8128.1	100	0.058647	0.03805	0.077755	2.609676	1968	-
-	-	u	Merged.8129	Merged.8129.1	100	0.05255	0.020893	0.08357	2.453375	935	-
-	-	u	Merged.8130	Merged.8130.1	100	0.062342	0.025502	0.097758	2.51364	766	-
-	-	u	Merged.8131	Merged.8131.1	100	0.045022	0.019792	0.069272	1.815289	987	-
AGAP003735	AGAP003735-RA	i	Merged.8132	Merged.8132.1	100	0.200559	0.07219	0.223789	8.778169	451	3981
-	-	u	Merged.8196	Merged.8196.1	100	0.245204	0.079409	0.262049	10.811691	410	-
-	-	u	Merged.8202	Merged.8202.1	100	0.815902	0.186044	0.546503	34.123666	280	-
-	-	u	Merged.8207	Merged.8207.1	100	0.435874	0.089814	0.325577	18.895877	290	-
-	-	u	Merged.8238	Merged.8238.1	100	0.07729	0.047495	0.106863	3.415106	1371	-
-	-	u	Merged.8240	Merged.8240.1	100	0.082191	0.045942	0.116387	2.96512	1063	-
-	-	u	Merged.8241	Merged.8241.1	100	0.080942	0.042495	0.117678	3.58996	996	-
-	-	u	Merged.8243	Merged.8243.1	100	0.092281	0.04869	0.133087	3.746307	1003	-
-	-	u	Merged.8247	Merged.8247.1	100	0.093776	0.060479	0.124989	3.89753	1615	-
-	-	u	Merged.8248	Merged.8248.1	100	0.078269	0.054134	0.102081	3.018606	2105	-
-	-	u	Merged.8249	Merged.8249.1	100	0.090517	0.063316	0.116634	4.010291	1954	-
-	-	u	Merged.8252	Merged.8252.1	100	0.103365	0.043338	0.1571	4.268911	601	-
-	-	u	Merged.8254	Merged.8254.1	100	0.114288	0.072715	0.154813	4.700511	1388	-
-	-	u	Merged.8255	Merged.8255.1	100	0.077988	0.02673	0.128306	3.276879	609	-
-	-	u	Merged.8257	Merged.8257.1	100	0.088598	0.036893	0.133735	2.954521	706	-
-	-	u	Merged.8259	Merged.8259.1	100	0.070573	0.042131	0.098305	2.806682	1391	-
-	-	u	Merged.8260	Merged.8260.1	100	0.067366	0.041186	0.092669	2.845561	1581	-
-	-	u	Merged.8305	Merged.8305.1	100	7.454726	6.842747	8.068003	265.724042	505	-
AGAP001713	AGAP001713-RD	i	Merged.8295	Merged.8295.1	100	0.349618	0.065552	0.294985	11.561696	298	3284
-	-	u	Merged.8299	Merged.8299.1	100	0.050841	0.020349	0.078003	2.175764	960	-
-	-	u	Merged.8318	Merged.8318.1	100	0.089627	0.055155	0.124099	3.218751	1136	-
-	-	u	Merged.8319	Merged.8319.1	100	0.073105	0.046029	0.10018	2.717749	1394	-
-	-	u	Merged.8320	Merged.8320.1	100	0.066358	0.037507	0.095209	2.357183	1320	-
-	-	u	Merged.8321	Merged.8321.1	100	0.071557	0.047023	0.094046	2.529411	1784	-
-	-	u	Merged.8322	Merged.8322.1	100	0.48906	0.361467	0.528101	14.446449	1270	-
-	-	u	Merged.8324	Merged.8324.1	100	0.099345	0.035389	0.135657	3.583974	552	-
-	-	u	Merged.8325	Merged.8325.1	100	0.078931	0.038344	0.115032	3.173211	934	-
-	-	u	Merged.8327	Merged.8327.1	100	0.14128	0.053047	0.192296	4.566369	491	-
-	-	u	Merged.8328	Merged.8328.1	100	0.061592	0.025271	0.096873	1.829859	773	-
-	-	u	Merged.8329	Merged.8329.1	100	0.077928	0.038964	0.116892	3.183409	860	-
-	-	u	Merged.8330	Merged.8330.1	100	0.079218	0.0507	0.110906	2.810799	1219	-
AGAP001974	AGAP001974-RA	i	Merged.8387	Merged.8387.1	100	0.253522	0.098874	0.268371	7.045261	461	1480
-	-	u	Merged.8450	Merged.8450.1	100	0.070995	0.035215	0.105644	3.038285	1017	-
-	-	u	Merged.8452	Merged.8452.1	100	0.057262	0.0251	0.086055	2.248065	908	-
-	-	u	Merged.8462	Merged.8462.1	100	0.067778	0.031919	0.099748	2.677489	816	-
AGAP003874	AGAP003874-RC	x	Merged.8470	Merged.8470.1	100	8.6963	8.467614	9.033	384.418201	3900	1249
AGAP003921	AGAP003921-RA	i	Merged.8475	Merged.8475.1	100	1.75076	1.292879	1.643034	76.640397	967	6130
AGAP003921	AGAP003921-RA	i	Merged.8477	Merged.8477.1	100	1.281253	0.678284	1.052956	50.090735	504	6130
-	-	u	Merged.8481	Merged.8481.1	100	0.709018	0.500381	0.740695	27.048677	989	-
-	-	u	Merged.8492	Merged.8492.1	100	0.108116	0.044676	0.161951	3.882727	583	-
-	-	u	Merged.8493	Merged.8493.1	100	0.107117	0.056561	0.141401	4.375805	921	-
-	-	u	Merged.8494	Merged.8494.1	100	0.093314	0.038303	0.138849	3.267374	680	-
-	-	u	Merged.8501	Merged.8501.1	100	0.116822	0.039226	0.150367	4.710255	498	-
-	-	u	Merged.8503	Merged.8503.1	100	0.106897	0.03282	0.157537	4.491585	496	-
-	-	u	Merged.8539	Merged.8539.1	100	4.853531	2.492344	3.248281	163.122846	435	-
AGAP003986	AGAP003986-RB	x	Merged.8550	Merged.8550.1	100	9.520887	9.315355	9.864271	410.992583	4207	3432
-	-	u	Merged.8554	Merged.8554.1	100	0.073497	0.034231	0.1103	2.85944	856	-
-	-	u	Merged.8573	Merged.8573.1	100	1.872481	1.645533	1.911642	82.927798	2398	-
AGAP004033	AGAP004033-RA	i	Merged.8576	Merged.8576.1	100	0.416318	0.134907	0.359753	15.460773	362	4042
AGAP004033	AGAP004033-RA	i	Merged.8577	Merged.8577.1	100	0.358767	0.101454	0.32281	16.284277	353	4042
AGAP004066	AGAP004066-RA	i	Merged.8636	Merged.8636.1	100	0.175489	0.057752	0.209351	7.900352	451	6343
AGAP004066	AGAP004066-RA	i	Merged.8637	Merged.8637.1	100	0.201694	0.046378	0.222616	8.474715	351	6343
-	-	u	Merged.8675	Merged.8675.1	100	0.149281	0.039802	0.191047	6.27246	409	-
AGAP003997	AGAP003997-RB	i	Merged.8679	Merged.8679.1	100	0.434038	0.092362	0.334813	15.587441	282	2773
AGAP003997	AGAP003997-RB	i	Merged.8680	Merged.8680.1	100	0.314005	0.080638	0.292313	11.276749	323	2773
-	-	u	Merged.8703	Merged.8703.1	100	7.248098	5.593753	6.323956	320.375643	972	-
-	-	u	Merged.8704	Merged.8704.1	100	0.103428	0.031185	0.14969	4.138887	522	-
-	-	u	Merged.8642	Merged.8642.1	100	0.178478	0.098065	0.223589	7.86956	830	-
AGAP004052	AGAP004052-RA	i	Merged.8722	Merged.8722.1	100	0.155164	0.085068	0.212669	6.776683	842	6238
AGAP004052	AGAP004052-RA	i	Merged.8726	Merged.8726.1	100	0.290449	0.093998	0.290541	11.167064	381	6238
AGAP004052	AGAP004052-RA	i	Merged.8728	Merged.8728.1	100	0.183037	0.044236	0.212333	7.690793	368	6238
AGAP004112	AGAP004112-RA	i	Merged.8742	Merged.8742.1	100	0.064156	0.028876	0.097456	2.674302	902	3660
AGAP004112	AGAP004112-RA	i	Merged.8743	Merged.8743.1	100	0.055394	0.036061	0.075556	2.095671	1896	3660
-	-	u	Merged.8647	Merged.8647.1	100	0.181705	0.06143	0.222682	5.546664	424	-
-	-	u	Merged.8648	Merged.8648.1	100	0.21932	0.138887	0.261624	8.191403	1008	-
-	-	u	Merged.8649	Merged.8649.1	100	0.181471	0.089063	0.217711	6.191236	658	-
-	-	u	Merged.8699	Merged.8699.1	100	2.211391	2.016011	2.406949	69.105461	1041	-
AGAP013121	AGAP013121-RA	i	Merged.8805	Merged.8805.1	100	0.096258	0.060919	0.130862	3.704456	1443	921
AGAP013121	AGAP013121-RA	i	Merged.8806	Merged.8806.1	100	0.124583	0.081816	0.16735	5.730799	1067	921
-	-	u	Merged.8807	Merged.8807.1	100	0.058719	0.021821	0.09165	2.330171	746	-
AGAP003623	AGAP003623-RA	i	Merged.8822	Merged.8822.1	100	0.104615	0.069533	0.139065	4.449948	1592	4485
AGAP003623	AGAP003623-RA	i	Merged.8823	Merged.8823.1	100	0.20497	0.138317	0.250034	8.759613	1224	4485
-	-	u	Merged.8826	Merged.8826.1	100	2.671479	2.448654	2.811797	114.821035	2860	-
AGAP004186	AGAP004186-RA	x	Merged.8827	Merged.8827.1	100	2.51491	2.307267	2.636297	108.091656	3206	4290
-	-	u	Merged.8855	Merged.8855.1	100	0.096124	0.065914	0.129081	4.359468	1377	-
-	-	u	Merged.8887	Merged.8887.1	74	0.136839	0.115528	0.158248	6.119265	8956	-
-	-	u	Merged.8887	Merged.8887.2	72	0.1337	0.11886	0.148638	5.978895	13093	-
-	-	u	Merged.8887	Merged.8887.3	66	0.12286	0.107332	0.138533	5.494146	13235	-
-	-	u	Merged.8887	Merged.8887.4	100	0.185277	0.162607	0.208244	8.285358	8681	-
-	-	u	Merged.8897	Merged.8897.1	100	0.05573	0.027388	0.085588	2.401688	951	-
-	-	u	Merged.8910	Merged.8910.1	100	0.065901	0.033154	0.096148	2.78823	982	-
AGAP004251	AGAP004251-RB	i	Merged.8930	Merged.8930.1	100	0.058284	0.024236	0.088867	2.350009	806	4837
AGAP004251	AGAP004251-RB	i	Merged.8931	Merged.8931.1	100	0.187125	0.044722	0.214666	5.24173	364	4837
AGAP004251	AGAP004251-RB	i	Merged.8932	Merged.8932.1	100	0.123214	0.048684	0.176481	4.867421	535	4837
AGAP004251	AGAP004251-RB	i	Merged.8933	Merged.8933.1	100	0.141105	0.064816	0.179491	5.270161	653	4837
AGAP004251	AGAP004251-RB	i	Merged.8934	Merged.8934.1	100	0.134724	0.052891	0.176305	5.66081	554	4837
AGAP004251	AGAP004251-RB	i	Merged.8935	Merged.8935.1	100	0.250219	0.051191	0.245718	9.345455	318	4837
-	-	u	Merged.9055	Merged.9055.1	100	0.103262	0.046778	0.145013	3.615707	696	-
-	-	u	Merged.9057	Merged.9057.1	100	0.069434	0.057908	0.08088	2.747348	6803	-
-	-	u	Merged.9058	Merged.9058.1	100	0.090565	0.029544	0.141812	4.016752	551	-
-	-	u	Merged.9059	Merged.9059.1	100	0.068188	0.024333	0.111932	2.387606	669	-
-	-	u	Merged.9060	Merged.9060.1	100	0.090565	0.029544	0.141812	3.805344	551	-
-	-	u	Merged.9061	Merged.9061.1	100	0.069209	0.027552	0.105617	2.937393	709	-
-	-	u	Merged.9062	Merged.9062.1	100	0.101352	0.033855	0.15235	3.351667	577	-
-	-	u	Merged.9063	Merged.9063.1	100	0.106217	0.044146	0.160029	3.814542	590	-
-	-	u	Merged.9064	Merged.9064.1	100	0.078634	0.038124	0.118184	2.868073	854	-
-	-	u	Merged.9065	Merged.9065.1	100	0.066292	0.031381	0.098065	2.975884	830	-
-	-	u	Merged.9066	Merged.9066.1	100	0.057746	0.031142	0.082102	2.299508	1150	-
-	-	u	Merged.9067	Merged.9067.1	100	0.057163	0.037251	0.075993	2.020602	2185	-
-	-	u	Merged.9068	Merged.9068.1	100	0.066758	0.026833	0.102861	2.691691	728	-
-	-	u	Merged.9069	Merged.9069.1	100	0.101411	0.040634	0.147297	3.719965	641	-
-	-	u	Merged.9070	Merged.9070.1	100	0.07988	0.047879	0.110877	3.245898	1292	-
-	-	u	Merged.9071	Merged.9071.1	100	0.073549	0.033958	0.10612	3.169607	767	-
-	-	u	Merged.9072	Merged.9072.1	100	0.0993	0.056134	0.137216	3.922738	1044	-
-	-	u	Merged.9073	Merged.9073.1	100	0.131824	0.042191	0.161733	5.594902	463	-
-	-	u	Merged.9074	Merged.9074.1	100	0.066086	0.046752	0.084414	2.822758	2507	-
-	-	u	Merged.9075	Merged.9075.1	100	0.089438	0.051497	0.125882	3.372547	1138	-
-	-	u	Merged.9076	Merged.9076.1	100	0.097728	0.070109	0.125347	4.463395	1724	-
-	-	u	Merged.9077	Merged.9077.1	100	0.060249	0.023255	0.093022	2.812793	840	-
-	-	u	Merged.9079	Merged.9079.1	100	0.062578	0.033284	0.090774	2.577827	1076	-
-	-	u	Merged.9080	Merged.9080.1	100	0.058237	0.0419	0.074741	2.463978	2875	-
-	-	u	Merged.9081	Merged.9081.1	100	0.047776	0.018647	0.074588	2.230486	873	-
-	-	u	Merged.9082	Merged.9082.1	100	0.067778	0.031919	0.099748	2.799193	816	-
-	-	u	Merged.9083	Merged.9083.1	100	0.093139	0.031972	0.143872	3.804801	611	-
-	-	u	Merged.9084	Merged.9084.1	100	0.050755	0.019542	0.07817	2.369573	833	-
-	-	u	Merged.9085	Merged.9085.1	100	0.057786	0.029787	0.083405	2.697829	1093	-
-	-	u	Merged.9086	Merged.9086.1	100	0.098256	0.035134	0.134681	4.37871	556	-
-	-	u	Merged.9087	Merged.9087.1	100	0.045127	0.01783	0.07132	1.685458	913	-
-	-	u	Merged.9088	Merged.9088.1	100	0.083258	0.035245	0.127763	3.054073	739	-
-	-	u	Merged.9089	Merged.9089.1	100	0.060737	0.02765	0.093318	2.734302	942	-
-	-	u	Merged.9090	Merged.9090.1	100	0.048349	0.029519	0.065984	2.121813	1875	-
-	-	u	Merged.9091	Merged.9091.1	100	0.124397	0.035936	0.172491	5.517255	453	-
-	-	u	Merged.9092	Merged.9092.1	100	0.083287	0.064214	0.101593	3.583849	3397	-
-	-	u	Merged.9093	Merged.9093.1	100	0.048695	0.021073	0.073755	2.066718	927	-
-	-	u	Merged.9094	Merged.9094.1	100	0.151971	0.038852	0.186488	4.382205	419	-
-	-	u	Merged.9095	Merged.9095.1	100	0.168258	0.042393	0.203485	7.069839	384	-
-	-	u	Merged.9096	Merged.9096.1	100	0.065987	0.038992	0.092982	2.590593	1277	-
-	-	u	Merged.9100	Merged.9100.1	100	0.588016	0.369955	0.817794	25.813403	357	-
AGAP003951	AGAP003951-RA	x	Merged.9102	Merged.9102.1	100	0.300702	0.119801	0.324167	10.950187	462	72
AGAP004331	AGAP004331-RA	i	Merged.9114	Merged.9114.1	100	0.081501	0.027545	0.132214	3.424497	591	2001
AGAP003666	AGAP003666-RA	x	Merged.9162	Merged.9162.1	100	5.581457	4.81656	5.491391	240.416174	1650	2901
AGAP004258	AGAP004258-RB	i	Merged.9171	Merged.9171.1	100	1.485181	0.420813	0.830552	58.631191	294	1920
AGAP004258	AGAP004258-RB	i	Merged.9172	Merged.9172.1	100	0.060737	0.02765	0.093318	2.22795	942	1920
-	-	u	Merged.9173	Merged.9173.1	100	0.042095	0.01904	0.062559	1.814085	1197	-
-	-	u	Merged.9174	Merged.9174.1	100	0.107911	0.064721	0.146327	4.17208	1157	-
-	-	u	Merged.9180	Merged.9180.1	100	0.064376	0.030679	0.095871	2.427503	849	-
-	-	u	Merged.9198	Merged.9198.1	100	0.085513	0.044412	0.122988	3.094033	953	-
AGAP004096	AGAP004096-RA	i	Merged.9201	Merged.9201.1	100	0.093378	0.045748	0.137245	3.785856	854	3360
AGAP004096	AGAP004096-RA	i	Merged.9202	Merged.9202.1	100	0.101793	0.063639	0.13746	3.56425	1279	3360
AGAP004096	AGAP004096-RA	i	Merged.9203	Merged.9203.1	100	0.105125	0.047815	0.152139	4.226269	749	3360
-	-	u	Merged.9188	Merged.9188.1	100	8.277617	7.682571	8.919278	337.142308	539	-
AGAP004460	AGAP004460-RA	x	Merged.9240	Merged.9240.1	100	16.472001	11.220109	12.725182	737.872179	623	2008
AGAP004458	AGAP004458-RC	i	Merged.9246	Merged.9246.1	100	3.269987	0.593273	1.172076	133.580957	225	1705
AGAP004494	AGAP004494-RA	i	Merged.9287	Merged.9287.1	100	0.070434	0.027907	0.106975	2.818563	700	4855
AGAP004494	AGAP004494-RA	i	Merged.9288	Merged.9288.1	100	0.085425	0.039427	0.131422	3.834776	687	4855
AGAP004494	AGAP004494-RA	i	Merged.9289	Merged.9289.1	100	0.094671	0.040573	0.148768	3.946283	673	4855
AGAP004494	AGAP004494-RA	i	Merged.9291	Merged.9291.1	85	0.080533	0.049089	0.110451	3.514595	1518	4855
AGAP004494	AGAP004494-RA	i	Merged.9291	Merged.9291.2	100	0.095114	0.036058	0.158654	4.15094	643	4855
AGAP004494	AGAP004494-RA	i	Merged.9292	Merged.9292.1	100	0.075954	0.053723	0.098184	3.243307	1949	4855
AGAP004494	AGAP004494-RA	i	Merged.9293	Merged.9293.1	100	0.065226	0.042806	0.089036	2.723069	2093	4855
AGAP004494	AGAP004494-RA	i	Merged.9293	Merged.9293.2	54	0.034922	0.010045	0.057759	1.457946	1488	4855
AGAP004494	AGAP004494-RA	i	Merged.9295	Merged.9295.1	100	0.076883	0.02647	0.127054	3.409928	615	4855
AGAP004494	AGAP004494-RA	i	Merged.9296	Merged.9296.1	100	0.055224	0.021729	0.086917	2.25594	899	4855
AGAP004494	AGAP004494-RA	i	Merged.9297	Merged.9297.1	100	0.061746	0.029699	0.09281	2.771838	877	4855
AGAP004494	AGAP004494-RA	i	Merged.9298	Merged.9298.1	100	0.052019	0.022198	0.081394	2.097417	880	4855
AGAP004494	AGAP004494-RA	i	Merged.9299	Merged.9299.1	100	0.047899	0.026345	0.068057	2.000827	1483	4855
AGAP004494	AGAP004494-RA	i	Merged.9300	Merged.9300.1	100	0.072316	0.041317	0.101915	2.608874	1182	4855
-	-	u	Merged.9320	Merged.9320.1	100	35.740942	33.278581	38.213093	1324.070789	297	-
-	-	u	Merged.9338	Merged.9338.1	100	2.809464	2.553577	3.070085	121.714265	866	-
-	-	u	Merged.9339	Merged.9339.1	100	7.115225	6.711528	7.525046	308.252468	1088	-
-	-	u	Merged.9378	Merged.9378.1	83	0.629612	0.420601	0.662058	27.088877	836	-
-	-	u	Merged.9380	Merged.9380.1	100	0.977611	0.802176	1.067429	41.549195	1522	-
AGAP004586	AGAP004586-RA	i	Merged.9386	Merged.9386.1	100	1.154525	0.739739	1.09591	51.843359	713	726
-	-	u	Merged.9400	Merged.9400.1	100	0.116982	0.048115	0.160383	4.73327	609	-
-	-	u	Merged.9404	Merged.9404.2	100	0.11251	0.039774	0.176141	4.094023	573	-
-	-	u	Merged.9405	Merged.9405.1	100	0.058025	0.033526	0.079946	2.492266	1454	-
-	-	u	Merged.9407	Merged.9407.1	100	0.064947	0.035934	0.094968	2.493077	1460	-
-	-	u	Merged.9407	Merged.9407.2	88	0.057455	0.020236	0.097131	2.205488	996	-
-	-	u	Merged.9420	Merged.9420.1	100	0.128978	0.080287	0.174416	5.558345	1176	-
-	-	u	Merged.9421	Merged.9421.1	100	0.112783	0.038378	0.147117	5.026081	509	-
-	-	u	Merged.9424	Merged.9424.1	100	0.723666	0.145781	0.44949	23.116305	268	-
AGAP004507	AGAP004507-RB	i	Merged.9428	Merged.9428.1	100	0.15423	0.117941	0.192788	6.776895	1627	7097
AGAP004507	AGAP004507-RB	i	Merged.9429	Merged.9429.1	100	0.090222	0.044489	0.133466	3.964362	805	7097
AGAP004507	AGAP004507-RB	i	Merged.9431	Merged.9431.1	100	0.449741	0.160258	0.396427	20.219139	386	7097
AGAP004507	AGAP004507-RB	i	Merged.9432	Merged.9432.1	100	0.223067	0.102634	0.250882	9.613092	571	7097
AGAP004507	AGAP004507-RB	i	Merged.9433	Merged.9433.1	100	0.218203	0.111932	0.262797	9.868771	669	7097
AGAP004593	AGAP004593-RA	x	Merged.9436	Merged.9436.1	100	10.848006	10.433289	11.33787	464.87244	2585	2450
-	-	u	Merged.9451	Merged.9451.1	100	0.070957	0.047661	0.093679	3.057896	1981	-
GPRDOP1	AGAP004613-RA	i	Merged.9452	Merged.9452.1	100	0.148711	0.043028	0.193625	5.207083	454	1128
GPRDOP1	AGAP004613-RA	i	Merged.9453	Merged.9453.1	100	0.063862	0.040219	0.086472	2.66206	1619	1128
-	-	u	Merged.9454	Merged.9454.1	100	0.042461	0.016328	0.068577	1.35161	997	-
-	-	u	Merged.9455	Merged.9455.1	100	0.246063	0.187936	0.291748	10.515042	1819	-
-	-	u	Merged.9456	Merged.9456.1	100	0.358277	0.175987	0.381306	15.053993	555	-
-	-	u	Merged.9485	Merged.9485.1	100	0.076504	0.03914	0.113863	3.046447	915	-
-	-	u	Merged.9486	Merged.9486.1	100	0.102321	0.040889	0.148222	4.777011	637	-
-	-	u	Merged.9487	Merged.9487.1	100	0.06283	0.028404	0.095862	2.723768	917	-
-	-	u	Merged.9488	Merged.9488.1	100	0.058495	0.034964	0.080212	2.567077	1583	-
-	-	u	Merged.9489	Merged.9489.1	100	0.060481	0.029331	0.091253	2.447163	999	-
-	-	u	Merged.9490	Merged.9490.1	100	0.089253	0.048821	0.122053	3.559248	1067	-
-	-	u	Merged.9491	Merged.9491.1	100	0.071119	0.035236	0.105707	2.801496	924	-
-	-	u	Merged.9492	Merged.9492.1	100	0.07279	0.033695	0.105296	3.1369	773	-
-	-	u	Merged.9493	Merged.9493.1	100	0.078712	0.034636	0.116896	2.707748	752	-
-	-	u	Merged.9494	Merged.9494.1	100	0.035793	0.017779	0.053337	1.551671	1465	-
-	-	u	Merged.9495	Merged.9495.1	100	0.065126	0.048724	0.081857	2.533763	3341	-
-	-	u	Merged.9496	Merged.9496.1	100	0.425004	0.37484	0.475169	18.573352	2528	-
-	-	u	Merged.9497	Merged.9497.1	100	0.053339	0.021141	0.084565	2.282701	924	-
-	-	u	Merged.9499	Merged.9499.1	100	0.092853	0.048934	0.133754	4.334964	998	-
-	-	u	Merged.9504	Merged.9504.1	100	0.065038	0.036479	0.093478	2.394082	1428	-
AGAP004604	AGAP004604-RA	i	Merged.9539	Merged.9539.1	100	0.156727	0.069728	0.193093	6.951151	607	791
AGAP004604	AGAP004604-RA	i	Merged.9540	Merged.9540.1	100	0.131462	0.052046	0.173487	5.523752	563	791
AGAP004604	AGAP004604-RA	i	Merged.9541	Merged.9541.1	100	0.336826	0.098389	0.313054	13.104326	364	791
AGAP004660	AGAP004660-RB	i	Merged.9556	Merged.9556.1	100	0.045083	0.02417	0.06526	1.710133	1347	1827
AGAP004361	AGAP004361-RA	i	Merged.9570	Merged.9570.1	100	0.113714	0.047185	0.157283	4.24711	621	5803
AGAP004361	AGAP004361-RA	i	Merged.9571	Merged.9571.1	100	0.101134	0.046451	0.147797	4.45928	771	5803
AGAP003439	AGAP003439-RC	i	Merged.9591	Merged.9591.1	100	3.719847	1.722193	2.476678	148.019394	397	1854
AGAP003439	AGAP003439-RC	i	Merged.9592	Merged.9592.1	100	2.804553	0.808169	1.350796	100.538992	282	1854
AGAP003439	AGAP003439-RC	i	Merged.9593	Merged.9593.1	100	2.190112	0.681439	1.211448	90.961295	301	1854
-	-	u	Merged.9609	Merged.9609.1	100	0.091394	0.048885	0.130361	3.451127	999	-
-	-	u	Merged.9617	Merged.9617.1	100	0.059985	0.021005	0.096623	2.36966	775	-
ABDA_ANOGA	AGAP004662-RA	i	Merged.9618	Merged.9618.1	100	0.075641	0.029375	0.112605	3.049851	665	1149
-	-	u	Merged.9620	Merged.9620.1	100	0.0543	0.026824	0.083825	2.53507	971	-
-	-	u	Merged.9623	Merged.9623.1	100	0.053446	0.017976	0.08988	2.352036	916	-
-	-	u	Merged.9624	Merged.9624.1	100	0.189974	0.102579	0.245297	8.360324	730	-
-	-	u	Merged.9625	Merged.9625.1	100	0.077458	0.039413	0.118238	3.408742	935	-
-	-	u	Merged.9626	Merged.9626.1	100	0.054493	0.020632	0.086655	2.544079	789	-
-	-	u	Merged.9673	Merged.9673.1	100	0.148638	0.055182	0.190073	6.722503	531	-
-	-	u	Merged.9702	Merged.9702.1	100	0.115723	0.073528	0.160843	4.30216	900	-
AGAP004194	AGAP004194-RA	i	Merged.9856	Merged.9856.1	100	2.067373	0.669997	1.182963	91.347589	311	3892
AGAP004670	AGAP004670-RA	i	Merged.9867	Merged.9867.1	100	0.286262	0.175263	0.408946	11.137139	470	4389
-	-	u	Merged.9880	Merged.9880.1	100	5.159771	4.22696	4.777974	204.669483	1294	-
-	-	u	Merged.9951	Merged.9951.1	100	0.050903	0.025596	0.074227	2.063793	1272	-
-	-	u	Merged.10163	Merged.10163.1	100	0.158478	0.054376	0.197113	6.077553	479	-
-	-	u	Merged.10164	Merged.10164.1	100	0.073237	0.026944	0.116758	3.134222	725	-
-	-	u	Merged.10167	Merged.10167.1	100	0.090008	0.04127	0.132982	2.966218	710	-
-	-	u	Merged.10425	Merged.10425.1	100	0.081298	0.027498	0.13199	3.605723	592	-
AGAP004619	AGAP004619-RA	i	Merged.10427	Merged.10427.1	100	0.034969	0.017422	0.052266	1.574265	1495	1985
AGAP004619	AGAP004619-RA	i	Merged.10428	Merged.10428.1	100	0.051579	0.020584	0.082338	2.307695	949	1985
AGAP004619	AGAP004619-RA	i	Merged.10429	Merged.10429.1	100	0.069498	0.024665	0.113458	3.082402	660	1985
AGAP004619	AGAP004619-RA	i	Merged.10430	Merged.10430.1	100	0.072717	0.038937	0.104831	3.140265	1087	1985
-	-	u	Merged.10895	Merged.10895.1	100	7.021809	6.18101	7.862608	301.385722	332	-
DH31	AGAP001382-RA	i	Merged.11102	Merged.11102.1	100	0.099324	0.045472	0.140962	3.477825	716	801
-	-	u	Merged.11221	Merged.11221.1	100	8.402243	7.642467	9.170961	339.888452	406	-
-	-	u	Merged.11222	Merged.11222.1	100	0.171244	0.13164	0.210984	6.927163	1997	-
AGAP003782	AGAP003782-RA	x	Merged.11225	Merged.11225.1	100	11.676268	4.5743	5.730553	521.549473	321	1905
-	-	u	Merged.11232	Merged.11232.1	100	43.463387	22.041531	24.458937	1229.129976	400	-
-	-	u	Merged.11243	Merged.11243.1	100	0.033038	0.013831	0.049791	1.465297	1177	-
-	-	u	Merged.11251	Merged.11251.1	100	0.064475	0.026151	0.100244	2.873265	747	-
-	-	u	Merged.12069	Merged.12069.1	100	0.849357	0.654196	0.879868	36.511481	1284	-
-	-	u	Merged.12073	Merged.12073.1	74	0.164724	0.113175	0.215309	6.967792	1371	-
-	-	u	Merged.12073	Merged.12073.2	100	0.223258	0.155294	0.292942	9.443764	1114	-
-	-	u	Merged.14927	Merged.14927.1	100	0.780831	0.626516	0.936609	33.275056	706	-
-	-	u	Merged.14928	Merged.14928.1	100	0.433064	0.285054	0.579016	18.455004	557	-
-	-	u	Merged.9635	Merged.9635.2	100	0.277589	0.237182	0.31868	11.238447	3116	-
AGAP010312	AGAP010312-RB	i	Merged.9645	Merged.9645.1	100	0.056193	0.020073	0.088319	1.733347	811	1186
-	-	u	Merged.9669	Merged.9669.1	100	0.845883	0.75492	0.922887	33.442217	3489	-
-	-	u	Merged.9680	Merged.9680.1	100	5.12962	3.961267	6.283389	208.53578	251	-
-	-	u	Merged.9680	Merged.9680.2	13	0.676879	0.543927	0.808266	27.517336	832	-
-	-	u	Merged.9680	Merged.9680.3	17	0.856352	0.499661	1.202888	34.813513	366	-
AGAP027982	AGAP027982-RA	i	Merged.9710	Merged.9710.1	100	0.84403	0.116799	0.423395	31.069103	223	990
-	-	u	Merged.9712	Merged.9712.1	100	0.801301	0.184724	0.542628	31.954253	282	-
-	-	u	Merged.9782	Merged.9782.1	100	0.213981	0.082949	0.235023	6.087645	471	-
-	-	u	Merged.9823	Merged.9823.1	100	0.122931	0.061213	0.179813	4.641993	851	-
-	-	u	Merged.9918	Merged.9918.1	100	0.102907	0.038825	0.160847	4.804337	587	-
-	-	u	Merged.9931	Merged.9931.1	100	0.726598	0.171959	0.504414	24.970557	284	-
AGAP010408	AGAP010408-RA	i	Merged.9943	Merged.9943.1	100	0.125397	0.04693	0.170121	5.436164	555	1071
-	-	u	Merged.9965	Merged.9965.1	100	0.197333	0.091636	0.247956	8.475739	604	-
-	-	u	Merged.9990	Merged.9990.1	100	0.081695	0.045377	0.113441	3.337286	1148	-
-	-	u	Merged.9995	Merged.9995.1	100	2.087662	1.182227	1.6774	83.88142	526	-
AGAP010436	AGAP010436-RA	i	Merged.10012	Merged.10012.1	100	3.120449	0.573703	1.118721	108.547797	227	3939
-	-	u	Merged.10037	Merged.10037.4	39	4.141846	3.902743	4.38406	186.05459	2187	-
AGAP010456	AGAP010456-RA	i	Merged.10048	Merged.10048.1	100	0.106767	0.083648	0.129275	4.659476	2997	2589
AGAP010456	AGAP010456-RA	i	Merged.10050	Merged.10050.1	100	0.06979	0.032639	0.101998	3.132906	798	2589
-	-	u	Merged.10065	Merged.10065.1	100	0.173399	0.140975	0.205823	7.766298	2501	-
AGAP010473	AGAP010473-RA	i	Merged.10081	Merged.10081.1	100	0.129913	0.06569	0.176542	4.675246	793	3633
-	-	u	Merged.10128	Merged.10128.1	100	0.037312	0.016223	0.058401	1.607966	1195	-
-	-	u	Merged.10129	Merged.10129.1	100	0.059323	0.02878	0.089938	2.556535	905	-
AGAP010422	AGAP010422-RA	i	Merged.10131	Merged.10131.1	100	0.099899	0.035517	0.13615	4.239946	550	1281
-	-	u	Merged.10146	Merged.10146.1	100	0.144519	0.044498	0.170575	5.827035	439	-
-	-	u	Merged.10154	Merged.10154.1	100	4.652833	4.197564	4.706047	197.091988	2209	-
AGAP010540	AGAP010540-RA	i	Merged.10179	Merged.10179.1	100	0.485705	0.111118	0.344467	22.67582	293	1705
AGAP010540	AGAP010540-RA	i	Merged.10180	Merged.10180.1	100	0.043599	0.024513	0.062397	1.975634	1461	1705
AGAP010516	AGAP010516-RA	i	Merged.10184	Merged.10184.1	100	0.133751	0.090798	0.168625	5.261453	1506	2143
AGAP010516	AGAP010516-RA	i	Merged.10185	Merged.10185.1	100	0.085217	0.030053	0.135239	3.481173	650	2143
AGAP010516	AGAP010516-RA	i	Merged.10186	Merged.10186.1	100	0.056536	0.023678	0.08682	2.039574	825	2143
AGAP010516	AGAP010516-RA	i	Merged.10188	Merged.10188.1	100	0.09834	0.051245	0.143486	4.092108	953	2143
-	-	u	Merged.10252	Merged.10252.5	100	4.865629	4.621505	5.134497	213.536173	2324	-
-	-	u	Merged.10252	Merged.10252.6	70	3.420635	3.224614	3.622248	150.120222	2435	-
-	-	u	Merged.10257	Merged.10257.1	56	0.340509	0.2818	0.40095	15.206617	1913	-
-	-	u	Merged.10257	Merged.10257.2	100	0.60505	0.475876	0.706277	27.020661	1512	-
-	-	u	Merged.10258	Merged.10258.1	100	0.133882	0.089335	0.17867	5.978982	1640	-
-	-	u	Merged.10324	Merged.10324.1	100	0.123768	0.071129	0.174589	5.219104	1007	-
-	-	u	Merged.10340	Merged.10340.1	100	0.872163	0.172654	0.468633	20.359083	264	-
-	-	u	Merged.10380	Merged.10380.1	100	0.049239	0.019832	0.076023	2.298776	985	-
-	-	u	Merged.10381	Merged.10381.1	100	0.058712	0.033307	0.083268	2.558315	1564	-
-	-	u	Merged.10387	Merged.10387.1	100	0.086036	0.067367	0.104596	3.711081	3673	-
-	-	u	Merged.10419	Merged.10419.1	100	10.860629	2.010473	2.955695	337.480455	217	-
AGAP010758	AGAP010758-RA	x	Merged.10445	Merged.10445.1	100	0.105175	0.036719	0.140757	3.682694	532	792
AGAP010673	AGAP010673-RA	i	Merged.10457	Merged.10457.1	100	0.070841	0.033012	0.103161	3.052895	789	2218
AGAP010673	AGAP010673-RA	i	Merged.10458	Merged.10458.1	100	0.047532	0.020672	0.07235	2.118212	945	2218
AGAP010673	AGAP010673-RA	i	Merged.10460	Merged.10460.1	100	0.061825	0.041067	0.083776	2.674165	1982	2218
AGAP010673	AGAP010673-RA	i	Merged.10461	Merged.10461.1	100	0.07096	0.033053	0.103292	3.058013	788	2218
AGAP010767	AGAP010767-RA	i	Merged.10491	Merged.10491.1	100	0.045564	0.018622	0.071385	2.038565	1049	6081
AGAP010767	AGAP010767-RA	i	Merged.10492	Merged.10492.1	100	0.191237	0.049455	0.222546	7.068126	395	6081
-	-	u	Merged.10499	Merged.10499.1	100	1.776956	1.664797	1.890429	76.222186	2861	-
-	-	u	Merged.10502	Merged.10502.1	100	0.218921	0.078025	0.248261	8.80109	459	-
-	-	u	Merged.10514	Merged.10514.1	100	0.06048	0.034479	0.086197	2.621928	1322	-
-	-	u	Merged.10515	Merged.10515.1	100	0.190876	0.051679	0.198102	6.480966	378	-
-	-	u	Merged.10516	Merged.10516.1	100	0.067168	0.044285	0.08857	2.669691	1985	-
-	-	u	Merged.10517	Merged.10517.1	100	0.072068	0.031609	0.106682	2.403292	824	-
AGAP010788	AGAP010788-RA	i	Merged.10525	Merged.10525.1	100	0.090522	0.042448	0.131589	3.829941	767	1794
HPX1	AGAP010734-RA	x	Merged.10535	Merged.10535.1	100	82.726321	82.468478	85.360275	3558.605787	1126	2290
-	-	u	Merged.10606	Merged.10606.1	100	19.064413	18.642079	19.845629	788.461969	1701	-
-	-	u	Merged.10606	Merged.10606.2	97	18.419022	17.599793	19.344239	761.770024	1009	-
-	-	u	Merged.10615	Merged.10615.1	100	0.532583	0.361358	0.552665	20.476566	919	-
AGAP010800	AGAP010800-RA	x	Merged.10610	Merged.10610.1	100	26.08685	25.056629	27.374706	1136.598198	648	2946
-	-	u	Merged.10621	Merged.10621.1	100	0.298948	0.138671	0.325577	12.648366	540	-
-	-	u	Merged.10624	Merged.10624.1	100	0.056519	0.026098	0.08482	1.979005	998	-
-	-	u	Merged.10625	Merged.10625.1	100	0.069905	0.03268	0.102126	2.510464	797	-
-	-	u	Merged.10627	Merged.10627.1	100	0.089341	0.055483	0.122063	3.396406	1467	-
-	-	u	Merged.10628	Merged.10628.1	100	0.08772	0.052392	0.122247	3.412768	1305	-
-	-	u	Merged.10629	Merged.10629.1	100	0.06309	0.028497	0.096177	2.314297	914	-
-	-	u	Merged.10632	Merged.10632.1	100	0.168642	0.132588	0.20223	7.160637	2431	-
-	-	u	Merged.10633	Merged.10633.1	100	0.149846	0.043218	0.194482	5.246812	452	-
-	-	u	Merged.10634	Merged.10634.1	100	0.119285	0.037639	0.169375	4.408786	519	-
-	-	u	Merged.10635	Merged.10635.1	100	0.085515	0.054774	0.116121	3.287843	1486	-
-	-	u	Merged.10636	Merged.10636.1	100	0.088638	0.06287	0.113765	3.525143	2175	-
-	-	u	Merged.10637	Merged.10637.1	100	0.073044	0.044344	0.100357	3.031245	1395	-
-	-	u	Merged.10638	Merged.10638.1	100	0.073395	0.036175	0.108526	2.760294	990	-
-	-	u	Merged.10639	Merged.10639.1	100	0.078456	0.035997	0.119991	3.296567	814	-
-	-	u	Merged.10640	Merged.10640.1	100	0.059707	0.030599	0.088738	1.829298	1064	-
-	-	u	Merged.10641	Merged.10641.1	100	0.076666	0.03738	0.115877	3.131873	871	-
-	-	u	Merged.10642	Merged.10642.1	100	0.184151	0.050739	0.1945	5.471055	385	-
-	-	u	Merged.10643	Merged.10643.1	100	0.07926	0.040195	0.113885	2.726577	972	-
-	-	u	Merged.10651	Merged.10651.1	100	0.104901	0.043775	0.158684	4.520742	595	-
-	-	u	Merged.10652	Merged.10652.1	100	0.092362	0.029924	0.143637	4.096454	544	-
AGAP010824	AGAP010824-RA	i	Merged.10675	Merged.10675.1	100	0.784728	0.114237	0.414111	26.168672	228	722
-	-	u	Merged.10686	Merged.10686.1	100	17.175581	10.508647	11.886324	731.193299	527	-
AGAP010872	AGAP010872-RA	i	Merged.10691	Merged.10691.1	100	0.07744	0.029869	0.114499	2.958056	654	2341
AGAP010914	AGAP010914-RA	i	Merged.10698	Merged.10698.1	100	0.690798	0.12009	0.400299	28.891403	244	812
-	-	u	Merged.10728	Merged.10728.1	100	0.087762	0.039174	0.130579	3.141254	748	-
-	-	u	Merged.10749	Merged.10749.1	100	0.363973	0.085961	0.311608	11.530674	303	-
-	-	u	Merged.10752	Merged.10752.1	100	4.895469	2.355406	3.046753	217.158813	405	-
-	-	u	Merged.10753	Merged.10753.1	100	0.620777	0.274404	0.56364	23.897299	439	-
-	-	u	Merged.10755	Merged.10755.1	100	0.04589	0.024806	0.066149	1.947678	1575	-
-	-	u	Merged.10756	Merged.10756.1	100	0.138594	0.038213	0.183423	4.205788	426	-
-	-	u	Merged.10763	Merged.10763.1	100	0.051964	0.027268	0.07635	2.198579	1194	-
-	-	u	Merged.10767	Merged.10767.1	69	0.170191	0.133596	0.207467	6.716467	2263	-
-	-	u	Merged.10767	Merged.10767.2	100	0.245725	0.17572	0.314268	9.697354	1155	-
-	-	u	Merged.10769	Merged.10769.1	100	0.262483	0.214186	0.31078	10.342699	1742	-
-	-	u	Merged.10781	Merged.10781.1	100	0.255702	0.062015	0.237723	10.658749	315	-
-	-	u	Merged.10798	Merged.10798.7	100	12.938183	12.640541	13.488523	578.629736	2165	-
-	-	u	Merged.10822	Merged.10822.1	100	0.130337	0.036913	0.177185	5.780702	441	-
-	-	u	Merged.10823	Merged.10823.1	100	0.042747	0.021965	0.063456	1.729592	1334	-
-	-	u	Merged.10844	Merged.10844.1	100	0.204994	0.137454	0.264127	7.252581	1208	-
-	-	u	Merged.10849	Merged.10849.1	100	2.755323	0.666238	1.219341	84.782906	259	-
-	-	u	Merged.10855	Merged.10855.1	100	2.688437	2.596701	2.820669	100.839055	4131	-
-	-	u	Merged.10866	Merged.10866.1	100	5.580446	3.512652	4.311236	206.755217	583	-
-	-	u	Merged.10896	Merged.10896.1	100	0.392211	0.359706	0.424384	15.739411	6544	-
-	-	u	Merged.10897	Merged.10897.1	100	0.750016	0.698272	0.801594	30.09812	5735	-
-	-	u	Merged.10897	Merged.10897.2	52	0.386512	0.348381	0.424194	15.510709	5411	-
-	-	u	Merged.10898	Merged.10898.1	100	0.456075	0.222405	0.500412	17.637812	527	-
-	-	u	Merged.10899	Merged.10899.1	100	0.905277	0.351975	0.739147	31.698101	370	-
-	-	u	Merged.10900	Merged.10900.1	100	0.144699	0.077616	0.217325	5.004047	611	-
-	-	u	Merged.10906	Merged.10906.1	100	1.215775	1.139492	1.269154	47.243149	6403	-
AGAP010555	AGAP010555-RA	i	Merged.10565	Merged.10565.1	100	0.138073	0.052607	0.181201	5.678739	557	546
-	-	u	Merged.10573	Merged.10573.1	100	3.949561	1.681549	2.388158	92.506875	364	-
-	-	u	Merged.10958	Merged.10958.1	100	0.086666	0.047973	0.121532	3.310482	1018	-
-	-	u	Merged.10959	Merged.10959.1	100	0.079125	0.026996	0.129583	2.955246	603	-
-	-	u	Merged.10960	Merged.10960.1	100	0.088595	0.026578	0.141752	3.515751	559	-
-	-	u	Merged.10961	Merged.10961.1	100	0.120281	0.035236	0.169131	3.088514	462	-
-	-	u	Merged.10962	Merged.10962.1	100	0.105424	0.043923	0.15922	3.407442	593	-
-	-	u	Merged.10963	Merged.10963.1	100	0.106201	0.032688	0.156904	3.470714	498	-
-	-	u	Merged.10964	Merged.10964.1	100	0.087406	0.028863	0.138543	4.080689	564	-
-	-	u	Merged.10965	Merged.10965.1	100	0.067703	0.046871	0.088535	2.796106	2067	-
-	-	u	Merged.10966	Merged.10966.1	100	0.052843	0.03699	0.068696	2.312875	2656	-
-	-	u	Merged.10967	Merged.10967.1	100	0.104258	0.036513	0.139967	4.203682	535	-
-	-	u	Merged.10968	Merged.10968.1	100	0.057315	0.028007	0.087521	1.955406	930	-
AGAP011097	AGAP011097-RA	i	Merged.11004	Merged.11004.1	100	0.427193	0.189525	0.426431	13.908386	481	2502
-	-	u	Merged.11051	Merged.11051.1	100	0.097582	0.045538	0.149626	3.948322	692	-
-	-	u	Merged.11052	Merged.11052.1	100	0.103598	0.036445	0.157929	3.651156	536	-
-	-	u	Merged.11054	Merged.11054.1	63	0.23333	0.107914	0.369991	8.223419	402	-
-	-	u	Merged.11054	Merged.11054.2	100	0.368154	0.101988	0.645922	12.975109	280	-
-	-	u	Merged.11016	Merged.11016.1	100	0.1116	0.07205	0.148603	3.332096	1446	-
-	-	u	Merged.11082	Merged.11082.1	100	0.159273	0.066444	0.205373	5.248854	539	-
-	-	u	Merged.11088	Merged.11088.1	100	0.572372	0.391671	0.61898	17.883182	931	-
CPF2	AGAP010901-RA	x	Merged.11028	Merged.11028.1	100	383.377357	218.736999	225.359775	16423.16292	439	924
-	-	u	Merged.11109	Merged.11109.1	100	0.149626	0.101799	0.200205	4.674109	1151	-
-	-	u	Merged.11109	Merged.11109.2	86	0.12814	0.056517	0.194668	4.00293	710	-
-	-	u	Merged.11110	Merged.11110.1	100	0.194388	0.119624	0.269153	5.235749	627	-
-	-	u	Merged.11111	Merged.11111.1	100	0.130134	0.07808	0.182187	4.738869	817	-
-	-	u	Merged.11132	Merged.11132.1	100	0.272266	0.060666	0.272999	7.024555	322	-
-	-	u	Merged.11136	Merged.11136.1	100	0.129621	0.050282	0.182273	5.120522	518	-
-	-	u	Merged.11140	Merged.11140.1	100	0.270244	0.075278	0.272882	8.734656	346	-
-	-	u	Merged.11142	Merged.11142.1	100	17.779777	13.447068	14.647158	633.639059	860	-
-	-	u	Merged.11156	Merged.11156.1	100	0.050383	0.028168	0.07042	1.70536	1387	-
AGAP010967	AGAP010967-RA	i	Merged.11162	Merged.11162.1	100	0.094898	0.049979	0.135657	4.219493	912	1815
-	-	u	Merged.11167	Merged.11167.1	100	0.115169	0.059876	0.14969	4.480698	870	-
AGAP011182	AGAP011182-RA	i	Merged.11178	Merged.11178.1	100	0.076536	0.027827	0.125222	2.233255	702	676
-	-	u	Merged.11180	Merged.11180.1	100	3.819584	2.639178	3.227739	132.84139	697	-
TOLL10	AGAP011187-RA	x	Merged.11182	Merged.11182.1	100	6.983	6.615887	7.36084	256.564653	1660	4044
-	-	u	Merged.11238	Merged.11238.2	100	15.045983	14.361658	15.832877	626.260466	851	-
-	-	u	Merged.11260	Merged.11260.1	100	0.771793	0.46581	0.735489	25.898174	664	-
-	-	u	Merged.11264	Merged.11264.1	100	0.314012	0.231648	0.396376	8.651852	824	-
-	-	u	Merged.11280	Merged.11280.1	100	0.16109	0.123837	0.195836	5.999999	2261	-
-	-	u	Merged.11287	Merged.11287.1	100	0.064826	0.035389	0.092555	2.572512	1196	-
-	-	u	Merged.11288	Merged.11288.1	100	0.116099	0.036997	0.166488	3.613497	528	-
AGAP011074	AGAP011074-RA	x	Merged.11296	Merged.11296.1	100	1.950321	1.656827	2.044086	85.497699	1631	692
AGAP011308	AGAP011308-RA	i	Merged.11319	Merged.11319.1	100	2.308449	0.756178	1.302306	87.333437	310	1085
-	-	u	Merged.11341	Merged.11341.1	100	0.391752	0.121275	0.345167	10.337545	349	-
-	-	u	Merged.11342	Merged.11342.1	100	0.138011	0.038124	0.182994	4.510283	427	-
-	-	u	Merged.11345	Merged.11345.1	100	0.159456	0.092825	0.213155	5.935412	947	-
-	-	u	Merged.11347	Merged.11347.1	100	5.686039	5.362201	5.671636	178.124019	4861	-
-	-	u	Merged.11373	Merged.11373.1	100	0.574923	0.404142	0.614295	21.062811	1007	-
-	-	u	Merged.11390	Merged.11390.1	100	58.207178	10.939989	13.300804	1795.416234	211	-
-	-	u	Merged.11409	Merged.11409.1	100	0.460579	0.331428	0.595343	16.534012	722	-
-	-	u	Merged.11410	Merged.11410.1	100	0.833691	0.7457	0.92185	29.928117	1855	-
AGAP011384	AGAP011384-RB	i	Merged.11435	Merged.11435.1	100	2.543266	2.114374	2.97874	89.4586	436	6081
AGAP011384	AGAP011384-RB	i	Merged.11435	Merged.11435.2	52	1.334325	1.006563	1.668776	46.934481	437	6081
AGAP011386	AGAP011386-RA	i	Merged.11450	Merged.11450.1	100	1.31032	0.21326	0.568693	30.587077	229	2097
-	-	u	Merged.11458	Merged.11458.1	100	0.691728	0.08682	0.332812	29.358452	225	-
-	-	u	Merged.11459	Merged.11459.1	100	4.379626	1.001774	1.674017	170.791763	247	-
-	-	u	Merged.11504	Merged.11504.1	100	0.059237	0.027103	0.088085	2.271706	961	-
AGAP011421	AGAP011421-RA	i	Merged.11520	Merged.11520.1	100	3.46791	0.547699	1.232322	103.343147	214	3189
-	-	u	Merged.11483	Merged.11483.1	100	0.110517	0.033496	0.160779	2.837796	486	-
-	-	u	Merged.11484	Merged.11484.1	100	0.138809	0.066808	0.187062	4.930805	731	-
-	-	u	Merged.11495	Merged.11495.1	100	0.244627	0.071752	0.260102	8.34595	363	-
-	-	u	Merged.11496	Merged.11496.1	100	0.163503	0.067572	0.20886	6.061792	530	-
-	-	u	Merged.11499	Merged.11499.1	100	0.078977	0.030286	0.116097	3.016762	645	-
-	-	u	Merged.11501	Merged.11501.1	100	0.083901	0.037423	0.116946	3.013089	696	-
-	-	u	Merged.11503	Merged.11503.1	100	0.053485	0.021187	0.084749	2.106875	922	-
-	-	u	Merged.11505	Merged.11505.1	100	0.127442	0.039226	0.176517	5.206072	498	-
-	-	u	Merged.11506	Merged.11506.1	100	0.063025	0.037322	0.087816	2.589306	1483	-
-	-	u	Merged.11508	Merged.11508.1	100	0.070136	0.032762	0.102383	3.14848	795	-
-	-	u	Merged.11509	Merged.11509.1	100	0.097597	0.045219	0.143879	3.670484	792	-
-	-	u	Merged.11510	Merged.11510.1	100	0.07863	0.030193	0.115738	2.669792	647	-
-	-	u	Merged.11511	Merged.11511.1	100	0.138414	0.04341	0.166406	4.699683	450	-
-	-	u	Merged.11513	Merged.11513.1	100	0.127298	0.036418	0.174806	4.160176	447	-
-	-	u	Merged.11515	Merged.11515.1	100	0.074076	0.02894	0.110937	2.986768	675	-
-	-	u	Merged.11522	Merged.11522.1	100	0.036811	0.015129	0.05749	1.432126	1076	-
-	-	u	Merged.11531	Merged.11531.1	100	0.055895	0.025865	0.084061	2.423155	1007	-
-	-	u	Merged.11532	Merged.11532.1	100	0.056451	0.030558	0.080561	2.247911	1172	-
-	-	u	Merged.11533	Merged.11533.1	100	0.053596	0.020374	0.085571	1.876649	799	-
-	-	u	Merged.11535	Merged.11535.1	100	0.06126	0.022516	0.099069	2.145011	723	-
-	-	u	Merged.11536	Merged.11536.1	100	0.099622	0.035453	0.135903	4.016752	551	-
-	-	u	Merged.11537	Merged.11537.1	100	0.126317	0.036256	0.174028	5.602402	449	-
AGAP011118	AGAP011118-RA	i	Merged.11538	Merged.11538.1	100	0.070749	0.041243	0.099468	2.906649	1342	3685
AGAP011118	AGAP011118-RA	i	Merged.11539	Merged.11539.1	100	0.059075	0.028685	0.089641	2.227601	908	3685
-	-	u	Merged.11543	Merged.11543.1	100	0.162894	0.099831	0.215763	6.399292	1011	-
-	-	u	Merged.11544	Merged.11544.1	100	0.072297	0.031686	0.106941	2.893099	822	-
-	-	u	Merged.11545	Merged.11545.1	100	0.114219	0.038682	0.148282	3.635773	505	-
-	-	u	Merged.11546	Merged.11546.1	100	0.063559	0.025874	0.099182	2.562711	755	-
AGAP011437	AGAP011437-RA	i	Merged.11557	Merged.11557.1	100	1.115415	0.237921	0.588542	36.645175	260	1467
-	-	u	Merged.11604	Merged.11604.1	100	1.317229	1.196157	1.390676	51.283298	3699	-
AGAP011438	AGAP011438-RA	x	Merged.11617	Merged.11617.1	100	11.441974	11.309225	11.868626	451.005525	4382	747
AGAP011443	AGAP011443-RA	i	Merged.11621	Merged.11621.1	100	0.22204	0.065773	0.238427	5.676766	396	936
-	-	u	Merged.11638	Merged.11638.1	100	0.154936	0.08217	0.225968	5.77732	667	-
AGAP011427	AGAP011427-RA	x	Merged.11639	Merged.11639.1	100	0.184135	0.090565	0.280752	6.866131	551	2604
AGAP011427	AGAP011427-RA	x	Merged.11640	Merged.11640.1	100	0.418612	0.236611	0.444828	15.683038	688	2604
GPR5HT1B	AGAP011481-RA	i	Merged.11652	Merged.11652.1	100	0.063417	0.036969	0.088726	2.489673	1321	1339
-	-	u	Merged.11654	Merged.11654.1	100	0.264359	0.195737	0.321879	8.441432	1497	-
-	-	u	Merged.11655	Merged.11655.1	100	0.332862	0.279685	0.38471	11.569403	2852	-
-	-	u	Merged.11656	Merged.11656.1	100	0.564409	0.505636	0.621299	21.282861	4166	-
-	-	u	Merged.11658	Merged.11658.1	100	3.838082	3.591998	3.876391	149.193191	4522	-
AGAP011483	AGAP011483-RA	x	Merged.11664	Merged.11664.1	100	4.915203	4.834351	5.083734	200.158232	9748	3902
-	-	u	Merged.11665	Merged.11665.1	100	0.220167	0.135487	0.304847	7.116101	576	-
AGAP010884	AGAP010884-RA	i	Merged.11624	Merged.11624.1	100	0.064595	0.036465	0.091161	2.80028	1250	5856
AGAP010884	AGAP010884-RA	i	Merged.11628	Merged.11628.1	100	0.077273	0.045535	0.108778	3.538221	1287	5856
AGAP010884	AGAP010884-RA	i	Merged.11629	Merged.11629.1	100	0.158818	0.080331	0.217366	5.560986	689	5856
-	-	u	Merged.11650	Merged.11650.1	100	0.066985	0.029869	0.100809	3.015582	872	-
-	-	u	Merged.11651	Merged.11651.1	100	0.800236	0.471701	0.753697	34.104005	635	-
-	-	u	Merged.11659	Merged.11659.1	100	0.164775	0.133479	0.195769	6.683437	2927	-
-	-	u	Merged.11660	Merged.11660.1	100	0.053791	0.027957	0.078789	2.162528	1281	-
-	-	u	Merged.11662	Merged.11662.1	100	0.159475	0.085039	0.202473	6.576695	804	-
AGAP010893	AGAP010893-RA	i	Merged.11672	Merged.11672.1	100	0.177651	0.0712	0.220072	7.318136	503	2751
AGAP011470	AGAP011470-RA	i	Merged.11686	Merged.11686.1	100	0.838833	0.569665	0.848838	33.729198	863	1034
AGAP011479	AGAP011479-RA	i	Merged.11709	Merged.11709.1	100	0.08229	0.037327	0.124424	2.561226	785	912
AGAP011479	AGAP011479-RA	i	Merged.11710	Merged.11710.1	100	0.068367	0.025602	0.110944	2.92581	763	912
AGAP011479	AGAP011479-RA	i	Merged.11711	Merged.11711.1	100	0.058387	0.03123	0.083281	2.367231	1251	912
AGAP011479	AGAP011479-RA	i	Merged.11712	Merged.11712.1	100	0.137905	0.049897	0.180876	4.368825	522	912
COE13O	AGAP011507-RA	x	Merged.11744	Merged.11744.1	100	0.378595	0.327013	0.429757	15.691218	2947	1845
-	-	u	Merged.11729	Merged.11729.1	100	0.08491	0.037748	0.117963	3.506761	690	-
-	-	u	Merged.11730	Merged.11730.1	100	0.53504	0.395684	0.584232	18.293501	1226	-
-	-	u	Merged.11770	Merged.11770.1	100	0.238962	0.170587	0.285123	8.300817	1336	-
-	-	u	Merged.11779	Merged.11779.1	100	17.312218	15.514548	16.328869	667.993495	2147	-
-	-	u	Merged.11813	Merged.11813.1	100	0.111139	0.064572	0.15398	3.520888	847	-
-	-	u	Merged.11845	Merged.11845.1	100	0.054079	0.029476	0.07771	2.227725	1215	-
-	-	u	Merged.11846	Merged.11846.1	100	0.043096	0.01719	0.06876	1.509003	947	-
-	-	u	Merged.11847	Merged.11847.1	100	0.062918	0.02296	0.101025	1.762436	709	-
-	-	u	Merged.11848	Merged.11848.1	100	0.111914	0.049555	0.153621	4.081932	657	-
-	-	u	Merged.11849	Merged.11849.1	100	0.056593	0.029278	0.08198	1.981606	1112	-
-	-	u	Merged.11851	Merged.11851.1	100	0.101531	0.071805	0.131351	3.555096	1859	-
-	-	u	Merged.11852	Merged.11852.1	100	0.099102	0.031305	0.150266	2.776033	520	-
-	-	u	Merged.11853	Merged.11853.1	100	0.054472	0.023009	0.084366	1.733931	849	-
-	-	u	Merged.11854	Merged.11854.1	100	0.074385	0.041942	0.104856	2.893955	1242	-
-	-	u	Merged.11855	Merged.11855.1	100	0.109679	0.037712	0.144561	3.491265	518	-
-	-	u	Merged.11856	Merged.11856.1	100	0.08474	0.037693	0.117792	3.043252	691	-
-	-	u	Merged.11857	Merged.11857.1	100	0.090665	0.044655	0.133965	3.361368	802	-
-	-	u	Merged.11862	Merged.11862.1	100	5.882124	3.529615	4.320735	231.517411	535	-
-	-	u	Merged.11864	Merged.11864.1	100	0.17533	0.11337	0.21802	8.103692	1120	-
-	-	u	Merged.11865	Merged.11865.1	100	0.1932	0.065995	0.219984	8.719149	444	-
-	-	u	Merged.11883	Merged.11883.1	100	0.128727	0.073915	0.175987	5.077265	925	-
-	-	u	Merged.11884	Merged.11884.1	100	0.085649	0.054263	0.116874	3.110052	1560	-
AGAP011569	AGAP011569-RB	i	Merged.11885	Merged.11885.1	100	0.216096	0.052654	0.236942	7.146197	371	993
-	-	u	Merged.11892	Merged.11892.1	100	0.732616	0.276351	0.630427	30.945759	377	-
-	-	u	Merged.11896	Merged.11896.1	100	0.308771	0.195781	0.362557	9.897154	898	-
AGAP011500	AGAP011500-RA	i	Merged.11925	Merged.11925.1	100	0.079043	0.035827	0.111959	2.83865	727	378
-	-	u	Merged.11928	Merged.11928.1	100	0.046848	0.020434	0.071518	1.690069	956	-
-	-	u	Merged.11982	Merged.11982.1	100	16.7857	16.091078	16.606702	638.388603	5948	-
-	-	u	Merged.11983	Merged.11983.1	100	0.155249	0.053703	0.194675	4.659438	485	-
-	-	u	Merged.11984	Merged.11984.1	100	0.195422	0.101168	0.25292	6.180468	708	-
-	-	u	Merged.11985	Merged.11985.1	100	0.160789	0.081621	0.199518	4.619484	718	-
-	-	u	Merged.11987	Merged.11987.1	100	0.092058	0.058389	0.123784	3.09697	1394	-
-	-	u	Merged.11988	Merged.11988.1	100	0.145146	0.053926	0.195481	4.691303	483	-
-	-	u	Merged.11989	Merged.11989.1	100	0.071901	0.04064	0.100036	2.845989	1233	-
-	-	u	Merged.11991	Merged.11991.1	100	0.114388	0.034199	0.164156	4.272278	476	-
-	-	u	Merged.11992	Merged.11992.1	100	0.372169	0.280932	0.424665	13.00226	1495	-
-	-	u	Merged.11993	Merged.11993.1	100	0.098007	0.061616	0.13309	3.970019	1321	-
-	-	u	Merged.11994	Merged.11994.1	100	0.447196	0.194789	0.438276	14.834359	468	-
-	-	u	Merged.11995	Merged.11995.1	100	0.046294	0.023733	0.066885	1.620989	1509	-
-	-	u	Merged.11995	Merged.11995.2	94	0.043438	0.015713	0.069138	1.520965	1036	-
-	-	u	Merged.11998	Merged.11998.1	100	0.202956	0.147503	0.245839	7.591634	1523	-
-	-	u	Merged.11999	Merged.11999.1	100	0.143994	0.061712	0.226277	4.561747	508	-
-	-	u	Merged.12001	Merged.12001.1	100	0.069796	0.027919	0.118654	3.258545	658	-
-	-	u	Merged.12002	Merged.12002.1	100	0.211679	0.117476	0.264321	6.891764	776	-
-	-	u	Merged.12003	Merged.12003.1	100	0.067607	0.039038	0.093691	2.510699	1251	-
AGAP011406	AGAP011406-RA	i	Merged.11954	Merged.11954.1	100	1.390157	0.910893	1.294189	60.149262	722	1278
AGAP011406	AGAP011406-RA	i	Merged.11957	Merged.11957.1	100	1.519439	1.038604	2.000274	65.87022	267	1278
AGAP011406	AGAP011406-RA	i	Merged.11958	Merged.11958.1	100	1.357126	1.000031	1.301012	60.308029	1006	1278
-	-	u	Merged.12006	Merged.12006.1	100	0.165609	0.064343	0.199464	6.523625	506	-
AGAP011418	AGAP011418-RA	i	Merged.12011	Merged.12011.1	100	0.639634	0.114015	0.38005	18.912735	257	2364
-	-	u	Merged.12030	Merged.12030.1	100	0.406393	0.1975	0.41894	12.720569	544	-
AGAP011609	AGAP011609-RA	x	Merged.12035	Merged.12035.1	100	1.679705	1.569875	1.79762	65.981237	3937	2136
AGAP011612	AGAP011612-RA	i	Merged.12039	Merged.12039.1	100	0.097073	0.032887	0.147989	4.154307	594	475
-	-	u	Merged.12055	Merged.12055.1	100	0.343073	0.058347	0.280066	9.61012	279	-
-	-	u	Merged.12056	Merged.12056.1	100	0.220547	0.055496	0.212735	7.956438	352	-
AGAP011659	AGAP011659-RA	x	Merged.12097	Merged.12097.1	100	1.614923	1.4642	1.739987	69.027192	3093	1050
-	-	u	Merged.12113	Merged.12113.1	100	4.115497	3.894266	4.341095	174.763414	2188	-
-	-	u	Merged.12129	Merged.12129.1	100	1.821359	1.252536	1.625809	56.603102	785	-
-	-	u	Merged.12218	Merged.12218.2	100	12.57596	12.190021	13.124663	548.5807	2407	-
-	-	u	Merged.12214	Merged.12214.1	100	0.480405	0.173531	0.413168	18.690305	394	-
-	-	u	Merged.12318	Merged.12318.1	100	9.944276	8.227885	9.107549	342.82513	1288	-
-	-	u	Merged.12323	Merged.12323.2	100	0.281169	0.216146	0.347821	11.361365	1502	-
-	-	u	Merged.12325	Merged.12325.1	100	5.326772	4.919484	5.391811	202.199752	2771	-
-	-	u	Merged.12334	Merged.12334.1	100	0.081196	0.036951	0.123169	2.779876	793	-
-	-	u	Merged.12335	Merged.12335.1	100	0.048861	0.030459	0.065995	1.974065	1924	-
-	-	u	Merged.12353	Merged.12353.2	70	0.482922	0.240483	0.499464	17.056968	528	-
-	-	u	Merged.12353	Merged.12353.3	100	0.690868	0.308673	0.624695	24.401707	443	-
-	-	u	Merged.12357	Merged.12357.1	100	1.817536	1.700205	1.936942	76.054115	2612	-
AGAP011745	AGAP011745-RA	i	Merged.12364	Merged.12364.1	100	5.326917	0.875371	1.612525	161.651513	212	2061
-	-	u	Merged.12366	Merged.12366.1	100	2.295474	0.377901	0.857545	57.928337	224	-
-	-	u	Merged.12378	Merged.12378.1	100	0.142474	0.061747	0.190855	4.30397	580	-
-	-	u	Merged.12379	Merged.12379.1	100	0.104059	0.049706	0.153261	3.707531	786	-
-	-	u	Merged.12403	Merged.12403.1	100	17.729921	16.798793	18.726643	667.153911	634	-
-	-	u	Merged.12407	Merged.12407.1	100	0.058932	0.02188	0.091897	2.201042	744	-
-	-	u	Merged.12408	Merged.12408.1	100	0.057626	0.033077	0.080331	1.921674	1378	-
-	-	u	Merged.12409	Merged.12409.1	100	0.087618	0.060479	0.114237	3.394284	1938	-
-	-	u	Merged.12410	Merged.12410.1	100	0.095219	0.044378	0.141204	3.704512	807	-
-	-	u	Merged.12442	Merged.12442.1	100	0.181123	0.103499	0.258748	6.644	569	-
-	-	u	Merged.12472	Merged.12472.1	100	0.089579	0.052206	0.125293	3.209551	1127	-
AGAP011641	AGAP011641-RA	x	Merged.12473	Merged.12473.1	100	0.118429	0.046217	0.174599	4.243214	634	1723
-	-	u	Merged.12477	Merged.12477.1	100	0.162996	0.069855	0.256136	7.337915	471	-
-	-	u	Merged.12491	Merged.12491.1	100	2.795767	2.673047	2.871794	99.61842	7945	-
-	-	u	Merged.12512	Merged.12512.1	25	0.169809	0.090818	0.254289	6.521252	550	-
-	-	u	Merged.12512	Merged.12512.2	100	0.686372	0.278965	1.115859	26.358976	234	-
-	-	u	Merged.12515	Merged.12515.1	100	70.86547	70.438086	73.152104	2951.847837	1222	-
-	-	u	Merged.12525	Merged.12525.1	100	0.113324	0.046099	0.16711	2.848839	565	-
-	-	u	Merged.12528	Merged.12528.1	100	0.093445	0.043468	0.134751	2.726625	749	-
-	-	u	Merged.12529	Merged.12529.1	100	0.182653	0.077235	0.213882	5.329643	548	-
-	-	u	Merged.12532	Merged.12532.1	100	0.066653	0.023939	0.105334	2.489428	680	-
-	-	u	Merged.12533	Merged.12533.1	100	0.096291	0.061194	0.133187	3.071906	1096	-
-	-	u	Merged.12534	Merged.12534.1	100	0.180774	0.047997	0.215984	6.681418	407	-
-	-	u	Merged.12536	Merged.12536.1	100	0.07086	0.025006	0.115027	2.315731	651	-
-	-	u	Merged.12540	Merged.12540.1	100	0.068972	0.03603	0.101538	2.462411	994	-
-	-	u	Merged.12544	Merged.12544.1	100	0.362264	0.163771	0.379948	10.446143	497	-
-	-	u	Merged.12545	Merged.12545.1	100	0.164163	0.116738	0.211587	5.790699	1084	-
-	-	u	Merged.12535	Merged.12535.1	100	0.050264	0.028463	0.070064	1.52532	1487	-
-	-	u	Merged.12537	Merged.12537.1	100	0.167071	0.103153	0.228871	6.778537	1010	-
-	-	u	Merged.12538	Merged.12538.1	100	0.120733	0.052259	0.162004	3.698998	623	-
-	-	u	Merged.12539	Merged.12539.1	100	0.0767	0.051119	0.102238	2.80042	1847	-
-	-	u	Merged.12541	Merged.12541.1	100	0.283396	0.203306	0.363487	9.923066	720	-
-	-	u	Merged.12543	Merged.12543.1	100	0.075482	0.029331	0.112436	2.562883	666	-
-	-	u	Merged.12600	Merged.12600.1	100	0.558629	0.512425	0.601082	18.22127	5839	-
-	-	u	Merged.12578	Merged.12578.1	100	0.130857	0.036997	0.177587	4.58193	440	-
-	-	u	Merged.12616	Merged.12616.1	100	0.063403	0.039201	0.086655	2.685966	1578	-
-	-	u	Merged.12617	Merged.12617.1	100	0.19595	0.081646	0.310254	4.955276	390	-
-	-	u	Merged.12618	Merged.12618.1	100	0.148449	0.120271	0.177792	6.118384	2682	-
-	-	u	Merged.12618	Merged.12618.2	51	0.075434	0.020888	0.125329	3.109031	815	-
-	-	u	Merged.12632	Merged.12632.1	100	0.060811	0.023423	0.093691	2.247591	834	-
-	-	u	Merged.12635	Merged.12635.1	100	0.082325	0.027732	0.133115	3.651296	587	-
-	-	u	Merged.12636	Merged.12636.1	100	0.087955	0.054593	0.118285	3.539936	1265	-
-	-	u	Merged.12621	Merged.12621.2	100	55.809266	54.955134	57.849249	2083.298979	1177	-
AGAP011847	AGAP011847-RA	i	Merged.12625	Merged.12625.1	100	0.198558	0.064471	0.233706	6.417655	404	1203
-	-	u	Merged.12626	Merged.12626.1	100	0.097331	0.062491	0.129147	3.21408	1563	-
-	-	u	Merged.12627	Merged.12627.1	100	0.101849	0.046312	0.143569	3.417629	703	-
-	-	u	Merged.12628	Merged.12628.1	100	0.123183	0.063178	0.168474	4.966759	773	-
-	-	u	Merged.12630	Merged.12630.1	100	0.116081	0.067509	0.159566	4.3705	1061	-
-	-	u	Merged.12633	Merged.12633.1	100	0.071582	0.045466	0.096862	3.028584	1647	-
-	-	u	Merged.12634	Merged.12634.1	100	0.060575	0.0309	0.089892	2.749451	1159	-
-	-	u	Merged.12637	Merged.12637.1	100	0.220851	0.053228	0.239525	8.162685	367	-
-	-	u	Merged.12638	Merged.12638.1	100	0.07002	0.032721	0.102254	3.143272	796	-
-	-	u	Merged.12642	Merged.12642.1	100	0.094874	0.034331	0.131604	3.624	569	-
-	-	u	Merged.12643	Merged.12643.1	100	0.214334	0.081394	0.250965	7.636535	480	-
AGAP011848	AGAP011848-RA	i	Merged.12646	Merged.12646.1	100	0.171547	0.056994	0.206602	8.008918	457	828
AGAP011954	AGAP011954-RA	i	Merged.12663	Merged.12663.1	100	0.494222	0.292547	0.514317	20.226743	690	3299
-	-	u	Merged.12685	Merged.12685.2	39	1.34976	1.100233	1.602214	54.189711	665	-
AGAP012008	AGAP012008-RA	x	Merged.12723	Merged.12723.1	100	49.159045	44.530523	46.21014	1680.554838	1888	909
-	-	u	Merged.12737	Merged.12737.1	100	0.090864	0.040195	0.133982	3.676514	729	-
-	-	u	Merged.12750	Merged.12750.1	100	0.067076	0.025238	0.100954	2.609596	774	-
-	-	u	Merged.12751	Merged.12751.1	100	0.077893	0.058992	0.096625	3.106199	3201	-
-	-	u	Merged.12761	Merged.12761.1	100	0.180618	0.071951	0.221848	8.221603	543	-
AGAP011870	AGAP011870-RA	i	Merged.12788	Merged.12788.1	100	0.196791	0.071398	0.221335	9.187455	456	1929
AGAP011870	AGAP011870-RA	i	Merged.12789	Merged.12789.1	100	0.066487	0.034974	0.095384	2.830147	1024	1929
AGAP011870	AGAP011870-RA	i	Merged.12790	Merged.12790.1	100	0.067133	0.031686	0.09902	3.013645	822	1929
AGAP011870	AGAP011870-RA	i	Merged.12791	Merged.12791.1	100	0.045417	0.027245	0.063004	1.899486	1912	1929
AGAP011870	AGAP011870-RA	i	Merged.12793	Merged.12793.1	100	0.040562	0.018454	0.060634	1.893689	1235	1929
AGAP011870	AGAP011870-RA	i	Merged.12794	Merged.12794.1	100	0.106109	0.036927	0.141555	4.278329	529	1929
AGAP011870	AGAP011870-RA	i	Merged.12795	Merged.12795.1	100	0.067849	0.04469	0.08938	3.000903	1967	1929
AGAP011870	AGAP011870-RA	i	Merged.12796	Merged.12796.1	100	0.045612	0.02549	0.064884	2.066807	1405	1929
AGAP011870	AGAP011870-RA	i	Merged.12797	Merged.12797.1	100	0.052774	0.027506	0.077518	2.326952	1302	1929
AGAP011870	AGAP011870-RA	i	Merged.12798	Merged.12798.1	100	0.047016	0.028476	0.064546	2.145109	1715	1929
AGAP011870	AGAP011870-RA	i	Merged.12799	Merged.12799.1	100	0.141151	0.097712	0.183699	5.541452	1666	1929
AGAP011870	AGAP011870-RA	i	Merged.12802	Merged.12802.1	100	0.052304	0.019999	0.083994	2.075616	814	1929
AGAP011870	AGAP011870-RA	i	Merged.12803	Merged.12803.1	100	0.169579	0.048594	0.186275	6.837442	402	1929
AGAP011870	AGAP011870-RA	i	Merged.12804	Merged.12804.1	100	0.060495	0.027562	0.093022	2.420814	945	1929
AGAP011870	AGAP011870-RA	i	Merged.12805	Merged.12805.1	100	0.054974	0.023173	0.084967	2.21654	843	1929
AGAP011870	AGAP011870-RA	i	Merged.12806	Merged.12806.1	100	0.085425	0.037913	0.118478	3.374603	687	1929
AGAP011870	AGAP011870-RA	i	Merged.12807	Merged.12807.1	100	0.062078	0.022736	0.100037	2.463459	716	1929
AGAP011870	AGAP011870-RA	i	Merged.12808	Merged.12808.1	100	0.240597	0.055496	0.249732	8.424464	352	1929
AGAP011870	AGAP011870-RA	i	Merged.12809	Merged.12809.1	100	0.071417	0.028188	0.108056	2.728003	693	1929
AGAP011870	AGAP011870-RA	i	Merged.12811	Merged.12811.1	100	0.100881	0.055485	0.146278	3.650078	837	1929
AGAP011870	AGAP011870-RA	i	Merged.12812	Merged.12812.1	100	0.058375	0.032383	0.082204	2.589053	1307	1929
AGAP011870	AGAP011870-RA	i	Merged.12814	Merged.12814.1	100	0.074232	0.036507	0.109521	3.080564	981	1929
AGAP011870	AGAP011870-RA	i	Merged.12817	Merged.12817.1	100	0.173496	0.05737	0.207967	6.653495	454	1929
AGAP011870	AGAP011870-RA	i	Merged.12819	Merged.12819.1	100	0.070573	0.027946	0.107128	2.545985	699	1929
AGAP011870	AGAP011870-RA	i	Merged.12820	Merged.12820.1	100	0.072939	0.035993	0.10798	2.932297	995	1929
AGAP011870	AGAP011870-RA	i	Merged.12821	Merged.12821.1	100	0.059797	0.022118	0.097319	2.372969	736	1929
AGAP011870	AGAP011870-RA	i	Merged.12822	Merged.12822.1	100	0.057041	0.030618	0.081649	1.892176	1276	1929
AGAP011870	AGAP011870-RA	i	Merged.12823	Merged.12823.1	100	0.068425	0.034173	0.102519	2.307156	1048	1929
AGAP011870	AGAP011870-RA	i	Merged.12824	Merged.12824.1	100	0.16466	0.060045	0.20015	5.381178	488	1929
AGAP011870	AGAP011870-RA	i	Merged.12827	Merged.12827.1	100	0.067381	0.030007	0.101274	3.033413	868	1929
AGAP011870	AGAP011870-RA	i	Merged.12829	Merged.12829.1	100	0.080395	0.036276	0.113362	3.031536	718	1929
AGAP011870	AGAP011870-RA	i	Merged.12830	Merged.12830.1	100	0.098207	0.031126	0.149404	3.209437	523	1929
AGAP011870	AGAP011870-RA	i	Merged.12831	Merged.12831.1	100	0.072804	0.047543	0.096988	2.799142	1712	1929
AGAP011870	AGAP011870-RA	i	Merged.12832	Merged.12832.1	100	0.068188	0.024333	0.111932	3.183475	669	1929
AGAP011870	AGAP011870-RA	i	Merged.12833	Merged.12833.1	100	0.167201	0.064727	0.200654	5.610571	503	1929
AGAP011870	AGAP011870-RA	i	Merged.12834	Merged.12834.1	100	0.066396	0.031419	0.098184	2.622886	829	1929
AGAP011870	AGAP011870-RA	i	Merged.12836	Merged.12836.1	100	0.093432	0.049181	0.134427	3.318919	993	1929
AGAP011870	AGAP011870-RA	i	Merged.12837	Merged.12837.1	100	0.28116	0.200829	0.361492	10.313575	840	1929
-	-	u	Merged.12845	Merged.12845.1	100	0.153541	0.055773	0.202178	4.962652	467	-
AGAP011988	AGAP011988-RA	i	Merged.12853	Merged.12853.1	100	0.748423	0.226917	0.542628	19.46723	330	2678
AGAP011988	AGAP011988-RA	i	Merged.12854	Merged.12854.1	100	0.066399	0.029665	0.10012	2.878512	878	2678
-	-	u	Merged.12855	Merged.12855.1	100	0.079699	0.040421	0.11759	3.173663	886	-
-	-	u	Merged.12856	Merged.12856.1	100	0.119285	0.037639	0.169375	3.480621	519	-
-	-	u	Merged.12857	Merged.12857.1	100	0.05708	0.0223	0.089199	1.998639	876	-
-	-	u	Merged.12858	Merged.12858.1	100	0.057145	0.031799	0.080721	2.201032	1331	-
AGAP011993	AGAP011993-RA	i	Merged.12860	Merged.12860.1	100	0.287847	0.060292	0.271314	8.399098	324	408
-	-	u	Merged.13060	Merged.13060.1	100	0.971365	0.812202	1.059167	41.035584	1872	-
-	-	u	Merged.12929	Merged.12929.1	100	30.055436	14.140321	16.00824	873.764698	373	-
-	-	u	Merged.13171	Merged.13171.1	100	0.085122	0.04729	0.127683	3.753273	880	-
-	-	u	Merged.13177	Merged.13177.1	100	3.36003	1.846053	2.463641	105.355077	485	-
-	-	u	Merged.13180	Merged.13180.1	100	0.338719	0.169571	0.367404	10.476482	576	-
-	-	u	Merged.13249	Merged.13249.1	100	0.063077	0.033502	0.091369	2.685005	1069	-
-	-	u	Merged.13197	Merged.13197.1	100	0.06439	0.04072	0.086993	2.472781	1759	-
-	-	u	Merged.13261	Merged.13261.1	100	15.833202	15.422862	16.490279	682.774059	1680	-
-	-	u	Merged.13262	Merged.13262.1	100	3.227158	0.870589	1.502661	81.358784	273	-
-	-	u	Merged.13263	Merged.13263.1	100	0.130337	0.036913	0.177185	6.084949	441	-
-	-	u	Merged.13209	Merged.13209.4	100	41.252548	41.124767	42.534101	1684.738995	2370	-
AGAP011682	AGAP011682-RA	i	Merged.13245	Merged.13245.1	100	117.719943	117.785316	121.290125	4789.607483	1179	1752
AGAP011682	AGAP011682-RA	i	Merged.13245	Merged.13245.2	29	34.28421	33.391071	35.670726	1394.903054	1107	1752
-	-	u	Merged.13306	Merged.13306.1	100	0.090144	0.051511	0.128777	3.006069	950	-
-	-	u	Merged.13307	Merged.13307.1	100	0.092369	0.038024	0.137835	2.926242	685	-
-	-	u	Merged.13308	Merged.13308.1	100	0.059742	0.024696	0.094668	2.282032	791	-
-	-	u	Merged.13314	Merged.13314.1	100	0.073749	0.0295	0.125373	3.443065	633	-
-	-	u	Merged.13315	Merged.13315.1	100	0.09339	0.033973	0.130231	3.567325	575	-
-	-	u	Merged.13316	Merged.13316.1	100	0.170852	0.042727	0.205088	7.57765	381	-
-	-	u	Merged.13317	Merged.13317.1	100	0.076886	0.053229	0.100543	3.221381	1843	-
-	-	u	Merged.13318	Merged.13318.1	100	0.059183	0.040493	0.077872	2.435821	2282	-
-	-	u	Merged.13347	Merged.13347.1	100	5.142817	4.768977	5.516656	230.937347	836	-
-	-	u	Merged.13338	Merged.13338.1	100	1.537939	1.434154	1.643405	66.132189	4128	-
AGAP012354	AGAP012354-RA	x	Merged.13340	Merged.13340.1	100	4.125969	3.951322	4.330621	177.418854	3934	1437
-	-	u	Merged.13457	Merged.13457.1	100	0.079794	0.049708	0.107264	3.545037	1436	-
-	-	u	Merged.13448	Merged.13448.1	100	0.093389	0.053706	0.134265	4.170412	919	-
-	-	u	Merged.13449	Merged.13449.1	100	1.388455	0.373056	0.88177	35.806418	288	-
-	-	u	Merged.13474	Merged.13474.1	100	0.118636	0.090021	0.145943	4.22325	2387	-
-	-	u	Merged.13475	Merged.13475.1	100	0.371535	0.105957	0.327503	12.754143	338	-
-	-	u	Merged.13477	Merged.13477.1	100	0.100822	0.073325	0.130356	3.922511	1790	-
-	-	u	Merged.13478	Merged.13478.1	100	0.093652	0.041097	0.136989	3.279218	713	-
-	-	u	Merged.13479	Merged.13479.1	100	0.11287	0.0886	0.136825	4.057029	2903	-
-	-	u	Merged.13480	Merged.13480.1	100	0.046485	0.018929	0.072561	1.705177	1032	-
-	-	u	Merged.13481	Merged.13481.1	100	0.07209	0.051272	0.092289	2.979385	2540	-
-	-	u	Merged.13482	Merged.13482.1	100	0.096853	0.063644	0.129276	3.485497	1637	-
-	-	u	Merged.13483	Merged.13483.1	100	0.042367	0.016957	0.064437	1.879069	960	-
-	-	u	Merged.13484	Merged.13484.1	100	0.123878	0.043828	0.181572	4.003893	520	-
-	-	u	Merged.13485	Merged.13485.1	100	0.091623	0.057717	0.123305	3.406192	1241	-
-	-	u	Merged.13486	Merged.13486.1	100	0.310544	0.164733	0.457592	11.54485	368	-
-	-	u	Merged.13487	Merged.13487.1	100	0.075717	0.049356	0.100476	3.206124	1847	-
-	-	u	Merged.13488	Merged.13488.1	100	0.050964	0.025093	0.075278	1.982754	1038	-
-	-	u	Merged.13489	Merged.13489.1	100	0.108184	0.060168	0.147078	3.114599	974	-
-	-	u	Merged.13490	Merged.13490.1	100	0.11115	0.032623	0.15659	4.009822	499	-
-	-	u	Merged.13491	Merged.13491.1	100	0.098047	0.033109	0.148993	4.049283	590	-
-	-	u	Merged.13492	Merged.13492.1	100	0.056447	0.02365	0.086715	2.305877	826	-
-	-	u	Merged.13493	Merged.13493.1	100	0.065352	0.029298	0.098882	2.39725	889	-
-	-	u	Merged.13494	Merged.13494.1	100	0.056822	0.02788	0.08364	2.233946	1051	-
-	-	u	Merged.13495	Merged.13495.1	100	0.048045	0.024257	0.070074	1.869222	1208	-
-	-	u	Merged.13513	Merged.13513.1	100	3.958251	3.681008	4.237598	146.778864	1145	-
-	-	u	Merged.13515	Merged.13515.1	100	1.218553	0.964491	1.472804	49.150426	441	-
-	-	u	Merged.13617	Merged.13617.1	28	0.505479	0.235875	0.771953	16.894726	341	-
-	-	u	Merged.13617	Merged.13617.2	100	1.801334	1.368079	2.220325	60.206389	334	-
-	-	u	Merged.13625	Merged.13625.1	100	1.131919	0.159171	0.506452	39.63391	225	-
AGAP012019	AGAP012019-RD	i	Merged.13629	Merged.13629.1	100	7.616022	5.076357	6.004402	294.542709	642	2949
AGAP012019	AGAP012019-RD	i	Merged.13631	Merged.13631.1	100	0.275784	0.073369	0.265964	10.116361	355	2949
-	-	u	Merged.13646	Merged.13646.1	100	0.094023	0.06123	0.126683	3.237328	1542	-
-	-	u	Merged.13647	Merged.13647.1	100	0.240052	0.185412	0.290876	8.660101	1914	-
AGAP012023	AGAP012023-RA	i	Merged.13648	Merged.13648.1	100	0.097719	0.037484	0.155291	4.073346	608	3930
AGAP012141	AGAP012141-RA	i	Merged.13801	Merged.13801.1	100	0.130821	0.050575	0.183334	3.758495	515	4272
AGAP012141	AGAP012141-RA	i	Merged.13802	Merged.13802.1	100	0.125344	0.061846	0.167868	4.876567	737	4272
AGAP012141	AGAP012141-RA	i	Merged.13803	Merged.13803.1	100	0.104513	0.064471	0.143819	3.727265	1313	4272
AGAP012141	AGAP012141-RA	i	Merged.13804	Merged.13804.1	100	0.081075	0.045429	0.115088	2.752795	1075	4272
AGAP012141	AGAP012141-RA	i	Merged.13805	Merged.13805.1	100	0.155881	0.11297	0.196309	6.452743	1758	4272
AGAP012185	AGAP012185-RA	x	Merged.14595	Merged.14595.3	16	33.902678	34.142578	34.811884	1357.505154	6739	5069
-	-	u	Merged.14597	Merged.14597.1	100	0.093958	0.04057	0.147067	3.036852	642	-
-	-	u	Merged.14598	Merged.14598.1	100	0.108818	0.051407	0.158504	4.411876	760	-
-	-	u	Merged.14599	Merged.14599.1	100	0.078363	0.026818	0.128729	3.109725	607	-
-	-	u	Merged.14601	Merged.14601.1	100	0.140575	0.0438	0.167898	4.773036	446	-
-	-	u	Merged.14602	Merged.14602.1	100	0.058474	0.024297	0.089088	1.985417	804	-
-	-	u	Merged.14604	Merged.14604.1	100	0.233656	0.054719	0.246234	8.635926	357	-
-	-	u	Merged.14605	Merged.14605.1	100	0.048791	0.021521	0.073785	2.102677	1059	-
-	-	u	Merged.14606	Merged.14606.1	100	0.062703	0.034411	0.089997	2.561471	1230	-
-	-	u	Merged.14607	Merged.14607.1	100	0.053954	0.026687	0.083396	2.131387	976	-
-	-	u	Merged.14755	Merged.14755.1	100	0.469095	0.204366	0.479204	12.634831	462	-
AGAP012191	AGAP012191-RA	i	Merged.14758	Merged.14758.1	100	0.1191	0.076214	0.161955	3.491382	1367	571
AGAP010655	AGAP010655-RA	i	Merged.15252	Merged.15252.1	100	0.081124	0.03086	0.118298	3.443065	633	9129
AGAP012305	AGAP012305-RA	i	Merged.16041	Merged.16041.1	100	292.787093	295.461978	300.240374	12887.00455	1435	1665
AGAP010378	AGAP010378-RA	i	Merged.20142	Merged.20142.1	100	0.256591	0.095112	0.263388	10.781389	445	1239
AGAP007736	AGAP007736-RA	i	Merged.13370	Merged.13370.1	100	0.520216	0.119777	0.38111	22.263114	299	2745
-	-	u	Merged.13378	Merged.13378.1	100	0.051652	0.024252	0.078817	2.325303	1074	-
AGAP007776	AGAP007776-RA	x	Merged.13517	Merged.13517.1	100	3.888182	3.770224	4.053204	169.456408	6669	3921
-	-	u	Merged.13581	Merged.13581.1	100	0.521721	0.298126	0.745315	22.617465	319	-
-	-	u	Merged.13582	Merged.13582.1	100	0.117587	0.039384	0.150973	5.489714	496	-
-	-	u	Merged.13583	Merged.13583.1	100	0.079699	0.037505	0.117204	3.501973	886	-
-	-	u	Merged.13584	Merged.13584.1	100	0.126155	0.089814	0.160917	5.398893	1740	-
-	-	u	Merged.13585	Merged.13585.1	100	0.080148	0.02877	0.129463	3.741802	679	-
-	-	u	Merged.13597	Merged.13597.1	100	0.082306	0.041451	0.120584	3.164474	864	-
-	-	u	Merged.13599	Merged.13599.1	100	0.345607	0.122705	0.327213	11.734639	398	-
-	-	u	Merged.13600	Merged.13600.1	100	0.04781	0.024157	0.069786	1.860072	1213	-
-	-	u	Merged.13601	Merged.13601.1	100	0.066167	0.02498	0.099921	2.831663	782	-
-	-	u	Merged.13603	Merged.13603.1	100	0.240485	0.182147	0.301244	8.319076	1121	-
-	-	u	Merged.13604	Merged.13604.1	100	0.095703	0.051679	0.129197	3.16486	1008	-
-	-	u	Merged.13605	Merged.13605.1	100	0.07704	0.051382	0.102764	2.88055	2536	-
-	-	u	Merged.13605	Merged.13605.2	37	0.028323	0.011143	0.044572	1.059011	2529	-
-	-	u	Merged.13606	Merged.13606.1	100	0.060345	0.035698	0.084377	2.25633	2198	-
-	-	u	Merged.13608	Merged.13608.1	100	0.314008	0.056328	0.270375	10.261932	289	-
-	-	u	Merged.13609	Merged.13609.1	100	0.075482	0.029331	0.112436	2.562883	666	-
AGAP007791	AGAP007791-RD	x	Merged.13610	Merged.13610.1	100	45.654487	45.491322	47.132247	1944.965118	2505	1749
-	-	u	Merged.13620	Merged.13620.1	100	8.832388	8.628977	9.000423	369.743887	6381	-
-	-	u	Merged.13697	Merged.13697.1	100	0.094137	0.04948	0.138543	3.630578	987	-
-	-	u	Merged.13691	Merged.13691.1	100	0.244946	0.050713	0.243422	9.148527	321	-
-	-	u	Merged.13692	Merged.13692.1	100	0.073013	0.035975	0.107926	2.450013	905	-
AGAP007807	AGAP007807-RA	i	Merged.13706	Merged.13706.1	100	0.185187	0.0644	0.214666	6.628396	455	1910
-	-	u	Merged.13723	Merged.13723.1	100	0.064185	0.038943	0.090868	2.252085	2198	-
-	-	u	Merged.13725	Merged.13725.1	35	0.575645	0.461836	0.692753	20.351796	826	-
-	-	u	Merged.13725	Merged.13725.2	25	0.413633	0.257974	0.562853	14.623911	469	-
-	-	u	Merged.13725	Merged.13725.3	100	1.626429	1.166758	2.111277	57.501998	304	-
-	-	u	Merged.13727	Merged.13727.1	100	0.132173	0.052232	0.174105	4.319493	561	-
-	-	u	Merged.13729	Merged.13729.1	100	0.064955	0.035448	0.09271	1.97114	1194	-
AGAP007935	AGAP007935-RA	i	Merged.13733	Merged.13733.1	100	0.236386	0.055027	0.247622	7.357354	355	2664
-	-	u	Merged.13737	Merged.13737.1	100	0.082812	0.031305	0.120004	3.690446	624	-
-	-	u	Merged.13738	Merged.13738.1	100	0.697149	0.573211	0.815922	23.988616	822	-
-	-	u	Merged.13739	Merged.13739.1	100	0.107827	0.077558	0.136963	4.095504	1973	-
-	-	u	Merged.13740	Merged.13740.1	100	0.068231	0.025259	0.116193	2.578725	836	-
-	-	u	Merged.13741	Merged.13741.1	100	0.155283	0.091476	0.222972	5.868723	761	-
-	-	u	Merged.13742	Merged.13742.1	100	1.882044	1.555041	2.217701	71.913269	560	-
-	-	u	Merged.13742	Merged.13742.2	61	1.141549	1.014243	1.267068	43.618839	1299	-
-	-	u	Merged.13743	Merged.13743.1	100	2.214599	1.642488	2.801892	84.620284	323	-
AGAP007849	AGAP007849-RA	i	Merged.13759	Merged.13759.1	100	0.057577	0.032901	0.082253	2.112061	1379	10579
AGAP007849	AGAP007849-RA	i	Merged.13760	Merged.13760.1	100	0.062796	0.022928	0.100883	2.345382	710	10579
AGAP007849	AGAP007849-RA	i	Merged.13761	Merged.13761.1	100	0.061376	0.02455	0.104339	2.292325	722	10579
-	-	u	Merged.13762	Merged.13762.1	100	0.094426	0.066653	0.120346	3.198243	1950	-
-	-	u	Merged.13766	Merged.13766.1	100	7.435316	5.983569	6.808889	287.7072	1073	-
-	-	u	Merged.13774	Merged.13774.1	100	2.380727	2.044019	2.712064	93.681536	518	-
-	-	u	Merged.13775	Merged.13775.1	100	0.431284	0.316827	0.548789	16.971019	767	-
-	-	u	Merged.13815	Merged.13815.1	100	0.127398	0.053818	0.207584	4.735119	615	-
-	-	u	Merged.13816	Merged.13816.1	100	0.321423	0.245447	0.397922	11.946581	1067	-
AGAP008009	AGAP008009-RA	i	Merged.13852	Merged.13852.1	100	0.571408	0.431362	0.713407	25.777762	584	1641
-	-	u	Merged.13864	Merged.13864.1	100	0.2204	0.13944	0.262666	9.095329	1004	-
-	-	u	Merged.13865	Merged.13865.1	100	0.252133	0.171208	0.303123	9.730856	1160	-
-	-	u	Merged.13866	Merged.13866.1	100	0.265697	0.060479	0.231835	11.276749	323	-
-	-	u	Merged.13867	Merged.13867.1	100	0.243471	0.097869	0.274032	9.389947	499	-
-	-	u	Merged.13868	Merged.13868.1	100	0.352873	0.084841	0.307548	12.038964	307	-
AGAP008035	AGAP008035-RA	x	Merged.13888	Merged.13888.1	100	10.54381	7.013664	8.044926	278.162255	603	3705
AGAP008035	AGAP008035-RA	i	Merged.13889	Merged.13889.1	100	18.788197	4.942487	6.563832	495.662146	249	3705
AGAP008035	AGAP008035-RA	i	Merged.13892	Merged.13892.1	100	0.136905	0.084376	0.1833	4.916624	1119	3705
-	-	u	Merged.13942	Merged.13942.1	100	0.128561	0.063096	0.176669	5.349671	774	-
AGAP008127	AGAP008127-RA	x	Merged.13985	Merged.13985.1	100	20.890189	20.492938	21.155945	768.831126	6482	3313
AGAP008113	AGAP008113-RA	x	Merged.14010	Merged.14010.1	100	18.384859	17.756732	19.193335	734.384846	1821	1104
AGAP008165	AGAP008165-RB	i	Merged.14042	Merged.14042.1	100	0.200498	0.046247	0.221984	7.488412	352	1946
AGAP008166	AGAP008166-RA	x	Merged.14043	Merged.14043.1	100	2.492466	1.995639	2.496526	92.293552	1235	1201
-	-	u	Merged.14097	Merged.14097.1	100	0.126617	0.039069	0.175811	4.433485	500	-
-	-	u	Merged.14098	Merged.14098.1	100	0.103851	0.075126	0.132576	3.507377	1665	-
-	-	u	Merged.14103	Merged.14103.1	100	0.068954	0.03438	0.103139	2.213204	947	-
-	-	u	Merged.14104	Merged.14104.1	100	3.71068	3.633268	3.788121	139.449869	8452	-
-	-	u	Merged.14120	Merged.14120.1	100	0.385435	0.308202	0.463536	16.905423	1512	-
-	-	u	Merged.14120	Merged.14120.2	62	0.238374	0.175179	0.301088	10.45523	1381	-
-	-	u	Merged.14120	Merged.14120.3	57	0.220128	0.158756	0.281928	9.654949	1381	-
-	-	u	Merged.14122	Merged.14122.1	100	0.8964	0.739865	0.93381	38.528869	1813	-
-	-	u	Merged.14123	Merged.14123.1	100	0.945001	0.840798	1.049492	38.942245	1814	-
-	-	u	Merged.14123	Merged.14123.2	58	0.544586	0.441624	0.649099	22.441665	1290	-
-	-	u	Merged.14124	Merged.14124.1	44	0.454622	0.348351	0.556238	16.056934	771	-
-	-	u	Merged.14124	Merged.14124.2	100	1.023624	0.436027	1.671438	36.153662	215	-
AGAP008224	AGAP008224-RA	i	Merged.14171	Merged.14171.1	100	0.105332	0.061604	0.144769	3.688188	1057	984
AGAP008224	AGAP008224-RA	i	Merged.14172	Merged.14172.1	100	0.091713	0.063424	0.118717	3.610121	2002	984
AGAP008224	AGAP008224-RA	i	Merged.14173	Merged.14173.1	100	0.104607	0.034574	0.155585	2.441862	565	984
-	-	u	Merged.14174	Merged.14174.1	100	0.186968	0.153544	0.219349	6.001096	3117	-
-	-	u	Merged.14182	Merged.14182.1	100	0.120859	0.063986	0.173139	4.626813	865	-
AGAP008245	AGAP008245-RB	i	Merged.14218	Merged.14218.1	100	0.083585	0.031507	0.120778	3.192766	620	6027
-	-	u	Merged.14246	Merged.14246.1	100	0.265233	0.200507	0.305724	8.39509	1640	-
-	-	u	Merged.14247	Merged.14247.1	100	0.102178	0.036042	0.13816	3.902977	542	-
-	-	u	Merged.14248	Merged.14248.1	100	0.093317	0.065586	0.1194	3.616007	1936	-
-	-	u	Merged.14249	Merged.14249.1	100	0.099979	0.043091	0.143637	2.956195	680	-
AGAP008026	AGAP008026-RA	x	Merged.14166	Merged.14166.1	100	9.958416	9.607245	10.020191	388.074029	4699	6291
-	-	u	Merged.14264	Merged.14264.1	100	0.064624	0.034173	0.093199	2.395893	1048	-
-	-	u	Merged.14265	Merged.14265.1	100	0.05569	0.025788	0.083812	2.042847	1010	-
-	-	u	Merged.14267	Merged.14267.1	100	0.217364	0.093736	0.249963	8.072225	521	-
-	-	u	Merged.14279	Merged.14279.1	100	1.236806	0.154302	0.478335	46.915399	211	-
-	-	u	Merged.14280	Merged.14280.1	100	0.082827	0.044819	0.11845	3.038285	1017	-
-	-	u	Merged.14281	Merged.14281.1	100	0.099899	0.035517	0.13615	3.391957	550	-
AGAP008318	AGAP008318-RA	i	Merged.14295	Merged.14295.1	100	0.173376	0.083734	0.226574	5.342242	661	4401
AGAP008318	AGAP008318-RA	i	Merged.14296	Merged.14296.1	100	0.114144	0.055545	0.153816	3.86351	762	4401
AGAP008318	AGAP008318-RA	i	Merged.14297	Merged.14297.1	100	0.133939	0.079955	0.185495	4.138103	1018	4401
AGAP008318	AGAP008318-RA	i	Merged.14298	Merged.14298.1	100	0.095865	0.03905	0.141555	3.037022	667	4401
AGAP008318	AGAP008318-RA	i	Merged.14299	Merged.14299.1	100	2.031398	0.926765	1.490883	77.368399	404	4401
-	-	u	Merged.14309	Merged.14309.1	100	0.081865	0.031057	0.11905	2.605908	629	-
GPRRK	AGAP008347-RA	i	Merged.14319	Merged.14319.1	100	0.664813	0.375665	0.626109	27.859181	598	3846
-	-	u	Merged.14329	Merged.14329.1	100	8.54127	7.922528	9.160668	375.385575	607	-
AGAP008357	AGAP008357-RA	x	Merged.14332	Merged.14332.1	100	2.895785	2.64236	2.96893	122.111156	2622	3549
-	-	u	Merged.14354	Merged.14354.1	100	0.073168	0.033826	0.105707	2.890405	770	-
-	-	u	Merged.14355	Merged.14355.1	100	0.073515	0.046783	0.098021	2.860142	1653	-
-	-	u	Merged.14356	Merged.14356.1	100	0.228608	0.066785	0.242095	6.861152	390	-
-	-	u	Merged.14357	Merged.14357.1	100	0.074191	0.028719	0.122055	2.519047	645	-
-	-	u	Merged.14368	Merged.14368.1	100	0.084464	0.045535	0.120343	3.192229	1001	-
-	-	u	Merged.14369	Merged.14369.1	100	2.41434	0.34108	0.837197	75.520314	210	-
-	-	u	Merged.14370	Merged.14370.1	100	0.069092	0.025805	0.111823	2.284842	757	-
AGAP008304	AGAP008304-RA	i	Merged.14440	Merged.14440.1	100	0.052304	0.019999	0.083994	2.197711	814	3344
AGAP008304	AGAP008304-RA	i	Merged.14441	Merged.14441.1	100	0.071454	0.033488	0.107905	2.891147	875	3344
AGAP008304	AGAP008304-RA	x	Merged.14442	Merged.14442.1	83	0.084894	0.043484	0.126829	2.722814	1090	3344
AGAP008304	AGAP008304-RA	x	Merged.14442	Merged.14442.2	54	0.055108	0.023995	0.086983	1.767491	1277	3344
AGAP008304	AGAP008304-RA	i	Merged.14442	Merged.14442.3	100	0.102688	0.077143	0.127728	3.293536	2766	3344
AGAP008305	AGAP008305-RB	i	Merged.14443	Merged.14443.1	100	0.229537	0.135014	0.289316	7.221835	844	2453
AGAP008305	AGAP008305-RB	i	Merged.14446	Merged.14446.1	100	0.051422	0.021998	0.080661	2.182448	888	2453
AGAP008305	AGAP008305-RB	i	Merged.14448	Merged.14448.1	100	2.324055	1.987194	2.331571	83.627321	1853	2453
AGAP008305	AGAP008305-RB	i	Merged.14450	Merged.14450.1	100	0.053817	0.026632	0.083225	2.125967	978	2453
AGAP008305	AGAP008305-RB	i	Merged.14451	Merged.14451.1	100	0.059842	0.024727	0.094788	1.77788	790	2453
-	-	u	Merged.14459	Merged.14459.1	100	0.173077	0.108173	0.245192	7.406974	643	-
-	-	u	Merged.14476	Merged.14476.1	100	0.055571	0.023367	0.085678	2.47647	836	-
-	-	u	Merged.14479	Merged.14479.1	100	0.100509	0.048413	0.149273	4.445414	807	-
-	-	u	Merged.14480	Merged.14480.1	100	0.053158	0.020247	0.085039	2.357683	804	-
-	-	u	Merged.14481	Merged.14481.1	100	0.087136	0.038965	0.129884	3.254436	752	-
-	-	u	Merged.14482	Merged.14482.1	100	0.073263	0.037818	0.106577	3.118606	947	-
-	-	u	Merged.14483	Merged.14483.1	100	0.230614	0.184392	0.275826	9.042361	2328	-
-	-	u	Merged.14483	Merged.14483.2	95	0.218124	0.17158	0.265781	8.552622	2127	-
-	-	u	Merged.14484	Merged.14484.1	100	0.071364	0.026434	0.114547	2.77643	739	-
-	-	u	Merged.14485	Merged.14485.1	100	0.059742	0.024696	0.094668	2.282032	791	-
AGAP008509	AGAP008509-RA	x	Merged.14496	Merged.14496.1	100	3.673533	3.591633	3.83091	154.038238	8097	4465
-	-	u	Merged.14499	Merged.14499.1	100	0.063223	0.025771	0.09879	2.683305	758	-
-	-	u	Merged.14500	Merged.14500.1	100	0.088976	0.041902	0.129895	3.634713	777	-
-	-	u	Merged.14501	Merged.14501.1	100	0.086579	0.036276	0.1315	3.608972	718	-
-	-	u	Merged.14502	Merged.14502.1	100	0.096118	0.032667	0.146999	3.739487	598	-
-	-	u	Merged.14503	Merged.14503.1	100	0.217995	0.070607	0.235357	9.159684	415	-
-	-	u	Merged.14505	Merged.14505.1	100	0.064226	0.03244	0.09437	2.582015	1104	-
-	-	u	Merged.14506	Merged.14506.1	100	0.072651	0.037458	0.106132	3.302541	1043	-
-	-	u	Merged.14507	Merged.14507.1	100	0.056473	0.027679	0.086497	2.129517	941	-
-	-	u	Merged.14508	Merged.14508.1	100	0.075177	0.041399	0.106456	3.00836	1101	-
AGAP008509	AGAP008509-RA	i	Merged.14509	Merged.14509.1	100	0.067276	0.038501	0.093847	2.944555	1353	4465
-	-	u	Merged.14540	Merged.14540.1	100	0.103618	0.04341	0.157362	4.465419	600	-
AGAP008515	AGAP008515-RA	i	Merged.14552	Merged.14552.1	100	0.094374	0.034211	0.131143	3.60491	571	2477
AGAP008538	AGAP008538-RB	i	Merged.14547	Merged.14547.1	100	0.059234	0.02884	0.086521	2.304523	1016	2241
AGAP008538	AGAP008538-RB	i	Merged.14548	Merged.14548.1	100	0.070067	0.034821	0.104463	2.862271	935	2241
-	-	u	Merged.14568	Merged.14568.1	100	2.895308	2.568509	3.224595	103.028588	658	-
-	-	u	Merged.14569	Merged.14569.1	100	1.495793	1.177634	1.810066	53.227306	490	-
-	-	u	Merged.14640	Merged.14640.1	100	0.186929	0.059876	0.217051	6.545284	435	-
-	-	u	Merged.14642	Merged.14642.1	100	2.513045	0.83238	1.369739	77.38461	309	-
-	-	u	Merged.14645	Merged.14645.1	100	5.288155	4.533369	5.042866	234.891377	1687	-
AGAP008559	AGAP008559-RB	i	Merged.14646	Merged.14646.1	100	0.103273	0.047185	0.150134	3.883935	759	6070
AGAP008559	AGAP008559-RB	i	Merged.14648	Merged.14648.1	100	0.418131	0.223435	0.44687	15.002265	612	6070
-	-	u	Merged.14651	Merged.14651.1	100	0.105526	0.065954	0.149495	4.208162	932	-
AGAP008588	AGAP008588-RA	i	Merged.14664	Merged.14664.1	100	0.060213	0.041289	0.080858	2.570192	2084	1659
AGAP008588	AGAP008588-RA	i	Merged.14665	Merged.14665.1	100	0.127683	0.079252	0.171712	4.933292	931	1659
AGAP008588	AGAP008588-RA	i	Merged.14666	Merged.14666.1	100	0.069942	0.050358	0.089526	2.906165	2519	1659
AGAP008535	AGAP008535-RA	i	Merged.14575	Merged.14575.1	100	6.565245	2.557399	3.442652	216.798157	331	6732
-	-	u	Merged.14584	Merged.14584.1	30	0.071599	0.041301	0.101875	2.652361	1374	-
-	-	u	Merged.14584	Merged.14584.2	100	0.2414	0.120725	0.362174	8.942565	461	-
AGAP008536	AGAP008536-RA	x	Merged.14675	Merged.14675.1	100	13.121767	12.664039	13.68164	540.609992	2140	1953
-	-	u	Merged.14676	Merged.14676.2	100	0.380623	0.146587	0.378039	11.023937	422	-
-	-	u	Merged.14677	Merged.14677.1	100	0.205008	0.131453	0.247622	7.656855	1065	-
AGAP008537	AGAP008537-RB	i	Merged.14679	Merged.14679.1	100	0.097912	0.031066	0.149119	4.571139	524	1358
-	-	u	Merged.14715	Merged.14715.1	100	94.232808	61.648572	64.824511	3777.429397	571	-
-	-	u	Merged.14866	Merged.14866.1	100	1.50728	1.142532	1.450021	50.94871	1080	-
-	-	u	Merged.14893	Merged.14893.1	100	0.078167	0.035534	0.111042	3.649354	733	-
-	-	u	Merged.14895	Merged.14895.1	100	0.5657	0.160779	0.422044	16.663767	324	-
-	-	u	Merged.14896	Merged.14896.1	100	16.594615	2.99469	4.28471	410.15806	212	-
-	-	u	Merged.14897	Merged.14897.1	100	0.054915	0.031793	0.080927	1.686691	1318	-
-	-	u	Merged.14898	Merged.14898.1	100	0.078286	0.0301	0.115382	2.990385	649	-
-	-	u	Merged.14899	Merged.14899.1	100	0.108646	0.048521	0.150415	3.804234	671	-
-	-	u	Merged.14904	Merged.14904.1	100	0.102991	0.055058	0.146821	4.371172	887	-
-	-	u	Merged.14905	Merged.14905.1	100	0.132443	0.037251	0.178806	5.564939	437	-
-	-	u	Merged.14906	Merged.14906.1	100	0.623521	0.232555	0.564776	16.256199	392	-
-	-	u	Merged.14920	Merged.14920.1	100	0.101411	0.040634	0.147297	4.565412	641	-
-	-	u	Merged.14921	Merged.14921.1	100	0.06935	0.024628	0.113287	2.590178	661	-
-	-	u	Merged.14922	Merged.14922.1	100	0.083756	0.029688	0.133595	3.258545	658	-
-	-	u	Merged.14923	Merged.14923.1	100	0.068943	0.027475	0.10532	2.779779	711	-
AGAP008666	AGAP008666-RA	i	Merged.14924	Merged.14924.1	100	0.070161	0.034858	0.104575	2.661402	934	1327
AGAP008742	AGAP008742-RA	x	Merged.14941	Merged.14941.1	100	5.099696	4.884209	5.366485	188.115344	1940	3063
-	-	u	Merged.14948	Merged.14948.1	100	3.191412	2.981956	3.22867	126.375205	4566	-
[truncated: 950 more rows]
