# Supplementary material for: Long non-coding RNA discovery across the genus anopheles reveals conserved secondary structures within and beyond the Gambiae complex
Source: BMC Genomics. 2015 Apr 23;16(1):337. doi: 10.1186/s12864-015-1507-3 (PMC4409983; doi:10.1186/s12864-015-1507-3)
Supplement: Additional file 12: — List of lncRNA that have 50% overlap to a gene on the complementary strand, as defined by Cufflinks. [file 12864_2015_1507_MOESM12_ESM.xlsx]

## Sheet: Sheet1
Gene_1_Location	Gene_1_Type	Gene_1_Start	Gene_1_Stop	Gene_1_Strand	Gene_1_Description and Expression		Gene_2_Location	Gene_2_Type	Gene_2_Start	Gene_2_Stop	Gene_2_Strand	Gene_2_Description and Expression
2L	transcript	6885233	6887491	-	gene_id "Merged.380"; transcript_id "Merged.380.1"; FPKM "0.0359171857"; frac "0.444436"; conf_lo "0.018914"; conf_hi "0.053304"; cov "1.462779"; full_read_support "yes";		2L	transcript	6885233	6886733	.	gene_id "Merged.379"; transcript_id "Merged.379.1"; FPKM "0.0649219069"; frac "0.555564"; conf_lo "0.037295"; conf_hi "0.091994"; cov "2.644038"; full_read_support "yes";
2L	transcript	9420147	9420699	+	gene_id "Merged.483"; transcript_id "Merged.483.1"; FPKM "1.0656518954"; frac "0.111371"; conf_lo "0.762197"; conf_hi "1.371954"; cov "41.388595"; full_read_support "yes";		2L	transcript	9419931	9420709	.	gene_id "Merged.482"; transcript_id "Merged.482.1"; FPKM "3.0319649678"; frac "0.670445"; conf_lo "2.732231"; conf_hi "3.336315"; cov "117.757750"; full_read_support "yes";
2L	transcript	9420147	9420699	+	gene_id "Merged.483"; transcript_id "Merged.483.2"; FPKM "2.0654578650"; frac "0.218184"; conf_lo "1.670577"; conf_hi "2.459460"; cov "80.219816"; full_read_support "yes";		2L	transcript	9419931	9420709	.	gene_id "Merged.482"; transcript_id "Merged.482.1"; FPKM "3.0319649678"; frac "0.670445"; conf_lo "2.732231"; conf_hi "3.336315"; cov "117.757750"; full_read_support "yes";
2L	transcript	12200876	12201335	-	gene_id "Merged.881"; transcript_id "Merged.881.1"; FPKM "0.7752867474"; frac "0.117871"; conf_lo "0.515202"; conf_hi "1.047577"; cov "29.060240"; full_read_support "yes";		2L	transcript	12200994	12201335	.	gene_id "Merged.882"; transcript_id "Merged.882.1"; FPKM "7.1993812657"; frac "0.882129"; conf_lo "6.350101"; conf_hi "8.033517"; cov "269.855959"; full_read_support "yes";
2L	transcript	15462779	15464745	+	gene_id "Merged.903"; transcript_id "Merged.903.1"; FPKM "1.3679976031"; frac "0.859499"; conf_lo "1.247893"; conf_hi "1.489421"; cov "56.017550"; full_read_support "yes";		2L	transcript	15462966	15464745	-	gene_id "Merged.904"; transcript_id "Merged.904.1"; FPKM "0.2629478784"; frac "0.140501"; conf_lo "0.196094"; conf_hi "0.331332"; cov "10.767340"; full_read_support "yes";
2L	transcript	22618638	22619838	+	gene_id "Merged.1498"; transcript_id "Merged.1498.1"; FPKM "0.4904228599"; frac "0.403173"; conf_lo "0.398538"; conf_hi "0.585678"; cov "20.912190"; full_read_support "yes";		2L	transcript	22618775	22620116	-	gene_id "Merged.1499"; transcript_id "Merged.1499.1"; FPKM "0.6330022034"; frac "0.596827"; conf_lo "0.531817"; conf_hi "0.734270"; cov "26.991936"; full_read_support "yes";
2L	transcript	22618775	22620116	-	gene_id "Merged.1499"; transcript_id "Merged.1499.1"; FPKM "0.6330022034"; frac "0.596827"; conf_lo "0.531817"; conf_hi "0.734270"; cov "26.991936"; full_read_support "yes";		2L	transcript	22618638	22619838	+	gene_id "Merged.1498"; transcript_id "Merged.1498.1"; FPKM "0.4904228599"; frac "0.403173"; conf_lo "0.398538"; conf_hi "0.585678"; cov "20.912190"; full_read_support "yes";
2L	transcript	36102993	36105100	-	gene_id "Merged.3106"; transcript_id "Merged.3106.1"; FPKM "3.3905109280"; frac "0.870046"; conf_lo "2.926741"; conf_hi "3.864592"; cov "122.494739"; full_read_support "yes";		2L	transcript	36103959	36105132	.	gene_id "Merged.3107"; transcript_id "Merged.3107.1"; FPKM "0.1037865751"; frac "0.129954"; conf_lo "0.069591"; conf_hi "0.139183"; cov "3.749674"; full_read_support "yes";
2L	transcript	40692931	40693803	-	gene_id "Merged.3180"; transcript_id "Merged.3180.1"; FPKM "0.0691355917"; frac "0.542380"; conf_lo "0.027710"; conf_hi "0.110841"; cov "2.666355"; full_read_support "yes";		2L	transcript	40693350	40693803	.	gene_id "Merged.3181"; transcript_id "Merged.3181.1"; FPKM "0.1304352039"; frac "0.457620"; conf_lo "0.049570"; conf_hi "0.210674"; cov "5.030499"; full_read_support "yes";
2L	transcript	18545529	18546651	-	gene_id "Merged.4168"; transcript_id "Merged.4168.1"; FPKM "0.8596718156"; frac "1.000000"; conf_lo "0.524148"; conf_hi "0.816461"; cov "36.121493"; full_read_support "yes";		2L	transcript	18533595	18595575	+	gene_id "Merged.4166"; transcript_id "Merged.4166.1"; FPKM "0.0625693628"; frac "1.000000"; conf_lo "0.029134"; conf_hi "0.094687"; cov "2.434283"; full_read_support "yes";
2L	transcript	18548464	18555321	-	gene_id "Merged.4169"; transcript_id "Merged.4169.4"; FPKM "26.5696442740"; frac "0.343234"; conf_lo "25.405790"; conf_hi "26.357420"; cov "1123.133307"; full_read_support "yes";		2L	transcript	18533595	18595575	+	gene_id "Merged.4166"; transcript_id "Merged.4166.1"; FPKM "0.0625693628"; frac "1.000000"; conf_lo "0.029134"; conf_hi "0.094687"; cov "2.434283"; full_read_support "yes";
2R	transcript	1978196	1981873	-	gene_id "Merged.4592"; transcript_id "Merged.4592.1"; FPKM "1.1230132995"; frac "0.197532"; conf_lo "0.970118"; conf_hi "1.276329"; cov "44.498849"; full_read_support "yes";		2R	transcript	1978196	1981873	.	gene_id "Merged.4593"; transcript_id "Merged.4593.1"; FPKM "1.5721748455"; frac "0.802468"; conf_lo "1.474517"; conf_hi "1.670621"; cov "62.296655"; full_read_support "yes";
2R	transcript	21534046	21536002	+	gene_id "Merged.6207"; transcript_id "Merged.6207.1"; FPKM "15.9434840621"; frac "0.291824"; conf_lo "15.475022"; conf_hi "16.627070"; cov "701.588297"; full_read_support "yes";		2R	transcript	21534453	21536293	.	gene_id "Merged.6209"; transcript_id "Merged.6209.1"; FPKM "39.8396835236"; frac "0.708176"; conf_lo "39.474631"; conf_hi "41.150413"; cov "1753.133480"; full_read_support "yes";
2R	transcript	12691359	12691973	-	gene_id "Merged.6833"; transcript_id "Merged.6833.1"; FPKM "4.4859096040"; frac "1.000000"; conf_lo "1.521485"; conf_hi "2.234349"; cov "167.927923"; full_read_support "yes";		2R	transcript	12691404	12691712	.	gene_id "Merged.6834"; transcript_id "Merged.6834.1"; FPKM "8.7956575322"; frac "1.000000"; conf_lo "3.150401"; conf_hi "4.088145"; cov "306.418092"; full_read_support "yes";
2R	transcript	40282205	40283457	-	gene_id "Merged.7975"; transcript_id "Merged.7975.1"; FPKM "0.0905397950"; frac "0.244396"; conf_lo "0.027732"; conf_hi "0.149754"; cov "3.710347"; full_read_support "yes";		2R	transcript	40282124	40283739	.	gene_id "Merged.7974"; transcript_id "Merged.7974.1"; FPKM "0.0777155393"; frac "0.755604"; conf_lo "0.050283"; conf_hi "0.107423"; cov "3.184806"; full_read_support "yes";
3L	transcript	5443447	5448279	-	gene_id "Merged.10154"; transcript_id "Merged.10154.1"; FPKM "4.6528330746"; frac "0.395859"; conf_lo "4.197564"; conf_hi "4.706047"; cov "197.091988"; full_read_support "yes";		3L	transcript	5438584	5452753	+	gene_id "Merged.10153"; transcript_id "Merged.10153.1"; FPKM "1.4829402020"; frac "0.604141"; conf_lo "1.435881"; conf_hi "1.530064"; cov "62.816703"; full_read_support "yes";
3L	transcript	7541582	7543308	+	gene_id "Merged.10258"; transcript_id "Merged.10258.1"; FPKM "0.1338821938"; frac "0.122811"; conf_lo "0.089335"; conf_hi "0.178670"; cov "5.978982"; full_read_support "yes";		3L	transcript	7541526	7547946	-	gene_id "Merged.10257"; transcript_id "Merged.10257.1"; FPKM "0.3405087042"; frac "0.371220"; conf_lo "0.281800"; conf_hi "0.400950"; cov "15.206617"; full_read_support "yes";
3L	transcript	7541582	7543308	+	gene_id "Merged.10258"; transcript_id "Merged.10258.1"; FPKM "0.1338821938"; frac "0.122811"; conf_lo "0.089335"; conf_hi "0.178670"; cov "5.978982"; full_read_support "yes";		3L	transcript	7541526	7547083	-	gene_id "Merged.10257"; transcript_id "Merged.10257.2"; FPKM "0.6050504395"; frac "0.505969"; conf_lo "0.475876"; conf_hi "0.706277"; cov "27.020661"; full_read_support "yes";
3L	transcript	15543013	15548822	-	gene_id "Merged.10897"; transcript_id "Merged.10897.1"; FPKM "0.7500157045"; frac "0.479738"; conf_lo "0.698272"; conf_hi "0.801594"; cov "30.098120"; full_read_support "yes";		3L	transcript	15542279	15548822	.	gene_id "Merged.10896"; transcript_id "Merged.10896.1"; FPKM "0.3922107163"; frac "0.287484"; conf_lo "0.359706"; conf_hi "0.424384"; cov "15.739411"; full_read_support "yes";
3L	transcript	15543013	15548822	-	gene_id "Merged.10897"; transcript_id "Merged.10897.2"; FPKM "0.3865116934"; frac "0.232778"; conf_lo "0.348381"; conf_hi "0.424194"; cov "15.510709"; full_read_support "yes";		3L	transcript	15542279	15548822	.	gene_id "Merged.10896"; transcript_id "Merged.10896.1"; FPKM "0.3922107163"; frac "0.287484"; conf_lo "0.359706"; conf_hi "0.424384"; cov "15.739411"; full_read_support "yes";
3L	transcript	22509888	22511703	+	gene_id "Merged.11409"; transcript_id "Merged.11409.1"; FPKM "0.4605790328"; frac "0.149786"; conf_lo "0.331428"; conf_hi "0.595343"; cov "16.534012"; full_read_support "yes";		3L	transcript	22509888	22511742	.	gene_id "Merged.11410"; transcript_id "Merged.11410.1"; FPKM "0.8336913927"; frac "0.850214"; conf_lo "0.745700"; conf_hi "0.921850"; cov "29.928117"; full_read_support "yes";
3L	transcript	33168500	33169279	+	gene_id "Merged.12403"; transcript_id "Merged.12403.1"; FPKM "17.7299208664"; frac "0.593837"; conf_lo "16.798793"; conf_hi "18.726643"; cov "667.153911"; full_read_support "yes";		3L	transcript	33168135	33169782	.	gene_id "Merged.12402"; transcript_id "Merged.12402.1"; FPKM "3.6840093379"; frac "0.406163"; conf_lo "3.458145"; conf_hi "3.909693"; cov "138.624490"; full_read_support "yes";
3L	transcript	40409996	40411801	-	gene_id "Merged.13261"; transcript_id "Merged.13261.1"; FPKM "15.8332016198"; frac "0.747480"; conf_lo "15.422862"; conf_hi "16.490279"; cov "682.774059"; full_read_support "yes";		3L	transcript	40409782	40411509	.	gene_id "Merged.13260"; transcript_id "Merged.13260.1"; FPKM "5.1817972126"; frac "0.252520"; conf_lo "4.877930"; conf_hi "5.507272"; cov "223.454283"; full_read_support "yes";
3L	transcript	41017945	41025372	-	gene_id "Merged.13340"; transcript_id "Merged.13340.1"; FPKM "4.1259686367"; frac "0.480364"; conf_lo "3.951322"; conf_hi "4.330621"; cov "177.418854"; full_read_support "yes";		3L	transcript	41021236	41025363	.	gene_id "Merged.13338"; transcript_id "Merged.13338.1"; FPKM "1.5379388016"; frac "0.188336"; conf_lo "1.434154"; conf_hi "1.643405"; cov "66.132189"; full_read_support "yes";
3L	transcript	37323720	37324321	-	gene_id "Merged.13486"; transcript_id "Merged.13486.1"; FPKM "0.3105439618"; frac "0.364865"; conf_lo "0.164733"; conf_hi "0.457592"; cov "11.544850"; full_read_support "yes";		3L	transcript	37322826	37324066	.	gene_id "Merged.13485"; transcript_id "Merged.13485.1"; FPKM "0.0916228784"; frac "0.635135"; conf_lo "0.057717"; conf_hi "0.123305"; cov "3.406192"; full_read_support "yes";
3L	transcript	38708481	38709116	-	gene_id "Merged.13515"; transcript_id "Merged.13515.1"; FPKM "1.2185528253"; frac "0.332123"; conf_lo "0.964491"; conf_hi "1.472804"; cov "49.150426"; full_read_support "yes";		3L	transcript	38705448	38711451	+	gene_id "Merged.13513"; transcript_id "Merged.13513.1"; FPKM "3.9582507377"; frac "0.127487"; conf_lo "3.681008"; conf_hi "4.237598"; cov "146.778864"; full_read_support "yes";
3R	transcript	1164545	1167169	-	gene_id "Merged.13605"; transcript_id "Merged.13605.1"; FPKM "0.0770397399"; frac "0.490939"; conf_lo "0.051382"; conf_hi "0.102764"; cov "2.880550"; full_read_support "yes";		3R	transcript	1164545	1166742	.	gene_id "Merged.13606"; transcript_id "Merged.13606.1"; FPKM "0.0603450837"; frac "0.329111"; conf_lo "0.035698"; conf_hi "0.084377"; cov "2.256330"; full_read_support "yes";
3R	transcript	1164545	1167169	-	gene_id "Merged.13605"; transcript_id "Merged.13605.2"; FPKM "0.0283230304"; frac "0.179951"; conf_lo "0.011143"; conf_hi "0.044572"; cov "1.059011"; full_read_support "yes";		3R	transcript	1164545	1166742	.	gene_id "Merged.13606"; transcript_id "Merged.13606.1"; FPKM "0.0603450837"; frac "0.329111"; conf_lo "0.035698"; conf_hi "0.084377"; cov "2.256330"; full_read_support "yes";
3R	transcript	3195777	3196609	-	gene_id "Merged.13741"; transcript_id "Merged.13741.1"; FPKM "0.1552828618"; frac "0.667882"; conf_lo "0.091476"; conf_hi "0.222972"; cov "5.868723"; full_read_support "yes";		3R	transcript	3195777	3196612	.	gene_id "Merged.13740"; transcript_id "Merged.13740.1"; FPKM "0.0682314933"; frac "0.332118"; conf_lo "0.025259"; conf_hi "0.116193"; cov "2.578725"; full_read_support "yes";
3R	transcript	3209916	3210577	-	gene_id "Merged.13742"; transcript_id "Merged.13742.1"; FPKM "1.8820435633"; frac "0.307374"; conf_lo "1.555041"; conf_hi "2.217701"; cov "71.913269"; full_read_support "yes";		3R	transcript	3209932	3210317	+	gene_id "Merged.13743"; transcript_id "Merged.13743.1"; FPKM "2.2145991067"; frac "0.132303"; conf_lo "1.642488"; conf_hi "2.801892"; cov "84.620284"; full_read_support "yes";
3R	transcript	3209932	3210317	+	gene_id "Merged.13743"; transcript_id "Merged.13743.1"; FPKM "2.2145991067"; frac "0.132303"; conf_lo "1.642488"; conf_hi "2.801892"; cov "84.620284"; full_read_support "yes";		3R	transcript	3209916	3210577	-	gene_id "Merged.13742"; transcript_id "Merged.13742.1"; FPKM "1.8820435633"; frac "0.307374"; conf_lo "1.555041"; conf_hi "2.217701"; cov "71.913269"; full_read_support "yes";
3R	transcript	3209932	3210317	+	gene_id "Merged.13743"; transcript_id "Merged.13743.1"; FPKM "2.2145991067"; frac "0.132303"; conf_lo "1.642488"; conf_hi "2.801892"; cov "84.620284"; full_read_support "yes";		3R	transcript	3209916	3211327	-	gene_id "Merged.13742"; transcript_id "Merged.13742.2"; FPKM "1.1415494983"; frac "0.560323"; conf_lo "1.014243"; conf_hi "1.267068"; cov "43.618839"; full_read_support "yes";
3R	transcript	3541267	3542433	-	gene_id "Merged.13816"; transcript_id "Merged.13816.1"; FPKM "0.3214226797"; frac "0.839122"; conf_lo "0.245447"; conf_hi "0.397922"; cov "11.946581"; full_read_support "yes";		3R	transcript	3541267	3541881	.	gene_id "Merged.13815"; transcript_id "Merged.13815.1"; FPKM "0.1273983447"; frac "0.160878"; conf_lo "0.053818"; conf_hi "0.207584"; cov "4.735119"; full_read_support "yes";
3R	transcript	4771601	4771919	-	gene_id "Merged.13889"; transcript_id "Merged.13889.1"; FPKM "18.7881972699"; frac "0.232401"; conf_lo "4.942487"; conf_hi "6.563832"; cov "495.662146"; full_read_support "yes";		3R	transcript	4771474	4772076	.	gene_id "Merged.13888"; transcript_id "Merged.13888.1"; FPKM "10.5438096318"; frac "0.767599"; conf_lo "7.013664"; conf_hi "8.044926"; cov "278.162255"; full_read_support "yes";
3R	transcript	12496579	12497146	-	gene_id "Merged.14569"; transcript_id "Merged.14569.1"; FPKM "1.4957931549"; frac "0.248511"; conf_lo "1.177634"; conf_hi "1.810066"; cov "53.227306"; full_read_support "yes";		3R	transcript	12496549	12497206	.	gene_id "Merged.14568"; transcript_id "Merged.14568.1"; FPKM "2.8953082494"; frac "0.751489"; conf_lo "2.568509"; conf_hi "3.224595"; cov "103.028588"; full_read_support "yes";
3R	transcript	12128045	12129540	-	gene_id "Merged.14676"; transcript_id "Merged.14676.2"; FPKM "0.3806231246"; frac "0.500000"; conf_lo "0.146587"; conf_hi "0.378039"; cov "11.023937"; full_read_support "yes";		3R	transcript	12128133	12129197	.	gene_id "Merged.14677"; transcript_id "Merged.14677.1"; FPKM "0.2050075815"; frac "1.000000"; conf_lo "0.131453"; conf_hi "0.247622"; cov "7.656855"; full_read_support "yes";
3R	transcript	18144689	18145283	+	gene_id "Merged.15359"; transcript_id "Merged.15359.1"; FPKM "0.2895977638"; frac "0.647408"; conf_lo "0.168987"; conf_hi "0.417498"; cov "10.966450"; full_read_support "yes";		3R	transcript	18144776	18145245	.	gene_id "Merged.15360"; transcript_id "Merged.15360.1"; FPKM "0.1853889498"; frac "0.352592"; conf_lo "0.070105"; conf_hi "0.303789"; cov "7.020284"; full_read_support "yes";
3R	transcript	23616904	23618377	-	gene_id "Merged.15451"; transcript_id "Merged.15451.1"; FPKM "0.3724087841"; frac "0.302126"; conf_lo "0.273111"; conf_hi "0.459976"; cov "13.788567"; full_read_support "yes";		3R	transcript	23616561	23621364	+	gene_id "Merged.15450"; transcript_id "Merged.15450.1"; FPKM "0.9931331541"; frac "0.560709"; conf_lo "0.853547"; conf_hi "1.134056"; cov "36.771106"; full_read_support "yes";
3R	transcript	44859429	44863132	+	gene_id "Merged.16982"; transcript_id "Merged.16982.1"; FPKM "0.3971497468"; frac "0.426540"; conf_lo "0.337312"; conf_hi "0.457503"; cov "16.328725"; full_read_support "yes";		3R	transcript	44861129	44863376	.	gene_id "Merged.16983"; transcript_id "Merged.16983.1"; FPKM "0.3211054614"; frac "0.422283"; conf_lo "0.270725"; conf_hi "0.372048"; cov "13.202181"; full_read_support "yes";
3R	transcript	44860311	44863132	+	gene_id "Merged.16982"; transcript_id "Merged.16982.2"; FPKM "0.3399194682"; frac "0.151177"; conf_lo "0.248115"; conf_hi "0.435372"; cov "13.975715"; full_read_support "yes";		3R	transcript	44861129	44863376	.	gene_id "Merged.16983"; transcript_id "Merged.16983.1"; FPKM "0.3211054614"; frac "0.422283"; conf_lo "0.270725"; conf_hi "0.372048"; cov "13.202181"; full_read_support "yes";
3R	transcript	46394815	46397203	+	gene_id "Merged.17152"; transcript_id "Merged.17152.1"; FPKM "0.0660798568"; frac "0.145639"; conf_lo "0.041811"; conf_hi "0.091364"; cov "2.821803"; full_read_support "yes";		3R	transcript	46393008	46396825	.	gene_id "Merged.17151"; transcript_id "Merged.17151.1"; FPKM "0.1011173665"; frac "0.384405"; conf_lo "0.080800"; conf_hi "0.122098"; cov "4.318008"; full_read_support "yes";
3R	transcript	50344326	50344842	-	gene_id "Merged.17541"; transcript_id "Merged.17541.1"; FPKM "0.7978455793"; frac "0.298112"; conf_lo "0.466802"; conf_hi "1.120324"; cov "24.544572"; full_read_support "yes";		3R	transcript	50344452	50344896	.	gene_id "Merged.17540"; transcript_id "Merged.17540.1"; FPKM "1.0325634149"; frac "0.701888"; conf_lo "0.769773"; conf_hi "1.282956"; cov "31.765329"; full_read_support "yes";
UNKN	transcript	5087652	5093238	+	gene_id "Merged.17944"; transcript_id "Merged.17944.1"; FPKM "0.3724477121"; frac "0.773530"; conf_lo "0.333677"; conf_hi "0.411806"; cov "14.253557"; full_read_support "yes";		UNKN	transcript	5087652	5091810	.	gene_id "Merged.17943"; transcript_id "Merged.17943.1"; FPKM "0.1099502852"; frac "0.226470"; conf_lo "0.086893"; conf_hi "0.133080"; cov "4.207792"; full_read_support "yes";
UNKN	transcript	3179663	3181036	+	gene_id "Merged.18021"; transcript_id "Merged.18021.1"; FPKM "0.1328984017"; frac "0.268080"; conf_lo "0.089333"; conf_hi "0.175476"; cov "5.435498"; full_read_support "yes";		UNKN	transcript	3179654	3181843	-	gene_id "Merged.18018"; transcript_id "Merged.18018.2"; FPKM "0.0333326168"; frac "0.126802"; conf_lo "0.015226"; conf_hi "0.050753"; cov "1.363292"; full_read_support "yes";
UNKN	transcript	3179663	3181036	+	gene_id "Merged.18021"; transcript_id "Merged.18021.1"; FPKM "0.1328984017"; frac "0.268080"; conf_lo "0.089333"; conf_hi "0.175476"; cov "5.435498"; full_read_support "yes";		UNKN	transcript	3177356	3181843	-	gene_id "Merged.18018"; transcript_id "Merged.18018.1"; FPKM "0.0358987803"; frac "0.105766"; conf_lo "0.015291"; conf_hi "0.056794"; cov "1.468248"; full_read_support "yes";
UNKN	transcript	14392027	14392370	-	gene_id "Merged.18562"; transcript_id "Merged.18562.1"; FPKM "0.8320800648"; frac "0.114212"; conf_lo "0.421470"; conf_hi "1.234306"; cov "35.727744"; full_read_support "yes";		UNKN	transcript	14392012	14392380	.	gene_id "Merged.18561"; transcript_id "Merged.18561.1"; FPKM "3.9022421180"; frac "0.885788"; conf_lo "3.331348"; conf_hi "4.478206"; cov "167.553955"; full_read_support "yes";
UNKN	transcript	16999441	17002500	+	gene_id "Merged.18689"; transcript_id "Merged.18689.1"; FPKM "0.6245258963"; frac "0.720234"; conf_lo "0.559619"; conf_hi "0.690393"; cov "25.931236"; full_read_support "yes";		UNKN	transcript	16999441	17002493	.	gene_id "Merged.18688"; transcript_id "Merged.18688.1"; FPKM "0.2342811170"; frac "0.279766"; conf_lo "0.191150"; conf_hi "0.277622"; cov "9.727697"; full_read_support "yes";
UNKN	transcript	21449305	21449686	+	gene_id "Merged.18895"; transcript_id "Merged.18895.1"; FPKM "1.1426737265"; frac "0.796704"; conf_lo "0.810361"; conf_hi "1.490018"; cov "37.926622"; full_read_support "yes";		UNKN	transcript	21449089	21449685	.	gene_id "Merged.18893"; transcript_id "Merged.18893.1"; FPKM "0.0895629166"; frac "0.203296"; conf_lo "0.032118"; conf_hi "0.144532"; cov "2.972694"; full_read_support "yes";
UNKN	transcript	22638690	22639450	-	gene_id "Merged.18977"; transcript_id "Merged.18977.1"; FPKM "0.2718399389"; frac "0.564009"; conf_lo "0.139818"; conf_hi "0.329571"; cov "9.724450"; full_read_support "yes";		UNKN	transcript	22638690	22639450	.	gene_id "Merged.18976"; transcript_id "Merged.18976.1"; FPKM "0.1699164904"; frac "0.435991"; conf_lo "0.085565"; conf_hi "0.243862"; cov "6.078372"; full_read_support "yes";
UNKN	transcript	23716081	23719954	+	gene_id "Merged.19085"; transcript_id "Merged.19085.1"; FPKM "0.0602089209"; frac "0.270583"; conf_lo "0.041219"; conf_hi "0.079422"; cov "2.553448"; full_read_support "yes";		UNKN	transcript	23716567	23719954	-	gene_id "Merged.19086"; transcript_id "Merged.19086.1"; FPKM "0.1098335131"; frac "0.401691"; conf_lo "0.079063"; conf_hi "0.139596"; cov "4.658017"; full_read_support "yes";
UNKN	transcript	23716081	23719954	+	gene_id "Merged.19085"; transcript_id "Merged.19085.1"; FPKM "0.0602089209"; frac "0.270583"; conf_lo "0.041219"; conf_hi "0.079422"; cov "2.553448"; full_read_support "yes";		UNKN	transcript	23716567	23719954	-	gene_id "Merged.19086"; transcript_id "Merged.19086.2"; FPKM "0.0263886638"; frac "0.113392"; conf_lo "0.011566"; conf_hi "0.042058"; cov "1.119138"; full_read_support "yes";
UNKN	transcript	23716081	23719954	+	gene_id "Merged.19085"; transcript_id "Merged.19085.1"; FPKM "0.0602089209"; frac "0.270583"; conf_lo "0.041219"; conf_hi "0.079422"; cov "2.553448"; full_read_support "yes";		UNKN	transcript	23716338	23719954	.	gene_id "Merged.19084"; transcript_id "Merged.19084.1"; FPKM "0.0450889982"; frac "0.214334"; conf_lo "0.027563"; conf_hi "0.061780"; cov "1.912215"; full_read_support "yes";
UNKN	transcript	23716567	23719954	-	gene_id "Merged.19086"; transcript_id "Merged.19086.1"; FPKM "0.1098335131"; frac "0.401691"; conf_lo "0.079063"; conf_hi "0.139596"; cov "4.658017"; full_read_support "yes";		UNKN	transcript	23716081	23719954	+	gene_id "Merged.19085"; transcript_id "Merged.19085.1"; FPKM "0.0602089209"; frac "0.270583"; conf_lo "0.041219"; conf_hi "0.079422"; cov "2.553448"; full_read_support "yes";
UNKN	transcript	23716567	23719954	-	gene_id "Merged.19086"; transcript_id "Merged.19086.1"; FPKM "0.1098335131"; frac "0.401691"; conf_lo "0.079063"; conf_hi "0.139596"; cov "4.658017"; full_read_support "yes";		UNKN	transcript	23716338	23719954	.	gene_id "Merged.19084"; transcript_id "Merged.19084.1"; FPKM "0.0450889982"; frac "0.214334"; conf_lo "0.027563"; conf_hi "0.061780"; cov "1.912215"; full_read_support "yes";
UNKN	transcript	23716567	23719954	-	gene_id "Merged.19086"; transcript_id "Merged.19086.2"; FPKM "0.0263886638"; frac "0.113392"; conf_lo "0.011566"; conf_hi "0.042058"; cov "1.119138"; full_read_support "yes";		UNKN	transcript	23716081	23719954	+	gene_id "Merged.19085"; transcript_id "Merged.19085.1"; FPKM "0.0602089209"; frac "0.270583"; conf_lo "0.041219"; conf_hi "0.079422"; cov "2.553448"; full_read_support "yes";
UNKN	transcript	23716567	23719954	-	gene_id "Merged.19086"; transcript_id "Merged.19086.2"; FPKM "0.0263886638"; frac "0.113392"; conf_lo "0.011566"; conf_hi "0.042058"; cov "1.119138"; full_read_support "yes";		UNKN	transcript	23716338	23719954	.	gene_id "Merged.19084"; transcript_id "Merged.19084.1"; FPKM "0.0450889982"; frac "0.214334"; conf_lo "0.027563"; conf_hi "0.061780"; cov "1.912215"; full_read_support "yes";
UNKN	transcript	24381895	24383349	-	gene_id "Merged.19327"; transcript_id "Merged.19327.1"; FPKM "0.6233342690"; frac "0.650684"; conf_lo "0.510652"; conf_hi "0.736289"; cov "27.312230"; full_read_support "yes";		UNKN	transcript	24381601	24383349	.	gene_id "Merged.19326"; transcript_id "Merged.19326.1"; FPKM "0.1767128127"; frac "0.349316"; conf_lo "0.131697"; conf_hi "0.223675"; cov "7.742910"; full_read_support "yes";
UNKN	transcript	17152599	17153695	+	gene_id "Merged.19394"; transcript_id "Merged.19394.1"; FPKM "0.0587066278"; frac "0.502795"; conf_lo "0.022969"; conf_hi "0.091877"; cov "2.526677"; full_read_support "yes";		UNKN	transcript	17152587	17153695	.	gene_id "Merged.19393"; transcript_id "Merged.19393.1"; FPKM "0.0538144019"; frac "0.497205"; conf_lo "0.021292"; conf_hi "0.088716"; cov "2.316120"; full_read_support "yes";
UNKN	transcript	29946654	29946995	+	gene_id "Merged.19584"; transcript_id "Merged.19584.1"; FPKM "1.4788676657"; frac "0.257304"; conf_lo "0.900217"; conf_hi "2.042800"; cov "44.132615"; full_read_support "yes";		UNKN	transcript	29946654	29947018	.	gene_id "Merged.19585"; transcript_id "Merged.19585.1"; FPKM "2.2942207950"; frac "0.742696"; conf_lo "1.842262"; conf_hi "2.754089"; cov "68.464519"; full_read_support "yes";
UNKN	transcript	30693800	30694133	-	gene_id "Merged.19639"; transcript_id "Merged.19639.1"; FPKM "8.0432146703"; frac "0.788343"; conf_lo "6.808626"; conf_hi "9.270502"; cov "206.590618"; full_read_support "yes";		UNKN	transcript	30693824	30694131	.	gene_id "Merged.19640"; transcript_id "Merged.19640.1"; FPKM "1.5122511266"; frac "0.211657"; conf_lo "1.023640"; conf_hi "2.020342"; cov "38.842292"; full_read_support "yes";
UNKN	transcript	32595550	32596881	-	gene_id "Merged.19757"; transcript_id "Merged.19757.1"; FPKM "0.4949920902"; frac "0.611852"; conf_lo "0.402977"; conf_hi "0.589201"; cov "17.932075"; full_read_support "yes";		UNKN	transcript	32595725	32596881	.	gene_id "Merged.19758"; transcript_id "Merged.19758.1"; FPKM "0.3468644371"; frac "0.388148"; conf_lo "0.259661"; conf_hi "0.435017"; cov "12.565855"; full_read_support "yes";
UNKN	transcript	36293374	36293800	-	gene_id "Merged.20030"; transcript_id "Merged.20030.1"; FPKM "0.7253814896"; frac "0.132381"; conf_lo "0.159597"; conf_hi "1.276774"; cov "30.841757"; full_read_support "yes";		UNKN	transcript	36293374	36293693	.	gene_id "Merged.20031"; transcript_id "Merged.20031.1"; FPKM "1.4696391940"; frac "0.867619"; conf_lo "1.085397"; conf_hi "1.874776"; cov "62.486093"; full_read_support "yes";
UNKN	transcript	39121573	39121861	-	gene_id "Merged.20149"; transcript_id "Merged.20149.1"; FPKM "5.4749890116"; frac "0.479459"; conf_lo "3.899201"; conf_hi "6.962858"; cov "212.335439"; full_read_support "yes";		UNKN	transcript	39121495	39122097	.	gene_id "Merged.20148"; transcript_id "Merged.20148.1"; FPKM "0.5066090256"; frac "0.520541"; conf_lo "0.379800"; conf_hi "0.640912"; cov "19.647720"; full_read_support "yes";
X	transcript	4203128	4203730	+	gene_id "Merged.20400"; transcript_id "Merged.20400.1"; FPKM "0.7284388035"; frac "0.384618"; conf_lo "0.516526"; conf_hi "0.953586"; cov "28.812497"; full_read_support "yes";		X	transcript	4203077	4203729	.	gene_id "Merged.20399"; transcript_id "Merged.20399.1"; FPKM "0.1913546924"; frac "0.189666"; conf_lo "0.105829"; conf_hi "0.282211"; cov "7.568799"; full_read_support "yes";
X	transcript	4203128	4203730	+	gene_id "Merged.20400"; transcript_id "Merged.20400.2"; FPKM "0.6164221162"; frac "0.425716"; conf_lo "0.425277"; conf_hi "0.810051"; cov "24.381816"; full_read_support "yes";		X	transcript	4203077	4203729	.	gene_id "Merged.20399"; transcript_id "Merged.20399.1"; FPKM "0.1913546924"; frac "0.189666"; conf_lo "0.105829"; conf_hi "0.282211"; cov "7.568799"; full_read_support "yes";
X	transcript	8680651	8681294	+	gene_id "Merged.20673"; transcript_id "Merged.20673.1"; FPKM "0.9878708909"; frac "0.265387"; conf_lo "0.773326"; conf_hi "1.203928"; cov "40.637332"; full_read_support "yes";		X	transcript	8678926	8681438	.	gene_id "Merged.20672"; transcript_id "Merged.20672.1"; FPKM "0.4364045773"; frac "0.734613"; conf_lo "0.382872"; conf_hi "0.490861"; cov "17.952060"; full_read_support "yes";
X	transcript	14375724	14377145	+	gene_id "Merged.21277"; transcript_id "Merged.21277.1"; FPKM "0.3545201179"; frac "0.148170"; conf_lo "0.262648"; conf_hi "0.445221"; cov "15.476658"; full_read_support "yes";		X	transcript	14375724	14377419	.	gene_id "Merged.21278"; transcript_id "Merged.21278.1"; FPKM "1.3770331498"; frac "0.851830"; conf_lo "1.255159"; conf_hi "1.499699"; cov "60.114702"; full_read_support "yes";
X	transcript	13779749	13782924	+	gene_id "Merged.21307"; transcript_id "Merged.21307.1"; FPKM "0.7643104985"; frac "0.559438"; conf_lo "0.688846"; conf_hi "0.840929"; cov "26.321449"; full_read_support "yes";		X	transcript	13779749	13782806	-	gene_id "Merged.21308"; transcript_id "Merged.21308.1"; FPKM "0.7210195201"; frac "0.440562"; conf_lo "0.641651"; conf_hi "0.801060"; cov "24.830588"; full_read_support "yes";
X	transcript	13779749	13782806	-	gene_id "Merged.21308"; transcript_id "Merged.21308.1"; FPKM "0.7210195201"; frac "0.440562"; conf_lo "0.641651"; conf_hi "0.801060"; cov "24.830588"; full_read_support "yes";		X	transcript	13779749	13782924	+	gene_id "Merged.21307"; transcript_id "Merged.21307.1"; FPKM "0.7643104985"; frac "0.559438"; conf_lo "0.688846"; conf_hi "0.840929"; cov "26.321449"; full_read_support "yes";
2L	transcript	6885233	6886733	.	gene_id "Merged.379"; transcript_id "Merged.379.1"; FPKM "0.0649219069"; frac "0.555564"; conf_lo "0.037295"; conf_hi "0.091994"; cov "2.644038"; full_read_support "yes";		2L	transcript	6885233	6887491	-	gene_id "Merged.380"; transcript_id "Merged.380.1"; FPKM "0.0359171857"; frac "0.444436"; conf_lo "0.018914"; conf_hi "0.053304"; cov "1.462779"; full_read_support "yes";
2L	transcript	1687593	1687876	.	gene_id "Merged.469"; transcript_id "Merged.469.1"; FPKM "0.5452640684"; frac "1.000000"; conf_lo "0.114640"; conf_hi "0.389775"; cov "21.213686"; full_read_support "yes";		2L	transcript	1628982	1693232	+	gene_id "Merged.462"; transcript_id "Merged.462.2"; FPKM "0.3967520332"; frac "0.206448"; conf_lo "0.348995"; conf_hi "0.445445"; cov "17.827404"; full_read_support "yes";
2L	transcript	1690061	1691087	.	gene_id "Merged.470"; transcript_id "Merged.470.1"; FPKM "0.0818358802"; frac "1.000000"; conf_lo "0.044382"; conf_hi "0.117296"; cov "3.729656"; full_read_support "yes";		2L	transcript	1628982	1693232	+	gene_id "Merged.462"; transcript_id "Merged.462.2"; FPKM "0.3967520332"; frac "0.206448"; conf_lo "0.348995"; conf_hi "0.445445"; cov "17.827404"; full_read_support "yes";
2L	transcript	12200994	12201335	.	gene_id "Merged.882"; transcript_id "Merged.882.1"; FPKM "7.1993812657"; frac "0.882129"; conf_lo "6.350101"; conf_hi "8.033517"; cov "269.855959"; full_read_support "yes";		2L	transcript	12200876	12201335	-	gene_id "Merged.881"; transcript_id "Merged.881.1"; FPKM "0.7752867474"; frac "0.117871"; conf_lo "0.515202"; conf_hi "1.047577"; cov "29.060240"; full_read_support "yes";
2L	transcript	15032115	15032546	.	gene_id "Merged.1389"; transcript_id "Merged.1389.1"; FPKM "0.7742389379"; frac "0.336933"; conf_lo "0.554200"; conf_hi "0.986747"; cov "28.066646"; full_read_support "yes";		2L	transcript	15028816	15033545	-	gene_id "Merged.1390"; transcript_id "Merged.1390.1"; FPKM "0.1049699326"; frac "0.196001"; conf_lo "0.066157"; conf_hi "0.141765"; cov "3.805226"; full_read_support "yes";
2L	transcript	15030225	15030972	.	gene_id "Merged.1391"; transcript_id "Merged.1391.1"; FPKM "0.1170158469"; frac "1.000000"; conf_lo "0.056584"; conf_hi "0.156695"; cov "3.824135"; full_read_support "yes";		2L	transcript	15028816	15033545	-	gene_id "Merged.1390"; transcript_id "Merged.1390.1"; FPKM "0.1049699326"; frac "0.196001"; conf_lo "0.066157"; conf_hi "0.141765"; cov "3.805226"; full_read_support "yes";
2L	transcript	15031030	15031729	.	gene_id "Merged.1392"; transcript_id "Merged.1392.1"; FPKM "0.0704342845"; frac "1.000000"; conf_lo "0.027907"; conf_hi "0.106975"; cov "2.391508"; full_read_support "yes";		2L	transcript	15028816	15033545	-	gene_id "Merged.1390"; transcript_id "Merged.1390.1"; FPKM "0.1049699326"; frac "0.196001"; conf_lo "0.066157"; conf_hi "0.141765"; cov "3.805226"; full_read_support "yes";
2L	transcript	22791659	22792073	.	gene_id "Merged.1516"; transcript_id "Merged.1516.1"; FPKM "0.3301579810"; frac "0.398557"; conf_lo "0.174396"; conf_hi "0.494123"; cov "13.791376"; full_read_support "yes";		2L	transcript	22789054	22792073	+	gene_id "Merged.1515"; transcript_id "Merged.1515.1"; FPKM "0.3113428813"; frac "0.601443"; conf_lo "0.190717"; conf_hi "0.426843"; cov "13.005431"; full_read_support "yes";
2L	transcript	27659952	27662431	.	gene_id "Merged.1942"; transcript_id "Merged.1942.1"; FPKM "0.0528780207"; frac "0.743355"; conf_lo "0.035567"; conf_hi "0.071134"; cov "1.876201"; full_read_support "yes";		2L	transcript	27659952	27752378	+	gene_id "Merged.1943"; transcript_id "Merged.1943.1"; FPKM "0.0476129480"; frac "0.256645"; conf_lo "0.018552"; conf_hi "0.077919"; cov "1.689387"; full_read_support "yes";
2L	transcript	28452483	28454181	.	gene_id "Merged.1960"; transcript_id "Merged.1960.1"; FPKM "1.5151634718"; frac "0.129269"; conf_lo "1.377927"; conf_hi "1.654377"; cov "60.596124"; full_read_support "yes";		2L	transcript	28452653	28454181	-	gene_id "Merged.1961"; transcript_id "Merged.1961.1"; FPKM "15.3932058728"; frac "0.870731"; conf_lo "14.870514"; conf_hi "16.085564"; cov "615.622427"; full_read_support "yes";
2L	transcript	32499410	32500430	.	gene_id "Merged.2360"; transcript_id "Merged.2360.1"; FPKM "0.2590589444"; frac "1.000000"; conf_lo "0.196257"; conf_hi "0.325786"; cov "9.895527"; full_read_support "yes";		2L	transcript	32498825	32523086	-	gene_id "Merged.2359"; transcript_id "Merged.2359.1"; FPKM "0.2646178368"; frac "1.000000"; conf_lo "0.156365"; conf_hi "0.384899"; cov "8.703995"; full_read_support "yes";
2L	transcript	954737	954996	.	gene_id "Merged.2662"; transcript_id "Merged.2662.1"; FPKM "2.8367344117"; frac "1.000000"; conf_lo "0.688720"; conf_hi "1.227173"; cov "94.597821"; full_read_support "yes";		2L	transcript	931776	987882	-	gene_id "Merged.2654"; transcript_id "Merged.2654.1"; FPKM "2.7801053201"; frac "0.499245"; conf_lo "2.665480"; conf_hi "2.886170"; cov "122.148500"; full_read_support "yes";
2L	transcript	37178188	37179161	.	gene_id "Merged.2782"; transcript_id "Merged.2782.1"; FPKM "0.3411941929"; frac "1.000000"; conf_lo "0.227302"; conf_hi "0.401121"; cov "11.849721"; full_read_support "yes";		2L	transcript	37168418	37184049	+	gene_id "Merged.2781"; transcript_id "Merged.2781.1"; FPKM "1.1809631915"; frac "0.235038"; conf_lo "1.114566"; conf_hi "1.247037"; cov "48.301638"; full_read_support "yes";
2L	transcript	36103959	36105132	.	gene_id "Merged.3107"; transcript_id "Merged.3107.1"; FPKM "0.1037865751"; frac "0.129954"; conf_lo "0.069591"; conf_hi "0.139183"; cov "3.749674"; full_read_support "yes";		2L	transcript	36102993	36105100	-	gene_id "Merged.3106"; transcript_id "Merged.3106.1"; FPKM "3.3905109280"; frac "0.870046"; conf_lo "2.926741"; conf_hi "3.864592"; cov "122.494739"; full_read_support "yes";
2L	transcript	40693350	40693803	.	gene_id "Merged.3181"; transcript_id "Merged.3181.1"; FPKM "0.1304352039"; frac "0.457620"; conf_lo "0.049570"; conf_hi "0.210674"; cov "5.030499"; full_read_support "yes";		2L	transcript	40692931	40693803	-	gene_id "Merged.3180"; transcript_id "Merged.3180.1"; FPKM "0.0691355917"; frac "0.542380"; conf_lo "0.027710"; conf_hi "0.110841"; cov "2.666355"; full_read_support "yes";
2L	transcript	43789268	43794568	.	gene_id "Merged.3558"; transcript_id "Merged.3558.1"; FPKM "0.1223429178"; frac "1.000000"; conf_lo "0.103182"; conf_hi "0.141261"; cov "5.191149"; full_read_support "yes";		2L	transcript	43789184	43806029	-	gene_id "Merged.3557"; transcript_id "Merged.3557.1"; FPKM "0.2121729442"; frac "0.629064"; conf_lo "0.090606"; conf_hi "0.259736"; cov "8.254661"; full_read_support "yes";
2L	transcript	43789268	43794568	.	gene_id "Merged.3558"; transcript_id "Merged.3558.1"; FPKM "0.1223429178"; frac "1.000000"; conf_lo "0.103182"; conf_hi "0.141261"; cov "5.191149"; full_read_support "yes";		2L	transcript	43789184	43806440	-	gene_id "Merged.3557"; transcript_id "Merged.3557.2"; FPKM "0.0557773229"; frac "0.370936"; conf_lo "0.023471"; conf_hi "0.087178"; cov "2.170036"; full_read_support "no";
2L	transcript	43794749	43795752	.	gene_id "Merged.3559"; transcript_id "Merged.3559.1"; FPKM "0.0961743576"; frac "1.000000"; conf_lo "0.051885"; conf_hi "0.129712"; cov "3.461069"; full_read_support "yes";		2L	transcript	43789184	43806029	-	gene_id "Merged.3557"; transcript_id "Merged.3557.1"; FPKM "0.2121729442"; frac "0.629064"; conf_lo "0.090606"; conf_hi "0.259736"; cov "8.254661"; full_read_support "yes";
2L	transcript	43794749	43795752	.	gene_id "Merged.3559"; transcript_id "Merged.3559.1"; FPKM "0.0961743576"; frac "1.000000"; conf_lo "0.051885"; conf_hi "0.129712"; cov "3.461069"; full_read_support "yes";		2L	transcript	43789184	43806440	-	gene_id "Merged.3557"; transcript_id "Merged.3557.2"; FPKM "0.0557773229"; frac "0.370936"; conf_lo "0.023471"; conf_hi "0.087178"; cov "2.170036"; full_read_support "no";
2L	transcript	43796871	43797452	.	gene_id "Merged.3560"; transcript_id "Merged.3560.1"; FPKM "0.1584201260"; frac "1.000000"; conf_lo "0.067129"; conf_hi "0.206982"; cov "7.201434"; full_read_support "yes";		2L	transcript	43789184	43806029	-	gene_id "Merged.3557"; transcript_id "Merged.3557.1"; FPKM "0.2121729442"; frac "0.629064"; conf_lo "0.090606"; conf_hi "0.259736"; cov "8.254661"; full_read_support "yes";
2L	transcript	43796871	43797452	.	gene_id "Merged.3560"; transcript_id "Merged.3560.1"; FPKM "0.1584201260"; frac "1.000000"; conf_lo "0.067129"; conf_hi "0.206982"; cov "7.201434"; full_read_support "yes";		2L	transcript	43789184	43806440	-	gene_id "Merged.3557"; transcript_id "Merged.3557.2"; FPKM "0.0557773229"; frac "0.370936"; conf_lo "0.023471"; conf_hi "0.087178"; cov "2.170036"; full_read_support "no";
2L	transcript	43797559	43798116	.	gene_id "Merged.3561"; transcript_id "Merged.3561.1"; FPKM "0.1154874337"; frac "1.000000"; conf_lo "0.046678"; conf_hi "0.169206"; cov "4.562202"; full_read_support "yes";		2L	transcript	43789184	43806029	-	gene_id "Merged.3557"; transcript_id "Merged.3557.1"; FPKM "0.2121729442"; frac "0.629064"; conf_lo "0.090606"; conf_hi "0.259736"; cov "8.254661"; full_read_support "yes";
2L	transcript	43797559	43798116	.	gene_id "Merged.3561"; transcript_id "Merged.3561.1"; FPKM "0.1154874337"; frac "1.000000"; conf_lo "0.046678"; conf_hi "0.169206"; cov "4.562202"; full_read_support "yes";		2L	transcript	43789184	43806440	-	gene_id "Merged.3557"; transcript_id "Merged.3557.2"; FPKM "0.0557773229"; frac "0.370936"; conf_lo "0.023471"; conf_hi "0.087178"; cov "2.170036"; full_read_support "no";
2L	transcript	43800557	43801319	.	gene_id "Merged.3564"; transcript_id "Merged.3564.1"; FPKM "0.1082471616"; frac "1.000000"; conf_lo "0.051205"; conf_hi "0.157881"; cov "4.521706"; full_read_support "yes";		2L	transcript	43789184	43806029	-	gene_id "Merged.3557"; transcript_id "Merged.3557.1"; FPKM "0.2121729442"; frac "0.629064"; conf_lo "0.090606"; conf_hi "0.259736"; cov "8.254661"; full_read_support "yes";
2L	transcript	43800557	43801319	.	gene_id "Merged.3564"; transcript_id "Merged.3564.1"; FPKM "0.1082471616"; frac "1.000000"; conf_lo "0.051205"; conf_hi "0.157881"; cov "4.521706"; full_read_support "yes";		2L	transcript	43789184	43806440	-	gene_id "Merged.3557"; transcript_id "Merged.3557.2"; FPKM "0.0557773229"; frac "0.370936"; conf_lo "0.023471"; conf_hi "0.087178"; cov "2.170036"; full_read_support "no";
2L	transcript	43801373	43802351	.	gene_id "Merged.3565"; transcript_id "Merged.3565.1"; FPKM "0.0950931596"; frac "1.000000"; conf_lo "0.049884"; conf_hi "0.139675"; cov "4.246534"; full_read_support "yes";		2L	transcript	43789184	43806029	-	gene_id "Merged.3557"; transcript_id "Merged.3557.1"; FPKM "0.2121729442"; frac "0.629064"; conf_lo "0.090606"; conf_hi "0.259736"; cov "8.254661"; full_read_support "yes";
2L	transcript	43801373	43802351	.	gene_id "Merged.3565"; transcript_id "Merged.3565.1"; FPKM "0.0950931596"; frac "1.000000"; conf_lo "0.049884"; conf_hi "0.139675"; cov "4.246534"; full_read_support "yes";		2L	transcript	43789184	43806440	-	gene_id "Merged.3557"; transcript_id "Merged.3557.2"; FPKM "0.0557773229"; frac "0.370936"; conf_lo "0.023471"; conf_hi "0.087178"; cov "2.170036"; full_read_support "no";
2L	transcript	43802471	43803739	.	gene_id "Merged.3566"; transcript_id "Merged.3566.1"; FPKM "0.0755422027"; frac "1.000000"; conf_lo "0.043615"; conf_hi "0.105190"; cov "3.103579"; full_read_support "yes";		2L	transcript	43789184	43806029	-	gene_id "Merged.3557"; transcript_id "Merged.3557.1"; FPKM "0.2121729442"; frac "0.629064"; conf_lo "0.090606"; conf_hi "0.259736"; cov "8.254661"; full_read_support "yes";
2L	transcript	43802471	43803739	.	gene_id "Merged.3566"; transcript_id "Merged.3566.1"; FPKM "0.0755422027"; frac "1.000000"; conf_lo "0.043615"; conf_hi "0.105190"; cov "3.103579"; full_read_support "yes";		2L	transcript	43789184	43806440	-	gene_id "Merged.3557"; transcript_id "Merged.3557.2"; FPKM "0.0557773229"; frac "0.370936"; conf_lo "0.023471"; conf_hi "0.087178"; cov "2.170036"; full_read_support "no";
2L	transcript	43803791	43805056	.	gene_id "Merged.3567"; transcript_id "Merged.3567.1"; FPKM "0.0878736227"; frac "1.000000"; conf_lo "0.054006"; conf_hi "0.115726"; cov "3.465909"; full_read_support "yes";		2L	transcript	43789184	43806029	-	gene_id "Merged.3557"; transcript_id "Merged.3557.1"; FPKM "0.2121729442"; frac "0.629064"; conf_lo "0.090606"; conf_hi "0.259736"; cov "8.254661"; full_read_support "yes";
2L	transcript	43803791	43805056	.	gene_id "Merged.3567"; transcript_id "Merged.3567.1"; FPKM "0.0878736227"; frac "1.000000"; conf_lo "0.054006"; conf_hi "0.115726"; cov "3.465909"; full_read_support "yes";		2L	transcript	43789184	43806440	-	gene_id "Merged.3557"; transcript_id "Merged.3557.2"; FPKM "0.0557773229"; frac "0.370936"; conf_lo "0.023471"; conf_hi "0.087178"; cov "2.170036"; full_read_support "no";
2L	transcript	48245338	48246339	.	gene_id "Merged.4367"; transcript_id "Merged.4367.1"; FPKM "0.0796987463"; frac "0.413325"; conf_lo "0.044189"; conf_hi "0.116497"; cov "2.519324"; full_read_support "yes";		2L	transcript	48243010	48246339	-	gene_id "Merged.4366"; transcript_id "Merged.4366.1"; FPKM "0.1197749726"; frac "0.586675"; conf_lo "0.076560"; conf_hi "0.165879"; cov "3.786158"; full_read_support "yes";
2R	transcript	1978196	1981873	.	gene_id "Merged.4593"; transcript_id "Merged.4593.1"; FPKM "1.5721748455"; frac "0.802468"; conf_lo "1.474517"; conf_hi "1.670621"; cov "62.296655"; full_read_support "yes";		2R	transcript	1978196	1981873	-	gene_id "Merged.4592"; transcript_id "Merged.4592.1"; FPKM "1.1230132995"; frac "0.197532"; conf_lo "0.970118"; conf_hi "1.276329"; cov "44.498849"; full_read_support "yes";
2R	transcript	5169740	5171178	.	gene_id "Merged.5084"; transcript_id "Merged.5084.1"; FPKM "0.1321974397"; frac "0.219274"; conf_lo "0.092763"; conf_hi "0.169689"; cov "4.662265"; full_read_support "yes";		2R	transcript	5160231	5171121	-	gene_id "Merged.5082"; transcript_id "Merged.5082.1"; FPKM "2.0310110022"; frac "0.284807"; conf_lo "0.581786"; conf_hi "1.118820"; cov "71.628560"; full_read_support "yes";
2R	transcript	10335598	10335889	.	gene_id "Merged.5216"; transcript_id "Merged.5216.1"; FPKM "0.3061183066"; frac "1.000000"; conf_lo "0.055749"; conf_hi "0.267597"; cov "12.147830"; full_read_support "yes";		2R	transcript	10334683	10350967	+	gene_id "Merged.5215"; transcript_id "Merged.5215.1"; FPKM "0.3250976391"; frac "1.000000"; conf_lo "0.230206"; conf_hi "0.378195"; cov "13.880408"; full_read_support "yes";
2R	transcript	21534453	21536293	.	gene_id "Merged.6209"; transcript_id "Merged.6209.1"; FPKM "39.8396835236"; frac "0.708176"; conf_lo "39.474631"; conf_hi "41.150413"; cov "1753.133480"; full_read_support "yes";		2R	transcript	21534046	21536002	+	gene_id "Merged.6207"; transcript_id "Merged.6207.1"; FPKM "15.9434840621"; frac "0.291824"; conf_lo "15.475022"; conf_hi "16.627070"; cov "701.588297"; full_read_support "yes";
2R	transcript	12691404	12691712	.	gene_id "Merged.6834"; transcript_id "Merged.6834.1"; FPKM "8.7956575322"; frac "1.000000"; conf_lo "3.150401"; conf_hi "4.088145"; cov "306.418092"; full_read_support "yes";		2R	transcript	12691359	12691973	-	gene_id "Merged.6833"; transcript_id "Merged.6833.1"; FPKM "4.4859096040"; frac "1.000000"; conf_lo "1.521485"; conf_hi "2.234349"; cov "167.927923"; full_read_support "yes";
2R	transcript	40854875	40856449	.	gene_id "Merged.7968"; transcript_id "Merged.7968.1"; FPKM "0.1101310536"; frac "0.767176"; conf_lo "0.075307"; conf_hi "0.143554"; cov "4.678035"; full_read_support "yes";		2R	transcript	40854875	40862082	-	gene_id "Merged.7969"; transcript_id "Merged.7969.1"; FPKM "0.0493235625"; frac "0.232824"; conf_lo "0.020838"; conf_hi "0.079878"; cov "2.095116"; full_read_support "yes";
2R	transcript	40282124	40283739	.	gene_id "Merged.7974"; transcript_id "Merged.7974.1"; FPKM "0.0777155393"; frac "0.755604"; conf_lo "0.050283"; conf_hi "0.107423"; cov "3.184806"; full_read_support "yes";		2R	transcript	40282205	40283457	-	gene_id "Merged.7975"; transcript_id "Merged.7975.1"; FPKM "0.0905397950"; frac "0.244396"; conf_lo "0.027732"; conf_hi "0.149754"; cov "3.710347"; full_read_support "yes";
2R	transcript	38791967	38793030	.	gene_id "Merged.7833"; transcript_id "Merged.7833.1"; FPKM "6.2514423299"; frac "0.339202"; conf_lo "5.027465"; conf_hi "5.673110"; cov "274.340026"; full_read_support "yes";		2R	transcript	38791967	38798813	-	gene_id "Merged.7835"; transcript_id "Merged.7835.1"; FPKM "0.5521154065"; frac "0.109035"; conf_lo "0.485986"; conf_hi "0.618248"; cov "24.229185"; full_read_support "yes";
2R	transcript	38795506	38798813	.	gene_id "Merged.7834"; transcript_id "Merged.7834.1"; FPKM "2.8468204765"; frac "0.551763"; conf_lo "2.702634"; conf_hi "2.997238"; cov "124.930658"; full_read_support "yes";		2R	transcript	38791967	38798813	-	gene_id "Merged.7835"; transcript_id "Merged.7835.1"; FPKM "0.5521154065"; frac "0.109035"; conf_lo "0.485986"; conf_hi "0.618248"; cov "24.229185"; full_read_support "yes";
2R	transcript	51407038	51409897	.	gene_id "Merged.8826"; transcript_id "Merged.8826.1"; FPKM "2.6714793090"; frac "0.180213"; conf_lo "2.448654"; conf_hi "2.811797"; cov "114.821035"; full_read_support "yes";		2R	transcript	51407039	51457646	+	gene_id "Merged.8827"; transcript_id "Merged.8827.1"; FPKM "2.5149104589"; frac "0.191649"; conf_lo "2.307267"; conf_hi "2.636297"; cov "108.091656"; full_read_support "yes";
2R	transcript	60329562	60330291	.	gene_id "Merged.9624"; transcript_id "Merged.9624.1"; FPKM "0.1899741897"; frac "0.515074"; conf_lo "0.102579"; conf_hi "0.245297"; cov "8.360324"; full_read_support "yes";		2R	transcript	60329520	60331661	-	gene_id "Merged.9623"; transcript_id "Merged.9623.1"; FPKM "0.0534460234"; frac "0.194962"; conf_lo "0.017976"; conf_hi "0.089880"; cov "2.352036"; full_read_support "yes";
2R	transcript	60330727	60331661	.	gene_id "Merged.9625"; transcript_id "Merged.9625.1"; FPKM "0.0774578914"; frac "0.289964"; conf_lo "0.039413"; conf_hi "0.118238"; cov "3.408742"; full_read_support "yes";		2R	transcript	60329520	60331661	-	gene_id "Merged.9623"; transcript_id "Merged.9623.1"; FPKM "0.0534460234"; frac "0.194962"; conf_lo "0.017976"; conf_hi "0.089880"; cov "2.352036"; full_read_support "yes";
3L	transcript	15542279	15548822	.	gene_id "Merged.10896"; transcript_id "Merged.10896.1"; FPKM "0.3922107163"; frac "0.287484"; conf_lo "0.359706"; conf_hi "0.424384"; cov "15.739411"; full_read_support "yes";		3L	transcript	15543013	15548822	-	gene_id "Merged.10897"; transcript_id "Merged.10897.1"; FPKM "0.7500157045"; frac "0.479738"; conf_lo "0.698272"; conf_hi "0.801594"; cov "30.098120"; full_read_support "yes";
3L	transcript	15542279	15548822	.	gene_id "Merged.10896"; transcript_id "Merged.10896.1"; FPKM "0.3922107163"; frac "0.287484"; conf_lo "0.359706"; conf_hi "0.424384"; cov "15.739411"; full_read_support "yes";		3L	transcript	15543013	15548822	-	gene_id "Merged.10897"; transcript_id "Merged.10897.2"; FPKM "0.3865116934"; frac "0.232778"; conf_lo "0.348381"; conf_hi "0.424194"; cov "15.510709"; full_read_support "yes";
3L	transcript	15569375	15569985	.	gene_id "Merged.10900"; transcript_id "Merged.10900.1"; FPKM "0.1446987019"; frac "1.000000"; conf_lo "0.077616"; conf_hi "0.217325"; cov "5.004047"; full_read_support "yes";		3L	transcript	15568800	15589631	-	gene_id "Merged.10899"; transcript_id "Merged.10899.1"; FPKM "0.9052769981"; frac "1.000000"; conf_lo "0.351975"; conf_hi "0.739147"; cov "31.698101"; full_read_support "yes";
3L	transcript	17138571	17139106	.	gene_id "Merged.11052"; transcript_id "Merged.11052.1"; FPKM "0.1035975267"; frac "0.214944"; conf_lo "0.036445"; conf_hi "0.157929"; cov "3.651156"; full_read_support "yes";		3L	transcript	17138620	17141192	+	gene_id "Merged.11054"; transcript_id "Merged.11054.1"; FPKM "0.2333304162"; frac "0.296771"; conf_lo "0.107914"; conf_hi "0.369991"; cov "8.223419"; full_read_support "yes";
3L	transcript	17138571	17139106	.	gene_id "Merged.11052"; transcript_id "Merged.11052.1"; FPKM "0.1035975267"; frac "0.214944"; conf_lo "0.036445"; conf_hi "0.157929"; cov "3.651156"; full_read_support "yes";		3L	transcript	17138826	17141192	+	gene_id "Merged.11054"; transcript_id "Merged.11054.2"; FPKM "0.3681543673"; frac "0.212341"; conf_lo "0.101988"; conf_hi "0.645922"; cov "12.975109"; full_read_support "yes";
2R	transcript	43166430	43166835	+	gene_id "Merged.11221"; transcript_id "Merged.11221.1"; FPKM "8.4022426914"; frac "0.853942"; conf_lo "7.642467"; conf_hi "9.170961"; cov "339.888452"; full_read_support "yes";		2R	transcript	43164848	43166844	.	gene_id "Merged.11222"; transcript_id "Merged.11222.1"; FPKM "0.1712435514"; frac "0.146058"; conf_lo "0.131640"; conf_hi "0.210984"; cov "6.927163"; full_read_support "yes";
3L	transcript	22509888	22511742	.	gene_id "Merged.11410"; transcript_id "Merged.11410.1"; FPKM "0.8336913927"; frac "0.850214"; conf_lo "0.745700"; conf_hi "0.921850"; cov "29.928117"; full_read_support "yes";		3L	transcript	22509888	22511703	+	gene_id "Merged.11409"; transcript_id "Merged.11409.1"; FPKM "0.4605790328"; frac "0.149786"; conf_lo "0.331428"; conf_hi "0.595343"; cov "16.534012"; full_read_support "yes";
3L	transcript	24556140	24556806	.	gene_id "Merged.11638"; transcript_id "Merged.11638.1"; FPKM "0.1549357133"; frac "0.526708"; conf_lo "0.082170"; conf_hi "0.225968"; cov "5.777320"; full_read_support "yes";		3L	transcript	24535571	24556806	-	gene_id "Merged.11639"; transcript_id "Merged.11639.1"; FPKM "0.1841353517"; frac "0.473292"; conf_lo "0.090565"; conf_hi "0.280752"; cov "6.866131"; full_read_support "yes";
3L	transcript	24556140	24556806	.	gene_id "Merged.11638"; transcript_id "Merged.11638.1"; FPKM "0.1549357133"; frac "0.526708"; conf_lo "0.082170"; conf_hi "0.225968"; cov "5.777320"; full_read_support "yes";		3L	transcript	24538805	24559696	-	gene_id "Merged.11640"; transcript_id "Merged.11640.1"; FPKM "0.4186116956"; frac "1.000000"; conf_lo "0.236611"; conf_hi "0.444828"; cov "15.683038"; full_read_support "yes";
3L	transcript	21219360	21220601	.	gene_id "Merged.11854"; transcript_id "Merged.11854.1"; FPKM "0.0743845011"; frac "1.000000"; conf_lo "0.041942"; conf_hi "0.104856"; cov "2.893955"; full_read_support "yes";		3L	transcript	21216524	21235256	+	gene_id "Merged.11853"; transcript_id "Merged.11853.1"; FPKM "0.0544719184"; frac "1.000000"; conf_lo "0.023009"; conf_hi "0.084366"; cov "1.733931"; full_read_support "yes";
3L	transcript	27259698	27260482	.	gene_id "Merged.12129"; transcript_id "Merged.12129.1"; FPKM "1.8213589556"; frac "1.000000"; conf_lo "1.252536"; conf_hi "1.625809"; cov "56.603102"; full_read_support "yes";		3L	transcript	27222639	27274304	-	gene_id "Merged.12126"; transcript_id "Merged.12126.1"; FPKM "0.6810791061"; frac "0.148474"; conf_lo "0.588052"; conf_hi "0.775235"; cov "26.575439"; full_read_support "yes";
3L	transcript	27259698	27260482	.	gene_id "Merged.12129"; transcript_id "Merged.12129.1"; FPKM "1.8213589556"; frac "1.000000"; conf_lo "1.252536"; conf_hi "1.625809"; cov "56.603102"; full_read_support "yes";		3L	transcript	27222639	27274304	-	gene_id "Merged.12126"; transcript_id "Merged.12126.2"; FPKM "2.7473731086"; frac "0.542548"; conf_lo "2.571016"; conf_hi "2.927594"; cov "107.201417"; full_read_support "yes";
3L	transcript	30607162	30608288	.	gene_id "Merged.12472"; transcript_id "Merged.12472.1"; FPKM "0.0895794235"; frac "0.615263"; conf_lo "0.052206"; conf_hi "0.125293"; cov "3.209551"; full_read_support "yes";		3L	transcript	30607206	30632784	-	gene_id "Merged.12473"; transcript_id "Merged.12473.1"; FPKM "0.1184292404"; frac "0.384737"; conf_lo "0.046217"; conf_hi "0.174599"; cov "4.243214"; full_read_support "yes";
3L	transcript	34209096	34209761	.	gene_id "Merged.12543"; transcript_id "Merged.12543.1"; FPKM "0.0754815709"; frac "1.000000"; conf_lo "0.029331"; conf_hi "0.112436"; cov "2.562883"; full_read_support "yes";		3L	transcript	34206232	34214825	-	gene_id "Merged.12541"; transcript_id "Merged.12541.1"; FPKM "0.2833962578"; frac "1.000000"; conf_lo "0.203306"; conf_hi "0.363487"; cov "9.923066"; full_read_support "yes";
3L	transcript	41021236	41025363	.	gene_id "Merged.13338"; transcript_id "Merged.13338.1"; FPKM "1.5379388016"; frac "0.188336"; conf_lo "1.434154"; conf_hi "1.643405"; cov "66.132189"; full_read_support "yes";		3L	transcript	41017945	41025372	-	gene_id "Merged.13340"; transcript_id "Merged.13340.1"; FPKM "4.1259686367"; frac "0.480364"; conf_lo "3.951322"; conf_hi "4.330621"; cov "177.418854"; full_read_support "yes";
3R	transcript	1164545	1166742	.	gene_id "Merged.13606"; transcript_id "Merged.13606.1"; FPKM "0.0603450837"; frac "0.329111"; conf_lo "0.035698"; conf_hi "0.084377"; cov "2.256330"; full_read_support "yes";		3R	transcript	1164545	1167169	-	gene_id "Merged.13605"; transcript_id "Merged.13605.1"; FPKM "0.0770397399"; frac "0.490939"; conf_lo "0.051382"; conf_hi "0.102764"; cov "2.880550"; full_read_support "yes";
3R	transcript	1164545	1166742	.	gene_id "Merged.13606"; transcript_id "Merged.13606.1"; FPKM "0.0603450837"; frac "0.329111"; conf_lo "0.035698"; conf_hi "0.084377"; cov "2.256330"; full_read_support "yes";		3R	transcript	1164545	1167169	-	gene_id "Merged.13605"; transcript_id "Merged.13605.2"; FPKM "0.0283230304"; frac "0.179951"; conf_lo "0.011143"; conf_hi "0.044572"; cov "1.059011"; full_read_support "yes";
3R	transcript	3195777	3196612	.	gene_id "Merged.13740"; transcript_id "Merged.13740.1"; FPKM "0.0682314933"; frac "0.332118"; conf_lo "0.025259"; conf_hi "0.116193"; cov "2.578725"; full_read_support "yes";		3R	transcript	3195777	3196609	-	gene_id "Merged.13741"; transcript_id "Merged.13741.1"; FPKM "0.1552828618"; frac "0.667882"; conf_lo "0.091476"; conf_hi "0.222972"; cov "5.868723"; full_read_support "yes";
3R	transcript	3272161	3272678	.	gene_id "Merged.13774"; transcript_id "Merged.13774.1"; FPKM "2.3807266736"; frac "0.757998"; conf_lo "2.044019"; conf_hi "2.712064"; cov "93.681536"; full_read_support "yes";		3R	transcript	3271425	3272621	+	gene_id "Merged.13775"; transcript_id "Merged.13775.1"; FPKM "0.4312841057"; frac "0.242002"; conf_lo "0.316827"; conf_hi "0.548789"; cov "16.971019"; full_read_support "yes";
3R	transcript	3541267	3541881	.	gene_id "Merged.13815"; transcript_id "Merged.13815.1"; FPKM "0.1273983447"; frac "0.160878"; conf_lo "0.053818"; conf_hi "0.207584"; cov "4.735119"; full_read_support "yes";		3R	transcript	3541267	3542433	-	gene_id "Merged.13816"; transcript_id "Merged.13816.1"; FPKM "0.3214226797"; frac "0.839122"; conf_lo "0.245447"; conf_hi "0.397922"; cov "11.946581"; full_read_support "yes";
3R	transcript	4236083	4237242	.	gene_id "Merged.13865"; transcript_id "Merged.13865.1"; FPKM "0.2521332421"; frac "1.000000"; conf_lo "0.171208"; conf_hi "0.303123"; cov "9.730856"; full_read_support "yes";		3R	transcript	4218107	4247729	+	gene_id "Merged.13864"; transcript_id "Merged.13864.1"; FPKM "0.2203995695"; frac "1.000000"; conf_lo "0.139440"; conf_hi "0.262666"; cov "9.095329"; full_read_support "yes";
3R	transcript	4238877	4239199	.	gene_id "Merged.13866"; transcript_id "Merged.13866.1"; FPKM "0.2656966552"; frac "1.000000"; conf_lo "0.060479"; conf_hi "0.231835"; cov "11.276749"; full_read_support "yes";		3R	transcript	4218107	4247729	+	gene_id "Merged.13864"; transcript_id "Merged.13864.1"; FPKM "0.2203995695"; frac "1.000000"; conf_lo "0.139440"; conf_hi "0.262666"; cov "9.095329"; full_read_support "yes";
3R	transcript	4239875	4240373	.	gene_id "Merged.13867"; transcript_id "Merged.13867.1"; FPKM "0.2434708045"; frac "1.000000"; conf_lo "0.097869"; conf_hi "0.274032"; cov "9.389947"; full_read_support "yes";		3R	transcript	4218107	4247729	+	gene_id "Merged.13864"; transcript_id "Merged.13864.1"; FPKM "0.2203995695"; frac "1.000000"; conf_lo "0.139440"; conf_hi "0.262666"; cov "9.095329"; full_read_support "yes";
3R	transcript	4241753	4242059	.	gene_id "Merged.13868"; transcript_id "Merged.13868.1"; FPKM "0.3528729608"; frac "1.000000"; conf_lo "0.084841"; conf_hi "0.307548"; cov "12.038964"; full_read_support "yes";		3R	transcript	4218107	4247729	+	gene_id "Merged.13864"; transcript_id "Merged.13864.1"; FPKM "0.2203995695"; frac "1.000000"; conf_lo "0.139440"; conf_hi "0.262666"; cov "9.095329"; full_read_support "yes";
3R	transcript	4771474	4772076	.	gene_id "Merged.13888"; transcript_id "Merged.13888.1"; FPKM "10.5438096318"; frac "0.767599"; conf_lo "7.013664"; conf_hi "8.044926"; cov "278.162255"; full_read_support "yes";		3R	transcript	4771601	4771919	-	gene_id "Merged.13889"; transcript_id "Merged.13889.1"; FPKM "18.7881972699"; frac "0.232401"; conf_lo "4.942487"; conf_hi "6.563832"; cov "495.662146"; full_read_support "yes";
3R	transcript	7063114	7064926	.	gene_id "Merged.14122"; transcript_id "Merged.14122.1"; FPKM "0.8964001882"; frac "1.000000"; conf_lo "0.739865"; conf_hi "0.933810"; cov "38.528869"; full_read_support "yes";		3R	transcript	7056328	7076216	-	gene_id "Merged.14120"; transcript_id "Merged.14120.2"; FPKM "0.2383737842"; frac "0.268928"; conf_lo "0.175179"; conf_hi "0.301088"; cov "10.455230"; full_read_support "yes";
3R	transcript	7063114	7064926	.	gene_id "Merged.14122"; transcript_id "Merged.14122.1"; FPKM "0.8964001882"; frac "1.000000"; conf_lo "0.739865"; conf_hi "0.933810"; cov "38.528869"; full_read_support "yes";		3R	transcript	7056328	7076216	-	gene_id "Merged.14120"; transcript_id "Merged.14120.3"; FPKM "0.2201277800"; frac "0.248343"; conf_lo "0.158756"; conf_hi "0.281928"; cov "9.654949"; full_read_support "yes";
3R	transcript	7065699	7067512	.	gene_id "Merged.14123"; transcript_id "Merged.14123.1"; FPKM "0.9450011937"; frac "0.719341"; conf_lo "0.840798"; conf_hi "1.049492"; cov "38.942245"; full_read_support "yes";		3R	transcript	7056328	7076216	-	gene_id "Merged.14120"; transcript_id "Merged.14120.2"; FPKM "0.2383737842"; frac "0.268928"; conf_lo "0.175179"; conf_hi "0.301088"; cov "10.455230"; full_read_support "yes";
3R	transcript	7065699	7067512	.	gene_id "Merged.14123"; transcript_id "Merged.14123.1"; FPKM "0.9450011937"; frac "0.719341"; conf_lo "0.840798"; conf_hi "1.049492"; cov "38.942245"; full_read_support "yes";		3R	transcript	7056328	7076216	-	gene_id "Merged.14120"; transcript_id "Merged.14120.3"; FPKM "0.2201277800"; frac "0.248343"; conf_lo "0.158756"; conf_hi "0.281928"; cov "9.654949"; full_read_support "yes";
3R	transcript	7066200	7067489	.	gene_id "Merged.14123"; transcript_id "Merged.14123.2"; FPKM "0.5445859581"; frac "0.280659"; conf_lo "0.441624"; conf_hi "0.649099"; cov "22.441665"; full_read_support "yes";		3R	transcript	7056328	7076216	-	gene_id "Merged.14120"; transcript_id "Merged.14120.2"; FPKM "0.2383737842"; frac "0.268928"; conf_lo "0.175179"; conf_hi "0.301088"; cov "10.455230"; full_read_support "yes";
3R	transcript	7066200	7067489	.	gene_id "Merged.14123"; transcript_id "Merged.14123.2"; FPKM "0.5445859581"; frac "0.280659"; conf_lo "0.441624"; conf_hi "0.649099"; cov "22.441665"; full_read_support "yes";		3R	transcript	7056328	7076216	-	gene_id "Merged.14120"; transcript_id "Merged.14120.3"; FPKM "0.2201277800"; frac "0.248343"; conf_lo "0.158756"; conf_hi "0.281928"; cov "9.654949"; full_read_support "yes";
3R	transcript	12496549	12497206	.	gene_id "Merged.14568"; transcript_id "Merged.14568.1"; FPKM "2.8953082494"; frac "0.751489"; conf_lo "2.568509"; conf_hi "3.224595"; cov "103.028588"; full_read_support "yes";		3R	transcript	12496579	12497146	-	gene_id "Merged.14569"; transcript_id "Merged.14569.1"; FPKM "1.4957931549"; frac "0.248511"; conf_lo "1.177634"; conf_hi "1.810066"; cov "53.227306"; full_read_support "yes";
3R	transcript	12128133	12129197	.	gene_id "Merged.14677"; transcript_id "Merged.14677.1"; FPKM "0.2050075815"; frac "1.000000"; conf_lo "0.131453"; conf_hi "0.247622"; cov "7.656855"; full_read_support "yes";		3R	transcript	12128045	12129540	-	gene_id "Merged.14676"; transcript_id "Merged.14676.2"; FPKM "0.3806231246"; frac "0.500000"; conf_lo "0.146587"; conf_hi "0.378039"; cov "11.023937"; full_read_support "yes";
2R	transcript	23798503	23799059	.	gene_id "Merged.14928"; transcript_id "Merged.14928.1"; FPKM "0.4330643543"; frac "0.282649"; conf_lo "0.285054"; conf_hi "0.579016"; cov "18.455004"; full_read_support "yes";		2R	transcript	23790803	23799005	+	gene_id "Merged.14927"; transcript_id "Merged.14927.1"; FPKM "0.7808310843"; frac "0.717351"; conf_lo "0.626516"; conf_hi "0.936609"; cov "33.275056"; full_read_support "yes";
3R	transcript	18144776	18145245	.	gene_id "Merged.15360"; transcript_id "Merged.15360.1"; FPKM "0.1853889498"; frac "0.352592"; conf_lo "0.070105"; conf_hi "0.303789"; cov "7.020284"; full_read_support "yes";		3R	transcript	18144689	18145283	+	gene_id "Merged.15359"; transcript_id "Merged.15359.1"; FPKM "0.2895977638"; frac "0.647408"; conf_lo "0.168987"; conf_hi "0.417498"; cov "10.966450"; full_read_support "yes";
3R	transcript	27742944	27743461	.	gene_id "Merged.16097"; transcript_id "Merged.16097.1"; FPKM "0.1299858543"; frac "0.465594"; conf_lo "0.059825"; conf_hi "0.209387"; cov "4.876532"; full_read_support "yes";		3R	transcript	27742944	27744179	+	gene_id "Merged.16096"; transcript_id "Merged.16096.1"; FPKM "0.0517461728"; frac "0.534406"; conf_lo "0.024207"; conf_hi "0.079538"; cov "1.941303"; full_read_support "yes";
3R	transcript	33017078	33019033	.	gene_id "Merged.16203"; transcript_id "Merged.16203.1"; FPKM "0.0929220366"; frac "0.578841"; conf_lo "0.062736"; conf_hi "0.123627"; cov "3.939282"; full_read_support "yes";		3R	transcript	33003593	33019033	+	gene_id "Merged.16202"; transcript_id "Merged.16202.1"; FPKM "0.0651713035"; frac "0.421159"; conf_lo "0.039130"; conf_hi "0.092490"; cov "2.762834"; full_read_support "yes";
3R	transcript	35962446	35963745	.	gene_id "Merged.16335"; transcript_id "Merged.16335.1"; FPKM "0.5399243243"; frac "0.548728"; conf_lo "0.449389"; conf_hi "0.631494"; cov "16.629181"; full_read_support "yes";		3R	transcript	35960829	35963745	+	gene_id "Merged.16336"; transcript_id "Merged.16336.1"; FPKM "0.8279599229"; frac "0.451272"; conf_lo "0.673645"; conf_hi "0.985823"; cov "25.500417"; full_read_support "yes";
3R	transcript	44861129	44863376	.	gene_id "Merged.16983"; transcript_id "Merged.16983.1"; FPKM "0.3211054614"; frac "0.422283"; conf_lo "0.270725"; conf_hi "0.372048"; cov "13.202181"; full_read_support "yes";		3R	transcript	44859429	44863132	+	gene_id "Merged.16982"; transcript_id "Merged.16982.1"; FPKM "0.3971497468"; frac "0.426540"; conf_lo "0.337312"; conf_hi "0.457503"; cov "16.328725"; full_read_support "yes";
3R	transcript	44861129	44863376	.	gene_id "Merged.16983"; transcript_id "Merged.16983.1"; FPKM "0.3211054614"; frac "0.422283"; conf_lo "0.270725"; conf_hi "0.372048"; cov "13.202181"; full_read_support "yes";		3R	transcript	44860311	44863132	+	gene_id "Merged.16982"; transcript_id "Merged.16982.2"; FPKM "0.3399194682"; frac "0.151177"; conf_lo "0.248115"; conf_hi "0.435372"; cov "13.975715"; full_read_support "yes";
3R	transcript	46393008	46396825	.	gene_id "Merged.17151"; transcript_id "Merged.17151.1"; FPKM "0.1011173665"; frac "0.384405"; conf_lo "0.080800"; conf_hi "0.122098"; cov "4.318008"; full_read_support "yes";		3R	transcript	46394815	46397203	+	gene_id "Merged.17152"; transcript_id "Merged.17152.1"; FPKM "0.0660798568"; frac "0.145639"; conf_lo "0.041811"; conf_hi "0.091364"; cov "2.821803"; full_read_support "yes";
3R	transcript	50344452	50344896	.	gene_id "Merged.17540"; transcript_id "Merged.17540.1"; FPKM "1.0325634149"; frac "0.701888"; conf_lo "0.769773"; conf_hi "1.282956"; cov "31.765329"; full_read_support "yes";		3R	transcript	50344326	50344842	-	gene_id "Merged.17541"; transcript_id "Merged.17541.1"; FPKM "0.7978455793"; frac "0.298112"; conf_lo "0.466802"; conf_hi "1.120324"; cov "24.544572"; full_read_support "yes";
UNKN	transcript	1162505	1163226	.	gene_id "Merged.17731"; transcript_id "Merged.17731.1"; FPKM "0.2270897335"; frac "1.000000"; conf_lo "0.121753"; conf_hi "0.279581"; cov "8.739490"; full_read_support "yes";		UNKN	transcript	1159783	1164469	-	gene_id "Merged.17730"; transcript_id "Merged.17730.1"; FPKM "0.2562755244"; frac "0.475552"; conf_lo "0.209512"; conf_hi "0.302364"; cov "10.486774"; full_read_support "yes";
UNKN	transcript	1162505	1163226	.	gene_id "Merged.17731"; transcript_id "Merged.17731.1"; FPKM "0.2270897335"; frac "1.000000"; conf_lo "0.121753"; conf_hi "0.279581"; cov "8.739490"; full_read_support "yes";		UNKN	transcript	1159783	1163553	-	gene_id "Merged.17730"; transcript_id "Merged.17730.2"; FPKM "0.4080971832"; frac "0.524448"; conf_lo "0.341941"; conf_hi "0.475020"; cov "16.699304"; full_read_support "yes";
UNKN	transcript	3685611	3686075	.	gene_id "Merged.17829"; transcript_id "Merged.17829.1"; FPKM "0.5902796094"; frac "1.000000"; conf_lo "0.266063"; conf_hi "0.518122"; cov "24.529681"; full_read_support "yes";		UNKN	transcript	3660305	3751818	-	gene_id "Merged.17828"; transcript_id "Merged.17828.1"; FPKM "0.2370325013"; frac "0.136171"; conf_lo "0.117263"; conf_hi "0.359606"; cov "7.514383"; full_read_support "yes";
UNKN	transcript	3685611	3686075	.	gene_id "Merged.17829"; transcript_id "Merged.17829.1"; FPKM "0.5902796094"; frac "1.000000"; conf_lo "0.266063"; conf_hi "0.518122"; cov "24.529681"; full_read_support "yes";		UNKN	transcript	3660305	3751851	-	gene_id "Merged.17828"; transcript_id "Merged.17828.2"; FPKM "1.9721176012"; frac "0.863829"; conf_lo "1.093784"; conf_hi "1.618288"; cov "62.519891"; full_read_support "yes";
UNKN	transcript	5087652	5091810	.	gene_id "Merged.17943"; transcript_id "Merged.17943.1"; FPKM "0.1099502852"; frac "0.226470"; conf_lo "0.086893"; conf_hi "0.133080"; cov "4.207792"; full_read_support "yes";		UNKN	transcript	5087652	5093238	+	gene_id "Merged.17944"; transcript_id "Merged.17944.1"; FPKM "0.3724477121"; frac "0.773530"; conf_lo "0.333677"; conf_hi "0.411806"; cov "14.253557"; full_read_support "yes";
UNKN	transcript	2968603	2968969	.	gene_id "Merged.17979"; transcript_id "Merged.17979.1"; FPKM "1.7928841411"; frac "1.000000"; conf_lo "0.727446"; conf_hi "1.206496"; cov "46.501848"; full_read_support "yes";		UNKN	transcript	2967957	2971834	+	gene_id "Merged.17978"; transcript_id "Merged.17978.1"; FPKM "0.5493399605"; frac "1.000000"; conf_lo "0.481697"; conf_hi "0.611606"; cov "14.728001"; full_read_support "yes";
UNKN	transcript	14392012	14392380	.	gene_id "Merged.18561"; transcript_id "Merged.18561.1"; FPKM "3.9022421180"; frac "0.885788"; conf_lo "3.331348"; conf_hi "4.478206"; cov "167.553955"; full_read_support "yes";		UNKN	transcript	14392027	14392370	-	gene_id "Merged.18562"; transcript_id "Merged.18562.1"; FPKM "0.8320800648"; frac "0.114212"; conf_lo "0.421470"; conf_hi "1.234306"; cov "35.727744"; full_read_support "yes";
UNKN	transcript	16999441	17002493	.	gene_id "Merged.18688"; transcript_id "Merged.18688.1"; FPKM "0.2342811170"; frac "0.279766"; conf_lo "0.191150"; conf_hi "0.277622"; cov "9.727697"; full_read_support "yes";		UNKN	transcript	16999441	17002500	+	gene_id "Merged.18689"; transcript_id "Merged.18689.1"; FPKM "0.6245258963"; frac "0.720234"; conf_lo "0.559619"; conf_hi "0.690393"; cov "25.931236"; full_read_support "yes";
UNKN	transcript	21449089	21449685	.	gene_id "Merged.18893"; transcript_id "Merged.18893.1"; FPKM "0.0895629166"; frac "0.203296"; conf_lo "0.032118"; conf_hi "0.144532"; cov "2.972694"; full_read_support "yes";		UNKN	transcript	21449305	21449686	+	gene_id "Merged.18895"; transcript_id "Merged.18895.1"; FPKM "1.1426737265"; frac "0.796704"; conf_lo "0.810361"; conf_hi "1.490018"; cov "37.926622"; full_read_support "yes";
UNKN	transcript	22638690	22639450	.	gene_id "Merged.18976"; transcript_id "Merged.18976.1"; FPKM "0.1699164904"; frac "0.435991"; conf_lo "0.085565"; conf_hi "0.243862"; cov "6.078372"; full_read_support "yes";		UNKN	transcript	22638690	22639450	-	gene_id "Merged.18977"; transcript_id "Merged.18977.1"; FPKM "0.2718399389"; frac "0.564009"; conf_lo "0.139818"; conf_hi "0.329571"; cov "9.724450"; full_read_support "yes";
UNKN	transcript	23716338	23719954	.	gene_id "Merged.19084"; transcript_id "Merged.19084.1"; FPKM "0.0450889982"; frac "0.214334"; conf_lo "0.027563"; conf_hi "0.061780"; cov "1.912215"; full_read_support "yes";		UNKN	transcript	23716081	23719954	+	gene_id "Merged.19085"; transcript_id "Merged.19085.1"; FPKM "0.0602089209"; frac "0.270583"; conf_lo "0.041219"; conf_hi "0.079422"; cov "2.553448"; full_read_support "yes";
UNKN	transcript	23716338	23719954	.	gene_id "Merged.19084"; transcript_id "Merged.19084.1"; FPKM "0.0450889982"; frac "0.214334"; conf_lo "0.027563"; conf_hi "0.061780"; cov "1.912215"; full_read_support "yes";		UNKN	transcript	23716567	23719954	-	gene_id "Merged.19086"; transcript_id "Merged.19086.1"; FPKM "0.1098335131"; frac "0.401691"; conf_lo "0.079063"; conf_hi "0.139596"; cov "4.658017"; full_read_support "yes";
UNKN	transcript	23716338	23719954	.	gene_id "Merged.19084"; transcript_id "Merged.19084.1"; FPKM "0.0450889982"; frac "0.214334"; conf_lo "0.027563"; conf_hi "0.061780"; cov "1.912215"; full_read_support "yes";		UNKN	transcript	23716567	23719954	-	gene_id "Merged.19086"; transcript_id "Merged.19086.2"; FPKM "0.0263886638"; frac "0.113392"; conf_lo "0.011566"; conf_hi "0.042058"; cov "1.119138"; full_read_support "yes";
UNKN	transcript	24381601	24383349	.	gene_id "Merged.19326"; transcript_id "Merged.19326.1"; FPKM "0.1767128127"; frac "0.349316"; conf_lo "0.131697"; conf_hi "0.223675"; cov "7.742910"; full_read_support "yes";		UNKN	transcript	24381895	24383349	-	gene_id "Merged.19327"; transcript_id "Merged.19327.1"; FPKM "0.6233342690"; frac "0.650684"; conf_lo "0.510652"; conf_hi "0.736289"; cov "27.312230"; full_read_support "yes";
UNKN	transcript	17152587	17153695	.	gene_id "Merged.19393"; transcript_id "Merged.19393.1"; FPKM "0.0538144019"; frac "0.497205"; conf_lo "0.021292"; conf_hi "0.088716"; cov "2.316120"; full_read_support "yes";		UNKN	transcript	17152599	17153695	+	gene_id "Merged.19394"; transcript_id "Merged.19394.1"; FPKM "0.0587066278"; frac "0.502795"; conf_lo "0.022969"; conf_hi "0.091877"; cov "2.526677"; full_read_support "yes";
UNKN	transcript	29946654	29947018	.	gene_id "Merged.19585"; transcript_id "Merged.19585.1"; FPKM "2.2942207950"; frac "0.742696"; conf_lo "1.842262"; conf_hi "2.754089"; cov "68.464519"; full_read_support "yes";		UNKN	transcript	29946654	29946995	+	gene_id "Merged.19584"; transcript_id "Merged.19584.1"; FPKM "1.4788676657"; frac "0.257304"; conf_lo "0.900217"; conf_hi "2.042800"; cov "44.132615"; full_read_support "yes";
UNKN	transcript	30693824	30694131	.	gene_id "Merged.19640"; transcript_id "Merged.19640.1"; FPKM "1.5122511266"; frac "0.211657"; conf_lo "1.023640"; conf_hi "2.020342"; cov "38.842292"; full_read_support "yes";		UNKN	transcript	30693800	30694133	-	gene_id "Merged.19639"; transcript_id "Merged.19639.1"; FPKM "8.0432146703"; frac "0.788343"; conf_lo "6.808626"; conf_hi "9.270502"; cov "206.590618"; full_read_support "yes";
UNKN	transcript	32595725	32596881	.	gene_id "Merged.19758"; transcript_id "Merged.19758.1"; FPKM "0.3468644371"; frac "0.388148"; conf_lo "0.259661"; conf_hi "0.435017"; cov "12.565855"; full_read_support "yes";		UNKN	transcript	32595550	32596881	-	gene_id "Merged.19757"; transcript_id "Merged.19757.1"; FPKM "0.4949920902"; frac "0.611852"; conf_lo "0.402977"; conf_hi "0.589201"; cov "17.932075"; full_read_support "yes";
UNKN	transcript	36293374	36293693	.	gene_id "Merged.20031"; transcript_id "Merged.20031.1"; FPKM "1.4696391940"; frac "0.867619"; conf_lo "1.085397"; conf_hi "1.874776"; cov "62.486093"; full_read_support "yes";		UNKN	transcript	36293374	36293800	-	gene_id "Merged.20030"; transcript_id "Merged.20030.1"; FPKM "0.7253814896"; frac "0.132381"; conf_lo "0.159597"; conf_hi "1.276774"; cov "30.841757"; full_read_support "yes";
X	transcript	4203077	4203729	.	gene_id "Merged.20399"; transcript_id "Merged.20399.1"; FPKM "0.1913546924"; frac "0.189666"; conf_lo "0.105829"; conf_hi "0.282211"; cov "7.568799"; full_read_support "yes";		X	transcript	4203128	4203730	+	gene_id "Merged.20400"; transcript_id "Merged.20400.1"; FPKM "0.7284388035"; frac "0.384618"; conf_lo "0.516526"; conf_hi "0.953586"; cov "28.812497"; full_read_support "yes";
X	transcript	4203077	4203729	.	gene_id "Merged.20399"; transcript_id "Merged.20399.1"; FPKM "0.1913546924"; frac "0.189666"; conf_lo "0.105829"; conf_hi "0.282211"; cov "7.568799"; full_read_support "yes";		X	transcript	4203128	4203730	+	gene_id "Merged.20400"; transcript_id "Merged.20400.2"; FPKM "0.6164221162"; frac "0.425716"; conf_lo "0.425277"; conf_hi "0.810051"; cov "24.381816"; full_read_support "yes";
X	transcript	7571376	7572663	.	gene_id "Merged.21081"; transcript_id "Merged.21081.1"; FPKM "0.0653251958"; frac "1.000000"; conf_lo "0.037917"; conf_hi "0.091000"; cov "2.911172"; full_read_support "yes";		X	transcript	7570703	7580135	+	gene_id "Merged.21080"; transcript_id "Merged.21080.2"; FPKM "0.0600746683"; frac "0.248836"; conf_lo "0.042182"; conf_hi "0.078862"; cov "2.428325"; full_read_support "yes";
X	transcript	7571376	7572663	.	gene_id "Merged.21081"; transcript_id "Merged.21081.1"; FPKM "0.0653251958"; frac "1.000000"; conf_lo "0.037917"; conf_hi "0.091000"; cov "2.911172"; full_read_support "yes";		X	transcript	7568464	7580135	+	gene_id "Merged.21080"; transcript_id "Merged.21080.1"; FPKM "0.1960950335"; frac "0.751164"; conf_lo "0.165591"; conf_hi "0.227068"; cov "7.926511"; full_read_support "yes";
X	transcript	14375724	14377419	.	gene_id "Merged.21278"; transcript_id "Merged.21278.1"; FPKM "1.3770331498"; frac "0.851830"; conf_lo "1.255159"; conf_hi "1.499699"; cov "60.114702"; full_read_support "yes";		X	transcript	14375724	14377145	+	gene_id "Merged.21277"; transcript_id "Merged.21277.1"; FPKM "0.3545201179"; frac "0.148170"; conf_lo "0.262648"; conf_hi "0.445221"; cov "15.476658"; full_read_support "yes";
2L	transcript	1710343	1763501	-	gene_id "Merged.472"; transcript_id "Merged.472.1"; FPKM "0.3266029696"; frac "0.450393"; conf_lo "0.285809"; conf_hi "0.367768"; cov "13.378044"; full_read_support "yes";		2L	transcript	1710877	1762114	+	gene_id "Merged.473"; transcript_id "Merged.473.1"; FPKM "1.0060449408"; frac "0.549607"; conf_lo "0.812221"; conf_hi "1.064605"; cov "41.208791"; full_read_support "yes";
2L	transcript	1710877	1762114	+	gene_id "Merged.473"; transcript_id "Merged.473.1"; FPKM "1.0060449408"; frac "0.549607"; conf_lo "0.812221"; conf_hi "1.064605"; cov "41.208791"; full_read_support "yes";		2L	transcript	1710343	1763501	-	gene_id "Merged.472"; transcript_id "Merged.472.1"; FPKM "0.3266029696"; frac "0.450393"; conf_lo "0.285809"; conf_hi "0.367768"; cov "13.378044"; full_read_support "yes";
2L	transcript	15462966	15464745	-	gene_id "Merged.904"; transcript_id "Merged.904.1"; FPKM "0.2629478784"; frac "0.140501"; conf_lo "0.196094"; conf_hi "0.331332"; cov "10.767340"; full_read_support "yes";		2L	transcript	15462779	15464745	+	gene_id "Merged.903"; transcript_id "Merged.903.1"; FPKM "1.3679976031"; frac "0.859499"; conf_lo "1.247893"; conf_hi "1.489421"; cov "56.017550"; full_read_support "yes";
2L	transcript	20661298	20664615	-	gene_id "Merged.1647"; transcript_id "Merged.1647.1"; FPKM "0.3279256954"; frac "0.233176"; conf_lo "0.263758"; conf_hi "0.390142"; cov "14.073186"; full_read_support "yes";		2L	transcript	20661298	20663647	.	gene_id "Merged.1646"; transcript_id "Merged.1646.1"; FPKM "1.0884121440"; frac "0.766824"; conf_lo "0.953177"; conf_hi "1.194242"; cov "46.710053"; full_read_support "yes";
2L	transcript	28452653	28454181	-	gene_id "Merged.1961"; transcript_id "Merged.1961.1"; FPKM "15.3932058728"; frac "0.870731"; conf_lo "14.870514"; conf_hi "16.085564"; cov "615.622427"; full_read_support "yes";		2L	transcript	28452483	28454181	.	gene_id "Merged.1960"; transcript_id "Merged.1960.1"; FPKM "1.5151634718"; frac "0.129269"; conf_lo "1.377927"; conf_hi "1.654377"; cov "60.596124"; full_read_support "yes";
2L	transcript	31523184	31526815	+	gene_id "Merged.2239"; transcript_id "Merged.2239.1"; FPKM "2.0085782500"; frac "0.255422"; conf_lo "1.866048"; conf_hi "2.152340"; cov "75.444779"; full_read_support "yes";		2L	transcript	31523184	31526815	.	gene_id "Merged.2240"; transcript_id "Merged.2240.1"; FPKM "5.3803683438"; frac "0.744578"; conf_lo "5.210412"; conf_hi "5.626791"; cov "202.093546"; full_read_support "yes";
2L	transcript	2102997	2105225	+	gene_id "Merged.2570"; transcript_id "Merged.2570.1"; FPKM "152.8391226855"; frac "0.326973"; conf_lo "153.820718"; conf_hi "157.116950"; cov "6843.258020"; full_read_support "yes";		2L	transcript	2103174	2105337	-	gene_id "Merged.2572"; transcript_id "Merged.2572.1"; FPKM "327.3927186928"; frac "0.673027"; conf_lo "331.104780"; conf_hi "335.410094"; cov "14658.765429"; full_read_support "yes";
2L	transcript	2103174	2105337	-	gene_id "Merged.2572"; transcript_id "Merged.2572.1"; FPKM "327.3927186928"; frac "0.673027"; conf_lo "331.104780"; conf_hi "335.410094"; cov "14658.765429"; full_read_support "yes";		2L	transcript	2102997	2105225	+	gene_id "Merged.2570"; transcript_id "Merged.2570.1"; FPKM "152.8391226855"; frac "0.326973"; conf_lo "153.820718"; conf_hi "157.116950"; cov "6843.258020"; full_read_support "yes";
2L	transcript	502500	508082	+	gene_id "Merged.2600"; transcript_id "Merged.2600.1"; FPKM "0.9803875039"; frac "0.466001"; conf_lo "0.914047"; conf_hi "1.047203"; cov "41.800495"; full_read_support "yes";		2L	transcript	502500	506814	-	gene_id "Merged.2601"; transcript_id "Merged.2601.1"; FPKM "2.0841915586"; frac "0.533999"; conf_lo "1.949674"; conf_hi "2.219788"; cov "88.863065"; full_read_support "yes";
2L	transcript	502500	506814	-	gene_id "Merged.2601"; transcript_id "Merged.2601.1"; FPKM "2.0841915586"; frac "0.533999"; conf_lo "1.949674"; conf_hi "2.219788"; cov "88.863065"; full_read_support "yes";		2L	transcript	502500	508082	+	gene_id "Merged.2600"; transcript_id "Merged.2600.1"; FPKM "0.9803875039"; frac "0.466001"; conf_lo "0.914047"; conf_hi "1.047203"; cov "41.800495"; full_read_support "yes";
2L	transcript	37653213	37656407	-	gene_id "Merged.2823"; transcript_id "Merged.2823.1"; FPKM "7.4122977301"; frac "0.247472"; conf_lo "7.130659"; conf_hi "7.767098"; cov "274.405491"; full_read_support "yes";		2L	transcript	37652659	37656407	.	gene_id "Merged.2822"; transcript_id "Merged.2822.1"; FPKM "17.7941349194"; frac "0.752528"; conf_lo "17.676025"; conf_hi "18.396281"; cov "658.744226"; full_read_support "yes";
2L	transcript	38780413	38780968	-	gene_id "Merged.2961"; transcript_id "Merged.2961.1"; FPKM "2.8575490216"; frac "0.118764"; conf_lo "2.456310"; conf_hi "3.260193"; cov "117.311920"; full_read_support "yes";		2L	transcript	38780347	38781751	+	gene_id "Merged.2960"; transcript_id "Merged.2960.1"; FPKM "5.4309085956"; frac "0.881236"; conf_lo "5.116152"; conf_hi "5.753884"; cov "222.956915"; full_read_support "yes";
2R	transcript	24132261	24134738	+	gene_id "Merged.6387"; transcript_id "Merged.6387.1"; FPKM "4.4935113007"; frac "0.514908"; conf_lo "4.269674"; conf_hi "4.750204"; cov "184.461236"; full_read_support "yes";		2R	transcript	24132518	24134998	-	gene_id "Merged.6388"; transcript_id "Merged.6388.1"; FPKM "4.0725074481"; frac "0.485092"; conf_lo "3.863107"; conf_hi "4.300356"; cov "167.178785"; full_read_support "yes";
2R	transcript	24132518	24134998	-	gene_id "Merged.6388"; transcript_id "Merged.6388.1"; FPKM "4.0725074481"; frac "0.485092"; conf_lo "3.863107"; conf_hi "4.300356"; cov "167.178785"; full_read_support "yes";		2R	transcript	24132261	24134738	+	gene_id "Merged.6387"; transcript_id "Merged.6387.1"; FPKM "4.4935113007"; frac "0.514908"; conf_lo "4.269674"; conf_hi "4.750204"; cov "184.461236"; full_read_support "yes";
3L	transcript	13978721	13980874	-	gene_id "Merged.11165"; transcript_id "Merged.11165.1"; FPKM "0.0656886095"; frac "0.557736"; conf_lo "0.041044"; conf_hi "0.091010"; cov "2.683420"; full_read_support "yes";		3L	transcript	13978721	13980874	.	gene_id "Merged.11164"; transcript_id "Merged.11164.1"; FPKM "0.0232600746"; frac "0.212430"; conf_lo "0.008295"; conf_hi "0.039816"; cov "0.950188"; full_read_support "yes";
3L	transcript	13978721	13980874	-	gene_id "Merged.11165"; transcript_id "Merged.11165.2"; FPKM "0.0260552311"; frac "0.229834"; conf_lo "0.010306"; conf_hi "0.042941"; cov "1.064372"; full_read_support "yes";		3L	transcript	13978721	13980874	.	gene_id "Merged.11164"; transcript_id "Merged.11164.1"; FPKM "0.0232600746"; frac "0.212430"; conf_lo "0.008295"; conf_hi "0.039816"; cov "0.950188"; full_read_support "yes";
3L	transcript	23885734	23886785	+	gene_id "Merged.11955"; transcript_id "Merged.11955.1"; FPKM "3.7387551988"; frac "0.568554"; conf_lo "2.805421"; conf_hi "3.403419"; cov "162.555508"; full_read_support "yes";		3L	transcript	23885741	23888803	-	gene_id "Merged.11956"; transcript_id "Merged.11956.1"; FPKM "0.6985123008"; frac "0.431446"; conf_lo "0.632702"; conf_hi "0.765047"; cov "30.370275"; full_read_support "yes";
2R	transcript	43681829	43683168	-	gene_id "Merged.12076"; transcript_id "Merged.12076.1"; FPKM "49.5468704444"; frac "0.752989"; conf_lo "48.783991"; conf_hi "51.338592"; cov "1965.088986"; full_read_support "yes";		2R	transcript	43681740	43682797	.	gene_id "Merged.12075"; transcript_id "Merged.12075.1"; FPKM "15.1091697869"; frac "0.247011"; conf_lo "12.244509"; conf_hi "13.533890"; cov "599.248002"; full_read_support "yes";
3L	transcript	39625951	39628854	-	gene_id "Merged.13069"; transcript_id "Merged.13069.1"; FPKM "1.7770913404"; frac "0.843361"; conf_lo "1.659156"; conf_hi "1.897801"; cov "79.761846"; full_read_support "yes";		3L	transcript	39625604	39628854	.	gene_id "Merged.13068"; transcript_id "Merged.13068.1"; FPKM "0.2781701699"; frac "0.156639"; conf_lo "0.231987"; conf_hi "0.324569"; cov "12.485214"; full_read_support "yes";
3R	transcript	5678216	5681269	-	gene_id "Merged.13965"; transcript_id "Merged.13965.1"; FPKM "1.0500421336"; frac "0.205358"; conf_lo "0.948122"; conf_hi "1.151793"; cov "40.374592"; full_read_support "yes";		3R	transcript	5678216	5681269	.	gene_id "Merged.13966"; transcript_id "Merged.13966.1"; FPKM "2.3178162391"; frac "0.466499"; conf_lo "2.163333"; conf_hi "2.476117"; cov "89.121077"; full_read_support "yes";
3R	transcript	5678216	5681269	-	gene_id "Merged.13965"; transcript_id "Merged.13965.2"; FPKM "2.5791754828"; frac "0.328143"; conf_lo "2.380469"; conf_hi "2.779913"; cov "99.170457"; full_read_support "yes";		3R	transcript	5678216	5681269	.	gene_id "Merged.13966"; transcript_id "Merged.13966.1"; FPKM "2.3178162391"; frac "0.466499"; conf_lo "2.163333"; conf_hi "2.476117"; cov "89.121077"; full_read_support "yes";
3R	transcript	6696044	6702339	-	gene_id "Merged.14092"; transcript_id "Merged.14092.1"; FPKM "2.9061866900"; frac "0.313950"; conf_lo "2.616240"; conf_hi "3.050342"; cov "106.878776"; full_read_support "yes";		3R	transcript	6695780	6700608	.	gene_id "Merged.14091"; transcript_id "Merged.14091.1"; FPKM "0.7710191797"; frac "0.165887"; conf_lo "0.713990"; conf_hi "0.827931"; cov "28.355228"; full_read_support "yes";
3R	transcript	8763644	8767804	-	gene_id "Merged.14439"; transcript_id "Merged.14439.1"; FPKM "0.3226659058"; frac "0.246543"; conf_lo "0.240083"; conf_hi "0.406294"; cov "14.403055"; full_read_support "yes";		3R	transcript	8763644	8767725	.	gene_id "Merged.14438"; transcript_id "Merged.14438.1"; FPKM "0.2234198459"; frac "0.753457"; conf_lo "0.192477"; conf_hi "0.254405"; cov "9.972942"; full_read_support "yes";
3R	transcript	15976409	15977813	-	gene_id "Merged.14988"; transcript_id "Merged.14988.1"; FPKM "4.2819202397"; frac "0.848873"; conf_lo "4.008628"; conf_hi "4.568254"; cov "170.826767"; full_read_support "yes";		3R	transcript	15975586	15977813	.	gene_id "Merged.14987"; transcript_id "Merged.14987.1"; FPKM "0.4007128616"; frac "0.151127"; conf_lo "0.342129"; conf_hi "0.460435"; cov "15.986398"; full_read_support "yes";
3R	transcript	7912545	7913386	-	gene_id "Merged.15110"; transcript_id "Merged.15110.1"; FPKM "575.5142120746"; frac "0.617692"; conf_lo "440.071644"; conf_hi "448.246582"; cov "21429.748909"; full_read_support "yes";		3R	transcript	7911900	7913924	.	gene_id "Merged.15109"; transcript_id "Merged.15109.1"; FPKM "35.8909007935"; frac "0.120224"; conf_lo "35.711983"; conf_hi "37.065100"; cov "1336.427452"; full_read_support "yes";
3R	transcript	7912545	7913516	-	gene_id "Merged.15110"; transcript_id "Merged.15110.2"; FPKM "204.7956623475"; frac "0.262084"; conf_lo "162.576569"; conf_hi "167.752214"; cov "7625.736306"; full_read_support "yes";		3R	transcript	7911900	7913924	.	gene_id "Merged.15109"; transcript_id "Merged.15109.1"; FPKM "35.8909007935"; frac "0.120224"; conf_lo "35.711983"; conf_hi "37.065100"; cov "1336.427452"; full_read_support "yes";
3R	transcript	20266393	20268394	-	gene_id "Merged.15201"; transcript_id "Merged.15201.1"; FPKM "6.8362637695"; frac "0.328654"; conf_lo "6.520613"; conf_hi "7.214865"; cov "276.172408"; full_read_support "yes";		3R	transcript	20266393	20268394	.	gene_id "Merged.15202"; transcript_id "Merged.15202.1"; FPKM "11.2494619007"; frac "0.671346"; conf_lo "10.897714"; conf_hi "11.746513"; cov "454.457447"; full_read_support "yes";
3R	transcript	35069641	35072873	-	gene_id "Merged.16360"; transcript_id "Merged.16360.1"; FPKM "56.7903737941"; frac "0.440052"; conf_lo "56.883993"; conf_hi "58.418785"; cov "2489.936274"; full_read_support "yes";		3R	transcript	35068792	35072914	.	gene_id "Merged.16359"; transcript_id "Merged.16359.1"; FPKM "15.5272471611"; frac "0.159617"; conf_lo "15.386658"; conf_hi "16.074835"; cov "680.781854"; full_read_support "yes";
3R	transcript	35070329	35071301	+	gene_id "Merged.16361"; transcript_id "Merged.16361.1"; FPKM "216.7195144173"; frac "0.400331"; conf_lo "217.010863"; conf_hi "222.918993"; cov "9501.923376"; full_read_support "yes";		3R	transcript	35069641	35072873	-	gene_id "Merged.16360"; transcript_id "Merged.16360.1"; FPKM "56.7903737941"; frac "0.440052"; conf_lo "56.883993"; conf_hi "58.418785"; cov "2489.936274"; full_read_support "yes";
3R	transcript	35070329	35071301	+	gene_id "Merged.16361"; transcript_id "Merged.16361.1"; FPKM "216.7195144173"; frac "0.400331"; conf_lo "217.010863"; conf_hi "222.918993"; cov "9501.923376"; full_read_support "yes";		3R	transcript	35068792	35072914	.	gene_id "Merged.16359"; transcript_id "Merged.16359.1"; FPKM "15.5272471611"; frac "0.159617"; conf_lo "15.386658"; conf_hi "16.074835"; cov "680.781854"; full_read_support "yes";
UNKN	transcript	3179654	3181843	-	gene_id "Merged.18018"; transcript_id "Merged.18018.2"; FPKM "0.0333326168"; frac "0.126802"; conf_lo "0.015226"; conf_hi "0.050753"; cov "1.363292"; full_read_support "yes";		UNKN	transcript	3179663	3181036	+	gene_id "Merged.18021"; transcript_id "Merged.18021.1"; FPKM "0.1328984017"; frac "0.268080"; conf_lo "0.089333"; conf_hi "0.175476"; cov "5.435498"; full_read_support "yes";
2L	transcript	9419931	9420709	.	gene_id "Merged.482"; transcript_id "Merged.482.1"; FPKM "3.0319649678"; frac "0.670445"; conf_lo "2.732231"; conf_hi "3.336315"; cov "117.757750"; full_read_support "yes";		2L	transcript	9420147	9420699	+	gene_id "Merged.483"; transcript_id "Merged.483.1"; FPKM "1.0656518954"; frac "0.111371"; conf_lo "0.762197"; conf_hi "1.371954"; cov "41.388595"; full_read_support "yes";
2L	transcript	9419931	9420709	.	gene_id "Merged.482"; transcript_id "Merged.482.1"; FPKM "3.0319649678"; frac "0.670445"; conf_lo "2.732231"; conf_hi "3.336315"; cov "117.757750"; full_read_support "yes";		2L	transcript	9420147	9420699	+	gene_id "Merged.483"; transcript_id "Merged.483.2"; FPKM "2.0654578650"; frac "0.218184"; conf_lo "1.670577"; conf_hi "2.459460"; cov "80.219816"; full_read_support "yes";
2L	transcript	20661298	20663647	.	gene_id "Merged.1646"; transcript_id "Merged.1646.1"; FPKM "1.0884121440"; frac "0.766824"; conf_lo "0.953177"; conf_hi "1.194242"; cov "46.710053"; full_read_support "yes";		2L	transcript	20661298	20664615	-	gene_id "Merged.1647"; transcript_id "Merged.1647.1"; FPKM "0.3279256954"; frac "0.233176"; conf_lo "0.263758"; conf_hi "0.390142"; cov "14.073186"; full_read_support "yes";
2L	transcript	31523184	31526815	.	gene_id "Merged.2240"; transcript_id "Merged.2240.1"; FPKM "5.3803683438"; frac "0.744578"; conf_lo "5.210412"; conf_hi "5.626791"; cov "202.093546"; full_read_support "yes";		2L	transcript	31523184	31526815	+	gene_id "Merged.2239"; transcript_id "Merged.2239.1"; FPKM "2.0085782500"; frac "0.255422"; conf_lo "1.866048"; conf_hi "2.152340"; cov "75.444779"; full_read_support "yes";
2L	transcript	37652659	37656407	.	gene_id "Merged.2822"; transcript_id "Merged.2822.1"; FPKM "17.7941349194"; frac "0.752528"; conf_lo "17.676025"; conf_hi "18.396281"; cov "658.744226"; full_read_support "yes";		2L	transcript	37653213	37656407	-	gene_id "Merged.2823"; transcript_id "Merged.2823.1"; FPKM "7.4122977301"; frac "0.247472"; conf_lo "7.130659"; conf_hi "7.767098"; cov "274.405491"; full_read_support "yes";
2L	transcript	37470052	37478450	.	gene_id "Merged.2830"; transcript_id "Merged.2830.1"; FPKM "0.8202207888"; frac "0.129125"; conf_lo "0.776050"; conf_hi "0.864431"; cov "32.375304"; full_read_support "yes";		2L	transcript	37470052	37512391	-	gene_id "Merged.2831"; transcript_id "Merged.2831.1"; FPKM "3.7429612834"; frac "0.654936"; conf_lo "3.663697"; conf_hi "3.822396"; cov "147.740110"; full_read_support "yes";
2L	transcript	37470052	37478450	.	gene_id "Merged.2830"; transcript_id "Merged.2830.1"; FPKM "0.8202207888"; frac "0.129125"; conf_lo "0.776050"; conf_hi "0.864431"; cov "32.375304"; full_read_support "yes";		2L	transcript	37470052	37616282	-	gene_id "Merged.2831"; transcript_id "Merged.2831.2"; FPKM "0.9525739056"; frac "0.215939"; conf_lo "0.902201"; conf_hi "1.007159"; cov "37.599474"; full_read_support "yes";
2L	transcript	3477035	3479152	.	gene_id "Merged.4404"; transcript_id "Merged.4404.1"; FPKM "0.6648930500"; frac "0.130640"; conf_lo "0.545702"; conf_hi "0.762446"; cov "29.148197"; full_read_support "yes";		2L	transcript	3477029	3484691	-	gene_id "Merged.4403"; transcript_id "Merged.4403.2"; FPKM "2.5920444973"; frac "0.438178"; conf_lo "2.250334"; conf_hi "2.634194"; cov "113.632447"; full_read_support "yes";
3L	transcript	10706013	10707374	.	gene_id "Merged.10540"; transcript_id "Merged.10540.1"; FPKM "4.7716851344"; frac "0.188211"; conf_lo "4.450557"; conf_hi "5.120922"; cov "202.446599"; full_read_support "yes";		3L	transcript	10699071	10707374	+	gene_id "Merged.10541"; transcript_id "Merged.10541.1"; FPKM "2.1215718524"; frac "0.397828"; conf_lo "2.026199"; conf_hi "2.228058"; cov "90.011179"; full_read_support "yes";
3L	transcript	10706013	10707374	.	gene_id "Merged.10540"; transcript_id "Merged.10540.1"; FPKM "4.7716851344"; frac "0.188211"; conf_lo "4.450557"; conf_hi "5.120922"; cov "202.446599"; full_read_support "yes";		3L	transcript	10699071	10707374	+	gene_id "Merged.10541"; transcript_id "Merged.10541.2"; FPKM "2.1007674184"; frac "0.413961"; conf_lo "2.003303"; conf_hi "2.212096"; cov "89.128517"; full_read_support "yes";
3L	transcript	13978721	13980874	.	gene_id "Merged.11164"; transcript_id "Merged.11164.1"; FPKM "0.0232600746"; frac "0.212430"; conf_lo "0.008295"; conf_hi "0.039816"; cov "0.950188"; full_read_support "yes";		3L	transcript	13978721	13980874	-	gene_id "Merged.11165"; transcript_id "Merged.11165.1"; FPKM "0.0656886095"; frac "0.557736"; conf_lo "0.041044"; conf_hi "0.091010"; cov "2.683420"; full_read_support "yes";
3L	transcript	13978721	13980874	.	gene_id "Merged.11164"; transcript_id "Merged.11164.1"; FPKM "0.0232600746"; frac "0.212430"; conf_lo "0.008295"; conf_hi "0.039816"; cov "0.950188"; full_read_support "yes";		3L	transcript	13978721	13980874	-	gene_id "Merged.11165"; transcript_id "Merged.11165.2"; FPKM "0.0260552311"; frac "0.229834"; conf_lo "0.010306"; conf_hi "0.042941"; cov "1.064372"; full_read_support "yes";
2R	transcript	43681740	43682797	.	gene_id "Merged.12075"; transcript_id "Merged.12075.1"; FPKM "15.1091697869"; frac "0.247011"; conf_lo "12.244509"; conf_hi "13.533890"; cov "599.248002"; full_read_support "yes";		2R	transcript	43681829	43683168	-	gene_id "Merged.12076"; transcript_id "Merged.12076.1"; FPKM "49.5468704444"; frac "0.752989"; conf_lo "48.783991"; conf_hi "51.338592"; cov "1965.088986"; full_read_support "yes";
3L	transcript	39625604	39628854	.	gene_id "Merged.13068"; transcript_id "Merged.13068.1"; FPKM "0.2781701699"; frac "0.156639"; conf_lo "0.231987"; conf_hi "0.324569"; cov "12.485214"; full_read_support "yes";		3L	transcript	39625951	39628854	-	gene_id "Merged.13069"; transcript_id "Merged.13069.1"; FPKM "1.7770913404"; frac "0.843361"; conf_lo "1.659156"; conf_hi "1.897801"; cov "79.761846"; full_read_support "yes";
3L	transcript	40409782	40411509	.	gene_id "Merged.13260"; transcript_id "Merged.13260.1"; FPKM "5.1817972126"; frac "0.252520"; conf_lo "4.877930"; conf_hi "5.507272"; cov "223.454283"; full_read_support "yes";		3L	transcript	40409996	40411801	-	gene_id "Merged.13261"; transcript_id "Merged.13261.1"; FPKM "15.8332016198"; frac "0.747480"; conf_lo "15.422862"; conf_hi "16.490279"; cov "682.774059"; full_read_support "yes";
3R	transcript	5678216	5681269	.	gene_id "Merged.13966"; transcript_id "Merged.13966.1"; FPKM "2.3178162391"; frac "0.466499"; conf_lo "2.163333"; conf_hi "2.476117"; cov "89.121077"; full_read_support "yes";		3R	transcript	5678216	5681269	-	gene_id "Merged.13965"; transcript_id "Merged.13965.1"; FPKM "1.0500421336"; frac "0.205358"; conf_lo "0.948122"; conf_hi "1.151793"; cov "40.374592"; full_read_support "yes";
3R	transcript	5678216	5681269	.	gene_id "Merged.13966"; transcript_id "Merged.13966.1"; FPKM "2.3178162391"; frac "0.466499"; conf_lo "2.163333"; conf_hi "2.476117"; cov "89.121077"; full_read_support "yes";		3R	transcript	5678216	5681269	-	gene_id "Merged.13965"; transcript_id "Merged.13965.2"; FPKM "2.5791754828"; frac "0.328143"; conf_lo "2.380469"; conf_hi "2.779913"; cov "99.170457"; full_read_support "yes";
3R	transcript	6695780	6700608	.	gene_id "Merged.14091"; transcript_id "Merged.14091.1"; FPKM "0.7710191797"; frac "0.165887"; conf_lo "0.713990"; conf_hi "0.827931"; cov "28.355228"; full_read_support "yes";		3R	transcript	6696044	6702339	-	gene_id "Merged.14092"; transcript_id "Merged.14092.1"; FPKM "2.9061866900"; frac "0.313950"; conf_lo "2.616240"; conf_hi "3.050342"; cov "106.878776"; full_read_support "yes";
3R	transcript	6695780	6700608	.	gene_id "Merged.14091"; transcript_id "Merged.14091.1"; FPKM "0.7710191797"; frac "0.165887"; conf_lo "0.713990"; conf_hi "0.827931"; cov "28.355228"; full_read_support "yes";		3R	transcript	6696044	6715051	-	gene_id "Merged.14092"; transcript_id "Merged.14092.2"; FPKM "3.1034166185"; frac "0.351238"; conf_lo "2.818941"; conf_hi "3.193892"; cov "114.132162"; full_read_support "yes";
3R	transcript	8763644	8767725	.	gene_id "Merged.14438"; transcript_id "Merged.14438.1"; FPKM "0.2234198459"; frac "0.753457"; conf_lo "0.192477"; conf_hi "0.254405"; cov "9.972942"; full_read_support "yes";		3R	transcript	8763644	8767804	-	gene_id "Merged.14439"; transcript_id "Merged.14439.1"; FPKM "0.3226659058"; frac "0.246543"; conf_lo "0.240083"; conf_hi "0.406294"; cov "14.403055"; full_read_support "yes";
3R	transcript	15975586	15977813	.	gene_id "Merged.14987"; transcript_id "Merged.14987.1"; FPKM "0.4007128616"; frac "0.151127"; conf_lo "0.342129"; conf_hi "0.460435"; cov "15.986398"; full_read_support "yes";		3R	transcript	15976409	15977813	-	gene_id "Merged.14988"; transcript_id "Merged.14988.1"; FPKM "4.2819202397"; frac "0.848873"; conf_lo "4.008628"; conf_hi "4.568254"; cov "170.826767"; full_read_support "yes";
3R	transcript	20266393	20268394	.	gene_id "Merged.15202"; transcript_id "Merged.15202.1"; FPKM "11.2494619007"; frac "0.671346"; conf_lo "10.897714"; conf_hi "11.746513"; cov "454.457447"; full_read_support "yes";		3R	transcript	20266393	20268394	-	gene_id "Merged.15201"; transcript_id "Merged.15201.1"; FPKM "6.8362637695"; frac "0.328654"; conf_lo "6.520613"; conf_hi "7.214865"; cov "276.172408"; full_read_support "yes";
3R	transcript	35068792	35072914	.	gene_id "Merged.16359"; transcript_id "Merged.16359.1"; FPKM "15.5272471611"; frac "0.159617"; conf_lo "15.386658"; conf_hi "16.074835"; cov "680.781854"; full_read_support "yes";		3R	transcript	35069641	35072873	-	gene_id "Merged.16360"; transcript_id "Merged.16360.1"; FPKM "56.7903737941"; frac "0.440052"; conf_lo "56.883993"; conf_hi "58.418785"; cov "2489.936274"; full_read_support "yes";
3R	transcript	37652056	37652862	.	gene_id "Merged.16818"; transcript_id "Merged.16818.1"; FPKM "101.8669978991"; frac "0.179001"; conf_lo "101.100981"; conf_hi "105.422846"; cov "4312.243185"; full_read_support "yes";		3R	transcript	37650869	37654376	-	gene_id "Merged.16817"; transcript_id "Merged.16817.1"; FPKM "24.4859478657"; frac "0.162152"; conf_lo "24.157167"; conf_hi "25.358709"; cov "1036.541412"; full_read_support "yes";
3R	transcript	37652056	37652862	.	gene_id "Merged.16818"; transcript_id "Merged.16818.1"; FPKM "101.8669978991"; frac "0.179001"; conf_lo "101.100981"; conf_hi "105.422846"; cov "4312.243185"; full_read_support "yes";		3R	transcript	37650869	37654376	-	gene_id "Merged.16817"; transcript_id "Merged.16817.2"; FPKM "27.9586247433"; frac "0.183792"; conf_lo "27.747594"; conf_hi "28.894375"; cov "1183.547091"; full_read_support "yes";
3R	transcript	6159692	6161299	.	gene_id "Merged.17336"; transcript_id "Merged.17336.1"; FPKM "6.9553292398"; frac "0.365902"; conf_lo "6.582942"; conf_hi "7.334556"; cov "296.581721"; full_read_support "yes";		3R	transcript	6156052	6161188	+	gene_id "Merged.17335"; transcript_id "Merged.17335.1"; FPKM "3.7330976075"; frac "0.634098"; conf_lo "3.617781"; conf_hi "3.900398"; cov "159.182761"; full_read_support "no";
UNKN	transcript	562723	563810	.	gene_id "Merged.18379"; transcript_id "Merged.18379.1"; FPKM "0.1427374679"; frac "0.183513"; conf_lo "0.087163"; conf_hi "0.196116"; cov "5.922021"; full_read_support "yes";		UNKN	transcript	537080	563810	-	gene_id "Merged.18378"; transcript_id "Merged.18378.1"; FPKM "0.3560381468"; frac "0.615526"; conf_lo "0.286289"; conf_hi "0.424031"; cov "14.771631"; full_read_support "yes";
UNKN	transcript	562723	563810	.	gene_id "Merged.18379"; transcript_id "Merged.18379.1"; FPKM "0.1427374679"; frac "0.183513"; conf_lo "0.087163"; conf_hi "0.196116"; cov "5.922021"; full_read_support "yes";		UNKN	transcript	537080	563810	-	gene_id "Merged.18378"; transcript_id "Merged.18378.2"; FPKM "0.1370465364"; frac "0.200961"; conf_lo "0.082790"; conf_hi "0.191054"; cov "5.685910"; full_read_support "yes";
3R	transcript	36872393	36872954	.	gene_id "Merged.20065"; transcript_id "Merged.20065.1"; FPKM "7.0129224397"; frac "0.156753"; conf_lo "6.450241"; conf_hi "7.592654"; cov "287.107352"; full_read_support "yes";		3R	transcript	36871678	36873181	-	gene_id "Merged.20066"; transcript_id "Merged.20066.1"; FPKM "4.1129373961"; frac "0.245774"; conf_lo "3.826191"; conf_hi "4.404721"; cov "168.382664"; full_read_support "yes";
3R	transcript	44639309	44641087	.	gene_id "Merged.20077"; transcript_id "Merged.20077.1"; FPKM "1.4219524075"; frac "0.486885"; conf_lo "1.207872"; conf_hi "1.522651"; cov "61.803510"; full_read_support "yes";		3R	transcript	44639357	44643205	-	gene_id "Merged.20078"; transcript_id "Merged.20078.1"; FPKM "2.7392090522"; frac "0.513115"; conf_lo "2.492999"; conf_hi "2.987850"; cov "119.056540"; full_read_support "yes";
X	transcript	3289714	3295700	.	gene_id "Merged.20695"; transcript_id "Merged.20695.1"; FPKM "1.0475827511"; frac "0.318182"; conf_lo "0.986482"; conf_hi "1.110073"; cov "44.494603"; full_read_support "yes";		X	transcript	3285972	3303233	-	gene_id "Merged.20693"; transcript_id "Merged.20693.1"; FPKM "0.7659474787"; frac "0.251869"; conf_lo "0.711400"; conf_hi "0.821405"; cov "32.532541"; full_read_support "yes";
