# Supplementary material for: Long non-coding RNA discovery across the genus anopheles reveals conserved secondary structures within and beyond the Gambiae complex
Source: BMC Genomics. 2015 Apr 23;16(1):337. doi: 10.1186/s12864-015-1507-3 (PMC4409983; doi:10.1186/s12864-015-1507-3)
Supplement: Additional file 13: — Expression of all Anopheles gambiae genes, including newly identified genes across life-stages. [file 12864_2015_1507_MOESM13_ESM.txt]

tracking_id	class_code	nearest_ref_id	gene_id	gene_short_name	tss_id	locus	length	coverage	L1_FPKM	L1_conf_lo	L1_conf_hi	L1_status	L3_FPKM	L3_conf_lo	L3_conf_hi	L3_status	Female_FPKM	Female_conf_lo	Female_conf_hi	Female_status	Male_FPKM	Male_conf_lo	Male_conf_hi	Male_status
AGAP000002-RA	-	-	AGAP000002	KIBRLG	-	X:581-16387	3558	-	6.54239	0.0295485	17.0298	OK	5.03647	0.137893	13.218	OK	17.1164	0.216689	39.526	OK	8.64261	0.18714	17.1086	OK
AGAP000005-RA	-	-	AGAP000005	-	-	X:32381-38843	1834	-	26.1324	0.0382164	63.2864	OK	10.8019	0	25.6623	OK	64.9347	0.573247	161.656	OK	48.2389	1.71974	94.7768	OK
AGAP000007-RA	-	-	AGAP000007	IGL1	-	X:83816-88773	4472	-	8.8564	0.0313457	23.5093	OK	5.81953	0.0156728	14.85	OK	12.6604	0.242929	27.2786	OK	16.6367	2.15502	31.0166	OK
AGAP000008-RA	-	-	AGAP000008	-	-	X:90141-94903	2393	-	27.6424	1.06905	73.6915	OK	25.6941	1.06905	61.8587	OK	55.0786	1.12763	120.364	OK	24.7425	0.585783	53.9213	OK
AGAP000009-RA	-	-	AGAP000009	-	-	X:97669-114021	4227	-	3.48381	0	8.049	OK	3.08223	0	8.52006	OK	10.4319	0	36.3858	OK	11.8024	0	39.6782	OK
AGAP000009-RB	-	-	AGAP000009	-	-	X:97669-114021	3741	-	7.28899	0	17.7418	OK	2.37364	0	16.5665	OK	7.18429	0	27.9762	OK	11.7549	0	47.2479	OK
AGAP000009-RC	-	-	AGAP000009	-	-	X:97669-114021	4032	-	7.13645	0	14.2609	OK	1.61563	0	5.18402	OK	8.06657	0	28.6748	OK	12.1662	0	39.2568	OK
AGAP000010-RA	-	-	AGAP000010	-	-	X:120772-134756	1547	-	13.1433	0	81.3702	OK	22.5872	0	151.595	OK	10.8658	0	55.2058	OK	12.3934	0	44.74	OK
AGAP000011-RA	-	-	AGAP000011	-	-	X:120772-134756	2123	-	31.766	0	74.7334	OK	86.1274	0	446.151	OK	39.3332	0	127.194	OK	20.6393	0	65.6653	OK
AGAP000012-RA	-	-	AGAP000012	TTRNA1	-	X:146180-147744	1486	-	5.30289	0.0235831	13.2301	OK	5.75096	0	13.9612	OK	6.17138	0.0235831	12.4283	OK	3.16386	0.165082	6.15519	OK
AGAP000013-RA	-	-	AGAP000013	-	-	X:152262-163951	2047	-	3.66647	0	7.78871	OK	3.48366	0	13.0283	OK	10.037	0.650557	19.3969	OK	7.51511	0.222559	17.8732	OK
AGAP000014-RA	-	-	AGAP000014	-	-	X:152262-163951	735	-	3.20825	0	8.58232	OK	10.6965	0	28.7757	OK	2.53801	0	13.0553	OK	3.95916	0	15.9798	OK
AGAP000015-RA	-	-	AGAP000015	-	-	X:192290-201940	7674	-	0.928503	0.0273999	2.53906	OK	0.39778	0.00456665	1.20103	OK	1.12457	0.00456665	2.33356	OK	1.35473	0.1233	2.58472	OK
AGAP000016-RA	-	-	AGAP000016	SCRB10	-	X:204263-207141	1693	-	0.0282056	0	0.103498	OK	0.611439	0	1.73877	OK	3.95964	0.186297	7.72096	OK	14.0205	0.972883	27.1579	OK
AGAP000017-RA	-	-	AGAP000017	-	-	X:212900-233685	11453	-	2.06528	0.104035	6.34307	OK	1.16568	0.021419	4.52858	OK	5.92099	0.0397781	13.4297	OK	4.14931	0.351883	7.94337	OK
AGAP000018-RA	-	-	AGAP000018	-	-	X:245975-251810	3402	-	0.489085	0	1.41126	OK	0.152363	0	0.494455	OK	3.77915	0.0618068	8.03489	OK	0.902258	0.0412046	1.76149	OK
AGAP000019-RA	-	-	AGAP000019	-	-	X:284189-288873	4002	-	1.38787	0.0262702	4.85123	OK	2.14011	0.0525404	6.33988	OK	3.35381	0.0525404	6.78647	OK	7.73334	0.75308	14.7026	OK
AGAP000020-RA	-	-	AGAP000020	-	-	X:290993-299270	6450	-	0.809583	0	2.20047	OK	0.471728	0	1.29855	OK	3.80517	0.152131	7.47072	OK	4.81292	0.646557	8.9377	OK
AGAP000021-RA	-	-	AGAP000021	-	-	X:314466-315701	1071	-	60.5367	0.359934	163.377	OK	43.5393	0.425376	103.039	OK	18.3627	1.60334	35.1099	OK	19.6841	2.4541	36.8114	OK
AGAP000022-RA	-	-	AGAP000022	-	-	X:309045-313230	2502	-	47.6133	0.406191	128.875	OK	53.4314	0.322151	136.76	OK	41.1224	0.672316	81.6164	OK	32.3952	3.4036	61.3909	OK
AGAP000023-RA	-	-	AGAP000023	-	-	X:320063-323468	1790	-	41.373	0.117468	189.886	OK	85.6208	0.587338	284.291	OK	94.056	7.42003	180.724	OK	96.3714	10.2001	182.486	OK
AGAP000025-RA	-	-	AGAP000025	-	-	X:331474-336252	4220	-	2.88196	0	7.53207	OK	1.47098	0	3.82001	OK	6.93784	0.224218	16.1437	OK	2.93296	0.149479	5.71341	OK
AGAP000028-RA	-	-	AGAP000028	-	-	X:357390-364560	3051	-	14.9667	0.103376	83.9299	OK	9.38165	0.0344587	47.3462	OK	30.8061	0.459449	69.641	OK	12.5296	0.298642	24.7643	OK
AGAP000029-RA	-	-	AGAP000029	-	-	X:379161-393442	12366	-	3.06097	0.00283394	8.12207	OK	1.3639	0.00283394	3.65295	OK	8.84865	0.20121	22.7367	OK	5.73418	0.215379	11.3414	OK
AGAP000032-RA	-	-	AGAP000032	-	-	X:408840-425073	4730	-	5.29963	0	13.7807	OK	3.42161	0	8.93523	OK	12.2843	0.0740898	27.8652	OK	22.4683	1.88188	43.0536	OK
AGAP000033-RA	-	-	AGAP000033	-	-	X:432495-439671	4309	-	2.10796	0	5.48155	OK	1.23178	0	3.35887	OK	7.53141	0.0813286	16.7456	OK	7.69204	0.813286	14.5171	OK
AGAP000035-RA	-	-	AGAP000035	-	-	X:444811-452835	7584	-	3.6373	0.00924169	9.61598	OK	3.62102	0.00462084	9.51432	OK	6.33939	0.198696	15.9049	OK	5.87619	0.605331	11.1409	OK
AGAP000037-RA	-	-	AGAP000037	-	-	X:461136-472416	6189	-	0.92218	0.0113248	2.66132	OK	0.165945	0	0.59455	OK	1.28861	0	2.9501	OK	2.01339	0.130235	3.89572	OK
AGAP000038-RA	-	-	AGAP000038	-	-	X:481139-483518	1868	-	10.599	0.300167	26.6961	OK	3.06171	0.0750417	8.1045	OK	5.69196	0.225125	11.1437	OK	9.31887	0.694136	17.9162	OK
AGAP000039-RA	-	-	AGAP000039	-	-	X:494370-496532	1832	-	0.0664143	0	0.21042	OK	0.202991	0	0.612131	OK	0.765007	0	1.72162	OK	1.47007	0.0191291	2.90762	OK
AGAP000040-RA	-	-	AGAP000040	-	-	X:503318-510089	2247	-	7.87914	0.0935767	20.8208	OK	22.7243	0.265134	55.4286	OK	38.4823	3.96141	72.9586	OK	9.79593	0.826594	18.7621	OK
AGAP000041-RA	-	-	AGAP000041	-	-	X:512137-517675	1569	-	6.00883	0.134013	16.3943	OK	5.93972	0.111678	15.6349	OK	2.23112	0	4.46711	OK	41.7504	1.34013	82.2172	OK
AGAP000042-RA	-	-	AGAP000042	-	-	X:528362-534266	5598	-	2.15707	0	5.61538	OK	0.742603	0	2.0283	OK	7.22684	0.0500814	17.2155	OK	3.22783	0.225366	6.23514	OK
AGAP000043-RA	-	-	AGAP000043	-	-	X:610530-615856	4140	-	1.90521	0	4.92654	OK	1.05003	0	2.80187	OK	9.37096	0.0592539	22.144	OK	4.58521	0.54175	8.61722	OK
AGAP000044-RA	-	-	AGAP000044	-	-	X:626265-628342	1869	-	55.3344	0.0750016	142.915	OK	83.6106	0.300006	209.667	OK	102.898	1.80004	218.855	OK	42.449	5.38136	79.1079	OK
AGAP000045-RA	-	-	AGAP000045	GPROAR1	-	X:696885-735718	1779	-	0.744195	0	1.9108	OK	0.151747	0	0.295485	OK	0.656135	0	2.04869	OK	1.52739	0	4.17618	OK
AGAP000045-RB	-	-	AGAP000045	GPROAR1	-	X:696885-735718	1773	-	0.89844	0	2.17422	OK	0.360594	0	0.711563	OK	2.38681	0	5.15883	OK	2.50475	0	5.6925	OK
AGAP000046-RA	-	-	AGAP000046	-	-	X:740683-744542	1668	-	2.72893	0	6.95427	OK	11.4156	0.0210099	26.7246	OK	23.7085	1.89089	45.5074	OK	31.6782	2.26907	61.0127	OK
AGAP000047-RA	-	-	AGAP000047	CPR130	-	X:752556-754633	1502	-	15.684	0.0233319	37.1677	OK	21.0824	0	48.6936	OK	1.52877	0	3.35979	OK	12.6081	0.933275	24.2652	OK
AGAP000048-RA	-	-	AGAP000048	-	-	X:779761-787862	5942	-	2.22802	0	5.89186	OK	1.13383	0	2.99606	OK	4.38492	0.129751	9.40103	OK	3.01427	0.271297	5.75031	OK
AGAP000049-RA	-	-	AGAP000049	-	-	X:803641-810496	3048	-	11.7202	0.0344926	30.1465	OK	8.49493	0.0229951	21.4084	OK	21.8583	0.88531	44.8749	OK	12.805	1.08077	24.4782	OK
AGAP000051-RA	-	-	AGAP000051	HPX5	-	X:838199-841171	2541	-	2.23663	0	14.9777	OK	45.8064	0.110333	118.167	OK	0.38591	0	0.882663	OK	2.03418	0.137916	3.91682	OK
AGAP000053-RA	-	-	AGAP000053	-	-	X:842663-844158	1428	-	7.34109	0	17.7922	OK	12.7235	0	29.4001	OK	18.2378	1.81603	34.6273	OK	11.1807	1.20251	21.1298	OK
AGAP000054-RA	-	-	AGAP000054	-	-	X:850500-891167	4782	-	3.07054	0.0633845	5.98491	OK	1.78742	0	6.69084	OK	12.1318	0	29.2111	OK	11.3873	1.03331	21.7214	OK
AGAP000055-RA	-	-	AGAP000055	-	-	X:894174-898770	2031	-	3.90035	0	9.61092	OK	1.95787	0	5.00389	OK	4.68278	0.0345096	12.0093	OK	4.12167	0.0690192	8.14426	OK
AGAP000056-RA	-	-	AGAP000056	-	-	X:900562-904069	1815	-	2.2439	0	5.83109	OK	1.63334	0	4.2092	OK	0.617126	0	1.52535	OK	1.3423	0.0193083	2.66454	OK
AGAP000057-RA	-	-	AGAP000057	-	-	X:921076-922938	1656	-	19.0939	0	45.9218	OK	6.66067	0	15.7446	OK	15.2288	0.423242	31.1506	OK	9.15648	0.656026	17.6492	OK
AGAP000058-RA	-	-	AGAP000058	-	-	X:932590-947534	8370	-	2.62427	0	6.92934	OK	0.886544	0	2.34049	OK	2.83599	0.0711776	6.58602	OK	2.98323	0.221906	5.74445	OK
AGAP000061-RA	-	-	AGAP000061	-	-	X:954968-961877	2558	-	3.51816	0	9.60367	OK	1.40246	0	4.35658	OK	3.9111	0	11.1244	OK	7.75549	0.0547998	16.9605	OK
AGAP000061-RB	-	-	AGAP000061	-	-	X:954968-961877	1981	-	0.250035	0	0.689922	OK	0.370772	0	1.14987	OK	1.55611	0	6.15622	OK	1.44426	0	5.14788	OK
AGAP000062-RA	-	-	AGAP000062	-	-	X:965550-978390	2878	-	5.41545	0	13.6135	OK	3.95284	0	9.86311	OK	24.0913	0.925428	48.2927	OK	15.8996	0.998488	30.7218	OK
AGAP000063-RA	-	-	AGAP000063	-	-	X:980088-983261	1695	-	1.54121	0	4.05234	OK	0.713456	0	1.96414	OK	1.82164	0	3.80424	OK	1.61637	0.0413504	3.18398	OK
AGAP000064-RA	-	-	AGAP000064	-	-	X:986836-1000922	6316	-	6.48731	0.0832279	17.8995	OK	3.04484	0.0277426	8.51144	OK	12.0427	0.0943249	25.7119	OK	9.41169	1.09306	17.672	OK
AGAP000065-RA	-	-	AGAP000065	-	-	X:1013490-1025167	6828	-	2.93023	0.0410597	7.91426	OK	1.2471	0.0102649	3.40283	OK	4.83721	0.128312	10.5164	OK	5.43641	0.446525	10.4138	OK
AGAP000066-RA	-	-	AGAP000066	-	-	X:1026071-1029625	2349	-	3.91001	0	9.83155	OK	2.395	0	6.02723	OK	7.70909	0.119351	16.5301	OK	5.88947	0.417729	11.3682	OK
AGAP000067-RA	-	-	AGAP000067	-	-	X:1035904-1037155	1006	-	5.38673	0	12.5756	OK	3.53004	0	8.08183	OK	5.47924	0.0696709	10.8687	OK	9.00177	0.627038	17.3132	OK
AGAP000068-RA	-	-	AGAP000068	NFI	-	X:1048364-1059174	1240	-	9.27101	0	21.4789	OK	4.45212	0	10.5133	OK	4.56254	0.0282617	9.46766	OK	7.72377	0.0282617	15.657	OK
AGAP000069-RA	-	-	AGAP000069	-	-	X:1060753-1062050	1053	-	0.657454	0	1.83043	OK	0.0850299	0	0.266245	OK	0.31501	0	0.732173	OK	0.360238	0	0.698893	OK
AGAP000070-RA	-	-	AGAP000070	-	-	X:1099947-1104999	2936	-	2.20967	0	5.66966	OK	2.30389	0	5.93226	OK	6.88159	0.226786	13.5833	OK	5.15272	0.560998	9.73988	OK
AGAP000071-RA	-	-	AGAP000071	-	-	X:1113632-1115173	870	-	0.217443	0	0.483372	OK	0.126114	0	0.322248	OK	0.331996	0	0.765339	OK	0.561453	0	1.28899	OK
AGAP000072-RA	-	-	AGAP000072	-	-	X:1120488-1121931	810	-	0.0194115	0	0.129794	OK	0.190397	0	0.648972	OK	0.0252645	0	0.0865296	OK	0.507957	0	1.21141	OK
AGAP000073-RA	-	-	AGAP000073	-	-	X:1160876-1165193	837	-	3.41544	0	7.91327	OK	6.09395	0	12.9376	OK	2.16081	0.0418692	4.27065	OK	2.67744	0.0418692	5.27551	OK
AGAP000074-RA	-	-	AGAP000074	-	-	X:1207397-1210353	2136	-	2.37679	0.0656264	7.84235	OK	7.91489	0.229692	26.0373	OK	0.0693761	0	0.196879	OK	0.0486422	0	0.114846	OK
AGAP000075-RA	-	-	AGAP000075	-	-	X:1247089-1251709	2361	-	2.03517	0	5.37319	OK	4.31774	0	10.7761	OK	6.12711	0.178117	12.0674	OK	7.17481	0.860898	13.4627	OK
AGAP000076-RA	-	-	AGAP000076	-	-	X:1254629-1261036	4713	-	11.5306	0	30.4715	OK	12.9364	0.0148714	33.9514	OK	17.6389	0.542806	34.7619	OK	25.8418	2.68429	48.9344	OK
AGAP000078-RA	-	-	AGAP000078	-	-	X:1264726-1266777	1773	-	4.24789	0	10.5153	OK	3.14077	0	7.82719	OK	8.46912	0.0790626	17.2752	OK	5.84331	0.612735	11.0688	OK
AGAP000079-RA	-	-	AGAP000079	-	-	X:1269002-1270433	1431	-	3.86119	0.0244895	10.0407	OK	6.53507	0.0244895	15.5019	OK	13.7834	1.3959	26.1548	OK	13.9864	1.24896	26.7425	OK
AGAP000080-RA	-	-	AGAP000080	-	-	X:1283015-1373662	2739	-	0.0222771	0	0.0383839	LOWDATA	0.0161179	0	0.703704	LOWDATA	7.91851e-05	0	0	LOWDATA	2.07948e-05	0	0.0127946	LOWDATA
AGAP000080-RB	-	-	AGAP000080	-	-	X:1283015-1373662	2133	-	0.290562	0	1.08436	LOWDATA	9.36125e-05	0	0	LOWDATA	1.94788e-05	0	0.0164297	LOWDATA	0	0	0.0328593	LOWDATA
AGAP000080-RC	-	-	AGAP000080	-	-	X:1283015-1373662	2147	-	0.453573	0	2.26883	OK	0.862585	0	3.42773	OK	3.3184	0	8.53668	OK	2.66579	0	5.74553	OK
AGAP000080-RD	-	-	AGAP000080	-	-	X:1283015-1373662	2277	-	0.551517	0	1.6468	OK	0.966812	0	2.61641	OK	1.04275	0	5.29438	OK	0.636463	0	2.50867	OK
AGAP000080-RE	-	-	AGAP000080	-	-	X:1283015-1373662	2883	-	0.0431628	0	0.121556	OK	0.0147281	0	0.0243111	OK	0.332213	0	1.8598	OK	0.256657	0	1.2034	OK
AGAP000081-RA	-	-	AGAP000081	-	-	X:1418614-1421698	2493	-	4.51712	0	11.4706	OK	2.87608	0	7.26755	OK	7.50457	0.6888	14.2821	OK	7.30039	0.759086	13.8322	OK
AGAP000082-RA	-	-	AGAP000082	-	-	X:1423896-1426509	2503	-	13.8991	0	35.8705	OK	22.7401	0.070005	57.5581	OK	31.9388	0.952067	62.9485	OK	15.0726	2.01614	28.114	OK
AGAP000083-RA	-	-	AGAP000083	-	-	X:1428543-1429315	669	-	8.00408	0	18.0199	OK	4.41504	0	8.90517	OK	17.9647	1.99057	33.892	OK	11.6752	0.785751	22.5249	OK
AGAP000084-RA	-	-	AGAP000084	-	-	X:1430004-1432624	1616	-	12.719	0.0216859	25.6762	OK	11.2467	0.130116	22.3799	OK	7.96357	0	18.021	OK	7.4335	0.151802	22.6401	OK
AGAP000085-RA	-	-	AGAP000085	CPR129	-	X:1433118-1435719	967	-	148.06	2.71803	372.406	OK	61.2436	0.797289	125.392	OK	0.449973	0	1.15969	OK	0.130367	0	0.326164	OK
AGAP000086-RA	-	-	AGAP000086	-	-	X:1448591-1478833	853	-	14.4113	0	180.687	OK	13.5673	0	124.484	OK	41.1312	0	152.174	OK	41.5764	0	100.286	OK
AGAP000086-RB	-	-	AGAP000086	-	-	X:1448591-1478833	1259	-	13.856	0	81.7519	OK	12.4024	0	71.8704	OK	5.12641	0	29.5053	OK	7.24226	0	31.3702	OK
AGAP000086-RC	-	-	AGAP000086	-	-	X:1448591-1478833	1147	-	0.431949	0	0.855489	OK	1.20172	0	2.23038	OK	0.853134	0	1.68042	OK	0.397407	0	0.794382	OK
AGAP000086-RD	-	-	AGAP000086	-	-	X:1448591-1478833	1140	-	4.12658	0	64.156	OK	3.3194	0	20.9652	OK	33.9992	0	129.419	OK	46.1281	0	95.6653	OK
AGAP000088-RA	-	-	AGAP000088	CYP4H19	-	X:1448591-1478833	1625	-	38.0905	0	176.107	OK	160.567	0.388185	649.088	OK	0.504347	0	0.992028	OK	0.320235	0	0.625409	OK
AGAP000090-RA	-	-	AGAP000090	-	-	X:1521812-1527249	4972	-	1.2818	0	3.40436	OK	1.01503	0	2.72772	OK	10.57	0.563869	20.546	OK	10.2464	1.18413	19.2914	OK
AGAP000091-RA	-	-	AGAP000091	-	-	X:1532551-1534866	1355	-	1.85533	0	4.68122	OK	1.13401	0	3.02598	OK	24.952	1.65524	47.8208	OK	36.2005	3.82774	68.4337	OK
AGAP000092-RA	-	-	AGAP000092	-	-	X:1537680-1539215	1237	-	24.9133	0.538274	75.3017	OK	128.931	1.41651	302.34	OK	42.1276	5.75103	78.5597	OK	51.6413	6.96923	96.0111	OK
AGAP000093-RA	-	-	AGAP000093	-	-	X:1541990-1543412	1327	-	5.00717	0	11.8576	OK	5.9273	0	13.6534	OK	17.6043	0.21127	37.4741	OK	16.6378	1.87502	31.3472	OK
AGAP000094-RA	-	-	AGAP000094	-	-	X:1548087-1549242	1075	-	1.0232	0	2.73836	OK	2.23603	0	5.37892	OK	132.773	6.5199	259.003	OK	78.9249	4.59653	153.283	OK
AGAP000095-RA	-	-	AGAP000095	-	-	X:1550316-1558031	3188	-	1.84617	0	3.69111	OK	1.14542	0	6.98426	OK	8.94735	0	30.9104	OK	7.20841	0	23.4988	OK
AGAP000095-RB	-	-	AGAP000095	-	-	X:1550316-1558031	2931	-	16.7172	1.59479	31.7613	OK	25.0183	0.167587	83.2134	OK	23.6002	0.0127607	59.5669	OK	24.2889	0.0127803	52.5782	OK
AGAP000096-RA	-	-	AGAP000096	-	-	X:1565448-1566851	1247	-	45.2161	0.505855	105.021	OK	50.6887	0.983606	105.948	OK	35.4767	2.38876	68.6276	OK	18.4968	0.618267	40.4122	OK
AGAP000097-RA	-	-	AGAP000097	-	-	X:1574719-1576305	1140	-	9.02157	0.0307408	20.5041	OK	14.0704	0.245926	29.7571	OK	41.0035	4.85704	76.9134	OK	44.4268	5.84075	82.9386	OK
AGAP000098-RA	-	-	AGAP000098	APG1	-	X:1578805-1580422	1521	-	1.92803	0	5.04585	OK	1.30809	0	3.40998	OK	4.84708	0.0460808	9.7461	OK	4.05644	0.253445	7.85678	OK
AGAP000099-RA	-	-	AGAP000099	STAT2	-	X:1609321-1620721	2181	-	2.9571	0	8.22686	OK	2.58229	0	7.02175	OK	18.5245	0.192817	37.7761	OK	14.4923	1.92817	26.9783	OK
AGAP000100-RA	-	-	AGAP000100	-	-	X:1628899-1629785	264	-	69.0958	2.92037	134.603	OK	257.399	14.4691	394.383	OK	56.07	2.78763	91.0625	OK	8.95365	0.132744	14.2036	OK
AGAP000102-RA	-	-	AGAP000102	-	-	X:1734440-1738258	2949	-	10.2536	0	26.2031	OK	19.9462	0	50.5881	OK	33.0751	1.25965	64.979	OK	14.2389	1.39037	27.0588	OK
AGAP000104-RA	-	-	AGAP000104	-	-	X:1739263-1746900	1380	-	16.4164	0.711047	45.6848	OK	7.47034	0	17.2683	OK	8.63543	0.152367	18.3349	OK	19.5202	2.56485	36.4666	OK
AGAP000105-RA	-	-	AGAP000105	-	-	X:1749255-1751758	2261	-	3.27258	0.0309991	8.44725	OK	2.89408	0	7.19179	OK	4.34367	0.123996	8.57125	OK	4.76504	0.511485	8.94324	OK
AGAP000106-RA	-	-	AGAP000106	-	-	X:1752972-1765061	1912	-	6.68669	0	18.2371	OK	10.5547	0.0183287	27.2914	OK	15.2346	0.293259	30.169	OK	13.4264	0.623176	26.1917	OK
AGAP000107-RA	-	-	AGAP000107	-	-	X:1752972-1765061	2823	-	0.926887	0	1.84822	OK	0.821282	0	2.96685	OK	2.46884	0	8.88636	OK	2.9711	0	8.9405	OK
AGAP000108-RA	-	-	AGAP000108	OEH	-	X:1788028-1789220	1010	-	1.92798	0	5.30872	OK	1.93935	0	4.58007	OK	8.68706	0.381673	16.9671	OK	5.73081	0.27758	11.1726	OK
AGAP000109-RA	-	-	AGAP000109	-	-	X:1792390-1793512	854	-	773.838	5.00635	1944.07	OK	1264.45	6.60675	3068.28	OK	589.059	17.194	1158.52	OK	391.492	27.6991	755.18	OK
AGAP000110-RA	-	-	AGAP000110	-	-	X:1793945-1794897	777	-	28.2775	0.0451023	59.6252	OK	31.9893	0.180409	63.7746	OK	51.4349	5.63779	97.1954	OK	26.0238	2.97675	49.0262	OK
AGAP000111-RA	-	-	AGAP000111	-	-	X:1796536-1797733	1121	-	0.111182	0	0.468927	OK	0.0314661	0	0.0937854	OK	0.0630491	0	0.156309	OK	0.370396	0	0.781545	OK
AGAP000112-RA	-	-	AGAP000112	-	-	X:1798380-1835932	3423	-	4.01084	0	11.2413	OK	4.40566	0	11.4051	OK	10.9771	0.102379	22.0832	OK	6.93544	0.133093	13.7393	OK
AGAP000113-RA	-	-	AGAP000113	-	-	X:1798380-1835932	3072	-	0.0310301	0	0.0595444	OK	0.016845	0	0.0245113	OK	0.124622	0	0.315575	OK	0.109919	0	0.595608	OK
AGAP000113-RB	-	-	AGAP000113	-	-	X:1798380-1835932	2367	-	1.62928	0	4.33779	OK	0.885695	0	6.96186	OK	1.65401	0	8.60742	OK	4.00596	0	12.6304	OK
AGAP000114-RA	-	-	AGAP000114	-	-	X:1857409-1862000	4086	-	1.20884	0	3.23342	OK	0.472312	0	1.3637	OK	1.97984	0.0257302	4.20259	OK	0.442742	0.0171534	0.866249	OK
AGAP000115-RA	-	-	AGAP000115	GPRNPY4	-	X:1865161-1866412	1251	-	0.0512755	0	0.168079	OK	0	0	0	OK	0.785945	0	1.56874	OK	0.213037	0	0.420198	OK
AGAP000116-RA	-	-	AGAP000116	-	-	X:1919637-1924926	1815	-	3.87592	0	9.98237	OK	4.13395	0	10.0017	OK	9.40527	0.077233	20.2544	OK	4.85267	0.32824	9.3645	OK
AGAP000117-RA	-	-	AGAP000117	-	-	X:1929370-1935351	1700	-	4.56761	0	11.0905	OK	5.4315	0	13.0077	OK	6.21677	0.0824576	13.9972	OK	3.60732	0	7.60671	OK
AGAP000118-RA	-	-	AGAP000118	-	-	X:1937073-1938427	1170	-	15.0843	0.179715	34.4155	OK	22.2654	0	49.242	OK	33.1855	2.54597	63.8289	OK	31.3935	4.1634	58.5572	OK
AGAP000119-RA	-	-	AGAP000119	-	-	X:1941491-1942726	1052	-	10.1691	0	23.5851	OK	9.60178	0	20.9867	OK	21.4	2.53173	40.2745	OK	18.0689	2.19861	33.712	OK
AGAP000120-RA	-	-	AGAP000120	-	-	X:1944204-1945422	1084	-	22.7699	0.226302	53.0517	OK	19.6816	0.0969866	43.5146	OK	32.2344	1.84274	62.621	OK	18.5414	2.06905	34.9798	OK
AGAP000121-RA	-	-	AGAP000121	-	-	X:1966955-1969598	2586	-	0.070892	0	0.230377	OK	0.0240877	0	0.0813097	OK	0.370178	0	0.880855	OK	0.143456	0	0.392997	OK
AGAP000123-RA	-	-	AGAP000123	CTLSE2	-	X:2001188-2014165	2961	-	0.122926	0	0.50892	OK	3.27099	0	8.09538	OK	0.525524	0	1.25455	OK	0.246343	0	0.544426	OK
AGAP000124-RA	-	-	AGAP000124	-	-	X:2018688-2026485	4251	-	1.22953	0	3.29753	OK	0.780182	0	2.16812	OK	2.56705	0.0412191	5.46565	OK	2.33804	0.17312	4.50113	OK
AGAP000126-RA	-	-	AGAP000126	-	-	X:2031551-2037633	5350	-	2.11769	0	5.67262	OK	1.76385	0.0327518	4.84727	OK	5.26728	0.163759	10.8867	OK	3.78681	0.393022	7.1137	OK
AGAP000127-RA	-	-	AGAP000127	-	-	X:2039137-2040570	1065	-	7.71106	0	17.2425	OK	11.6277	0	24.9095	OK	20.0271	1.7769	38.3021	OK	9.4685	0.723924	18.1968	OK
AGAP000128-RA	-	-	AGAP000128	-	-	X:2057360-2061212	2538	-	0.0569451	0	0.179503	OK	0.122491	0	0.455661	OK	9.68706	0.0138079	19.3311	OK	13.2396	0.124271	27.7953	OK
AGAP000129-RA	-	-	AGAP000129	-	-	X:2063877-2073304	3507	-	33.9812	2.7099	62.7943	OK	12.3945	0.0999272	33.7954	OK	28.3982	0.0899345	64.6829	OK	61.0731	5.23619	116.895	OK
AGAP000130-RA	-	-	AGAP000130	-	-	X:2063877-2073304	2496	-	0.0999545	0	0.196564	OK	0.0250371	0	0.0460413	OK	3.01918	0	14.9046	OK	2.95735	0	15.1293	OK
AGAP000131-RA	-	-	AGAP000131	-	-	X:2078636-2083702	3458	-	4.68044	0.0912089	13.732	OK	5.04243	0.37497	17.0763	OK	5.15868	0.0506716	10.56	OK	6.97248	0.739805	13.2152	OK
AGAP000132-RA	-	-	AGAP000132	-	-	X:2083768-2084444	583	-	43.9799	0.180332	91.4282	OK	93.8122	1.38254	186.403	OK	98.1112	12.5631	183.758	OK	54.4854	7.15316	101.767	OK
AGAP000133-RA	-	-	AGAP000133	-	-	X:2090479-2091343	694	-	0.179627	0	0.454467	OK	0.382748	0	1.11092	OK	1.01586	0	2.22184	OK	1.12541	0	2.7773	OK
AGAP000134-RA	-	-	AGAP000134	-	-	X:2095443-2097377	1767	-	0.138294	0	0.35699	OK	0.149571	0	0.475986	OK	1.79994	0	4.97802	OK	0.486876	0	1.54695	OK
AGAP000135-RA	-	-	AGAP000135	-	-	X:2099318-2100015	468	-	0.256169	0	0.599051	OK	0.509934	0	0.973458	OK	9.52452	0.52417	18.4957	OK	0.826378	0	1.79715	OK
AGAP000136-RA	-	-	AGAP000136	-	-	X:2101774-2106316	4020	-	0.89497	0	2.43219	OK	0.336196	0	0.985081	OK	0.769563	0	1.70864	OK	1.02024	0.0610227	1.97888	OK
AGAP000137-RA	-	-	AGAP000137	-	-	X:2108014-2110819	2025	-	0.208092	0	0.415342	OK	0.252348	0	0.501872	OK	1.2288	0.0173059	2.44013	OK	5.67333	0.553789	10.7816	OK
AGAP000138-RA	-	-	AGAP000138	-	-	X:2120271-2139554	1668	-	0.445139	0	2.55139	OK	4.58951e-06	0	0.024078	OK	0.527164	0	1.60659	OK	0.540821	0	2.27458	OK
AGAP000138-RB	-	-	AGAP000138	-	-	X:2120271-2139554	1668	-	1.02775	0	2.04789	OK	0.206219	0	0.409326	OK	0.727145	0	2.22087	OK	1.56667	0	4.64394	OK
AGAP000139-RA	-	-	AGAP000139	-	-	X:2144312-2149187	3486	-	1.59282	0	4.17196	OK	1.66104	0	4.28254	OK	3.05269	0.0100529	6.59472	OK	1.2615	0	2.64392	OK
AGAP000140-RA	-	-	AGAP000140	IR100a	-	X:2149576-2152578	2004	-	0.247244	0	0.76944	OK	0.167545	0	0.507131	OK	2.35244	0	5.24618	OK	0.66673	0.0174873	1.31154	OK
AGAP000141-RA	-	-	AGAP000141	-	-	X:2158495-2166394	7046	-	2.62155	0	6.93827	OK	2.21916	0.0198947	5.88385	OK	10.0203	0.288473	24.7092	OK	5.70989	0.696314	10.7183	OK
AGAP000142-RA	-	-	AGAP000142	-	-	X:2170813-2177965	3492	-	2.36961	0	6.2221	OK	1.79766	0	4.79704	OK	11.1454	0.0602139	23.1823	OK	9.8858	1.16414	18.6061	OK
AGAP000143-RA	-	-	AGAP000143	-	-	X:2180445-2185660	3142	-	1.14221	0	3.20107	OK	1.60905	0	4.34989	OK	35.6316	0.702674	71.1151	OK	5.93851	0.423835	11.4436	OK
AGAP000144-RA	-	-	AGAP000144	-	-	X:2190073-2193837	1134	-	2.75378	0	10.1672	OK	11.1402	0	24.7536	OK	7.9766	0.803489	15.1427	OK	10.1967	0.803489	19.5619	OK
AGAP000145-RA	-	-	AGAP000145	-	-	X:2217659-2233001	1441	-	42.7785	0.170237	87.1856	OK	30.7455	1.65373	59.8261	OK	94.6655	0.510711	217.952	OK	78.4573	0.55935	170.845	OK
AGAP000146-RA	-	-	AGAP000146	-	-	X:2310788-2318278	3294	-	1.03438	0	2.79803	OK	1.12711	0	2.96825	OK	4.27481	0.0744722	8.90474	OK	2.92556	0.265972	5.57477	OK
AGAP000147-RA	-	-	AGAP000147	-	-	X:2331924-2334904	2203	-	3.09019	0	7.71519	OK	1.19386	0	3.14971	OK	11.3193	1.12944	21.5548	OK	3.69273	0.302245	7.0948	OK
AGAP000149-RA	-	-	AGAP000149	-	-	X:2338746-2346372	4543	-	6.77059	0	17.7267	OK	5.8678	0.131137	15.0653	OK	16.4929	0.239132	36.6104	OK	11.0714	0.509121	25.0009	OK
AGAP000150-RA	-	-	AGAP000150	-	-	X:2405457-2406119	662	-	0.121659	0	0.370561	OK	0.227868	0	0.529373	OK	539.517	37.956	1040.27	OK	15.4064	1.05875	29.7508	OK
AGAP000151-RA	-	-	AGAP000151	-	-	X:2454822-2455534	645	-	0.0131735	0	0.162998	OK	0.0330498	0	0.108665	OK	152.789	13.7461	291.929	OK	0.684922	0	2.66229	OK
AGAP000152-RA	-	-	AGAP000152	-	-	X:2455824-2456455	567	-	0	0	0	OK	0	0	0	OK	21.0949	1.29794	40.8543	OK	0.120007	0	0.370841	OK
AGAP000153-RA	-	-	AGAP000153	-	-	X:2466315-2477593	5841	-	1.00581	0	2.72388	OK	0.718645	0	1.97991	OK	0.582607	0	1.54793	OK	1.62241	0.161993	3.08387	OK
AGAP000154-RA	-	-	AGAP000154	-	-	X:2485051-2486869	1751	-	0.380547	0	1.1408	OK	0.111484	0	0.340238	OK	66.705	1.16081	131.712	OK	5.02103	0.360252	9.66675	OK
AGAP000155-RA	-	-	AGAP000155	-	-	X:2489227-2490404	957	-	4.12241	0	9.44773	OK	4.91224	0	10.8393	OK	7.56594	0.366191	14.7575	OK	3.57094	0.183096	6.92101	OK
AGAP000156-RA	-	-	AGAP000156	-	-	X:2734409-2735472	957	-	4.27331	0	10.2167	OK	2.78184	0	6.44496	OK	2.2391	0	4.46753	OK	4.88912	0.146476	9.63082	OK
AGAP000158-RA	-	-	AGAP000158	-	-	X:2773937-2777011	1281	-	3.59398	0	8.78164	OK	2.57533	0	6.15535	OK	10.9205	0.848071	20.9829	OK	8.59479	0.875428	16.3048	OK
AGAP000159-RA	-	-	AGAP000159	-	-	X:2780429-2816494	3047	-	3.64729	0	181.054	OK	1.98871	0	25.3719	OK	37.6376	0.460052	85.2707	OK	11.1813	1.01211	21.3464	OK
AGAP000160-RA	-	-	AGAP000160	-	-	X:2780429-2816494	849	-	114.782	0	274.15	OK	79.5238	0	203.949	OK	0.237479	0	0.474797	OK	0.026808	0	0.0530921	OK
AGAP000161-RA	-	-	AGAP000161	-	-	X:2822717-2830085	3177	-	4.13782	0	10.6777	OK	2.51112	0	6.27646	OK	6.5296	0.132368	14.2406	OK	6.19667	0.617718	11.7366	OK
AGAP000162-RA	-	-	AGAP000162	-	-	X:2832352-2836376	2064	-	53.6848	0.424473	182.693	OK	68.5078	1.03571	178.245	OK	23.4589	1.73185	45.2148	OK	14.3437	1.42623	27.2342	OK
AGAP000163-RA	-	-	AGAP000163	GSTMS2	-	X:2843995-2846441	648	-	628.225	0	2122.3	OK	350.417	0.324486	974.593	OK	13.1886	1.08162	25.2017	OK	28.0931	3.4071	52.729	OK
AGAP000164-RA	-	-	AGAP000164	-	-	X:2848250-2849270	861	-	1.02592	0	2.36072	OK	0.401636	0	0.936148	OK	0.859295	0	1.9944	OK	0.598816	0	1.26176	OK
AGAP000165-RA	-	-	AGAP000165	GSTMS1	-	X:2849320-2851042	690	-	235.889	0.507891	824.104	OK	348.291	1.37131	977.081	OK	169.144	21.4838	316.67	OK	183.144	17.1667	347.804	OK
AGAP000166-RA	-	-	AGAP000166	-	-	X:2853226-2855005	804	-	0.342984	0	0.871753	OK	2.34404	0	5.36128	OK	0.601387	0	1.22045	OK	1.00014	0	1.96144	OK
AGAP000167-RA	-	-	AGAP000167	-	-	X:2865739-2870153	2478	-	24.3657	0.806108	62.9471	OK	54.2761	0.113138	137.915	OK	236.217	0.834392	520.222	OK	170.044	1.44251	352.439	OK
AGAP000168-RA	-	-	AGAP000168	GPRFZ3	-	X:2892773-2895064	1878	-	2.06757	0	5.33691	OK	0.926846	0	2.51917	OK	2.03047	0.0933027	3.95603	OK	1.23175	0.0186605	2.44453	OK
AGAP000169-RA	-	-	AGAP000169	-	-	X:2897435-2902836	4059	-	0.720142	0	1.97713	OK	0.364152	0	1.07059	OK	1.54975	0	3.40171	OK	0.582064	0.0172675	1.13966	OK
AGAP000170-RA	-	-	AGAP000170	-	-	X:2904990-2906114	965	-	129.463	1.74315	293.938	OK	237.237	0.689995	526.067	OK	741.981	3.7405	1479.53	OK	857.903	32.6477	1683.26	OK
AGAP000171-RA	-	-	AGAP000171	-	-	X:2912515-2922177	5604	-	2.02323	0	5.35923	OK	1.50011	0	3.92718	OK	7.12257	0.0625348	14.9333	OK	8.81448	1.17565	16.4341	OK
AGAP000172-RA	-	-	AGAP000172	-	-	X:2926569-2928242	874	-	8.07845	0	19.8077	OK	6.19131	0	19.9207	OK	16.311	0.0508418	41.6903	OK	17.5776	0	42.7141	OK
AGAP000173-RA	-	-	AGAP000173	-	-	X:2938444-2941344	1441	-	111.488	0.0243196	288.576	OK	70.0612	2.26172	154.745	OK	38.5522	1.43485	75.7068	OK	17.9127	1.92124	33.8528	OK
AGAP000175-RA	-	-	AGAP000175	-	-	X:2943797-2950913	2378	-	2.04645	0	5.46741	OK	1.48338	0	3.92003	OK	11.9833	0.294739	24.8465	OK	11.3328	1.28212	21.3981	OK
AGAP000176-RA	-	-	AGAP000176	-	-	X:2965383-2966557	1029	-	0.539449	0	1.53256	OK	4.28894	0	9.67214	OK	4.91448	0.0681137	9.77431	OK	1.08646	0	2.14558	OK
AGAP000177-RA	-	-	AGAP000177	CPR128	-	X:2980077-2981108	744	-	0.010848	0	0.141308	OK	4.38179	0	9.04374	OK	0.24852	0	0.565234	OK	0.522339	0	1.03626	OK
AGAP000178-RA	-	-	AGAP000178	-	-	X:2987078-2991906	4139	-	5.71208	0.0254007	15.5198	OK	4.3236	0.0084669	11.1594	OK	10.0575	0.414878	21.108	OK	11.8872	1.50711	22.2341	OK
AGAP000179-RA	-	-	AGAP000179	-	-	X:2992903-2997011	1910	-	2.55452	0	5.08361	OK	5.71056	0	26.7769	OK	26.903	0	77.4507	OK	2.71564	0	8.00228	OK
AGAP000179-RB	-	-	AGAP000179	-	-	X:2992903-2997011	2038	-	5.4627	0	10.1498	OK	5.01424	0	14.1679	OK	15.4348	0	51.2066	OK	1.42717	0	4.85184	OK
AGAP000179-RC	-	-	AGAP000179	-	-	X:2992903-2997011	2362	-	3.9556	0.00825615	7.87636	OK	2.42997	0	13.0431	OK	15.2563	0	51.2159	OK	3.43081	0	10.9823	OK
AGAP000180-RA	-	-	AGAP000180	-	-	X:3000115-3001857	1502	-	56.2257	0.256651	146.781	OK	101.075	0.303314	255.997	OK	109.552	8.0495	210.85	OK	32.8849	3.6631	61.9928	OK
AGAP000181-RA	-	-	AGAP000181	-	-	X:3003899-3005691	1712	-	7.14982	0.0818796	25.0347	OK	19.6678	0.184229	65.0329	OK	3.86433	0.286579	7.43058	OK	4.33172	0.225169	8.4336	OK
AGAP000182-RA	-	-	AGAP000182	-	-	X:3006197-3008379	1643	-	7.8948	0.106648	18.5781	OK	7.7962	0.0426591	17.5542	OK	14.4654	1.27977	27.6431	OK	17.1249	1.49307	32.7196	OK
AGAP000183-RA	-	-	AGAP000183	-	-	X:3009410-3010662	788	-	12.7881	0.222363	25.305	OK	4.10194	0.0444727	8.1385	OK	10.4351	0.355782	20.5464	OK	8.62567	0.578145	16.5883	OK
AGAP000184-RA	-	-	AGAP000184	-	-	X:3012697-3021784	2761	-	17.5443	0.302985	34.712	OK	22.3669	0	132.04	OK	36.2231	0	125.077	OK	61.4283	0	188.965	OK
AGAP000184-RB	-	-	AGAP000184	-	-	X:3012697-3021784	2764	-	12.0616	0	24.0118	OK	32.043	0	83.9488	OK	68.8583	0.0407607	189.564	OK	114.68	0	279.001	OK
AGAP000185-RA	-	-	AGAP000185	-	-	X:3032329-3041573	2130	-	0.804365	0	2.27049	OK	0.216167	0	0.674565	OK	7.9528	0.0987168	15.8276	OK	1.92253	0.0658112	3.76769	OK
AGAP000186-RA	-	-	AGAP000186	-	-	X:3059626-3060339	648	-	0.757182	0	1.51427	OK	0.255158	0	0.486729	OK	0.766505	0	1.73059	OK	0.205728	0	0.54081	OK
AGAP000187-RA	-	-	AGAP000187	-	-	X:3062180-3067403	2862	-	4.27123	0.048979	11.2529	OK	3.48907	0.0122448	9.30601	OK	13.4116	0.183671	27.9058	OK	15.7881	1.93467	29.5956	OK
AGAP000188-RA	-	-	AGAP000188	-	-	X:3070950-3080156	1391	-	11.1505	0	32.114	OK	4.66828	0	43.2087	OK	10.7115	0	31.2304	OK	4.71729	0	18.4541	OK
AGAP000188-RB	-	-	AGAP000188	-	-	X:3070950-3080156	1396	-	22.5999	0.0834664	45.1031	OK	17.4748	0	53.7161	OK	10.6406	0	32.0852	OK	23.1926	0.377425	50.604	OK
AGAP000189-RA	-	-	AGAP000189	-	-	X:3084791-3090951	6081	-	4.03813	0.00576295	10.8516	OK	3.43733	0.0345777	9.09393	OK	8.54038	0.357303	18.1418	OK	5.29623	0.541717	10.0391	OK
AGAP000190-RA	-	-	AGAP000190	-	-	X:3120258-3158051	1482	-	0.530545	0	1.51339	OK	0.477862	0	1.32422	OK	3.28781	0	7.14132	OK	1.18853	0.0472935	2.34103	OK
AGAP000191-RA	-	-	AGAP000191	-	-	X:3166680-3168140	1215	-	0	0	0	OK	0	0	0	OK	0.735983	0	1.471	OK	1.43887	0	2.85548	OK
AGAP000192-RA	-	-	AGAP000192	CYP4C26	-	X:3174284-3178594	1479	-	0.403572	0	2.53533	OK	4.76255	0	11.3735	OK	0.611215	0	1.72971	OK	0.04101	0	0.0947788	OK
AGAP000193-RA	-	-	AGAP000193	CYP4C37	-	X:3181144-3184530	1647	-	0.196643	0	1.40433	OK	1.7935	0	4.55344	OK	0	0	0	OK	0	0	0	OK
AGAP000194-RA	-	-	AGAP000194	CYP4C25	-	X:3190902-3200783	1665	-	3.36585	0.0210477	9.28205	OK	12.1972	0.0420955	29.1722	OK	0.668906	0	1.62068	OK	0.537378	0	1.07343	OK
AGAP000195-RA	-	-	AGAP000195	-	-	X:3202675-3209237	3864	-	3.246	0.0816253	9.08762	OK	1.86769	0.00906948	5.22402	OK	4.54401	0.0453474	9.81318	OK	7.09982	0.934157	13.2414	OK
AGAP000196-RA	-	-	AGAP000196	-	-	X:3211889-3214319	2142	-	1.09677	0	2.94491	OK	0.479494	0	1.37429	OK	1.31905	0	3.0758	OK	0.809871	0	1.68515	OK
AGAP000198-RA	-	-	AGAP000198	-	-	X:3235427-3258334	10842	-	1.27016	0	4.82258	OK	1.85014	0	7.79305	OK	0.42407	0	1.33494	OK	0.784894	0	1.7519	OK
AGAP000199-RA	-	-	AGAP000199	-	-	X:3259795-3264654	2165	-	4.41077	0.349834	8.46599	OK	7.84093	0.0717956	22.131	OK	12.1801	0.26545	24.8284	OK	10.0199	0.549767	19.4192	OK
AGAP000199-RB	-	-	AGAP000199	-	-	X:3259795-3264654	2238	-	0.728977	0	1.45187	OK	0.464252	0	1.83401	OK	0.585054	0	3.02095	OK	1.33343	0	5.38733	OK
AGAP000200-RA	-	-	AGAP000200	-	-	X:3266604-3275243	1623	-	3.53301	0	8.61537	OK	9.196	0	21.5492	OK	0.976846	0	2.31039	OK	0.64355	0	1.27395	OK
AGAP000201-RA	-	-	AGAP000201	-	-	X:3279531-3280615	840	-	8.65798	0.0834392	21.277	OK	10.4742	0.0834392	26.5754	OK	14.4457	1.08471	27.7853	OK	8.29506	0.625794	15.9369	OK
AGAP000202-RA	-	-	AGAP000202	-	-	X:3335580-3335905	325	-	17.55	0.431317	34.5053	OK	26.4869	0.646975	50.6797	OK	48.9757	4.31317	93.4879	OK	30.4486	1.40178	59.306	OK
AGAP000203-RA	-	-	AGAP000203	-	-	X:3364641-3371951	2877	-	1.58089	0	4.15369	OK	0.672693	0	1.88804	OK	6.30846	0.121809	12.5951	OK	6.94994	0.718674	13.1676	OK
AGAP000204-RA	-	-	AGAP000204	-	-	X:3375688-3377001	929	-	40.5637	0.490396	86.2343	OK	24.8719	2.18792	47.6062	OK	2.5552	0	5.31891	OK	4.42081	0	8.82713	OK
AGAP000205-RA	-	-	AGAP000205	-	-	X:3395896-3424545	6561	-	2.21015	0.0645346	4.11004	OK	1.02925	0	2.52823	OK	1.43417	0	4.36388	OK	0.780375	0	2.09539	OK
AGAP000205-RB	-	-	AGAP000205	-	-	X:3395896-3424545	6878	-	0.289639	0	0.57839	OK	0.208976	0	2.62356	OK	1.04353	0	3.04198	OK	0.894831	0	2.12706	OK
AGAP000206-RA	-	-	AGAP000206	-	-	X:3426856-3427908	796	-	11.0946	0	22.321	OK	9.80122	0.30818	19.2833	OK	24.545	2.7296	46.183	OK	12.6766	0	30.862	OK
AGAP000207-RA	-	-	AGAP000207	-	-	X:3430194-3452324	1217	-	6.56493	0.0875998	12.9297	OK	5.56713	0	21.4218	OK	25.7327	0.0678969	62.6009	OK	7.51136	0	21.6797	OK
AGAP000207-RB	-	-	AGAP000207	-	-	X:3430194-3452324	1486	-	2.76535	0	5.46167	OK	2.66013	0	7.84296	OK	2.87911	0	13.8154	OK	10.1103	0	26.3157	OK
AGAP000208-RA	-	-	AGAP000208	-	-	X:3453858-3458726	622	-	4.63132	0	11.4576	OK	1.61286	0	5.39189	OK	7.24416	0	19.0733	OK	3.5133	0	12.0569	OK
AGAP000208-RB	-	-	AGAP000208	-	-	X:3453858-3458726	641	-	0.128376	0	0.789608	OK	0.772187	0	3.84418	OK	0.540298	0	4.68501	OK	0.621227	0	3.79842	OK
AGAP000209-RA	-	-	AGAP000209	-	-	X:3463791-3475668	3207	-	3.30225	0	8.49066	OK	2.66386	0	6.89525	OK	2.70211	0.065565	5.59488	OK	3.30367	0.207622	6.40351	OK
AGAP000210-RA	-	-	AGAP000210	-	-	X:3476816-3479109	1972	-	3.41392	0.0355421	12.7063	OK	19.0057	0.0710841	83.6305	OK	13.4984	0.017771	29.9087	OK	25.1104	2.77228	47.4309	OK
AGAP000211-RA	-	-	AGAP000211	-	-	X:3480445-3482704	1942	-	14.8714	0.0360911	103.69	OK	148.604	0.342866	880.1	OK	47.4051	4.54748	90.1015	OK	28.6895	2.74293	54.6059	OK
AGAP000213-RA	-	-	AGAP000213	-	-	X:3484492-3493483	1055	-	1.1137	0	5.83417	OK	1.04713	0	4.90856	OK	6.50889	0	18.1608	OK	6.50487	0	16.7925	OK
AGAP000214-RA	-	-	AGAP000214	-	-	X:3484492-3493483	2265	-	3.62289	0	8.85008	OK	0.759583	0	2.35177	OK	2.1101	0	6.94701	OK	5.07667	0	11.0007	OK
AGAP000215-RA	-	-	AGAP000215	-	-	X:3572298-3581714	1377	-	0.937656	0	2.51954	OK	0.282457	0	1.14524	OK	1.49155	0	3.79203	OK	2.16269	0	4.47918	OK
AGAP000216-RA	-	-	AGAP000216	-	-	X:3612277-3613944	1581	-	0.0300982	0	0.177328	OK	0.0522223	0	0.177328	OK	0.0674103	0	0.177328	OK	0.721874	0.022166	1.41863	OK
AGAP000217-RA	-	-	AGAP000217	-	-	X:3631407-3638938	2571	-	0.453502	0	1.33581	OK	0.109084	0	0.340767	OK	1.08418	0	2.56257	OK	0.972829	0.040892	1.89466	OK
AGAP000218-RA	-	-	AGAP000218	-	-	X:4002086-4006005	2655	-	1.51262	0	3.99943	OK	0.719773	0	2.01951	OK	2.9619	0.0131994	7.04849	OK	2.32251	0.118795	4.5142	OK
AGAP000219-RA	-	-	AGAP000219	-	-	X:4082193-4088133	1623	-	1.75032	0	4.59918	OK	0.476272	0	1.40351	OK	0.702237	0	1.66262	OK	14.1197	1.53306	26.6666	OK
AGAP000220-RA	-	-	AGAP000220	-	-	X:4089325-4094219	2231	-	6.70681	0.015708	16.7761	OK	15.0528	0	36.6938	OK	27.9857	0.172788	55.9989	OK	41.3076	0.015708	83.048	OK
AGAP000222-RA	-	-	AGAP000222	-	-	X:4133150-4163649	15181	-	0.160988	0	0.318827	OK	0.42116	0	1.51945	OK	2.0255	0	6.30256	OK	1.3423	0	3.67694	OK
AGAP000222-RB	-	-	AGAP000222	-	-	X:4133150-4163649	15028	-	0.845196	0.0261847	1.56532	OK	0.802649	0	2.75333	OK	1.85837	0	5.81978	OK	2.20928	0	4.83663	OK
AGAP000223-RA	-	-	AGAP000223	-	-	X:4169108-4176611	3042	-	1.40845	0	4.07815	OK	0.506524	0	1.61283	OK	3.86128	0.0460808	8.06415	OK	4.27705	0.403207	8.13327	OK
AGAP000225-RA	-	-	AGAP000225	-	-	X:4180963-4238447	2154	-	0.736083	0	1.83845	OK	0.228219	0	0.455546	OK	0.272428	0	0.65078	OK	0.780273	0	2.04996	OK
AGAP000226-RA	-	-	AGAP000226	GPROR41	-	X:4258019-4259409	1149	-	0	0	0	OK	0	0	0	OK	0	0	0	OK	0.146983	0	0.2745	OK
AGAP000228-RA	-	-	AGAP000228	-	-	X:4270080-4327087	2001	-	2.26948	0.0632522	4.41616	OK	1.45249	0	4.33045	OK	3.52981	0	7.69854	OK	7.59295	0.425468	14.756	OK
AGAP000230-RA	-	-	AGAP000230	GPROR52	-	X:4332623-4333934	1164	-	0.225964	0	0.662353	OK	0.045066	0	0.150535	OK	0.334225	0	0.662353	OK	0.645058	0	1.26449	OK
AGAP000232-RA	-	-	AGAP000232	-	-	X:4345317-4352646	3849	-	0.54267	0	1.55693	OK	0.0668172	0	0.209411	OK	1.02048	0	2.40367	OK	2.01333	0.154782	3.86955	OK
AGAP000233-RA	-	-	AGAP000233	-	-	X:4379329-4384049	3003	-	0.944669	0	2.61404	OK	0.467892	0	1.34203	OK	1.9484	0.0233396	3.87438	OK	3.08602	0.268406	5.90493	OK
AGAP000234-RA	-	-	AGAP000234	-	-	X:4388903-4408998	2429	-	2.64397	0	6.43468	OK	3.09406	0	14.1967	OK	11.1008	0.894507	21.295	OK	6.36119	0.0144275	12.8838	OK
AGAP000235-RA	-	-	AGAP000235	-	-	X:4414894-4430025	2379	-	43.0341	1.13226	84.9275	OK	44.8271	0.0161759	168.828	OK	41.474	0.143737	120.132	OK	25.3591	0.0160015	79.9757	OK
AGAP000235-RB	-	-	AGAP000235	-	-	X:4414894-4430025	2145	-	22.9345	0	45.8448	OK	35.7323	0	112.471	OK	24.7208	0	88.7962	OK	13.1154	0	54.9476	OK
AGAP000235-RC	-	-	AGAP000235	-	-	X:4414894-4430025	2409	-	0.037393	0	0.0703656	OK	0.0845746	0	0.15955	OK	0.0468093	0	0.0787769	OK	0.107137	0	0.205209	OK
AGAP000236-RA	-	-	AGAP000236	-	-	X:4442940-4458868	2669	-	1.14641	0.00355877	2.28829	OK	0.4694	0	1.81182	OK	2.90773	0	12.2021	OK	9.04634	0.183696	17.875	OK
AGAP000236-RB	-	-	AGAP000236	-	-	X:4442940-4458868	4289	-	0.681928	0	1.36118	OK	0.0880983	0	0.309485	OK	1.72485	0	6.1648	OK	1.54337	0	4.30783	OK
AGAP000236-RC	-	-	AGAP000236	-	-	X:4442940-4458868	2739	-	0.441386	0	0.879902	OK	0.000126636	0	0	OK	2.27908	0	7.16178	OK	2.31069	0	7.13239	OK
AGAP000237-RA	-	-	AGAP000237	-	-	X:4469804-4475405	942	-	4.27927	0	9.89579	OK	1.98478	0	4.68748	OK	12.7118	0.0372022	25.9671	OK	7.84621	0.706842	14.9181	OK
AGAP000238-RA	-	-	AGAP000238	-	-	X:4494265-4496105	1665	-	8.41239	0	20.3321	OK	9.65908	0	23.0052	OK	39.1898	0.168382	79.9814	OK	66.4357	7.36671	125.36	OK
AGAP000239-RA	-	-	AGAP000239	-	-	X:4504111-4505751	1509	-	2.01934	0	6.06137	OK	56.8191	0.0696709	134.883	OK	0.339482	0	0.743157	OK	0.792674	0.0232236	1.55598	OK
AGAP000240-RA	-	-	AGAP000240	-	-	X:4507890-4509554	1509	-	6.03121	0	14.4916	OK	8.70093	0	20.251	OK	9.03468	0.719933	17.3481	OK	7.26735	0.76638	13.7484	OK
AGAP000241-RA	-	-	AGAP000241	-	-	X:4510138-4520051	2046	-	10.4873	0.222668	24.836	OK	18.2731	0.0342566	43.5744	OK	50.279	2.29519	98.539	OK	41.7288	4.09366	79.2355	OK
AGAP000242-RA	-	-	AGAP000242	-	-	X:4521865-4522934	900	-	5.94408	0.155753	17.3665	OK	5.79883	0	13.278	OK	12.9488	0.506198	25.3878	OK	4.49873	0.194692	8.80006	OK
AGAP000243-RA	-	-	AGAP000243	-	-	X:4524426-4528482	2275	-	0.527457	0	2.08684	OK	0.371552	0	10.8406	OK	3.6084	0	10.3778	OK	1.84475	0	7.66047	OK
AGAP000243-RB	-	-	AGAP000243	-	-	X:4524426-4528482	2380	-	2.97616	0	5.95133	OK	4.00933	0	10.2831	OK	4.47123	0	15.4846	OK	4.69617	0	10.5562	OK
AGAP000244-RA	-	-	AGAP000244	-	-	X:4551073-4552449	1302	-	0.118965	0	0.403738	OK	0.190527	0	0.672897	OK	0.169832	0	0.484486	OK	0.157756	0	0.403738	OK
AGAP000245-RA	-	-	AGAP000245	-	-	X:4561818-4565900	1009	-	5.32941	0	12.2604	OK	3.26072	0	7.39789	OK	9.61533	0.0694638	19.4151	OK	8.24117	0.451515	16.0461	OK
AGAP000246-RA	-	-	AGAP000246	-	-	X:4567667-4569131	1296	-	1.10978	0	3.00149	OK	0.910238	0	2.43364	OK	10.0176	0.054081	19.9559	OK	4.42067	0.297445	8.43663	OK
AGAP000247-RA	-	-	AGAP000247	-	-	X:4570337-4586224	2013	-	1.67817	0	3.34301	OK	5.10091	0	10.9503	OK	1.92064	0	6.92881	OK	1.16572	0	3.69073	OK
AGAP000247-RB	-	-	AGAP000247	-	-	X:4570337-4586224	898	-	0.96216	0	10.4159	OK	6.00114	0	40.0397	OK	0.465708	0	1.95125	OK	0.731532	0	3.122	OK
AGAP000248-RA	-	-	AGAP000248	-	-	X:4570337-4586224	1803	-	3.11351	0	7.05554	OK	1.95908	0	5.24793	OK	9.84093	0.0216553	23.5393	OK	5.18412	0.233241	10.1071	OK
AGAP000249-RA	-	-	AGAP000249	-	-	X:4593068-4595917	1907	-	4.36668	0.0367535	11.3936	OK	6.31626	0.0183768	15.4365	OK	17.9069	1.72742	34.0521	OK	20.4378	1.76417	38.9955	OK
AGAP000250-RA	-	-	AGAP000250	-	-	X:4598046-4599803	1484	-	4.17693	0	10.5322	OK	3.46405	0	8.80835	OK	7.53025	0.165304	14.8774	OK	7.46274	0.779291	14.1453	OK
AGAP000251-RA	-	-	AGAP000251	-	-	X:4601135-4604672	2578	-	1.861	0	4.83935	OK	1.34743	0	3.54795	OK	4.58209	0.0679683	9.13495	OK	3.98847	0.380623	7.58527	OK
AGAP000252-RA	-	-	AGAP000252	-	-	X:4606869-4611233	2876	-	12.1293	0	31.4377	OK	15.8961	0	39.687	OK	33.3506	0.0243703	84.0531	OK	30.7991	1.02355	60.5724	OK
AGAP000253-RA	-	-	AGAP000253	-	-	X:4606869-4611233	1340	-	3.89281	0	12.2953	OK	2.78491	0	33.1964	OK	35.8321	0	118.727	OK	28.966	0	82.2019	OK
AGAP000254-RA	-	-	AGAP000254	-	-	X:4773427-4792432	1839	-	2.37972	0	6.66231	OK	1.01387	0	2.99496	OK	5.44012	0	13.6425	OK	7.34363	0.127429	20.1763	OK
AGAP000254-RB	-	-	AGAP000254	-	-	X:4773427-4792432	1839	-	0.194471	0	0.576109	OK	0.0984998	0	0.344744	OK	0.172166	0	0.508417	OK	0.031876	0	0.0637145	OK
AGAP000255-RA	-	-	AGAP000255	-	-	X:4818588-4894449	3389	-	4.89267	0.00260508	9.71694	OK	4.81914	0	13.3273	OK	3.74022	0	18.7456	OK	3.60957	0	12.9552	OK
AGAP000255-RB	-	-	AGAP000255	-	-	X:4818588-4894449	3529	-	0.00721503	0	0.0129379	OK	0	0	0	OK	0.590524	0	6.02538	OK	0	0	0	OK
AGAP000255-RC	-	-	AGAP000255	-	-	X:4818588-4894449	3487	-	1.58104	0	3.15653	OK	1.26597	0	8.81876	OK	3.78559	0	16.2579	OK	3.10802	0	10.6683	OK
AGAP000255-RD	-	-	AGAP000255	-	-	X:4818588-4894449	3104	-	5.65313	0.0794461	11.2107	OK	4.69983	0	23.1007	OK	9.69503	0	32.6642	OK	9.26607	0	28.095	OK
AGAP000255-RE	-	-	AGAP000255	-	-	X:4818588-4894449	3613	-	0.275203	0	0.545835	OK	0.119041	0	0.237034	OK	1.3208	0	6.70574	OK	1.54729	0	6.46836	OK
AGAP000256-RA	-	-	AGAP000256	IR93a	-	X:4900440-4905540	2574	-	0.470769	0	1.67462	OK	0.0686012	0	0.626281	OK	0.110544	0	0.272296	OK	0.266757	0	0.571821	OK
AGAP000258-RA	-	-	AGAP000258	-	-	X:4908860-4910385	1425	-	5.06158	0	12.4685	OK	5.28039	0	12.3209	OK	13.3217	1.25422	25.4042	OK	11.3759	1.328	21.4202	OK
AGAP000260-RA	-	-	AGAP000260	-	-	X:4916102-4917787	419	-	268.69	0	602.253	OK	384.605	0	2148.12	OK	322.038	0	1983.18	OK	66.5945	0	304.593	OK
AGAP000260-RB	-	-	AGAP000260	-	-	X:4916102-4917787	486	-	35.7804	0	170.51	OK	69.8315	0	534.129	OK	214.286	0	984.529	OK	60.7865	0	227.646	OK
AGAP000260-RC	-	-	AGAP000260	-	-	X:4916102-4917787	471	-	213.296	0	528.57	OK	446.846	0	1932.99	OK	883.15	0	2582.75	OK	267.688	0	808.711	OK
AGAP000260-RD	-	-	AGAP000260	-	-	X:4916102-4917787	434	-	64.4602	0	244.93	OK	65.0196	0	560.538	OK	97.9715	0	700.384	OK	45.2546	0	376.505	OK
AGAP000261-RA	-	-	AGAP000261	-	-	X:4919508-4921419	1766	-	13.1975	0.019844	32.0282	OK	17.6002	0	41.7914	OK	23.864	0.833447	49.7687	OK	10.0533	0.972355	19.1494	OK
AGAP000262-RA	-	-	AGAP000262	-	-	X:4925267-4932218	2790	-	1.36744	0	5.58953	OK	3.33704	0	12.096	OK	0.260684	0	0.728523	OK	0.210462	0	0.414505	OK
AGAP000264-RA	-	-	AGAP000264	-	-	X:4937231-4952623	3856	-	6.35849	0	12.6846	OK	9.35384	0	23.4017	OK	22.554	0.0763645	57.2447	OK	8.35323	0	18.3199	OK
AGAP000264-RB	-	-	AGAP000264	-	-	X:4937231-4952623	3290	-	1.9256	0	7.41033	OK	2.72627	0	26.2823	OK	5.89959	0	28.5634	OK	4.098	0	15.5612	OK
AGAP000266-RA	-	-	AGAP000266	-	-	X:4953413-4957565	1023	-	5.01419	0	15.2099	OK	9.7269	0	24.4592	OK	0.941668	0	4.31633	OK	0.787416	0	2.98032	OK
AGAP000267-RA	-	-	AGAP000267	-	-	X:4953413-4957565	1422	-	2.33367	0.0147045	4.63927	OK	3.43485	0	13.3866	OK	10.1534	0.0566474	24.7832	OK	14.3395	1.05156	27.6532	OK
AGAP000268-RA	-	-	AGAP000268	-	-	X:4962166-4963111	837	-	0.839267	0	2.21906	OK	1.80818	0	4.18692	OK	4.44577	0.293084	8.58318	OK	9.42261	0.628037	18.0875	OK
AGAP000269-RA	-	-	AGAP000269	-	-	X:4978231-4981700	2045	-	3.54227	0	8.82538	OK	1.94215	0	4.90109	OK	7.40236	0.445553	14.3605	OK	6.8928	0.702603	13.0581	OK
AGAP000270-RA	-	-	AGAP000270	-	-	X:4983466-4985283	1752	-	13.6049	0.0400051	34.6244	OK	21.8783	0.120015	53.8669	OK	41.1342	1.42018	87.6912	OK	10.4021	1.22016	19.5625	OK
AGAP000271-RA	-	-	AGAP000271	-	-	X:4986970-4991997	3554	-	0.773042	0	2.13974	OK	0.520674	0	1.48895	OK	2.5742	0.00986057	5.20638	OK	1.4242	0.0986057	2.72152	OK
AGAP000272-RA	-	-	AGAP000272	-	-	X:4994392-4996244	1753	-	15.0175	0.239894	38.1231	OK	11.4906	0.0199911	26.9081	OK	21.9369	0.779655	43.2209	OK	8.34872	0.0799646	17.9121	OK
AGAP000273-RA	-	-	AGAP000273	-	-	X:4997981-5005862	5373	-	2.52903	0.0130447	6.81583	OK	3.8618	0.0130447	10.2205	OK	9.32849	0.613099	18.0603	OK	11.8241	1.42187	22.1433	OK
AGAP000274-RA	-	-	AGAP000274	-	-	X:5005957-5006816	789	-	4.19212	0	11.3262	OK	10.7222	0.133249	24.7843	OK	68.2079	8.66118	127.697	OK	62.1315	8.35027	115.394	OK
AGAP000275-RA	-	-	AGAP000275	-	-	X:5008875-5020582	1710	-	11.2527	0	234.982	OK	21.7624	0	179.608	OK	9.53984	0	31.2326	OK	19.018	0	45.8652	OK
AGAP000277-RA	-	-	AGAP000277	-	-	X:5028369-5034922	1894	-	0.417657	0	1.2767	OK	0.42004	0	1.23969	OK	0.147219	0	0.407064	OK	1.68498	0	4.07064	OK
AGAP000278-RA	-	-	AGAP000278	OBP9	-	X:5035247-5036100	773	-	399.737	2.13078	1749.23	OK	1917.28	0.0906714	4400.69	OK	95.0773	10.2005	179.575	OK	231.358	15.4595	446.828	OK
AGAP000279-RA	-	-	AGAP000279	OBP8	-	X:5036743-5037431	531	-	0.0349781	0	0.197991	OK	1.6153	0	3.29986	OK	0.17475	0	0.329986	OK	0.112816	0	0.197991	OK
AGAP000280-RA	-	-	AGAP000280	-	-	X:5040237-5043715	2505	-	3.29696	0.0165333	6.50418	OK	0.883807	0	2.55291	OK	3.59706	0	9.72667	OK	6.12309	0	15.0705	OK
AGAP000280-RB	-	-	AGAP000280	-	-	X:5040237-5043715	2429	-	4.32094	0.0364571	8.45143	OK	1.36583	0	5.62873	OK	3.07397	0	10.665	OK	6.32464	0	14.9717	OK
AGAP000281-RA	-	-	AGAP000281	-	-	X:5045650-5068835	2053	-	9.56368	0	22.9078	OK	7.80831	0	18.316	OK	10.1058	0.256048	23.1638	OK	11.9592	0.136559	24.7343	OK
AGAP000283-RA	-	-	AGAP000283	-	-	X:5109871-5111961	1509	-	3.68381	0	9.28946	OK	2.49848	0	6.22394	OK	5.39161	0	12.0763	OK	5.50364	0.348355	10.6364	OK
AGAP000284-RA	-	-	AGAP000284	CYP315A1	-	X:5112277-5114815	1574	-	3.98396	0	9.70737	OK	5.28889	0.0667938	12.6463	OK	4.83374	0.244911	9.44019	OK	4.72642	0.155852	9.28434	OK
AGAP000285-RA	-	-	AGAP000285	-	-	X:5115539-5119032	1774	-	23.7365	0.118527	99.1281	OK	53.0269	1.18527	202.879	OK	19.3995	1.32355	37.5533	OK	12.8399	1.14576	24.5351	OK
AGAP000286-RA	-	-	AGAP000286	-	-	X:5120384-5123598	2284	-	2.16883	0	14.2234	OK	4.8883	0	32.835	OK	2.05836	0	7.07334	OK	1.32401	0	4.98663	OK
AGAP000287-RA	-	-	AGAP000287	-	-	X:5120384-5123598	1115	-	11.5041	0	22.8193	OK	27.3358	0	68.306	OK	13.3006	0	31.5304	OK	6.65012	0	15.5153	OK
AGAP000288-RA	-	-	AGAP000288	-	-	X:5124881-5126231	1264	-	14.138	0.332701	34.2127	OK	31.6062	0.0554501	70.893	OK	12.8947	0.693127	25.0912	OK	5.26946	0.304976	10.2028	OK
AGAP000289-RA	-	-	AGAP000289	-	-	X:5127464-5128808	1276	-	7.15347	0	17.2476	OK	10.5997	0	24.0038	OK	8.62671	0.549287	16.6983	OK	9.8854	1.07111	18.7032	OK
AGAP000290-RA	-	-	AGAP000290	-	-	X:5130425-5139456	1600	-	0.658129	0	18.1136	OK	7.26436	0	41.1992	OK	7.91846	0	33.7303	OK	14.65	0	33.3142	OK
AGAP000291-RA	-	-	AGAP000291	-	-	X:5130425-5139456	1855	-	22.939	0.39317	28.0102	OK	22.218	0	61.5348	OK	53.7672	0.335698	131.971	OK	22.6426	0	47.6425	OK
AGAP000292-RA	-	-	AGAP000292	-	-	X:5148797-5160081	2910	-	2.29331	0	5.88892	OK	3.39281	0	8.52629	OK	18.3537	1.67395	35.0084	OK	18.7714	0.385369	37.164	OK
AGAP000293-RA	-	-	AGAP000293	IR100h	-	X:5199637-5204600	2103	-	0.0443638	0	0.149976	OK	0.0226815	0	0.0833202	OK	0.294769	0	0.583241	OK	0.209192	0	0.599905	OK
AGAP000294-RA	-	-	AGAP000294	-	-	X:5276737-5278291	1554	-	0.900905	0	2.50318	OK	1.41735	0	3.65329	OK	4.84729	0.0225511	10.2608	OK	3.1957	0.157858	6.22412	OK
AGAP000295-RA	-	-	AGAP000295	-	-	X:5299611-5307784	978	-	10.7566	0.214997	24.6171	OK	22.8275	0.179164	47.9801	OK	21.8913	2.32913	41.3511	OK	18.7659	2.32913	35.1878	OK
AGAP000296-RA	-	-	AGAP000296	-	-	X:5311762-5312670	824	-	11.6933	0	24.5396	OK	49.792	0.127589	99.3069	OK	275.382	27.0914	523.413	OK	101.595	4.08285	198.911	OK
AGAP000297-RA	-	-	AGAP000297	-	-	X:5315566-5320730	1813	-	29.8118	1.41106	72.8724	OK	70.8848	1.87497	173.038	OK	21.4399	2.62882	40.2635	OK	21.1478	1.02447	48.2466	OK
AGAP000298-RA	-	-	AGAP000298	-	-	X:5324596-5325464	582	-	2.49706	0	5.59989	OK	13.5219	0.361283	26.6747	OK	2.25523	0.0602139	4.39561	OK	1.4798	0	2.95048	OK
AGAP000299-RA	-	-	AGAP000299	-	-	X:5327169-5337482	667	-	2.26667	0	4.83372	OK	3.29001	0	6.56756	OK	8.58382	0.525404	16.6028	OK	9.31024	0.630485	17.9688	OK
AGAP000300-RA	-	-	AGAP000300	-	-	X:5338076-5360330	6844	-	3.02939	0.0774562	5.38555	OK	2.62032	0	7.57829	OK	15.5135	0.0204819	33.8924	OK	3.88682	0.302108	7.47076	OK
AGAP000301-RA	-	-	AGAP000301	-	-	X:5338076-5360330	3288	-	0.143036	0	0.277116	OK	0.627396	0	2.16503	OK	9.41989	0	36.0124	OK	1.07856	0	4.30837	OK
AGAP000303-RA	-	-	AGAP000303	-	-	X:5365576-5371383	3228	-	0.200453	0	0.651384	OK	1.64473	0	4.24485	OK	0.623712	0	1.37876	OK	0.504025	0.0108564	0.987933	OK
AGAP000304-RA	-	-	AGAP000304	-	-	X:5401644-5405666	2134	-	11.64	0	29.5266	OK	12.2364	0	48.3867	OK	20.434	0	75.2025	OK	25.1997	0	95.0221	OK
AGAP000304-RB	-	-	AGAP000304	-	-	X:5401644-5405666	2287	-	1.37319	0	5.19151	OK	1.30355	0	9.81502	OK	13.8619	0	52.893	OK	26.0939	0	91.8175	OK
AGAP000304-RC	-	-	AGAP000304	-	-	X:5401644-5405666	2382	-	23.9197	0	49.1623	OK	13.1352	0	56.1498	OK	18.7574	0	62.7274	OK	24.1804	0	84.5004	OK
AGAP000305-RA	-	-	AGAP000305	-	-	X:5410361-5411262	901	-	76.184	1.98365	175.106	OK	155.237	0.505636	336.17	OK	158.461	16.5693	300.037	OK	229.45	27.9267	431.035	OK
AGAP000306-RA	-	-	AGAP000306	-	-	X:5417552-5421955	704	-	72.9984	0.199116	147.047	OK	49.4197	2.19028	96.7208	OK	83.2227	10.6029	155.112	OK	53.1053	6.86951	98.463	OK
AGAP000307-RA	-	-	AGAP000307	-	-	X:5433338-5444836	3534	-	2.63981	0	6.73322	OK	1.88049	0	4.89869	OK	6.26423	0.594983	11.9294	OK	3.98075	0.148746	7.80419	OK
AGAP000308-RA	-	-	AGAP000308	-	-	X:5447850-5449889	1965	-	43.8816	0.588533	113.623	OK	45.93	0.642036	116.262	OK	78.0379	0.94522	162.721	OK	22.5766	0.463693	46.2623	OK
AGAP000309-RA	-	-	AGAP000309	-	-	X:5452490-5458462	2835	-	1.09659	0	2.97909	OK	2.97579	0	7.58988	OK	0.749786	0	1.61934	OK	0.843432	0	1.68115	OK
AGAP000310-RA	-	-	AGAP000310	-	-	X:5468372-5469640	1182	-	5.98972	0	14.1423	OK	6.89977	0	15.5358	OK	14.2816	1.48242	26.9801	OK	7.15215	0.504024	13.7865	OK
AGAP000311-RA	-	-	AGAP000311	-	-	X:5474525-5480950	2095	-	7.00461	0.0334553	19.8056	OK	21.4329	0	50.3838	OK	5.40147	0	12.0607	OK	3.58581	0	8.53111	OK
AGAP000312-RA	-	-	AGAP000312	-	-	X:5489430-5491381	669	-	10.3879	0.104767	20.6914	OK	10.8606	0.523834	21.1105	OK	16.6809	1.67627	31.6396	OK	22.5802	2.40964	42.7972	OK
AGAP000313-RA	-	-	AGAP000313	-	-	X:5495762-5503866	2207	-	20.1471	0.0793939	50.2405	OK	57.1189	0.0476364	143.354	OK	94.4249	2.41358	187.671	OK	163.875	0.666909	335.963	OK
AGAP000314-RA	-	-	AGAP000314	-	-	X:5511708-5522791	6315	-	0.967505	0	1.93174	OK	0.391629	0	0.781005	OK	2.46504	0.00571661	5.59657	OK	1.47518	0.0800877	2.87172	OK
AGAP000314-RB	-	-	AGAP000314	-	-	X:5511708-5522791	6324	-	0.104834	0	0.205446	OK	0.0299122	0	0.0573423	OK	0.573007	0	2.22621	OK	0.201859	0	0.691171	OK
AGAP000315-RA	-	-	AGAP000315	CLIPC6	-	X:10090323-10093280	1667	-	17.431	0.189202	42.7808	OK	36.6809	0.861922	85.3723	OK	48.1751	4.2045	92.0575	OK	61.3155	7.54707	114.867	OK
AGAP000316-RA	-	-	AGAP000316	-	-	X:5542939-5544636	1603	-	2.02354	0	5.07194	OK	1.59693	0	3.97885	OK	5.38624	0.524683	10.2313	OK	3.73048	0.262342	7.19253	OK
AGAP000317-RA	-	-	AGAP000317	-	-	X:5610065-5616769	693	-	2.18378	0	5.00635	OK	0.951946	0	2.27562	OK	1.98913	0	3.9444	OK	3.98791	0.151708	7.78766	OK
AGAP000319-RA	-	-	AGAP000319	-	-	X:5662878-5676527	3465	-	1.97998	0	5.2592	OK	1.28243	0	3.39825	OK	6.78053	0.0606831	13.9065	OK	4.07685	0.374212	7.78766	OK
AGAP000320-RA	-	-	AGAP000320	-	-	X:5679567-5695844	2743	-	2.80136	0	5.50297	OK	1.27698	0	3.46227	OK	4.83798	0	24.3969	OK	6.36836	0	25.7132	OK
AGAP000320-RB	-	-	AGAP000320	-	-	X:5679567-5695844	2556	-	6.94301	0	13.8641	OK	8.43169	0	33.5123	OK	8.36184	0	42.9173	OK	12.7892	0	44.489	OK
AGAP000320-RC	-	-	AGAP000320	-	-	X:5679567-5695844	2682	-	14.4837	0.222371	28.376	OK	15.8795	0	54.4657	OK	42.0183	0.0561321	105.093	OK	29.4645	0.0281135	70.4525	OK
AGAP000321-RA	-	-	AGAP000321	-	-	X:5698847-5711854	2924	-	0.438236	0	0.875761	OK	0.266952	0	0.516984	OK	2.3406	0	10.5033	OK	1.96741	0	8.67441	OK
AGAP000321-RB	-	-	AGAP000321	-	-	X:5698847-5711854	2831	-	6.17524	0.400062	11.589	OK	13.1201	0	36.1358	OK	13.5838	0.105943	34.1137	OK	18.2296	0.19896	38.7575	OK
AGAP000322-RA	-	-	AGAP000322	-	-	X:5719129-5720938	1454	-	6.54988	0	15.811	OK	3.76236	0	9.0624	OK	16.796	0.241021	36.3219	OK	10.8473	0.771268	20.9206	OK
AGAP000323-RA	-	-	AGAP000323	-	-	X:5721024-5732178	6159	-	1.51407	0	4.03418	OK	0.767011	0	2.05977	OK	1.19059	0.0227598	3.06689	OK	0.178026	0	0.586066	OK
AGAP000324-RA	-	-	AGAP000324	-	-	X:5732641-5734589	1495	-	7.46687	0.0234411	18.3075	OK	7.2424	0.0234411	17.1355	OK	7.49166	0.0234411	16.2916	OK	2.19405	0	4.43037	OK
AGAP000325-RA	-	-	AGAP000325	-	-	X:5743589-5746202	2106	-	28.9608	0.523252	34.9554	OK	33.3318	0	95.5948	OK	33.5314	0.218881	82.0623	OK	16.5709	1.09681	32.0087	OK
AGAP000325-RB	-	-	AGAP000325	-	-	X:5743589-5746202	2273	-	2.97	0	5.93239	OK	1.41363	0	2.78933	OK	4.10531	0	25.1386	OK	3.69281	0	10.9132	OK
AGAP000326-RA	-	-	AGAP000326	-	-	X:5748668-5749740	1000	-	7.27365	0	16.2606	OK	14.2041	0	30.5588	OK	22.3709	2.10267	42.6141	OK	6.66825	0.385489	12.8964	OK
AGAP000327-RA	-	-	AGAP000327	-	-	X:5751977-5755535	2094	-	44.5617	0.0836783	115.811	OK	87.3648	0.184092	223.371	OK	107.302	1.53968	215.907	OK	129.93	3.68185	256.19	OK
AGAP000328-RA	-	-	AGAP000328	-	-	X:5759811-5767276	1745	-	8.5119	0.160662	20.143	OK	9.35896	0.281159	23.7379	OK	16.5082	0.421739	33.1165	OK	12.7181	0.160662	25.4047	OK
AGAP000329-RA	-	-	AGAP000329	-	-	X:5774400-5780662	2133	-	1.49355	0.0395765	2.86647	OK	0.311825	0	1.04014	OK	0.986385	0	2.218	OK	1.91414	0	3.91026	OK
AGAP000330-RA	-	-	AGAP000330	-	-	X:5784282-5786645	1398	-	5.67741	0.0501352	13.5114	OK	7.04827	0.0752027	15.943	OK	17.4469	0.676825	34.2172	OK	5.70188	0.350946	11.0297	OK
AGAP000331-RA	-	-	AGAP000331	-	-	X:5789781-5813837	14137	-	4.08239	0	10.9296	OK	2.06136	0	5.44371	OK	4.48523	0.0322259	9.69505	OK	7.02586	0.902327	13.1358	OK
AGAP000332-RA	-	-	AGAP000332	-	-	X:5846883-5855444	6520	-	5.58506	0	14.5983	OK	3.35863	0	8.74499	OK	10.901	1.00511	20.7741	OK	6.62244	0.752489	12.4268	OK
AGAP000334-RA	-	-	AGAP000334	-	-	X:5859196-5864325	1519	-	1.89491	0	3.72869	OK	4.80582	0	16.1213	OK	12.2604	0	29.7053	OK	8.62442	0	21.3681	OK
AGAP000334-RB	-	-	AGAP000334	-	-	X:5859196-5864325	1516	-	2.91434	0.040852	5.76013	OK	4.47381	0	15.8895	OK	4.67316	0	20.0324	OK	6.12215	0	16.1085	OK
AGAP000336-RA	-	-	AGAP000336	-	-	X:5869339-5875559	2844	-	1.75364	0	4.57155	OK	0.907809	0	2.42748	OK	7.56388	0.197156	16.5365	OK	4.68234	0.0862557	9.88244	OK
AGAP000337-RA	-	-	AGAP000337	-	-	X:5877410-5881989	4104	-	3.0041	0.0256173	8.189	OK	3.67051	0.0170782	9.5638	OK	8.83748	0.18786	18.8629	OK	4.60832	0.57212	8.62449	OK
AGAP000338-RA	-	-	AGAP000338	-	-	X:5884592-5885346	675	-	6.48942	0	13.3948	OK	8.22103	0	16.406	OK	10.1039	0.623013	19.573	OK	4.86927	0.0519177	9.6567	OK
AGAP000339-RA	-	-	AGAP000339	-	-	X:5886050-5887397	1257	-	8.92264	0	21.1326	OK	6.87025	0	15.7519	OK	14.2859	1.58913	26.9594	OK	10.6561	0.947902	20.0453	OK
AGAP000340-RA	-	-	AGAP000340	-	-	X:5890501-5892255	1597	-	1.31262	0	3.53298	OK	6.72829	0	16.2385	OK	10.3146	1.18497	19.4423	OK	4.71344	0.329159	9.08479	OK
AGAP000341-RA	-	-	AGAP000341	GALE2	-	X:5898218-5899477	1023	-	4.20236	0	10.0029	OK	11.3982	0	24.7675	OK	12.4715	1.40452	23.4315	OK	5.89331	0.308309	11.476	OK
AGAP000342-RA	-	-	AGAP000342	-	-	X:5899610-5902085	1499	-	6.02437	0	14.4713	OK	3.70728	0	8.93061	OK	6.99553	0.0701357	14.0271	OK	8.37455	0.420814	16.2949	OK
AGAP000343-RA	-	-	AGAP000343	-	-	X:5905557-5911115	4127	-	2.46601	0	6.58092	OK	1.79327	0	4.76374	OK	7.27743	0.475525	14.0874	OK	6.29779	0.611389	11.9815	OK
AGAP000344-RA	-	-	AGAP000344	CPR127	-	X:5961987-5967875	1350	-	15.3894	0.98679	29.7682	OK	152.56	0	446.83	OK	5.26568	0	14.1948	OK	3.19638	0	8.36067	OK
AGAP000344-RB	-	-	AGAP000344	CPR127	-	X:5961987-5967875	1434	-	0.187687	0	0.374579	OK	1.24168	0	2.4674	OK	1.72838e-05	0	0.0280516	OK	1.00022e-05	0	0.0562932	OK
AGAP000345-RA	-	-	AGAP000345	CPR126	-	X:5983740-5996498	1412	-	7.95896	0.201381	15.6653	OK	69.9401	0	183.219	OK	1.76789	0	4.34028	OK	3.60661	0.0286529	7.16322	OK
AGAP000345-RB	-	-	AGAP000345	CPR126	-	X:5983740-5996498	778	-	0.251356	0	7.19154	OK	12.1552	0	171.052	OK	0.0167221	0	0	OK	0.0139585	0	0	OK
AGAP000346-RA	-	-	AGAP000346	SPZ1	-	X:6123698-6130874	1387	-	5.18169	0.0505328	12.9364	OK	7.26171	0.0252664	17.1559	OK	9.74636	0.126332	19.9352	OK	15.7516	1.66758	29.688	OK
AGAP000347-RA	-	-	AGAP000347	CAPA	-	X:6135742-6139283	1583	-	10.1968	0.0885521	23.2449	OK	6.42973	0	13.9469	OK	9.71402	0.819107	18.5959	OK	13.736	1.284	26.1671	OK
AGAP000348-RA	-	-	AGAP000348	-	-	X:6141380-6154000	3839	-	0.427174	0	1.28712	OK	0.538141	0	1.50621	OK	1.38847	0	3.14935	OK	11.1859	1.4058	20.9318	OK
AGAP000349-RA	-	-	AGAP000349	-	-	X:6166031-6176862	1689	-	1.96567	0	5.04192	OK	2.30013	0	5.74738	OK	9.59144	0.165989	19.483	OK	8.95743	0.871444	17.0346	OK
AGAP000351-RB	-	-	AGAP000351	GPRNPY1	-	X:6187879-6277170	1906	-	1.15648	0	3.27278	OK	0.22788	0	0.441274	OK	1.77965	0	3.69567	OK	1.82564	0.0183864	3.64051	OK
AGAP000352-RA	-	-	AGAP000352	TWDL1	-	X:6187879-6277170	1065	-	0.301175	0	5.10037	OK	133.11	0	265.844	OK	1.56611	0	4.01448	OK	0.652075	0	2.04015	OK
AGAP000354-RA	-	-	AGAP000354	-	-	X:6307403-6318998	3283	-	6.75255	0.09941	17.1553	OK	9.42308	0.0570672	20.6812	OK	27.6152	0.475059	69.2681	OK	29.1812	0.203874	76.3961	OK
AGAP000354-RB	-	-	AGAP000354	-	-	X:6307403-6318998	3354	-	0.000123474	0	0	OK	1.16193	0	4.161	OK	0.83426	0	4.67734	OK	0.0416594	0	0.0775058	OK
AGAP000355-RA	-	-	AGAP000355	-	-	X:6328083-6330848	1452	-	1.63021	0	4.24782	OK	1.40592	0	3.66857	OK	7.87762	0.120677	16.4603	OK	4.97443	0.289624	9.65413	OK
AGAP000356-RA	-	-	AGAP000356	-	-	X:6349293-6351219	801	-	0.581417	0.0238472	1.14467	OK	11.4605	0.0875018	24.6755	OK	6.32259	0	20.3879	OK	5.30419	0.175004	10.4127	OK
AGAP000357-RA	-	-	AGAP000357	-	-	X:6349293-6351219	897	-	0	0	0.0781371	OK	0.195845	0	1.53601	OK	33.3117	0.738001	66.0265	OK	0.0249907	0	0.0989859	OK
AGAP000358-RA	-	-	AGAP000358	-	-	X:6354575-6355649	908	-	57.8919	0.8105	114.782	OK	102.887	0.424548	205.249	OK	131.105	14.6276	247.55	OK	101.05	12.4277	189.078	OK
AGAP000359-RA	-	-	AGAP000359	-	-	X:6358176-6368050	1572	-	34.7349	0.200636	207.391	OK	113.01	0.334394	282.407	OK	3.35127	0	7.13374	OK	6.93236	0.668788	13.1751	OK
AGAP000360-RA	-	-	AGAP000360	-	-	X:6486708-6500088	4356	-	0.284292	0	0.860826	OK	0.0517423	0	0.160902	OK	0.92497	0.0160902	1.83428	OK	0.595697	0	1.19068	OK
AGAP000361-RA	-	-	AGAP000361	-	-	X:6545137-6548184	2940	-	1.58665	0	4.1958	OK	4.62999	0	11.6934	OK	7.1377	0.369517	13.8986	OK	7.04318	0.834392	13.2311	OK
AGAP000363-RA	-	-	AGAP000363	-	-	X:6750255-6756976	4437	-	5.1928	0	13.506	OK	0.573587	0	1.61124	OK	3.94724	0.0394912	8.55379	OK	10.4998	1.16104	19.8088	OK
AGAP000364-RA	-	-	AGAP000364	-	-	X:6757012-6761967	2954	-	1.4772	0	4.14033	OK	0.150973	0	0.699941	OK	2.49335	0	6.71468	OK	3.47726	0.272858	6.67909	OK
AGAP000365-RA	-	-	AGAP000365	-	-	X:6766781-6768218	1240	-	0.750572	0	2.14789	OK	2.89513	0	6.92411	OK	59.5733	7.46108	111.521	OK	9.42433	0.819589	17.9462	OK
AGAP000366-RA	-	-	AGAP000366	-	-	X:6771322-6772153	747	-	0.205015	0	0.562964	OK	0.320912	0	0.797532	OK	16.54	0.234568	32.8865	OK	5.51939	0	11.2124	OK
AGAP000367-RA	-	-	AGAP000367	-	-	X:6773086-6774793	1552	-	16.1808	0.0903208	37.3928	OK	15.3283	0.0225802	35.2477	OK	230.685	0.158061	507.4	OK	61.2649	3.77089	118.478	OK
AGAP000368-RA	-	-	AGAP000368	-	-	X:6777034-6802684	10217	-	1.5414	0	4.21892	OK	0.930387	0	2.39758	OK	2.43532	0.126911	4.74371	OK	2.00279	0.171501	3.8279	OK
AGAP000369-RA	-	-	AGAP000369	GPRNNA10	-	X:6777034-6802684	1539	-	1.86801	0	4.38525	OK	0.894558	0	8.66563	OK	0.371138	0	2.35478	OK	0.56117	0	2.44001	OK
AGAP000372-RA	-	-	AGAP000372	-	-	X:6807762-6813322	3115	-	3.29808	0	8.33642	OK	1.48224	0	3.89258	OK	8.35581	0.135003	17.6066	OK	3.63755	0.202504	7.06515	OK
AGAP000374-RA	-	-	AGAP000374	-	-	X:6848266-6860655	6165	-	1.22143	0	3.20602	OK	0.439412	0	1.25626	OK	1.45283	0.0625287	2.84221	OK	0.681753	0.0341065	1.32447	OK
AGAP000375-RA	-	-	AGAP000375	-	-	X:6864348-6866041	1264	-	98.2989	2.35663	260.81	OK	124.123	1.27535	284.792	OK	166.733	1.46943	338.523	OK	133.738	0.332701	272.288	OK
AGAP000376-RA	-	-	AGAP000376	-	-	X:6869813-6872985	2123	-	3.9626	0	10.0858	OK	17.4553	0	42.192	OK	84.5367	2.24496	166.16	OK	55.0378	3.96169	105.876	OK
AGAP000377-RA	-	-	AGAP000377	-	-	X:6873928-6876076	1800	-	1.3726	0	3.64073	OK	8.02204	0	19.0992	OK	1.53175	0	3.154	OK	1.00217	0	2.20001	OK
AGAP000378-RA	-	-	AGAP000378	-	-	X:6881383-6892724	2543	-	19.5259	0.3583	50.0793	OK	20.8516	0.344519	67.4431	OK	43.9866	0.372081	100.117	OK	17.4647	0.234273	41.6041	OK
AGAP000379-RA	-	-	AGAP000379	PBD3	-	X:6897855-6899358	1503	-	0.558767	0	1.70209	OK	0.531132	0	1.60883	OK	0.221708	0	0.536276	OK	0.292946	0	0.582909	OK
AGAP000380-RA	-	-	AGAP000380	-	-	X:6905028-6928907	2295	-	1.12558	0	5.34447	OK	2.48328	0	10.198	OK	14.6856	0	34.4751	OK	22.0565	0.249596	43.879	OK
AGAP000380-RB	-	-	AGAP000380	-	-	X:6905028-6928907	2395	-	3.28409	0.242223	6.2978	OK	2.89143	0	14.9173	OK	9.25941	0	30.5371	OK	8.90691	0	24.3524	OK
AGAP000382-RA	-	-	AGAP000382	CPF4	-	X:6943072-6944078	537	-	0.137543	0	0.326299	OK	0.440412	0	0.913636	OK	0.179345	0	0.456818	OK	0.389667	0	0.913636	OK
AGAP000383-RA	-	-	AGAP000383	-	-	X:6974258-7037977	2442	-	0.107731	0	0.344417	OK	0.0164801	0	0.14147	OK	0.183134	0	0.40182	OK	0.181342	0	0.357744	OK
AGAP000384-RA	-	-	AGAP000384	-	-	X:7063082-7070395	4878	-	1.80653	0	4.7272	OK	0.550121	0	1.5446	OK	5.0355	0.179605	9.907	OK	2.29081	0.1365	4.43983	OK
AGAP000385-RA	-	-	AGAP000385	-	-	X:7074831-7083087	2686	-	4.50247	0	8.91452	OK	10.0736	0	29.8383	OK	15.6861	0	41.4153	OK	7.26155	0	25.0371	OK
AGAP000385-RB	-	-	AGAP000385	-	-	X:7074831-7083087	2718	-	0.519428	0	5.82874	OK	0.212022	0	25.1211	OK	1.51552	0	8.2725	OK	4.17659	0	14.8405	OK
AGAP000385-RC	-	-	AGAP000385	-	-	X:7074831-7083087	2999	-	3.26476	0	6.52735	OK	5.73935	0	17.8967	OK	3.97127	0	15.7024	OK	4.19456	0	13.8553	OK
AGAP000385-RD	-	-	AGAP000385	-	-	X:7074831-7083087	2706	-	0.0492995	0	0.095052	OK	1.24649	0	3.33093	OK	3.48793	0	14.1357	OK	4.64768	0	17.2363	OK
AGAP000386-RA	-	-	AGAP000386	-	-	X:7083141-7096399	1926	-	0.72343	0	2.07428	OK	0.200196	0	0.618646	OK	3.41534	0.181955	6.62315	OK	1.51349	0.0727819	2.94767	OK
AGAP000387-RA	-	-	AGAP000387	-	-	X:7114417-7115594	1080	-	3.37465	0	8.0148	OK	4.93351	0	11.2597	OK	3.27211	0.162243	6.35992	OK	4.08155	0.22714	7.91746	OK
AGAP000388-RA	-	-	AGAP000388	TRAF6	-	X:7118527-7120376	1437	-	0.41084	0	1.31691	OK	1.27347	0	3.36544	OK	2.26534	0	5.14571	OK	2.39358	0.121936	4.65796	OK
AGAP000389-RA	-	-	AGAP000389	-	-	X:7124537-7152466	7236	-	0.755028	0.00968615	2.23266	OK	0.126771	0	0.518209	OK	0.859381	0	2.16485	OK	1.30501	0.067803	2.53777	OK
AGAP000390-RA	-	-	AGAP000390	-	-	X:7157707-7167818	3945	-	0.39036	0	1.30584	OK	1.26154	0.00888326	3.67767	OK	2.95162	0	6.28047	OK	1.65014	0.133249	3.16244	OK
AGAP000391-RA	-	-	AGAP000391	-	-	X:7185242-7188050	1758	-	4.51667	0.0398686	13.1168	OK	2.63463	0	7.13648	OK	7.06924	0.199343	13.954	OK	7.38171	0.817306	13.8942	OK
AGAP000392-RA	-	-	AGAP000392	-	-	X:7190192-7191535	1260	-	9.40435	0	21.8889	OK	8.28384	0	18.9129	OK	19.0431	0.500635	37.6033	OK	24.1923	2.83693	45.5022	OK
AGAP000393-RA	-	-	AGAP000393	-	-	X:7193218-7195884	1030	-	103.233	2.43456	198.368	OK	181.326	0	505.996	OK	50.925	0.33167	101.615	OK	48.764	0.166666	98.7497	OK
AGAP000393-RB	-	-	AGAP000393	-	-	X:7193218-7195884	1040	-	7.61181	0	22.79	OK	11.1441	0	170.679	OK	13.0529	0	42.8179	OK	13.5088	0	45.1711	OK
AGAP000394-RA	-	-	AGAP000394	-	-	X:7199444-7201387	1797	-	6.7614	0	16.4789	OK	10.7993	0	25.7032	OK	15.5707	1.48213	29.6425	OK	6.46833	0.624053	12.3055	OK
AGAP000395-RA	-	-	AGAP000395	-	-	X:7231459-7232678	1141	-	12.5182	0.184283	28.656	OK	12.4341	0	27.7653	OK	12.6514	0.982843	24.2946	OK	5.52919	0.368566	10.6884	OK
AGAP000396-RA	-	-	AGAP000396	TPX1	-	X:7239848-7241015	985	-	74.7812	0.498094	169.032	OK	114.203	0.177891	250.577	OK	96.2272	9.39263	182.551	OK	47.5318	5.47904	89.3723	OK
AGAP000397-RA	-	-	AGAP000397	-	-	X:7243063-7245703	2555	-	4.28868	0	10.8631	OK	4.65514	0	11.5489	OK	12.5762	0.123444	26.1565	OK	2.69082	0.178309	5.19838	OK
AGAP000398-RA	-	-	AGAP000398	-	-	X:7247164-7248485	1091	-	8.33502	0.128486	20.6541	OK	10.0705	0.128486	21.6498	OK	7.67025	0	15.7716	OK	3.63634	0	7.25944	OK
AGAP000399-RA	-	-	AGAP000399	-	-	X:7252390-7270283	1571	-	5.8775	0	11.7427	OK	1.80902	0	13.5694	OK	20.5989	0	85.5961	OK	6.05663	0	22.6434	OK
AGAP000399-RB	-	-	AGAP000399	-	-	X:7252390-7270283	1855	-	25.8749	0.979399	50.658	OK	11.4342	0	30.7461	OK	62.1462	0.146868	175.13	OK	25.6245	0.273445	57.5496	OK
AGAP000400-RA	-	-	AGAP000400	-	-	X:7272596-7275902	2238	-	4.47377	0	11.1021	OK	4.48706	0	11.2274	OK	20.0045	0.281859	41.7934	OK	17.9156	2.44278	33.2281	OK
AGAP000401-RA	-	-	AGAP000401	-	-	X:7276545-7277421	810	-	0.349406	0	0.908561	OK	0.406686	0	0.99509	OK	2.08551	0.0865296	4.06689	OK	0.831183	0	1.64406	OK
AGAP000402-RA	-	-	AGAP000402	-	-	X:7278896-7280040	1065	-	3.06527	0	7.30505	OK	4.64002	0	10.4969	OK	17.1344	1.90853	32.3462	OK	11.5788	1.11879	22.0139	OK
AGAP000403-RA	-	-	AGAP000403	-	-	X:7288291-7291716	2616	-	10.8951	0	27.3283	OK	5.15751	0	12.7666	OK	29.2449	0.924338	57.6171	OK	15.3381	2.07641	28.5875	OK
AGAP000405-RA	-	-	AGAP000405	-	-	X:7299084-7303866	2712	-	4.96745	0	12.4697	OK	4.99894	0	12.4051	OK	9.12098	0.607334	17.5998	OK	2.87208	0.19383	5.54354	OK
AGAP000406-RA	-	-	AGAP000406	-	-	X:7310218-7318863	4626	-	1.24097	0	3.34839	OK	0.584133	0	1.65904	OK	6.90433	0.0681799	17.0526	OK	3.49597	0.310597	6.67406	OK
AGAP000407-RA	-	-	AGAP000407	-	-	X:7325612-7331429	2955	-	6.95921	0	17.9907	OK	10.5474	0	27.0157	OK	35.3832	0.486235	79.2325	OK	21.6068	1.96866	41.2114	OK
AGAP000408-RA	-	-	AGAP000408	-	-	X:7334402-7335498	879	-	0	0	0	OK	0	0	0	OK	0	0	0	OK	0	0	0	OK
AGAP000410-RA	-	-	AGAP000410	-	-	X:7356911-7369332	3706	-	2.16022	0	5.65478	OK	1.13026	0	3.02597	OK	12.5359	0.0851053	25.5694	OK	7.56481	0.898334	14.222	OK
AGAP000411-RA	-	-	AGAP000411	-	-	X:7378462-7382141	3276	-	0.957107	0	2.26784	OK	0.541029	0	1.30508	OK	0.0254155	0	0.0855787	OK	0.226698	0	0.791603	OK
AGAP000412-RA	-	-	AGAP000412	-	-	X:7385775-7392182	3252	-	5.27724	0.172421	13.4811	OK	6.05325	0.0215526	15.0329	OK	20.6902	0.614248	41.8659	OK	13.8555	0.46338	27.5981	OK
AGAP000413-RA	-	-	AGAP000413	-	-	X:7395053-7400773	3651	-	0.0877148	0	0.278359	OK	0.016627	0	0.0575916	OK	0.201695	0	0.527923	OK	2.79786	0.143979	5.4424	OK
AGAP000414-RA	-	-	AGAP000414	-	-	X:7402911-7405250	1381	-	24.8374	0.0253762	81.2545	OK	45.9056	0	115.335	OK	50.1606	0	112.29	OK	7.76556	0	20.2502	OK
AGAP000415-RA	-	-	AGAP000415	-	-	X:7402911-7405250	812	-	38.4013	0.225417	76.3601	OK	53.0837	0	237.875	OK	44.4584	0	159.835	OK	50.6471	2.19355	99.0472	OK
AGAP000416-RA	-	-	AGAP000416	-	-	X:7437021-7438341	1038	-	0.604968	0	1.20125	OK	3.77309	0	9.97684	OK	10.7073	0	51.6251	OK	2.07063	0	9.94703	OK
AGAP000416-RB	-	-	AGAP000416	-	-	X:7437021-7438341	1227	-	7.69529	0.0906104	15.293	OK	30.9019	0	131.409	OK	36.5412	0	99.725	OK	13.2119	0	29.6744	OK
AGAP000416-RC	-	-	AGAP000416	-	-	X:7437021-7438341	1065	-	8.95318	0	17.6543	OK	24.8394	0	69.0236	OK	23.7878	0	75.5999	OK	6.94635	0	21.041	OK
AGAP000417-RA	-	-	AGAP000417	-	-	X:7444786-7475172	837	-	0.148879	0	0.293084	OK	0.0686651	0	0.125607	OK	0.181294	0	0.334953	OK	0.477636	0	0.921121	OK
AGAP000418-RA	-	-	AGAP000418	-	-	X:7444786-7475172	2103	-	0.88154	0	4.28266	OK	0.628582	0	2.64958	OK	9.01193	0	24.4295	OK	52.2607	0.0333281	112.416	OK
AGAP000419-RA	-	-	AGAP000419	-	-	X:7444786-7475172	5541	-	0.698437	0.00654749	1.38807	OK	0.605522	0	1.93359	OK	2.98339	0	10.1739	OK	9.11711	0	29.1248	OK
AGAP000420-RA	-	-	AGAP000420	-	-	X:7545010-7550460	2478	-	1.41936	0	3.71941	OK	5.58893	0	13.7745	OK	24.641	3.23857	45.934	OK	8.05356	0.834392	15.1888	OK
AGAP000421-RA	-	-	AGAP000421	-	-	X:7554570-7561857	1752	-	0.0116335	0	0.0400051	OK	0	0	0	OK	0.0453579	0	0.16002	OK	0.797158	0	1.5802	OK
AGAP000422-RA	-	-	AGAP000422	-	-	X:7593776-7598788	1179	-	0.0244368	0	0.0891717	OK	0	0	0	OK	0.555558	0	1.09978	OK	0.324262	0	0.624202	OK
AGAP000423-RA	-	-	AGAP000423	-	-	X:7603589-7604223	557	-	0	0	0	OK	0	0	0	OK	0	0	0	OK	0	0	0	OK
AGAP000424-RA	-	-	AGAP000424	-	-	X:7602147-7602788	564	-	0.159748	0	0.434949	OK	0.203312	0	0.497085	OK	0.289899	0	0.621356	OK	0.581005	0	1.30485	OK
AGAP000425-RA	-	-	AGAP000425	-	-	X:7613847-7616028	707	-	92.4162	1.98271	224.79	OK	117.875	3.71759	236.29	OK	160.935	12.2928	309.75	OK	84.3838	9.864	158.468	OK
AGAP000426-RA	-	-	AGAP000426	-	-	X:7617892-7619360	1318	-	30.0973	0	63.1323	OK	26.7854	0	87.2738	OK	27.9219	0.0927687	62.3406	OK	14.1649	0	35.9735	OK
AGAP000426-RB	-	-	AGAP000426	-	-	X:7617892-7619360	1155	-	9.48957	0	21.8176	OK	10.2408	0	35.8083	OK	10.7612	0	36.1177	OK	3.07616	0	11.6444	OK
AGAP000426-RC	-	-	AGAP000426	-	-	X:7617892-7619360	1148	-	5.67138	0	24.1591	OK	7.56652	0	39.6727	OK	1.39039	0	7.96726	OK	1.91894	0	9.3908	OK
AGAP000427-RA	-	-	AGAP000427	-	-	X:7623630-7631249	6126	-	0.0479676	0	0.154457	OK	0.00483399	0	0.0171618	OK	55.0568	0.0858092	140.904	OK	0.0558513	0	0.143015	OK
AGAP000428-RA	-	-	AGAP000428	-	-	X:7633417-7637519	2258	-	3.43139	0	8.75336	OK	3.85715	0	9.56041	OK	8.81194	0.201762	18.2206	OK	9.74644	1.25713	18.2206	OK
AGAP000429-RA	-	-	AGAP000429	-	-	X:7638217-7644733	2823	-	3.54047	0	8.93802	OK	4.41629	0	11.1725	OK	7.58839	0.360004	14.8719	OK	4.02159	0.260692	7.77111	OK
AGAP000430-RA	-	-	AGAP000430	-	-	X:7646485-7649633	1806	-	5.33143	0	13.0204	OK	2.24884	0	5.6467	OK	2.82094	0	5.66611	OK	8.06909	0.679157	15.4266	OK
AGAP000431-RA	-	-	AGAP000431	-	-	X:7658181-7671258	1332	-	1.24975	0	3.36764	OK	1.32736	0	3.36764	OK	0.422049	0	0.920838	OK	0.374144	0	0.736671	OK
AGAP000432-RA	-	-	AGAP000432	-	-	X:7690858-7691632	671	-	10.5698	0	22.4577	OK	27.1254	0.835636	53.3762	OK	26.6287	3.02918	49.8248	OK	29.8207	3.29032	56.0921	OK
AGAP000433-RA	-	-	AGAP000433	-	-	X:7694968-7699060	1991	-	4.59433	0	9.17069	OK	5.15922	0	13.557	OK	10.3412	0	34.3211	OK	8.89346	0	27.9645	OK
AGAP000433-RB	-	-	AGAP000433	-	-	X:7694968-7699060	2081	-	2.65432	0	5.2933	OK	1.68082	0	10.7846	OK	11.2037	0	31.2137	OK	16.1331	0	38.7661	OK
AGAP000434-RA	-	-	AGAP000434	-	-	X:7701643-7706535	3083	-	13.4303	0.125037	34.7376	OK	12.2028	0.056835	31.2479	OK	11.4506	1.1026	21.7906	OK	9.52025	1.19354	17.8121	OK
AGAP000436-RA	-	-	AGAP000436	-	-	X:7710413-7717638	2720	-	1.12955	0	3.00197	OK	1.21432	0	3.2983	OK	5.22367	0.244796	10.2041	OK	5.11933	0.476708	9.75319	OK
AGAP000437-RA	-	-	AGAP000437	-	-	X:7721790-7723233	1161	-	409.05	0	1007.48	OK	187.669	0.0603695	432.547	OK	0.0242719	0	0.0905542	OK	0.08495	0	0.271663	OK
AGAP000438-RA	-	-	AGAP000438	-	-	X:7764446-7766035	1382	-	3.78774	0	9.12881	OK	3.1208	0	7.60734	OK	9.33482	0.760734	17.9026	OK	6.05876	0.583229	11.4871	OK
AGAP000439-RA	-	-	AGAP000439	-	-	X:7768367-7769746	971	-	142.928	0.685731	395.487	OK	112.674	1.76846	225.967	OK	103.557	4.00611	203.301	OK	29.6697	3.06775	56.1939	OK
AGAP000440-RA	-	-	AGAP000440	-	-	X:7772089-7780456	3443	-	14.5567	0.162856	38.4441	OK	17.0286	0.0407139	44.3476	OK	22.1084	1.70998	42.4951	OK	23.8921	2.35123	45.4062	OK
AGAP000441-RA	-	-	AGAP000441	-	-	X:7784540-7786949	1170	-	1.92195	0	4.91222	OK	0.656216	0	1.88701	OK	5.54263	0.0299525	11.2023	OK	3.53278	0.209668	6.82918	OK
AGAP000442-RA	-	-	AGAP000442	-	-	X:7792497-7794123	825	-	1.36244	0	3.48321	OK	0.140021	0	0.382303	OK	2.19054	0	5.22481	OK	4.56609	0.297347	8.79298	OK
AGAP000443-RA	-	-	AGAP000443	CTL5	-	X:7797030-7815108	7515	-	0.478265	0	1.34302	OK	0.0978543	0	0.317102	OK	0.850113	0.00466327	1.80469	OK	1.43731	0.0373062	2.83993	OK
AGAP000444-RA	-	-	AGAP000444	CIAO1_ANOGA	-	X:7822792-7824134	1265	-	16.4325	0	38.3412	OK	23.2784	0.0277031	52.165	OK	38.9468	2.6595	75.214	OK	15.9359	1.57908	30.2518	OK
AGAP000445-RA	-	-	AGAP000445	GPRADS	-	X:7833801-7835573	1617	-	2.87672	0	7.23862	OK	1.68691	0	4.33451	OK	2.4649	0.0216725	4.91966	OK	2.95157	0	5.89493	OK
AGAP000446-RA	-	-	AGAP000446	-	-	X:7840899-7843485	2418	-	1.01538	0	2.76819	OK	0.174978	0	0.55074	OK	1.45415	0	3.21748	OK	2.08168	0.086959	4.07258	OK
AGAP000447-RA	-	-	AGAP000447	-	-	X:7850065-7855721	1938	-	4.25435	0	14.5205	OK	7.9658	0	25.9669	OK	19.0468	0	51.97	OK	5.77418	0	11.5187	OK
AGAP000448-RA	-	-	AGAP000448	-	-	X:7850065-7855721	1625	-	13.6454	1.02041	26.2891	OK	20.17	0.049622	71.3068	OK	38.5449	0.0243316	99.492	OK	7.68898	0	18.8392	OK
AGAP000449-RA	-	-	AGAP000449	-	-	X:7877836-7887279	6096	-	0.00308799	0	0.596342	OK	0.0701494	0	0.232301	OK	5.77161e-05	0	0	OK	0.034595	0	0.106787	OK
AGAP000449-RB	-	-	AGAP000449	-	-	X:7877836-7887279	6642	-	0.947491	0	1.63785	OK	0.163076	0	0.637722	OK	1.62781	0.0162814	4.4014	OK	2.66533	0.222657	5.10483	OK
AGAP000452-RA	-	-	AGAP000452	-	-	X:7893479-7901380	3674	-	4.61756	0.00953851	11.9327	OK	3.38198	0	8.78497	OK	9.46378	0.391079	19.6398	OK	5.29122	0.343386	10.2444	OK
AGAP000453-RA	-	-	AGAP000453	-	-	X:7904009-7913810	6632	-	2.4342	0	6.41496	OK	1.36178	0.00528415	3.61964	OK	4.15933	0.0581256	9.66471	OK	3.19125	0.269492	6.10319	OK
AGAP000454-RA	-	-	AGAP000454	-	-	X:7935979-7938935	2072	-	12.0944	0.0338267	30.0043	OK	19.1101	0.0338267	46.2073	OK	25.2613	1.69134	48.795	OK	16.6179	2.04652	31.1882	OK
AGAP000456-RA	-	-	AGAP000456	-	-	X:7918699-7926877	1519	-	8.22318	0.184566	19.1718	OK	5.64376	0	13.1734	OK	12.7112	1.26889	24.0859	OK	14.958	1.8918	28.031	OK
AGAP000457-RA	-	-	AGAP000457	-	-	X:7930827-7935051	1239	-	17.6742	0.647037	34.6941	OK	20.6148	0.170706	74.6326	OK	31.6171	0	92.2079	OK	39.3099	0.0333735	94.2467	OK
AGAP000457-RB	-	-	AGAP000457	-	-	X:7930827-7935051	1278	-	5.51315	0	15.0453	OK	10.4866	0	43.7786	OK	21.4643	0	63.8521	OK	9.3022	0	42.2502	OK
AGAP000458-RA	-	-	AGAP000458	-	-	X:7945987-7947791	1386	-	0.485551	0	1.41594	OK	0.121801	0	0.353985	OK	0.458763	0	0.910246	OK	1.08185	0	2.14919	OK
AGAP000459-RA	-	-	AGAP000459	AGAP000459	-	X:7949491-7949565	74	-	0	0	0	OK	0	0	0	OK	394.595	0	42.6217	OK	181.503	0	25.573	OK
AGAP000460-RA	-	-	AGAP000460	-	-	X:7957855-7962564	1689	-	0.52117	0	1.55615	OK	0.135527	0	0.414973	OK	1.36421	0	2.86331	OK	1.30825	0.0207487	2.61433	OK
AGAP000461-RA	-	-	AGAP000461	-	-	X:7976366-8003775	9099	-	0.0906051	0	1.76487	OK	0.0320913	0	1.66419	OK	0.538785	0	1.79266	OK	0.999737	0	3.72468	OK
AGAP000461-RB	-	-	AGAP000461	-	-	X:7976366-8003775	9198	-	2.6851	0	4.96674	OK	0.701442	0	1.66536	OK	2.71553	0.0233285	6.4659	OK	3.27467	0	6.73344	OK
AGAP000462-RA	-	-	AGAP000462	-	-	X:8017666-8020999	1288	-	336.452	19.0054	651.398	OK	394.353	1.04274	2364.48	OK	457.405	3.84341	1054.24	OK	276.944	16.5805	537.336	OK
AGAP000462-RB	-	-	AGAP000462	-	-	X:8017666-8020999	1326	-	5.30354	0	13.0185	OK	2.58319	0	5.09872	OK	1.16272	0	2.30296	OK	1.03292	0	2.06494	OK
AGAP000463-RA	-	-	AGAP000463	-	-	X:8024932-8035855	3390	-	4.13169	0	10.5133	OK	2.41851	0	6.09919	OK	8.01184	0.113714	17.3051	OK	4.34561	0.454855	8.22873	OK
AGAP000466-RA	-	-	AGAP000466	ACE2	-	X:8049062-8054326	2127	-	0.527794	0	1.97712	OK	0.315414	0	1.56522	OK	2.64256	0	5.38766	OK	3.47733	0.313044	6.62336	OK
AGAP000467-RA	-	-	AGAP000467	-	-	X:8075012-8087489	3783	-	2.72528	0	7.24419	OK	2.59061	0.00926367	6.79954	OK	11.8092	1.00048	22.6126	OK	12.964	1.76936	24.1133	OK
AGAP000468-RA	-	-	AGAP000468	-	-	X:8090846-8094135	2749	-	2.97258	0	7.57236	OK	9.70509	0	24.0301	OK	54.655	0.407939	110.845	OK	18.3219	2.3329	34.3051	OK
AGAP000469-RA	-	-	AGAP000469	-	-	X:8098316-8102973	1511	-	1.61033	0	4.92508	OK	0.960423	0	6.18055	OK	0.666759	0	4.20126	OK	1.95273	0	8.32329	OK
AGAP000469-RB	-	-	AGAP000469	-	-	X:8098316-8102973	1410	-	4.15297	0	9.57618	OK	7.15254	0	34.0946	OK	8.8049	0.0858032	21.1076	OK	4.32595	0	13.3741	OK
AGAP000470-RA	-	-	AGAP000470	MTNB_ANOGA	-	X:8105205-8110152	1570	-	33.9695	0.66964	115.691	OK	37.0787	1.71874	97.812	OK	40.2002	1.78571	83.1693	OK	39.1999	1.18303	82.1202	OK
AGAP000471-RA	-	-	AGAP000471	-	-	X:8111768-8116713	1795	-	1.27138	0	2.54065	OK	2.26911	0	9.45617	OK	6.88754	0	18.7814	OK	4.78133	0	13.703	OK
AGAP000471-RB	-	-	AGAP000471	-	-	X:8111768-8116713	1974	-	2.92559	0.0624426	5.78635	OK	1.53332	0	4.15809	OK	9.80326	0	21.936	OK	9.69539	0	21.7326	OK
AGAP000472-RA	-	-	AGAP000472	-	-	X:8123858-8133009	3683	-	4.11503	0	10.7617	OK	2.89127	0.0095152	7.46943	OK	10.1886	0.0190304	20.5338	OK	20.5763	2.78795	38.1084	OK
AGAP000473-RA	-	-	AGAP000473	-	-	X:8188245-8190883	1897	-	1.20935	0	3.21441	OK	10.8667	0	26.0663	OK	6.68003	0.480314	12.8576	OK	4.18362	0.258631	8.09145	OK
AGAP000474-RA	-	-	AGAP000474	-	-	X:8221967-8225382	2049	-	1.24068	0	3.35223	OK	0.941721	0	2.58258	OK	5.13714	0.0684128	10.5014	OK	0.700567	0	1.38536	OK
AGAP000475-RA	-	-	AGAP000475	-	-	X:8264240-8269053	2250	-	8.96191	0.497523	17.4176	OK	14.4095	0.0516003	94.5318	OK	11.0112	0.0678734	25.9276	OK	6.89286	0.102018	15.3878	OK
AGAP000475-RB	-	-	AGAP000475	-	-	X:8264240-8269053	2360	-	0.657023	0	2.60457	OK	0.631489	0	8.5675	OK	1.18318	0	6.2669	OK	0.373121	0	2.03384	OK
AGAP000476-RA	-	-	AGAP000476	-	-	X:8271709-8275858	2000	-	1.97258	0	5.09897	OK	12.3336	0	29.5425	OK	3.79636	0.175222	7.39439	OK	2.97968	0.105133	5.85243	OK
AGAP000477-RA	-	-	AGAP000477	-	-	X:8293984-8359883	1371	-	1.25686	0.0218788	2.48689	OK	0.42947	0	1.22694	OK	1.91719	0	4.19205	OK	2.69946	0.0511225	5.3423	OK
AGAP000478-RA	-	-	AGAP000478	-	-	X:8423139-8424387	1182	-	1.27908	0	3.37992	OK	1.2903	0	3.32063	OK	3.01119	0.0592969	5.95934	OK	1.74062	0.0296485	3.43922	OK
AGAP000479-RA	-	-	AGAP000479	-	-	X:8426332-8427705	1373	-	12.6212	0	29.5823	OK	17.9843	0	41.0171	OK	37.1818	0.051048	76.4444	OK	3.92344	0.229716	7.55511	OK
AGAP000480-RA	-	-	AGAP000480	-	-	X:8427832-8429319	1324	-	15.1178	0.58231	43.1704	OK	14.3968	0.105875	33.8534	OK	20.7538	0.899934	40.6294	OK	9.55932	1.03228	18.0516	OK
AGAP000481-RA	-	-	AGAP000481	-	-	X:8432912-8436736	2517	-	1.39718	0	3.68963	OK	3.07385	0	7.56025	OK	2.04575	0	4.24655	OK	5.08022	0.111385	10.9018	OK
AGAP000482-RA	-	-	AGAP000482	-	-	X:8438346-8439461	914	-	34.1726	0.766838	103.868	OK	25.0451	0.153368	52.1833	OK	43.2264	4.25595	82.205	OK	19.2596	2.30051	36.1564	OK
AGAP000483-RA	-	-	AGAP000483	-	-	X:8442606-8451330	3123	-	0.745985	0	1.48726	OK	0.259334	0	0.854903	OK	2.2643	0	7.43043	OK	1.04405	0	4.70593	OK
AGAP000483-RB	-	-	AGAP000483	-	-	X:8442606-8451330	2595	-	1.89644	0.0284149	3.76294	OK	2.27855	0	7.38411	OK	5.85142	0	17.8982	OK	4.71583	0	11.652	OK
AGAP000483-RC	-	-	AGAP000483	-	-	X:8442606-8451330	3447	-	0.526911	0	1.04788	OK	0.39949	0	2.35114	OK	3.08186	0	8.55088	OK	3.13552	0	6.27087	OK
AGAP000484-RA	-	-	AGAP000484	-	-	X:8487285-8509533	2067	-	0.536081	0	1.55979	OK	0.238925	0	0.745988	OK	0.269635	0	0.695125	OK	0.444122	0	0.898576	OK
AGAP000485-RA	-	-	AGAP000485	-	-	X:8537814-8538555	741	-	4.40513	0	9.74246	OK	2.38007	0	5.29687	OK	0.312524	0	0.614815	OK	0.736881	0	1.4661	OK
AGAP000488-RA	-	-	AGAP000488	-	-	X:8579492-8602534	1880	-	0.58799	0	1.15658	OK	0.394294	0	0.777618	OK	0.670133	0	1.67441	OK	1.03457	0	2.19667	OK
AGAP000489-RA	-	-	AGAP000489	-	-	X:8635240-8652253	3066	-	1.47557	0	3.89764	OK	0.622687	0	1.79452	OK	5.14116	0.0685802	10.6985	OK	2.28262	0.194311	4.36627	OK
AGAP000491-RA	-	-	AGAP000491	-	-	X:8681588-8682217	532	-	66.8867	1.31746	188.661	OK	76.2133	2.7008	149.861	OK	118.366	16.2707	219.16	OK	83.4575	10.7373	154.67	OK
AGAP000492-RA	-	-	AGAP000492	-	-	X:8689134-8692322	1572	-	2.74038	0	6.91081	OK	0.603033	0	1.71656	OK	4.12464	0	10.5668	OK	3.68823	0.245222	7.11144	OK
AGAP000493-RA	-	-	AGAP000493	-	-	X:8703276-8704125	742	-	35.1883	0.755676	69.5694	OK	7.70158	0	15.5386	OK	9.27384	0.708446	17.8056	OK	30.7942	3.11716	58.3287	OK
AGAP000494-RA	-	-	AGAP000494	-	-	X:8715249-8717867	1098	-	3.55921	0	7.84267	OK	2.7874	0	10.4881	OK	3.85417	0	15.0418	OK	8.3728	0	28.9895	OK
AGAP000494-RB	-	-	AGAP000494	-	-	X:8715249-8717867	904	-	9.89493	0.0550819	19.7468	OK	2.07215	0	6.69003	OK	10.3657	0	25.5787	OK	15.7441	0	41.2161	OK
AGAP000495-RA	-	-	AGAP000495	-	-	X:8753113-8754386	916	-	0.572824	0	1.53033	OK	0.265608	0	0.688647	OK	3.10825	0	6.50389	OK	0.580998	0	1.14774	OK
AGAP000496-RA	-	-	AGAP000496	-	-	X:8755019-8755868	768	-	20.1346	0.638832	60.0502	OK	15.9121	0.0912617	32.1697	OK	34.6271	3.42231	65.7997	OK	11.0541	1.00388	21.1271	OK
AGAP000497-RA	-	-	AGAP000497	-	-	X:8757363-8758494	1043	-	3.77249	0	8.53432	OK	2.00969	0	4.67036	OK	3.97543	0.0335997	7.89593	OK	4.08132	0	8.43352	OK
AGAP000498-RA	-	-	AGAP000498	-	-	X:8762001-8764579	1063	-	93.2234	0.535594	193.917	OK	129.666	0.0824132	359.61	OK	94.7149	0.279307	225.441	OK	44.8737	0.280654	106.889	OK
AGAP000498-RB	-	-	AGAP000498	-	-	X:8762001-8764579	1123	-	20.0036	0	73.0537	OK	35.682	0	156.582	OK	14.4276	0	61.4026	OK	13.4067	0	47.873	OK
AGAP000499-RA	-	-	AGAP000499	-	-	X:8772047-8777600	1122	-	2.32726	0	7.62108	OK	1.74527	0	4.84126	OK	5.30647	0	11.4316	OK	4.32927	0.249872	8.40193	OK
AGAP000500-RA	-	-	AGAP000500	NADPH_P450_red	-	X:8780076-8799840	2958	-	10.7894	0	21.5715	OK	18.4865	0	81.8079	OK	32.7278	0	119.288	OK	33.8275	0	104.473	OK
AGAP000500-RB	-	-	AGAP000500	NADPH_P450_red	-	X:8780076-8799840	1294	-	2.36088	0	22.1533	OK	9.05481	0	66.8662	OK	5.49214	0	26.0532	OK	1.83693	0	3.60194	OK
AGAP000500-RC	-	-	AGAP000500	NADPH_P450_red	-	X:8780076-8799840	3147	-	13.4175	0	27.3988	OK	26.647	0	157.52	OK	48.7518	0	163.127	OK	39.6641	0	113.732	OK
AGAP000500-RD	-	-	AGAP000500	NADPH_P450_red	-	X:8780076-8799840	2639	-	20.4091	0	40.1615	OK	19.8676	0	84.8217	OK	33.4348	0	146.93	OK	13.2101	0	55.7835	OK
AGAP000501-RA	-	-	AGAP000501	-	-	X:8801330-8804914	2638	-	20.9519	0.0132845	57.0834	OK	19.2281	0.187832	55.526	OK	33.8677	0.442826	90.3365	OK	5.86781	0.0429279	14.4381	OK
AGAP000502-RA	-	-	AGAP000502	-	-	X:8827757-8847273	3081	-	0.212036	0	0.682463	OK	0.159448	0	0.511847	OK	0.278602	0	0.671089	OK	0.627912	0	1.49004	OK
AGAP000504-RA	-	-	AGAP000504	-	-	X:8858302-8889428	7054	-	2.01836	0	5.33566	OK	2.16943	0.0198721	5.59897	OK	10.83	0.238465	22.6741	OK	8.67089	1.14761	16.1809	OK
AGAP000506-RA	-	-	AGAP000506	-	-	X:8953209-8957442	2037	-	0.336103	0	0.99783	OK	1.33178	0	3.49241	OK	1.4788	0.017204	2.92467	OK	1.66474	0.0516119	3.25155	OK
AGAP000507-RA	-	-	AGAP000507	-	-	X:8960238-8961760	1446	-	2.16306	0	5.50145	OK	1.1738	0	3.05367	OK	5.52084	0.145413	10.906	OK	2.118	0.0969419	4.12003	OK
AGAP000508-RA	-	-	AGAP000508	-	-	X:8964701-8965528	827	-	24.4356	0.0847509	51.5285	OK	21.9395	0	44.4942	OK	45.0864	5.3393	84.7085	OK	12.1482	0.508505	23.7726	OK
AGAP000509-RA	-	-	AGAP000509	-	-	X:8973098-8975041	783	-	2.50811	0	5.81837	OK	0.576265	0	1.43221	OK	3.39967	0.0447567	6.7135	OK	4.97791	0.313297	9.57793	OK
AGAP000512-RA	-	-	AGAP000512	-	-	X:9067174-9086241	1511	-	2.33105	0.0446755	4.56328	OK	1.32926	0	4.12937	OK	14.061	0.026423	36.9922	OK	6.95001	0	14.579	OK
AGAP000512-RB	-	-	AGAP000512	-	-	X:9067174-9086241	1706	-	0.117613	0	0.232501	OK	0.0365684	0	0.070396	OK	0.441911	0	1.86592	OK	1.00766	0	3.83462	OK
AGAP000513-RA	-	-	AGAP000513	-	-	X:9095143-9096804	1023	-	10.9476	0	21.7993	OK	22.376	0	55.8233	OK	83.9902	0	230.596	OK	10.496	0	24.4114	OK
AGAP000513-RB	-	-	AGAP000513	-	-	X:9095143-9096804	1225	-	3.03344	0	9.97148	OK	7.86262	0	56.1428	OK	37.4263	0	118.95	OK	2.93407	0	10.8576	OK
AGAP000514-RA	-	-	AGAP000514	-	-	X:9099307-9108706	2152	-	12.3609	0.0488538	31.5596	OK	12.8628	0.0488538	32.2924	OK	31.0016	1.17249	65.3339	OK	5.0041	0.081423	11.5295	OK
AGAP000515-RA	-	-	AGAP000515	-	-	X:9111111-9111880	588	-	12.4051	0.119199	26.2834	OK	8.60308	0.0595995	20.8002	OK	8.86414	0.357597	17.3434	OK	3.39002	0.0595995	6.67514	OK
AGAP000516-RA	-	-	AGAP000516	-	-	X:9114569-9115737	843	-	21.1996	0.623567	51.8808	OK	15.725	0.332569	42.1116	OK	12.8843	0.498854	25.2337	OK	7.39773	0.415711	14.342	OK
AGAP000519-RA	-	-	AGAP000519	-	-	X:9215503-9266532	4521	-	0.62083	0	1.74408	OK	0.462026	0	1.33326	OK	5.7914	0.0620119	12.7279	OK	2.51022	0.170533	4.83693	OK
AGAP000520-RA	-	-	AGAP000520	-	-	X:9291161-9297115	3585	-	8.74723	0	22.2486	OK	16.1485	0	41.0856	OK	5.72861	0.342136	11.1145	OK	7.0425	0.400788	13.6659	OK
AGAP000521-RA	-	-	AGAP000521	-	-	X:9297278-9311551	2160	-	0.963605	0	2.62834	OK	2.61618	0	6.57084	OK	3.01137	0.210916	5.8083	OK	6.10447	0.389383	11.7626	OK
AGAP000522-RA	-	-	AGAP000522	-	-	X:9410885-9414540	1025	-	0.997303	0	2.6668	OK	0.387026	0	1.02569	OK	2.06158	0	4.27372	OK	3.23179	0.136759	6.3251	OK
AGAP000523-RA	-	-	AGAP000523	-	-	X:9455266-9456114	417	-	1516.18	146.061	2886.76	OK	1532.9	155.221	2907.52	OK	3006.99	237.244	5748.81	OK	2014.27	156.398	3835.4	OK
AGAP000526-RA	-	-	AGAP000526	-	-	X:9460830-9469965	2209	-	65.4938	0.206237	170.019	OK	76.9081	0.14278	196.274	OK	119.909	3.37912	274.042	OK	75.5086	1.22156	164.466	OK
AGAP000528-RA	-	-	AGAP000528	-	-	X:9473977-9480310	4047	-	35.9242	0.00865937	97.8163	OK	43.3229	0	115.906	OK	58.4372	0.632134	121.127	OK	73.5142	1.13438	145.832	OK
AGAP000529-RA	-	-	AGAP000529	-	-	X:9483282-9488015	2959	-	3.59446	0.0355301	9.8063	OK	3.90329	0	10.1734	OK	9.8962	0.343457	19.4468	OK	9.34688	1.24355	17.3742	OK
AGAP000530-RA	-	-	AGAP000530	-	-	X:9489776-9492029	1453	-	3.50116	0	6.98721	OK	3.13656	0	21.8382	OK	5.61961	0	20.7512	OK	2.40285	0	7.87348	OK
AGAP000530-RB	-	-	AGAP000530	-	-	X:9489776-9492029	1510	-	4.14436	0	8.27425	OK	1.73683	0	5.32099	OK	0.729752	0	3.49047	OK	0.277054	0	2.06913	OK
AGAP000531-RA	-	-	AGAP000531	-	-	X:9489776-9492029	853	-	24.7051	0.48171	48.8936	OK	26.5774	0	75.9484	OK	23.3439	0	56.7919	OK	7.89148	0	17.6787	OK
AGAP000532-RA	-	-	AGAP000532	-	-	X:9497929-9506017	4909	-	5.67349	0.181521	11.1426	OK	5.38778	0	36.1977	OK	7.08081	0	17.4322	OK	6.02642	0	14.6784	OK
AGAP000532-RB	-	-	AGAP000532	-	-	X:9497929-9506017	4909	-	3.12727	0	6.21968	OK	10.4782	0	28.5268	OK	3.36875	0	10.3184	OK	4.86427	0	14.515	OK
AGAP000533-RA	-	-	AGAP000533	-	-	X:9543074-9548481	3445	-	1.43077	0	3.83506	OK	0.901132	0	2.5228	OK	4.11869	0.183106	8.0465	OK	2.69722	0.162761	5.21852	OK
AGAP000534-RA	-	-	AGAP000534	-	-	X:9555154-9565371	2155	-	2.25909	0	4.50708	OK	3.93689	0	14.1624	OK	7.78637	0	27.4979	OK	2.84847	0	9.42923	OK
AGAP000534-RB	-	-	AGAP000534	-	-	X:9555154-9565371	2110	-	12.35	1.00384	23.5534	OK	31.4369	0.0184692	95.0793	OK	28.0202	0.145618	63.0161	OK	19.9226	2.06137	37.7613	OK
AGAP000535-RA	-	-	AGAP000535	-	-	X:9590750-9594805	2582	-	0	0	0	OK	0	0	0	OK	20.7671	0.62434	40.8943	OK	7.1073	0.352888	13.8033	OK
AGAP000536-RA	-	-	AGAP000536	PGRPS1	-	X:9622534-9623830	1154	-	22.038	0	62.6185	OK	18.7791	0.516253	38.5975	OK	15.7425	1.12361	30.3071	OK	17.0872	1.27545	32.8884	OK
AGAP000537-RA	-	-	AGAP000537	TWDL8	-	X:9628330-9630253	633	-	0	0	0	OK	0.101979	0	0.276813	OK	0.0176198	0	0.166088	OK	0.279085	0	0.553625	OK
AGAP000538-RA	-	-	AGAP000538	TWDL9	-	X:9630310-9634853	927	-	0.979231	0	12.2506	OK	280.426	0	1039.28	OK	0	0	0.0756084	OK	0.0159833	0	0.0949625	OK
AGAP000539-RA	-	-	AGAP000539	-	-	X:9649891-9653790	3801	-	0.0084078	0	0.0368792	OK	0.019915	0	0.0737584	OK	0.215197	0	0.691485	OK	0.0957143	0	0.212056	OK
AGAP000540-RA	-	-	AGAP000540	-	-	X:9662047-9670481	1850	-	2.96715	0	7.88027	OK	6.37588	0	15.6658	OK	0.789231	0	1.57227	OK	2.36375	0.132601	4.5842	OK
AGAP000541-RA	-	-	AGAP000541	-	-	X:9680496-9683814	871	-	1588.87	85.4072	3092.17	OK	2625.95	1.96922	12807.8	OK	2017.19	1.68511	5399.41	OK	426.884	5.0352	935.777	OK
AGAP000541-RB	-	-	AGAP000541	-	-	X:9680496-9683814	886	-	3.20105	0	6.24437	OK	2.77044	0	5.09959	OK	7.68288	0	15.2414	OK	0.068892	0	0.100548	OK
AGAP000542-RA	-	-	AGAP000542	AGAP000542	-	X:9691788-9777248	73	-	0	0	0.480061	OK	0	0	0.960123	OK	0	0	0.480061	OK	0	0	0.480061	OK
AGAP000543-RA	-	-	AGAP000543	-	-	X:9799625-9802439	964	-	15.1614	0.10906	52.8212	OK	25.0163	0.327179	84.3031	OK	10.6495	0.654357	20.6123	OK	7.73043	0.545298	14.9048	OK
AGAP000544-RA	-	-	AGAP000544	-	-	X:9804233-9809542	1724	-	4.2465	0	10.5499	OK	2.9368	0	7.35853	OK	11.1104	1.28063	20.9576	OK	11.4324	1.42292	21.3438	OK
AGAP000545-RA	-	-	AGAP000545	-	-	X:9814121-9820430	4416	-	5.51902	0.0158716	14.7606	OK	10.6052	0.0079358	27.9261	OK	18.6958	0.317432	37.1792	OK	13.2173	1.21418	25.1882	OK
AGAP000546-RA	-	-	AGAP000546	-	-	X:9828178-9829456	1079	-	135.367	1.9812	336.609	OK	134.874	0.682052	286.429	OK	250.097	0.682052	533.202	OK	76.2131	2.24103	153.267	OK
AGAP000547-RA	-	-	AGAP000547	-	-	X:9831842-9834114	2010	-	3.27294	0	8.14217	OK	4.59587	0	11.42	OK	14.2801	0.714838	27.8438	OK	7.30425	0.557922	14.0352	OK
AGAP000548-RA	-	-	AGAP000548	-	-	X:9838279-9839504	1225	-	0.0175184	0	0.0572155	OK	0	0	0	OK	97.6188	0.429116	210.696	OK	0.0227721	0	0.0858232	OK
AGAP000549-RA	-	-	AGAP000549	-	-	X:9839686-9843870	1848	-	29.0506	0.0189635	73.9006	OK	40.3471	0.0379269	99.9943	OK	26.2172	0.246525	52.2633	OK	6.3614	0.644758	12.0418	OK
AGAP000550-RA	-	-	AGAP000550	-	-	X:9846922-9854196	4936	-	6.46563	0.255592	18.5872	OK	11.8613	0.0425986	31.0473	OK	49.5193	0.156195	127.689	OK	21.2971	2.08733	40.4616	OK
AGAP000551-RA	-	-	AGAP000551	-	-	X:9857330-9862712	3107	-	5.5936	0	14.5051	OK	9.10533	0	23.0547	OK	12.4784	0.0902336	25.6263	OK	2.70467	0.124071	5.27867	OK
AGAP000552-RA	-	-	AGAP000552	-	-	X:9865445-9869766	2894	-	3.54283	0.0121094	9.20311	OK	4.91001	0	12.509	OK	8.12044	0.678124	15.5363	OK	7.07788	0.871874	13.2719	OK
AGAP000553-RA	-	-	AGAP000553	WHITE_ANOGA	-	X:9874700-9884240	2159	-	3.43374	0.0324636	9.00865	OK	4.29398	0	10.7617	OK	6.37512	0.129854	12.8069	OK	2.09851	0.113623	4.07418	OK
AGAP000554-RA	-	-	AGAP000554	-	-	X:9885450-9889019	1983	-	4.65159	0	11.6992	OK	6.43218	0	15.6755	OK	16.5997	0.282759	32.9768	OK	8.3132	0.93664	15.5341	OK
AGAP000555-RA	-	-	AGAP000555	MOCOS_ANOGA	-	X:9891035-9893565	2444	-	3.58002	0	8.87583	OK	2.70297	0	6.88271	OK	6.66745	0.587898	12.7474	OK	5.5644	0.43017	10.6969	OK
AGAP000556-RA	-	-	AGAP000556	-	-	X:9893767-9894079	312	-	12.8152	0.786254	24.8232	OK	18.738	0.673932	35.9431	OK	23.9771	1.23554	46.389	OK	9.59195	0.224644	16.6237	OK
AGAP000558-RA	-	-	AGAP000558	-	-	X:9898338-9926222	2032	-	3.67944	0.0589693	7.28497	OK	8.2627	0	25.8097	OK	5.70264	0	20.0901	OK	8.35394	0	18.4818	OK
AGAP000558-RB	-	-	AGAP000558	-	-	X:9898338-9926222	2623	-	3.49905	0	6.98343	OK	2.18041	0	8.7958	OK	10.8948	0.0287452	29.7656	OK	7.63096	0	15.6357	OK
AGAP000559-RA	-	-	AGAP000559	-	-	X:9929564-9933805	2444	-	1.04675	0	2.83912	OK	0.704566	0	1.99312	OK	1.86624	0.014339	4.27302	OK	0.749818	0.014339	1.47692	OK
AGAP000560-RA	-	-	AGAP000560	-	-	X:9935267-9938418	3001	-	8.16191	0.0233552	21.3467	OK	8.04397	0	20.4241	OK	18.0851	0.899175	35.2196	OK	24.8956	3.37483	46.3951	OK
AGAP000561-RA	-	-	AGAP000561	-	-	X:9946096-9963268	3053	-	9.03478	0	23.1411	OK	5.0582	0	12.8102	OK	19.6359	0.286968	50.69	OK	20.2631	2.68602	37.8223	OK
AGAP000562-RA	-	-	AGAP000562	MOEH_ANOGA	-	X:9966794-10002836	2501	-	12.4856	0.0290477	16.9857	OK	9.29478	0	33.0008	OK	37.5307	0	160.328	OK	42.1217	0.0757859	92.4892	OK
AGAP000562-RB	-	-	AGAP000562	MOEH_ANOGA	-	X:9966794-10002836	2517	-	10.2465	0.0323754	18.0403	OK	7.84758	0	25.0007	OK	42.2538	0	173.368	OK	17.5624	0	53.2425	OK
AGAP000562-RC	-	-	AGAP000562	MOEH_ANOGA	-	X:9966794-10002836	2535	-	2.03975e-05	0	0	OK	0.0992761	0	14.1237	OK	0	0	0	OK	0.000576853	0	0	OK
AGAP000563-RA	-	-	AGAP000563	-	-	X:10012210-10016841	2978	-	2.35741	0	6.15455	OK	1.87513	0	4.90717	OK	8.50633	0.200052	17.6046	OK	5.75053	0.611925	10.8617	OK
AGAP000564-RA	-	-	AGAP000564	-	-	X:10019749-10032881	1361	-	9.73948	0	98.5674	OK	8.50929	0	53.9443	OK	8.26226	0	41.4817	OK	4.41061	0	20.5993	OK
AGAP000565-RA	-	-	AGAP000565	TRXR	-	X:10019749-10032881	3101	-	8.5868	0	29.9346	OK	12.0776	0	129.212	OK	19.5293	0	85.9083	OK	20.8442	0	63.2398	OK
AGAP000565-RB	-	-	AGAP000565	TRXR	-	X:10019749-10032881	2473	-	37.5679	0.143551	74.8396	OK	45.966	0	144.894	OK	41.4694	0	143.346	OK	13.3937	0	51.5832	OK
AGAP000565-RC	-	-	AGAP000565	TRXR	-	X:10019749-10032881	2678	-	34.6759	0.00477285	69.3113	OK	32.7189	0	118.433	OK	56.4775	0	180.066	OK	29.8234	0	81.8855	OK
AGAP000566-RA	-	-	AGAP000566	-	-	X:10037063-10038839	489	-	0.226085	0	10.1688	OK	0.186421	0	0.253349	OK	0.526275	0	2.76292	OK	3.27538	0	17.5074	OK
AGAP000566-RB	-	-	AGAP000566	-	-	X:10037063-10038839	654	-	7.63374	0	15.179	OK	4.80435	0	9.60534	OK	15.6492	0.149352	39.429	OK	4.36207	0	12.5085	OK
AGAP000567-RA	-	-	AGAP000567	-	-	X:10043202-10071070	2239	-	2.49397	0	14.6501	OK	1.54039	0	10.6433	OK	4.71738	0	15.7145	OK	3.14412	0	10.9093	OK
AGAP000567-RB	-	-	AGAP000567	-	-	X:10043202-10071070	3880	-	2.66792	0	6.84632	OK	2.11301	0	5.07603	OK	7.52086	0.00903208	20.9364	OK	6.00815	0	12.4372	OK
AGAP000569-RA	-	-	AGAP000569	-	-	X:10075920-10080884	1482	-	1.25029	0	2.48236	OK	0.674115	0	1.32508	OK	5.47892	0	11.5889	OK	5.3843	0.135509	10.651	OK
AGAP000569-RB	-	-	AGAP000569	-	-	X:10075920-10080884	1395	-	0.527481	0	1.0411	OK	0.4125	0	0.800199	OK	2.92899	0	8.68667	OK	2.85062	0	6.68305	OK
AGAP000570-RA	-	-	AGAP000570	-	-	X:10081695-10082373	678	-	0.344259	0	0.878696	OK	0.736967	0	1.75739	OK	2410.45	189.126	4630.26	OK	328.25	31.9949	623.099	OK
AGAP000571-RA	-	-	AGAP000571	CLIPC5	-	X:10086548-10087909	1125	-	4.57978	0	10.7781	OK	5.41977	0	12.2111	OK	0.868046	0	2.36745	OK	0.637002	0	1.43293	OK
AGAP000572-RA	-	-	AGAP000572	CLIPC10	-	X:10095052-10096272	1143	-	6.94036	0	15.8819	OK	13.2566	0	29.1577	OK	10.3863	0.766502	19.9904	OK	10.8276	0.490561	21.1555	OK
AGAP000573-RA	-	-	AGAP000573	CLIPC4	-	X:10098581-10104455	1574	-	3.0108	0	5.99105	OK	5.65254	0	19.3825	OK	13.5938	0	40.8894	OK	13.22	0	33.9041	OK
AGAP000573-RB	-	-	AGAP000573	CLIPC4	-	X:10098581-10104455	1644	-	7.59682	0.265028	14.8995	OK	21.8861	0.0244817	68.9159	OK	20.7373	0.0240148	54.2255	OK	21.8283	0.0240844	49.0117	OK
AGAP000574-RA	-	-	AGAP000574	-	-	X:10111154-10112111	747	-	3.16404	0	7.08396	OK	2.93361	0	6.23951	OK	24.0244	1.78272	46.163	OK	19.0301	1.97037	35.6544	OK
AGAP000575-RA	-	-	AGAP000575	-	-	X:10113258-10132209	3570	-	0	0	0.0206947	OK	0	0	0.0208756	OK	0.950107	0	2.65011	OK	1.07698	0	2.14554	OK
AGAP000575-RB	-	-	AGAP000575	-	-	X:10113258-10132209	3687	-	0.784795	0	1.56029	OK	0.263276	0	0.524488	OK	0.321763	0	2.71167	OK	0.0996272	0	1.27232	OK
AGAP000576-RA	-	-	AGAP000576	-	-	X:10135397-10146715	4179	-	3.71259	0	9.65212	OK	2.92952	0	7.53888	OK	5.76449	0.645711	10.8597	OK	6.98681	0.779884	13.1909	OK
AGAP000577-RA	-	-	AGAP000577	-	-	X:10149404-10156525	2702	-	0.585291	0	1.26807	OK	3.0845	0	11.0365	OK	3.8147	0	19.7268	OK	6.38116	0	24.3896	OK
AGAP000577-RB	-	-	AGAP000577	-	-	X:10149404-10156525	2299	-	4.12615	0.0262409	8.20029	OK	8.76488	0	50.103	OK	16.7474	0	69.6651	OK	10.491	0	36.1727	OK
AGAP000577-RC	-	-	AGAP000577	-	-	X:10149404-10156525	2357	-	1.75953	0	3.51719	OK	8.13063	0	30.9188	OK	20.2672	0	72.8062	OK	24.0316	0	60.5662	OK
AGAP000577-RD	-	-	AGAP000577	-	-	X:10149404-10156525	2803	-	4.20517	0	8.40406	OK	5.28645	0	22.7275	OK	28.8369	0	80.0929	OK	13.2446	0	37.7516	OK
AGAP000578-RA	-	-	AGAP000578	-	-	X:10169729-10173933	2448	-	2.43632	0	6.24158	OK	4.66739	0	11.3666	OK	18.0669	2.44796	33.6702	OK	20.3395	2.24754	38.0651	OK
AGAP000579-RA	-	-	AGAP000579	-	-	X:10177932-10183042	3840	-	3.17471	0.0730093	12.7766	OK	12.3532	0.35592	32.6534	OK	3.83777	0.127766	7.54734	OK	1.00011	0.054757	1.94387	OK
AGAP000580-RA	-	-	AGAP000580	OBP38	-	X:10205843-10206981	1011	-	0	0	0	OK	0	0	0	OK	0	0	0	OK	0	0	0	OK
AGAP000581-RA	-	-	AGAP000581	-	-	X:10206997-10208562	1423	-	0	0	0	OK	0	0	0	OK	0.0382727	0	0.123136	OK	0.0683273	0	0.197017	OK
AGAP000585-RA	-	-	AGAP000585	-	-	X:10410447-10477935	3999	-	0.0191317	0	0.0701065	OK	0.554876	0	1.55987	OK	4.4525	0.0525799	9.76233	OK	2.3475	0.140213	4.54816	OK
AGAP000586-RA	-	-	AGAP000586	-	-	2R:28522097-28524387	1482	-	4.94911	0.0472935	11.847	OK	141.372	0	466.148	OK	140.306	3.16866	278.133	OK	178.267	2.08091	354.347	OK
AGAP000587-RA	-	-	AGAP000587	-	-	X:10498795-10500896	2019	-	0	0	0	OK	0.00791206	0	0.0347147	OK	0.267533	0	0.607507	OK	0.306561	0	0.607507	OK
AGAP000588-RA	-	-	AGAP000588	-	-	X:10517878-10519519	1473	-	0.3962	0	1.16577	OK	0.113394	0	0.333077	OK	1.12042	0	2.23638	OK	0.535249	0	1.04681	OK
AGAP000589-RA	-	-	AGAP000589	-	-	X:10529347-10531430	1942	-	6.57887	0	16.0605	OK	7.66327	0.0180456	18.4787	OK	12.7766	0.360911	25.2277	OK	5.849	0.360911	11.3326	OK
AGAP000591-RA	-	-	AGAP000591	-	-	X:10537707-10588150	2813	-	4.1263	0.0498322	10.2031	OK	4.47898	0.0996644	10.7513	OK	4.13296	0.112122	9.72973	OK	4.26482	0.224245	8.33443	OK
AGAP000592-RA	-	-	AGAP000592	-	-	X:10595977-10604125	1882	-	0.225608	0	0.433208	OK	0.0428067	0	0.0839662	OK	1.72204	0	5.47155	OK	6.15961	0.521384	11.787	OK
AGAP000594-RA	-	-	AGAP000594	-	-	X:10643529-10653152	960	-	4.04705	0	12.5941	OK	10.1626	0	36.6142	OK	9.12813	0	32.2701	OK	13.3752	0	42.6374	OK
AGAP000595-RA	-	-	AGAP000595	-	-	X:10643529-10653152	2127	-	9.3212	0.585938	18.0234	OK	18.0127	0	54.4396	OK	23.7264	0.342815	50.3758	OK	47.5091	0.235068	99.036	OK
AGAP000596-RA	-	-	AGAP000596	-	-	X:10655940-10671973	2010	-	4.13694	0.190905	8.06824	OK	2.68833	0	7.97415	OK	8.55637	0	20.5242	OK	14.5483	0.461854	28.6349	OK
AGAP000596-RB	-	-	AGAP000596	-	-	X:10655940-10671973	1778	-	0.571794	0	1.13804	OK	0.470086	0	2.03713	OK	2.01416	0	11.2175	OK	1.32447	0	5.33694	OK
AGAP000596-RC	-	-	AGAP000596	-	-	X:10655940-10671973	1998	-	0.00029785	0	0	OK	3.8386e-05	0	0	OK	4.17587	0	14.4562	OK	0.517107	0	3.50625	OK
AGAP000597-RA	-	-	AGAP000597	-	-	X:10674506-10675769	1263	-	2.12072	0	5.29968	OK	2.55412	0	6.10434	OK	5.53	0.083241	10.9878	OK	1.58454	0	3.16316	OK
AGAP000598-RA	-	-	AGAP000598	-	-	X:10676544-10677731	1120	-	12.8591	0	30.2259	OK	18.3188	0.0938691	40.6453	OK	41.0608	4.69346	77.442	OK	58.1618	7.97888	108.294	OK
AGAP000599-RA	-	-	AGAP000599	-	-	X:10680099-10682107	1880	-	0.982238	0	2.62834	OK	0.814304	0	2.21824	OK	1.65973	0.0372814	3.2994	OK	1.49036	0	2.96387	OK
AGAP000601-RA	-	-	AGAP000601	-	-	X:10691119-10696691	2304	-	0.37028	0	0.733442	OK	0.853332	0	3.56903	OK	2.22648	0	7.98688	OK	5.52705	0	13.0895	OK
AGAP000601-RB	-	-	AGAP000601	-	-	X:10691119-10696691	2419	-	2.27994	0.130025	4.35202	OK	2.92256	0	10.6096	OK	7.63775	0.0156849	17.8023	OK	8.01795	0	19.7217	OK
AGAP000602-RA	-	-	AGAP000602	-	-	X:10709823-10717506	4459	-	0.809958	0	2.22417	OK	0.648842	0	1.76834	OK	2.12478	0.11003	4.13398	OK	2.72319	0.298652	5.1321	OK
AGAP000603-RA	-	-	AGAP000603	-	-	X:10719349-10720140	721	-	0.0911763	0	0.388843	OK	0.228768	0	0.777686	OK	47.2258	5.20078	89.1909	OK	37.1263	1.45816	72.665	OK
AGAP000604-RA	-	-	AGAP000604	-	-	X:10721570-10722556	827	-	0.113393	0	0.339003	OK	0	0	0	OK	163.509	17.5434	309.213	OK	129.103	0.0847509	265.185	OK
AGAP000605-RA	-	-	AGAP000605	-	-	X:10822500-10823703	1203	-	0.0238617	0	0.0873927	OK	0.262844	0	0.699142	OK	504.839	41.0454	968.486	OK	223.778	0.0873927	513.316	OK
AGAP000606-RA	-	-	AGAP000606	GPRNNA19	-	X:10929171-11101428	1911	-	0.267594	0	0.715193	OK	0.126228	0	0.238398	OK	1.07117	0	2.1089	OK	0.496121	0	2.32896	OK
AGAP000607-RA	-	-	AGAP000607	-	-	X:10929171-11101428	1275	-	0.0278602	0	0.0824576	OK	0.0269052	0	0.0274859	OK	231.701	0	684.673	OK	0.00543094	0	0.0549717	OK
AGAP000609-RA	-	-	AGAP000609	-	-	X:10929171-11101428	1298	-	0.0163712	0	0.0539977	OK	0.0131675	0	0	OK	56.6947	0	253.033	OK	0.0265916	0	0.188992	OK
AGAP000610-RA	-	-	AGAP000610	-	-	X:10929171-11101428	1436	-	0.0311762	0	0.287839	OK	0.0350469	0	0.0488085	OK	151.106	0	565.495	OK	0.229829	0	1.78151	OK
AGAP000611-RA	-	-	AGAP000611	-	-	X:10929171-11101428	1389	-	0.0151357	0	0.05046	OK	0.012149	0	0	OK	18.46	0	82.5778	OK	0.0194463	0	0.05046	OK
AGAP000612-RA	-	-	AGAP000612	-	-	X:10929171-11101428	1374	-	0	0	0.0510109	OK	0	0	0.0510109	OK	62.3433	0	352.335	OK	2.49486	0	4.96804	OK
AGAP000614-RA	-	-	AGAP000614	-	-	X:11191462-11196870	2520	-	1.17933	0	3.12897	OK	0.594641	0	1.72441	OK	2.17153	0.0417196	4.29712	OK	1.86618	0.0834392	3.64351	OK
AGAP000615-RA	-	-	AGAP000615	-	-	X:11202825-11207016	2578	-	8.23455	0.0271873	20.9207	OK	11.1374	0	27.4864	OK	15.5599	0.638902	30.545	OK	15.7104	2.05264	29.3623	OK
AGAP000616-RA	-	-	AGAP000616	-	-	X:11207344-11209451	2107	-	27.0234	0.166324	74.0308	OK	24.6252	0.149692	62.5212	OK	45.5111	0.731826	94.7548	OK	28.991	1.53018	56.5335	OK
AGAP000617-RA	-	-	AGAP000617	-	-	X:11211421-11215716	1210	-	12.1118	0	75.0126	OK	16.4753	0	135.718	OK	31.7335	0	184.664	OK	15.3053	0	104.149	OK
AGAP000617-RB	-	-	AGAP000617	-	-	X:11211421-11215716	1306	-	12.9072	0	89.409	OK	13.5131	0	61.6364	OK	18.2588	0	135.804	OK	9.05758	0	65.4199	OK
AGAP000618-RA	-	-	AGAP000618	-	-	X:11211421-11215716	829	-	116.256	1.28573	231.18	OK	197.524	0	549.836	OK	583.864	0.598321	1443.8	OK	391.86	0.273755	858.387	OK
AGAP000619-RA	-	-	AGAP000619	-	-	X:11219753-11222619	2538	-	1.17835	0	3.20344	OK	0.70227	0	1.96072	OK	6.27201	0.0690396	12.6895	OK	2.68573	0.220927	5.15035	OK
AGAP000620-RA	-	-	AGAP000620	-	-	X:11229217-11231403	1924	-	1.22314	0	3.33323	OK	0.674041	0	1.8943	OK	6.31049	0.0728575	13.8794	OK	3.614	0.236787	6.97611	OK
AGAP000621-RA	-	-	AGAP000621	-	-	X:11233956-11236530	1359	-	1.56233	0	8.45812	OK	29.8701	0.025787	67.7681	OK	0.0864485	0	0.232083	OK	0.166355	0	0.489952	OK
AGAP000622-RA	-	-	AGAP000622	-	-	X:11240598-11252784	2377	-	1.98421	0	3.92782	OK	1.40227	0	4.6144	OK	11.718	0	33.4817	OK	3.05751	0	9.87791	OK
AGAP000622-RB	-	-	AGAP000622	-	-	X:11240598-11252784	2525	-	9.30473	0.314792	17.9156	OK	5.3911	0	17.2763	OK	9.39936	0	36.0021	OK	11.3477	0.541281	22.1231	OK
AGAP000623-RA	-	-	AGAP000623	-	-	X:11255092-11258226	3050	-	1.15369	0	3.1023	OK	1.45048	0	3.81468	OK	3.30814	0.19533	6.41142	OK	3.99738	0.3447	7.64085	OK
AGAP000624-RA	-	-	AGAP000624	-	-	X:11260580-11262080	1425	-	63.7109	0.590223	159.606	OK	98.7156	0.983705	225.957	OK	47.3781	2.60682	92.001	OK	35.0669	1.6723	81.3032	OK
AGAP000625-RA	-	-	AGAP000625	-	-	X:11263540-11267788	2189	-	25.8813	0.224131	65.2862	OK	26.7787	0.448262	66.0066	OK	60.4125	1.23272	131.789	OK	48.2675	4.08239	92.342	OK
AGAP000626-RA	-	-	AGAP000626	-	-	X:11272363-11278512	876	-	34.5248	0.0400051	73.7694	OK	25.7904	0.0400051	52.8868	OK	55.0538	3.56046	106.454	OK	47.069	6.32081	87.8112	OK
AGAP000627-RA	-	-	AGAP000627	-	-	X:11283575-11289116	2197	-	22.1368	1.19479	43.0469	OK	22.4718	0.211914	91.0699	OK	41.5754	0	129.465	OK	36.5063	0.279229	91.8489	OK
AGAP000627-RB	-	-	AGAP000627	-	-	X:11283575-11289116	2165	-	0.122601	0	0.239386	OK	0.145087	0	0.287183	OK	0.496511	0	1.22107	OK	0.305707	0	0.709377	OK
AGAP000627-RC	-	-	AGAP000627	-	-	X:11283575-11289116	1968	-	13.4396	0	26.8752	OK	7.09864	0	44.2184	OK	13.98	0	87.155	OK	8.37406	0	42.3708	OK
AGAP000628-RA	-	-	AGAP000628	-	-	X:11306054-11306765	711	-	0.682973	0	1.67583	OK	2.15228	0	4.78103	OK	0.113423	0	0.246445	OK	2.79026	0.098578	5.47108	OK
AGAP000629-RA	-	-	AGAP000629	-	-	X:11320150-11323879	2165	-	5.2594	0.0485605	17.8055	OK	6.03545	0.129495	20.363	OK	2.8121	0.0485605	5.56827	OK	3.53156	0.226616	6.83084	OK
AGAP000630-RA	-	-	AGAP000630	-	-	X:11335151-11352646	6159	-	2.96118	0	7.70421	OK	0.83015	0	2.19064	OK	5.35282	0.0512097	11.4198	OK	7.52634	0.705555	14.3444	OK
AGAP000631-RA	-	-	AGAP000631	-	-	X:11356529-11363878	4626	-	5.0683	0.00757555	13.1966	OK	2.78281	0	7.25737	OK	4.99581	0.159086	11.7042	OK	5.86686	0.666648	11.0603	OK
AGAP000633-RA	-	-	AGAP000633	-	-	X:11369792-11372923	1795	-	5.74391	0	14.7792	OK	17.0174	0	40.511	OK	19.1754	2.22567	36.1183	OK	29.1378	3.84611	54.1384	OK
AGAP000634-RA	-	-	AGAP000634	RTEL1_ANOGA	-	X:11376127-11379532	3167	-	4.0233	0	10.5233	OK	4.43536	0	11.3643	OK	7.63827	0.143852	15.547	OK	2.55445	0.199179	4.90202	OK
AGAP000635-RA	-	-	AGAP000635	-	-	X:11387692-11397817	6375	-	1.38437	0	3.63913	OK	0.659024	0	1.81956	OK	1.06106	0.0109943	2.16039	OK	2.80282	0.247373	5.34875	OK
AGAP000636-RA	-	-	AGAP000636	-	-	X:11400205-11401076	728	-	8.35016	0	16.9927	OK	4.54662	0.048138	9.00181	OK	4.26375	0	8.76112	OK	5.19164	0	10.3978	OK
AGAP000637-RA	-	-	AGAP000637	-	-	X:11407472-11411940	2377	-	6.23462	0.103202	15.4803	OK	1.51438	0	4.18706	OK	4.00556	0.339093	7.66644	OK	7.91041	0.884589	14.9201	OK
AGAP000638-RA	-	-	AGAP000638	OBP32	-	X:11413678-11414777	963	-	0	0	0	OK	0.0380909	0	0.109173	OK	0	0	0	OK	0.00761996	0	0.109173	OK
AGAP000639-RA	-	-	AGAP000639	-	-	X:11415444-11488785	1584	-	4.2872	0.022124	12.655	OK	12.5834	0.331861	34.7126	OK	6.72436	0.22124	13.2081	OK	1.80665	0.022124	3.58409	OK
AGAP000640-RA	-	-	AGAP000640	OBP33	-	X:11415444-11488785	1005	-	0	0	0.0697403	OK	0	0	0.0348701	OK	0	0	0.0697403	OK	0.00722779	0	0.0697403	OK
AGAP000641-RA	-	-	AGAP000641	OBP34	-	X:11415444-11488785	936	-	0.0323295	0	0.0748814	OK	0.0395125	0	0.0748814	OK	0.0210273	0	0.0374407	OK	0	0	0.0748814	OK
AGAP000642-RA	-	-	AGAP000642	OBP35	-	X:11415444-11488785	834	-	0.0373912	0	0.0840395	OK	0.0229989	0	0.0420198	OK	0.0364959	0	0.0420198	OK	0	0	0.0840395	OK
AGAP000643-RA	-	-	AGAP000643	OBP36	-	X:11415444-11488785	834	-	0	0	0.0840395	OK	0.0459977	0	0.0840395	OK	0.0121653	0	0.0420198	OK	0	0	0.0840395	OK
AGAP000644-RA	-	-	AGAP000644	OBP37	-	X:11415444-11488785	936	-	0	0	0.0748814	OK	0	0	0	OK	0	0	0.0748814	OK	0	0	0.0748814	OK
AGAP000646-RA	-	-	AGAP000646	-	-	X:11508184-11520692	3337	-	3.41999	0.052509	8.92652	OK	2.989	0.0630108	7.79233	OK	17.4718	0.0945161	41.4086	OK	2.14217	0.0945161	4.19021	OK
AGAP000647-RA	-	-	AGAP000647	-	-	X:11531757-11532084	327	-	0	0	0	OK	0	0	0	OK	0	0	0	OK	0	0	0	OK
AGAP000648-RA	-	-	AGAP000648	-	-	X:11593689-11595622	1870	-	4.56404	0	11.0756	OK	4.64106	0	11.0756	OK	10.1897	0.449769	19.9397	OK	4.48579	0.356067	8.60183	OK
AGAP000649-RA	-	-	AGAP000649	-	-	X:11597717-11599288	1349	-	17.0436	0.103912	39.7985	OK	19.7595	0	44.3446	OK	19.5214	1.14304	37.8761	OK	30.5642	1.8964	59.1522	OK
AGAP000650-RA	-	-	AGAP000650	-	-	X:11651484-11653404	1323	-	11.8312	0.927103	22.7273	OK	10.7042	0.662216	20.7671	OK	12.126	0.105955	25.3761	OK	2.53831	0.0264886	6.33079	OK
AGAP000651-RA	-	-	AGAP000651	Actin5C	-	X:11655372-11664337	2364	-	55.979	0	143.418	OK	60.8202	0	414.776	OK	77.0515	0	451.691	OK	180.821	0	772.468	OK
AGAP000651-RB	-	-	AGAP000651	Actin5C	-	X:11655372-11664337	2214	-	977.263	38.0066	1912.48	OK	960.916	1.96106	3643.58	OK	579.373	0.155424	1540.83	OK	477.917	0.311496	1435.06	OK
AGAP000651-RC	-	-	AGAP000651	Actin5C	-	X:11655372-11664337	2405	-	0.594122	0	1.0636	OK	0.310808	0	0.575428	OK	0.501925	0	0.994378	OK	0.835527	0	1.62882	OK
AGAP000652-RA	-	-	AGAP000652	-	-	X:11675678-11680429	1329	-	67.6167	0.606488	137.04	OK	54.1171	0.316429	107.929	OK	25.7551	1.08113	50.1539	OK	15.6422	0.158214	33.436	OK
AGAP000653-RA	-	-	AGAP000653	-	-	X:11683503-11686565	2028	-	2.83844	0.0518409	7.7243	OK	3.41134	0.0172803	8.70928	OK	7.75501	0.276485	15.1894	OK	8.93195	0.0172803	19.665	OK
AGAP000654-RA	-	-	AGAP000654	-	-	X:11692556-11695719	677	-	2767.95	11.8023	7556.46	OK	4211.56	7.29878	9887.51	OK	3918.95	14.9599	7817.66	OK	802.202	61.3408	1540.97	OK
AGAP000655-RA	-	-	AGAP000655	RS14A_ANOGA	-	X:11703113-11704270	802	-	1343.29	2.97135	2903.49	OK	1890.82	7.03511	3810.72	OK	1816.81	24.7321	3604.64	OK	476.739	42.8224	908.229	OK
AGAP000656-RA	-	-	AGAP000656	-	-	X:11705822-11708034	2212	-	5.96749	0	15.3993	OK	7.66362	0	18.8214	OK	7.67863	0.237643	15.1141	OK	6.82897	0.807988	12.8486	OK
AGAP000657-RA	-	-	AGAP000657	-	-	X:11718048-11720785	1254	-	0.0454505	0	0.139731	OK	0.116437	0	0.279462	OK	0.206772	0	0.503031	OK	0.0421446	0	0.139731	OK
AGAP000658-RA	-	-	AGAP000658	GPRGHP3	-	X:11722985-11727257	1482	-	0.117099	0	0.354701	OK	0.341949	0	0.780343	OK	0.332369	0	0.709402	OK	2.34864	0	6.9285	OK
AGAP000659-RA	-	-	AGAP000659	-	-	X:11733474-11745014	6534	-	1.40516	0	3.4004	OK	0.627703	0	1.59829	OK	1.34683	0.0214536	2.92842	OK	1.58546	0.0107268	3.37894	OK
AGAP000660-RA	-	-	AGAP000660	-	-	X:11750946-11754470	2979	-	3.15779	0	6.88185	OK	3.59996	0.0470554	7.54062	OK	6.21143	0.0823469	15.7871	OK	9.43517	0.270568	29.5978	OK
AGAP000662-RA	-	-	AGAP000662	-	-	X:11758080-11772470	2698	-	1.90757	0	3.81355	OK	1.91809	0	6.30262	OK	7.37872	0	26.3118	OK	6.83713	0	25.0291	OK
AGAP000662-RB	-	-	AGAP000662	-	-	X:11758080-11772470	2906	-	1.468	0	4.55822	OK	0.65705	0	3.95533	OK	5.3213	0	17.5526	OK	7.8613	0	23.3323	OK
AGAP000662-RC	-	-	AGAP000662	-	-	X:11758080-11772470	2896	-	2.41211	0.00680438	4.8107	OK	0.858555	0	5.26296	OK	6.66747	0	19.5691	OK	7.52967	0	23.7292	OK
AGAP000663-RA	-	-	AGAP000663	-	-	X:11783527-11803269	3182	-	4.601	0	11.586	OK	2.40489	0	9.13007	OK	6.23011	0	21.5641	OK	3.81236	0	12.4231	OK
AGAP000663-RB	-	-	AGAP000663	-	-	X:11783527-11803269	3190	-	0.48578	0	4.35035	OK	3.09164	0	9.17308	OK	7.88367	0	19.9721	OK	3.07382	0	10.3156	OK
AGAP000666-RA	-	-	AGAP000666	-	-	X:11804662-11808611	3366	-	5.77512	0.0104113	14.8361	OK	4.71187	0.0104113	11.9522	OK	13.5016	0.541388	28.1834	OK	6.80167	0.812082	12.7747	OK
AGAP000667-RA	-	-	AGAP000667	GPRDOP2	-	X:11817967-11824738	1509	-	0.225984	0	0.487697	OK	0.175097	0	0.418026	OK	0.497993	0	1.02184	OK	0.744728	0	1.95079	OK
AGAP000668-RA	-	-	AGAP000668	-	-	X:11832304-11837951	5202	-	2.27673	0	5.99569	OK	0.833473	0	2.27028	OK	4.5235	0.161682	10.6373	OK	2.48211	0.249259	4.70898	OK
AGAP000669-RA	-	-	AGAP000669	-	-	X:11840405-11841085	428	-	2603.14	0.900676	7211.3	OK	2946.95	0.900676	7659.92	OK	2561.76	103.905	4980.08	OK	1425.5	100.466	2743.38	OK
AGAP000670-RA	-	-	AGAP000670	-	-	X:11842901-11843636	650	-	20.1272	0.0539146	41.2986	OK	32.5735	1.24004	63.8349	OK	60.5944	6.90107	113.76	OK	25.8123	2.53399	48.631	OK
AGAP000671-RA	-	-	AGAP000671	-	-	X:11847966-11853440	615	-	7.04971	0	14.4167	OK	4.66316	0	9.28821	OK	19.4773	0	41.9964	OK	18.7788	1.6525	35.8422	OK
AGAP000672-RA	-	-	AGAP000672	-	-	X:11856357-11875562	1481	-	50.0701	0.207974	99.8172	OK	81.7777	0	358.883	OK	71.5867	0.378484	176.698	OK	22.0619	0.0813682	45.4577	OK
AGAP000672-RB	-	-	AGAP000672	-	-	X:11856357-11875562	1519	-	24.8384	0	57.1426	OK	24.446	0	237.232	OK	6.88099	0	47.1187	OK	2.65702	0	11.3296	OK
AGAP000673-RA	-	-	AGAP000673	-	-	X:11918460-11921847	2046	-	0.757668	0	2.14104	OK	0.358595	0	1.07908	OK	1.26594	0	2.56924	OK	3.17	0.239796	6.02916	OK
AGAP000674-RA	-	-	AGAP000674	-	-	X:12010634-12014869	2365	-	0.697345	0	2.00042	OK	0.239048	0	0.740898	OK	4.78053	0.0592718	9.91322	OK	0.548304	0.014818	1.08171	OK
AGAP000675-RA	-	-	AGAP000675	-	-	X:12037002-12060602	1610	-	1.08981	0	2.17286	OK	1.03441	0	3.91206	OK	9.38337	0	29.7511	OK	7.38064	0	21.8493	OK
AGAP000675-RB	-	-	AGAP000675	-	-	X:12037002-12060602	1615	-	1.6272	0.0122043	3.23413	OK	2.39234	0	7.89618	OK	13.1275	0	35.6745	OK	5.89064	0	19.5119	OK
AGAP000675-RC	-	-	AGAP000675	-	-	X:12037002-12060602	1689	-	0.0286517	0	0.04783	OK	0.19963	0	2.72958	OK	1.0484	0	6.91904	OK	0.835216	0	5.06953	OK
AGAP000676-RA	-	-	AGAP000676	-	-	X:12064570-12071459	3906	-	0.887334	0	2.42243	OK	0.603683	0	1.68673	OK	1.87682	0.125607	3.62467	OK	1.16517	0.0628037	2.26093	OK
AGAP000678-RA	-	-	AGAP000678	-	-	X:12106447-12111019	1755	-	0.113497	0	1.09082	OK	0	0	0.0454398	OK	0.151757	0	0.758787	OK	0.0488372	0	0.179019	OK
AGAP000678-RB	-	-	AGAP000678	-	-	X:12106447-12111019	1760	-	2.54954	0.044778	5.00768	OK	1.31126	0	3.98578	OK	7.06984	0.0889857	18.3978	OK	3.76676	0	7.96329	OK
AGAP000679-RA	-	-	AGAP000679	-	-	X:12117414-12119423	1580	-	41.5588	1.15336	121.524	OK	70.8306	0.17744	173.759	OK	71.9909	5.32321	138.603	OK	83.7247	5.61155	161.715	OK
AGAP000680-RA	-	-	AGAP000680	-	-	X:12119441-12120056	549	-	17.9736	0.1915	46.4068	OK	14.1083	0.766	27.4483	OK	11.5512	0.510666	22.5332	OK	2.01967	0.0638333	3.95766	OK
AGAP000681-RA	-	-	AGAP000681	-	-	X:12124480-12125898	1418	-	8.14796	0	19.1287	OK	17.5584	0	40.1109	OK	31.7835	1.90298	61.6368	OK	4.4998	0.0741421	8.92176	OK
AGAP000682-RA	-	-	AGAP000682	-	-	X:12128804-12130244	1253	-	7.62332	0.223748	28.4719	OK	8.5369	0.0559369	23.2418	OK	20.3925	0.643275	41.701	OK	19.4242	1.98576	36.8624	OK
AGAP000684-RA	-	-	AGAP000684	-	-	X:12135380-12147837	2589	-	1.29476	0.0135359	4.2232	OK	1.2966	0	6.07762	OK	8.18374	0.108287	17.4207	OK	3.95538	0.338398	7.58011	OK
AGAP000685-RA	-	-	AGAP000685	-	-	X:12160908-12169682	6846	-	0.327118	0	0.952129	OK	0.185907	0	0.537492	OK	0.246192	0	0.563087	OK	0.716323	0.0358328	1.39236	OK
AGAP000686-RA	-	-	AGAP000686	-	-	X:12174015-12182557	4449	-	0.551909	0	1.54388	OK	0.121456	0	0.393847	OK	0.40529	0	0.937355	OK	0.562541	0.0157539	1.10277	OK
AGAP000687-RA	-	-	AGAP000687	-	-	X:12281539-12300807	1587	-	37.3255	0.750795	92.1712	OK	218.302	0.0441644	539.645	OK	0.409677	0	0.9937	OK	0.660043	0	1.43534	OK
AGAP000688-RA	-	-	AGAP000688	-	-	X:12400052-12409855	1014	-	0.292901	0	0.794894	OK	0.0535006	0	0.172803	OK	0.543287	0	1.27874	OK	0.709013	0	1.41699	OK
AGAP000689-RA	-	-	AGAP000689	-	-	X:12426458-12428058	1038	-	39.1033	0.573946	91.6626	OK	72.6373	1.28294	158.443	OK	67.1714	7.12368	126.775	OK	41.3229	3.44368	79.2046	OK
AGAP000690-RA	-	-	AGAP000690	-	-	X:12430902-12431759	775	-	16.447	0.316531	64.3462	OK	36.5111	0.994811	97.2654	OK	10.4313	0.452187	20.4388	OK	15.3232	1.67309	28.94	OK
AGAP000691-RA	-	-	AGAP000691	-	-	X:12435495-12436530	1035	-	6.66984	0	14.9997	OK	11.3306	0	24.3449	OK	20.9409	2.53945	39.3108	OK	62.8869	8.0924	116.984	OK
AGAP000692-RA	-	-	AGAP000692	CEC3	-	X:12437472-12438077	518	-	0.831827	0	2.84144	OK	4.88217	0	15.8309	OK	3714.8	158.241	7248.86	OK	3919.61	290.301	7521.57	OK
AGAP000693-RA	-	-	AGAP000693	CEC1	-	X:12440532-12441132	511	-	12.8861	0.548642	25.1689	OK	57.8196	6.65228	108.631	OK	1262.08	53.424	2468.41	OK	812.256	72.7636	1547.58	OK
AGAP000694-RA	-	-	AGAP000694	CEC2	-	X:12442173-12442986	718	-	0.708769	0	1.51306	OK	9.66388	0.536893	18.7913	OK	2334.69	0	5190.05	OK	2957.25	45.7335	5867.75	OK
AGAP000695-RA	-	-	AGAP000695	-	-	X:12443350-12444668	1094	-	2.01024	0	7.43174	OK	53.7284	0.0640667	117.402	OK	5.96889	0	12.0125	OK	4.46877	0.0320333	9.1295	OK
AGAP000696-RA	-	-	AGAP000696	-	-	X:12474718-12486013	873	-	0.648766	0	1.44513	OK	40.3372	0	96.677	OK	0.83358	0	3.2586	OK	2.03332	0	8.14547	OK
AGAP000696-RB	-	-	AGAP000696	-	-	X:12474718-12486013	830	-	0.268889	0	0.523919	OK	11.102	0	127.758	OK	0.179659	0	2.22665	OK	0.404872	0	4.48258	OK
AGAP000696-RC	-	-	AGAP000696	-	-	X:12474718-12486013	758	-	0.0689387	0	1.1801	OK	5.41512	0	16.6402	OK	1.48272	0	2.9589	OK	5.47031	0	10.9	OK
AGAP000697-RA	-	-	AGAP000697	-	-	X:12519278-12536726	1595	-	3.03352	0	6.06672	OK	5.65883	0	37.4157	OK	4.84999	0	15.8538	OK	9.07446	0	21.1104	OK
AGAP000697-RB	-	-	AGAP000697	-	-	X:12519278-12536726	1123	-	2.54529	0	6.74786	OK	34.2275	0	92.6865	OK	1.66414	0	8.47834	OK	5.68072	0	18.3088	OK
AGAP000698-RA	-	-	AGAP000698	-	-	X:12541161-12546434	1548	-	8.65658	0	34.4106	OK	47.3681	0	157.791	OK	19.2393	0	53.8571	OK	14.5608	0	34.886	OK
AGAP000699-RA	-	-	AGAP000699	-	-	X:12541161-12546434	1710	-	1.91903	0	3.83192	OK	3.91663	0	7.81649	OK	4.20354	0	17.8751	OK	0.331372	0	0.645102	OK
AGAP000699-RB	-	-	AGAP000699	-	-	X:12541161-12546434	1689	-	23.0082	0.828595	45.0548	OK	64.4694	0	231.231	OK	29.3432	0	82.8654	OK	16.8227	0	47.5882	OK
AGAP000700-RA	-	-	AGAP000700	-	-	X:12548887-12556851	2308	-	0.966282	0	4.17814	OK	3.02424	0	24.5676	OK	4.28029	0	21.4728	OK	1.63147	0	10.9314	OK
AGAP000700-RB	-	-	AGAP000700	-	-	X:12548887-12556851	2405	-	9.46309	0.12701	18.7974	OK	16.3789	0.0159841	52.1402	OK	16.2208	0	42.4268	OK	16.1637	0.12651	47.9474	OK
AGAP000700-RC	-	-	AGAP000700	-	-	X:12548887-12556851	2339	-	2.13695	0	7.35324	OK	4.46991	0	23.0393	OK	2.18119	0	12.0053	OK	4.6975	0	22.1018	OK
AGAP000702-RA	-	-	AGAP000702	-	-	X:12561090-12570020	3531	-	1.9645	0	5.14105	OK	0.582663	0	1.73684	OK	1.74272	0	3.73173	OK	2.38275	0.22827	4.53563	OK
AGAP000703-RA	-	-	AGAP000703	-	-	X:12597181-12610383	2502	-	2.65275	0.0560263	7.63359	OK	0.782491	0	2.50718	OK	3.70252	0.0140066	7.4375	OK	5.13037	0.504237	9.72057	OK
AGAP000704-RA	-	-	AGAP000704	-	-	X:12622061-12623732	1204	-	7.55422	0	18.4245	OK	8.9751	0	20.6076	OK	23.9539	2.09568	45.814	OK	32.9242	4.54065	61.2405	OK
AGAP000705-RA	-	-	AGAP000705	-	-	X:12629142-12630245	1033	-	20.0805	0	44.5435	OK	25.8371	0	55.2977	OK	68.5679	9.22759	127.456	OK	44.1148	5.66547	81.9627	OK
AGAP000706-RA	-	-	AGAP000706	-	-	X:12641185-12641809	624	-	0	0	0	OK	0	0	0	OK	0.0179807	0	0.168483	OK	0	0	0	OK
AGAP000707-RA	-	-	AGAP000707	-	-	X:12660500-12671546	3433	-	1.04643	0	2.83786	OK	0.434937	0	1.26581	OK	2.9303	0	5.92071	OK	2.38585	0.183746	4.58345	OK
AGAP000708-RA	-	-	AGAP000708	-	-	X:12682361-12698181	4103	-	1.22332	0	2.52269	OK	0.925317	0	2.90952	OK	16.0498	0.0357753	41.9108	OK	17.8948	0	37.6314	OK
AGAP000708-RB	-	-	AGAP000708	-	-	X:12682361-12698181	4103	-	3.82275	0	7.19814	OK	3.14753	0	10.4491	OK	6.45007	0	21.7156	OK	8.27409	0	22.6075	OK
AGAP000711-RA	-	-	AGAP000711	-	-	X:12699878-12706943	3881	-	5.71946	0.036119	14.863	OK	4.7522	0.0270893	12.3437	OK	15.2597	0.659172	30.2316	OK	5.8145	0.72238	10.8809	OK
AGAP000713-RA	-	-	AGAP000713	-	-	X:12726945-12743043	3659	-	6.07733	0.306484	16.8374	OK	8.93072	0.363949	22.9096	OK	26.0155	0.23944	54.2476	OK	9.79482	0.804519	18.7913	OK
AGAP000714-RA	-	-	AGAP000714	IR7n	-	X:12757891-12760135	2244	-	0	0	0	OK	0	0	0	OK	0.0170728	0	0.0468509	OK	0.0803571	0	0.15617	OK
AGAP000715-RA	-	-	AGAP000715	-	-	X:12859843-12886948	996	-	1.22817	0	5.06667	OK	0.212339	0	0.73889	OK	3.39932	0	7.00186	OK	1.47445	0	2.92037	OK
AGAP000717-RA	-	-	AGAP000717	-	-	X:13042227-13066994	3090	-	7.68443	0.0567063	18.8265	OK	7.34897	0.045365	19.8359	OK	42.1886	0.306214	93.9056	OK	19.2224	0.0680475	42.1895	OK
AGAP000718-RA	-	-	AGAP000718	-	-	X:13042227-13066994	2118	-	0.77892	0	3.1518	OK	3.00131	0	14.6949	OK	22.5963	0	74.8097	OK	0.104922	0	0.199832	OK
AGAP000719-RA	-	-	AGAP000719	SAHH_ANOGA	-	X:13067589-13073526	1628	-	136.57	0.430522	386.027	OK	379.126	0.667309	1014.93	OK	224.869	2.69076	482.507	OK	38.3614	4.06843	72.22	OK
AGAP000720-RA	-	-	AGAP000720	-	-	X:13096617-13124464	4345	-	7.02189	0.267731	13.4161	OK	3.32197	0	10.2018	OK	8.91155	0	24.521	OK	20.5621	1.12147	39.9935	OK
AGAP000720-RB	-	-	AGAP000720	-	-	X:13096617-13124464	3816	-	1.1885	0	2.37483	OK	0.614942	0	2.20763	OK	3.64583	0	12.4108	OK	3.61767	0	11.7779	OK
AGAP000721-RA	-	-	AGAP000721	-	-	X:13133748-13137233	1931	-	89.1409	0.0544451	233.533	OK	78.7253	0.0544451	199.541	OK	104.045	0.399264	223.116	OK	97.3184	9.29196	185.385	OK
AGAP000723-RA	-	-	AGAP000723	-	-	X:13140984-13150404	2388	-	6.96107	0.0293505	17.4048	OK	3.66842	0	9.14268	OK	18.6193	0.645711	38.185	OK	16.5202	1.29142	31.7572	OK
AGAP000724-RA	-	-	AGAP000724	-	-	X:13154934-13156918	1773	-	1.76018	0	4.80305	OK	5.01215	0.0197656	12.1756	OK	7.15848	0.711563	13.5592	OK	4.44027	0.395313	8.47946	OK
AGAP000725-RA	-	-	AGAP000725	-	-	X:13159186-13160745	1407	-	4.27946	0	10.9094	OK	2.93415	0	7.42236	OK	11.0803	0.647588	21.5199	OK	8.34572	0.772124	15.8908	OK
AGAP000726-RA	-	-	AGAP000726	-	-	X:13162863-13169057	2488	-	6.12205	0	15.6348	OK	4.40788	0	11.1556	OK	8.06932	0.197196	17.6208	OK	9.70494	0.901466	18.5082	OK
AGAP000727-RA	-	-	AGAP000727	-	-	X:13212859-13229038	6630	-	2.32427	0	6.13146	OK	0.886951	0	2.38387	OK	6.64514	0.0475717	14.8688	OK	5.36957	0.491574	10.2438	OK
AGAP000728-RB	-	-	AGAP000728	-	-	X:13239845-13249547	1344	-	4.93216	0	11.6815	OK	3.41898	0	8.1614	OK	8.26528	0.0782243	16.8964	OK	13.1073	0.912617	25.2925	OK
AGAP000729-RA	-	-	AGAP000729	AGAP000729	-	X:13307467-13307540	73	-	0	0	0	OK	0	0	0	OK	0	0	0	OK	0	0	0	OK
AGAP000730-RA	-	-	AGAP000730	AGAP000730	-	X:13307850-13307922	72	-	0	0	0	OK	0	0	0	OK	0	0	0	OK	0	0	0	OK
AGAP000731-RA	-	-	AGAP000731	-	-	X:13371219-13377313	1893	-	3.074	0	7.70127	OK	1.49834	0	3.70253	OK	4.94193	0.0740507	9.7932	OK	4.46623	0.148101	8.775	OK
AGAP000732-RA	-	-	AGAP000732	-	-	X:13402162-13404914	2275	-	0.649719	0	2.12577	OK	0.0554399	0	0.18485	OK	4.20222	0.154042	8.24123	OK	0.296771	0	0.723996	OK
AGAP000733-RA	-	-	AGAP000733	-	-	X:13412127-13413801	1495	-	20.5088	0.0703234	49.6249	OK	15.2077	0	35.3492	OK	29.793	0.961086	58.8138	OK	18.1697	2.13314	34.1772	OK
AGAP000734-RA	-	-	AGAP000734	-	-	X:13417983-13420227	1265	-	7.6354	0	17.8131	OK	3.54449	0	8.39405	OK	3.57867	0.0277031	7.14741	OK	1.89152	0.0831094	3.68452	OK
AGAP000735-RA	-	-	AGAP000735	-	-	X:13423328-13428590	2073	-	23.7799	0.671002	41.7517	OK	34.7526	0.037673	105.692	OK	40.2061	0.259824	96.7104	OK	14.2375	0.409209	28.0308	OK
AGAP000735-RB	-	-	AGAP000735	-	-	X:13423328-13428590	2220	-	3.46845	0	6.93302	OK	3.63216	0	12.9532	OK	5.44161	0	24.588	OK	2.24242	0	7.95418	OK
AGAP000736-RA	-	-	AGAP000736	-	-	X:13432330-13433400	987	-	2.0206	0	4.93534	OK	1.47772	0	3.65712	OK	7.1664	0.603603	13.7053	OK	8.62868	0.497085	16.7589	OK
AGAP000737-RA	-	-	AGAP000737	-	-	X:13437822-13440589	2377	-	3.14176	0	7.9613	OK	2.8104	0	7.09146	OK	6.15172	0.0589726	13.2836	OK	3.2446	0	6.57545	OK
AGAP000738-RA	-	-	AGAP000738	-	-	X:13456930-13458634	1187	-	10.3981	0	24.5046	OK	10.4263	0	23.737	OK	22.6699	0.944754	44.4625	OK	13.0078	1.53523	24.475	OK
AGAP000739-RA	-	-	AGAP000739	-	-	X:13489255-13490740	938	-	1307.64	1.56916	3647.35	OK	1830.49	0.560413	4656.43	OK	2449.28	3.28775	5115.34	OK	743.887	56.4522	1427.82	OK
AGAP000740-RA	-	-	AGAP000740	-	-	X:13494763-13533093	1137	-	1.68888	0	15.4418	OK	1.94313	0	8.72259	OK	7.03302	0	17.3835	OK	2.44291	0	9.30821	OK
AGAP000741-RA	-	-	AGAP000741	-	-	X:13494763-13533093	3153	-	1.17984	0	3.9457	OK	0.94462	0	3.17879	OK	4.57796	0	10.8146	OK	7.48988	0.233408	14.7047	OK
AGAP000742-RA	-	-	AGAP000742	AGAP000742	-	X:13578566-13578639	73	-	0	0	0	OK	0	0	0	OK	0	0	0	OK	0	0	0	OK
AGAP000743-RB	-	-	AGAP000743	-	-	X:13593847-13594674	827	-	4.55301	0	10.2549	OK	4.38937	0	9.32259	OK	83.6819	4.32229	162.976	OK	76.4097	7.50045	145.051	OK
AGAP000744-RA	-	-	AGAP000744	-	-	X:13623924-13626564	2640	-	0.0495242	0	0.159293	OK	1.27769	0	3.35843	OK	0.0590747	0	0.159293	OK	0.049051	0	0.092921	OK
AGAP000745-RA	-	-	AGAP000745	-	-	X:13656840-13658643	1803	-	1.81647	0	4.7037	OK	19.5818	0.0194368	46.415	OK	0.299261	0	0.641413	OK	0.857906	0	1.96311	OK
AGAP000747-RA	-	-	AGAP000747	-	-	X:13683499-13699672	5236	-	0.816492	0	1.63292	OK	0.959189	0	3.57877	OK	3.50106	0	14.9716	OK	3.52509	0	14.2134	OK
AGAP000747-RB	-	-	AGAP000747	-	-	X:13683499-13699672	5833	-	1.21692	0	2.42002	OK	0.553244	0	3.60393	OK	7.37223	0	25.1714	OK	10.338	0	27.2951	OK
AGAP000747-RC	-	-	AGAP000747	-	-	X:13683499-13699672	2632	-	6.08378	0.132767	12.0059	OK	8.80268	0	28.6068	OK	16.5601	0	57.9663	OK	26.0543	0	69.6997	OK
AGAP000748-RA	-	-	AGAP000748	-	-	X:13700536-13729423	825	-	2.05385	0	3.99295	OK	0.708417	0	1.23187	OK	2.58941	0	6.54164	OK	3.32203	0	6.62659	OK
AGAP000748-RB	-	-	AGAP000748	-	-	X:13700536-13729423	891	-	9.90501	0	53.7663	OK	12.4284	0	34.8085	OK	5.51873	0	21.1604	OK	12.3238	0	47.2373	OK
AGAP000749-RA	-	-	AGAP000749	-	-	X:13700536-13729423	1584	-	191.485	2.58851	675.823	OK	248.218	1.23895	668.655	OK	104.453	0.707969	221.24	OK	127.046	0.353985	293.63	OK
AGAP000750-RA	-	-	AGAP000750	-	-	X:13700536-13729423	1219	-	0.0795743	0	0.152112	OK	0.295523	0	0.522295	OK	9.08857	0	54.0092	OK	49.2282	0	193.31	OK
AGAP000751-RA	-	-	AGAP000751	-	-	X:13733033-13734070	757	-	8.80561	0.231469	38.2388	OK	7.07039	0.0925878	19.3508	OK	4.8133	0.0925878	9.49025	OK	3.58893	0.185176	6.99038	OK
AGAP000752-RA	-	-	AGAP000752	-	-	X:13735944-13736706	762	-	86.2239	0.0919803	178.58	OK	107.241	0.735842	213.302	OK	125.276	13.751	236.665	OK	36.4288	2.66743	70.1809	OK
AGAP000754-RA	-	-	AGAP000754	-	-	X:13740178-13748423	4414	-	5.25485	0.0238182	13.9971	OK	5.2541	0.0317576	13.3302	OK	11.1196	0.555757	24.3263	OK	4.37249	0.142909	8.58248	OK
AGAP000755-RA	-	-	AGAP000755	-	-	X:13749444-13764965	2604	-	98.3708	0.740187	301.889	OK	104.907	0.619065	285.106	OK	38.0716	0.430654	85.0138	OK	44.1101	0.215327	114.581	OK
AGAP000756-RA	-	-	AGAP000756	-	-	X:13749444-13764965	1933	-	1.7691	0	12.6907	OK	5.65297	0	32.5607	OK	0.940679	0	3.6803	OK	2.55368	0	12.3825	OK
AGAP000756-RB	-	-	AGAP000756	-	-	X:13749444-13764965	2304	-	4.32207	0	36.6111	OK	8.22049	0	51.9583	OK	6.61001	0	26.1617	OK	15.4511	0	52.0191	OK
AGAP000757-RA	-	-	AGAP000757	-	-	X:13765205-13766963	1659	-	4.1735	0.105619	11.4914	OK	6.53534	0.0844954	15.7795	OK	7.32835	0.0844954	14.5332	OK	4.78451	0.337982	9.21	OK
AGAP000758-RA	-	-	AGAP000758	-	-	X:13767756-13769567	1725	-	2.26803	0	5.9728	OK	1.72019	0	4.40849	OK	6.62038	0.365682	12.8801	OK	5.9906	0.46726	11.4987	OK
AGAP000759-RA	-	-	AGAP000759	-	-	X:13771892-13772921	859	-	35.9464	0.407968	75.5149	OK	53.5875	0.203984	108.968	OK	101.46	10.4848	192.398	OK	38.6137	4.89562	72.0064	OK
AGAP000760-RA	-	-	AGAP000760	-	-	X:13773039-13774708	986	-	3.16304	0	6.32264	OK	5.62022	0	30.5382	OK	6.44051	0	22.5674	OK	3.48434	0	11.1675	OK
AGAP000760-RB	-	-	AGAP000760	-	-	X:13773039-13774708	979	-	2.85493	0	5.69478	OK	7.91625	0	24.0958	OK	10.5717	0	29.5609	OK	2.85068	0	9.0043	OK
AGAP000760-RC	-	-	AGAP000760	-	-	X:13773039-13774708	981	-	4.60387	0	10.8904	OK	1.98675	0	12.5866	OK	1.95488	0	8.27387	OK	4.74904	0	16.1934	OK
AGAP000761-RA	-	-	AGAP000761	GSTT1	-	X:13784274-13785443	997	-	39.4236	0.281199	135.081	OK	54.8442	2.21445	113.64	OK	13.4145	1.01935	25.8	OK	14.2053	1.5466	26.8545	OK
AGAP000762-RA	-	-	AGAP000762	-	-	X:13786755-13788683	1659	-	1.53112	0	3.97129	OK	1.787	0	4.54163	OK	3.34075	0	7.3511	OK	1.74967	0.0633716	3.42206	OK
AGAP000763-RA	-	-	AGAP000763	-	-	X:13791908-13796842	1590	-	4.73638	0	11.8578	OK	3.80635	0	9.25703	OK	11.6361	0.176324	23.0324	OK	12.5157	1.36651	23.6275	OK
AGAP000765-RA	-	-	AGAP000765	-	-	X:13806368-13813289	2028	-	1.27323	0	3.30054	OK	0.738901	0	1.98724	OK	5.47488	0	13.4441	OK	4.80837	0.0345606	9.59057	OK
AGAP000767-RA	-	-	AGAP000767	-	-	X:13819939-13824507	869	-	9.48715	0	20.446	OK	9.75414	0	20.2443	OK	35.0374	1.65342	68.3146	OK	43.5827	5.6055	81.3806	OK
AGAP000768-RA	-	-	AGAP000768	-	-	X:13840458-13842373	1672	-	6.45909	0.0209596	16.5791	OK	2.20215	0	5.72198	OK	6.44963	0.0209596	14.3154	OK	11.8925	0.628788	23.1604	OK
AGAP000769-RA	-	-	AGAP000769	-	-	X:13845731-13852853	3241	-	9.54876	0.00869078	21.9008	OK	15.523	0	47.3052	OK	29.3476	0.0114664	81.5717	OK	16.8354	0.0229644	54.5749	OK
AGAP000769-RB	-	-	AGAP000769	-	-	X:13845731-13852853	3246	-	5.57633	0	14.1505	OK	16.3426	0	55.4065	OK	12.0386	0	44.9663	OK	10.3242	0	39.5603	OK
AGAP000770-RA	-	-	AGAP000770	-	-	X:13856867-13859415	2151	-	3.22518	0.162922	16.9927	OK	9.11418	0.0325844	65.2991	OK	8.54401	0.423597	16.6506	OK	10.3114	1.28708	19.2411	OK
AGAP000771-RA	-	-	AGAP000771	-	-	X:13860779-13861688	753	-	11.2275	0.139619	37.6507	OK	11.8849	0.372318	30.9955	OK	22.8454	2.51315	43.2355	OK	11.8639	1.1635	22.4787	OK
AGAP000772-RA	-	-	AGAP000772	-	-	X:13870126-13871264	928	-	0.138857	0	0.415398	OK	0.159817	0	0.453161	OK	5.8396	0	12.4619	OK	0.231483	0	0.566452	OK
AGAP000773-RA	-	-	AGAP000773	-	-	X:13882784-13890371	3138	-	0.125591	0	0.40204	OK	0.0977133	0	0.312698	OK	5.2927	0.0893422	11.3241	OK	0.468931	0	0.926925	OK
AGAP000774-RA	-	-	AGAP000774	-	-	X:13897617-13912227	4233	-	0.927822	0	1.84606	OK	0.632867	0	1.71716	OK	2.1602	0	7.01186	OK	1.125	0	2.94632	OK
AGAP000774-RB	-	-	AGAP000774	-	-	X:13897617-13912227	4308	-	1.0802	0.0120153	2.14773	OK	0.572759	0	2.81522	OK	4.24974	0.00849916	11.2189	OK	2.33071	0.0340314	4.61977	OK
AGAP000776-RA	-	-	AGAP000776	-	-	X:13917964-13927924	4106	-	3.25997	0	8.58615	OK	3.45819	0	8.85927	OK	13.9363	0.128024	32.356	OK	9.70665	1.19489	18.1709	OK
AGAP000777-RA	-	-	AGAP000777	-	-	X:13948490-13949540	691	-	5.17545	0	11.1574	OK	3.97306	0	8.36807	OK	11.5789	0.608587	22.5684	OK	4.79402	0.101431	9.48382	OK
AGAP000778-RA	-	-	AGAP000778	-	-	X:13956640-13959926	1884	-	1.87163	0	5.1339	OK	0.805262	0	2.88317	OK	3.90877	0.241814	7.58925	OK	5.40983	0.576634	10.212	OK
AGAP000779-RA	-	-	AGAP000779	-	-	X:13969856-13978437	3345	-	0.329938	0	0.653939	OK	0.0699097	0	0.13425	OK	1.18071	0	3.67047	OK	0.641589	0	1.75441	OK
AGAP000779-RB	-	-	AGAP000779	-	-	X:13969856-13978437	2727	-	0.154304	0	0.303081	OK	0.163015	0	0.320555	OK	0.512672	0	1.95742	OK	1.03526	0	2.55439	OK
AGAP000780-RA	-	-	AGAP000780	-	-	X:14238572-14239414	644	-	91.3475	0.0544169	282.369	OK	143.331	0.380918	439.308	OK	59.4255	7.83603	110.847	OK	51.4016	7.01978	95.7737	OK
AGAP000781-RA	-	-	AGAP000781	-	-	X:14239441-14240165	529	-	144.81	0.728713	600.592	OK	164.911	2.05365	434.777	OK	97.3188	12.1894	182.443	OK	77.5073	10.4007	143.821	OK
AGAP000782-RA	-	-	AGAP000782	-	-	X:14242082-14243062	905	-	3.74849	0.0387232	7.43485	OK	5.79121	0	12.3527	OK	6.47203	0.0387232	13.9791	OK	5.30832	0	17.1544	OK
AGAP000783-RA	-	-	AGAP000783	-	-	X:14247919-14265405	5253	-	2.9481	0	7.632	OK	1.46857	0	3.8627	OK	5.78926	0.153441	12.6755	OK	5.56881	0.507021	10.6208	OK
AGAP000784-RA	-	-	AGAP000784	-	-	X:14272802-14275118	1513	-	11.5689	0.115811	27.3778	OK	13.4402	0.115811	32.1029	OK	39.3354	4.30818	73.9571	OK	28.228	3.93758	52.3698	OK
AGAP000785-RA	-	-	AGAP000785	-	-	X:14279660-14289825	1936	-	4.85356	0.108609	19.0247	OK	22.996	0.506842	71.519	OK	37.3692	5.08652	69.6002	OK	12.3375	0.343928	24.2922	OK
AGAP000786-RA	-	-	AGAP000786	-	-	X:14307482-14318789	1968	-	0.49173	0	2.29712	OK	2.59727	0	6.42838	OK	1.55781	0	3.81073	OK	0.823769	0	1.63826	OK
AGAP000787-RA	-	-	AGAP000787	-	-	X:14325020-14345421	3915	-	1.47422	0	6.59713	OK	1.1162	0	6.16747	OK	10.3929	0	27.9013	OK	8.46845	0	19.675	OK
AGAP000788-RA	-	-	AGAP000788	-	-	X:14348954-14354840	1887	-	0.0107117	0	2.74859	OK	2.41563	0	4.81364	OK	0.105168	0	0.329388	OK	0.0394362	0	0.144465	OK
AGAP000789-RA	-	-	AGAP000789	-	-	X:14362709-14366014	2295	-	44.2009	0.0763496	94.3834	OK	219.765	0.0916196	464.603	OK	0.421175	0	0.992545	OK	0.403581	0	1.16051	OK
AGAP000790-RA	-	-	AGAP000790	-	-	X:14391198-14393982	1030	-	2.0547	0	5.23966	OK	1.99181	0	4.93345	OK	6.13762	0.102071	12.1465	OK	12.6271	1.25888	23.9868	OK
AGAP000791-RA	-	-	AGAP000791	-	-	X:14411708-14416243	2299	-	5.87985	0.18292	16.6305	OK	7.43846	0.259137	21.8132	OK	16.6221	0.304867	32.9561	OK	13.9965	1.6158	26.2948	OK
AGAP000792-RA	-	-	AGAP000792	-	-	X:14419728-14435537	2437	-	3.54704	0	9.11703	OK	4.20327	0.0143802	10.6557	OK	46.8179	0.0287603	113.143	OK	19.3181	2.32959	36.3243	OK
AGAP000793-RA	-	-	AGAP000793	-	-	X:14439437-14439960	459	-	7.74936	0	22.7522	OK	10.6974	0	24.89	OK	6.29182	0.152699	12.3686	OK	4.35043	0.152699	8.39846	OK
AGAP000794-RA	-	-	AGAP000794	-	-	X:14441807-14444177	1846	-	69.1636	0.784402	137.521	OK	106.641	0	277.124	OK	221.8	0.780508	535.892	OK	296.985	0.401821	620.284	OK
AGAP000794-RB	-	-	AGAP000794	-	-	X:14441807-14444177	2210	-	7.22772	0	22.6749	OK	6.85703	0	123.022	OK	19.0782	0	117.179	OK	43.3679	0	185.117	OK
AGAP000794-RC	-	-	AGAP000794	-	-	X:14441807-14444177	2078	-	0.258003	0	0.511722	OK	0.172144	0	44.5604	OK	2.53289	0	13.4937	OK	0.647506	0	1.26148	OK
AGAP000795-RA	-	-	AGAP000795	-	-	X:14461511-14527163	2778	-	0.392176	0	1.13535	OK	0.327443	0	0.920895	OK	0.216177	0	0.70644	OK	0.131595	0	0.517215	OK
AGAP000795-RB	-	-	AGAP000795	-	-	X:14461511-14527163	2472	-	0.448721	0	1.30424	OK	0.410294	0	1.1483	OK	0.142753	0	1.07742	OK	0.504519	0	1.17666	OK
AGAP000795-RC	-	-	AGAP000795	-	-	X:14461511-14527163	2412	-	0.388013	0	2.03409	OK	0.0998504	0	0.290584	OK	0.490194	0	1.20593	OK	0.0811305	0	0.334172	OK
AGAP000797-RA	-	-	AGAP000797	-	-	X:14561682-14577309	2592	-	0.565724	0	1.12218	OK	0.150169	0	0.297445	OK	1.42538	0.0135202	2.82573	OK	1.03864	0.0270405	2.05508	OK
AGAP000798-RA	-	-	AGAP000798	GLURIIc	-	X:14600997-14611915	2741	-	0.865773	0	2.8639	OK	2.05143	0.0767117	6.3415	OK	3.2565	0.0255706	6.50771	OK	6.1892	0.639264	11.7369	OK
AGAP000801-RA	-	-	AGAP000801	GLURIIb	-	X:14618212-14702072	2739	-	5.54209	0.599096	10.4661	OK	14.7877	0.457743	56.4688	OK	1.47295	0	3.80041	OK	3.91076	0.137426	7.69583	OK
AGAP000801-RB	-	-	AGAP000801	GLURIIb	-	X:14618212-14702072	2739	-	0.234945	0	0.468785	OK	0.0772186	0	0.152581	OK	0.585709	0	2.05798	OK	0.353985	0	1.52542	OK
AGAP000803-RA	-	-	AGAP000803	GLURIIa	-	X:14738909-14744472	2996	-	0.899257	0.015303	1.76597	OK	0.344039	0	0.679875	OK	4.7906	0.0498626	10.2218	OK	9.99721	1.06444	18.9259	OK
AGAP000804-RA	-	-	AGAP000804	GPXH2	-	X:14745060-14745238	178	-	465.494	7.28453	479.794	OK	1455.23	11.6159	1222.03	OK	520.776	11.6159	372.495	OK	447.995	7.28453	385.096	OK
AGAP000805-RA	-	-	AGAP000805	-	-	X:14756842-14758303	1050	-	3.91627	0	9.24507	OK	0.563208	0	1.56866	OK	3.23642	0.0333757	6.40813	OK	6.24008	0.46726	12.0152	OK
AGAP000806-RA	-	-	AGAP000806	-	-	X:14770307-14771754	1371	-	4.49607	0.0511225	11.9115	OK	44.8398	0.102245	103.472	OK	46.2077	4.47322	87.8796	OK	36.7748	4.90776	68.632	OK
AGAP000807-RA	-	-	AGAP000807	-	-	X:14803451-14825980	1909	-	9.75499	0.0183575	24.03	OK	10.878	0.0183575	26.0126	OK	15.2667	1.74396	28.7479	OK	10.8193	1.02802	20.5971	OK
AGAP000808-RA	-	-	AGAP000808	-	-	X:14828246-14830147	1452	-	5.88813	0	14.1192	OK	6.05404	0	14.4088	OK	14.0211	1.27917	26.7419	OK	21.5494	2.75143	40.2818	OK
AGAP000809-RA	-	-	AGAP000809	-	-	X:14838270-14839995	1666	-	5.58863	0.0420702	13.757	OK	5.09842	0	12.3266	OK	8.81393	0.210351	17.5433	OK	5.59978	0.0420702	12.0952	OK
AGAP000810-RA	-	-	AGAP000810	-	-	X:14841696-14871886	8601	-	1.82554	0	4.79157	OK	1.19611	0	3.12104	OK	4.98032	0.427819	9.51795	OK	5.7249	0.383	11.0662	OK
AGAP000812-RA	-	-	AGAP000812	-	-	X:14888684-14897448	1219	-	5.56625	0.143743	29.9272	OK	6.09524	0.0287485	47.6938	OK	27.9392	0.0574971	58.3883	OK	52.7923	5.63472	99.7	OK
AGAP000813-RA	-	-	AGAP000813	-	-	X:14912126-14913229	963	-	21.0183	0.254737	55.2415	OK	21.0854	0.291128	43.378	OK	19.7069	1.31007	38.0285	OK	11.3579	1.16451	21.4707	OK
AGAP000814-RA	-	-	AGAP000814	-	-	X:14915761-14918629	1611	-	0.783985	0	2.17532	OK	0.582563	0	1.65325	OK	2.10013	0.0435065	4.15487	OK	1.90553	0.0435065	3.76331	OK
AGAP000815-RA	-	-	AGAP000815	INTB	-	X:14937286-14950975	4694	-	23.2435	0.14185	62.4365	OK	25.2549	0.104521	66.7741	OK	26.8565	0.686854	58.614	OK	30.5612	0.60473	75.9421	OK
AGAP000816-RA	-	-	AGAP000816	-	-	X:15007940-15008906	876	-	0	0	0	OK	0.0215429	0	0.0800102	OK	0	0	0	OK	0.207083	0	0.480061	OK
AGAP000817-RA	-	-	AGAP000817	-	-	X:15003957-15006394	672	-	0	0	0	OK	0	0	0	OK	0	0	0	OK	0	0	0	OK
AGAP000817-RB	-	-	AGAP000817	-	-	X:15003957-15006394	672	-	0	0	0	OK	0	0	0	OK	0	0	0	OK	0	0	0	OK
AGAP000818-RA	-	-	AGAP000818	CYP9K1	-	X:15240571-15242864	1936	-	13.6494	0.0543045	33.5421	OK	48.4027	0	119.397	OK	79.1673	8.76112	149.355	OK	113.6	7.13199	219.698	OK
AGAP000819-RA	-	-	AGAP000819	-	-	X:15252294-15254168	1311	-	0.230732	0	0.695009	OK	0.494445	0	1.41675	OK	0	0	0	OK	0	0	0	OK
AGAP000820-RA	-	-	AGAP000820	CPR125	-	X:15282060-15283387	956	-	19.9322	0	43.659	OK	144.684	0.0733148	317.416	OK	1.21632	0	2.63933	OK	5.4606	0.329917	10.5573	OK
AGAP000821-RA	-	-	AGAP000821	-	-	X:15317420-15319139	1550	-	2.84277	0.0226093	8.65938	OK	7.66832	0	17.9518	OK	0.231899	0	0.587843	OK	0.383642	0	0.881764	OK
AGAP000822-RA	-	-	AGAP000822	-	-	X:15319509-15320904	988	-	6.70628	0.10641	16.2808	OK	2.19622	0	6.31368	OK	3.75489	0	7.8389	OK	6.52532	0.319231	12.6983	OK
AGAP000823-RA	-	-	AGAP000823	-	-	X:15327410-15333680	2335	-	23.6248	0.405225	53.3246	OK	17.1675	0.645359	38.2262	OK	11.4354	0.3602	22.5125	OK	15.8319	0.645359	38.0612	OK
AGAP000824-RA	-	-	AGAP000824	-	-	X:15336217-15339506	1993	-	12.1271	0.664372	23.5707	OK	13.5216	0.0590486	45.2509	OK	18.2865	0.0387599	46.822	OK	26.1368	0.174827	59.9851	OK
AGAP000824-RB	-	-	AGAP000824	-	-	X:15336217-15339506	1454	-	10.6275	0	21.6415	OK	13.8842	0	50.8395	OK	11.129	0	42.7121	OK	7.87638	0	32.2724	OK
AGAP000825-RA	-	-	AGAP000825	-	-	X:15343948-15345874	1709	-	1.83408	0	4.71634	OK	1.82426	0	4.65483	OK	6.31104	0.0410117	12.8982	OK	2.52122	0.0410117	4.98292	OK
AGAP000826-RA	-	-	AGAP000826	-	-	X:15348504-15353183	3101	-	4.26705	0	11.0298	OK	3.06164	0	7.96722	OK	8.54527	0.282526	17.3358	OK	4.75074	0.531148	8.91651	OK
AGAP000829-RA	-	-	AGAP000829	-	-	X:15355730-15364742	3267	-	3.90597	0.0960817	7.6481	OK	3.78905	0	12.6779	OK	6.0017	0	19.0669	OK	4.65947	0	10.8956	OK
AGAP000829-RB	-	-	AGAP000829	-	-	X:15355730-15364742	4402	-	1.60851	0	3.20483	OK	0.855797	0	2.68514	OK	5.41383	0	15.5807	OK	3.92933	0	8.83376	OK
AGAP000830-RA	-	-	AGAP000830	CASPS7	-	X:15367593-15371384	1282	-	4.96353	0.0546716	17.3036	OK	5.65152	0.0273358	19.9005	OK	7.41883	0.51938	14.324	OK	4.27271	0.191351	8.33742	OK
AGAP000831-RA	-	-	AGAP000831	-	-	X:15375385-15376767	1382	-	34.123	0.836807	160.971	OK	34.154	1.92719	92.911	OK	35.4081	2.07934	68.7196	OK	13.6182	1.44539	25.7889	OK
AGAP000832-RA	-	-	AGAP000832	-	-	X:15378923-15383302	1099	-	170.726	0.0637752	453.888	OK	245.913	0.223213	656.215	OK	71.6671	6.63262	136.67	OK	51.0833	6.02676	96.1411	OK
AGAP000833-RA	-	-	AGAP000833	MIP	-	X:15383616-15388601	1063	-	0.684387	0	3.12461	OK	1.37074	0	9.23028	OK	5.5212	0	21.4668	OK	1.01075	0	6.33477	OK
AGAP000833-RB	-	-	AGAP000833	MIP	-	X:15383616-15388601	1078	-	9.0108	0.163602	17.8871	OK	8.14745	0	24.174	OK	12.5141	0	35.0333	OK	19.9625	0.157668	43.1616	OK
AGAP000834-RA	-	-	AGAP000834	-	-	X:15414171-15423553	2101	-	17.7139	0	35.8752	OK	36.1004	0.111343	127.414	OK	36.7405	0	80.6123	OK	26.2923	0	61.8021	OK
AGAP000834-RB	-	-	AGAP000834	-	-	X:15414171-15423553	2098	-	12.1839	0	28.1164	OK	24.9729	0	96.2607	OK	16.8105	0	51.579	OK	23.0434	0	56.0067	OK
AGAP000835-RA	-	-	AGAP000835	-	-	X:15430355-15434984	2525	-	0.213655	0	0.749466	OK	0.0803502	0	0.249822	OK	33.3317	2.88683	63.7324	OK	0.169994	0	0.430249	OK
AGAP000837-RA	-	-	AGAP000837	-	-	X:15438819-15446837	4437	-	0.00429043	0	0.0157965	OK	0.0338335	0	0.110575	OK	13.4916	0.102677	28.4573	OK	0.0071618	0	0.0157965	OK
AGAP000839-RA	-	-	AGAP000839	-	-	X:15448138-15449297	609	-	0	0	0	OK	0	0	0	OK	9.47535	0.690532	18.184	OK	0	0	0	OK
AGAP000840-RA	-	-	AGAP000840	-	-	X:15536994-15539148	1971	-	0.0510422	0	0.177801	OK	0.0487682	0	0.16002	OK	0.493594	0	1.19126	OK	0.32641	0	0.640082	OK
AGAP000841-RA	-	-	AGAP000841	-	-	X:15543193-15548834	789	-	1.955	0	5.15229	OK	1.09277	0	3.24239	OK	4.99892	0.222082	9.77159	OK	5.43503	0.310914	10.4823	OK
AGAP000842-RA	-	-	AGAP000842	-	-	X:15559096-15560436	1251	-	18.4931	0.420198	43.1963	OK	27.3343	0.0840395	61.3488	OK	41.0523	2.49317	79.5014	OK	18.9599	1.45668	36.3611	OK
AGAP000843-RA	-	-	AGAP000843	-	-	X:15562825-15564556	1598	-	12.6134	0.0438604	30.6584	OK	21.5054	0.0438604	49.8693	OK	46.2613	3.44304	89.0147	OK	16.5269	1.46932	31.5576	OK
AGAP000844-RA	-	-	AGAP000844	-	-	X:15570147-15577691	1679	-	6.09772	0.0834889	16.3638	OK	1.70838	0	5.65638	OK	14.732	0.730528	28.7202	OK	14.5739	1.69065	27.4679	OK
AGAP000847-RA	-	-	AGAP000847	-	-	X:15618827-15688956	2002	-	0.636475	0	2.85736	OK	2.14218	0	12.9645	OK	9.14314	0	37.0252	OK	36.5949	0.115973	88.0814	OK
AGAP000847-RB	-	-	AGAP000847	-	-	X:15618827-15688956	3300	-	1.48341	0	2.96328	OK	0.925936	0	5.19857	OK	2.586	0	11.148	OK	2.36037	0	10.5998	OK
AGAP000847-RC	-	-	AGAP000847	-	-	X:15618827-15688956	3630	-	0.743692	0	1.48487	OK	1.00218	0	4.84015	OK	8.66313	0	25.7243	OK	8.15022	0	23.281	OK
AGAP000848-RA	-	-	AGAP000848	-	-	X:15693833-15705445	2550	-	5.02707	0.0137429	12.8359	OK	1.69685	0	4.59014	OK	3.73769	0.247373	7.21504	OK	8.72454	1.07195	16.3541	OK
AGAP000849-RA	-	-	AGAP000849	-	-	X:15717093-15717709	484	-	455.982	11.2953	963.072	OK	513.098	50.2497	975.887	OK	1213.12	53.508	2371.95	OK	596.787	43.1539	1149.59	OK
AGAP000850-RA	-	-	AGAP000850	-	-	X:15720736-15722091	1132	-	3.88516	0.0928741	15.51	OK	4.78286	0.123832	14.2407	OK	9.48672	0.495328	18.451	OK	8.44419	0.835867	15.9434	OK
AGAP000851-RA	-	-	AGAP000851	-	-	X:15724064-15725189	894	-	570.046	1.92078	2385.69	OK	702.437	0.470396	2144.14	OK	1360.22	0.313597	2994.38	OK	1133.3	0.391996	2341.39	OK
AGAP000852-RA	-	-	AGAP000852	-	-	X:15728708-15731359	1211	-	185.282	2.54658	380.107	OK	195.044	10.7651	379.644	OK	175.844	11.5754	339.709	OK	106.157	1.09966	238.106	OK
AGAP000853-RA	-	-	AGAP000853	-	-	X:15745789-15748844	2166	-	5.72878	0.0323587	13.5583	OK	7.12449	0.0323587	16.3897	OK	2.01612	0	4.33607	OK	3.13303	0.0161794	6.5041	OK
AGAP000854-RA	-	-	AGAP000854	-	-	X:15755375-15765168	1467	-	1.19415	0	3.24884	OK	0.319021	0	0.907764	OK	0.766481	0	1.52887	OK	1.01061	0.0238885	1.98275	OK
AGAP000855-RA	-	-	AGAP000855	-	-	X:15783192-15784645	1297	-	16.6586	0	38.476	OK	23.7702	0.270196	51.4724	OK	62.8811	4.13401	121.615	OK	41.7225	4.8095	78.5461	OK
AGAP000856-RA	-	-	AGAP000856	-	-	X:15786438-15788568	1728	-	6.50419	0.101402	17.7859	OK	5.0906	0.0202804	12.4116	OK	12.5119	0.750374	24.2553	OK	4.27103	0.385327	8.17299	OK
AGAP000857-RA	-	-	AGAP000857	-	-	X:15790707-15792393	1452	-	22.051	0.0724059	51.8909	OK	28.3474	0	64.7792	OK	29.2524	2.22045	56.2353	OK	12.774	1.35158	24.1836	OK
AGAP000858-RA	-	-	AGAP000858	-	-	X:15833867-15836389	2079	-	0.154891	0	0.47198	OK	0.222074	0	0.691113	OK	2.07752	0	4.39952	OK	3.28723	0.269703	6.28744	OK
AGAP000859-RA	-	-	AGAP000859	-	-	X:15837886-15839184	1144	-	1.78217	0	4.34993	OK	0.460711	0	1.16406	OK	2.56086	0	5.29956	OK	4.776	0	9.74138	OK
AGAP000860-RA	-	-	AGAP000860	-	-	X:15841785-15848469	2736	-	0.87221	0	2.40803	OK	0.152927	0	0.486729	OK	0.792628	0	1.67793	OK	1.15498	0.0256173	2.27994	OK
AGAP000861-RA	-	-	AGAP000861	-	-	X:15861006-15868268	2845	-	2.87059	0	7.39075	OK	2.48349	0	6.2575	OK	5.62919	0.197087	11.0245	OK	4.70138	0.492717	8.90586	OK
AGAP000862-RA	-	-	AGAP000862	-	-	X:15870645-15874557	3692	-	23.9535	0.085428	64.1944	OK	47.566	0.009492	126.082	OK	39.0383	1.0631	77.189	OK	34.2689	4.07207	64.3273	OK
AGAP000863-RA	-	-	AGAP000863	-	-	X:16014865-16027418	993	-	0.596249	0	1.55283	OK	0.216822	0	0.70583	OK	1.16795	0	2.99978	OK	1.12301	0	2.22337	OK
AGAP000864-RA	-	-	AGAP000864	-	-	X:16089584-16093450	1529	-	2.38298	0	4.73199	OK	1.9909	0	6.04281	OK	4.87087	0	14.3902	OK	5.54224	0	13.3894	OK
AGAP000864-RB	-	-	AGAP000864	-	-	X:16089584-16093450	1581	-	0.320265	0	2.89115	OK	0.151345	0	0.691436	OK	0.914593	0	4.04084	OK	1.6461	0	6.14255	OK
AGAP000865-RA	-	-	AGAP000865	-	-	X:16104445-16138308	4608	-	1.22012	0.00760514	3.47555	OK	1.03325	0.00760514	3.07248	OK	5.04993	0.0380257	10.959	OK	4.08094	0.486729	7.67358	OK
AGAP000866-RA	-	-	AGAP000866	-	-	X:16154351-16155389	694	-	10.6182	0.656453	20.5015	OK	11.8432	1.06042	22.6224	OK	11.8356	1.00993	22.6729	OK	2.42031	0	7.32197	OK
AGAP000867-RA	-	-	AGAP000867	-	-	X:16156070-16158302	640	-	4.29119	0	8.54209	OK	5.89425	0.273785	11.499	OK	8.6759	0.54757	16.7556	OK	2.40649	0	5.80424	OK
AGAP000868-RA	-	-	AGAP000868	-	-	X:16164225-16179371	1860	-	5.15465	0.0565234	15.3178	OK	2.53321	0.0188411	7.17847	OK	12.7042	0.923215	24.4935	OK	13.853	1.52613	26.1892	OK
AGAP000869-RA	-	-	AGAP000869	-	-	X:16222087-16237104	5589	-	1.44498	0	3.83113	OK	0.911918	0	2.47675	OK	7.74054	0.137946	16.8858	OK	3.02743	0.263351	5.78745	OK
AGAP000870-RA	-	-	AGAP000870	-	-	X:16242364-16258053	5454	-	1.15581	0	2.30561	OK	0.452675	0	4.31917	OK	5.16345	0	14.3788	OK	3.33535	0	8.10705	OK
AGAP000871-RA	-	-	AGAP000871	-	-	X:16316521-16317178	519	-	0	0	0	OK	0	0	0	OK	0.403508	0	1.01285	OK	0.0515846	0	0.135046	OK
AGAP000874-RA	-	-	AGAP000874	-	-	X:16431517-16435201	1953	-	0.804357	0	2.27888	OK	0.205302	0	0.628037	OK	0.643912	0	1.65084	OK	0.882921	0.0179439	1.74056	OK
AGAP000875-RA	-	-	AGAP000875	-	-	X:16526578-16535047	2955	-	0.794518	0	2.20585	OK	0.18762	0	0.592969	OK	3.55624	0.0355782	7.63744	OK	0.809164	0.0118594	1.60102	OK
AGAP000876-RA	-	-	AGAP000876	-	-	X:16612687-16613803	1116	-	0.187007	0	0.565234	OK	0.427143	0	1.19327	OK	0.235179	0	0.50243	OK	0.179316	0	0.34542	OK
AGAP000877-RA	-	-	AGAP000877	CYP4G17	-	X:16619140-16621269	1927	-	0.00348867	0	0.0545581	OK	1.31339	0	13.2031	OK	43.9108	0.109116	118.609	OK	146.544	14.6034	277.664	OK
AGAP000878-RA	-	-	AGAP000878	-	-	X:16635817-16636981	1164	-	0.452793	0	1.32471	OK	0.510749	0	1.44513	OK	0.0468378	0	0.120428	OK	0.0704735	0	0.150535	OK
AGAP000879-RA	-	-	AGAP000879	-	-	X:16665772-16671544	1896	-	19.7059	0.0184834	49.2212	OK	29.1196	0.0554501	70.2368	OK	5.24607	0.0184834	11.626	OK	0.501775	0	0.998102	OK
AGAP000880-RA	-	-	AGAP000880	-	-	X:16694424-16698877	1270	-	19.0788	0	51.4978	OK	18.0441	0	49.5779	OK	17.1571	0	55.346	OK	7.95367	0	41.8497	OK
AGAP000880-RB	-	-	AGAP000880	-	-	X:16694424-16698877	1566	-	1.36733	0	9.03306	OK	0.955332	0	5.51512	OK	2.0771	0	14.8927	OK	1.55257	0	11.8081	OK
AGAP000880-RC	-	-	AGAP000880	-	-	X:16694424-16698877	2063	-	7.94566	0	24.3511	OK	9.68338	0	29.3922	OK	8.99052	0	34.1996	OK	13.466	0	50.4704	OK
AGAP000881-RA	-	-	AGAP000881	-	-	X:16705323-16707385	1868	-	32.1129	0.86298	101.269	OK	56.5727	0.243886	138.114	OK	52.9119	1.8948	103.97	OK	10.0038	0.300167	19.6797	OK
AGAP000882-RA	-	-	AGAP000882	-	-	X:16708578-16711009	1308	-	6.72108	0.0803772	16.0219	OK	7.45606	0.0803772	16.397	OK	4.16362	0.0535848	8.25206	OK	4.41523	0.321509	8.4932	OK
AGAP000883-RA	-	-	AGAP000883	-	-	X:16712625-16715100	2103	-	385.674	0.0999842	1069.6	OK	635.447	0.0999842	1785.04	OK	763.046	2.34963	1775.07	OK	290.899	2.04968	611.654	OK
AGAP000884-RA	-	-	AGAP000884	-	-	X:16719924-16727252	3427	-	1.36608	0	5.03513	OK	1.17198	0	5.14581	OK	2.82953	0	8.77656	OK	1.63234	0	5.75765	OK
AGAP000884-RB	-	-	AGAP000884	-	-	X:16719924-16727252	3439	-	2.11984	0	4.23347	OK	1.1219	0	3.21503	OK	4.23813	0	11.0918	OK	4.38802	0.0107827	11.0738	OK
AGAP000885-RA	-	-	AGAP000885	-	-	X:16729032-16734077	2885	-	6.54077	0.0485885	16.8845	OK	20.0557	0	50.2527	OK	42.8786	0.570915	89.1357	OK	4.46127	0.498032	8.41796	OK
AGAP000886-RA	-	-	AGAP000886	-	-	X:16737313-16741889	2143	-	27.6953	0.506943	59.5086	OK	25.8742	0.147177	57.5135	OK	14.0174	0.425178	28.307	OK	10.2113	0.261648	24.3006	OK
AGAP000887-RA	-	-	AGAP000887	-	-	X:16743732-16745470	1536	-	8.21086	0.0912617	22.2678	OK	10.8343	0.273785	25.5305	OK	8.64985	0.25097	17.0431	OK	4.30954	0.228154	8.39607	OK
AGAP000888-RA	-	-	AGAP000888	GSTT2	-	X:16746633-16747763	929	-	17.6889	0	38.4701	OK	14.2468	0	46.0766	OK	11.3436	0	29.8517	OK	7.25393	0	18.3729	OK
AGAP000888-RB	-	-	AGAP000888	GSTT2	-	X:16746633-16747763	933	-	6.03404	0	19.7221	OK	9.59157	0	35.9951	OK	7.83958	0	26.8353	OK	5.86643	0	15.6367	OK
AGAP000889-RA	-	-	AGAP000889	-	-	X:16748347-16758001	2351	-	14.0317	0.283218	29.9913	OK	26.3515	0.31303	55.0188	OK	54.7325	1.13287	120.487	OK	32.8079	0.879466	97.3673	OK
AGAP000890-RA	-	-	AGAP000890	-	-	X:16762945-16764551	1519	-	43.132	0.438344	188.004	OK	28.8551	1.54574	76.295	OK	21.2725	1.59188	40.9275	OK	9.07696	0.968972	17.1646	OK
AGAP000891-RA	-	-	AGAP000891	-	-	X:16768556-16772936	2648	-	11.2208	0.330858	29.367	OK	17.5263	0.926402	45.8569	OK	21.1714	0.67495	42.0984	OK	15.2082	0.97934	29.3405	OK
AGAP000892-RA	-	-	AGAP000892	-	-	X:16792765-16794816	1039	-	7.16542	0	15.684	OK	133.332	0	297.052	OK	0.112324	0	0.202374	OK	0.0069387	0	0.101187	OK
AGAP000893-RA	-	-	AGAP000893	-	-	X:16803739-16812325	8241	-	1.98019	0.0297672	5.12421	OK	1.72772	0.00425245	4.47358	OK	0.864607	0	3.03625	OK	1.65363	0.0212623	3.40622	OK
AGAP000894-RA	-	-	AGAP000894	-	-	X:16896936-16942574	4913	-	2.73682	0	7.09021	OK	1.95756	0	5.05017	OK	5.45432	0.121261	11.7124	OK	4.63176	0.363784	8.902	OK
AGAP000896-RA	-	-	AGAP000896	-	-	X:16949436-16950371	864	-	21.7059	0.446168	55.771	OK	36.4906	0.648972	91.789	OK	23.6149	2.10916	45.1441	OK	7.56177	0.608411	14.4396	OK
AGAP000897-RA	-	-	AGAP000897	-	-	X:16954634-16956590	1093	-	155.498	0.288564	349.002	OK	218.16	0.096188	485.012	OK	369.231	23.9508	714.805	OK	453.433	28.151	878.805	OK
AGAP000898-RA	-	-	AGAP000898	-	-	X:16961685-16969738	4476	-	1.53571	0.0422283	2.97182	OK	0.888779	0	2.4741	OK	4.97682	0.0861236	10.3818	OK	2.53788	0.14093	4.93253	OK
AGAP000899-RA	-	-	AGAP000899	-	-	X:16998330-17000803	1008	-	1.11631	0	4.97159	OK	4.73053	0	10.5342	OK	1.64093	0	3.37234	OK	3.37182	0.173832	6.53607	OK
AGAP000900-RA	-	-	AGAP000900	-	-	X:17009230-17023810	3543	-	5.38073	0.217606	14.5104	OK	2.50394	0.0593471	6.60731	OK	8.47084	0.0197824	18.4866	OK	8.15787	0.306627	17.0623	OK
AGAP000901-RA	-	-	AGAP000901	-	-	X:17030110-17042080	2556	-	40.5947	0.082264	106.971	OK	47.6823	0.233081	124.232	OK	91.6644	1.00088	205.262	OK	124.318	11.9694	236.591	OK
AGAP000903-RA	-	-	AGAP000903	-	-	X:17044953-17051080	2494	-	0.721298	0	1.98126	OK	0.583022	0	1.61592	OK	1.30317	0	2.8103	OK	1.14276	0.0421545	2.23419	OK
AGAP000904-RA	-	-	AGAP000904	-	-	X:17079068-17099382	10916	-	1.73242	0.00321038	4.6101	OK	2.05224	0.00642075	5.43196	OK	6.22268	0.0160519	16.6619	OK	7.09705	0.825067	13.3391	OK
AGAP000906-RA	-	-	AGAP000906	-	-	X:17099580-17107525	2838	-	36.8909	0.0493932	86.2776	OK	75.9603	0.0617415	171.753	OK	43.625	0.691505	91.9948	OK	34.3803	1.14839	100.663	OK
AGAP000907-RA	-	-	AGAP000907	-	-	X:17122993-17124751	1662	-	3.44215	0	8.51863	OK	12.1506	0.0210857	28.6977	OK	1.85436	0	4.04846	OK	3.55148	0	7.29566	OK
AGAP000908-RA	-	-	AGAP000908	-	-	X:17125042-17134310	1882	-	9.48102	0.186209	23.1271	OK	11.4457	0.0372417	27.1865	OK	17.5813	1.30346	33.8527	OK	11.5196	1.48967	21.5443	OK
AGAP000909-RA	-	-	AGAP000909	-	-	X:17143167-17148449	2882	-	21.7615	0.668788	56.5673	OK	22.1248	0.352634	52.7978	OK	30.289	0.401273	63.0241	OK	25.3927	0.462072	59.3397	OK
AGAP000911-RA	-	-	AGAP000911	-	-	X:17155340-17156810	1356	-	8.36649	0.051688	19.8224	OK	10.1169	0.077532	23.1304	OK	33.4193	2.94622	63.8864	OK	24.6391	3.10128	46.0023	OK
AGAP000912-RA	-	-	AGAP000912	-	-	X:17165875-17169527	3411	-	0.584268	0	1.67466	OK	0.333742	0	0.996574	OK	1.42565	0.010274	3.01027	OK	1.29707	0.0616438	2.52739	OK
AGAP000913-RA	-	-	AGAP000913	-	-	X:17173440-17179958	2974	-	14.6856	0.12962	36.9888	OK	15.728	0.164971	39.0745	OK	27.8477	1.95608	53.8393	OK	18.962	0.742368	37.6133	OK
AGAP000915-RA	-	-	AGAP000915	-	-	X:17182846-17262131	930	-	3.96724	0	10.0235	OK	0.548802	0	1.50729	OK	1.60311	0	3.84359	OK	3.03823	0.0376822	6.02916	OK
AGAP000916-RA	-	-	AGAP000916	-	-	X:17270960-17272099	786	-	0	0	0	OK	0	0	0	OK	0.0131365	0	0.133758	OK	0.0987888	0	0.312101	OK
AGAP000917-RA	-	-	AGAP000917	-	-	X:17285902-17286547	645	-	0	0	0	OK	0	0	0	OK	0	0	0	OK	0.103463	0	0.271663	OK
AGAP000918-RA	-	-	AGAP000918	-	-	X:17289438-17290050	612	-	0	0	0	OK	0	0	0	OK	0	0	0	OK	0.0139413	0	0.171787	OK
AGAP000919-RA	-	-	AGAP000919	-	-	X:17336558-17337439	561	-	0	0	0	OK	0	0	0	OK	0	0	0	OK	0	0	0	OK
AGAP000920-RA	-	-	AGAP000920	-	-	X:17343818-17344826	663	-	0	0	0	OK	0	0	0	OK	0	0	0	OK	0	0	0	OK
AGAP000921-RA	-	-	AGAP000921	-	-	X:17347399-17348176	777	-	0	0	0	OK	0	0	0	OK	0.0471404	0	0.135307	OK	0	0	0	OK
AGAP000922-RA	-	-	AGAP000922	-	-	X:17385628-17400976	1860	-	0.637673	0	1.73338	OK	0.608438	0	1.67686	OK	0.240696	0	0.565234	OK	0.309992	0	0.602916	OK
AGAP000923-RA	-	-	AGAP000923	-	-	X:17404251-17406307	1806	-	8.4383	0.0194045	20.6852	OK	7.38636	0	17.8909	OK	18.6084	0.17464	37.3148	OK	12.4557	1.59117	23.3048	OK
AGAP000924-RA	-	-	AGAP000924	-	-	X:17411651-17417652	2402	-	10.692	0.0145897	26.4366	OK	8.28804	0.0145897	20.2213	OK	18.0359	0.262615	37.4955	OK	9.68321	0.787844	18.5727	OK
AGAP000926-RA	-	-	AGAP000926	-	-	X:17445749-17471498	6998	-	1.65524	0	5.71388	OK	1.23828	0	3.89105	OK	7.35877	0	20.577	OK	7.95966	0.0200311	17.0365	OK
AGAP000926-RB	-	-	AGAP000926	-	-	X:17445749-17471498	7353	-	1.68716	0	5.46185	OK	1.39637	0	4.8518	OK	8.01113	0	21.0705	OK	3.63451	0	9.30325	OK
AGAP000927-RA	-	-	AGAP000927	-	-	X:17495740-17498867	1090	-	72.425	0.473057	144.375	OK	94.1366	0	512.134	OK	120.8	0	366.903	OK	98.0423	0	300.597	OK
AGAP000927-RB	-	-	AGAP000927	-	-	X:17495740-17498867	1099	-	72.2832	0.482081	143.932	OK	107.654	0.197666	582.561	OK	90.2795	0	294.105	OK	151.324	0.423582	414.802	OK
AGAP000928-RA	-	-	AGAP000928	-	-	X:17501629-17503013	1285	-	3.56427	0.20197	6.91359	OK	5.69009	0	15.7502	OK	13.0262	0.191102	28.952	OK	8.79859	0.607484	16.9776	OK
AGAP000928-RB	-	-	AGAP000928	-	-	X:17501629-17503013	1384	-	0.0448465	0	0.0780411	OK	7.13204e-06	0	0.0598306	OK	0.0333107	0	0.0584423	OK	0.0457556	0	0.0879726	OK
AGAP000929-RA	-	-	AGAP000929	CTLSE1	-	X:17503856-17514771	3408	-	1.97291	0.010283	5.25462	OK	3.39216	0	8.60687	OK	1.13471	0	2.61188	OK	1.24628	0.071981	2.41651	OK
AGAP000930-RA	-	-	AGAP000930	-	-	X:17572687-17584166	3521	-	1.39825	0	3.72242	OK	0.619798	0	1.74177	OK	3.48475	0	7.18606	OK	3.00786	0.308543	5.70306	OK
AGAP000931-RA	-	-	AGAP000931	U729_ANOGA	-	X:17592231-17593302	1005	-	31.7225	0.313831	69.531	OK	36.5875	1.67377	71.7627	OK	38.0156	3.94032	71.8325	OK	28.3019	2.89422	53.6651	OK
AGAP000932-RA	-	-	AGAP000932	-	-	X:17601861-17614708	3947	-	2.8404	0	7.29834	OK	2.33464	0	5.95765	OK	10.1144	0.0887876	20.7941	OK	10.2751	1.26078	19.2669	OK
AGAP000933-RA	-	-	AGAP000933	APG10	-	X:17655701-17657067	1079	-	0.0504599	0	0.0909322	LOWDATA	0.417396	0	2.14362	LOWDATA	1.37613	0	5.52539	LOWDATA	4.76027e-05	0	0.0393727	LOWDATA
AGAP000933-RB	-	-	AGAP000933	APG10	-	X:17655701-17657067	1211	-	11.4682	1.35219	21.5696	OK	9.09001	0.105296	23.7969	OK	9.20538	0.0341469	23.3565	OK	5.82274	0	13.9894	OK
AGAP000934-RA	-	-	AGAP000934	-	-	X:17661066-17662596	1440	-	3.81605	0	9.17484	OK	4.17276	0	9.8806	OK	5.56439	0.243364	10.8784	OK	2.88965	0.146019	5.62172	OK
AGAP000935-RA	-	-	AGAP000935	-	-	X:17669188-17671445	1902	-	119.358	1.67668	339.998	OK	230.22	0.460627	615.545	OK	479.955	0.165826	1154.85	OK	273.239	0.976529	597.488	OK
AGAP000937-RA	-	-	AGAP000937	TWDL2	-	X:17838470-17839013	444	-	2.33167	0	9.55041	OK	0.81275	0	2.9993	OK	3.4309	0.078929	6.70897	OK	1.65912	0	3.31502	OK
AGAP000938-RA	-	-	AGAP000938	-	-	X:17997199-18009612	1425	-	5.36636	0.0737779	12.0504	OK	2.68033	0.0245926	6.71378	OK	1.29085	0	2.72978	OK	2.29995	0	4.89393	OK
AGAP000939-RA	-	-	AGAP000939	-	-	X:18120045-18126678	1442	-	2.81171	0	7.02348	OK	1.57431	0	4.03425	OK	9.10805	0.340238	17.8625	OK	4.10693	0	8.21431	OK
AGAP000940-RA	-	-	AGAP000940	CTL7	-	X:18135302-18149164	2760	-	6.43993	0.0888809	16.316	OK	2.37461	0.0380918	6.83113	OK	3.72611	0	9.61184	OK	10.0163	0.393616	19.6427	OK
AGAP000941-RA	-	-	AGAP000941	-	-	X:18244402-18251267	1057	-	85.3562	8.94907	161.291	OK	87.4115	2.11647	352.122	OK	86.1382	0.120526	234.866	OK	100.189	0.484447	247.956	OK
AGAP000941-RB	-	-	AGAP000941	-	-	X:18244402-18251267	1090	-	7.221	0	18.5942	OK	3.63246	0	35.6253	OK	10.7787	0	67.7055	OK	24.394	0	100.069	OK
AGAP000942-RA	-	-	AGAP000942	-	-	X:18252083-18253792	857	-	47.051	0.118676	97.2256	OK	46.8072	0.598161	150.302	OK	27.0785	0.0521274	64.8465	OK	14.4331	0	32.5754	OK
AGAP000942-RB	-	-	AGAP000942	-	-	X:18252083-18253792	1316	-	2.70241	0	20.9537	OK	3.23095	0	20.3256	OK	4.86533	0	18.5556	OK	2.49218	0	10.0432	OK
AGAP000943-RA	-	-	AGAP000943	-	-	X:18254536-18268004	2008	-	34.8584	0	83.9325	OK	41.3731	0.0195184	154.156	OK	48.4035	0.0961026	146.48	OK	36.9242	0.0385301	129.635	OK
AGAP000943-RB	-	-	AGAP000943	-	-	X:18254536-18268004	2169	-	0.515569	0	1.02634	OK	0.889964	0	3.27793	OK	0.366632	0	0.724101	OK	0.336708	0	0.672547	OK
AGAP000943-RC	-	-	AGAP000943	-	-	X:18254536-18268004	2188	-	10.9788	0	37.8202	OK	14.0804	0	72.8756	OK	14.1332	0	63.239	OK	5.18569	0	33.3779	OK
AGAP000943-RD	-	-	AGAP000943	-	-	X:18254536-18268004	2163	-	5.78505	0	24.6643	OK	0.00146892	0	0	OK	0	0	0	OK	5.40883	0	37.7949	OK
AGAP000943-RE	-	-	AGAP000943	-	-	X:18254536-18268004	2181	-	13.1168	0	43.8258	OK	16.0061	0	76.6064	OK	12.6054	0	62.8463	OK	7.60497	0	46.2845	OK
AGAP000943-RF	-	-	AGAP000943	-	-	X:18254536-18268004	2198	-	0.296249	0	0.58639	OK	0	0	0	OK	1.80291	0	10.7399	OK	2.56479	0	22.8854	OK
AGAP000943-RG	-	-	AGAP000943	-	-	X:18254536-18268004	2167	-	0.513857	0	1.01813	OK	0.0986709	0	0.197236	OK	0.176516	0	0.335898	OK	1.62486	0	15.3425	OK
AGAP000944-RA	-	-	AGAP000944	-	-	X:18279734-18280419	591	-	0.645232	0	1.36383	OK	0.453164	0	1.00805	OK	0.719305	0	1.66031	OK	0.179553	0	0.415078	OK
AGAP000945-RA	-	-	AGAP000945	-	-	X:18285703-18293666	3929	-	1.26748	0	3.37155	OK	0.664904	0	1.81065	OK	1.20365	0	2.5242	OK	1.58971	0.0891944	3.08613	OK
AGAP000946-RA	-	-	AGAP000946	-	-	X:18300571-18301621	873	-	44.5564	0.0802852	181.766	OK	65.5393	0.200713	229.535	OK	0.0814497	0	0.16057	OK	0.0360328	0	0.0802852	OK
AGAP000947-RA	-	-	AGAP000947	GSTU1	-	X:18313948-18316465	1025	-	46.9675	0	96.1513	OK	55.6199	0	189.013	OK	42.1909	0	123.657	OK	40.0432	0	93.2206	OK
AGAP000948-RA	-	-	AGAP000948	-	-	X:18319985-18320947	887	-	17.1123	0.197545	41.3264	OK	24.2349	0.197545	50.0974	OK	23.9401	3.04219	44.8032	OK	17.9133	1.97545	33.6617	OK
AGAP000949-RA	-	-	AGAP000949	-	-	X:18322895-18324357	1131	-	62.1993	1.11547	186.594	OK	46.6059	1.58026	102.283	OK	36.58	1.95208	71.2044	OK	24.4674	2.47883	46.5091	OK
AGAP000950-RA	-	-	AGAP000950	-	-	X:18326877-18328426	1357	-	76.1803	0.129125	313.463	OK	78.6096	2.22095	243.065	OK	61.0016	1.49785	124.011	OK	50.0205	3.12482	97.0502	OK
AGAP000951-RA	-	-	AGAP000951	-	-	X:18328708-18330466	1307	-	5.00065	0.00807456	9.97208	OK	5.73757	0	31.0594	OK	12.2625	0	40.1566	OK	10.2734	0	31.5004	OK
AGAP000951-RB	-	-	AGAP000951	-	-	X:18328708-18330466	1298	-	9.16465	0.0406791	18.0046	OK	10.5526	0	30.6066	OK	18.21	0	56.1575	OK	18.6349	0.0315981	48.8506	OK
AGAP000951-RC	-	-	AGAP000951	-	-	X:18328708-18330466	1277	-	1.75968	0	3.51314	OK	0.811194	0	3.22639	OK	7.29659	0	31.5061	OK	4.62794	0	21.9336	OK
AGAP000952-RA	-	-	AGAP000952	-	-	X:18333058-18335365	784	-	4161.06	0.134099	10418.8	OK	5583.51	6.70494	13338	OK	2696.4	42.5093	5349.16	OK	653.454	58.5565	1247.48	OK
AGAP000953-RA	-	-	AGAP000953	-	-	X:18339667-18342792	1030	-	1257.7	61.2691	2453.87	OK	1580.28	2.70082	5374.67	OK	1421.18	2.03148	3723.66	OK	338.021	1.16666	676.165	OK
AGAP000953-RB	-	-	AGAP000953	-	-	X:18339667-18342792	1138	-	5.43441	0	10.8571	OK	2.12005	0	3.67312	OK	5.51434	0	10.5506	OK	0.395252	0	0.775427	OK
AGAP000954-RA	-	-	AGAP000954	-	-	X:18343378-18352636	1936	-	6.33318	0.00832207	12.6495	OK	4.89281	0	16.3687	OK	18.9115	0	58.5514	OK	1.53045	0	9.08673	OK
AGAP000954-RB	-	-	AGAP000954	-	-	X:18343378-18352636	1912	-	0.699392	0	2.83138	OK	0.615012	0	7.62976	OK	1.33721	0	11.9501	OK	1.43429	0	8.66416	OK
AGAP000954-RC	-	-	AGAP000954	-	-	X:18343378-18352636	1884	-	0.0203941	0	0.0334881	OK	0.0265609	0	0.0419328	OK	3.03671	0	15.2817	OK	1.49289	0	8.8693	OK
AGAP000954-RD	-	-	AGAP000954	-	-	X:18343378-18352636	1447	-	10.1428	0.233111	19.9848	OK	8.82043	0	31.71	OK	30.6347	0	93.4771	OK	17.11	0.0278558	34.959	OK
AGAP000955-RA	-	-	AGAP000955	-	-	X:18354070-18361547	1258	-	3.65544	0.109008	7.19454	OK	1.43549	0	2.84926	OK	4.99065	0	10.1679	OK	9.45286	1.03072	17.8844	OK
AGAP000957-RA	-	-	AGAP000957	-	-	X:18367146-18368810	882	-	0.0261171	0	0.0794659	OK	0.0213498	0	0.0794659	OK	0.0431219	0	0.119199	OK	0.0340421	0	0.119199	OK
AGAP000958-RA	-	-	AGAP000958	-	-	X:18370380-18381700	2286	-	17.9204	0	44.6258	OK	18.0037	0.01533	44.0432	OK	38.1231	2.51413	73.6915	OK	31.0261	2.98936	59.0207	OK
AGAP000960-RA	-	-	AGAP000960	-	-	X:18384523-18387161	1680	-	3.22857	0	8.21876	OK	4.94782	0	11.8067	OK	11.59	0.479776	22.7163	OK	6.41467	0.563215	12.2656	OK
AGAP000961-RA	-	-	AGAP000961	-	-	X:18406757-18410245	3150	-	1.44828	0	3.99396	OK	0.907545	0	2.54768	OK	6.1601	0.456134	11.8595	OK	3.67276	0.333757	7.02002	OK
AGAP000962-RA	-	-	AGAP000962	-	-	X:18426677-18467864	1530	-	0.185199	0	0.549717	OK	0.0325463	0	0.114524	OK	0.508221	0	1.14524	OK	0.840234	0	1.76368	OK
AGAP000963-RA	-	-	AGAP000963	-	-	X:18525136-18525755	396	-	0.750345	0	1.41594	OK	0.774293	0	1.50443	OK	0.111784	0	0.265488	OK	0.91611	0	1.76992	OK
AGAP000964-RA	-	-	AGAP000964	-	-	X:18531765-18534558	1157	-	225.22	1.99908	638.555	OK	518.21	0.787516	1546.53	OK	125.243	13.8118	235.71	OK	240.084	5.5429	480.234	OK
AGAP000965-RA	-	-	AGAP000965	-	-	X:18545041-18546653	1023	-	3.75679	0	9.45482	OK	1.00773	0	2.87755	OK	2.51948	0	5.65234	OK	6.04066	0.411079	11.6472	OK
AGAP000966-RA	-	-	AGAP000966	-	-	X:18557872-18559842	1560	-	2.34483	0	7.09875	OK	0.211162	0	0.673932	OK	1.4672	0	3.12255	OK	2.93803	0.134786	5.72842	OK
AGAP000967-RA	-	-	AGAP000967	-	-	X:18569271-18570787	1310	-	9.66691	0.0267515	21.2139	OK	9.29474	0.107006	19.7694	OK	19.3404	0.615285	41.7591	OK	16.1406	0.963054	31.1388	OK
AGAP000968-RA	-	-	AGAP000968	-	-	X:18582513-18585274	1884	-	3.57426	0.0186011	9.11454	OK	1.975	0	5.17111	OK	0.892327	0	2.15773	OK	3.98364	0.0186011	8.90993	OK
AGAP000969-RA	-	-	AGAP000969	-	-	X:18590128-18616690	1429	-	12.6917	0	25.316	OK	20.0774	0	119.758	OK	5.49269	0	31.7412	OK	4.60078	0	25.5471	OK
AGAP000969-RB	-	-	AGAP000969	-	-	X:18590128-18616690	2212	-	9.13119	0.00473605	18.1959	OK	14.9155	0	61.1517	OK	7.52819	0	34.3481	OK	10.1742	0	40.7077	OK
AGAP000969-RC	-	-	AGAP000969	-	-	X:18590128-18616690	1950	-	0	0	0	OK	0	0	0	OK	0	0	0	OK	0	0	0	OK
AGAP000969-RD	-	-	AGAP000969	-	-	X:18590128-18616690	2385	-	0	0	0	OK	0	0	0	OK	0	0	0	OK	0	0	0	OK
AGAP000969-RE	-	-	AGAP000969	-	-	X:18590128-18616690	2376	-	18.2797	0.287969	36.1114	OK	16.1842	0	62.8821	OK	31.9927	0.303861	89.9267	OK	28.4152	0.0480705	75.07	OK
AGAP000970-RA	-	-	AGAP000970	-	-	X:18632742-18636223	561	-	4.2186	0	8.80797	OK	1.77468	0	3.6856	OK	22.2792	0	47.2882	OK	20.343	2.12391	38.2928	OK
AGAP000971-RA	-	-	AGAP000971	-	-	X:18641004-18648212	2321	-	4.58184	0.0452966	14.057	OK	2.69884	0.0150989	6.76429	OK	3.54421	0.0452966	7.79102	OK	3.69786	0.286879	7.09647	OK
AGAP000973-RA	-	-	AGAP000973	-	-	X:18649630-18659609	3206	-	1.52635	0	4.01164	OK	3.15037	0	8.06701	OK	7.97539	0.0437236	17.4129	OK	4.82463	0.338858	9.31313	OK
AGAP000974-RA	-	-	AGAP000974	-	-	X:18736743-18770916	4686	-	1.33854	0	3.55231	OK	0.427746	0	1.18161	OK	0.86309	0	2.10147	OK	1.05721	0	2.41557	OK
AGAP000975-RA	-	-	AGAP000975	-	-	X:18783238-18784299	883	-	13.8082	0.277816	29.3691	OK	16.6738	0.357192	32.9807	OK	22.5451	2.77816	42.228	OK	40.0202	5.43725	74.4149	OK
AGAP000976-RA	-	-	AGAP000976	-	-	X:18787704-18788400	615	-	0.282635	0	0.854743	OK	0.379661	0	1.02569	OK	0.409573	0	0.79776	OK	0.336669	0	0.683795	OK
AGAP000977-RA	-	-	AGAP000977	-	-	X:18793796-18794593	713	-	22.0023	0.393206	52.1489	OK	23.3085	0.491507	54.3607	OK	17.5408	1.42537	33.6191	OK	12.5514	0.884713	24.1822	OK
AGAP000978-RA	-	-	AGAP000978	-	-	X:18801784-18803385	1532	-	5.87832	0.160125	19.398	OK	2.73093	0	6.74812	OK	4.9746	0.022875	10.4996	OK	2.48534	0	5.00962	OK
AGAP000979-RA	-	-	AGAP000979	-	-	X:18803397-18806393	1062	-	11.0246	0.642396	21.3984	OK	10.6466	0	30.8176	OK	16.6983	0.0399465	40.1462	OK	10.6153	0	23.8027	OK
AGAP000981-RA	-	-	AGAP000981	-	-	X:18817349-18821904	2577	-	3.26127	0	8.40415	OK	2.74436	0	6.89466	OK	5.53825	0.0543958	11.2055	OK	6.52811	0.489562	12.5518	OK
AGAP000982-RA	-	-	AGAP000982	-	-	X:18824362-18830464	2586	-	2.22671	0.0271032	5.69168	OK	2.22967	0	5.58327	OK	8.35052	0.0406548	17.9288	OK	9.33473	0.731787	17.9288	OK
AGAP000983-RA	-	-	AGAP000983	-	-	X:18833750-18837401	3480	-	1.8915	0.0100703	5.32716	OK	1.85483	0.0201405	4.9747	OK	4.48175	0.191335	8.78126	OK	4.5254	0.523653	8.51943	OK
AGAP000984-RA	-	-	AGAP000984	-	-	X:18904973-18916487	7695	-	0.287922	0	0.86985	OK	0.206299	0	0.61937	OK	2.00055	0	5.20544	OK	1.70512	0.122963	3.28357	OK
AGAP000985-RA	-	-	AGAP000985	-	-	X:18918715-18924434	1481	-	14.1899	0.378603	50.1886	OK	11.455	0.567905	39.4931	OK	19.2636	0.354941	41.1731	OK	16.6755	1.89302	31.4004	OK
AGAP000986-RA	-	-	AGAP000986	CPAP3-D	-	X:18926156-18930119	929	-	11.1583	0	24.3689	OK	60.5886	0.0377228	125.806	OK	4.71221	0.226337	9.16664	OK	25.0545	3.20644	46.814	OK
AGAP000987-RA	-	-	AGAP000987	CPAP3-A1b	-	X:18933848-18935322	1052	-	54.1678	1.83217	159.332	OK	288.475	1.23255	686.898	OK	29.1298	1.86549	56.2977	OK	31.7702	4.3639	59.0959	OK
AGAP000988-RA	-	-	AGAP000988	CPAP3-A1c	-	X:18937586-18938933	891	-	59.6923	0.157327	257.504	OK	152.785	1.45527	319.451	OK	0.45486	0	0.983291	OK	0.973461	0	1.92725	OK
AGAP000989-RA	-	-	AGAP000989	CPAP3-A1a	-	X:18943235-18946454	910	-	91.2391	0.269573	256.787	OK	97.4875	5.85358	188.778	OK	0.485187	0	1.07829	OK	1.3915	0	2.81126	OK
AGAP000990-RA	-	-	AGAP000990	-	-	X:18948972-18955677	3627	-	0.0247313	0	0.086959	OK	0.0167439	0	0.0579727	OK	0.0215552	0	0.0579727	OK	0.277038	0	0.579727	OK
AGAP000991-RA	-	-	AGAP000991	-	-	X:18974105-18975611	1506	-	6.83916	0.0232699	16.638	OK	7.78219	0.0465398	18.0574	OK	14.1934	0.837717	27.5283	OK	5.32552	0.465398	10.1689	OK
AGAP000992-RA	-	-	AGAP000992	-	-	X:18978096-18979392	957	-	1.7768	0	3.53824	OK	1.06356	0	3.67176	OK	2.82006	0	6.8974	OK	4.0711	0	8.12155	OK
AGAP000992-RB	-	-	AGAP000992	-	-	X:18978096-18979392	1068	-	0.111852	0	1.21758	OK	0	0	0.0819316	OK	2.21318e-05	0	0.0793503	OK	0.0343571	0	0.119596	OK
AGAP000994-RA	-	-	AGAP000994	-	-	X:18982546-18985864	1949	-	6.50901	0	32.5991	OK	14.1901	0	49.6269	OK	18.6748	0	45.6531	OK	21.6002	0	45.0957	OK
AGAP000995-RA	-	-	AGAP000995	-	-	X:18982546-18985864	1293	-	32.876	0.961272	64.8223	OK	38.7945	0	126.496	OK	40.5921	0	108.427	OK	33.0898	0.0317412	90.5893	OK
AGAP000996-RA	-	-	AGAP000996	-	-	X:18992867-18997417	1977	-	1.78237	0	12.7805	OK	1.77086	0	15.7585	OK	1.45298	0	7.23224	OK	1.09823	0	4.16563	OK
AGAP000997-RA	-	-	AGAP000997	-	-	X:18992867-18997417	1096	-	30.5364	3.04177	58.024	OK	46.3261	0.238005	178.186	OK	46.0629	0.192281	106.793	OK	25.4852	0.502253	61.2748	OK
AGAP000998-RA	-	-	AGAP000998	-	-	X:19000321-19100511	2635	-	2.32208	0	22.995	OK	7.27831	0	48.251	OK	7.41949	0	23.9393	OK	10.2118	0	28.9267	OK
AGAP000999-RA	-	-	AGAP000999	TOLL5A	-	X:19000321-19100511	3744	-	4.13118	0	42.5045	OK	12.2196	0	65.2029	OK	16.3096	0.056161	38.0678	OK	14.4831	0.0280805	42.0927	OK
AGAP001002-RA	-	-	AGAP001002	-	-	X:19000321-19100511	2916	-	0.052633	0	0.096144	OK	0.0271149	0	0.048072	OK	0.825865	0	4.18226	OK	0.184882	0	0.372558	OK
AGAP001002-RB	-	-	AGAP001002	-	-	X:19000321-19100511	2988	-	0.0775456	0	0.152469	OK	0.157062	0	0.304939	OK	0.151708	0	0.29321	OK	0.0916432	0	0.175926	OK
AGAP001004-RA	-	-	AGAP001004	TOLL1A	-	X:19000321-19100511	3459	-	0.586849	0	4.90359	OK	0.585544	0	1.16511	OK	2.75071	0	13.9813	OK	0.73942	0	3.73848	OK
AGAP001005-RA	-	-	AGAP001005	-	-	X:19000321-19100511	3021	-	11.209	0	139.702	OK	33.4142	0	149.261	OK	0.0370833	0	0.0696017	OK	0.075466	0	0.150804	OK
AGAP001006-RA	-	-	AGAP001006	-	-	X:19000321-19100511	279	-	1006.58	0	2690.7	OK	1007.96	0	6070.33	OK	1.16472	0	2.09115	OK	4.2894	0	8.28074	OK
AGAP001007-RA	-	-	AGAP001007	-	-	X:19110767-19111497	730	-	14.8363	0	31.06	OK	17.3555	0.240031	34.5164	OK	44.5999	5.52071	83.6747	OK	20.5656	1.48819	39.509	OK
AGAP001008-RA	-	-	AGAP001008	-	-	X:19111844-19113372	1239	-	0.314179	0	0.961673	OK	0.292065	0	0.791966	OK	0.0343898	0	0.0848535	OK	0	0	0	OK
AGAP001009-RA	-	-	AGAP001009	-	-	X:19113597-19115474	1631	-	1.19199	0	3.13703	OK	1.91518	0	4.66257	OK	0.746845	0	1.56851	OK	1.27765	0.0214865	2.51392	OK
AGAP001010-RA	-	-	AGAP001010	-	-	X:19263983-19269266	2664	-	4.99301	0	12.6944	OK	9.71184	0.0263097	24.3101	OK	6.9471	0.368335	13.5232	OK	6.56223	0.76298	12.3524	OK
AGAP001011-RA	-	-	AGAP001011	-	-	X:19351375-19355452	3632	-	10.3943	0.665768	29.7859	OK	20.4391	0.173679	70.7258	OK	12.7017	0.40525	25.9457	OK	8.03629	0.530685	15.5635	OK
AGAP001012-RA	-	-	AGAP001012	GPROR36	-	X:19361655-19362964	1224	-	0.0354507	0	0.200418	OK	0	0	0	OK	0.0328422	0	0.0858933	OK	0.401731	0	0.801671	OK
AGAP001013-RA	-	-	AGAP001013	-	-	X:19406517-19407155	560	-	0.227997	0	0.500635	OK	1.25999	0	2.87865	OK	0.211949	0	0.375477	OK	0.250688	0	0.500635	OK
AGAP001014-RA	-	-	AGAP001014	-	-	X:19408609-19409948	1079	-	0.158951	0	0.682052	OK	0.20609	0	1.00684	OK	0.179486	0	0.552137	OK	0.702007	0	1.88376	OK
AGAP001015-RA	-	-	AGAP001015	-	-	X:19495564-19526057	8403	-	2.17186	0.0125114	5.83866	OK	0.730392	0	2.01017	OK	1.3421	0.0166819	2.96104	OK	1.1366	0.0667276	2.20201	OK
AGAP001018-RA	-	-	AGAP001018	-	-	X:19571835-19573861	1803	-	0.108916	0	0.330425	OK	0.107839	0	0.330425	OK	0.130627	0	0.388735	OK	0.756142	0	1.51607	OK
AGAP001019-RA	-	-	AGAP001019	-	-	X:19576760-19580988	3578	-	0.830486	0	2.26251	OK	0.379858	0	1.08718	OK	11.671	0.391777	23.7809	OK	0.833682	0.0293833	1.63567	OK
AGAP001021-RA	-	-	AGAP001021	-	-	X:19597157-19604587	3460	-	25.7288	0	46.3722	OK	44.8316	0	109.845	OK	16.9673	0.139096	34.2497	OK	15.1013	1.55345	28.6371	OK
AGAP001021-RB	-	-	AGAP001021	-	-	X:19597157-19604587	3434	-	2.23154	0	19.3754	OK	2.45617	0	99.9948	OK	1.5483	0	6.94573	OK	0.779637	0	3.54217	OK
AGAP001022-RA	-	-	AGAP001022	GPRCCK1	-	X:19629895-19640578	1905	-	0.327393	0	0.65344	OK	0.0767095	0	0.144944	OK	0.399589	0	0.998195	OK	0.410622	0	1.02107	OK
AGAP001022-RB	-	-	AGAP001022	GPRCCK1	-	X:19629895-19640578	1656	-	0.201118	0	0.741953	OK	0.0288794	0	0.0485563	OK	0.305535	0	0.90512	OK	0.311163	0	0.931608	OK
AGAP001023-RA	-	-	AGAP001023	-	-	X:19654475-19663046	1244	-	61.4701	0	288.16	OK	58.8467	0	286.381	OK	105.246	0	539.123	OK	212.587	0	1134.34	OK
AGAP001023-RB	-	-	AGAP001023	-	-	X:19654475-19663046	1153	-	216.687	0	619.438	OK	314.326	0.260843	954.125	OK	484.956	0	1571.9	OK	926.934	0	3080.02	OK
AGAP001023-RC	-	-	AGAP001023	-	-	X:19654475-19663046	1195	-	6.96601	0	13.8522	OK	10.1677	0	71.9825	OK	19.5237	0	94.1424	OK	40.2156	0	222.27	OK
AGAP001023-RD	-	-	AGAP001023	-	-	X:19654475-19663046	1110	-	35.0625	0	157.355	OK	44.7494	0	196.219	OK	61.1802	0	352.268	OK	344.037	0	1669	OK
AGAP001023-RE	-	-	AGAP001023	-	-	X:19654475-19663046	1222	-	13.9981	0	78.8432	OK	12.7705	0	74.1884	OK	37.658	0	215.311	OK	38.4956	0	211.236	OK
AGAP001023-RF	-	-	AGAP001023	-	-	X:19654475-19663046	1191	-	23.1087	0	180.056	OK	27.183	0	181.301	OK	42.1297	0	255.237	OK	76.8202	0	507.41	OK
AGAP001024-RA	-	-	AGAP001024	-	-	X:19665564-19666071	507	-	41.0608	4.35464	77.6923	OK	77.2458	10.7829	142.528	OK	3.93785	0.0691213	7.74158	OK	1.51995	0	2.97221	OK
AGAP001025-RA	-	-	AGAP001025	-	-	X:19714750-19718165	1748	-	6.51871	0.0200483	15.6176	OK	22.1334	0.0200483	51.3037	OK	13.6082	1.18285	26.0227	OK	7.56727	0.801933	14.3145	OK
AGAP001026-RA	-	-	AGAP001026	-	-	X:19721318-19723125	1648	-	21.5537	0.0212618	47.1905	OK	55.138	0.610336	159.469	OK	18.0933	0.167644	37.9594	OK	12.4312	0.0480367	24.883	OK
AGAP001026-RB	-	-	AGAP001026	-	-	X:19721318-19723125	1661	-	0.577722	0	4.31269	OK	2.84297	0	14.9763	OK	0.826928	0	4.72392	OK	1.01007	0	4.26132	OK
AGAP001027-RA	-	-	AGAP001027	-	-	X:19726631-19737089	1968	-	4.81627	0	9.6322	OK	3.41504	0	15.5114	OK	12.7455	0	36.5717	OK	8.91435	0	22.6726	OK
AGAP001027-RB	-	-	AGAP001027	-	-	X:19726631-19737089	2005	-	9.65983	0.494963	18.8026	OK	29.766	0.234613	93.2	OK	17.9114	0	41.373	OK	5.89946	0	17.1163	OK
AGAP001027-RC	-	-	AGAP001027	-	-	X:19726631-19737089	2016	-	0.471462	0	1.20569	OK	1.52937	0	6.15989	OK	5.71398	0	20.9928	OK	9.98713	0	25.4144	OK
AGAP001028-RA	-	-	AGAP001028	-	-	X:19742304-19746392	835	-	26.8403	0.75545	54.3504	OK	17.7389	1.21711	34.289	OK	24.9259	0.461664	49.5659	OK	18.2444	1.30105	35.2124	OK
AGAP001029-RA	-	-	AGAP001029	-	-	X:19765603-19769651	3279	-	1.59589	0	4.21089	OK	0.745944	0	2.04132	OK	4.54109	0.0641253	10.4631	OK	5.29593	0.587815	9.99286	OK
AGAP001030-RA	-	-	AGAP001030	-	-	X:19773820-19776214	1663	-	12.9059	0.105365	45.1595	OK	55.0087	0.105365	216.378	OK	16.7163	0.295023	33.464	OK	9.46513	0.231804	18.7129	OK
AGAP001031-RA	-	-	AGAP001031	-	-	X:19776386-19778243	876	-	1.54285	0	3.80049	OK	2.11259	0	5.64072	OK	6.40185	0.240031	12.5616	OK	2.7055	0.0800102	5.32068	OK
AGAP001032-RA	-	-	AGAP001032	-	-	X:19780012-19785723	2399	-	18.0317	0.818988	35.2348	OK	21.478	0.0801399	65.0736	OK	40.749	0	109.567	OK	22.9433	0	71.8151	OK
AGAP001032-RB	-	-	AGAP001032	-	-	X:19780012-19785723	2556	-	7.60307	0	15.1652	OK	3.52721	0	12.5615	OK	22.6457	0	76.3171	OK	28.0084	0.014805	80.3912	OK
AGAP001033-RA	-	-	AGAP001033	MB21L_ANOGA	-	X:19814212-19815888	1578	-	5.16916	0.0888326	12.5476	OK	4.27125	0.0444163	10.9042	OK	3.78884	0.0888326	7.48415	OK	6.6658	0.199873	13.1694	OK
AGAP001034-RA	-	-	AGAP001034	MAB21_ANOGA	-	X:19832540-19834953	1343	-	17.7907	0.156565	51.4316	OK	13.1943	0.260942	37.3669	OK	2.97778	0.0521884	5.89728	OK	4.81253	0.31313	9.28953	OK
AGAP001035-RA	-	-	AGAP001035	-	-	X:19923243-19929520	5238	-	2.52889	0.00669043	6.52317	OK	1.42569	0.00669043	3.73326	OK	3.50057	0.180642	6.79079	OK	4.36184	0.541925	8.17571	OK
AGAP001036-RA	-	-	AGAP001036	-	-	X:19935926-19937664	1657	-	18.1451	0.0119069	37.9593	OK	31.9006	0	131.812	OK	26.8154	0.0238028	67.1952	OK	11.0856	0.0477423	28.7647	OK
AGAP001036-RB	-	-	AGAP001036	-	-	X:19935926-19937664	1537	-	7.18603	0	20.6966	OK	8.69053	0	66.7838	OK	5.15597	0	26.5111	OK	4.10859	0	15.4157	OK
AGAP001037-RA	-	-	AGAP001037	-	-	X:19938331-19941402	2528	-	16.9791	0.98424	44.7483	OK	40.9097	1.06741	100.365	OK	36.8844	1.05355	74.4418	OK	13.9342	1.52488	26.3388	OK
AGAP001038-RA	-	-	AGAP001038	-	-	X:19963918-19965530	1326	-	7.55145	0.0528574	30.3666	OK	15.801	0.0792862	61.2353	OK	2.02849	0	4.28145	OK	2.72867	0.0792862	5.36503	OK
AGAP001039-RA	-	-	AGAP001039	CYP307A1	-	X:20009764-20017250	1710	-	0.0815292	0	0.402856	OK	0.149593	0	6.59955	OK	0.320691	0	1.63127	OK	4.08494	0	20.1134	OK
AGAP001039-RB	-	-	AGAP001039	CYP307A1	-	X:20009764-20017250	1815	-	3.27971	0.16155	6.39548	OK	2.67581	0	6.45142	OK	1.09116	0	2.98793	OK	45.4987	0.237068	94.6764	OK
AGAP001040-RA	-	-	AGAP001040	-	-	X:20051825-20053170	993	-	16.9103	1.90574	31.9035	OK	12.8104	1.2352	24.3511	OK	13.958	0.91758	26.998	OK	9.0704	0.211749	18.1045	OK
AGAP001041-RA	-	-	AGAP001041	-	-	X:20061483-20063037	1338	-	28.4907	0	76.611	OK	25.2672	0	119.445	OK	9.97919	0	27.5911	OK	10.3777	0	28.8207	OK
AGAP001041-RB	-	-	AGAP001041	-	-	X:20061483-20063037	1458	-	18.6374	0	69.0109	OK	27.9369	0	129.49	OK	10.6896	0	27.8532	OK	13.2532	0	33.6066	OK
AGAP001042-RA	-	-	AGAP001042	-	-	X:20063114-20064156	978	-	14.3782	0.322495	28.4154	OK	7.99036	0.394161	15.5873	OK	4.64389	0.0358328	9.53152	OK	4.40736	0.0358328	9.42403	OK
AGAP001043-RA	-	-	AGAP001043	ARM_ANOGA	-	X:20100626-20162678	2947	-	12.3378	0	64.4523	OK	7.82733	0	44.6767	OK	20.9379	0	52.5013	OK	33.0353	0	75.7969	OK
AGAP001044-RA	-	-	AGAP001044	-	-	X:20100626-20162678	1096	-	0.418182	0	0.82301	OK	1.12625	0	26.4582	OK	1.52891	0	8.38343	OK	1.52408	0	3.20669	OK
AGAP001045-RA	-	-	AGAP001045	-	-	X:20172572-20174282	1644	-	30.8076	0.106583	101.083	OK	39.8166	0.149216	119.202	OK	29.1757	0.959247	58.8764	OK	10.9293	0.213166	22.3611	OK
AGAP001046-RA	-	-	AGAP001046	-	-	X:20392219-20415876	1627	-	27.7995	1.37852	54.3653	OK	26.9074	0.883112	53.0083	OK	12.9804	0.560022	25.4164	OK	16.3897	0.172315	36.9399	OK
AGAP001047-RA	-	-	AGAP001047	-	-	X:20424065-20427902	1768	-	10.0793	0	45.685	OK	3.4914	0	14.6445	OK	6.12901	0	19.0574	OK	5.30757	0	27.231	OK
AGAP001047-RB	-	-	AGAP001047	-	-	X:20424065-20427902	1890	-	25.3955	0	76.3386	OK	13.9189	0.626743	27.1797	OK	7.34814	0	21.0026	OK	18.0099	0.350224	59.0437	OK
AGAP001048-RA	-	-	AGAP001048	-	-	X:20604952-20748760	1251	-	2.45371	0	7.76837	OK	1.32187	0	3.16549	OK	0.881996	0	2.129	OK	2.196	0	6.10687	OK
AGAP001050-RA	-	-	AGAP001050	-	-	X:20944179-20955989	2684	-	5.64725	0	13.4485	OK	7.15018	0	17.3656	OK	7.78551	0	20.3033	OK	6.64104	0.0130568	25.5522	OK
AGAP001051-RA	-	-	AGAP001051	-	-	X:20944179-20955989	1403	-	12.131	0	39.054	OK	12.6223	0	37.7393	OK	14.6991	0	42.0263	OK	11.6776	0	52.6214	OK
AGAP001052-RA	-	-	AGAP001052	-	-	X:20969558-21116865	1618	-	3.06706	0	12.6596	OK	4.9858	0	15.3597	OK	1.59224	0	5.40355	OK	0.579708	0	4.16884	OK
AGAP001052-RB	-	-	AGAP001052	-	-	X:20969558-21116865	2613	-	0.812399	0	3.96125	OK	1.13645	0	4.7593	OK	0.587689	0	2.68431	OK	0.573507	0	3.6865	OK
AGAP001052-RC	-	-	AGAP001052	-	-	X:20969558-21116865	2562	-	7.76352	0	24.3158	OK	6.68661	0	22.2696	OK	0.838591	0	3.27259	OK	1.38217	0	5.52307	OK
AGAP001053-RA	-	-	AGAP001053	-	-	X:21343434-21367564	938	-	442.52	0	1771.86	OK	985.825	0	5046.12	OK	120.152	0	517.001	OK	78.4495	0	501.337	OK
AGAP001053-RB	-	-	AGAP001053	-	-	X:21343434-21367564	938	-	132.983	0	738.685	OK	397.328	0	2498.28	OK	10.1757	0	20.2837	OK	24.4706	0	206.972	OK
AGAP001053-RC	-	-	AGAP001053	-	-	X:21343434-21367564	1364	-	89.7908	0	554.794	OK	178.199	0	859.146	OK	42.4168	0	199.815	OK	110.329	0	591.188	OK
AGAP001053-RD	-	-	AGAP001053	-	-	X:21343434-21367564	938	-	917.635	0	3049.72	OK	3434.95	0	11775	OK	261.867	0	944.959	OK	160.438	0	900.171	OK
AGAP001053-RE	-	-	AGAP001053	-	-	X:21343434-21367564	914	-	60.5216	0	180.293	OK	97.037	0	192.894	OK	57.4716	0	544.539	OK	11.6619	0	61.5273	OK
AGAP001053-RF	-	-	AGAP001053	-	-	X:21343434-21367564	1364	-	12.8866	0	25.3414	OK	16.0551	0	31.4088	OK	11.2261	0	104.87	OK	10.2274	0	48.612	OK
AGAP001053-RG	-	-	AGAP001053	-	-	X:21343434-21367564	914	-	112.393	0	515.205	OK	359.399	0	1877.28	OK	102.327	0	686.728	OK	107.418	0	734.993	OK
AGAP001053-RH	-	-	AGAP001053	-	-	X:21343434-21367564	1364	-	105.022	0	650.255	OK	195.025	0	1033.14	OK	29.9487	0	233.098	OK	67.6704	0	608.157	OK
AGAP001054-RA	-	-	AGAP001054	-	-	X:21450334-21450414	80	-	0	0	0	OK	0	0	0	OK	0	0	0	OK	0	0	0	OK
AGAP001056-RA	-	-	AGAP001056	-	-	X:21755595-21762662	765	-	135.25	17.5451	252.733	OK	194.884	22.9965	366.661	OK	171.288	10.4446	332.121	OK	163.649	4.2145	464.099	OK
AGAP001057-RA	-	-	AGAP001057	-	-	X:21769837-21772242	2405	-	11.0142	0.437145	21.5804	OK	18.3659	2.21487	34.4908	OK	17.426	0.29143	38.3231	OK	7.20753	0.0874291	25.8644	OK
AGAP001058-RA	-	-	AGAP001058	-	-	X:21772458-21773934	1174	-	9.56472	0.776113	18.3282	OK	8.57648	0.179103	16.9551	OK	8.29976	0.268654	16.3581	OK	10.4849	0.119402	40.7459	OK
AGAP001061-RA	-	-	AGAP001061	-	-	X:22104914-22212120	3960	-	1.72242	0	4.00888	LOWDATA	1.19622	0	3.00887	LOWDATA	0.885669	0	2.2832	LOWDATA	0.207065	0	1.13275	LOWDATA
AGAP001061-RB	-	-	AGAP001061	-	-	X:22104914-22212120	3972	-	0.0115341	0	0.0176458	OK	0.00845055	0	0.12352	OK	0.00904967	0	0.0529373	OK	0.154846	0	0.908757	OK
AGAP001064-RA	-	-	AGAP001064	-	-	X:22293008-22319374	1010	-	170.398	17.7998	322.34	OK	168.324	21.6512	313.908	OK	78.6948	2.67171	157.839	OK	103.242	2.39413	333.79	OK
AGAP001065-RA	-	-	AGAP001065	-	-	X:22324223-22330158	1725	-	11.44	0	56.0344	OK	17.9906	0	86.8896	OK	6.17895	0	36.2666	OK	5.7542	0	47.5908	OK
AGAP001065-RB	-	-	AGAP001065	-	-	X:22324223-22330158	1656	-	10.9793	0	51.8712	OK	8.46603	0	44.8175	OK	0.9403	0	2.21516	OK	2.24825	0	19.1816	OK
AGAP001065-RC	-	-	AGAP001065	-	-	X:22324223-22330158	1673	-	0.0687102	0	0.121853	OK	0	0	0	OK	0.436164	0	0.871235	OK	0.564297	0	1.10985	OK
AGAP001065-RD	-	-	AGAP001065	-	-	X:22324223-22330158	1616	-	90.7534	0	271.314	OK	55.1823	0	202.183	OK	14.7248	0	64.4925	OK	37.479	0	179.634	OK
AGAP001065-RE	-	-	AGAP001065	-	-	X:22324223-22330158	1925	-	0.455656	0	0.903692	OK	0.0541582	0	0.0818578	OK	0.154721	0	0.302058	OK	0.712281	0	1.41303	OK
AGAP001065-RF	-	-	AGAP001065	-	-	X:22324223-22330158	1535	-	9.42216	0	129.218	OK	21.045	0	166.364	OK	62.3402	0	168.853	OK	6.93799	0	42.9312	OK
AGAP001065-RG	-	-	AGAP001065	-	-	X:22324223-22330158	1806	-	63.4682	0	252.269	OK	81.5538	0	258.349	OK	24.0265	0	87.0014	OK	55.5049	0	197.385	OK
AGAP001065-RH	-	-	AGAP001065	-	-	X:22324223-22330158	1637	-	0	0	0	OK	0.802564	0	1.57453	OK	0	0	0	OK	0	0	0	OK
AGAP001067-RA	-	-	AGAP001067	-	-	X:22364082-22365231	1086	-	0.0943395	0	0.290424	OK	0.230226	0	0.516309	OK	0.344273	0	0.96808	OK	0.788428	0	5.19536	OK
AGAP001068-RA	-	-	AGAP001068	-	-	X:22390511-22416767	855	-	96.8334	10.4519	183.215	OK	98.0064	12.1324	183.748	OK	63.3462	7.91063	118.454	OK	82.5332	1.59852	199.897	OK
AGAP001069-RA	-	-	AGAP001069	-	-	X:22455073-22488471	1455	-	48.3096	4.74485	91.8864	OK	64.9578	1.08385	128.882	OK	33.3801	3.03478	63.5859	OK	43.2767	0.43354	145.91	OK
AGAP001070-RA	-	-	AGAP001070	-	-	X:22496340-22563331	2998	-	6.64824	0.0701357	13.8869	OK	5.28118	0.0350679	10.7775	OK	9.56743	0.105204	20.6082	OK	9.93502	0.315611	39.3578	OK
AGAP001072-RA	-	-	AGAP001072	-	-	X:22717917-22718692	711	-	2.5648	0.049289	5.07677	OK	5.085	0.197156	10.0057	OK	1.32367	0	2.76018	OK	1.7729	0	3.64739	OK
AGAP001073-RA	-	-	AGAP001073	-	-	X:22747834-22848119	1762	-	4.56923	0	16.1458	OK	5.9023	0	19.1116	OK	6.8701	0	22.1738	OK	9.34511	0	39.4316	OK
AGAP001073-RB	-	-	AGAP001073	-	-	X:22747834-22848119	1871	-	0.204996	0	0.733909	OK	0.419713	0	2.53569	OK	0.628326	0	4.42658	OK	0.471932	0	4.08349	OK
AGAP001073-RC	-	-	AGAP001073	-	-	X:22747834-22848119	2240	-	9.77275	0.0218843	28.2308	OK	8.97503	0.0172849	21.1222	OK	5.39872	0	16.1643	OK	6.35388	0	27.9526	OK
AGAP001076-RA	-	-	AGAP001076	CYP4G16	-	X:22937391-22947129	2493	-	0.00953307	0	0.0170199	OK	0.00724324	0	0	OK	19.4168	0	68.0611	OK	146.731	0	1085.87	OK
AGAP001076-RB	-	-	AGAP001076	CYP4G16	-	X:22937391-22947129	2574	-	0	0	0	OK	0	0	0	OK	0.000706476	0	0	OK	23.4151	0	226.203	OK
AGAP001076-RC	-	-	AGAP001076	CYP4G16	-	X:22937391-22947129	2481	-	17.6767	0	55.2678	OK	40.7961	0	103.938	OK	14.3211	0	64.7082	OK	149.385	0	1508.7	OK
AGAP001076-RD	-	-	AGAP001076	CYP4G16	-	X:22937391-22947129	2757	-	17.7761	0	54.4585	OK	23.2929	0	72.2525	OK	15.7892	0	70.9667	OK	107.179	0	967.095	OK
AGAP001078-RA	-	-	AGAP001078	-	-	X:23113204-23114090	727	-	0.0111871	0	0.144613	OK	0	0	0	OK	0	0	0	OK	0.0219242	0	0.144613	OK
AGAP001079-RA	-	-	AGAP001079	-	-	X:23125381-23126267	727	-	0	0	0	OK	0	0	0	OK	0	0	0	OK	0	0	0	OK
AGAP001081-RA	-	-	AGAP001081	-	-	X:23370754-23374875	1236	-	5.24429	0	12.3336	OK	6.82299	0	15.6793	OK	22.1342	0.311885	46.0171	OK	17.9528	2.09813	33.8253	OK
AGAP001082-RA	-	-	AGAP001082	-	-	X:23455888-23493707	3568	-	13.3042	0	47.7564	OK	34.2934	0	120.2	OK	44.8875	0	157.682	OK	56.8651	0	364.304	OK
AGAP001082-RB	-	-	AGAP001082	-	-	X:23455888-23493707	3571	-	28.8418	0.107488	79.4813	OK	95.5896	0.219129	233.466	OK	81.8641	0.0310468	239.185	OK	157.76	0.11398	700.202	OK
AGAP001083-RA	-	-	AGAP001083	-	-	X:23498801-23501429	1728	-	0.77032	0	2.4397	OK	3.39748	0	18.1991	OK	4.31225	0	18.0072	OK	0.785634	0	4.18966	OK
AGAP001083-RB	-	-	AGAP001083	-	-	X:23498801-23501429	1483	-	15.0261	0	44.1676	OK	19.3616	0	66.4778	OK	15.9713	0	50.8276	OK	10.6213	0	34.5822	OK
AGAP001083-RC	-	-	AGAP001083	-	-	X:23498801-23501429	1557	-	1.26662	0	9.75247	OK	1.90264	0	13.9192	OK	1.48931	0	11.1343	OK	3.13012	0	18.3923	OK
AGAP001083-RD	-	-	AGAP001083	-	-	X:23498801-23501429	1850	-	12.7295	0	33.2072	OK	10.3974	0	35.7623	OK	9.9146	0	30.8297	OK	8.08577	0	27.9964	OK
AGAP001084-RA	-	-	AGAP001084	-	-	X:23511521-23634351	1608	-	0.511737	0	1.55553	OK	1.79051	0	3.57419	OK	1.22549	0	3.09472	OK	1.08949	0	4.31518	OK
AGAP001085-RA	-	-	AGAP001085	-	-	X:23511521-23634351	927	-	0.016358	0	0.113413	OK	0.171979	0	1.03006	OK	0.0515014	0	0.755386	OK	0.14061	0	1.80429	OK
AGAP001087-RA	-	-	AGAP001087	-	-	X:23638857-23647209	680	-	0.281646	0	0.721504	OK	0.0917267	0	0.25768	OK	0.712428	0	1.59762	OK	0.356008	0	0.77304	OK
AGAP001088-RA	-	-	AGAP001088	-	-	X:23708398-23709342	692	-	0	0	0	OK	0	0	0	OK	0	0	0	OK	0	0	0	OK
AGAP001089-RA	-	-	AGAP001089	-	-	X:23749155-23749689	470	-	0.860452	0	1.71494	OK	1.13835	0	2.23688	OK	0.358352	0	0.745627	OK	0.300604	0	0.894753	OK
AGAP001090-RA	-	-	AGAP001090	-	-	X:23834052-23854040	2876	-	5.79418	0.0121851	11.7343	OK	6.26509	0.134037	12.7457	OK	14.5461	0.0731109	29.9511	OK	21.3706	0.268073	55.3327	OK
AGAP001091-RA	-	-	AGAP001091	-	-	X:23957192-23998340	3310	-	0.0764624	0	0.476659	OK	0.273494	0	1.48213	OK	0.44602	0	2.43327	OK	0.303254	0	2.47024	OK
AGAP001091-RB	-	-	AGAP001091	-	-	X:23957192-23998340	3262	-	4.76308	0.0873348	11.0915	OK	3.49064	0.0459682	7.95249	OK	5.78393	0.0797168	13.9277	OK	4.7653	0.0342112	16.0108	OK
AGAP001092-RA	-	-	AGAP001092	-	-	X:24086189-24087589	1336	-	20.1507	2.64932	37.6151	OK	25.8941	3.30509	48.4747	OK	22.8768	0.341002	45.9828	OK	12.7964	0.28854	39.1365	OK
AGAP001093-RA	-	-	AGAP001093	-	-	X:24094798-24142048	2085	-	8.0218	0.129753	18.221	OK	8.54453	0.0672316	17.7828	OK	16.2824	0.117655	39.4481	OK	24.5638	0.134463	83.6529	OK
AGAP001094-RA	-	-	AGAP001094	-	-	X:24233178-24254341	1434	-	5.21917	0.0733148	11.2172	OK	3.50649	0	7.77137	OK	2.27004	0	4.69215	OK	5.29682	0.0488765	11.7548	OK
AGAP001096-RA	-	-	AGAP001096	-	-	2R:6576-7851	813	-	4.44305	0	9.61245	OK	2.13623	0	4.26741	OK	7.61861	0	15.7334	OK	10.3386	0.0862103	26.3372	OK
AGAP001097-RA	-	-	AGAP001097	-	-	2R:18553-19549	869	-	0.408054	0	1.08884	OK	0.471111	0	1.00818	OK	0.57667	0	1.12917	OK	3.24173	0	9.39628	OK
AGAP001098-RA	-	-	AGAP001098	-	-	2R:20367-31394	1403	-	10.8025	0	40.3898	OK	31.7408	0	70.6635	OK	3.19419	0	14.912	OK	3.40738	0	25.9774	OK
AGAP001099-RA	-	-	AGAP001099	-	-	2R:20367-31394	5318	-	8.80762	0	24.5401	OK	6.0358	0	16.6867	OK	8.08814	0.0682691	21.1361	OK	9.61983	0.129818	39.9019	OK
AGAP001100-RA	-	-	AGAP001100	-	-	2R:36342-45594	759	-	6.63151	0.0923438	13.159	OK	2.792	0.0461719	5.49446	OK	3.87684	0.0923438	7.61836	OK	10.0635	0.0923438	25.2099	OK
AGAP001101-RA	-	-	AGAP001101	COEBE2O	-	2R:55571-60067	1869	-	7.15048	0.0375008	15.2816	OK	8.47875	0.0375008	17.6816	OK	1.88285	0	4.31259	OK	8.08016	0.0562512	25.0693	OK
AGAP001102-RA	-	-	AGAP001102	-	-	2R:66264-72695	5562	-	5.87088	0.0189021	13.7985	OK	5.48251	0.0756084	11.5933	OK	8.04574	0.138615	18.02	OK	9.97878	0.119713	32.9968	OK
AGAP001103-RA	-	-	AGAP001103	-	-	2R:74259-75980	1509	-	23.5151	2.9494	44.1017	OK	19.2101	2.22947	36.1128	OK	10.0692	0.0928946	23.6649	OK	21.1275	0.0696709	70.9018	OK
AGAP001104-RA	-	-	AGAP001104	-	-	2R:81094-84532	3291	-	4.22691	0	9.97772	OK	2.79185	0.0106486	5.93126	OK	6.26153	0.0851886	15.8451	OK	1.60948	0.0425943	6.03775	OK
AGAP001105-RA	-	-	AGAP001105	AGAP001105	-	2R:170661-170764	76	-	0	0	0	OK	0	0	0	OK	0	0	0	OK	0	0	0	OK
AGAP001106-RA	-	-	AGAP001106	-	-	2R:223732-227671	3699	-	4.08769	0	10.2888	OK	1.16979	0	2.9938	OK	1.36759	0	3.56224	OK	3.01699	0.0568442	7.56976	OK
AGAP001107-RA	-	-	AGAP001107	-	-	2R:263674-267184	2703	-	0.573855	0	2.37438	OK	1.83689	0	13.382	OK	7.67148	0	32.1599	OK	16.932	0	73.3767	OK
AGAP001107-RB	-	-	AGAP001107	-	-	2R:263674-267184	2705	-	9.72551	0.146944	22.5493	OK	34.6638	0.0703011	77.9779	OK	15.2393	0.013905	51.6152	OK	18.2338	0	72.6359	OK
AGAP001108-RA	-	-	AGAP001108	-	-	2R:267273-268618	1271	-	135.651	0	322.928	OK	72.1832	0.358441	154.35	OK	25.55	1.76463	49.3821	OK	19.8204	0.358441	42.3787	OK
AGAP001109-RA	-	-	AGAP001109	-	-	2R:273176-285693	2130	-	5.16933	0.0493584	11.5334	OK	4.9007	0.0329056	10.4311	OK	12.0603	0.0493584	26.0612	OK	18.6682	0.279698	45.8704	OK
AGAP001110-RA	-	-	AGAP001110	-	-	2R:288097-293321	2287	-	0.0038936	0	0	OK	0.938351	0	3.96993	OK	2.25424	0	9.36838	OK	3.0663	0	12.0096	OK
AGAP001110-RB	-	-	AGAP001110	-	-	2R:288097-293321	2360	-	2.74314	0	7.42112	OK	1.06422	0	3.8513	OK	3.99933	0	10.8261	OK	7.45447	0.0484247	22.2592	OK
AGAP001111-RA	-	-	AGAP001111	-	-	2R:297229-317099	3864	-	3.8637	0	16.579	OK	8.89195	0	32.768	OK	10.7477	0	34.6817	OK	8.12841	0	35.4889	OK
AGAP001111-RB	-	-	AGAP001111	-	-	2R:297229-317099	3325	-	9.17881	0	28.5099	OK	16.1191	0	50.2533	OK	12.0271	0	40.0403	OK	13.1006	0	46.7014	OK
AGAP001111-RC	-	-	AGAP001111	-	-	2R:297229-317099	3460	-	0.53624	0	3.75766	OK	0.0905473	0	0.172184	OK	3.17916	0	15.2737	OK	7.56139	0	34.2139	OK
AGAP001112-RA	-	-	AGAP001112	-	-	2R:297229-317099	1419	-	0.113224	0	0.222269	OK	0.806998	0	1.92633	OK	0.468534	0	1.30892	OK	19.7848	0	84.5365	OK
AGAP001113-RA	-	-	AGAP001113	-	-	2R:297229-317099	3061	-	10.8794	0.00721362	21.7419	OK	8.15371	0	38.1515	OK	7.74016	0	29.9238	OK	14.4651	0	53.9564	OK
AGAP001114-RA	-	-	AGAP001114	GPRGR38	-	2R:346603-349603	1218	-	0.382732	0	0.80562	OK	0.0142152	0	0.0575443	OK	0	0	0	OK	0.0107007	0	0.0575443	OK
AGAP001115-RA	-	-	AGAP001115	GPRGR42	-	2R:355688-357770	1314	-	0.172179	0	0.426721	OK	0.121741	0	0.293371	OK	0.0279779	0	0.10668	OK	0.103755	0	0.346711	OK
AGAP001116-RA	-	-	AGAP001116	-	-	2R:372674-374369	1169	-	44.7251	2.48819	86.9367	OK	75.8156	5.18622	146.353	OK	16.7696	1.70876	31.7169	OK	26.7079	0.179869	56.1491	OK
AGAP001117-RA	-	-	AGAP001117	GPRGR37	-	2R:374650-384172	1170	-	0	0	0.070705	OK	0.226053	0	3.51375	OK	0.0677713	0	0.106704	OK	1.75395e-05	0	0.0357207	OK
AGAP001117-RB	-	-	AGAP001117	GPRGR37	-	2R:374650-384172	1152	-	0.343644	0	1.544	OK	0.049154	0	0.783361	OK	0.277511	0	1.08689	OK	0.189699	0	1.45553	OK
AGAP001117-RC	-	-	AGAP001117	GPRGR37	-	2R:374650-384172	1152	-	0.00744014	0	0.0745235	OK	0.0163847	0	0.149212	OK	0.400662	0	1.7028	OK	0.240416	0	1.52831	OK
AGAP001117-RD	-	-	AGAP001117	GPRGR37	-	2R:374650-384172	1233	-	0.415362	0	1.37078	OK	0.350532	0	2.5413	OK	0.559974	0	3.00873	OK	0.319802	0	2.28244	OK
AGAP001117-RE	-	-	AGAP001117	GPRGR37	-	2R:374650-384172	1140	-	0.119058	0	0.674578	OK	0.833935	0	3.24956	OK	0.644885	0	2.67799	OK	0.150214	0	1.03173	OK
AGAP001117-RF	-	-	AGAP001117	GPRGR37	-	2R:374650-384172	1128	-	0.428634	0	1.95359	OK	0.450223	0	2.22029	OK	0.175645	0	1.07739	OK	0.211987	0	1.4181	OK
AGAP001117-RG	-	-	AGAP001117	GPRGR37	-	2R:374650-384172	1499	-	0.172282	0	0.847212	OK	0.871035	0	3.15996	OK	0.298962	0	0.906586	OK	0.287487	0	1.65851	OK
AGAP001117-RH	-	-	AGAP001117	GPRGR37	-	2R:374650-384172	1420	-	0.0926747	0	0.919938	OK	0.502136	0	2.55406	OK	0.436321	0	2.18445	OK	0.283286	0	2.07807	OK
AGAP001118-RA	-	-	AGAP001118	-	-	2R:426828-429591	2217	-	11.0172	0	37.0362	OK	20.7961	0.0474215	50.4407	OK	0.200941	0	0.458408	OK	0.40039	0	1.01166	OK
AGAP001119-RA	-	-	AGAP001119	GPRGR39	-	2R:439781-441270	1284	-	0.171462	0	0.436691	OK	0.0266792	0	0.0818796	OK	0	0	0	OK	0.0053863	0	0.0818796	OK
AGAP001120-RA	-	-	AGAP001120	GPRGR40	-	2R:443777-445150	1182	-	0.211193	0	0.474375	OK	0	0	0	OK	0	0	0	OK	0.0756248	0	0.237188	OK
AGAP001121-RA	-	-	AGAP001121	GPRGR60	-	2R:445478-446801	1146	-	0.195649	0	0.428118	OK	0	0	0	OK	0	0	0	OK	0.0102474	0	0.0611596	OK
AGAP001122-RA	-	-	AGAP001122	GPRGR41	-	2R:446997-448433	1266	-	0.111402	0	0.249131	OK	0.0135675	0	0.0553625	OK	0.0218987	0	0.0553625	OK	0.00826571	0	0.0553625	OK
AGAP001123-RA	-	-	AGAP001123	GPRGR36	-	2R:449456-450730	1215	-	0.0412724	0	0.144216	OK	0.0142578	0	0.0576864	OK	0	0	0	OK	0	0	0	OK
AGAP001124-RA	-	-	AGAP001124	-	-	2R:451593-453027	1354	-	41.3873	0.750583	91.8818	OK	44.2221	1.65646	91.83	OK	4.51984	0	9.99052	OK	2.23079	0	6.31525	OK
AGAP001125-RA	-	-	AGAP001125	GPRGR58	-	2R:453143-454505	1230	-	0.0290578	0	0.113966	OK	0	0	0	OK	0.0454446	0	0.113966	OK	0.0113843	0	0.0569829	OK
AGAP001126-RA	-	-	AGAP001126	-	-	2R:504904-511603	831	-	1.86878	0	4.34366	OK	0.810544	0	2.02423	OK	0.87589	0	2.15074	OK	3.35608	0.0421715	6.66309	OK
AGAP001127-RA	-	-	AGAP001127	-	-	2R:514771-517415	2102	-	7.49621	0.016672	18.8727	OK	20.9336	0.216736	46.9316	OK	2.65641	0	5.95189	OK	2.3358	0.016672	6.28533	OK
AGAP001128-RA	-	-	AGAP001128	AGAP001128	-	2R:524488-524561	73	-	0	0	0	OK	0	0	0	OK	0	0	0	OK	0	0	0	OK
AGAP001129-RA	-	-	AGAP001129	AGAP001129	-	2R:526033-526107	74	-	0	0	0	OK	0	0	0	OK	0	0	0	OK	0	0	0	OK
AGAP001130-RA	-	-	AGAP001130	-	-	2R:545597-552364	5754	-	1.20039	0	2.72243	OK	0.840033	0.00609046	1.96113	OK	8.24423	0.322794	17.7963	OK	3.34446	0.0852664	8.89206	OK
AGAP001132-RA	-	-	AGAP001132	-	-	2R:552869-555099	1962	-	3.17934	0.0178616	6.59093	OK	7.55002	0.0178616	17.4687	OK	4.38143	0.0535848	9.82389	OK	4.44667	0.0178616	11.3064	OK
AGAP001133-RA	-	-	AGAP001133	-	-	2R:556577-560219	3486	-	4.77434	0.100529	11.4201	OK	5.88067	0.0904763	15.1498	OK	8.25601	0.0502646	18.8191	OK	11.719	0.110582	23.4434	OK
AGAP001134-RA	-	-	AGAP001134	-	-	2R:560843-562592	1688	-	79.9889	0.249131	203.042	OK	61.8225	0.87196	142.96	OK	23.7726	0.43598	47.3557	OK	18.5463	0.22837	44.4907	OK
AGAP001135-RA	-	-	AGAP001135	-	-	2R:562787-565559	2610	-	8.31697	0.161124	24.0343	OK	5.12641	0.13427	13.0645	OK	3.7896	0.040281	8.31132	OK	1.25978	0	2.90023	OK
AGAP001136-RA	-	-	AGAP001136	-	-	2R:565689-567393	1453	-	63.9718	1.423	145.966	OK	47.6966	1.06122	102.239	OK	25.8401	0.916511	50.6252	OK	30.3994	1.25417	65.2652	OK
AGAP001137-RA	-	-	AGAP001137	GPRGR59	-	2R:567439-568742	1149	-	0.396833	0	0.945499	OK	0.292031	0	0.7625	OK	0.449973	0	0.884499	OK	0.395384	0	1.0065	OK
AGAP001138-RA	-	-	AGAP001138	-	-	2R:568906-570507	1223	-	690.117	0.200582	2929.32	OK	1026.9	3.69643	3573.19	OK	1436.51	0.3152	3412.27	OK	963.934	0.57309	2229.72	OK
AGAP001139-RA	-	-	AGAP001139	-	-	2R:570583-572350	1690	-	56.7432	2.61278	110.898	OK	38.225	3.00677	73.5312	OK	25.3466	0.248837	52.94	OK	14.8014	0.6843	36.0813	OK
AGAP001140-RA	-	-	AGAP001140	-	-	2R:572472-578806	5688	-	7.80929	0.049289	17.7933	OK	4.99037	0.227962	11.2194	OK	6.95908	0.240284	17.1464	OK	8.65733	0.32654	22.3279	OK
AGAP001141-RA	-	-	AGAP001141	-	-	2R:582183-587865	2268	-	7.21933	0	29.0982	OK	4.77876	0	19.7433	OK	5.23382	0	25.0476	OK	3.92416	0	18.7606	OK
AGAP001141-RB	-	-	AGAP001141	-	-	2R:582183-587865	3991	-	14.5894	0.0658787	34.8404	OK	13.298	0.120573	30.3101	OK	14.2644	0.073656	35.4838	OK	9.74216	0.156693	26.5271	OK
AGAP001143-RA	-	-	AGAP001143	-	-	2R:587998-589633	1552	-	31.5346	1.60319	80.0694	OK	33.8375	0.677406	86.1886	OK	28.7583	0.903208	56.9699	OK	39.7313	2.79995	76.6824	OK
AGAP001144-RA	-	-	AGAP001144	-	-	2R:592483-594701	1884	-	21.96	0.130208	46.912	OK	29.5038	0.0744044	66.0897	OK	12.0379	0.762645	23.3072	OK	14.6348	0.558033	35.4723	OK
AGAP001145-RA	-	-	AGAP001145	-	-	2R:595001-596454	1296	-	11.4024	0.216324	30.3935	OK	9.03618	0.0811215	23.0655	OK	11.2007	0.108162	23.4171	OK	3.49232	0.0270405	7.51726	OK
AGAP001146-RA	-	-	AGAP001146	-	-	2R:596585-599507	2850	-	9.67633	0.184445	27.3593	OK	17.039	0.0245926	52.7266	OK	10.6378	0.147556	22.1211	OK	3.37122	0.0491852	6.71378	OK
AGAP001147-RA	-	-	AGAP001147	-	-	2R:599851-600239	321	-	28.7097	1.96511	55.3506	OK	19.0741	1.09173	35.8087	OK	15.1271	0.873383	29.04	OK	29.5324	1.96511	55.8965	OK
AGAP001148-RA	-	-	AGAP001148	-	-	2R:601040-606859	2596	-	3.57545	0	13.2026	OK	24.2132	0	82.8967	OK	3.29078	0	17.4838	OK	18.0468	0	65.9522	OK
AGAP001148-RB	-	-	AGAP001148	-	-	2R:601040-606859	2604	-	9.50342	0.0287199	23.22	OK	33.348	0	93.903	OK	31.5438	0.521477	74.6581	OK	26.0317	0	88.1093	OK
AGAP001149-RA	-	-	AGAP001149	-	-	2R:607206-608719	1447	-	17.56	0.145312	36.1343	OK	18.1212	0.217968	39.1132	OK	14.2661	0.508593	28.0211	OK	7.0483	0.0726561	16.1539	OK
AGAP001150-RA	-	-	AGAP001150	-	-	2R:609029-612419	2919	-	4.61692	0.0360169	13.6264	OK	23.1537	0.0960452	77.2923	OK	2.97864	0.0360169	6.12288	OK	6.02412	0.204096	11.8496	OK
AGAP001151-RA	-	-	AGAP001151	-	-	2R:617197-625229	1253	-	406.287	2.79685	944.187	OK	362.25	7.41164	818.581	OK	336.254	6.54462	756.211	OK	287.249	1.95779	739.067	OK
AGAP001152-RA	-	-	AGAP001152	-	-	2R:625430-626462	970	-	26.8067	0.43354	76.8088	OK	32.5039	0.794823	89.1647	OK	24.7516	2.34834	47.0752	OK	17.0201	1.62577	32.371	OK
AGAP001153-RA	-	-	AGAP001153	-	-	2R:626497-628360	1596	-	32.8215	0.241535	76.4128	OK	62.8471	0.307408	164.683	OK	90.7977	1.559	185.103	OK	163.735	0.790477	350.994	OK
AGAP001154-RA	-	-	AGAP001154	-	-	2R:629168-630390	1157	-	43.1236	0.151445	117.703	OK	41.1815	0.181735	104.073	OK	12.0199	0.181735	23.8375	OK	10.1588	0.757227	19.5365	OK
AGAP001156-RA	-	-	AGAP001156	-	-	2R:630536-634830	4085	-	2.00979	0.0171576	4.52962	OK	3.9823	0.0257365	9.69407	OK	3.78015	0.0772094	8.80187	OK	2.64004	0.0514729	7.14616	OK
AGAP001157-RA	-	-	AGAP001157	-	-	2R:637122-655125	16787	-	7.8858	0.133606	18.8301	OK	9.62608	0.137781	22.3519	OK	14.0488	0.0751535	31.0989	OK	20.7669	0.150307	49.7746	OK
AGAP001158-RA	-	-	AGAP001158	-	-	2R:656191-657861	1501	-	2.57629	0	5.95359	OK	3.33416	0	7.98482	OK	3.09818	0	6.91084	OK	1.43719	0	4.29593	OK
AGAP001159-RA	-	-	AGAP001159	-	-	2R:658072-660564	2412	-	4.5882	0.0871753	11.1439	OK	6.91029	0.0871753	15.4881	OK	3.81064	0.0290584	8.09278	OK	5.18295	0.0726461	10.9114	OK
AGAP001160-RA	-	-	AGAP001160	-	-	2R:660834-665222	3276	-	3.84	0.0534867	9.61691	OK	5.88451	0.117671	14.6447	OK	3.0182	0.0213947	6.34352	OK	6.80724	0.181855	13.5	OK
AGAP001161-RA	-	-	AGAP001161	GPROP6	-	2R:665797-667234	1340	-	1037.53	1.77838	4070.18	OK	1251.31	0.183068	6436.39	OK	34.1484	0	73.2011	OK	33.847	1.35993	66.3491	OK
AGAP001162-RA	-	-	AGAP001162	GPROP5	-	2R:668887-670326	1373	-	6.23349	0.025524	14.2424	OK	5.81294	0.025524	14.37	OK	1.55415	0.025524	3.08841	OK	2.83973	0.051048	5.61528	OK
AGAP001165-RA	-	-	AGAP001165	-	-	2R:675308-677922	2547	-	0.367856	0	0.880584	OK	0.9304	0	2.17394	OK	0.556817	0	1.54102	OK	14.0669	0.288942	33.187	OK
AGAP001166-RA	-	-	AGAP001166	-	-	2R:677952-679051	1007	-	10.4775	0.243606	21.5069	OK	7.7157	0.0348009	15.9736	OK	14.2828	0.626416	27.9103	OK	5.39546	0.0348009	11.4843	OK
AGAP001167-RA	-	-	AGAP001167	-	-	2R:679354-680196	708	-	117.084	5.84075	228.284	OK	97.0237	6.43472	187.003	OK	56.3617	5.19727	107.361	OK	15.0856	0.0494979	31.1836	OK
AGAP001168-RA	-	-	AGAP001168	-	-	2R:680442-685871	4450	-	3.81602	0	8.76703	OK	2.67348	0	9.03929	OK	3.58788	0	11.0755	OK	4.00531	0	12.098	OK
AGAP001168-RB	-	-	AGAP001168	-	-	2R:680442-685871	4398	-	1.65838	0	4.38996	OK	1.55601	0	5.50938	OK	3.9843	0	11.9774	OK	2.96856	0	10.4491	OK
AGAP001169-RA	-	-	AGAP001169	GPRGR49	-	2R:685936-688584	1206	-	0.0341259	0	0.133572	OK	0.0271959	0	0.246927	OK	0.571049	0	1.68139	OK	1.06125	0	3.34226	OK
AGAP001169-RB	-	-	AGAP001169	GPRGR49	-	2R:685936-688584	1218	-	0.158195	0	0.56725	OK	0.0759818	0	0.24398	OK	0.603861	0	1.83144	OK	0.739887	0	4.63141	OK
AGAP001170-RA	-	-	AGAP001170	GPRGR48	-	2R:688811-690230	1206	-	0.0535314	0	0.174351	OK	0.0287739	0	0.0871753	OK	1.00183	0	2.12127	OK	0.939762	0	2.64432	OK
AGAP001171-RA	-	-	AGAP001171	GPRGR50	-	2R:690555-691912	1215	-	0.236549	0	0.576864	OK	0.306107	0	0.72108	OK	1.28362	0	2.59589	OK	1.43698	0	3.31697	OK
AGAP001172-RA	-	-	AGAP001172	GPRGR51	-	2R:691957-693422	1251	-	0.113946	0	0.336158	OK	0.304743	0	0.840395	OK	2.53847	0	5.07038	OK	2.36756	0	5.26648	OK
AGAP001173-RA	-	-	AGAP001173	GPRGR52	-	2R:693554-694975	1215	-	0.129713	0	0.403805	OK	0.175276	0	0.548021	OK	2.0025	0	4.0092	OK	4.00613	0	7.98956	OK
AGAP001174-RA	-	-	AGAP001174	-	-	2R:695496-696755	1160	-	201.624	5.8911	497.722	OK	165.502	1.90328	354.161	OK	124.129	13.6553	234.435	OK	275.594	6.70679	544.821	OK
AGAP001175-RA	-	-	AGAP001175	GPRCAL2	-	2R:713762-722284	1284	-	2.22596	0	5.54052	OK	3.41388	0	9.68909	OK	0.456887	0	0.900676	OK	0.643132	0	1.39195	OK
AGAP001176-RA	-	-	AGAP001176	-	-	2R:729585-730008	378	-	5.37536	0.185421	10.4763	OK	7.57024	0.370841	14.7409	OK	0	0	0	OK	0.317066	0	0.556262	OK
AGAP001177-RA	-	-	AGAP001177	-	-	2R:730545-734079	986	-	50.9124	0.781925	136.517	OK	77.7541	0.817468	192.851	OK	0.594949	0	1.42168	OK	1.11009	0	2.38132	OK
AGAP001179-RA	-	-	AGAP001179	-	-	2R:735265-786214	2595	-	7.95814	0.121542	23.4305	OK	9.41861	0	65.4299	OK	0	1.79769e+308	0	HIDATA	0	1.79769e+308	0	HIDATA
AGAP001181-RA	-	-	AGAP001181	-	-	2R:789094-789957	735	-	0	0	0	OK	1.55175	0	3.57597	OK	27.4803	3.33757	51.5893	OK	57.1704	7.72409	106.373	OK
AGAP001182-RA	-	-	AGAP001182	-	-	2R:795140-796380	1091	-	33.3424	0	94.8867	OK	88.1345	0.0321214	246.371	OK	549.411	25.2474	1072.5	OK	27.2081	0.4497	54.0604	OK
AGAP001183-RA	-	-	AGAP001183	-	-	2R:802408-803533	1057	-	0.45386	0	1.59142	OK	0.303127	0	0.729403	OK	0.0504074	0	0.132619	OK	0.0962975	0	0.232083	OK
AGAP001184-RA	-	-	AGAP001184	-	-	2R:811803-812476	537	-	0	0	0	OK	0.0440412	0	0.130519	OK	1.99938	0	3.98084	OK	8.3968	0.391558	16.3802	OK
AGAP001185-RA	-	-	AGAP001185	-	-	2R:820754-823404	1891	-	19.308	0.90808	47.3684	OK	27.0303	0.555967	67.4944	OK	17.353	2.14974	32.5426	OK	43.7565	3.61379	83.9696	OK
AGAP001187-RA	-	-	AGAP001187	-	-	2R:1034138-1169444	5829	-	1.09991	0	2.6874	OK	0.60534	0	2.40484	OK	1.74429	0	7.05218	OK	1.99291	0	6.88986	OK
AGAP001189-RA	-	-	AGAP001189	OBP10	-	2R:1034138-1169444	486	-	0.656716	0	1.66415	OK	31.829	0	134.717	OK	63.1392	0	216.833	OK	89.0374	0	293.429	OK
AGAP001189-RB	-	-	AGAP001189	OBP10	-	2R:1034138-1169444	497	-	0.859044	0	9.45088	OK	14.7674	0	46.0492	OK	63.1475	0	191.042	OK	107.583	0	327.33	OK
AGAP001190-RA	-	-	AGAP001190	-	-	2R:1173921-1175549	942	-	0.40141	0	1.00446	OK	0.117563	0	0.33482	OK	21.9526	2.26933	41.5921	OK	0.51288	0	1.00446	OK
AGAP001191-RA	-	-	AGAP001191	AGAP001191	-	2R:1180147-1180229	82	-	0	0	0	OK	0	0	0	OK	0	0	0	OK	0	0	0	OK
AGAP001192-RA	-	-	AGAP001192	-	-	2R:1213325-1213894	569	-	0.0473036	0	0.123179	OK	0.324057	0	0.923844	OK	714.199	72.7989	1353.74	OK	151.185	19.5239	282.511	OK
AGAP001193-RA	-	-	AGAP001193	-	-	2R:1214535-1215158	540	-	0.0170484	0	0.194692	OK	0	0	0	OK	1501.89	148.29	2855.54	OK	158.802	22.065	294.374	OK
AGAP001194-RA	-	-	AGAP001194	-	-	2R:1215907-1232126	14625	-	1.0482	0.023962	2.74605	OK	0.356725	0.0023962	0.968066	OK	1.64306	0.0263582	4.24607	OK	4.25648	0.0670937	9.4075	OK
AGAP001195-RA	-	-	AGAP001195	NCBP1_ANOGA	-	2R:1238209-1257658	2576	-	8.7408	0.285689	26.3514	OK	8.24804	0.108834	25.0862	OK	9.55064	0.108834	19.4949	OK	8.46654	0.394522	16.5427	OK
AGAP001196-RA	-	-	AGAP001196	-	-	2R:1257983-1259194	1141	-	4.36461	0	10.2891	OK	3.9772	0	9.18343	OK	7.43047	0.0921415	17.4455	OK	5.78358	0.153569	15.2033	OK
AGAP001197-RA	-	-	AGAP001197	GALE10	-	2R:1272610-1273259	471	-	24.4317	0	59.5979	OK	31.7156	0.223213	76.4877	OK	16.8002	1.48809	32.0683	OK	6.54955	0.372022	12.7232	OK
AGAP001198-RA	-	-	AGAP001198	-	-	2R:1274223-1284558	885	-	1.36721	0	10.1768	OK	4.03431	0	15.9581	OK	1792.61	0	8097.21	OK	4.01156	0	20.8683	OK
AGAP001199-RA	-	-	AGAP001199	-	-	2R:1274223-1284558	1351	-	4.00481	0	10.5648	OK	3.25499	0	15.9145	OK	3893.02	0.030048	12705.2	OK	19.3269	0	57.6902	OK
AGAP001200-RA	-	-	AGAP001200	-	-	2R:1284943-1291277	4934	-	0.333045	0	0.810547	OK	1.03545	0	4.8394	OK	7.82779	0	32.1351	OK	17.7268	0	55.45	OK
AGAP001200-RB	-	-	AGAP001200	-	-	2R:1284943-1291277	4915	-	11.0934	1.41864	20.7012	OK	11.1998	0.111786	31.993	OK	25.6938	0.0296341	64.6321	OK	30.7373	0	75.8272	OK
AGAP001201-RA	-	-	AGAP001201	-	-	2R:1297007-1344393	971	-	2.99907	0	7.03777	OK	0.888839	0	2.12938	OK	3.06855	0	6.35204	OK	5.24236	0.144364	10.3221	OK
AGAP001202-RA	-	-	AGAP001202	-	-	2R:1402898-1404898	1720	-	82.0667	0.142623	353.093	OK	64.0695	0.794613	187.243	OK	3.94084	0.183372	7.68126	OK	2.09209	0.0814988	4.09531	OK
AGAP001203-RA	-	-	AGAP001203	-	-	2R:1496599-1497238	639	-	15.4958	0	98.2233	OK	155.172	3.83899	306.077	OK	1.40224	0	3.12603	OK	0.37004	0	0.712955	OK
AGAP001205-RA	-	-	AGAP001205	-	-	2R:1501389-1514018	5408	-	0.781959	0	3.01974	OK	1.25539	0.0388807	3.84919	OK	15.9436	0.460088	33.23	OK	4.95694	0.0907217	11.0292	OK
AGAP001206-RA	-	-	AGAP001206	-	-	2R:1527420-1529058	1326	-	15.5585	0.422859	42.1538	OK	25.2504	0.0792862	55.5003	OK	0.675365	0	1.42715	OK	0.0637259	0	0.158572	OK
AGAP001207-RA	-	-	AGAP001207	-	-	2R:1560057-1564399	748	-	41.746	0.140553	94.6857	OK	40.1339	0.374807	84.7533	OK	24.5356	1.78033	47.2726	OK	25.1746	1.54608	48.8186	OK
AGAP001208-RA	-	-	AGAP001208	-	-	2R:1564838-1569129	2234	-	12.9278	0	29.3222	OK	8.63743	0	31.916	OK	15.4839	0	52.9442	OK	19.9744	0	52.7963	OK
AGAP001208-RB	-	-	AGAP001208	-	-	2R:1564838-1569129	1605	-	16.365	0	35.4492	OK	19.5219	0	58.2876	OK	29.2332	0	83.6211	OK	13.5502	0	44.6944	OK
AGAP001208-RC	-	-	AGAP001208	-	-	2R:1564838-1569129	656	-	5.27825	0	17.4154	OK	3.31508	0	19.2317	OK	10.4022	0	62.3963	OK	14.5437	0	65.7618	OK
AGAP001209-RA	-	-	AGAP001209	-	-	2R:1570810-1583778	5877	-	2.40262	0.0417409	6.12399	OK	2.09355	0.0298149	5.39054	OK	11.1541	0.0357779	24.4065	OK	12.3268	1.09719	23.5657	OK
AGAP001211-RA	-	-	AGAP001211	-	-	2R:1585467-1589997	2428	-	35.4958	2.30936	68.4435	OK	33.5295	2.61246	64.4455	OK	33.731	1.11138	73.5097	OK	43.2582	0.99591	118.686	OK
AGAP001212-RA	-	-	AGAP001212	PGRPLB	-	2R:1593353-1595399	1925	-	0.00749848	0	0.0202544	OK	0.154449	0	0.306967	OK	2.44809	0	10.3908	OK	1.30871	0	7.46886	OK
AGAP001212-RB	-	-	AGAP001212	PGRPLB	-	2R:1593353-1595399	1241	-	26.0598	0	66.9143	OK	44.1777	0.238524	123.214	OK	67.3069	0.265417	159.051	OK	94.9511	0.832751	243.43	OK
AGAP001213-RA	-	-	AGAP001213	-	-	2R:1599877-1603974	2607	-	8.17729	0.0134425	20.5266	OK	11.2913	0	27.9334	OK	13.9392	0.564583	35.4612	OK	15.9904	0.215079	31.7645	OK
AGAP001214-RA	-	-	AGAP001214	-	-	2R:1605326-1606439	1041	-	2.56233	0	6.16056	OK	1.49112	0	3.73673	OK	2.96882	0.134657	5.79025	OK	5.49897	0.370307	10.6042	OK
AGAP001215-RA	-	-	AGAP001215	-	-	2R:1608203-1613085	2035	-	0.167393	0	0.895485	OK	0.000364156	0	0	OK	0.3463	0	0.58551	OK	0.926645	0	1.80819	OK
AGAP001215-RB	-	-	AGAP001215	-	-	2R:1608203-1613085	2320	-	1.11516	0	3.26276	OK	2.00053	0	5.45304	OK	4.73629	0	9.21428	OK	7.03981	0	12.9604	OK
AGAP001217-RA	-	-	AGAP001217	-	-	2R:1615069-1616976	1837	-	26.7286	0.228924	119.956	OK	31.2202	0.038154	112.802	OK	21.0251	1.73601	40.4051	OK	16.1329	1.77416	30.4469	OK
AGAP001218-RA	-	-	AGAP001218	-	-	2R:1617934-1620320	1634	-	1.32056	0	11.56	OK	0.367025	0	2.40207	OK	0.076193	0	0.21447	OK	0.394589	0	0.772094	OK
AGAP001219-RA	-	-	AGAP001219	TubulinA	-	2R:1621912-1624294	1630	-	1.82952	0	5.35342	OK	1.50102	0	3.95594	OK	2.20707	0.0429994	4.36444	OK	0.744932	0	1.50498	OK
AGAP001220-RA	-	-	AGAP001220	-	-	2R:1625813-1635009	2352	-	0.116282	0	0.896121	OK	0.115882	0	1.19575	OK	0.354226	0	2.23143	OK	0.178778	0	1.13409	OK
AGAP001220-RB	-	-	AGAP001220	-	-	2R:1625813-1635009	2031	-	0	0	0.0377173	OK	0	0	0.0385431	OK	0	0	0.0379622	OK	0	0	0.038049	OK
AGAP001220-RC	-	-	AGAP001220	-	-	2R:1625813-1635009	2121	-	2.22146	0	4.56389	OK	1.4894	0	3.94799	OK	2.61993	0	6.69656	OK	2.22394	0.0181383	6.22144	OK
AGAP001222-RA	-	-	AGAP001222	-	-	2R:1635843-1637388	1279	-	28.8644	0.473829	57.2859	OK	20.6629	0.460049	54.8444	OK	13.083	0.032025	33.9465	OK	6.83491	0.0642977	17.5211	OK
AGAP001223-RA	-	-	AGAP001223	-	-	2R:1637506-1639524	1957	-	15.4991	0.232794	46.5767	OK	22.8057	0.071629	70.2501	OK	20.2451	0.179072	43.7832	OK	3.06573	0	6.28544	OK
AGAP001224-RA	-	-	AGAP001224	-	-	2R:1639767-1641840	2073	-	7.34729	0.0676208	25.6959	OK	7.12992	0.101431	22.5515	OK	6.98706	0.0676208	14.6061	OK	3.35335	0.219768	6.47469	OK
AGAP001225-RA	-	-	AGAP001225	-	-	2R:1642947-1646465	3453	-	1.64496	0.010149	4.04945	OK	1.3151	0.010149	3.35932	OK	2.57808	0.040596	6.24163	OK	2.64465	0.030447	5.58195	OK
AGAP001226-RA	-	-	AGAP001226	-	-	2R:1647690-1648722	960	-	7.56948	0	15.697	OK	8.7911	0	18.4349	OK	3.34967	0	6.78987	OK	1.75543	0	3.906	OK
AGAP001227-RA	-	-	AGAP001227	-	-	2R:1648879-1652299	3197	-	2.00784	0.0657701	5.55757	OK	1.89073	0.0109617	5.43699	OK	2.73476	0.0219234	5.99604	OK	3.85494	0.0438467	8.94473	OK
AGAP001228-RA	-	-	AGAP001228	-	-	2R:1652311-1652910	486	-	0.171358	0	0.25896	OK	0	0	0.128058	OK	0.115495	0	0.116265	OK	0.168243	0	0.353671	OK
AGAP001228-RB	-	-	AGAP001228	-	-	2R:1652311-1652910	445	-	60.647	0.317242	125.205	OK	46.8322	0.601873	135.572	OK	52.6982	1.21044	126.558	OK	33.2037	0.409942	91.2805	OK
AGAP001229-RA	-	-	AGAP001229	-	-	2R:1653341-1658336	1480	-	77.3334	7.36408	147.187	OK	91.8716	8.3349	174.962	OK	51.9278	3.50445	100.421	OK	57.3508	1.27865	148.986	OK
AGAP001230-RA	-	-	AGAP001230	-	-	2R:1663907-1745786	897	-	710.574	0.351617	1470.7	OK	785.233	1.95343	1587.24	OK	0.264059	0	1.13299	OK	0.275974	0	0.820439	OK
AGAP001231-RA	-	-	AGAP001231	-	-	2R:1663907-1745786	1761	-	1.46156	0	2.89831	OK	1.19512	0	2.37635	OK	0.693576	0	4.91334	OK	0.561171	0	3.61129	OK
AGAP001231-RB	-	-	AGAP001231	-	-	2R:1663907-1745786	1941	-	1.89264	0	3.79139	OK	1.62011	0	3.22373	OK	2.3578	0	8.26085	OK	1.7533	0	6.62058	OK
AGAP001232-RA	-	-	AGAP001232	-	-	2R:1745952-1749534	1720	-	19.2291	0	88.2836	OK	19.6351	0	89.1189	OK	9.24988	0	25.8351	OK	10.9886	0	24.8368	OK
AGAP001233-RA	-	-	AGAP001233	-	-	2R:1745952-1749534	1453	-	8.77843	0	32.4923	OK	21.7646	0	103.852	OK	22.2377	0	58.247	OK	13.2748	0	37.8426	OK
AGAP001234-RA	-	-	AGAP001234	-	-	2R:1750143-1757210	6546	-	3.29839	0.219496	10.1878	OK	2.85183	0.107071	9.34198	OK	4.1877	0.112425	8.72097	OK	3.90933	0.294446	7.52177	OK
AGAP001235-RA	-	-	AGAP001235	-	-	2R:1757770-1764254	2165	-	15.411	0.0117656	32.8025	OK	18.7718	0	67.4699	OK	6.00383	0	20.4574	OK	6.90549	0	21.6715	OK
AGAP001235-RB	-	-	AGAP001235	-	-	2R:1757770-1764254	2033	-	5.93098	0	17.0862	OK	12.3989	0	63.4685	OK	13.1635	0	32.5363	OK	10.1309	0	27.2136	OK
AGAP001236-RA	-	-	AGAP001236	-	-	2R:1770521-1772729	1734	-	8.58815	0.202102	27.5061	OK	24.6518	1.43492	65.764	OK	10.4793	1.21261	19.6645	OK	7.34003	0.808408	13.8642	OK
AGAP001237-RA	-	-	AGAP001237	MED29_ANOGA	-	2R:1772748-1773959	1071	-	20.7983	0.392655	48.0348	OK	20.1242	0.392655	47.6749	OK	22.9178	1.0798	44.7954	OK	13.5149	0.588983	26.4388	OK
AGAP001238-RA	-	-	AGAP001238	-	-	2R:1779495-1815088	5167	-	0.440801	0	2.13349	OK	0.161085	0	0.912459	OK	0.247137	0	0.837024	OK	0.232043	0	1.35868	OK
AGAP001238-RB	-	-	AGAP001238	-	-	2R:1779495-1815088	5506	-	1.24804	0	2.49442	OK	0.137706	0	0.867264	OK	0.603409	0	2.08767	OK	1.63583	0	3.71729	OK
AGAP001239-RA	-	-	AGAP001239	-	-	2R:1840883-1864559	900	-	1.85374	0	5.13986	OK	0.648852	0	1.71329	OK	1.41224	0	3.19294	OK	2.56823	0	5.29561	OK
AGAP001240-RA	-	-	AGAP001240	SP11372	-	2R:1882632-1884715	1617	-	181.412	0.325088	902.899	OK	589.956	0.0216725	2697.36	OK	356.514	11.2264	702.038	OK	15.485	1.56042	29.3013	OK
AGAP001241-RA	-	-	AGAP001241	-	-	2R:1905683-1906697	804	-	7.02923	0	17.5222	OK	18.7528	1.0461	36.4393	OK	0.896009	0	1.78709	OK	1.18206	0	2.35373	OK
AGAP001242-RA	-	-	AGAP001242	-	-	2R:1970270-1973082	744	-	2.32398	0	6.54729	OK	0.980882	0	4.33346	OK	1.98671	0	4.38056	OK	7.25966	0.518131	13.9895	OK
AGAP001243-RA	-	-	AGAP001243	-	-	2R:1988250-1990704	2019	-	0.594013	0	1.35387	OK	2.17299	0.0173573	4.53027	OK	3.19703	0	8.22738	OK	7.0339	0.0694294	25.1681	OK
AGAP001244-RA	-	-	AGAP001244	-	-	2R:2026788-2027870	840	-	1302.18	0	4026.57	OK	2809.79	0.0834392	8201.7	OK	0.3489	0	0.750953	OK	0.0998303	0	0.166878	OK
AGAP001245-RA	-	-	AGAP001245	-	-	2R:2029477-2030464	819	-	1060.27	0.213947	3571.07	OK	1572.32	1.96831	4554.11	OK	0.012453	0	0.128368	OK	0.209844	0	0.470683	OK
AGAP001246-RA	-	-	AGAP001246	-	-	2R:2031647-2032691	852	-	912.334	2.30339	3195.79	OK	798.136	0.781508	2449.08	OK	0.0236743	0	0.082264	OK	0.0177911	0	0.123396	OK
AGAP001247-RA	-	-	AGAP001247	-	-	2R:2033355-2034363	845	-	37.2767	0.0829455	142.127	OK	165.655	0.74651	433.266	OK	0.0119626	0	0.124418	OK	0	0	0	OK
AGAP001248-RA	-	-	AGAP001248	-	-	2R:2034985-2035967	816	-	28.1963	0.815987	76.8316	OK	250.799	4.38056	550.576	OK	0.320594	0	0.601253	OK	0.251602	0	0.472413	OK
AGAP001249-RA	-	-	AGAP001249	-	-	2R:2037106-2038136	852	-	2107.14	0	10564.4	OK	5747.84	5.88188	18785	OK	1.05224	0	2.09773	OK	0.301312	0	0.61698	OK
AGAP001250-RA	-	-	AGAP001250	-	-	2R:2038457-2039707	1100	-	150.169	0	430.537	OK	390.886	0	1134.39	OK	1.14754	0	2.29382	OK	1.03984	0	2.07081	OK
AGAP001251-RA	-	-	AGAP001251	-	-	2R:2040017-2041312	1082	-	68.3324	0.0323886	152.712	OK	73.2636	0.906881	149.344	OK	4.60102	0.194332	9.03642	OK	8.04737	0.518218	15.5465	OK
AGAP001252-RA	-	-	AGAP001252	-	-	2R:2041740-2042734	816	-	36.9071	0	88.3413	OK	109.252	5.96959	212.242	OK	1.23118	0	2.44796	OK	1.45653	0	2.87743	OK
AGAP001253-RA	-	-	AGAP001253	-	-	2R:2043488-2044772	1047	-	14.7208	0.334713	33.2705	OK	18.1603	0.468599	39.2619	OK	13.9034	1.43927	26.3419	OK	25.4592	2.91201	47.9309	OK
AGAP001255-RA	-	-	AGAP001255	-	-	2R:2046106-2053275	5497	-	5.39361	0.0063752	13.9553	OK	3.57363	0	9.26954	OK	9.44443	0.452639	20.203	OK	8.20598	0.484515	15.9125	OK
AGAP001256-RA	-	-	AGAP001256	-	-	2R:2053329-2059076	2456	-	5.65993	0.420285	10.8549	OK	4.0346	0	33.6939	OK	7.83692	0	27.7883	OK	8.0913	0	25.1657	OK
AGAP001256-RB	-	-	AGAP001256	-	-	2R:2053329-2059076	2139	-	1.19876	0	2.55834	OK	2.9555	0	31.6526	OK	20.7486	0	55.7868	OK	11.629	0	33.3719	OK
AGAP001256-RC	-	-	AGAP001256	-	-	2R:2053329-2059076	2160	-	2.01739	0	4.0222	OK	17.1811	0	43.6019	OK	5.44303	0	22.7091	OK	13.2473	0	35.1855	OK
AGAP001257-RA	-	-	AGAP001257	-	-	2R:2059770-2066185	1856	-	21.2192	0	226.694	OK	89.7705	0	707.951	OK	100.914	0	323.085	OK	147.814	0.0188817	365.494	OK
AGAP001257-RB	-	-	AGAP001257	-	-	2R:2059770-2066185	1780	-	31.0054	0	255.963	OK	39.1857	0	454.062	OK	195.039	0.0590637	534.428	OK	167.703	0.0393758	408.504	OK
AGAP001258-RA	-	-	AGAP001258	-	-	2R:2066366-2067177	811	-	2.02332	0.0432114	3.97545	OK	3.81341	0.172846	7.43237	OK	3.71233	0	7.82127	OK	2.00133	0	4.58041	OK
AGAP001259-RA	-	-	AGAP001259	-	-	2R:2082466-2084221	1020	-	4.4204	0.0343573	12.0938	OK	4.32062	0	11.2692	OK	6.90932	0.171787	13.6399	OK	2.42916	0	4.9131	OK
AGAP001261-RA	-	-	AGAP001261	-	-	2R:2089320-2091433	1901	-	12.8705	0.239652	25.569	OK	15.2656	0.165913	31.2654	OK	15.6711	0.165913	36.0584	OK	3.70422	0.0921738	11.577	OK
AGAP001264-RA	-	-	AGAP001264	-	-	2R:2095726-2097478	1608	-	21.2326	0.217938	70.8735	OK	24.376	0.28332	58.6472	OK	26.8453	1.22045	52.5885	OK	30.1926	3.70495	56.5332	OK
AGAP001265-RA	-	-	AGAP001265	-	-	2R:2101259-2106211	2376	-	1.13045	0	2.94987	OK	0.105703	0	0.324486	OK	0.989667	0	2.15341	OK	2.31819	0	4.64605	OK
AGAP001267-RA	-	-	AGAP001267	-	-	2R:2125309-2132140	3262	-	18.8441	0.279324	49.5049	OK	14.1648	0.0644595	36.1833	OK	25.3409	0.300811	51.7825	OK	37.4741	3.58825	71.26	OK
AGAP001268-RA	-	-	AGAP001268	-	-	2R:2132453-2133880	1004	-	17.1539	0.418858	42.5839	OK	24.7827	0.139619	68.239	OK	17.361	0.977336	33.7181	OK	19.3038	0.802812	37.8369	OK
AGAP001269-RA	-	-	AGAP001269	-	-	2R:2140535-2145097	2043	-	0.415786	0	2.33057	OK	0.432854	0	9.38115	OK	0.518631	0	2.82878	OK	0.165662	0	0.96397	OK
AGAP001269-RB	-	-	AGAP001269	-	-	2R:2140535-2145097	2277	-	2.6086	0.0549793	5.03061	OK	3.44016	0	8.09715	OK	2.78588	0.0167494	8.37469	OK	3.67083	0.0503496	8.71048	OK
AGAP001270-RA	-	-	AGAP001270	-	-	2R:2146077-2147348	1209	-	6.60816	0.086959	15.7976	OK	6.80406	0.0289863	16.899	OK	6.35554	0	13.5366	OK	3.4568	0	7.50746	OK
AGAP001271-RA	-	-	AGAP001271	-	-	2R:2148669-2158897	5850	-	0.560298	0	4.04052	OK	0.939643	0	6.09825	OK	4.2292	0	12.7861	OK	2.81946	0	10.3442	OK
AGAP001271-RB	-	-	AGAP001271	-	-	2R:2148669-2158897	6132	-	3.18517	0	6.31604	OK	1.77661	0	4.73617	OK	3.58106	0	12.3389	OK	3.94205	0	11.1271	OK
AGAP001272-RA	-	-	AGAP001272	-	-	2R:2161806-2167475	2397	-	3.00864	0	6.5918	OK	3.62371	0	12.6095	OK	4.85995	0	15.6666	OK	7.87762	0	17.236	OK
AGAP001272-RB	-	-	AGAP001272	-	-	2R:2161806-2167475	2500	-	2.69926	0	5.39116	OK	1.59809	0	5.16293	OK	3.90598	0	10.3834	OK	3.78028	0	10.1142	OK
AGAP001273-RA	-	-	AGAP001273	-	-	2R:2176279-2180464	2859	-	19.2828	0.61288	49.4104	OK	19.184	0.931578	52.389	OK	40.1525	0.453531	87.0412	OK	54.7385	0.845774	119.867	OK
AGAP001274-RA	-	-	AGAP001274	-	-	2R:2185353-2186002	649	-	2546.99	6.9117	11190.8	OK	3933.85	12.9054	10618.2	OK	3910.01	13.2834	7799.91	OK	1036.78	74.6248	1994.35	OK
AGAP001275-RA	-	-	AGAP001275	-	-	2R:2186060-2186808	679	-	0.45989	0	1.18707	OK	0.520899	0	1.18707	OK	0.862462	0	1.70319	OK	3.34568	0.0516119	6.60632	OK
AGAP001276-RA	-	-	AGAP001276	-	-	2R:2187229-2188894	1563	-	11.1664	0.134528	46.3224	OK	13.0647	0.269055	44.1027	OK	7.37	0.0896852	14.8429	OK	4.56783	0.336319	8.76673	OK
AGAP001277-RA	-	-	AGAP001277	-	-	2R:2189193-2190072	802	-	15.7104	0.305875	55.0137	OK	10.7557	0.174785	31.942	OK	22.1021	2.49069	41.6863	OK	33.1857	4.36964	61.7866	OK
AGAP001278-RA	-	-	AGAP001278	-	-	2R:2195492-2197228	501	-	4.74973	0	9.44312	OK	5.02355	0.209847	9.79287	OK	14.2732	1.11918	27.42	OK	23.2729	2.30832	44.2078	OK
AGAP001279-RA	-	-	AGAP001279	-	-	2R:2217739-2222956	2564	-	6.206	0.0410037	15.8274	OK	5.06697	0.0136679	12.8205	OK	35.6315	0.902081	72.3578	OK	17.1366	1.05243	33.2403	OK
AGAP001280-RA	-	-	AGAP001280	-	-	2R:2263693-2274752	1930	-	12.9612	0	42.0171	OK	16.3769	0	58.9764	OK	17.8818	0	59.4485	OK	21.3192	0	81.492	OK
AGAP001281-RA	-	-	AGAP001281	-	-	2R:2263693-2274752	2031	-	19.6629	0.0109625	40.7476	OK	24.9827	0	93.2357	OK	50.5127	0.0569432	127.135	OK	76.1311	0.0951226	201.546	OK
AGAP001281-RB	-	-	AGAP001281	-	-	2R:2263693-2274752	1862	-	5.75299	0	16.4304	OK	4.35816	0	29.787	OK	14.7676	0	59.5885	OK	35.7245	0	123.038	OK
AGAP001283-RA	-	-	AGAP001283	-	-	2R:2276104-2279562	1838	-	5.63251	0	17.3584	OK	12.2098	0	57.4137	OK	15.6534	0	38.9387	OK	5.48309	0	14.4932	OK
AGAP001283-RB	-	-	AGAP001283	-	-	2R:2276104-2279562	2045	-	20.5816	0.132712	41.0441	OK	21.3873	0.0191243	74.4892	OK	7.07838	0	23.5666	OK	6.90665	0	16.6531	OK
AGAP001284-RA	-	-	AGAP001284	-	-	2R:2280075-2281706	1384	-	2.66174	0	10.6096	OK	4.98197	0.0253212	13.0404	OK	10.3662	0.43046	20.2822	OK	4.27012	0.126606	8.40662	OK
AGAP001285-RA	-	-	AGAP001285	-	-	2R:2470906-2472085	1103	-	27.2349	1.30265	78.5403	OK	37.5877	1.46151	91.7892	OK	44.2195	1.68391	86.8646	OK	42.8955	5.08351	80.7008	OK
AGAP001286-RA	-	-	AGAP001286	-	-	2R:2472437-2475513	2860	-	3.99679	0.0857732	14.0668	OK	3.4101	0.0122533	10.5991	OK	5.11794	0.122533	10.1212	OK	5.2485	0.465626	10.0232	OK
AGAP001287-RA	-	-	AGAP001287	-	-	2R:2476049-2498876	3816	-	6.7409	0.205617	13.2601	OK	6.4905	0.145879	18.5752	OK	12.9788	0.115809	31.6254	OK	13.5613	0.0289858	32.1742	OK
AGAP001287-RB	-	-	AGAP001287	-	-	2R:2476049-2498876	16410	-	0.94066	0	1.88097	OK	0.154081	0	0.726963	OK	0.731389	0	3.09725	OK	1.61905	0	5.00355	OK
AGAP001287-RC	-	-	AGAP001287	-	-	2R:2476049-2498876	1725	-	0.00767988	0	0	OK	0	0	0	OK	0.0225284	0	0.0227519	OK	0.679808	0	3.87844	OK
AGAP001290-RA	-	-	AGAP001290	-	-	2R:2505658-2508881	3162	-	5.10072	0.033249	12.6235	OK	6.81134	0.243826	17.2452	OK	11.5091	0.531984	25.635	OK	6.10334	0.144079	12.7455	OK
AGAP001291-RA	-	-	AGAP001291	-	-	2R:2539594-2571510	2124	-	1.59152	0	4.10832	OK	0.762699	0	2.12841	OK	0.158913	0	0.395983	OK	0.342799	0	0.69297	OK
AGAP001292-RA	-	-	AGAP001292	-	-	2R:2616402-2618742	2121	-	3.18809	0.0165226	7.76563	OK	2.22808	0	5.81596	OK	3.94704	0.0991357	8.42654	OK	2.99973	0.0165226	6.16294	OK
AGAP001293-RA	-	-	AGAP001293	-	-	2R:2619882-2623094	3074	-	0.273352	0	0.855021	OK	0.239179	0	1.44784	OK	0.357525	0	1.04883	OK	9.37155	0.285007	18.5711	OK
AGAP001294-RA	-	-	AGAP001294	-	-	2R:2623886-2626235	2202	-	1.35931	0	3.62858	OK	6.28386	0.0477445	20.8166	OK	5.9575	0.0636594	12.5568	OK	9.09768	0.381956	17.8883	OK
AGAP001296-RA	-	-	AGAP001296	-	-	2R:2628766-2644802	10165	-	5.3283	0.00344756	14.166	OK	4.1469	0.00689513	10.8185	OK	12.7544	0.210301	26.9324	OK	15.3286	1.03772	29.6146	OK
AGAP001297-RA	-	-	AGAP001297	-	-	2R:2646109-2647858	1467	-	14.6861	0.358328	49.7359	OK	20.9158	0.453882	61.7996	OK	19.3196	1.60053	37.0033	OK	18.7259	2.48441	34.9489	OK
AGAP001298-RA	-	-	AGAP001298	-	-	2R:2648268-2653960	3564	-	8.83829	0.127828	22.4092	OK	4.67027	0.0393316	11.534	OK	18.7209	0.37365	45.487	OK	11.9855	1.24878	22.7042	OK
AGAP001299-RA	-	-	AGAP001299	-	-	2R:2654312-2656352	2040	-	26.9997	0.171787	104.807	OK	14.9928	0.154608	36.1954	OK	16.8839	1.54608	32.1756	OK	17.9861	1.82094	34.1168	OK
AGAP001300-RA	-	-	AGAP001300	-	-	2R:2656775-2658992	712	-	45.5182	0	140.703	OK	46.7977	0	198.216	OK	43.9746	0	125.746	OK	48.7208	0	128.167	OK
AGAP001301-RA	-	-	AGAP001301	-	-	2R:2659246-2660358	1059	-	0.477241	0	2.21717	OK	0.632657	0	2.71355	OK	0.108414	0	0.33092	OK	2.44537	0	4.96381	OK
AGAP001302-RA	-	-	AGAP001302	-	-	2R:2660469-2662493	1839	-	13.3777	0.0762251	33.863	OK	14.9272	0.0190563	36.7024	OK	22.704	0.323957	47.1833	OK	16.3129	2.1343	30.49	OK
AGAP001303-RA	-	-	AGAP001303	-	-	2R:2712309-2723763	1157	-	2.17627	0.11579	4.22633	OK	34.8409	0.0371054	96.2885	OK	12.8998	0.0720868	31.5019	OK	7.49339	0.0362004	16.978	OK
AGAP001303-RB	-	-	AGAP001303	-	-	2R:2712309-2723763	1179	-	0.000187564	0	0	OK	0.689108	0	1.37791	OK	1.13096	0	5.53361	OK	0.0098625	0	0.0707919	OK
AGAP001304-RA	-	-	AGAP001304	-	-	2R:2734845-2737423	1449	-	1.92724	0	4.9338	OK	0.674822	0	1.8139	OK	1.54989	0	3.43431	OK	4.23456	0.217668	8.24718	OK
AGAP001306-RA	-	-	AGAP001306	-	-	2R:2802247-2804587	1019	-	45.1201	0	256.867	OK	47.8532	0	208.031	OK	47.9522	0.034391	107.919	OK	27.2052	0	67.2001	OK
AGAP001307-RA	-	-	AGAP001307	-	-	2R:2802247-2804587	1180	-	38.2785	0	94.3994	OK	32.1742	0	167.026	OK	29.1303	0	91.4064	OK	36.4526	0	92.2195	OK
AGAP001308-RA	-	-	AGAP001308	-	-	2R:2807244-2818374	1958	-	8.50522	0.608535	31.8049	OK	14.0753	0.823313	42.5796	OK	15.5126	0.143185	39.7338	OK	12.5122	1.36026	23.6792	OK
AGAP001309-RA	-	-	AGAP001309	-	-	2R:2838493-2840101	1464	-	0.244624	0	1.7235	OK	0.274074	0	1.7235	OK	0.705287	0	1.89106	OK	2.34337	0	4.66781	OK
AGAP001310-RA	-	-	AGAP001310	-	-	2R:2840127-2842171	1754	-	15.3979	0.419575	32.8267	OK	13.6237	0.219777	28.6909	OK	9.83688	0.339656	19.3604	OK	8.99876	0.159838	19.5002	OK
AGAP001311-RA	-	-	AGAP001311	-	-	2R:2842384-2842848	393	-	154.52	17.2993	289.986	OK	213.415	21.9362	404.84	OK	124.821	15.1592	232.114	OK	60.7124	6.59871	114.407	OK
AGAP001312-RA	-	-	AGAP001312	-	-	2R:2843089-2845996	1940	-	210.931	18.2838	403.143	OK	323.452	2.33298	1048.5	OK	285.56	0.119791	764.125	OK	157.579	1.20079	402.585	OK
AGAP001312-RB	-	-	AGAP001312	-	-	2R:2843089-2845996	1899	-	0.457752	0	0.869749	OK	5.7894	0	38.6715	OK	3.64301	0	15.1071	OK	1.74997	0	3.48381	OK
AGAP001313-RA	-	-	AGAP001313	-	-	2R:2846879-2868935	1549	-	61.7646	1.15382	184.114	OK	68.1988	0.791838	160.268	OK	63.5229	0.271487	138.074	OK	60.0125	0.656094	129.296	OK
AGAP001314-RA	-	-	AGAP001314	-	-	2R:2874534-2875630	1017	-	24.7776	0.620256	67.8836	OK	31.0758	0.379045	75.8091	OK	17.5474	0.482422	34.7344	OK	17.3474	1.79185	32.7702	OK
AGAP001315-RA	-	-	AGAP001315	-	-	2R:2882343-2978863	3161	-	0	0	0	OK	0	0	0	OK	0	0	0	OK	0	0	0	OK
AGAP001315-RB	-	-	AGAP001315	-	-	2R:2882343-2978863	3689	-	0.0327233	0	0.0639187	OK	0	0	0	OK	0	0	0	OK	1.84639	0	8.93116	OK
AGAP001315-RC	-	-	AGAP001315	-	-	2R:2882343-2978863	3467	-	1.07499	0	2.26232	OK	0.867056	0	4.44725	OK	4.90991	0	27.3541	OK	8.15278	0	30.3613	OK
AGAP001315-RD	-	-	AGAP001315	-	-	2R:2882343-2978863	3071	-	2.34652	0	4.68638	OK	2.70842	0	10.3229	OK	15.1933	0	75.473	OK	11.6661	0	42.9595	OK
AGAP001315-RE	-	-	AGAP001315	-	-	2R:2882343-2978863	4340	-	3.93989	0.130529	7.73476	OK	3.38703	0	13.4576	OK	15.3068	0	63.4215	OK	14.7028	0	41.823	OK
AGAP001316-RA	-	-	AGAP001316	-	-	2R:2882343-2978863	1405	-	0.434083	0	1.79021	OK	0.709047	0	5.37809	OK	3.84894	0	13.2678	OK	3.45368	0	20.6624	OK
AGAP001318-RA	-	-	AGAP001318	-	-	2R:2979490-2982024	1781	-	42.528	0.354183	121.603	OK	59.0026	1.00352	128.982	OK	15.6409	0.806751	30.4598	OK	11.2088	0.846105	21.5462	OK
AGAP001319-RA	-	-	AGAP001319	-	-	2R:2983191-2984995	1804	-	18.7095	0.58278	72.2647	OK	26.7458	0.0777039	102.492	OK	19.7084	2.25341	37.1619	OK	19.7101	2.44767	36.9288	OK
AGAP001320-RA	-	-	AGAP001320	-	-	2R:2987348-2991811	4050	-	8.89054	0.415342	26.6165	OK	10.45	0.674931	29.4287	OK	16.093	0.718195	34.9147	OK	14.2017	0.484566	27.9491	OK
AGAP001321-RA	-	-	AGAP001321	-	-	2R:2992463-2993429	884	-	67.4424	0.198215	212.13	OK	62.5889	1.46679	128.325	OK	77.9636	6.62039	149.137	OK	34.8072	3.72645	65.8868	OK
AGAP001322-RA	-	-	AGAP001322	-	-	2R:2993786-2997135	2796	-	3.93406	0.403196	7.45912	OK	5.01567	0.0949547	15.9524	OK	6.15413	0.0268408	14.3732	OK	5.76143	0	12.2592	OK
AGAP001322-RB	-	-	AGAP001322	-	-	2R:2993786-2997135	2956	-	0.106453	0	0.44825	OK	0.353391	0	2.7847	OK	1.84607	0	6.46189	OK	2.19412	0	7.19363	OK
AGAP001323-RA	-	-	AGAP001323	-	-	2R:2997176-2998252	1003	-	16.117	0.768673	31.5156	OK	137.47	8.59516	266.345	OK	398.68	7.7566	789.671	OK	511.446	0.838552	1033.45	OK
AGAP001324-RA	-	-	AGAP001324	-	-	2R:2999288-3003685	4065	-	1.8882	0.0344841	5.14675	OK	1.9573	0.00862103	5.19848	OK	4.71132	0.0603472	10.1469	OK	3.64188	0.275873	7.00027	OK
AGAP001325-RA	-	-	AGAP001325	-	-	2R:3003979-3009428	1787	-	132.564	0.0392216	325.304	OK	126.731	0.0784432	306.791	OK	183.991	5.86363	362.094	OK	282.137	3.78488	634.37	OK
AGAP001326-RA	-	-	AGAP001326	-	-	2R:3009615-3010357	673	-	18.0968	0.208288	51.8117	OK	9.41501	0	24.0573	OK	5.58785	0.052072	11.0913	OK	4.47486	0	8.95639	OK
AGAP001328-RA	-	-	AGAP001328	-	-	2R:3039805-3049522	4269	-	3.48704	0.234191	6.73905	OK	1.7178	0	4.49857	OK	5.05227	0.106718	12.2725	OK	7.72347	0.106718	15.548	OK
AGAP001329-RA	-	-	AGAP001329	CPLCX1	-	2R:3094227-3094979	655	-	1.17776	0	2.56815	OK	362.508	3.63821	720.846	OK	0.418943	0	0.909551	OK	0.251163	0	0.53503	OK
AGAP001330-RA	-	-	AGAP001330	-	-	2R:3124553-3195326	3456	-	3.11662	0	11.6714	OK	3.20362	0	10.2314	OK	9.42593	0	30.2786	OK	9.4499	0	37.1029	OK
AGAP001330-RB	-	-	AGAP001330	-	-	2R:3124553-3195326	2659	-	0	0	0	OK	0.0484029	0	0.250412	OK	2.68987	0	12.4152	OK	5.23433	0	20.2043	OK
AGAP001330-RC	-	-	AGAP001330	-	-	2R:3124553-3195326	4252	-	0.280827	0	1.28573	OK	0.129716	0	1.18683	OK	0.868985	0	4.3682	OK	0.841298	0	4.65666	OK
AGAP001331-RA	-	-	AGAP001331	-	-	2R:3226132-3227189	849	-	0.0182744	0	0.123832	OK	0.0224568	0	0.0825547	OK	0.0782489	0	0.247664	OK	0.037634	0	0.0825547	OK
AGAP001332-RA	-	-	AGAP001332	-	-	2R:3251612-3252710	963	-	0.682941	0	1.85594	OK	1.47887	0	3.52992	OK	0.213381	0	0.582255	OK	0.259828	0	0.655037	OK
AGAP001333-RA	-	-	AGAP001333	-	-	2R:3253874-3257684	2496	-	0.276994	0	0.828375	OK	0.596726	0	1.65675	OK	15.4479	0.0280805	33.149	OK	3.25197	0.056161	6.47256	OK
AGAP001334-RA	-	-	AGAP001334	-	-	2R:3260239-3261465	1226	-	20.6151	0.25726	63.6289	OK	45.4732	0.0571688	151.297	OK	23.2277	0.371597	48.2791	OK	14.1063	0.285844	28.27	OK
AGAP001335-RA	-	-	AGAP001335	-	-	2R:3262687-3282290	908	-	101.421	4.59283	198.573	OK	59.9951	5.09457	114.281	OK	83.073	1.35083	175.415	OK	128.432	2.3929	254.96	OK
AGAP001336-RA	-	-	AGAP001336	-	-	2R:3286020-3294386	2118	-	21.1514	1.10858	63.7518	OK	33.7122	0.132368	80.8439	OK	7.20022	0.0827301	14.4281	OK	13.4443	1.4726	25.1996	OK
AGAP001337-RA	-	-	AGAP001337	-	-	2R:3308741-3311392	2163	-	1.35657	0	3.66161	OK	0.44426	0	1.31235	OK	1.37279	0	2.7381	OK	5.03849	0.388843	9.67247	OK
AGAP001338-RA	-	-	AGAP001338	-	-	2R:3313344-3317264	3555	-	1.6259	0	4.34729	OK	2.01123	0.0295734	5.72738	OK	4.42135	0.0098578	9.34519	OK	3.06304	0.098578	6.01326	OK
AGAP001339-RA	-	-	AGAP001339	-	-	2R:3319865-3321548	1566	-	1.27243	0	3.40151	OK	0.782574	0	3.08821	OK	2.77202	0.156648	5.3708	OK	6.0194	0.581837	11.3458	OK
AGAP001340-RA	-	-	AGAP001340	-	-	2R:3322959-3324572	1508	-	2.80348	0.023239	6.50693	OK	3.43134	0	8.36606	OK	5.15384	0.0697171	10.3181	OK	4.2874	0.023239	9.66744	OK
AGAP001341-RA	-	-	AGAP001341	-	-	2R:3324750-3330289	2490	-	29.2463	0.591112	84.8667	OK	59.0579	1.52	159.15	OK	60.4434	0.745927	124.457	OK	37.8948	0.633334	75.3527	OK
AGAP001342-RA	-	-	AGAP001342	-	-	2R:3330416-3331217	725	-	19.3925	0.0966744	40.8449	OK	24.8964	0	50.319	OK	7.3319	0.290023	14.3562	OK	5.78015	0.241686	11.3109	OK
AGAP001343-RA	-	-	AGAP001343	-	-	2R:3331997-3345232	2194	-	6.31339	0.239593	22.7294	OK	21.3711	1.27783	57.3586	OK	4.52537	0.0638915	9.43997	OK	15.0755	0.44724	29.6616	OK
AGAP001344-RA	-	-	AGAP001344	-	-	2R:3358518-3370810	1815	-	0.961863	0	2.76108	OK	1.01726	0	17.3388	OK	0.744342	0	1.71843	OK	1.24958	0	2.83831	OK
AGAP001345-RA	-	-	AGAP001345	-	-	2R:3358518-3370810	2127	-	0.0511827	0	0.206032	OK	58.4327	0	525.651	OK	0.00406673	0	0.0360858	OK	0.0366704	0	0.162739	OK
AGAP001346-RA	-	-	AGAP001346	-	-	2R:3380536-3381874	800	-	271.242	0.39425	644.249	OK	359.66	0.569473	726.341	OK	32.9649	3.154	62.4668	OK	12.9226	1.13895	24.6187	OK
AGAP001347-RA	-	-	AGAP001347	-	-	2R:3382257-3384035	1639	-	5.13274	0.0855265	14.0477	OK	4.7883	0.0427632	12.3158	OK	8.26181	0.0855265	17.2122	OK	9.27595	0.470396	18.0675	OK
AGAP001348-RA	-	-	AGAP001348	-	-	2R:3384345-3388160	1465	-	0.397763	0	1.10037	OK	0.0928623	0	0.382738	OK	0.485229	0	1.12429	OK	0.602904	0	1.19606	OK
AGAP001349-RA	-	-	AGAP001349	-	-	2R:3394541-3395858	1244	-	13.9635	0.169025	44.7352	OK	16.2543	0.478904	43.2422	OK	13.8312	1.23952	26.396	OK	14.9217	1.43671	28.3962	OK
AGAP001350-RA	-	-	AGAP001350	-	-	2R:3399097-3402472	918	-	1.44778	0	3.58843	OK	1.47744	0	4.35193	OK	5.28604	0	12.1014	OK	8.44089	0.343573	16.5297	OK
AGAP001351-RA	-	-	AGAP001351	-	-	2R:3423283-3426247	1323	-	2.89948	0.0529773	5.72155	OK	3.47323	0	7.49629	OK	5.68433	0	13.1384	OK	9.94309	0.105955	25.1642	OK
AGAP001352-RA	-	-	AGAP001352	-	-	2R:3430764-3432005	1111	-	2.25156	0	10.1569	OK	10.01	0.126173	31.1331	OK	223.741	1.10401	483.462	OK	77.8129	6.43481	149.168	OK
AGAP001353-RA	-	-	AGAP001353	-	-	2R:3432983-3433877	762	-	0	0	0	OK	0.286145	0	0.689852	OK	0	0	0	OK	0.924628	0	2.16154	OK
AGAP001354-RA	-	-	AGAP001354	-	-	2R:3434158-3435100	811	-	24.2033	0	80.9782	OK	413.806	0.216057	1331.86	OK	0.922848	0	2.29021	OK	0.804502	0	2.03094	OK
AGAP001355-RA	-	-	AGAP001355	-	-	2R:3435806-3436692	723	-	119.194	0.436238	507.83	OK	431.912	2.42355	1252.1	OK	1.64696	0	3.8292	OK	1.19105	0	2.85978	OK
AGAP001356-RA	-	-	AGAP001356	ACE1	-	2R:3484106-3495790	4443	-	4.6549	0.0394379	11.6184	OK	4.35342	0.0236627	10.7429	OK	5.66593	0.181414	13.0855	OK	11.7346	0.58368	32.2602	OK
AGAP001357-RA	-	-	AGAP001357	-	-	2R:3501595-3503538	1803	-	8.5654	0.116621	53.3733	OK	10.9028	0.194368	62.8002	OK	14.4756	0.272115	29.505	OK	10.7383	1.34114	20.117	OK
AGAP001358-RA	-	-	AGAP001358	-	-	2R:3512831-3567719	2995	-	1.10833	0	4.59849	OK	0.775193	0	3.45179	OK	2.94574	0	10.332	OK	3.63715	0	9.48951	OK
AGAP001360-RA	-	-	AGAP001360	-	-	2R:3512831-3567719	2554	-	0.175598	0	0.905613	OK	0.0549381	0	0.274428	OK	7.41587	0	23.2578	OK	0.386575	0	2.64823	OK
AGAP001361-RA	-	-	AGAP001361	-	-	2R:3568691-3571356	2273	-	6.94976	0.107924	14.4927	OK	5.41117	0.0616709	11.4554	OK	7.54848	0.123342	15.9111	OK	7.04598	0.107924	14.986	OK
AGAP001362-RA	-	-	AGAP001362	-	-	2R:3571834-3577510	3706	-	6.32389	0.302597	16.7185	OK	3.57006	0.0567369	8.69965	OK	8.14347	0.264772	17.0116	OK	6.85176	0.680843	13.0495	OK
AGAP001363-RA	-	-	AGAP001363	-	-	2R:3578168-3580460	1956	-	12.3869	0.19708	43.286	OK	20.0892	0.394161	70.2323	OK	16.2615	0.214997	32.9483	OK	15.8541	0.967486	30.7266	OK
AGAP001364-RA	-	-	AGAP001364	UFM1_ANOGA	-	2R:3580983-3584603	656	-	122.915	0.213686	299.962	OK	97.0734	0.0534215	221.859	OK	42.4419	0	93.0068	OK	32.1927	0	81.8951	OK
AGAP001365-RA	-	-	AGAP001365	-	-	2R:3580983-3584603	2011	-	1.896	0	12.5906	OK	10.5787	0	43.2976	OK	21.4105	0.0575668	54.9379	OK	30.2847	0.423133	66.2588	OK
AGAP001366-RA	-	-	AGAP001366	-	-	2R:3584941-3588013	1939	-	0.0346483	0	0.126514	OK	0.058828	0	0.198808	OK	27.8672	1.64469	54.2024	OK	80.2322	7.75352	152.486	OK
AGAP001367-RA	-	-	AGAP001367	-	-	2R:3590763-3632244	2865	-	3.39449	0.0244639	7.93852	OK	2.88359	0.0978554	7.19237	OK	6.20164	0	14.1523	OK	16.8463	0.63606	34.9344	OK
AGAP001368-RA	-	-	AGAP001368	-	-	2R:3634517-3645862	2913	-	12.0395	0.204286	23.2765	OK	9.45403	0	35.8172	OK	34.9323	0.0513795	99.5221	OK	13.4546	0	36.7803	OK
AGAP001368-RB	-	-	AGAP001368	-	-	2R:3634517-3645862	2920	-	4.16524	0	8.28491	OK	5.02239	0	16.2443	OK	16.1994	0	60.2548	OK	22.6776	0.0384953	53.3417	OK
AGAP001369-RA	-	-	AGAP001369	-	-	2R:3648150-3730354	4570	-	4.78223	0.115026	14.2708	OK	5.14812	0.0230051	13.6114	OK	9.36398	0.0383419	28.4573	OK	17.7853	0.904868	34.6534	OK
AGAP001370-RA	-	-	AGAP001370	-	-	2R:3840141-3879913	2380	-	0.545536	0	1.08268	OK	0.139374	0	0.927648	OK	2.92382	0	9.01144	OK	1.8128	0	4.4321	OK
AGAP001370-RB	-	-	AGAP001370	-	-	2R:3840141-3879913	2323	-	0.36255	0	0.72251	OK	0.220328	0	0.678864	OK	1.81104	0	5.95892	OK	1.24659	0	3.28872	OK
AGAP001371-RA	-	-	AGAP001371	-	-	2R:3885126-3885956	695	-	16.2212	0.252119	34.4898	OK	17.8017	0.302542	36.658	OK	22.0943	2.16822	42.003	OK	5.66054	0.252119	11.0428	OK
AGAP001372-RA	-	-	AGAP001372	-	-	2R:3888122-3995260	1467	-	19.9174	0.0715491	40.7114	OK	17.8313	0.0558719	52.8828	OK	14.7147	0	43.8642	OK	17.8655	0	55.3607	OK
AGAP001372-RB	-	-	AGAP001372	-	-	2R:3888122-3995260	1620	-	1.05155	0	5.16165	OK	0.309986	0	0.846571	OK	1.08818	0	6.39709	OK	8.3779	0	32.0062	OK
AGAP001372-RC	-	-	AGAP001372	-	-	2R:3888122-3995260	1584	-	6.64367	0	18.4411	OK	8.60415	0	33.3974	OK	14.8466	0	48.361	OK	13.1963	0	42.629	OK
AGAP001373-RA	-	-	AGAP001373	-	-	2R:3995816-3998759	2853	-	6.60633	0.0859836	15.3788	OK	5.02751	0.0368501	11.6569	OK	8.0181	0.245668	16.7177	OK	9.14097	0.638736	17.6758	OK
AGAP001374-RA	-	-	AGAP001374	-	-	2R:4001199-4002475	1276	-	0.0595809	0	0.219715	OK	0.0537598	0	0.164786	OK	79.5174	0.164786	167.532	OK	0.0800462	0	0.19225	OK
AGAP001375-RA	-	-	AGAP001375	SRPN12	-	2R:4010430-4013511	2735	-	21.653	0.0256267	146.046	OK	32.2654	0.0128133	82.4795	OK	1.96227	0	4.53592	OK	1.85158	0.0128133	4.52311	OK
AGAP001376-RA	-	-	AGAP001376	SRPN17	-	2R:4014252-4016549	1759	-	70.7428	0.219153	162.133	OK	105.316	0.378536	264.178	OK	19.1362	0.0597689	41.1409	OK	38.0978	0.159384	84.6327	OK
AGAP001377-RA	-	-	AGAP001377	SRPN11	-	2R:4017726-4020192	1780	-	48.3331	0.0787516	154.885	OK	192.676	0.47251	612.53	OK	64.9647	2.55943	127.519	OK	150.312	0.47251	361.214	OK
AGAP001379-RA	-	-	AGAP001379	GPRCCK2	-	2R:4039502-4049913	1506	-	1.92943	0	4.86341	OK	0.493204	0	1.37292	OK	0.962327	0	2.02448	OK	0.651849	0	1.37292	OK
AGAP001380-RA	-	-	AGAP001380	-	-	2R:4050176-4051830	1334	-	87.3475	2.07535	205.039	OK	80.1853	1.68129	181.974	OK	87.2871	2.23297	172.333	OK	26.0559	2.10162	50.0185	OK
AGAP001381-RA	-	-	AGAP001381	-	-	2R:4053092-4061875	5745	-	15.2493	0.2928	41.9863	OK	9.07407	0.0975999	24.7172	OK	12.3447	0.122	29.4081	OK	10.9827	1.1895	20.7583	OK
AGAP001382-RA	-	-	AGAP001382	DH31	-	2R:4067051-4078477	801	-	94.2755	0	592.081	OK	85.5351	0	401.196	OK	70.3013	0	254.937	OK	97.8406	0	228.861	OK
AGAP001382-RB	-	-	AGAP001382	DH31	-	2R:4067051-4078477	731	-	1.9685	0	3.93112	OK	1.54502	0	3.06819	OK	3.61295	0	7.19107	OK	3.93753	0	13.4713	OK
AGAP001384-RA	-	-	AGAP001384	-	-	2R:4098310-4099372	1062	-	5.44805	0	12.7044	OK	2.62774	0	6.23673	OK	27.2484	1.31994	53.0947	OK	32.1658	4.22382	59.7934	OK
AGAP001386-RA	-	-	AGAP001386	-	-	2R:4103439-4111571	7587	-	4.28115	0	11.4783	OK	2.4521	0.0323331	6.41581	OK	6.10682	0.249427	15.7555	OK	4.52733	0.295617	8.74842	OK
AGAP001387-RA	-	-	AGAP001387	-	-	2R:4116620-4117855	806	-	758.389	2.60877	1714.74	OK	462.215	0.608713	951.245	OK	300.026	3.04357	597.756	OK	167.574	15.8265	318.835	OK
AGAP001388-RA	-	-	AGAP001388	-	-	2R:4120809-4122586	861	-	2.06185	0	4.51793	OK	2.02497	0	4.07021	OK	0.205506	0	0.488425	OK	5.98647	0.20351	11.7629	OK
AGAP001389-RA	-	-	AGAP001389	-	-	2R:4128478-4139224	996	-	20.8786	0.0351852	55.9797	OK	40.2337	0.211111	101.298	OK	0.0778888	0	0.246297	OK	0.257029	0	0.668519	OK
AGAP001390-RA	-	-	AGAP001390	-	-	2R:4142241-4145605	1387	-	10.8515	0.0505328	26.9592	OK	7.7493	0.0757992	16.0947	OK	3.51576	0.0505328	6.99879	OK	9.57671	0.859057	18.2929	OK
AGAP001391-RA	-	-	AGAP001391	-	-	2R:4146362-4149418	1461	-	13.1492	0.239866	42.6482	OK	14.582	0.455746	36.2198	OK	13.1272	1.4392	24.8022	OK	8.06539	0.887506	15.2075	OK
AGAP001392-RA	-	-	AGAP001392	-	-	2R:4149628-4151307	1182	-	14.0759	0.0889454	28.1957	OK	14.2366	0.237188	29.4113	OK	18.7328	1.92715	35.4892	OK	18.795	0.504024	38.0686	OK
AGAP001393-RA	-	-	AGAP001393	SGF11_ANOGA	-	2R:4152299-4153102	721	-	7.87327	0.0486054	16.8661	OK	6.1294	0.0486054	13.2693	OK	9.43833	0.583265	18.2756	OK	6.45516	0.388843	12.5402	OK
AGAP001394-RA	-	-	AGAP001394	-	-	2R:4153646-4168168	1267	-	7.91166	0.516337	15.2999	OK	8.30689	0.0664692	31.4399	OK	21.3435	0.0647602	69.941	OK	20.236	0	54.5137	OK
AGAP001394-RB	-	-	AGAP001394	-	-	2R:4153646-4168168	1267	-	4.23874	0	8.45503	OK	1.23874	0	8.70747	OK	7.36486	0	30.6316	OK	13.9187	0	43.1689	OK
AGAP001395-RA	-	-	AGAP001395	-	-	2R:4178103-4179000	807	-	0.488393	0	1.34619	OK	3.41417	0	7.51263	OK	2.44572	0.0434256	4.82024	OK	1.14433	0	2.25813	OK
AGAP001396-RA	-	-	AGAP001396	-	-	2R:4179317-4181072	1613	-	22.8779	0.108631	97.073	OK	29.0633	0.0869051	99.0935	OK	15.433	0.456252	30.721	OK	17.0137	1.78155	32.1983	OK
AGAP001397-RA	-	-	AGAP001397	-	-	2R:4181463-4183005	1479	-	3.82613	0	9.14616	OK	2.51372	0.0236947	6.01846	OK	2.61749	0	5.23653	OK	2.69532	0.0710841	5.30762	OK
AGAP001398-RA	-	-	AGAP001398	-	-	2R:4183803-4184912	657	-	30.4061	0.0533402	109.401	OK	60.1991	0.320041	175.649	OK	4.35864	0.16002	8.58776	OK	5.05155	0	10.2946	OK
AGAP001399-RA	-	-	AGAP001399	-	-	2R:4186474-4189953	3103	-	13.5388	0.587275	55.8137	OK	13.1423	0.530806	38.2293	OK	17.584	0.293637	36.8854	OK	17.7636	2.1684	33.2149	OK
AGAP001400-RA	-	-	AGAP001400	-	-	2R:4190439-4191665	1156	-	12.4026	0.303153	29.9818	OK	11.8723	0.0303153	25.4042	OK	13.5547	0.181892	27.9507	OK	11.0867	0.121261	22.4636	OK
AGAP001401-RA	-	-	AGAP001401	-	-	2R:4191971-4193497	1337	-	17.911	0.41938	43.1438	OK	18.2429	0.576648	40.444	OK	12.7474	0.288324	26.1589	OK	10.7478	0.104845	24.8745	OK
AGAP001402-RA	-	-	AGAP001402	-	-	2R:4193841-4197466	2670	-	9.27554	0	45.7416	OK	12.6312	0	53.2492	OK	12.5685	0	29.3481	OK	9.12476	0	21.7486	OK
AGAP001403-RA	-	-	AGAP001403	-	-	2R:4193841-4197466	825	-	49.9702	0	126.681	OK	41.8469	0	198.952	OK	31.6158	0	89.05	OK	36.5708	0	90.8522	OK
AGAP001404-RA	-	-	AGAP001404	-	-	2R:4197825-4200745	2790	-	2.83277	0.0251215	7.95095	OK	2.40659	0.0376822	6.72	OK	7.58904	0.213533	17.3966	OK	4.05226	0	9.1819	OK
AGAP001405-RA	-	-	AGAP001405	-	-	2R:4201701-4202915	1099	-	9.70268	0.0637752	24.4897	OK	14.328	0	36.32	OK	6.12509	0.510202	11.7346	OK	6.40835	0.542089	12.2448	OK
AGAP001406-RA	-	-	AGAP001406	WUHO_ANOGA	-	2R:4203346-4206271	1239	-	20.6238	0	145.099	OK	33.8404	0	156.724	OK	21.0931	0	62.9047	OK	6.54472	0	24.9752	OK
AGAP001407-RA	-	-	AGAP001407	-	-	2R:4203346-4206271	1459	-	98.5044	0.0509986	219.524	OK	94.2885	0.224922	384.504	OK	43.957	0.0825039	112.7	OK	39.7197	0.524259	83.5227	OK
AGAP001408-RA	-	-	AGAP001408	-	-	2R:4206542-4207195	653	-	2400.43	1.55634	13177	OK	4086.79	1.127	16469.5	OK	2892.3	23.3451	5765.65	OK	666.821	61.2339	1269.7	OK
AGAP001409-RA	-	-	AGAP001409	OBP3	-	2R:4210576-4212097	1088	-	0	0	0	OK	0	0	0	OK	39.9834	0.34917	89.698	OK	100.869	0.0389786	353.848	OK
AGAP001409-RB	-	-	AGAP001409	OBP3	-	2R:4210576-4212097	1269	-	0	0	0	OK	0	0	0	OK	4.19759	0	19.6831	OK	7.17429	0	66.6775	OK
AGAP001410-RA	-	-	AGAP001410	-	-	2R:4334731-4351316	2685	-	2.21359	0	5.7037	OK	0.763067	0	2.14052	OK	1.88727	0	4.41156	OK	3.01186	0.130519	5.88643	OK
AGAP001411-RA	-	-	AGAP001411	-	-	2R:4482873-4496691	1270	-	0	0	0.0244294	OK	0	0	0	OK	1.46105	0	7.81432	OK	1.91727	0	10.5678	OK
AGAP001411-RB	-	-	AGAP001411	-	-	2R:4482873-4496691	1413	-	14.9255	1.52107	28.3454	OK	48.1135	0.321119	156.326	OK	33.7989	0.970062	84.8519	OK	56.0568	0.715737	122.019	OK
AGAP001412-RA	-	-	AGAP001412	-	-	2R:4523317-4543046	1530	-	1.27964	0	3.32121	OK	0.941852	0	2.51954	OK	0.727893	0	1.60334	OK	1.30803	0.0229049	2.58825	OK
AGAP001413-RA	-	-	AGAP001413	-	-	2R:4546477-4559023	1605	-	5.64472	0.0436691	14.0396	OK	5.01171	0.0436691	12.7514	OK	2.35287	0	5.10929	OK	4.9862	0.0436691	11.0265	OK
AGAP001414-RA	-	-	AGAP001414	-	-	2R:4563163-4564968	1734	-	17.1559	0.586096	76.1722	OK	26.2505	0.242522	110.368	OK	12.5657	0.767987	24.4139	OK	9.70431	1.07114	18.3306	OK
AGAP001415-RA	-	-	AGAP001415	-	-	2R:4572744-4585913	2664	-	2.64545	0.095478	5.16178	OK	0.618015	0	1.2234	OK	1.92117	0	4.32794	OK	3.07047	0.078929	6.06438	OK
AGAP001416-RA	-	-	AGAP001416	-	-	2R:4586512-4587286	774	-	0.0205943	0	0.135831	OK	0.473682	0	3.39578	OK	0.035327	0	0.0905542	OK	41.1855	3.53161	78.6916	OK
AGAP001417-RA	-	-	AGAP001417	-	-	2R:4657949-4659347	1181	-	31.6535	0	83.5677	OK	39.8631	0	131.427	OK	54.217	0	161.419	OK	99.7844	0.388571	315.59	OK
AGAP001417-RB	-	-	AGAP001417	-	-	2R:4657949-4659347	1044	-	52.681	0	134.695	OK	69.3845	0.126445	196.495	OK	27.091	0	114.275	OK	38.4196	0	185.413	OK
AGAP001418-RA	-	-	AGAP001418	-	-	2R:4663353-4667600	3125	-	21.0681	0.414927	70.9188	OK	13.6919	0.358855	41.3805	OK	8.90314	0.269142	18.7166	OK	14.695	0.347641	29.1121	OK
AGAP001419-RA	-	-	AGAP001419	-	-	2R:4668474-4729876	1973	-	0.000404431	0	0.0349248	OK	0.00296705	0	0	OK	4.63402e-05	0	0	OK	0.222218	0	0.432146	OK
AGAP001419-RB	-	-	AGAP001419	-	-	2R:4668474-4729876	1654	-	0.101707	0	0.332204	OK	8.6258	0	28.7366	OK	1.38332	0	16.4336	OK	38.725	0.04784	112.926	OK
AGAP001419-RC	-	-	AGAP001419	-	-	2R:4668474-4729876	1946	-	0	0	0.0342503	OK	0.602439	0	3.96244	OK	11.2336	0	39.1973	OK	11.6159	0	58.4583	OK
AGAP001419-RD	-	-	AGAP001419	-	-	2R:4668474-4729876	1946	-	0.0409574	0	0.20907	OK	2.93163	0	11.5841	OK	0.26389	0	7.95884	OK	0.327875	0	0.638235	OK
AGAP001420-RA	-	-	AGAP001420	-	-	2R:4739220-4740413	1104	-	367.785	0.222202	2535.8	OK	340.701	0.666607	1192.66	OK	385.295	15.205	754.948	OK	713.886	6.72956	1420.44	OK
AGAP001421-RA	-	-	AGAP001421	-	-	2R:4740771-4742911	1992	-	10.8721	0.721297	32.5111	OK	7.56328	0.0351852	18.525	OK	16.7676	0.668519	32.8278	OK	10.1323	1.30185	18.9472	OK
AGAP001422-RA	-	-	AGAP001422	-	-	2R:4743079-4744435	920	-	4.94083	0.0761836	16.1509	OK	14.948	0.266643	47.691	OK	13.1768	1.25703	25.0644	OK	2.3479	0	4.72339	OK
AGAP001423-RA	-	-	AGAP001423	-	-	2R:4746140-4748841	2200	-	26.3101	0.334515	70.5828	OK	34.7048	0.605314	88.0731	OK	100.335	0.430091	215.906	OK	7.41949	0.398233	14.4479	OK
AGAP001424-RA	-	-	AGAP001424	-	-	2R:4750040-4752796	2568	-	38.2264	2.12887	169	OK	22.6761	0.218346	59.8404	OK	58.9799	1.14631	131.99	OK	41.0299	4.65349	77.3899	OK
AGAP001425-RA	-	-	AGAP001425	-	-	2R:4753563-4754986	1086	-	7.19677	0	22.7499	OK	16.5888	0	35.8835	OK	4.43641	0	9.71306	OK	2.69606	0	6.06663	OK
AGAP001426-RA	-	-	AGAP001426	-	-	2R:4756011-4757124	985	-	22.8937	0.56925	55.6087	OK	27.5928	0.853876	57.1385	OK	33.9814	2.73952	65.2148	OK	26.3858	3.37992	49.3825	OK
AGAP001427-RA	-	-	AGAP001427	-	-	2R:4761982-4771036	8724	-	0.718796	0	1.94825	OK	0.270594	0	0.767251	OK	4.84851	0.0723064	11.1392	OK	5.58179	0.52623	10.6331	OK
AGAP001428-RA	-	-	AGAP001428	-	-	2R:4785996-4786773	642	-	13.4169	0.109173	26.6928	OK	16.4582	0.382105	32.4789	OK	19.9025	1.58301	38.0467	OK	14.2323	1.25549	27.0749	OK
AGAP001429-RA	-	-	AGAP001429	-	-	2R:4787206-4790047	1959	-	0.427414	0	0.848583	OK	0.340832	0	1.34442	OK	0.351784	0	1.28384	OK	3.73209	0	10.8693	OK
AGAP001429-RB	-	-	AGAP001429	-	-	2R:4787206-4790047	1427	-	0.240823	0	0.478981	OK	0.1063	0	0.692546	OK	0.165608	0	0.8745	OK	1.87176	0	7.92561	OK
AGAP001430-RA	-	-	AGAP001430	-	-	2R:4794057-4795073	918	-	1.66584	0	4.16105	OK	1.10109	0	2.74859	OK	13.0203	0.419923	25.6535	OK	9.06422	0.878021	17.1787	OK
AGAP001432-RA	-	-	AGAP001432	-	-	2R:4798079-4799501	1340	-	6.25899	0.183068	16.3977	OK	6.27342	0.0523052	15.9531	OK	8.9805	0.0784578	18.673	OK	4.0291	0.183068	7.87193	OK
AGAP001433-RA	-	-	AGAP001433	CLIPD3	-	2R:4840497-4842657	2013	-	0.589703	0	3.96927	OK	4.99574	0	12.3082	OK	1.13051	0	3.02918	OK	1.08468	0.0348182	2.12391	OK
AGAP001434-RA	-	-	AGAP001434	-	-	2R:4848634-4895916	1374	-	0.782043	0	1.55287	OK	0.79019	0	5.15956	OK	0.810117	0	3.41815	OK	1.16269	0	5.02718	OK
AGAP001434-RB	-	-	AGAP001434	-	-	2R:4848634-4895916	1371	-	0.329402	0	0.652462	OK	1.20394	0	3.75112	OK	0.695516	0	2.83597	OK	2.15554	0	6.3444	OK
AGAP001434-RC	-	-	AGAP001434	-	-	2R:4848634-4895916	1371	-	1.35619	0	2.84366	OK	0.245145	0	1.02853	OK	1.41906	0	4.07671	OK	1.69873	0	5.92934	OK
AGAP001435-RA	-	-	AGAP001435	-	-	2R:4948688-4992698	2232	-	2.12618	0	5.63663	OK	1.37303	0	3.92523	OK	7.85758	0.0628037	16.1249	OK	16.8487	0.34542	33.8041	OK
AGAP001438-RA	-	-	AGAP001438	-	-	2R:5021916-5049053	2137	-	7.95719	0	30.4583	OK	4.70034	0	14.4146	OK	8.84977	0	32.3551	OK	9.91922	0	31.2563	OK
AGAP001438-RB	-	-	AGAP001438	-	-	2R:5021916-5049053	2149	-	15.5261	0	34.2015	OK	17.2718	0	45.8236	OK	35.3945	0.326147	76.9217	OK	20.9434	0.0163073	48.759	OK
AGAP001439-RA	-	-	AGAP001439	-	-	2R:5021916-5049053	458	-	0	0	0	OK	0	0	0	OK	0	0	0	OK	0	0	0	OK
AGAP001440-RA	-	-	AGAP001440	-	-	2R:5049345-5051914	2130	-	69.3975	0.271163	138.262	OK	53.2662	0.328978	234.872	OK	41.7979	0.468392	99.8576	OK	35.132	0.812439	88.0684	OK
AGAP001440-RB	-	-	AGAP001440	-	-	2R:5049345-5051914	2117	-	1.24492	0	3.09504	OK	2.98826	0	32.4231	OK	1.98548	0	12.8949	OK	1.46045	0	9.83318	OK
AGAP001441-RA	-	-	AGAP001441	-	-	2R:5052771-5054534	1375	-	12.9654	0.229382	37.1344	OK	12.2485	0.280356	29.9471	OK	8.89856	0.458764	17.3311	OK	10.1792	0.943015	19.37	OK
AGAP001442-RA	-	-	AGAP001442	-	-	2R:5057272-5058671	1223	-	16.2895	0.257891	47.3946	OK	26.3955	0.200582	76.1924	OK	21.5939	1.71927	41.4344	OK	6.3949	0.429818	12.3501	OK
AGAP001443-RA	-	-	AGAP001443	CYP325J1	-	2R:5058684-5060107	1215	-	0.0589606	0	0.201902	OK	0.0142578	0	0.0576864	OK	1.15936	0	2.5382	OK	0.94929	0	2.16324	OK
AGAP001444-RA	-	-	AGAP001444	-	-	2R:5062560-5100497	1569	-	0.640928	0	1.83152	OK	0.273958	0	0.826415	OK	1.94884	0	4.15441	OK	2.41598	0.134013	4.69047	OK
AGAP001445-RA	-	-	AGAP001445	-	-	2R:5136652-5137549	663	-	5.43697	0	19.7687	OK	3.74895	0	7.50576	OK	0.334427	0	0.792862	OK	0.30603	0	0.581432	OK
AGAP001446-RA	-	-	AGAP001446	-	-	2R:5140729-5214670	3229	-	0.64115	0	3.98307	OK	0.186722	0	1.42175	OK	3.96248	0	16.8331	OK	5.17549	0	17.3974	OK
AGAP001446-RB	-	-	AGAP001446	-	-	2R:5140729-5214670	4005	-	0.776654	0	3.02756	OK	0.607635	0	2.01254	OK	10.195	0	32.4719	OK	6.16209	0	17.2379	OK
AGAP001446-RC	-	-	AGAP001446	-	-	2R:5140729-5214670	2669	-	0.473706	0	1.3918	LOWDATA	0.0470107	0	0.0919113	LOWDATA	0.197822	0	1.57562	LOWDATA	1.19003	0	5.96111	LOWDATA
AGAP001446-RD	-	-	AGAP001446	-	-	2R:5140729-5214670	1689	-	3.49045	0	8.83893	OK	2.93419	0	8.00898	OK	13.8747	0	57.7435	OK	14.1975	0	40.8334	OK
AGAP001446-RE	-	-	AGAP001446	-	-	2R:5140729-5214670	2715	-	1.58002	0	6.41514	OK	0.885151	0	6.87982	OK	6.08353	0	33.431	OK	3.26556	0	13.8113	OK
AGAP001447-RA	-	-	AGAP001447	-	-	2R:5215151-5216681	1465	-	73.7258	0.239211	244.067	OK	48.4439	0.62195	113.338	OK	40.3323	4.13836	76.5477	OK	40.0343	5.14305	74.7536	OK
AGAP001448-RA	-	-	AGAP001448	-	-	2R:5222246-5227609	1047	-	4.28533	0.0334713	12.7526	OK	2.62773	0	7.89923	OK	1.69662	0	3.64837	OK	4.31076	0.234299	8.4013	OK
AGAP001449-RA	-	-	AGAP001449	-	-	2R:5229809-5230716	838	-	18.0547	0.0836384	71.469	OK	24.4505	0.543649	66.6598	OK	7.71873	0.460011	14.9713	OK	15.3731	1.42185	29.2734	OK
AGAP001450-RA	-	-	AGAP001450	-	-	2R:5232294-5234152	1715	-	5.57761	0.0408682	16.5925	OK	9.2642	0.122605	28.4851	OK	11.1885	0.776496	21.6193	OK	11.9087	0.204341	24.4596	OK
AGAP001451-RA	-	-	AGAP001451	-	-	2R:5237784-5250571	3996	-	0.850433	0	4.35181	OK	0.374028	0	1.24118	OK	1.8513	0	6.90539	OK	1.83	0	5.86365	OK
AGAP001451-RB	-	-	AGAP001451	-	-	2R:5237784-5250571	5661	-	0.0221011	0	1.43437	OK	4.81546e-06	0	0.012864	OK	0.197076	0	0.799914	OK	0.10996	0	0.653233	OK
AGAP001451-RC	-	-	AGAP001451	-	-	2R:5237784-5250571	6345	-	1.8043	0	3.5995	OK	0.700025	0	2.34298	OK	2.88832	0	7.66847	OK	3.21222	0.017078	6.97921	OK
AGAP001452-RA	-	-	AGAP001452	-	-	2R:5252709-5261854	3734	-	5.97601	0.159549	13.7775	OK	5.81847	0.19709	13.1956	OK	17.6291	0.666352	38.5921	OK	12.995	0.272172	31.4969	OK
AGAP001453-RA	-	-	AGAP001453	-	-	2R:5263198-5266126	2856	-	2.40126	0.0490819	5.92664	OK	2.97396	0.0490819	7.30093	OK	2.99391	0.024541	6.69968	OK	1.01445	0	2.30685	OK
AGAP001454-RA	-	-	AGAP001454	-	-	2R:5266432-5267166	734	-	66.5873	0.381956	268.181	OK	59.1354	0.095489	197.233	OK	21.4875	1.2891	41.681	OK	13.4241	1.24136	25.5911	OK
AGAP001455-RA	-	-	AGAP001455	-	-	2R:5267486-5280188	7882	-	2.30774	0.00657518	4.83275	OK	2.37634	0.063971	6.0681	OK	5.55761	0.0455284	14.0273	OK	4.66319	0.027332	12.1354	OK
AGAP001455-RB	-	-	AGAP001455	-	-	2R:5267486-5280188	6457	-	0.136625	0	0.699174	OK	0.186952	0	1.13364	OK	0.24225	0	1.74879	OK	0.699766	0	3.66766	OK
AGAP001455-RC	-	-	AGAP001455	-	-	2R:5267486-5280188	5920	-	0.741501	0	2.10313	OK	0.290972	0	1.78064	OK	0.489841	0	3.1346	OK	1.19855	0	5.35047	OK
AGAP001458-RA	-	-	AGAP001458	-	-	2R:5281494-5282828	1199	-	4.88766	0	10.4052	OK	5.85665	0.0292281	13.2988	OK	6.58083	0.0292281	14.3218	OK	2.10392	0	4.76418	OK
AGAP001459-RA	-	-	AGAP001459	RL17_ANOGA	-	2R:5283095-5284326	762	-	2574.58	34.2577	5110.73	OK	4395.9	0.0637802	22102.8	OK	2518.48	0	8071.3	OK	593.5	0	1604.14	OK
AGAP001459-RB	-	-	AGAP001459	RL17_ANOGA	-	2R:5283095-5284326	729	-	125.833	0	269.532	OK	149.128	0	740.507	OK	175.535	0	1283.6	OK	13.9937	0	47.239	OK
AGAP001459-RC	-	-	AGAP001459	RL17_ANOGA	-	2R:5283095-5284326	719	-	309.046	0	900.067	OK	659.681	0	5424.77	OK	1778.19	0	7932.03	OK	364.212	0	1332.04	OK
AGAP001460-RA	-	-	AGAP001460	-	-	2R:5286140-5291320	2463	-	13.1927	0.0284567	32.8391	OK	6.4024	0	15.6797	OK	18.0023	1.18095	34.8026	OK	19.2353	2.56111	35.884	OK
AGAP001461-RA	-	-	AGAP001461	-	-	2R:5292780-5294103	1085	-	15.5392	0.193794	41.0198	OK	21.5543	0.452187	56.9432	OK	16.5284	1.84105	31.2332	OK	16.7898	1.93794	31.5239	OK
AGAP001462-RA	-	-	AGAP001462	-	-	2R:5294600-5296609	1930	-	4.37728	0.108947	15.8699	OK	4.00878	0.145262	13.0373	OK	4.41017	0.0544733	10.2591	OK	3.98183	0.145262	7.826	OK
AGAP001463-RA	-	-	AGAP001463	-	-	2R:5296805-5298958	2075	-	2.43455	0.0675556	8.51201	OK	4.54515	0.101333	19.1858	OK	4.44591	0.0506667	9.2889	OK	3.38824	0.185778	6.58667	OK
AGAP001464-RA	-	-	AGAP001464	-	-	2R:5300730-5315891	3277	-	6.02452	0.0106941	19.8268	OK	8.14643	0.171105	25.4412	OK	18.636	0	64.3997	OK	15.0843	0.556092	29.6333	OK
AGAP001464-RB	-	-	AGAP001464	-	-	2R:5300730-5315891	3432	-	1.99637	0	10.2009	OK	1.80719	0	9.46569	OK	7.80204	0	30.184	OK	3.08395	0	10.4664	OK
AGAP001466-RA	-	-	AGAP001466	-	-	2R:5316667-5317902	966	-	7.06464	0.0362779	14.8014	OK	6.31752	0.0362779	12.8787	OK	7.67877	0.145112	15.2367	OK	6.20326	0.326501	12.0443	OK
AGAP001467-RA	-	-	AGAP001467	-	-	2R:5321975-5326279	3906	-	4.56724	0.00897196	11.6905	OK	1.75766	0	4.5129	OK	7.69242	0.242243	17.28	OK	5.84196	0.448598	11.2239	OK
AGAP001468-RA	-	-	AGAP001468	-	-	2R:5327483-5334602	3556	-	3.67008	0.0492751	10.3971	OK	9.18868	0.108405	28.4909	OK	7.2977	0.423766	14.1912	OK	11.641	1.26144	22.0161	OK
AGAP001469-RA	-	-	AGAP001469	-	-	2R:5341314-5350782	3546	-	4.94675	0.00988282	12.7587	OK	2.51579	0.0197656	6.52266	OK	6.48869	0.0988282	16.7415	OK	6.83071	0.207539	13.9447	OK
AGAP001470-RA	-	-	AGAP001470	-	-	2R:5352330-5355060	2244	-	11.9202	0.0624679	66.5127	OK	7.41057	0.0468509	29.7503	OK	2.7071	0.124936	5.27854	OK	11.0106	1.17127	20.8487	OK
AGAP001471-RA	-	-	AGAP001471	-	-	2R:5355839-5358629	1963	-	4.27654	0.0535575	11.0507	OK	4.49023	0	11.1043	OK	14.7881	0.35705	29.171	OK	9.99677	0.981888	18.9772	OK
AGAP001472-RA	-	-	AGAP001472	-	-	2R:5359825-5364330	3915	-	3.30329	0.0179027	8.48587	OK	2.37755	0.0358053	6.20328	OK	4.1973	0.0716107	9.40785	OK	6.26094	0.492323	12.0127	OK
AGAP001473-RA	-	-	AGAP001473	-	-	2R:5364945-5369903	2252	-	12.167	0.0778075	53.9673	OK	6.49374	0.155615	18.8761	OK	8.35615	0.591337	16.1061	OK	24.8795	3.43909	46.2799	OK
AGAP001474-RA	-	-	AGAP001474	MSN	-	2R:5371422-5372853	1070	-	22.9673	1.57209	44.4115	OK	29.6212	1.60484	57.283	OK	22.6995	1.80135	43.6255	OK	36.6373	0.589533	77.7529	OK
AGAP001475-RA	-	-	AGAP001475	-	-	2R:5373542-5378576	3808	-	7.98167	0.0828257	18.4517	OK	6.50951	0.0736229	14.8258	OK	14.4715	0.478549	30.8112	OK	11.2608	0.524563	24.9213	OK
AGAP001476-RA	-	-	AGAP001476	-	-	2R:5378776-5383987	1791	-	24.2571	0.528309	70.7542	OK	39.7833	0.821814	120.415	OK	46.4296	4.05037	88.8341	OK	95.7252	1.19359	194.965	OK
AGAP001477-RA	-	-	AGAP001477	-	-	2R:5386546-5388354	1532	-	11.3842	0	57.096	OK	33.014	0.205875	130.204	OK	61.0653	7.137	115.015	OK	17.9168	2.1045	33.4661	OK
AGAP001478-RA	-	-	AGAP001478	NMDAR1	-	2R:5390304-5394755	2901	-	2.99839	0	7.62257	OK	0.546753	0	1.5221	OK	2.95315	0	6.77696	OK	4.29881	0.0966411	8.49234	OK
AGAP001480-RA	-	-	AGAP001480	-	-	2R:5397434-5407083	2765	-	8.19654	0.0559743	16.3205	OK	11.2486	0.0411891	35.3677	OK	11.2033	0	44.8465	OK	14.4078	0	43.6412	OK
AGAP001480-RB	-	-	AGAP001480	-	-	2R:5397434-5407083	4697	-	0.395906	0	0.790779	OK	0.176002	0	2.83672	OK	2.69407	0	14.1893	OK	1.87118	0	10.2302	OK
AGAP001480-RC	-	-	AGAP001480	-	-	2R:5397434-5407083	4408	-	0.373872	0	0.744221	OK	1.46825	0	6.64895	OK	2.13817	0	11.2354	OK	5.20937	0	19.7356	OK
AGAP001480-RD	-	-	AGAP001480	-	-	2R:5397434-5407083	4347	-	3.28954	0.0148322	6.56323	OK	1.66538	0	7.50991	OK	7.48654	0	27.1782	OK	6.41725	0	21.0702	OK
AGAP001481-RA	-	-	AGAP001481	-	-	2R:5408353-5418148	3042	-	1.81184	0	10.1723	OK	2.94102	0	14.239	OK	3.36537	0	12.4994	OK	6.32174	0	20.3677	OK
AGAP001482-RA	-	-	AGAP001482	-	-	2R:5408353-5418148	3294	-	6.63575	0.153413	12.2535	OK	4.64351	0	13.5108	OK	14.2474	0.180335	32.1221	OK	16.8938	0.203152	33.5765	OK
AGAP001483-RA	-	-	AGAP001483	-	-	2R:5426072-5426742	606	-	0.838451	0	1.85053	OK	1.01972	0	2.371	OK	0.697496	0	1.3879	OK	1.67578	0	3.29626	OK
AGAP001484-RA	-	-	AGAP001484	-	-	2R:5426951-5429009	1502	-	26.9677	0.0933275	86.1413	OK	18.1476	0.37331	47.0604	OK	11.1511	0.559965	21.6986	OK	16.4475	0.303314	33.3879	OK
AGAP001485-RA	-	-	AGAP001485	-	-	2R:5437339-5462040	2724	-	5.69774	0	43.0723	OK	28.4554	0	103.731	OK	1.37179	0	5.28755	OK	3.46464	0	14.3832	OK
AGAP001486-RA	-	-	AGAP001486	-	-	2R:5437339-5462040	3634	-	26.5395	1.87767	50.9106	OK	26.2235	0	86.8876	OK	9.51013	0.101599	20.2691	OK	25.5678	1.66827	49.458	OK
AGAP001487-RA	-	-	AGAP001487	SHAKB_ANOGA	-	2R:5476046-5497777	1122	-	12.3784	0	24.7405	OK	23.7818	0	60.4204	OK	4.79264	0	10.151	OK	4.37237	0	11.9314	OK
AGAP001487-RB	-	-	AGAP001487	SHAKB_ANOGA	-	2R:5476046-5497777	1086	-	11.1624	0	47.8341	OK	4.97086	0	29.4894	OK	1.52739	0	5.19536	OK	3.15428	0	10.6489	OK
AGAP001488-RA	-	-	AGAP001488	-	-	2R:5545460-5555466	2525	-	12.642	0	25.2449	OK	6.85072	0	46.3278	OK	18.1248	0	73.5994	OK	56.698	0.300029	129.823	OK
AGAP001488-RB	-	-	AGAP001488	-	-	2R:5545460-5555466	2616	-	9.86726	0	24.8155	OK	8.07851	0	49.9978	OK	19.2477	0	52.7551	OK	10.6156	0	43.678	OK
AGAP001490-RA	-	-	AGAP001490	-	-	2R:5556916-5558802	1688	-	18.9775	0.145327	65.1063	OK	20.5985	0.332175	62.8641	OK	10.734	0.705872	20.7817	OK	13.8186	1.30794	26.3456	OK
AGAP001491-RA	-	-	AGAP001491	-	-	2R:5558859-5559879	1020	-	18.1674	0.446645	53.9754	OK	23.8193	0.481003	64.3169	OK	18.1623	1.54608	34.7696	OK	22.951	1.8553	44.0805	OK
AGAP001492-RA	-	-	AGAP001492	-	-	2R:5560312-5563158	2427	-	17.1849	0.202152	51.0434	OK	14.0534	0.115515	36.0264	OK	5.95462	0.0288788	12.4901	OK	4.74486	0.0866365	11.5371	OK
AGAP001493-RA	-	-	AGAP001493	-	-	X:1646370-1647834	1464	-	0.23274	0	0.694187	OK	0.171314	0	0.47875	OK	1.11912	0	2.27406	OK	1.55063	0.0718125	3.01612	OK
AGAP001495-RA	-	-	AGAP001495	-	-	2R:5610197-5630520	693	-	1.19146	0	2.88245	OK	0.475973	0	1.11252	OK	0.623027	0	1.82049	OK	1.63736	0.0505692	3.23643	OK
AGAP001496-RA	-	-	AGAP001496	-	-	2R:5638254-5642700	3596	-	3.97213	0.048727	9.90133	OK	8.72653	0.136436	21.2255	OK	29.4875	0.652942	62.3609	OK	40.0401	0.331344	83.0309	OK
AGAP001497-RA	-	-	AGAP001497	ACTN_ANOGA	-	2R:5645474-5661255	4208	-	6.44291	0	74.4969	OK	0.104834	0	0.149108	OK	0.322108	0	0.63586	OK	0.566296	0	1.12482	OK
AGAP001497-RB	-	-	AGAP001497	ACTN_ANOGA	-	2R:5645474-5661255	4133	-	138.717	0	199.838	OK	284.352	0	833.818	OK	150.395	0.0621311	394.16	OK	107.857	0.00888536	259.719	OK
AGAP001497-RC	-	-	AGAP001497	ACTN_ANOGA	-	2R:5645474-5661255	4133	-	4.86887	0	12.2944	OK	18.2739	0	558.394	OK	10.6704	0	70.0661	OK	16.873	0	79.3463	OK
AGAP001498-RA	-	-	AGAP001498	GPROPDR	-	2R:5668628-5670745	1515	-	5.87993	0.069395	14.758	OK	6.43862	0.069395	18.1584	OK	1.17431	0	2.63701	OK	3.16255	0	6.45374	OK
AGAP001499-RA	-	-	AGAP001499	GPRMTN	-	2R:5680742-5684594	1908	-	1.69327	0	8.16636	OK	1.87223	0	5.68415	OK	4.11591	0	12.5269	OK	6.81139	0	23.8513	OK
AGAP001499-RB	-	-	AGAP001499	GPRMTN	-	2R:5680742-5684594	2011	-	3.89809	0	7.76935	OK	2.9082	0	11.0095	OK	3.58567	0	10.7842	OK	8.3069	0	25.4842	OK
AGAP001500-RA	-	-	AGAP001500	-	-	2R:5684803-5688313	3143	-	4.0666	0.0223	9.75626	OK	4.44024	0.12265	10.7263	OK	11.0432	0.39025	23.2255	OK	9.36411	0.2676	18.4867	OK
AGAP001501-RA	-	-	AGAP001501	-	-	2R:5689162-5690818	1253	-	8.60789	0	22.9285	OK	24.5919	0	96.1279	OK	9.19454	0	38.8076	OK	28.4834	0	70.776	OK
AGAP001501-RB	-	-	AGAP001501	-	-	2R:5689162-5690818	1029	-	1.13389	0	9.99904	OK	1.00033	0	9.05667	OK	10.6316	0	44.7455	OK	2.87883	0	14.7675	OK
AGAP001501-RC	-	-	AGAP001501	-	-	2R:5689162-5690818	1019	-	8.30777	0	23.1232	OK	19.4208	0	98.7729	OK	58.9068	0.378049	138.198	OK	39.1439	0	89.9259	OK
AGAP001502-RA	-	-	AGAP001502	-	-	2R:5690855-5692322	1029	-	492.178	0.136227	1253.56	OK	375.429	5.00635	775.236	OK	174.32	3.64408	344.859	OK	43.1456	4.18899	82.077	OK
AGAP001503-RA	-	-	AGAP001503	-	-	2R:5692707-5694802	1773	-	0.588151	0	1.54172	OK	0.705051	0	1.97656	OK	0.238512	0	0.573204	OK	0.630854	0	1.44289	OK
AGAP001504-RA	-	-	AGAP001504	-	-	2R:5695122-5698055	819	-	28.2953	0	95.5058	OK	18.1074	0	67.3076	OK	17.3188	0	47.5818	OK	33.5837	0	75.9939	OK
AGAP001505-RA	-	-	AGAP001505	-	-	2R:5695122-5698055	1247	-	3.45259	0	10.4031	OK	5.71234	0	51.1884	OK	6.87733	0	28.2392	OK	3.26036	0	16.4281	OK
AGAP001505-RB	-	-	AGAP001505	-	-	2R:5695122-5698055	1356	-	14.1406	0.0508791	28.2294	OK	16.7586	0	90.4417	OK	14.7219	0	41.5285	OK	15.5052	0	45.0717	OK
AGAP001506-RA	-	-	AGAP001506	-	-	2R:5698130-5700330	1632	-	12.9432	0.407993	46.7689	OK	12.2018	0.171787	35.8175	OK	131.363	9.08322	253.793	OK	202.987	17.3075	388.023	OK
AGAP001507-RA	-	-	AGAP001507	-	-	2R:5701494-5705051	2416	-	16.268	0.0145052	41.1076	OK	24.0129	0.0435155	59.6597	OK	25.8399	0.957341	50.681	OK	14.8313	1.3925	28.2416	OK
AGAP001508-RA	-	-	AGAP001508	-	-	2R:5710026-5710780	679	-	477.183	22.6576	932.369	OK	1144.68	3.35477	2284.45	OK	92.2099	4.02573	180.384	OK	197.69	5.98698	389.205	OK
AGAP001509-RA	-	-	AGAP001509	-	-	2R:5712375-5713285	845	-	546.863	0.414728	1211.59	OK	284.222	0	575.642	OK	1.3756	0	2.7372	OK	1.97968	0.0829455	3.85697	OK
AGAP001510-RA	-	-	AGAP001510	-	-	2R:5715515-5716495	879	-	2345.45	5.06331	4967.19	OK	2421.3	8.45214	4953.03	OK	0.2384	0	0.518291	OK	0.803785	0	1.59474	OK
AGAP001511-RA	-	-	AGAP001511	-	-	2R:5720112-5721309	1127	-	48.2925	1.05724	98.7589	OK	116.904	1.55477	236.542	OK	47.3479	3.07844	91.5137	OK	64.3884	8.55123	120.246	OK
AGAP001512-RA	-	-	AGAP001512	-	-	2R:5728454-5733573	3113	-	6.63071	0.0900597	16.9763	OK	7.68032	0.101317	18.6874	OK	12.5739	0.270179	25.8922	OK	20.4742	1.91377	39.0071	OK
AGAP001513-RA	-	-	AGAP001513	-	-	2R:5735735-5739949	1959	-	2.21397	0	5.70658	OK	1.6201	0	4.16813	OK	4.822	0.322001	9.32015	OK	2.97138	0.143112	5.77814	OK
AGAP001514-RA	-	-	AGAP001514	-	-	2R:5742047-5744240	2118	-	4.26191	0	10.8376	OK	2.79864	0	6.99897	OK	6.73014	0.0827301	14.8087	OK	3.99853	0.264736	7.72699	OK
AGAP001515-RA	-	-	AGAP001515	-	-	2R:5746470-5758351	1164	-	17.797	2.428	33.1374	OK	24.1241	0.368324	82.9834	OK	36.2149	0.2505	87.9972	OK	37.4446	0.395345	91.2169	OK
AGAP001515-RB	-	-	AGAP001515	-	-	2R:5746470-5758351	1728	-	0.148732	0	0.295533	OK	0.0880854	0	0.323746	OK	0.565342	0	3.99656	OK	2.19002	0	9.76829	OK
AGAP001518-RA	-	-	AGAP001518	-	-	2R:5770468-5777527	5184	-	7.90102	0.0878816	19.9559	OK	5.9174	0.0135202	14.3112	OK	13.4785	0.385327	32.523	OK	8.2143	0.351526	16.1635	OK
AGAP001519-RA	-	-	AGAP001519	-	-	2R:5778064-5785959	6726	-	5.16204	0.364721	16.0998	OK	4.22002	0.291777	13.1664	OK	5.97017	0.276146	12.364	OK	6.28122	0.776335	11.7649	OK
AGAP001520-RA	-	-	AGAP001520	-	-	2R:5789030-5811072	2093	-	0.246944	0	1.4567	OK	0.222174	0	0.521812	OK	9.94417	0	30.9255	OK	17.0776	0	55.6559	OK
AGAP001520-RB	-	-	AGAP001520	-	-	2R:5789030-5811072	2689	-	2.10753	0.0934026	4.1169	OK	3.88493	0	10.4435	OK	24.8199	0.182455	52.4559	OK	54.8986	0.169423	113.683	OK
AGAP001521-RA	-	-	AGAP001521	-	-	2R:5826875-5828938	1808	-	5.86592	0.155064	19.131	OK	6.55741	0.058149	22.5424	OK	9.16782	0.058149	18.9953	OK	7.1454	0.038766	16.0104	OK
AGAP001522-RA	-	-	AGAP001522	-	-	2R:5830072-5831722	1496	-	5.64976	0.0702764	20.2864	OK	4.26878	0.0234255	13.9616	OK	13.0401	0.0234255	27.5483	OK	1.85539	0	3.81835	OK
AGAP001523-RA	-	-	AGAP001523	-	-	2R:5832761-5838593	5285	-	13.2952	0.318285	31.7754	OK	15.5567	0.251975	37.7167	OK	20.9725	0.278499	43.8504	OK	20.5977	0.152511	44.4405	OK
AGAP001524-RA	-	-	AGAP001524	-	-	2R:5839348-5840548	1200	-	7.024	0.175222	18.2231	OK	3.52436	0	8.03103	OK	1.97351	0	4.14693	OK	3.36916	0	6.71686	OK
AGAP001525-RA	-	-	AGAP001525	-	-	2R:5843401-5845206	1679	-	5.66185	0.0626167	11.9389	OK	10.9292	0.18785	24.4205	OK	9.4288	0.18785	19.7451	OK	7.21028	0.0834889	17.0944	OK
AGAP001526-RA	-	-	AGAP001526	-	-	2R:5845640-5847526	1729	-	25.3239	0.263492	90.2765	OK	30.9597	0.44591	108.214	OK	27.4358	0.851283	56.8333	OK	16.4995	1.23639	31.761	OK
AGAP001527-RA	-	-	AGAP001527	-	-	2R:5848234-5855575	6844	-	4.0638	0.0512047	10.6147	OK	3.21798	0.0256023	8.14154	OK	5.15438	0.076807	10.2665	OK	6.16657	0.76807	11.5671	OK
AGAP001528-RA	-	-	AGAP001528	-	-	2R:5856009-5856568	495	-	25.297	1.20355	49.2747	OK	22.9847	1.34514	44.5313	OK	16.4585	1.20355	31.6462	OK	7.1734	0.424782	13.8762	OK
AGAP001529-RA	-	-	AGAP001529	-	-	2R:5859972-5862376	989	-	51.9715	0	110.378	OK	41.8014	0	83.5894	OK	69.4737	4.67732	134.048	OK	14.3807	0.566948	28.1702	OK
AGAP001530-RA	-	-	AGAP001530	-	-	2R:5859972-5862376	1053	-	0.619263	0	22.0111	OK	4.2515	0	70.4678	OK	6.2484	0	33.3782	OK	8.3293	0	20.6843	OK
AGAP001531-RA	-	-	AGAP001531	-	-	2R:5882627-5884607	1833	-	1.81054	0	4.68407	OK	3.14	0	7.70481	OK	1.54927	0.0764746	3.02075	OK	0.777165	0	1.75892	OK
AGAP001532-RA	-	-	AGAP001532	GPRGNR3	-	2R:5890137-5912438	1281	-	0.742572	0	1.47728	OK	0.0535082	0	0.0983974	OK	0.277585	0	0.547143	OK	1.16266	0	2.43478	OK
AGAP001533-RA	-	-	AGAP001533	-	-	2R:5920730-5925849	4125	-	2.53617	0.0339825	6.66907	OK	1.93747	0.0169913	5.08039	OK	3.55364	0.0339825	7.11934	OK	4.2623	0.441773	8.08784	OK
AGAP001534-RA	-	-	AGAP001534	-	-	2R:5936130-5939052	2784	-	0.302504	0	1.05738	OK	0.620657	0	1.78747	OK	7.46236	0.667154	14.2368	OK	3.3554	0.239168	6.44496	OK
AGAP001535-RA	-	-	AGAP001535	-	-	2R:5939939-5955493	11108	-	0.846864	0	2.25259	OK	0.442073	0	1.1957	OK	2.11252	0.0252391	4.75757	OK	2.47539	0.186138	4.76703	OK
AGAP001536-RA	-	-	AGAP001536	-	-	2R:6024207-6034371	2679	-	2.71099	0	6.8807	OK	1.27056	0	3.53192	OK	8.93522	0.0392435	27.1434	OK	16.0435	0.261624	39.963	OK
AGAP001537-RA	-	-	AGAP001537	-	-	2R:6040317-6043193	2733	-	0.493029	0	1.39768	OK	0.303571	0	1.01299	OK	0.72847	0	1.78236	OK	0.516425	0	1.26945	OK
AGAP001538-RA	-	-	AGAP001538	-	-	2R:6043587-6045022	1235	-	8.16827	0	19.3241	OK	9.48227	0.0283761	21.5091	OK	15.4593	0.681026	30.2205	OK	4.47389	0.255385	8.71146	OK
AGAP001539-RA	-	-	AGAP001539	-	-	2R:6045546-6047524	1430	-	3.43842	0.0245066	8.82239	OK	2.55414	0.0245066	6.78834	OK	5.89299	0.0735199	12.6209	OK	3.01555	0	7.0334	OK
AGAP001541-RA	-	-	AGAP001541	-	-	2R:6049754-6051861	1452	-	9.94097	0.144812	35.3824	OK	15.1231	0.386165	51.6978	OK	4.78147	0	9.99202	OK	5.05768	0.289624	9.82307	OK
AGAP001542-RA	-	-	AGAP001542	-	-	2R:6057240-6059432	2037	-	4.21822	0.0860198	11.4406	OK	4.56128	0.0860198	12.3697	OK	2.78908	0	6.38267	OK	3.07275	0.017204	6.19343	OK
AGAP001543-RA	-	-	AGAP001543	TWDL11	-	2R:6076048-6076932	730	-	4.05171	0	31.108	OK	220.942	0	442.953	OK	0.386385	0	0.768098	OK	0.603665	0	1.44018	OK
AGAP001544-RA	-	-	AGAP001544	-	-	2R:6086235-6090156	1832	-	0.0885524	0	0.171436	OK	0.116935	0	0.649189	OK	0.435036	0	4.53138	OK	0.596702	0	1.42902	OK
AGAP001544-RB	-	-	AGAP001544	-	-	2R:6086235-6090156	1832	-	0.00380179	0	0.0343031	OK	0.105967	0	0.367874	OK	15.9576	0.0425482	39.1869	OK	0.000289973	0	0	OK
AGAP001545-RA	-	-	AGAP001545	-	-	2R:6090679-6091626	862	-	160.439	7.5618	539.368	OK	353.385	1.62619	1102.72	OK	496.9	1.34161	1021.58	OK	125.291	10.8142	239.538	OK
AGAP001546-RA	-	-	AGAP001546	-	-	2R:6091796-6094114	2064	-	2.17229	0	5.57396	OK	1.18915	0	4.75094	OK	8.03886	0.0186478	18.107	OK	19.9292	0.317725	39.8838	OK
AGAP001547-RA	-	-	AGAP001547	AGAP001547	-	2R:6091796-6094114	72	-	0	0	0.973458	OK	0	0	0.973458	OK	0	0	0.486729	OK	0	0	0	OK
AGAP001548-RA	-	-	AGAP001548	-	-	2R:6095853-6097314	868	-	99.9573	0	227.035	OK	315.866	0	1629.53	OK	114.42	0	423.589	OK	67.6968	0	333.172	OK
AGAP001548-RB	-	-	AGAP001548	-	-	2R:6095853-6097314	967	-	90.2804	0	204.219	OK	184.591	0	1273.28	OK	181.837	0.0895952	518.308	OK	118.254	0	448.286	OK
AGAP001548-RC	-	-	AGAP001548	-	-	2R:6095853-6097314	919	-	0	0	0	OK	0.34024	0	0.644877	OK	14.014	0	68.5822	OK	46.5907	0	228.727	OK
AGAP001549-RA	-	-	AGAP001549	-	-	2R:6099433-6102777	2961	-	13.8003	0.248542	39.6484	OK	20.1652	0.284048	56.0877	OK	17.9088	0.603603	37.5299	OK	13.9793	1.07702	26.8781	OK
AGAP001550-RA	-	-	AGAP001550	-	-	2R:6104361-6108403	2231	-	16.8571	0.141372	46.0243	OK	8.92958	0.219912	20.7188	OK	11.1353	1.08385	21.0958	OK	22.659	1.90066	43.4325	OK
AGAP001551-RA	-	-	AGAP001551	-	-	2R:6108728-6126244	1500	-	8.06233	0	151.859	OK	11.7905	0	92.8211	OK	14.8985	0	66.3742	OK	6.22494	0	38.6657	OK
AGAP001552-RA	-	-	AGAP001552	-	-	2R:6108728-6126244	1353	-	1.89657	0	3.78159	OK	2.87421	0	5.69829	OK	2.38285	0	12.6916	OK	2.57154	0	14.5306	OK
AGAP001553-RA	-	-	AGAP001553	-	-	2R:6108728-6126244	954	-	4.46285	0	8.83044	OK	13.7126	0	26.279	OK	0.551713	0	1.09331	OK	0.77777	0	1.51158	OK
AGAP001554-RA	-	-	AGAP001554	-	-	2R:6126688-6142448	1872	-	2.10316	0	4.31395	OK	2.90203	0	14.5081	OK	1.27761	0	5.67014	OK	1.70044	0	5.72598	OK
AGAP001555-RA	-	-	AGAP001555	-	-	2R:6146691-6148924	2017	-	2.65698	0.0173746	6.44596	OK	2.09053	0	5.42086	OK	4.85795	0.0347491	10.3552	OK	2.87421	0.0173746	6.08109	OK
AGAP001556-RA	-	-	AGAP001556	OBP7	-	2R:6149808-6160034	878	-	0.00875583	0	0	OK	0.0726893	0	0.684609	OK	42.8235	0.0505484	102.259	OK	110.977	0	246.304	OK
AGAP001557-RA	-	-	AGAP001557	-	-	2R:6186489-6193122	3384	-	1.59269	0	4.47376	OK	1.91762	0	5.04334	OK	10.4079	0.134627	20.6394	OK	12.6092	1.75015	23.3941	OK
AGAP001558-RA	-	-	AGAP001558	GPRGNR2	-	2R:6215420-6236597	1839	-	1.06214	0	2.85844	OK	0.502895	0	1.42922	OK	1.12593	0	2.24864	OK	2.39086	0.114338	4.64973	OK
AGAP001559-RA	-	-	AGAP001559	-	-	2R:6237595-6241453	3603	-	4.51096	0	11.7301	OK	3.6381	0	9.36659	OK	10.6997	0.505777	22.7989	OK	9.09251	1.02128	17.1575	OK
AGAP001560-RA	-	-	AGAP001560	-	-	2R:6255961-6256978	1017	-	0.0583694	0	0.0840597	OK	0.195437	0	0.348503	OK	0.0252729	0	0.0462851	OK	0.852421	0	1.90443	OK
AGAP001561-RB	-	-	AGAP001561	GPRNNA5	-	2R:6265271-6268016	1455	-	1.46065	0	4.21497	OK	11.4636	0.0722567	34.2015	OK	4.78664	0.337198	9.22477	OK	4.57721	0.144513	8.98391	OK
AGAP001562-RA	-	-	AGAP001562	GPRNNB3	-	2R:6270228-6274416	2088	-	1.49389	0	3.96097	OK	0.205766	0	0.637783	OK	2.0232	0.0167838	4.0281	OK	5.88991	0.637783	11.1276	OK
AGAP001563-RA	-	-	AGAP001563	-	-	2R:6276430-6280676	1994	-	5.31515	0.017575	12.8824	OK	11.6816	0.10545	27.2412	OK	16.0185	0.896323	31.1604	OK	7.26913	0.738149	13.7788	OK
AGAP001564-RA	-	-	AGAP001564	-	-	2R:6286885-6299463	3120	-	2.31636	0	6.12155	OK	1.38377	0	3.65047	OK	8.43357	0.179715	18.2636	OK	3.942	0.10109	7.78392	OK
AGAP001565-RA	-	-	AGAP001565	-	-	2R:6303900-6305412	1264	-	7.66134	0.2218	24.7862	OK	5.54848	0.0831752	14.223	OK	8.46842	0.16635	18.659	OK	6.45023	0.16635	12.7535	OK
AGAP001566-RA	-	-	AGAP001566	-	-	2R:6307925-6324138	10249	-	0.32346	0	0.644089	OK	0.0603312	0	0.645968	OK	0.164284	0	0.734715	OK	0.708658	0	2.44892	OK
AGAP001566-RB	-	-	AGAP001566	-	-	2R:6307925-6324138	10441	-	1.04133	0.040739	2.03846	OK	0.207902	0	0.637268	OK	1.06093	0	2.52166	OK	2.12439	0.00341828	4.74458	OK
AGAP001567-RA	-	-	AGAP001567	AGAP001567	-	2R:6307925-6324138	72	-	0	0	0.486729	OK	0	0	0.973458	OK	0	0	0.486729	OK	0	0	0	OK
AGAP001568-RA	-	-	AGAP001568	-	-	2R:6327149-6329082	1848	-	0.0727512	0	0.360306	OK	0.100981	0	0.417196	OK	0.240286	0	0.663721	OK	0.851112	0	1.91531	OK
AGAP001569-RA	-	-	AGAP001569	-	-	2R:6333431-6336084	1160	-	3555.25	168.609	6913.98	OK	9985.94	752.741	42330.1	OK	820.018	0.107798	2906.91	OK	848.624	0	3306.54	OK
AGAP001569-RB	-	-	AGAP001569	-	-	2R:6333431-6336084	1022	-	12.2085	0	24.0649	OK	33.8911	0	66.5426	OK	762.5	0	2837.68	OK	980.262	0	3718.4	OK
AGAP001570-RA	-	-	AGAP001570	-	-	2R:6347414-6353991	2809	-	4.34949	0.0623789	10.9537	OK	3.39166	0	8.67067	OK	3.53576	0.0623789	8.27145	OK	19.9608	0.648741	40.0098	OK
AGAP001572-RA	-	-	AGAP001572	-	-	2R:6356276-6356531	255	-	1.57123	0	3.02345	OK	1.72664	0	3.2983	OK	5.54849	0	9.07034	OK	11.2954	0.137429	21.3015	OK
AGAP001573-RA	-	-	AGAP001573	-	-	2R:6360322-6361802	833	-	7.12866	0	15.3977	OK	5.85926	0	13.757	OK	6.64875	0.420702	12.8735	OK	4.23769	0.210351	8.24576	OK
AGAP001576-RA	-	-	AGAP001576	-	-	2R:6374967-6432123	408	-	0.0269936	0	0	OK	0	0	0.0858933	OK	0.0352872	0	0	OK	0	0	0	OK
AGAP001577-RA	-	-	AGAP001577	-	-	2R:6374967-6432123	3262	-	5.1556	0.335832	9.98006	OK	5.84408	0.118176	13.8158	OK	14.1339	0.247095	29.8125	OK	17.1328	0.386757	39.46	OK
AGAP001578-RA	-	-	AGAP001578	-	-	2R:6374967-6432123	690	-	0	0	0	OK	0.0598705	0	0.0733981	OK	0.240799	0	0.457102	OK	0.0117716	0	0	OK
AGAP001579-RA	-	-	AGAP001579	-	-	2R:6374967-6432123	261	-	0	0	0.13427	OK	0	0	0.13427	OK	0.349701	0	0.412768	OK	0.21603	0	0.427838	OK
AGAP001580-RA	-	-	AGAP001580	-	-	2R:6374967-6432123	255	-	0	0	0.137429	OK	0	0	0	OK	0	0	0	OK	0	0	0	OK
AGAP001581-RA	-	-	AGAP001581	-	-	2R:6447643-6451539	2301	-	0.21453	0	0.46484	OK	0.142481	0	1.09071	OK	0.51545	0	2.51703	OK	0.581711	0	1.89154	OK
AGAP001581-RB	-	-	AGAP001581	-	-	2R:6447643-6451539	1032	-	1.89322	0.0788818	3.70744	OK	0.747693	0	4.27655	OK	2.63477	0	7.94129	OK	3.38298	0	8.52138	OK
AGAP001582-RA	-	-	AGAP001582	-	-	2R:1982565-1986438	3325	-	3.17298	0.0316191	6.32382	OK	11.5678	0.832636	22.2915	OK	19.0032	0.737779	41.2207	OK	30.2877	0.242413	99.4104	OK
AGAP001583-RA	-	-	AGAP001583	-	-	2R:6464425-6477495	5169	-	1.99955	0	5.2543	OK	0.89232	0	2.10172	OK	3.30365	0.0406784	7.74924	OK	3.1651	0.25763	6.06787	OK
AGAP001584-RA	-	-	AGAP001584	RU1C_ANOGA	-	2R:6478871-6479529	658	-	23.7732	0.639109	46.868	OK	21.1853	0.905404	41.4888	OK	38.8349	3.94117	73.7106	OK	25.9254	2.87599	48.9451	OK
AGAP001585-RA	-	-	AGAP001585	-	-	2R:6479829-6482286	933	-	17.5972	0.595014	34.5313	OK	15.0066	0	68.0501	OK	6.37105	0	23.0887	OK	1.66314	0	8.38351	OK
AGAP001585-RB	-	-	AGAP001585	-	-	2R:6479829-6482286	1006	-	3.28237	0	10.9062	OK	5.70666	0	36.0401	OK	2.37369	0	11.5636	OK	3.26236	0	12.9958	OK
AGAP001585-RC	-	-	AGAP001585	-	-	2R:6479829-6482286	935	-	10.0471	0	21.2201	OK	10.1869	0	51.6603	OK	13.2323	0	34.9377	OK	18.2677	0	43.778	OK
AGAP001585-RD	-	-	AGAP001585	-	-	2R:6479829-6482286	983	-	0.245061	0	0.470106	OK	0.200526	0	0.454853	OK	2.7788	0	12.9504	OK	2.73734	0	11.8276	OK
AGAP001586-RA	-	-	AGAP001586	-	-	2R:6483107-6485265	1618	-	6.27372	0.0216591	15.0748	OK	3.87244	0.0216591	9.61666	OK	4.85756	0.129955	10.2231	OK	8.97652	0.0866365	18.4103	OK
AGAP001587-RA	-	-	AGAP001587	-	-	2R:6485731-6489508	2960	-	37.102	1.23129	133.927	OK	39.4276	0.852433	109.857	OK	35.7152	2.06005	69.3786	OK	39.4914	4.64103	74.363	OK
AGAP001588-RA	-	-	AGAP001588	-	-	2R:6491876-6495408	2659	-	33.5244	0.289951	286.142	OK	105.701	0.0263591	799.104	OK	44.4967	3.37397	85.6936	OK	20.4369	2.70181	38.168	OK
AGAP001589-RA	-	-	AGAP001589	MTNA_ANOGA	-	2R:6496846-6498319	1215	-	36.0264	0.346118	107.383	OK	37.9454	0.374962	105.22	OK	14.7271	0.230746	29.2182	OK	6.72466	0.432648	13.0083	OK
AGAP001590-RA	-	-	AGAP001590	-	-	2R:6500796-6508125	3920	-	1.01661	0	2.02407	OK	0.485615	0	1.54075	OK	1.51417	0	4.2782	OK	2.59857	0	5.86099	OK
AGAP001590-RB	-	-	AGAP001590	-	-	2R:6500796-6508125	3542	-	1.58578	0.0257839	3.14564	OK	1.18863	0	4.30496	OK	1.9334	0	5.49057	OK	2.03504	0	5.18392	OK
AGAP001591-RA	-	-	AGAP001591	-	-	2R:6519173-6525698	5691	-	0.888038	0.0246315	2.71562	OK	0.393094	0	1.12689	OK	0.144127	0	0.381788	OK	0.392507	0	0.923682	OK
AGAP001592-RA	-	-	AGAP001592	GPRTAK2	-	2R:6527323-6539429	1272	-	0.430615	0	0.836845	OK	0.0599259	0	0.0992333	OK	6.25047e-05	0	0	OK	0.290561	0	1.13248	OK
AGAP001592-RB	-	-	AGAP001592	GPRTAK2	-	2R:6527323-6539429	1257	-	1.4273	0	2.83933	OK	0.377115	0	0.738162	OK	0.810297	0	1.79751	OK	0.993681	0	2.78894	OK
AGAP001593-RA	-	-	AGAP001593	-	-	2R:6555149-6556426	960	-	0.187957	0	0.54757	OK	0.152975	0	0.438056	OK	0.471981	0	1.05864	OK	0.83865	0	1.75222	OK
AGAP001594-RA	-	-	AGAP001594	-	-	2R:6556958-6559112	1440	-	0.69625	0	2.36064	OK	1.355	0	6.13278	OK	26.1268	0.0243364	59.819	OK	4.97037	0	10.489	OK
AGAP001595-RA	-	-	AGAP001595	-	-	2R:6560221-6560992	389	-	2657.18	249.185	5040.64	OK	3977.35	220.537	7705.73	OK	3907.13	184.592	7624.47	OK	880.26	97.4759	1656.28	OK
AGAP001596-RA	-	-	AGAP001596	-	-	2R:6562275-6563519	837	-	0.0481556	0	0.334953	OK	0.0228884	0	0.0837383	OK	0.0479417	0	0.125607	OK	0.0303392	0	0.0837383	OK
AGAP001597-RA	-	-	AGAP001597	-	-	2R:6567816-6580077	1689	-	2.72985	0.0560726	5.37051	OK	2.59996	0	5.19808	OK	2.74272	0	7.61793	OK	2.76446	0	8.12994	OK
AGAP001597-RB	-	-	AGAP001597	-	-	2R:6567816-6580077	1851	-	0.114314	0	0.228284	OK	1.06793	0	2.11748	OK	0.947783	0	3.0075	OK	2.89757	0	7.9279	OK
AGAP001598-RA	-	-	AGAP001598	-	-	2R:6581886-6585340	774	-	0	0	0	OK	0.0254566	0	0.0905542	OK	0	0	0	OK	0.0100815	0	0.135831	OK
AGAP001599-RA	-	-	AGAP001599	-	-	2R:6621959-6630139	627	-	0.226576	0	0.838385	OK	0.103455	0	0.279462	OK	0.589963	0	1.22963	OK	0.600863	0	1.28552	OK
AGAP001600-RA	-	-	AGAP001600	-	-	2R:6631783-6633758	1892	-	44.9211	0.0555674	148.902	OK	51.0505	0.129657	145.698	OK	16.0476	1.0743	30.8584	OK	6.19745	0.592718	11.7803	OK
AGAP001601-RA	-	-	AGAP001601	-	-	2R:6634516-6636560	2044	-	4.54547	0.0514351	13.0645	OK	15.603	0.154305	35.7303	OK	21.735	2.41745	40.9938	OK	10.6926	1.2173	20.1454	OK
AGAP001602-RA	-	-	AGAP001602	-	-	2R:6641934-6644418	1728	-	0.475668	0	1.82523	OK	0.485188	0	1.74411	OK	0.49447	0	1.21682	OK	1.02465	0	2.29168	OK
AGAP001603-RA	-	-	AGAP001603	-	-	2R:6644505-6645923	1142	-	43.3528	0.122748	89.3604	OK	42.4592	3.13007	81.7807	OK	17.024	0.368243	33.6022	OK	20.45	0.828547	39.893	OK
AGAP001604-RA	-	-	AGAP001604	-	-	2R:6668521-6679508	6260	-	1.04658	0.0429491	2.04834	OK	1.811	0.0289746	4.86193	OK	15.0835	0.0461469	35.6947	OK	14.0755	0.0981303	28.2442	OK
AGAP001605-RA	-	-	AGAP001605	AGAP001605	-	2R:6668521-6679508	73	-	0	0	0.960123	OK	0	0	0.480061	OK	0	0	0	OK	0	0	0	OK
AGAP001606-RA	-	-	AGAP001606	-	-	2R:6683333-6688184	4414	-	2.28315	0	5.92279	OK	3.77397	0	9.68606	OK	10.6583	0.992424	20.2772	OK	14.7946	1.92133	27.51	OK
AGAP001608-RA	-	-	AGAP001608	-	-	2R:6690021-6755015	5088	-	3.04344	0	7.94837	OK	2.28927	0	5.9785	OK	10.5369	0.227293	25.2433	OK	11.412	1.33621	21.4827	OK
AGAP001609-RA	-	-	AGAP001609	-	-	2R:6777109-6796100	1920	-	2.93694	0	7.57472	OK	3.8259	0	9.32694	OK	10.4291	0.219028	20.5704	OK	9.55758	1.20465	17.9055	OK
AGAP001610-RA	-	-	AGAP001610	-	-	2R:6804959-6809210	1249	-	3.75082	0	8.33323	OK	17.7216	0.364754	35.1287	OK	37.4957	0.224464	78.1977	OK	35.9204	1.17844	75.448	OK
AGAP001611-RA	-	-	AGAP001611	-	-	2R:6810855-6812376	1149	-	17.1205	0.122	55.8455	OK	14.2522	0.061	30.4085	OK	7.01758	0.2135	13.847	OK	6.64898	0.5795	12.688	OK
AGAP001612-RA	-	-	AGAP001612	-	-	2R:6812664-6815482	2746	-	6.57689	0.140382	23.1375	OK	7.24253	0.280764	20.3171	OK	5.11333	0.051048	10.2351	OK	5.04767	0.51048	9.57151	OK
AGAP001613-RA	-	-	AGAP001613	-	-	2R:6816113-6818154	1665	-	42.7158	1.15763	150.218	OK	38.7892	1.55753	105.639	OK	38.6968	1.68382	80.4234	OK	32.2051	3.51497	60.9121	OK
AGAP001614-RA	-	-	AGAP001614	-	-	2R:6818633-6820463	1830	-	0.715184	0	2.35545	OK	1.19495	0	4.34705	OK	1.32834	0	3.08315	OK	0.877356	0	1.93415	OK
AGAP001615-RA	-	-	AGAP001615	-	-	2R:6821133-6824818	3460	-	2.00475	0.0101285	5.57065	OK	1.79108	0.0708992	5.34783	OK	6.36188	0.192441	13.562	OK	3.8187	0.354496	7.28236	OK
AGAP001616-RA	-	-	AGAP001616	-	-	2R:6826008-6826714	706	-	79.6742	10.4736	148.567	OK	128.304	17.6712	238.858	OK	144.198	15.6856	272.463	OK	169.325	16.8769	320.811	OK
AGAP001617-RA	-	-	AGAP001617	-	-	2R:6827827-6831707	787	-	80.9064	0.0816365	200.418	OK	151.716	0.183013	559.533	OK	78.4913	0.174558	221.746	OK	118.395	0.761748	316.36	OK
AGAP001617-RB	-	-	AGAP001617	-	-	2R:6827827-6831707	793	-	2.62913	0	21.6046	OK	3.78602	0	12.8596	OK	1.45264	0	2.8806	OK	4.66934	0	20.1308	OK
AGAP001618-RA	-	-	AGAP001618	-	-	2R:6838327-6847245	1548	-	1.64926	0	4.32396	OK	1.17218	0	3.01093	OK	0.783157	0	1.62998	OK	1.07078	0	2.12802	OK
AGAP001619-RA	-	-	AGAP001619	-	-	2R:6860511-6875955	1302	-	0.926241	0	2.44935	OK	0.855092	0	2.23402	OK	0.206696	0	0.45757	OK	0.646479	0	1.29196	OK
AGAP001620-RA	-	-	AGAP001620	-	-	2R:6966594-6967435	778	-	0.0204558	0	0.135133	OK	1.51628	0	5.09001	OK	0.0133136	0	0.135133	OK	164.382	14.4592	314.229	OK
AGAP001621-RA	-	-	AGAP001621	-	-	2R:6967707-6969761	1246	-	13.8462	0	53.9331	OK	22.6761	0	112.683	OK	93.5263	1.25479	222.956	OK	14.3054	0.0331525	38.2911	OK
AGAP001621-RB	-	-	AGAP001621	-	-	2R:6967707-6969761	1304	-	28.8217	0	67.4156	OK	34.3669	0	115.942	OK	8.71154	0	45.0547	OK	8.84426	0	28.2853	OK
AGAP001622-RA	-	-	AGAP001622	-	-	2R:6972958-6975072	1369	-	2209.43	0.102394	6556.65	OK	6468.51	5.37571	15661.7	OK	1497.53	0.639965	3550.93	OK	2007.2	1.12634	5005.22	OK
AGAP001623-RA	-	-	AGAP001623	-	-	2R:6975667-6979509	3468	-	3.45652	0.0606306	9.69079	OK	3.65357	0.0303153	8.81165	OK	1.47787	0	3.46605	OK	1.06636	0	2.28375	OK
AGAP001624-RA	-	-	AGAP001624	-	-	2R:6980724-6984171	1821	-	25.3735	0.731296	82.0591	OK	14.693	0.519605	41.4722	OK	19.8866	1.48184	38.1814	OK	32.2765	2.02069	62.4296	OK
AGAP001625-RA	-	-	AGAP001625	-	-	2R:7002511-7006196	1587	-	3.06957	0	15.7005	OK	7.1112	0	16.6058	OK	0.690857	0	1.50159	OK	0.759024	0.0220822	1.47951	OK
AGAP001626-RA	-	-	AGAP001626	-	-	2R:7006336-7007117	707	-	0.127757	0	0.346975	OK	0.0867181	0	0.247839	OK	13.1762	0.842654	25.4779	OK	0.341559	0	0.842654	OK
AGAP001627-RA	-	-	AGAP001627	-	-	2R:7012406-7020397	3336	-	20.6117	0.199594	50.5603	OK	18.0451	0.262623	43.0597	OK	39.3037	0.745851	79.6379	OK	20.0363	0.766861	50.1401	OK
AGAP001628-RA	-	-	AGAP001628	-	-	2R:7020546-7021910	1153	-	19.5969	0.334336	38.9045	OK	58.1213	0.0911825	121.364	OK	16.0626	1.73247	30.3638	OK	9.62048	0.121577	19.4219	OK
AGAP001629-RA	-	-	AGAP001629	-	-	2R:7023981-7025193	1018	-	54.7032	0.757346	127.682	OK	58.3541	0.92947	118.318	OK	29.518	2.23761	56.801	OK	19.6315	0.550797	38.7279	OK
AGAP001630-RA	-	-	AGAP001630	-	-	2R:7025242-7026261	1019	-	288.566	0.859776	703.778	OK	389.157	0.206346	878.175	OK	296.201	13.7564	578.87	OK	473.415	2.57933	942.59	OK
AGAP001631-RA	-	-	AGAP001631	-	-	2R:7034302-7038826	1650	-	0.06636	0	0.212391	OK	0.0904939	0	0.403542	OK	0.0209312	0	0.0637172	OK	0.0583084	0	0.127434	OK
AGAP001632-RA	-	-	AGAP001632	-	-	2R:7049725-7056168	3321	-	1.67483	0	4.432	OK	0.805827	0	2.18434	OK	0.896469	0	2.18434	OK	1.52163	0.0105524	3.04964	OK
AGAP001633-RA	-	-	AGAP001633	-	-	2R:7152913-7188656	24848	-	11.9286	0.00423106	36.0303	OK	22.9153	0.00141035	68.2908	OK	21.6486	0.174884	55.2802	OK	28.405	0.0959041	59.6904	OK
AGAP001634-RA	-	-	AGAP001634	-	-	2R:7195471-7197583	1965	-	3.58623	0.0356687	9.70188	OK	4.18323	0.107006	13.5719	OK	3.94803	0.249681	7.6331	OK	3.73645	0.178343	7.29425	OK
AGAP001635-RA	-	-	AGAP001635	-	-	2R:7210600-7212596	1857	-	0.800406	0	2.47217	OK	1.48419	0.0188716	4.81225	OK	12.5299	1.47198	23.5706	OK	5.77868	0.35856	11.1908	OK
AGAP001636-RA	-	-	AGAP001636	-	-	2R:7217529-7220383	2579	-	1.06825	0	2.85356	OK	1.00982	0	2.67691	OK	3.47459	0.0271768	7.88127	OK	1.26813	0	2.90792	OK
AGAP001637-RA	-	-	AGAP001637	-	-	2R:7222873-7228820	1065	-	5.62777	0	11.4512	OK	2.23974	0	4.93584	OK	2.36677	0	4.83713	OK	20.8877	1.87562	39.8816	OK
AGAP001638-RA	-	-	AGAP001638	-	-	2R:7235284-7238573	2364	-	5.05539	0	11.1132	OK	9.15474	0	39.7119	OK	3.1792	0	8.76399	OK	1.48697	0	4.12464	OK
AGAP001638-RB	-	-	AGAP001638	-	-	2R:7235284-7238573	2025	-	2.17269	0	7.29622	LOWDATA	13.2249	0	39.0961	LOWDATA	3.71828	0	11.4639	LOWDATA	1.27628	0	3.91277	LOWDATA
AGAP001639-RA	-	-	AGAP001639	-	-	2R:7248222-7250002	929	-	7.35379	0.245104	14.3141	OK	7.1192	0	25.9731	OK	31.54	0.141254	90.6381	OK	56.0123	0.378823	142.106	OK
AGAP001639-RB	-	-	AGAP001639	-	-	2R:7248222-7250002	1022	-	2.66603	0	5.38722	OK	2.83875	0	15.5425	OK	7.7453	0	36.0789	OK	14.3697	0	55.2756	OK
AGAP001640-RA	-	-	AGAP001640	-	-	2R:7252699-7256453	3249	-	2.39175	0	5.94322	OK	1.37812	0.0107862	3.46238	OK	2.31026	0.0215725	5.46862	OK	2.42676	0.0107862	5.66277	OK
AGAP001643-RA	-	-	AGAP001643	-	-	2R:7256644-7261443	3827	-	3.52671	0.00915717	8.69931	OK	2.72464	0.00915717	6.4558	OK	6.64079	0.0915717	14.6881	OK	5.96557	0.192301	12.9757	OK
AGAP001644-RA	-	-	AGAP001644	-	-	2R:7262510-7265846	1136	-	1.35788	0	5.35904	OK	1.97453	0	8.38678	OK	3.70503	0	12.0464	OK	2.73938	0	11.619	OK
AGAP001644-RB	-	-	AGAP001644	-	-	2R:7262510-7265846	1368	-	11.1113	0.104199	24.2524	OK	5.92034	0	17.1665	OK	4.74312	0	12.7054	OK	8.91629	0.0891664	22.9158	OK
AGAP001645-RA	-	-	AGAP001645	-	-	2R:7266757-7271844	1866	-	41.6721	0.112683	95.6868	OK	31.8068	0.0939027	73.676	OK	57.4249	0.920246	122.412	OK	38.4285	2.87342	74.0704	OK
AGAP001646-RA	-	-	AGAP001646	-	-	2R:7273677-7276023	2016	-	3.13831	0	8.01364	OK	1.55593	0	4.10243	OK	5.6067	0.0695327	12.3942	OK	7.8541	0.399813	15.2972	OK
AGAP001647-RA	-	-	AGAP001647	-	-	2R:7276442-7277024	510	-	0.272748	0	0.549717	OK	0.682602	0	1.58044	OK	0.961787	0	1.8553	OK	2.07257	0.0687147	4.05417	OK
AGAP001648-RA	-	-	AGAP001648	CLIPB17	-	2R:7278771-7280475	1577	-	1.11353	0	2.82222	OK	3.16543	0.0222222	7.15556	OK	4.9347	0	9.91112	OK	13.4699	0.866668	26.0445	OK
AGAP001649-RA	-	-	AGAP001649	-	-	2R:7281481-7283417	1802	-	1.96212	0	5.44531	OK	4.25191	0.0194475	10.2294	OK	6.79872	0.622321	12.991	OK	18.8557	2.33371	35.3362	OK
AGAP001650-RA	-	-	AGAP001650	-	-	2R:7304075-7310674	2413	-	8.96302	0	30.9109	OK	12.8654	0	40.5488	OK	39.8839	0	90.5521	OK	22.6727	0	56.9019	OK
AGAP001651-RA	-	-	AGAP001651	-	-	2R:7304075-7310674	1369	-	44.4802	3.08249	85.7148	OK	33.9261	0.0303033	138.516	OK	33.4089	0	111.056	OK	36.1313	0	107.503	OK
AGAP001652-RA	-	-	AGAP001652	-	-	2R:7310995-7317770	2297	-	4.87713	0.0762831	13.2428	OK	5.31977	0.0305133	12.9834	OK	13.3179	0.778088	25.8295	OK	35.0411	3.50902	66.6104	OK
AGAP001653-RA	-	-	AGAP001653	-	-	2R:7320003-7323349	2921	-	60.8154	2.46303	115.18	OK	94.3736	0.0129389	278.782	OK	247.815	0.230532	613.317	OK	322.207	1.01334	714.25	OK
AGAP001653-RB	-	-	AGAP001653	-	-	2R:7320003-7323349	3012	-	1.04706	0	2.05431	OK	0.646931	0	1.28939	OK	6.01895	0	35.2641	OK	12.7109	0	72.0113	OK
AGAP001654-RA	-	-	AGAP001654	SAP30_ANOGA	-	2R:7323742-7325012	1057	-	16.5084	0.232083	47.2785	OK	15.0394	0.265237	41.1449	OK	8.28028	0.165773	16.71	OK	11.2172	0.265237	22.1805	OK
AGAP001655-RA	-	-	AGAP001655	-	-	2R:7325153-7326467	1244	-	11.8836	0.140854	43.1577	OK	10.3828	0.197196	32.2556	OK	7.45199	0	15.832	OK	4.24652	0.225366	8.25405	OK
AGAP001656-RA	-	-	AGAP001656	-	-	2R:7326476-7327395	853	-	27.1725	0.369754	81.88	OK	38.7754	0.534089	108.379	OK	41.472	1.19143	81.7568	OK	6.7182	0.287587	13.1468	OK
AGAP001657-RA	-	-	AGAP001657	-	-	2R:7534948-7537087	2139	-	0.0317543	0	0.344055	OK	86.8271	0	843.05	OK	0.165479	0	0.393206	OK	0.249804	0	0.491507	OK
AGAP001658-RA	-	-	AGAP001658	-	-	2R:7538950-7549751	1300	-	3.40881	0	8.49155	OK	0.585316	0	1.75222	OK	1.8768	0	3.82794	OK	5.05337	0.350445	9.73158	OK
AGAP001659-RA	-	-	AGAP001659	-	-	2R:7552173-7554309	2136	-	0.688465	0	7.99001	OK	540.453	0	5122.52	OK	0.0728636	0	0.229692	OK	0.100987	0	0.196879	OK
AGAP001660-RA	-	-	AGAP001660	-	-	2R:7568321-7607358	14607	-	0.0233315	0	0.076773	OK	0.0157602	0	0.0695755	OK	0.0148546	0	0.0479831	OK	1.47513	0.031189	3.08292	OK
AGAP001661-RA	-	-	AGAP001661	-	-	2R:7607830-7609198	1192	-	6.32806	0.0293997	15.8171	OK	4.42368	0	10.5545	OK	7.83855	0.117599	15.5231	OK	11.6461	1.11719	22.138	OK
AGAP001662-RA	-	-	AGAP001662	-	-	2R:7610593-7623254	8373	-	3.42889	0.00837083	8.9233	OK	1.56244	0.00418541	4.11008	OK	3.69453	0.0334833	8.50476	OK	4.40849	0.422727	8.35827	OK
AGAP001664-RA	-	-	AGAP001664	CPR1	-	2R:7639416-7640126	615	-	0.380394	0	0.911726	OK	77.1007	2.62121	150.891	OK	0.246457	0	0.512846	OK	3.54894	0.113966	6.95191	OK
AGAP001665-RA	-	-	AGAP001665	CPR2	-	2R:7642570-7643437	776	-	20.6083	0.135481	61.8246	OK	367.28	9.39337	737.786	OK	0.0801517	0	0.225802	OK	0.159287	0	0.316123	OK
AGAP001666-RA	-	-	AGAP001666	CPR3	-	2R:7645434-7646297	773	-	10.2216	0	30.8736	OK	110.86	6.61901	214.347	OK	0.215547	0	0.408021	OK	0.548589	0	1.08806	OK
AGAP001667-RA	-	-	AGAP001667	CPR4	-	2R:7648890-7649756	776	-	0.590716	0	1.39997	OK	118.177	0.0903208	236.46	OK	0.0400759	0	0.135481	OK	0.100152	0	0.180642	OK
AGAP001668-RA	-	-	AGAP001668	CPR5	-	2R:7651640-7652462	741	-	20.2619	0.094587	60.2519	OK	186.876	5.1077	367.943	OK	0.0709956	0	0.236467	OK	0.273337	0	0.520228	OK
AGAP001669-RA	-	-	AGAP001669	CPR6	-	2R:7656372-7657277	828	-	29.1865	0.507891	73.9828	OK	648.039	0	1374.06	OK	1.46071	0	3.55524	OK	5.14796	0.0846485	10.2425	OK
AGAP001670-RA	-	-	AGAP001670	-	-	2R:7680932-7683252	2239	-	3.38962	0	8.89025	OK	2.54416	0	6.60508	OK	3.26509	0.0469555	7.13724	OK	1.70819	0	3.42775	OK
AGAP001671-RA	-	-	AGAP001671	-	-	2R:7740983-7742423	1440	-	1.21789	0	3.23675	OK	0.407548	0	1.19249	OK	5.16558	0	11.5111	OK	5.66477	0.511065	10.7567	OK
AGAP001672-RA	-	-	AGAP001672	-	-	2R:7770070-7787763	13659	-	0.0586875	0	0.192425	OK	0.0173162	0	0.0949298	OK	0.151126	0	0.38485	OK	4.77115	0.00513134	10.3166	OK
AGAP001673-RA	-	-	AGAP001673	-	-	2R:7824100-7828224	3540	-	0.20403	0	0.633572	OK	0.0558404	0	0.178192	OK	0.260713	0	0.801865	OK	0.909834	0	1.98981	OK
AGAP001674-RA	-	-	AGAP001674	-	-	2R:7842505-7873403	2622	-	3.5504	0	15.9718	OK	1.8148	0	9.11531	OK	1.87331	0	5.35959	OK	4.4952	0	10.3583	OK
AGAP001675-RA	-	-	AGAP001675	-	-	2R:7842505-7873403	1427	-	21.4441	0	56.7047	OK	30.8778	0.173136	63.6565	OK	7.60217	0	21.2701	OK	5.05168	0	18.0591	OK
AGAP001676-RA	-	-	AGAP001676	-	-	2R:8001904-8003591	1499	-	0.778419	0	2.54826	OK	1.94351	0	4.9095	OK	12.4202	0	25.3658	OK	136.043	11.1983	260.087	OK
AGAP001677-RA	-	-	AGAP001677	-	-	2R:8052303-8056990	2042	-	11.0847	0	21.7983	OK	10.4762	0	25.6686	OK	28.5881	0.188687	64.1723	OK	20.8453	0.0945579	45.7282	OK
AGAP001677-RB	-	-	AGAP001677	-	-	2R:8052303-8056990	959	-	2.27401	0	20.7578	OK	0.600135	0	11.5022	OK	5.68569	0	31.1392	OK	6.01205	0	43.0963	OK
AGAP001677-RC	-	-	AGAP001677	-	-	2R:8052303-8056990	2105	-	1.34936	0	9.62164	OK	1.76275	0	23.7771	OK	0.94373	0	6.58811	OK	1.7851	0	8.06579	OK
AGAP001678-RA	-	-	AGAP001678	-	-	2R:8060564-8100009	4814	-	7.59723	0	20.5069	OK	3.18223	0	12.0697	OK	25.5016	0	68.7422	OK	54.7903	0	121.571	OK
AGAP001678-RB	-	-	AGAP001678	-	-	2R:8060564-8100009	4751	-	9.52828	0	38.8359	OK	14.3636	0.0885148	42.3543	OK	16.073	0	63.7897	OK	36.2045	0	104.226	OK
AGAP001679-RA	-	-	AGAP001679	-	-	2R:8158077-8166680	1848	-	0.00884646	0	0.0135594	OK	0	0	0.0428559	OK	0	0	0.0421389	OK	0.00848052	0	0.0422459	OK
AGAP001679-RB	-	-	AGAP001679	-	-	2R:8158077-8166680	1140	-	0.975593	0	1.93271	OK	0.20034	0	0.377855	OK	1.53734	0	5.24593	OK	5.11921	0	11.6438	OK
AGAP001680-RA	-	-	AGAP001680	-	-	2R:8184822-8185494	672	-	0	0	0	OK	1.14743	0	3.12897	OK	0	0	0	OK	75.017	9.07402	140.804	OK
AGAP001681-RA	-	-	AGAP001681	-	-	2R:8217794-8221364	3497	-	6.63161	0.0501065	18.1686	OK	6.23633	0.0501065	16.1243	OK	11.173	0.501065	21.8565	OK	15.4042	1.91407	28.8613	OK
AGAP001682-RA	-	-	AGAP001682	-	-	2R:8221423-8222332	829	-	8.03579	0.169093	20.5448	OK	7.63877	0.0845464	16.9938	OK	15.4392	1.35274	29.5067	OK	16.5203	1.43729	31.5781	OK
AGAP001683-RA	-	-	AGAP001683	-	-	2R:8247069-8438651	3235	-	3.48228	0	28.7506	OK	1.79223	0	8.26551	OK	6.12124	0.0324987	14.2128	OK	6.66903	0.0866633	13.552	OK
AGAP001683-RB	-	-	AGAP001683	-	-	2R:8247069-8438651	1441	-	0.0307214	0	0.0486391	OK	0	0	0.0243196	OK	0	0	0.0243196	OK	0	0	0.0486391	OK
AGAP001684-RA	-	-	AGAP001684	-	-	2R:8247069-8438651	1647	-	39.5542	0.0149866	89.9796	OK	12.0127	0.048861	39.8461	OK	0.131413	0	0.910691	OK	0.122287	0	0.264383	OK
AGAP001685-RA	-	-	AGAP001685	-	-	2R:8444190-8447176	2915	-	5.61655	0.240442	17.949	OK	4.70942	0.0360664	12.2626	OK	5.83776	0.132243	12.3467	OK	2.52962	0.192354	4.85694	OK
AGAP001686-RA	-	-	AGAP001686	-	-	2R:8447653-8448231	405	-	25.5168	2.24977	48.7162	OK	16.7792	1.38447	32.0159	OK	31.6866	3.02854	59.6189	OK	13.1643	0.778766	25.5262	OK
AGAP001687-RA	-	-	AGAP001687	-	-	2R:8448795-8453002	3306	-	0.000392897	0	0	OK	0.128207	0	0.509786	OK	0.158787	0	0.6512	OK	0.789891	0	1.88878	OK
AGAP001687-RB	-	-	AGAP001687	-	-	2R:8448795-8453002	3414	-	1.68043	0.121851	3.23701	OK	0.644779	0	2.1236	OK	2.14535	0	6.17484	OK	0.227452	0	1.32568	OK
AGAP001688-RA	-	-	AGAP001688	-	-	2R:8453491-8458394	4251	-	3.97845	0.10717	10.5191	OK	3.4803	0.0824382	8.81264	OK	5.84209	0.156633	11.5249	OK	6.8959	0.305021	14.5668	OK
AGAP001690-RA	-	-	AGAP001690	-	-	2R:8465598-8507940	9518	-	0.21258	0	0.876296	LOWDATA	0.000127037	0	0	LOWDATA	3.90135	0	12.8757	LOWDATA	5.31144	0.0257734	12.7284	LOWDATA
AGAP001690-RB	-	-	AGAP001690	-	-	2R:8465598-8507940	10554	-	0.791629	0	2.24133	OK	0.206442	0	0.617612	OK	1.23637	0	5.90716	OK	0.734121	0	3.47656	OK
AGAP001694-RA	-	-	AGAP001694	-	-	2R:8673914-8678386	3240	-	4.57524	0.0648972	12.125	OK	7.13213	0.324486	19.242	OK	13.1178	0.465096	27.657	OK	13.5263	0.45428	26.5646	OK
AGAP001695-RA	-	-	AGAP001695	-	-	2R:8713174-8718042	1500	-	3.09783	0	7.35934	OK	3.99212	0.023363	8.66767	OK	2.68271	0	7.47616	OK	4.61106	0.0934519	11.331	OK
AGAP001696-RA	-	-	AGAP001696	-	-	2R:8745207-8775657	4934	-	0.820751	0	2.24444	OK	0.234818	0	0.674752	OK	1.42996	0	3.42348	OK	2.50156	0.0497186	4.96475	OK
AGAP001697-RA	-	-	AGAP001697	-	-	2R:8779101-8780122	914	-	142.401	1.78061	282.989	OK	89.9768	1.19903	405.272	OK	63.369	0.576638	149.397	OK	49.1017	0.531658	100	OK
AGAP001697-RB	-	-	AGAP001697	-	-	2R:8779101-8780122	928	-	21.3025	0	81.67	OK	13.9195	0	116.528	OK	11.5397	0	48.6568	OK	9.8007	0	35.5628	OK
AGAP001698-RA	-	-	AGAP001698	-	-	2R:8780400-8781420	1020	-	0.01454	0	0.103072	OK	1.55588	0	4.50081	OK	0.0461641	0	0.137429	OK	3.82379	0	8.55498	OK
AGAP001699-RA	-	-	AGAP001699	-	-	2R:8781984-8790785	1996	-	3.3796	0	6.97466	OK	13.2956	0.117898	51.6985	OK	21.5468	0.135435	54.4062	OK	17.6258	1.12479	34.1123	OK
AGAP001699-RB	-	-	AGAP001699	-	-	2R:8781984-8790785	1967	-	1.39726	0	4.37731	OK	0.935606	0	11.0659	OK	7.14723	0	26.8199	OK	1.40023	0	6.18871	OK
AGAP001700-RA	-	-	AGAP001700	-	-	2R:8791639-8800165	8001	-	5.65779	0.0569402	15.1767	OK	5.04965	0.00438001	13.4466	OK	8.63759	0.214621	17.4762	OK	3.66293	0.473041	6.79778	OK
AGAP001701-RA	-	-	AGAP001701	-	-	2R:8800517-8801163	646	-	605.84	1.35621	1945.73	OK	281.118	4.12288	604.273	OK	193.03	16.7628	369.106	OK	93.6918	11.9347	175.06	OK
AGAP001702-RA	-	-	AGAP001702	-	-	2R:8802219-8804542	2259	-	3.63811	0.0775664	11.3557	OK	3.79966	0.0465398	12.6899	OK	5.33053	0.0930796	11.9297	OK	2.37381	0	5.04181	OK
AGAP001703-RA	-	-	AGAP001703	-	-	2R:8805539-8806429	718	-	33.6538	0.780935	99.6181	OK	23.5583	0.195234	73.2127	OK	31.3351	3.85587	58.8142	OK	46.9133	5.7594	87.904	OK
AGAP001704-RA	-	-	AGAP001704	-	-	2R:8806922-8808463	1179	-	11.6154	0.356687	33.7366	OK	14.2103	0.237791	35.4606	OK	12.4961	0.951165	24.0169	OK	15.8227	1.72399	29.9022	OK
AGAP001705-RA	-	-	AGAP001705	-	-	2R:8809100-8824972	1884	-	6.78026	0.0558033	16.462	OK	12.1021	0	28.2179	OK	0.642969	0	1.6555	OK	0.65829	0	1.59969	OK
AGAP001706-RA	-	-	AGAP001706	-	-	2R:8829881-8831817	1936	-	1.04231	0	6.75185	OK	2.98623	0	18.0472	OK	13.4328	0.48874	26.392	OK	26.2838	2.49801	50.0506	OK
AGAP001707-RA	-	-	AGAP001707	-	-	2R:8840694-8843819	1536	-	19.1356	0.912617	49.5095	OK	15.9329	0.159708	37.5085	OK	15.2279	0.752909	29.5916	OK	32.8825	4.42619	61.3278	OK
AGAP001708-RA	-	-	AGAP001708	-	-	2R:8846990-8848182	1087	-	67.6458	0.290157	190.633	OK	54.5689	0.257917	146.561	OK	1.82323	0.0322396	3.64308	OK	6.69861	0.548074	12.7991	OK
AGAP001710-RA	-	-	AGAP001710	-	-	2R:8851104-8857906	6559	-	2.35396	0	6.20318	OK	1.46166	0.00534296	3.88433	OK	3.34931	0.0480866	8.71437	OK	3.09553	0.0961733	6.96188	OK
AGAP001711-RA	-	-	AGAP001711	-	-	2R:8858255-8860220	1410	-	60.8149	0	178.304	OK	101.989	0	238.178	OK	236.516	0.695919	527.879	OK	248.899	0.845044	500.589	OK
AGAP001712-RA	-	-	AGAP001712	-	-	2R:8858255-8860220	757	-	43.6161	0	87.1447	OK	52.6239	0	512.803	OK	35.9793	0	211.081	OK	33.107	0	175.201	OK
AGAP001713-RA	-	-	AGAP001713	-	-	2R:8862945-8877405	2988	-	23.538	0	47.6728	OK	86.4288	0	315.083	OK	310.6	0	1037.18	OK	235.632	0	786.847	OK
AGAP001713-RB	-	-	AGAP001713	-	-	2R:8862945-8877405	3255	-	11.6526	0	48.253	OK	56.1914	0	269.636	OK	112.817	0	501.968	OK	101.548	0	498.189	OK
AGAP001713-RC	-	-	AGAP001713	-	-	2R:8862945-8877405	3039	-	0.124095	0	0.246866	OK	0.864002	0	1.68623	OK	9.87708	0	48.1046	OK	18.4391	0	136.744	OK
AGAP001713-RD	-	-	AGAP001713	-	-	2R:8862945-8877405	3284	-	5.82539	0	19.5479	OK	9.76629	0	65.218	OK	11.1171	0	59.8042	OK	10.999	0	83.5387	OK
AGAP001714-RA	-	-	AGAP001714	AGAP001714	-	2R:8880031-8880103	72	-	0	0	0	OK	0	0	0	OK	0	0	0	OK	0	0	0	OK
AGAP001715-RA	-	-	AGAP001715	-	-	2R:8880369-8881485	1044	-	7.5044	0.067135	19.3685	OK	9.91292	0.100703	21.2818	OK	6.70083	0.369243	13.0242	OK	6.12363	0.369243	11.8493	OK
AGAP001716-RA	-	-	AGAP001716	-	-	2R:8885302-8890890	4998	-	0.884543	0	2.38398	OK	0.251143	0	0.722205	OK	1.48991	0.0140234	3.5339	OK	4.64385	0.0420702	9.23441	OK
AGAP001717-RA	-	-	AGAP001717	-	-	2R:8908699-8909248	474	-	87.6282	6.28435	168.642	OK	203.016	25.6549	380.24	OK	3.1189	0	6.21041	OK	20.7611	0.443601	41.0331	OK
AGAP001718-RA	-	-	AGAP001718	-	-	2R:8919552-8920874	1025	-	80.6309	1.29921	224.866	OK	139.751	1.47016	365.317	OK	131.008	1.91463	262.577	OK	179.113	16.1034	342.171	OK
AGAP001719-RA	-	-	AGAP001719	-	-	2R:8921797-8923444	857	-	299.95	0.0817841	1273.87	OK	828.884	0.0817841	3207.12	OK	103.288	12.5539	194.115	OK	102.601	13.9851	191.211	OK
AGAP001720-RA	-	-	AGAP001720	-	-	2R:8923445-8925211	1535	-	6.26613	0.0913211	17.8304	OK	13.9157	0.0228303	43.9255	OK	7.13793	0.0228303	14.3831	OK	2.86023	0.0228303	6.09568	OK
AGAP001721-RA	-	-	AGAP001721	-	-	2R:8925597-8927708	1887	-	200.558	1.98715	626.603	OK	132.726	0.297144	327.472	OK	63.3652	4.84717	121.755	OK	48.7565	5.38574	91.9105	OK
AGAP001722-RA	-	-	AGAP001722	-	-	2R:8928723-8930493	1689	-	19.4636	0.933689	57.8058	OK	299.518	0.394224	783.428	OK	0.031505	0	0.103743	OK	0.11403	0	0.352727	OK
AGAP001723-RA	-	-	AGAP001723	COEAE2A	-	2R:8931912-8933709	1722	-	3.56502	0	13.0247	OK	30.5528	0.162808	96.9727	OK	0.809282	0	1.60773	OK	0.847537	0	1.68914	OK
AGAP001724-RA	-	-	AGAP001724	-	-	2R:8933813-8936243	2155	-	47.8848	0.0487858	258.614	OK	51.6626	0.390287	195.615	OK	22.5814	1.60993	43.5983	OK	24.1049	2.82958	45.3545	OK
AGAP001725-RA	-	-	AGAP001725	-	-	2R:8936528-8938016	1410	-	4.97165	0.0745627	15.4842	OK	5.21382	0.0497085	14.7634	OK	5.6362	0.0497085	11.5572	OK	3.74284	0.124271	7.38171	OK
AGAP001726-RA	-	-	AGAP001726	-	-	2R:8941087-8955816	4851	-	1.24091	0	3.40259	OK	0.399346	0	1.24256	OK	2.08307	0.0144484	4.62347	OK	4.75406	0.303415	9.21082	OK
AGAP001727-RA	-	-	AGAP001727	-	-	2R:8941087-8955816	1585	-	0.0383633	0	0.3953	OK	0.346849	0	3.57478	OK	0.0349619	0	0.0500533	OK	1.36033	0	6.32576	OK
AGAP001728-RA	-	-	AGAP001728	-	-	2R:9007635-9008622	987	-	0.00756849	0	0.106518	OK	0.294473	0	1.63328	OK	0.104339	0	0.319555	OK	17.2742	1.42024	33.1272	OK
AGAP001729-RA	-	-	AGAP001729	-	-	2R:9035995-9037755	1563	-	5.02108	0	12.2869	OK	7.75549	0	18.0267	OK	8.21572	0.627796	15.7846	OK	7.20248	0.762324	13.6097	OK
AGAP001730-RA	-	-	AGAP001730	-	-	2R:9045749-9067187	3040	-	21.602	0.841529	59.6448	OK	23.1069	0.622501	70.4809	OK	53.345	0.610973	119.393	OK	65.375	0.449584	146.265	OK
AGAP001731-RA	-	-	AGAP001731	-	-	2R:9071790-9080531	4490	-	1.85408	0	5.05764	OK	0.997713	0	2.82541	OK	8.98236	0.304395	18.5057	OK	6.59854	0.491715	12.6675	OK
AGAP001732-RA	-	-	AGAP001732	-	-	2R:9086406-9087895	1420	-	28.8946	0.567622	68.929	OK	33.9653	0.0493584	78.085	OK	4.96468	0.197434	9.72361	OK	9.2853	0.913131	17.4976	OK
AGAP001733-RA	-	-	AGAP001733	-	-	2R:9089858-9093105	2959	-	2.67913	0.0473734	8.61012	OK	2.61853	0.0236867	7.22444	OK	4.11436	0.0710601	8.42062	OK	4.92303	0.497421	9.3444	OK
AGAP001734-RA	-	-	AGAP001734	-	-	2R:9093430-9095845	2248	-	5.9856	0.0779459	15.1527	OK	6.82538	0.0155892	16.8207	OK	13.0754	1.16919	24.9895	OK	15.056	1.90188	28.1852	OK
AGAP001735-RA	-	-	AGAP001735	-	-	2R:9096568-9097790	1146	-	0.139009	0	0.428118	OK	0.0459351	0	0.152899	OK	0.492605	0	1.22319	OK	26.1799	1.28435	50.946	OK
AGAP001736-RA	-	-	AGAP001736	-	-	2R:9098058-9099638	1415	-	3.62246	0.0247664	10.7486	OK	5.20061	0.0742992	16.8164	OK	9.88653	0.544861	19.2187	OK	13.2038	1.63458	24.7664	OK
AGAP001737-RA	-	-	AGAP001737	MOCS3_ANOGA	-	2R:9099746-9102059	1793	-	6.28732	0	15.7339	OK	13.4956	0	32.015	OK	28.7906	1.66134	55.8601	OK	12.5978	1.36816	23.8451	OK
AGAP001738-RA	-	-	AGAP001738	-	-	2R:9102162-9103618	1295	-	30.095	1.75899	83.9985	OK	33.9043	0.568289	77.5308	OK	42.6906	1.10952	84.1338	OK	13.0426	0.920087	25.1671	OK
AGAP001739-RA	-	-	AGAP001739	-	-	2R:9119330-9126257	5727	-	3.73999	0.0428342	9.64993	OK	3.77242	0.0979067	9.51531	OK	9.97819	0.409984	21.8638	OK	12.0592	0.819969	23.2528	OK
AGAP001740-RA	-	-	AGAP001740	-	-	2R:9145674-9146295	621	-	3.63059	0	7.5055	OK	4.82121	0.0564323	9.5935	OK	0.0724172	0	0.225729	OK	0.636433	0	1.24151	OK
AGAP001741-RA	-	-	AGAP001741	-	-	2R:9168507-9169356	849	-	0.5755	0	1.94004	OK	2.05622	0	5.69628	OK	0.0237812	0	0.0825547	OK	0.310681	0	0.742992	OK
AGAP001742-RA	-	-	AGAP001742	-	-	2R:9178670-9180426	735	-	6.56309	0	14.8283	OK	2.85492	0	6.86586	OK	3.72431	0.143039	7.34265	OK	5.49324	0.238398	10.7279	OK
AGAP001743-RA	-	-	AGAP001743	-	-	2R:9205695-9237530	2085	-	2.6233	0	6.00042	OK	1.17199	0	3.34477	OK	8.6587	0.0840395	18.2198	OK	12.1871	0.95805	23.3966	OK
AGAP001744-RA	-	-	AGAP001744	-	-	2R:9238610-9240389	1437	-	31.724	0.219485	77.2588	OK	27.8377	0.53652	60.6267	OK	15.779	1.41446	30.167	OK	12.966	1.17059	24.7287	OK
AGAP001745-RA	-	-	AGAP001745	-	-	2R:9240499-9243772	3273	-	26.3893	0.406871	113.228	OK	15.6288	0.214143	41.1047	OK	23.6104	0.289093	48.6211	OK	19.2169	2.5483	35.8796	OK
AGAP001746-RA	-	-	AGAP001746	-	-	2R:9244663-9246446	1457	-	57.3098	0.38484	184.098	OK	44.5481	0.697522	126.396	OK	20.9553	0.697522	41.226	OK	26.5169	1.17857	51.8572	OK
AGAP001747-RA	-	-	AGAP001747	-	-	2R:9248926-9253764	1618	-	19.5331	0.411524	38.7049	OK	22.4076	1.01798	43.7731	OK	29.4911	1.38618	57.7866	OK	39.721	1.51614	89.972	OK
AGAP001748-RA	-	-	AGAP001748	-	-	2R:9255339-9283083	5156	-	4.37829	0.0679683	12.2955	OK	5.8631	0.142734	15.7958	OK	0.318859	0	0.788433	OK	0.435158	0	0.999135	OK
AGAP001749-RA	-	-	AGAP001749	-	-	2R:9284343-9285666	975	-	104.282	0.611032	285.999	OK	64.2682	0.718861	139.783	OK	42.877	5.06797	80.5124	OK	30.8352	4.24128	57.1854	OK
AGAP001750-RA	-	-	AGAP001750	-	-	2R:9305751-9397954	559	-	0.0485615	0	0.0626914	OK	0.43034	0	0.814988	OK	0.215399	0	0.376148	OK	0.0318725	0	0.0626914	OK
AGAP001751-RA	-	-	AGAP001751	-	-	2R:9305751-9397954	4872	-	0.536186	0	1.67333	OK	0.542248	0	2.9859	OK	20.0599	0	57.2625	OK	10.8509	0	38.0971	OK
AGAP001751-RB	-	-	AGAP001751	-	-	2R:9305751-9397954	1581	-	4.21937	0	14.3834	OK	3.55564	0	15.4677	OK	17.8081	0	89.7518	OK	6.54408	0	38.4161	OK
AGAP001751-RC	-	-	AGAP001751	-	-	2R:9305751-9397954	1876	-	2.39723	0	10.3111	OK	5.00963	0	21.8889	OK	7.51279	0	38.4368	OK	24.764	0	99.1051	OK
AGAP001751-RD	-	-	AGAP001751	-	-	2R:9305751-9397954	1940	-	1.36122	0	5.11938	OK	2.22969	0	10.6303	OK	9.21595	0	51.8494	OK	16.1435	0	75.4097	OK
AGAP001751-RE	-	-	AGAP001751	-	-	2R:9305751-9397954	4212	-	1.77497	0	3.54326	OK	1.28681	0	5.64293	OK	7.1434	0	32.2835	OK	6.40154	0	26.211	OK
AGAP001752-RA	-	-	AGAP001752	-	-	2R:9412294-9418087	3852	-	0.771642	0.00915861	1.53407	OK	0.364177	0	1.08808	OK	3.65306	0	9.37441	OK	4.75202	0.0191339	10.2654	OK
AGAP001752-RB	-	-	AGAP001752	-	-	2R:9412294-9418087	1426	-	0.0771335	0	0.913097	OK	0.00183773	0	0.0866396	OK	1.29249	0	7.1428	OK	1.38502	0	8.15864	OK
AGAP001753-RA	-	-	AGAP001753	-	-	2R:9444298-9446175	1630	-	12.2666	0.623491	23.9506	OK	7.37343	0.064499	14.7918	OK	2.47146	0	5.33192	OK	4.06484	0.0214997	9.37386	OK
AGAP001754-RA	-	-	AGAP001754	-	-	2R:9447207-9460299	9124	-	5.85427	0.00768182	15.8092	OK	3.21181	0.00768182	8.51914	OK	8.54691	0.138273	20.9138	OK	4.82996	0.391773	9.27196	OK
AGAP001756-RA	-	-	AGAP001756	-	-	2R:9460610-9465509	2120	-	0.248376	0	0.79346	OK	0.294557	0	0.942234	OK	1.4939	0	3.28955	OK	2.52708	0	5.40545	OK
AGAP001757-RA	-	-	AGAP001757	-	-	2R:9468280-9476705	4905	-	1.8249	0	4.90123	OK	1.74322	0.0142893	4.62258	OK	7.84768	0.0643018	17.7902	OK	9.63703	1.11456	18.1545	OK
AGAP001759-RA	-	-	AGAP001759	-	-	2R:9479329-9483291	2842	-	33.4955	0.826172	91.6187	OK	37.9802	0.0493237	99.8681	OK	46.1118	2.99641	89.2142	OK	43.4149	5.67222	81.0388	OK
AGAP001760-RA	-	-	AGAP001760	-	-	2R:9483431-9485151	1045	-	57.1844	1.37495	289.008	OK	164.161	3.2194	728.858	OK	430.374	14.6214	847.741	OK	262.621	24.3802	499.04	OK
AGAP001761-RA	-	-	AGAP001761	-	-	2R:9497141-9511895	1949	-	17.6774	1.59481	33.7587	OK	14.4118	0.143846	40.205	OK	17.8667	1.43846	34.2893	OK	20.0778	2.06779	38.0473	OK
AGAP001762-RA	-	-	AGAP001762	APG9	-	2R:9488302-9493744	3651	-	4.12456	0.0095986	10.2033	OK	7.01405	0.0671902	16.7592	OK	24.7024	0.211169	49.308	OK	23.6279	0.652705	47.7722	OK
AGAP001763-RA	-	-	AGAP001763	-	-	2R:9523896-9529284	2521	-	16.7604	0.111208	43.0932	OK	35.8432	0.013901	90.7737	OK	9.07337	0.722853	17.3902	OK	21.1061	2.90531	39.2009	OK
AGAP001764-RA	-	-	AGAP001764	-	-	2R:9529915-9531048	1062	-	25.3218	1.31994	65.0072	OK	223.383	0.0989957	510.95	OK	0.160361	0	0.329986	OK	0.302794	0	0.593974	OK
AGAP001765-RA	-	-	AGAP001765	-	-	2R:9532283-9535855	2118	-	2.28998	0	5.85729	OK	3.92958	0	9.9938	OK	10.2322	0.16546	24.3227	OK	8.94334	0.16546	17.9359	OK
AGAP001766-RA	-	-	AGAP001766	-	-	2R:9595495-9597220	1470	-	7.16957	0.0715193	15.6389	OK	2.81133	0.0476796	6.55594	OK	3.55354	0.0238398	7.36649	OK	8.80198	0.119199	21.3128	OK
AGAP001767-RA	-	-	AGAP001767	-	-	2R:9602331-9603836	1505	-	0.270602	0	1.07113	OK	0.833474	0	3.70237	OK	0.506215	0	1.23412	OK	7.74676	0.232854	15.2519	OK
AGAP001768-RA	-	-	AGAP001768	-	-	2R:9687415-9695369	794	-	0	0	0	OK	0.22819	0	0.42189	OK	0	0	0.115035	OK	0	0	0	OK
AGAP001768-RB	-	-	AGAP001768	-	-	2R:9687415-9695369	754	-	40.0726	0.114348	89.9921	OK	72.9368	0.194168	173.974	OK	12.0131	0.184676	27.763	OK	66.4085	1.11632	168.503	OK
AGAP001769-RA	-	-	AGAP001769	-	-	2R:9701618-9706096	1684	-	1.4903	0	5.2016	OK	4.34619	0	14.5755	OK	2.95443	0	8.83542	OK	2.71285	0	12.8686	OK
AGAP001769-RB	-	-	AGAP001769	-	-	2R:9701618-9706096	1975	-	0.621551	0	2.80753	OK	0	0	0.0198839	OK	6.04468e-05	0	0	OK	1.79535	0	9.12377	OK
AGAP001769-RC	-	-	AGAP001769	-	-	2R:9701618-9706096	1845	-	2.66944	0	11.3258	OK	0.344208	0	1.54565	OK	0.573783	0	2.21629	OK	1.28195	0	8.37985	OK
AGAP001769-RD	-	-	AGAP001769	-	-	2R:9701618-9706096	1814	-	2.02525	0	6.30222	OK	1.79716	0	6.41168	OK	2.98906	0	12.884	OK	15.4427	0.0646947	44.5747	OK
AGAP001773-RA	-	-	AGAP001773	GPRALS2	-	2R:9766908-9999598	1301	-	0.0341983	0	0.124799	OK	1.01832e-06	0	0.0643929	OK	0.538568	0	1.31854	OK	0.0429341	0	0.22059	OK
AGAP001773-RB	-	-	AGAP001773	GPRALS2	-	2R:9766908-9999598	1416	-	0.649933	0	1.39892	OK	0.0331848	0	0.0582397	OK	0.193636	0	0.882313	OK	0.661187	0	1.79925	OK
AGAP001773-RC	-	-	AGAP001773	GPRALS2	-	2R:9766908-9999598	1331	-	0.107821	0	0.408262	OK	0.0409665	0	0.0626657	OK	0.108573	0	0.886594	OK	0.237592	0	0.920552	OK
AGAP001774-RA	-	-	AGAP001774	-	-	2R:10041417-10061319	816	-	0.0288411	0	0.0858933	OK	0	0	0	OK	0	0	0	OK	0.272695	0	0.687147	OK
AGAP001775-RA	-	-	AGAP001775	-	-	2R:10155930-10164783	4128	-	2.62532	0	6.86797	OK	2.89429	0	7.4113	OK	20.7757	1.08665	40.4013	OK	17.8243	2.24122	33.3551	OK
AGAP001776-RA	-	-	AGAP001776	-	-	2R:10166570-10167082	424	-	1.01935	0	2.23161	OK	0.0673802	0	0.165304	OK	0.873464	0	1.81835	OK	0.262355	0	0.578565	OK
AGAP001777-RA	-	-	AGAP001777	-	-	2R:10172461-10177055	4077	-	1.82288	0	4.81357	OK	2.32933	0	5.97398	OK	12.4041	1.16901	23.681	OK	8.18313	0.515739	15.8418	OK
AGAP001778-RA	-	-	AGAP001778	-	-	2R:10178041-10179205	1084	-	16.8209	0	64.4314	OK	25.4853	0.258631	96.049	OK	20.9285	2.65097	39.1826	OK	28.6095	3.78248	52.89	OK
AGAP001779-RA	-	-	AGAP001779	-	-	2R:10183331-10210950	792	-	0.13804	0	0.259631	OK	0.597328	0	2.17721	OK	0.598832	0	4.78966	OK	0.9676	0	5.11369	OK
AGAP001779-RB	-	-	AGAP001779	-	-	2R:10183331-10210950	837	-	0.343232	0	0.959114	OK	0.495664	0	3.70391	OK	1.71178	0	6.28591	OK	1.55484	0	5.84012	OK
AGAP001779-RC	-	-	AGAP001779	-	-	2R:10183331-10210950	1033	-	2.6127	0	7.72088	OK	1.05009	0	3.54521	OK	4.11517	0	10.8238	OK	4.44005	0	11.5006	OK
AGAP001780-RA	-	-	AGAP001780	-	-	2R:10216144-10230335	10614	-	5.06247	0.00330172	13.5305	OK	2.38262	0.00330172	6.29638	OK	11.3178	0.224517	23.5347	OK	8.95734	0.739586	17.1723	OK
AGAP001781-RA	-	-	AGAP001781	-	-	2R:10256614-10259011	2144	-	0.211006	0	0.572088	OK	0.0296	0	0.0980722	OK	1.28252	0	3.171	OK	0.125671	0	0.310562	OK
AGAP001782-RA	-	-	AGAP001782	-	-	2R:10282124-10287251	3575	-	2.00976	0	5.35225	OK	1.2144	0	3.3329	OK	6.47129	0.392106	12.5474	OK	10.8989	1.21553	20.4189	OK
AGAP001783-RA	-	-	AGAP001783	-	-	2R:10312920-10332387	2475	-	0.63142	0	1.30001	OK	0.640424	0	2.29246	OK	2.25211	0	8.17093	OK	1.27849	0	4.56821	OK
AGAP001783-RB	-	-	AGAP001783	-	-	2R:10312920-10332387	2456	-	3.47699	0.0167911	6.0448	OK	3.46769	0	10.6221	OK	6.18316	0.0462881	16.2163	OK	5.64316	0	11.3153	OK
AGAP001786-RA	-	-	AGAP001786	-	-	2R:10352195-10457721	9720	-	2.29008	0	6.69523	OK	1.03338	0	3.72798	OK	8.51824	0.165848	19.0401	OK	4.13502	0.338908	7.92467	OK
AGAP001787-RA	-	-	AGAP001787	-	-	2R:10479868-10481936	1915	-	9.2978	0.2379	30.3414	OK	8.94823	0.2379	25.6932	OK	9.27541	0.1281	19.3065	OK	8.15939	0.1281	17.202	OK
AGAP001788-RA	-	-	AGAP001788	-	-	2R:10482018-10483314	1152	-	24.8216	0.334626	51.3803	OK	27.0723	1.24724	53.0534	OK	31.9179	0.334626	66.3168	OK	5.1771	0.0304206	11.2556	OK
AGAP001789-RA	-	-	AGAP001789	-	-	2R:10483614-10485170	1419	-	0.304981	0	0.790291	OK	0.753567	0	1.80285	OK	0.71372	0	1.80285	OK	0.263499	0	0.716201	OK
AGAP001790-RA	-	-	AGAP001790	-	-	2R:10491596-10493192	1596	-	2.70118	0	6.87276	OK	1.9963	0	5.05027	OK	6.51875	0.0219577	14.9312	OK	4.5668	0.263492	8.84895	OK
AGAP001791-RA	-	-	AGAP001791	-	-	2R:10512946-10517390	3232	-	19.0428	0.607206	76.6273	OK	43.4946	0.0216859	115.326	OK	48.8777	0.954181	103.995	OK	29.0765	0.769851	57.9448	OK
AGAP001792-RA	-	-	AGAP001792	-	-	2R:10518010-10520280	2115	-	23.4806	0.364529	58.8217	OK	11.7308	0.033139	28.1184	OK	15.6178	0.480515	32.0785	OK	5.70285	0.530224	10.8696	OK
AGAP001793-RA	-	-	AGAP001793	-	-	2R:10522412-10523849	1349	-	6.38539	0.103912	15.9246	OK	3.17003	0.0259781	7.58561	OK	0.943883	0	2.28607	OK	1.27184	0	2.80564	OK
AGAP001794-RA	-	-	AGAP001794	-	-	2R:10524886-10528650	3681	-	6.19169	0	16.0323	OK	3.68406	0	9.48229	OK	7.7668	0.24753	18.2981	OK	7.25541	0.837792	13.6046	OK
AGAP001795-RA	-	-	AGAP001795	-	-	2R:10529934-10531440	1386	-	27.3317	0.252846	83.7679	OK	48.1655	0.126423	160.33	OK	19.8918	0.379269	40.8599	OK	8.66335	0.429838	16.8901	OK
AGAP001796-RA	-	-	AGAP001796	-	-	2R:10532170-10533424	554	-	51.194	0.632572	108.802	OK	50.3988	2.90983	97.9221	OK	19.8424	1.89772	37.7645	OK	6.58607	0.0632572	13.0942	OK
AGAP001797-RA	-	-	AGAP001797	-	-	2R:10541383-10585913	3411	-	4.59583	0	9.14884	OK	7.24558	0	14.408	OK	14.9711	0	106.938	OK	8.78847	0	51.4236	OK
AGAP001797-RB	-	-	AGAP001797	-	-	2R:10541383-10585913	2450	-	0.851172	0	1.67329	LOWDATA	1.58558	0	3.1012	LOWDATA	0	0	0	LOWDATA	0	0	0	LOWDATA
AGAP001797-RC	-	-	AGAP001797	-	-	2R:10541383-10585913	1347	-	19.7708	0	39.3984	OK	10.3579	0	19.6158	OK	2.75335	0	5.4574	OK	5.88962	0	13.8898	OK
AGAP001797-RD	-	-	AGAP001797	-	-	2R:10541383-10585913	1713	-	0.65916	0	1.25761	OK	0.680399	0	1.35464	OK	8.34202	0	36.666	OK	2.49541	0	4.96671	OK
AGAP001797-RE	-	-	AGAP001797	-	-	2R:10541383-10585913	1387	-	11.2126	0	22.2438	OK	19.7586	0	124.01	OK	16.0887	0	123.763	OK	2.45637	0	4.82638	OK
AGAP001797-RF	-	-	AGAP001797	-	-	2R:10541383-10585913	2461	-	6.04175	0	11.8429	OK	5.06373	0	9.49188	OK	11.7682	0	120.393	OK	6.84369	0	85.2178	OK
AGAP001797-RG	-	-	AGAP001797	-	-	2R:10541383-10585913	1411	-	22.8677	0	77.6676	OK	35.4342	0	478.563	OK	11.2805	0	57.0698	OK	9.23062	0	30.8271	OK
AGAP001797-RH	-	-	AGAP001797	-	-	2R:10541383-10585913	2248	-	3.57428	0	6.88676	OK	6.6713	0	13.2227	OK	1.49388	0	2.97234	OK	3.45742	0	12.0158	OK
AGAP001797-RI	-	-	AGAP001797	-	-	2R:10541383-10585913	2450	-	36.1876	0	133.426	OK	29.6966	0	74.2566	OK	30.6336	0	197.091	OK	22.4167	0	169.823	OK
AGAP001797-RJ	-	-	AGAP001797	-	-	2R:10541383-10585913	2031	-	1057.3	38.4971	2074.09	OK	2130.62	0.732319	8874.99	OK	288.19	0.0379622	816.091	OK	275.306	0.342441	718.137	OK
AGAP001798-RA	-	-	AGAP001798	-	-	2R:10586596-10589184	2176	-	4.28847	0.016105	10.8065	OK	9.07368	0	21.9672	OK	9.75651	0.83746	18.6657	OK	11.7259	1.49776	21.9189	OK
AGAP001799-RA	-	-	AGAP001799	-	-	2R:10591412-10597071	1468	-	352.453	1.8499	697.952	OK	760.373	0	5404.49	OK	62.29	0	232.968	OK	84.9888	0	254.504	OK
AGAP001799-RB	-	-	AGAP001799	-	-	2R:10591412-10597071	1383	-	461.068	5.4284	914.267	OK	889.771	0.0299408	6305.96	OK	155.105	0.935857	445.731	OK	142.058	0	364.717	OK
AGAP001800-RA	-	-	AGAP001800	-	-	2R:10598689-10606185	1991	-	1.82774	0	3.64223	OK	0.319542	0	1.1823	OK	1.95812	0	6.71289	OK	4.83747	0	13.3405	OK
AGAP001800-RB	-	-	AGAP001800	-	-	2R:10598689-10606185	1970	-	3.70043	0.117744	7.26331	OK	0.935292	0	3.34999	OK	4.76727	0	11.9741	OK	10.1343	0	21.683	OK
AGAP001801-RA	-	-	AGAP001801	-	-	2R:10608498-10609655	1086	-	20.4897	0.290424	60.15	OK	25.9925	0.193616	73.5418	OK	11.6782	0.419501	22.8789	OK	6.52344	0.516309	12.5205	OK
AGAP001802-RA	-	-	AGAP001802	-	-	2R:10609792-10615620	4272	-	3.2271	0	11.7968	OK	11.8348	0.0258984	36.4995	OK	18.2453	0	57.223	OK	13.7668	0	56.1835	OK
AGAP001802-RB	-	-	AGAP001802	-	-	2R:10609792-10615620	4359	-	9.90553	0.0874765	19.6406	OK	6.80139	0	25.3888	OK	24.6953	0.0167906	69.2278	OK	38.0462	0.134461	104.426	OK
AGAP001803-RA	-	-	AGAP001803	-	-	2R:10615692-10617366	1674	-	3.85657	0	9.6299	OK	2.79424	0	6.84561	OK	5.99496	0.0628037	13.5237	OK	2.7647	0.0209346	5.61047	OK
AGAP001804-RA	-	-	AGAP001804	-	-	2R:10617749-10620802	2978	-	23.236	0.341266	61.4867	OK	16.5828	0.282427	40.8813	OK	17.0593	0.553086	34.868	OK	14.0024	1.22385	26.7364	OK
AGAP001805-RA	-	-	AGAP001805	-	-	2R:10621227-10623450	1091	-	1572.55	4.14366	7263.17	OK	2349.36	7.67702	8301.82	OK	2140.71	1.38122	4741.12	OK	656.161	47.604	1264.75	OK
AGAP001806-RA	-	-	AGAP001806	-	-	2R:10771839-10789142	3448	-	2.26914	0	10.0113	OK	2.21599	0	9.96044	OK	6.24944	0	17.0852	OK	5.69892	0	15.0525	OK
AGAP001807-RA	-	-	AGAP001807	GPRGPH	-	2R:10790865-10805553	2241	-	0.580652	0	1.15773	OK	0.301492	0	0.967479	OK	0.752477	0	1.92582	OK	1.13416	0	2.45918	OK
AGAP001807-RB	-	-	AGAP001807	GPRGPH	-	2R:10790865-10805553	2340	-	0.000146049	0	0	OK	0.000187413	0	0	OK	0.120322	0	0.487794	OK	7.12718e-05	0	0	OK
AGAP001809-RA	-	-	AGAP001809	-	-	2R:10837461-10839379	1710	-	0.373093	0	1.12716	OK	0.232353	0	0.696791	OK	0.399402	0	0.922223	OK	2.24252	0	4.46766	OK
AGAP001810-RA	-	-	AGAP001810	-	-	2R:10841633-10844181	1894	-	43.0906	0.684607	114.459	OK	82.2523	1.2582	209.471	OK	45.1651	1.33221	94.4388	OK	37.0756	1.42472	74.6222	OK
AGAP001811-RA	-	-	AGAP001811	IR75h.1	-	2R:10851534-10853577	1671	-	0	0	0	OK	0.00979995	0	0.0419443	OK	0	0	0	OK	0.173893	0	0.440415	OK
AGAP001812-RA	-	-	AGAP001812	IR75h.2	-	2R:10855567-10857858	1944	-	0	0	0	OK	0	0	0	OK	0.0778261	0	0.198297	OK	0.274983	0	0.685026	OK
AGAP001813-RA	-	-	AGAP001813	-	-	2R:10859311-10865032	999	-	470.543	34.0915	905.314	OK	383.107	2.36168	1058.88	OK	336.378	3.52904	880.84	OK	439.741	1.47088	1420.35	OK
AGAP001813-RB	-	-	AGAP001813	-	-	2R:10859311-10865032	1056	-	0.368138	0	0.535468	OK	0.412433	0	0.789424	OK	19.1284	0	154.491	OK	27.533	0	314.162	OK
AGAP001814-RA	-	-	AGAP001814	-	-	2R:10859311-10865032	1929	-	0.582003	0	1.12636	OK	0.47151	0	0.908359	OK	1.13834	0	2.2709	OK	1.70976	0	3.37909	OK
AGAP001815-RA	-	-	AGAP001815	-	-	2R:10865041-10866073	1032	-	1.97193	0	5.60304	OK	9.7284	0	28.6264	OK	3.38621	0	6.79157	OK	1.41989	0	2.85246	OK
AGAP001816-RA	-	-	AGAP001816	-	-	2R:10866301-10867306	896	-	5.79976	0	13.7675	OK	7.76394	0	16.5835	OK	14.408	1.21248	27.5349	OK	9.15878	0.508458	17.796	OK
AGAP001817-RA	-	-	AGAP001817	-	-	2R:10867620-10869000	389	-	55.5732	0	151.439	OK	39.028	0	79.9086	OK	21.9257	0	43.7831	OK	8.97749	0	17.9276	OK
AGAP001818-RA	-	-	AGAP001818	-	-	2R:10867620-10869000	939	-	20.1645	0	44.1874	OK	13.1162	0	59.8179	OK	9.82629	0	29.5489	OK	5.96878	0	14.764	OK
AGAP001819-RA	-	-	AGAP001819	-	-	2R:10869931-10870919	906	-	20.9727	0.0386804	67.7681	OK	126.66	2.08874	250.727	OK	190.166	21.9318	356.595	OK	74.5872	2.51423	146.599	OK
AGAP001820-RA	-	-	AGAP001820	-	-	2R:10871573-10878925	6204	-	3.87363	0	10.1281	OK	2.5009	0	6.49599	OK	6.45056	0.55922	12.3367	OK	8.23313	0.869898	15.6017	OK
AGAP001821-RA	-	-	AGAP001821	-	-	2R:10897667-10898832	1068	-	15.2534	0.0656264	81.0814	OK	30.9101	0.131253	133.747	OK	6.96591	0.196879	13.7159	OK	5.44546	0.393758	10.4674	OK
AGAP001822-RA	-	-	AGAP001822	-	-	2R:10900128-10901647	1188	-	1.53977	0	4.5723	OK	6.48928	0	14.9853	OK	0.484311	0	1.20945	OK	0.563603	0	1.29794	OK
AGAP001823-RA	-	-	AGAP001823	-	-	2R:10902266-10903524	972	-	702.746	3.53329	2934.04	OK	1014.93	1.08162	3665.36	OK	330.432	11.9699	649.152	OK	146.4	11.6815	280.5	OK
AGAP001824-RA	-	-	AGAP001824	-	-	2R:10911117-11032919	3051	-	0.628214	0	1.252	OK	0.127871	0	0.172293	OK	0.801695	0	1.95266	OK	1.01264	0	2.14792	OK
AGAP001825-RA	-	-	AGAP001825	-	-	2R:10911117-11032919	993	-	556.614	0.0379212	1499.22	OK	1359.85	0.493927	7292.34	OK	0.0195445	0	0.173426	OK	0.022007	0	0.0871678	OK
AGAP001826-RA	-	-	AGAP001826	-	-	2R:11116761-11163371	10387	-	40.2754	0.323892	168.542	OK	70.824	0.138329	217.608	OK	41.2781	0.256415	102.795	OK	131.83	5.65799	257.974	OK
AGAP001827-RA	-	-	AGAP001827	-	-	2R:11265310-11269057	3551	-	17.7398	0.315805	48.7623	OK	13.9981	0.0394756	36.3472	OK	26.6627	0.384887	61.3056	OK	20.0908	2.77316	37.3242	OK
AGAP001828-RA	-	-	AGAP001828	-	-	2R:11276773-11280461	1671	-	1.38573	0	3.79596	OK	1.12486	0	3.06194	OK	4.80088	0	11.1782	OK	4.64607	0.419443	8.87122	OK
AGAP001829-RA	-	-	AGAP001829	AGAP001829	-	2R:11289277-11289350	73	-	0	0	0	OK	0	0	0	OK	0	0	0	OK	0	0	0	OK
AGAP001830-RA	-	-	AGAP001830	AGAP001830	-	2R:11295933-11296005	72	-	0	0	0	OK	0	0	0	OK	0	0	0	OK	0	0	0	OK
AGAP001831-RA	-	-	AGAP001831	AGAP001831	-	2R:11307655-11307737	82	-	0	0	0	OK	0	0	0	OK	0	0	0	OK	0	0	0	OK
AGAP001832-RA	-	-	AGAP001832	AGAP001832	-	2R:11337065-11337138	73	-	0	0	0	OK	0	0	0	OK	0	0	0	OK	0	0	0	OK
AGAP001833-RA	-	-	AGAP001833	AGAP001833	-	2R:11352123-11352195	72	-	0	0	0	OK	0	0	0	OK	0	0	0	OK	0	0	0	OK
AGAP001834-RA	-	-	AGAP001834	AGAP001834	-	2R:11360406-11360488	82	-	0	0	0	OK	0	0	0	OK	0	0	0	OK	0	0	0	OK
AGAP001835-RA	-	-	AGAP001835	AGAP001835	-	2R:11364130-11364212	82	-	0	0	0	OK	0	0	0	OK	0	0	0	OK	0	0	0	OK
AGAP001836-RA	-	-	AGAP001836	AGAP001836	-	2R:11365428-11365510	82	-	0	0	0	OK	0	0	0	OK	0	0	0	OK	0	0	0	OK
AGAP001837-RA	-	-	AGAP001837	AGAP001837	-	2R:11377353-11377425	72	-	0	0	0	OK	0	0	0	OK	0	0	0	OK	0	0	0	OK
AGAP001838-RA	-	-	AGAP001838	AGAP001838	-	2R:11382348-11382430	82	-	0	0	0	OK	0	0	0	OK	0	0	0	OK	0	0	0	OK
AGAP001839-RA	-	-	AGAP001839	AGAP001839	-	2R:11383443-11383517	74	-	0	0	0	OK	0	0	0	OK	0	0	0	OK	0	0	0	OK
AGAP001840-RA	-	-	AGAP001840	AGAP001840	-	2R:11388288-11388360	72	-	0	0	0	OK	0	0	0	OK	0	0	0	OK	0	0	0	OK
AGAP001841-RA	-	-	AGAP001841	AGAP001841	-	2R:11393009-11393082	73	-	0	0	0	OK	0	0	0	OK	0	0	0	OK	0	0	0	OK
AGAP001842-RA	-	-	AGAP001842	AGAP001842	-	2R:11393504-11393576	72	-	0	0	0	OK	0	0	0	OK	0	0	0	OK	0	0	0	OK
AGAP001843-RA	-	-	AGAP001843	AGAP001843	-	2R:11394291-11394363	72	-	0	0	0	OK	0	0	0	OK	0	0	0	OK	0	0	0	OK
AGAP001844-RA	-	-	AGAP001844	AGAP001844	-	2R:11395105-11395178	73	-	0	0	0	OK	0	0	0	OK	0	0	0	OK	0	0	0	OK
AGAP001845-RA	-	-	AGAP001845	AGAP001845	-	2R:11436108-11436190	82	-	0	0	0	OK	0	0	0	OK	0	0	0	OK	0	0	0	OK
AGAP001846-RA	-	-	AGAP001846	AGAP001846	-	2R:11437076-11437150	74	-	0	0	0	OK	0	0	0	OK	0	0	0	OK	0	0	0	OK
[truncated: 16,624 more rows]
