# Supplementary material for: Long non-coding RNA discovery across the genus anopheles reveals conserved secondary structures within and beyond the Gambiae complex
Source: BMC Genomics. 2015 Apr 23;16(1):337. doi: 10.1186/s12864-015-1507-3 (PMC4409983; doi:10.1186/s12864-015-1507-3)
Supplement: Additional file 14: — Differential expression analysis of all Anopheles gambiae genes, including newly identified genes across all life-stages. [file 12864_2015_1507_MOESM14_ESM.txt]

test_id	gene_id	gene	locus	sample_1	sample_2	status	value_1	value_2	log2(fold_change)	test_stat	p_value	q_value	significant
AGAP000002-RA	AGAP000002	KIBRLG	X:581-16387	L1	L3	OK	6.54239	5.03647	-0.377404	-0.239485	0.70245	0.955537	no
AGAP000005-RA	AGAP000005	-	X:32381-38843	L1	L3	OK	26.1324	10.8019	-1.27455	-0.825878	0.3031	0.774036	no
AGAP000007-RA	AGAP000007	IGL1	X:83816-88773	L1	L3	OK	8.8564	5.81953	-0.605819	-0.375619	0.5793	0.923169	no
AGAP000008-RA	AGAP000008	-	X:90141-94903	L1	L3	OK	27.6424	25.6941	-0.105445	-0.0707663	0.9103	0.985098	no
AGAP000009-RA	AGAP000009	-	X:97669-114021	L1	L3	OK	3.48381	3.08223	-0.176693	-0.0784388	0.93145	0.987899	no
AGAP000009-RB	AGAP000009	-	X:97669-114021	L1	L3	OK	7.28899	2.37364	-1.61862	-0.440756	0.4096	0.847686	no
AGAP000009-RC	AGAP000009	-	X:97669-114021	L1	L3	OK	7.13645	1.61563	-2.14311	-0.803138	0.55755	0.91638	no
AGAP000010-RA	AGAP000010	-	X:120772-134756	L1	L3	OK	13.1433	22.5872	0.781171	0.125361	0.8666	0.979879	no
AGAP000011-RA	AGAP000011	-	X:120772-134756	L1	L3	OK	31.766	86.1274	1.43899	0.497844	0.44505	0.866059	no
AGAP000012-RA	AGAP000012	TTRNA1	X:146180-147744	L1	L3	OK	5.30289	5.75096	0.117023	0.0757412	0.9188	0.9858	no
AGAP000013-RA	AGAP000013	-	X:152262-163951	L1	L3	OK	3.66647	3.48366	-0.0737874	-0.0361434	0.95405	0.991202	no
AGAP000014-RA	AGAP000014	-	X:152262-163951	L1	L3	OK	3.20825	10.6965	1.73728	0.657698	0.6737	0.949376	no
AGAP000015-RA	AGAP000015	-	X:192290-201940	L1	L3	OK	0.928503	0.39778	-1.22293	-0.695291	0.2461	0.735275	no
AGAP000016-RA	AGAP000016	SCRB10	X:204263-207141	L1	L3	OK	0.0282056	0.611439	4.43815	1.7567	0.19245	0.703498	no
AGAP000017-RA	AGAP000017	-	X:212900-233685	L1	L3	OK	2.06528	1.16568	-0.825166	-0.39598	0.3775	0.827056	no
AGAP000018-RA	AGAP000018	-	X:245975-251810	L1	L3	OK	0.489085	0.152363	-1.68257	-0.792336	0.3253	0.789492	no
AGAP000019-RA	AGAP000019	-	X:284189-288873	L1	L3	OK	1.38787	2.14011	0.624809	0.319929	0.51225	0.898588	no
AGAP000020-RA	AGAP000020	-	X:290993-299270	L1	L3	OK	0.809583	0.471728	-0.779225	-0.433483	0.55045	0.913891	no
AGAP000021-RA	AGAP000021	-	X:314466-315701	L1	L3	OK	60.5367	43.5393	-0.475491	-0.302267	0.63295	0.938721	no
AGAP000022-RA	AGAP000022	-	X:309045-313230	L1	L3	OK	47.6133	53.4314	0.166321	0.101881	0.86475	0.979614	no
AGAP000023-RA	AGAP000023	-	X:320063-323468	L1	L3	OK	41.373	85.6208	1.04927	0.415327	0.347	0.806022	no
AGAP000025-RA	AGAP000025	-	X:331474-336252	L1	L3	OK	2.88196	1.47098	-0.970269	-0.576656	0.44945	0.868675	no
AGAP000028-RA	AGAP000028	-	X:357390-364560	L1	L3	OK	14.9667	9.38165	-0.673846	-0.202602	0.55585	0.916074	no
AGAP000029-RA	AGAP000029	-	X:379161-393442	L1	L3	OK	3.06097	1.3639	-1.16624	-0.678603	0.35345	0.811197	no
AGAP000032-RA	AGAP000032	-	X:408840-425073	L1	L3	OK	5.29963	3.42161	-0.631216	-0.379172	0.613	0.932971	no
AGAP000033-RA	AGAP000033	-	X:432495-439671	L1	L3	OK	2.10796	1.23178	-0.775103	-0.448912	0.54365	0.911035	no
AGAP000035-RA	AGAP000035	-	X:444811-452835	L1	L3	OK	3.6373	3.62102	-0.00647214	-0.00379744	0.99635	0.998804	no
AGAP000037-RA	AGAP000037	-	X:461136-472416	L1	L3	OK	0.92218	0.165945	-2.47434	-1.18481	0.0379	0.382843	no
AGAP000038-RA	AGAP000038	-	X:481139-483518	L1	L3	OK	10.599	3.06171	-1.79152	-1.1528	0.06955	0.503613	no
AGAP000039-RA	AGAP000039	-	X:494370-496532	L1	L3	NOTEST	0.0664143	0.202991	1.61185	0	1	1	no
AGAP000040-RA	AGAP000040	-	X:503318-510089	L1	L3	OK	7.87914	22.7243	1.52813	0.992101	0.1418	0.650066	no
AGAP000041-RA	AGAP000041	-	X:512137-517675	L1	L3	OK	6.00883	5.93972	-0.0166895	-0.0102729	0.9869	0.996624	no
AGAP000042-RA	AGAP000042	-	X:528362-534266	L1	L3	OK	2.15707	0.742603	-1.53841	-0.867675	0.26825	0.746068	no
AGAP000043-RA	AGAP000043	-	X:610530-615856	L1	L3	OK	1.90521	1.05003	-0.859524	-0.486588	0.5252	0.903767	no
AGAP000044-RA	AGAP000044	-	X:626265-628342	L1	L3	OK	55.3344	83.6106	0.595508	0.362507	0.62915	0.937669	no
AGAP000045-RA	AGAP000045	GPROAR1	X:696885-735718	L1	L3	OK	0.744195	0.151747	-2.29401	-0.694422	0.48925	0.88815	no
AGAP000045-RB	AGAP000045	GPROAR1	X:696885-735718	L1	L3	OK	0.89844	0.360594	-1.31705	-0.527966	0.66075	0.945839	no
AGAP000046-RA	AGAP000046	-	X:740683-744542	L1	L3	OK	2.72893	11.4156	2.0646	1.28738	0.1318	0.63619	no
AGAP000047-RA	AGAP000047	CPR130	X:752556-754633	L1	L3	OK	15.684	21.0824	0.426748	0.27876	0.7436	0.963234	no
AGAP000048-RA	AGAP000048	-	X:779761-787862	L1	L3	OK	2.22802	1.13383	-0.974555	-0.565495	0.45015	0.86903	no
AGAP000049-RA	AGAP000049	-	X:803641-810496	L1	L3	OK	11.7202	8.49493	-0.464318	-0.289913	0.6931	0.953633	no
AGAP000051-RA	AGAP000051	HPX5	X:838199-841171	L1	L3	OK	2.23663	45.8064	4.35615	1.35372	0.00205	0.0732355	no
AGAP000053-RA	AGAP000053	-	X:842663-844158	L1	L3	OK	7.34109	12.7235	0.793429	0.526794	0.5176	0.900724	no
AGAP000054-RA	AGAP000054	-	X:850500-891167	L1	L3	OK	3.07054	1.78742	-0.780618	-0.435974	0.5683	0.919581	no
AGAP000055-RA	AGAP000055	-	X:894174-898770	L1	L3	OK	3.90035	1.95787	-0.994318	-0.587941	0.47785	0.88251	no
AGAP000056-RA	AGAP000056	-	X:900562-904069	L1	L3	OK	2.2439	1.63334	-0.458182	-0.26185	0.74985	0.963942	no
AGAP000057-RA	AGAP000057	-	X:921076-922938	L1	L3	OK	19.0939	6.66067	-1.51937	-0.975628	0.24545	0.735275	no
AGAP000058-RA	AGAP000058	-	X:932590-947534	L1	L3	OK	2.62427	0.886544	-1.56565	-0.900308	0.24125	0.735275	no
AGAP000061-RA	AGAP000061	-	X:954968-961877	L1	L3	OK	3.51816	1.40246	-1.32686	-0.709233	0.30015	0.771543	no
AGAP000061-RB	AGAP000061	-	X:954968-961877	L1	L3	NOTEST	0.250035	0.370772	0.568403	0	1	1	no
AGAP000062-RA	AGAP000062	-	X:965550-978390	L1	L3	OK	5.41545	3.95284	-0.454192	-0.277201	0.7233	0.959329	no
AGAP000063-RA	AGAP000063	-	X:980088-983261	L1	L3	OK	1.54121	0.713456	-1.11117	-0.589453	0.4922	0.88917	no
AGAP000064-RA	AGAP000064	-	X:986836-1000922	L1	L3	OK	6.48731	3.04484	-1.09125	-0.644786	0.2784	0.754691	no
AGAP000065-RA	AGAP000065	-	X:1013490-1025167	L1	L3	OK	2.93023	1.2471	-1.23244	-0.733118	0.2584	0.738426	no
AGAP000066-RA	AGAP000066	-	X:1026071-1029625	L1	L3	OK	3.91001	2.395	-0.707144	-0.420847	0.6014	0.929214	no
AGAP000067-RA	AGAP000067	-	X:1035904-1037155	L1	L3	OK	5.38673	3.53004	-0.609727	-0.393922	0.65925	0.945372	no
AGAP000068-RA	AGAP000068	NFI	X:1048364-1059174	L1	L3	OK	9.27101	4.45212	-1.05823	-0.690105	0.4317	0.860215	no
AGAP000069-RA	AGAP000069	-	X:1060753-1062050	L1	L3	OK	0.657454	0.0850299	-2.95085	-1.34701	0.22675	0.72786	no
AGAP000070-RA	AGAP000070	-	X:1099947-1104999	L1	L3	OK	2.20967	2.30389	0.0602416	0.0351856	0.96355	0.99325	no
AGAP000071-RA	AGAP000071	-	X:1113632-1115173	L1	L3	NOTEST	0.217443	0.126114	-0.785911	0	1	1	no
AGAP000072-RA	AGAP000072	-	X:1120488-1121931	L1	L3	NOTEST	0.0194115	0.190397	3.29403	0	1	1	no
AGAP000073-RA	AGAP000073	-	X:1160876-1165193	L1	L3	OK	3.41544	6.09395	0.835306	0.554706	0.5632	0.917988	no
AGAP000074-RA	AGAP000074	-	X:1207397-1210353	L1	L3	OK	2.37679	7.91489	1.73555	0.887053	0.0783	0.527789	no
AGAP000075-RA	AGAP000075	-	X:1247089-1251709	L1	L3	OK	2.03517	4.31774	1.08512	0.662278	0.3588	0.814896	no
AGAP000076-RA	AGAP000076	-	X:1254629-1261036	L1	L3	OK	11.5306	12.9364	0.165975	0.0981799	0.8957	0.983883	no
AGAP000078-RA	AGAP000078	-	X:1264726-1266777	L1	L3	OK	4.24789	3.14077	-0.435628	-0.26611	0.74225	0.963089	no
AGAP000079-RA	AGAP000079	-	X:1269002-1270433	L1	L3	OK	3.86119	6.53507	0.759156	0.488256	0.47245	0.879788	no
AGAP000080-RA	AGAP000080	-	X:1283015-1373662	L1	L3	LOWDATA	0.0222771	0.0161179	-0.466904	0	1	1	no
AGAP000080-RB	AGAP000080	-	X:1283015-1373662	L1	L3	LOWDATA	0.290562	9.36125e-05	-11.5999	0	1	1	no
AGAP000080-RC	AGAP000080	-	X:1283015-1373662	L1	L3	OK	0.453573	0.862585	0.927333	0.283864	0.6534	0.943336	no
AGAP000080-RD	AGAP000080	-	X:1283015-1373662	L1	L3	OK	0.551517	0.966812	0.809829	0.303832	0.80265	0.971532	no
AGAP000080-RE	AGAP000080	-	X:1283015-1373662	L1	L3	NOTEST	0.0431628	0.0147281	-1.55121	0	1	1	no
AGAP000081-RA	AGAP000081	-	X:1418614-1421698	L1	L3	OK	4.51712	2.87608	-0.651299	-0.394148	0.62035	0.934961	no
AGAP000082-RA	AGAP000082	-	X:1423896-1426509	L1	L3	OK	13.8991	22.7401	0.710245	0.443367	0.54315	0.911014	no
AGAP000083-RA	AGAP000083	-	X:1428543-1429315	L1	L3	OK	8.00408	4.41504	-0.858308	-0.603656	0.521	0.902099	no
AGAP000084-RA	AGAP000084	-	X:1430004-1432624	L1	L3	OK	12.719	11.2467	-0.177482	-0.142647	0.87055	0.980635	no
AGAP000085-RA	AGAP000085	CPR129	X:1433118-1435719	L1	L3	OK	148.06	61.2436	-1.27356	-0.915127	0.1941	0.70482	no
AGAP000086-RA	AGAP000086	-	X:1448591-1478833	L1	L3	OK	14.4113	13.5673	-0.0870673	-0.00757841	0.88315	0.982572	no
AGAP000086-RB	AGAP000086	-	X:1448591-1478833	L1	L3	OK	13.856	12.4024	-0.159894	-0.0210136	0.90675	0.98493	no
AGAP000086-RC	AGAP000086	-	X:1448591-1478833	L1	L3	OK	0.431949	1.20172	1.47617	0.0422282	0.20645	0.717507	no
AGAP000086-RD	AGAP000086	-	X:1448591-1478833	L1	L3	OK	4.12658	3.3194	-0.314025	-0.0148947	0.70575	0.956721	no
AGAP000088-RA	AGAP000088	CYP4H19	X:1448591-1478833	L1	L3	OK	38.0905	160.567	2.07568	0.658275	0.21765	0.725264	no
AGAP000090-RA	AGAP000090	-	X:1521812-1527249	L1	L3	OK	1.2818	1.01503	-0.336659	-0.188435	0.80195	0.971491	no
AGAP000091-RA	AGAP000091	-	X:1532551-1534866	L1	L3	OK	1.85533	1.13401	-0.710241	-0.418481	0.5752	0.921714	no
AGAP000092-RA	AGAP000092	-	X:1537680-1539215	L1	L3	OK	24.9133	128.931	2.37162	1.46294	0.01895	0.270928	no
AGAP000093-RA	AGAP000093	-	X:1541990-1543412	L1	L3	OK	5.00717	5.9273	0.24338	0.158025	0.85025	0.978131	no
AGAP000094-RA	AGAP000094	-	X:1548087-1549242	L1	L3	OK	1.0232	2.23603	1.12785	0.646689	0.46235	0.875229	no
AGAP000095-RA	AGAP000095	-	X:1550316-1558031	L1	L3	OK	1.84617	1.14542	-0.688661	-0.128941	0.80725	0.972046	no
AGAP000095-RB	AGAP000095	-	X:1550316-1558031	L1	L3	OK	16.7172	25.0183	0.58165	0.40276	0.54035	0.90987	no
AGAP000096-RA	AGAP000096	-	X:1565448-1566851	L1	L3	OK	45.2161	50.6887	0.164827	0.122393	0.86015	0.979145	no
AGAP000097-RA	AGAP000097	-	X:1574719-1576305	L1	L3	OK	9.02157	14.0704	0.641209	0.477501	0.54375	0.911035	no
AGAP000098-RA	AGAP000098	APG1	X:1578805-1580422	L1	L3	OK	1.92803	1.30809	-0.559667	-0.317968	0.67885	0.950782	no
AGAP000099-RA	AGAP000099	STAT2	X:1609321-1620721	L1	L3	OK	2.9571	2.58229	-0.195535	-0.114788	0.8592	0.978982	no
AGAP000100-RA	AGAP000100	-	X:1628899-1629785	L1	L3	OK	69.0958	257.399	1.89733	2.47907	0.10965	0.597371	no
AGAP000102-RA	AGAP000102	-	X:1734440-1738258	L1	L3	OK	10.2536	19.9462	0.959987	0.594242	0.41685	0.852704	no
AGAP000104-RA	AGAP000104	-	X:1739263-1746900	L1	L3	OK	16.4164	7.47034	-1.1359	-0.735121	0.2861	0.760613	no
AGAP000105-RA	AGAP000105	-	X:1749255-1751758	L1	L3	OK	3.27258	2.89408	-0.177323	-0.110995	0.87615	0.981869	no
AGAP000106-RA	AGAP000106	-	X:1752972-1765061	L1	L3	OK	6.68669	10.5547	0.658523	0.396169	0.57025	0.920118	no
AGAP000107-RA	AGAP000107	-	X:1752972-1765061	L1	L3	OK	0.926887	0.821282	-0.174516	-0.0465595	0.8773	0.981988	no
AGAP000108-RA	AGAP000108	OEH	X:1788028-1789220	L1	L3	OK	1.92798	1.93935	0.00847922	0.0051911	0.9941	0.998273	no
AGAP000109-RA	AGAP000109	-	X:1792390-1793512	L1	L3	OK	773.838	1264.45	0.708409	0.452873	0.5085	0.89738	no
AGAP000110-RA	AGAP000110	-	X:1793945-1794897	L1	L3	OK	28.2775	31.9893	0.177937	0.139144	0.87935	0.982049	no
AGAP000111-RA	AGAP000111	-	X:1796536-1797733	L1	L3	NOTEST	0.111182	0.0314661	-1.82105	0	1	1	no
AGAP000112-RA	AGAP000112	-	X:1798380-1835932	L1	L3	OK	4.01084	4.40566	0.135451	0.0721987	0.9229	0.986404	no
AGAP000113-RA	AGAP000113	-	X:1798380-1835932	L1	L3	NOTEST	0.0310301	0.016845	-0.881351	0	1	1	no
AGAP000113-RB	AGAP000113	-	X:1798380-1835932	L1	L3	OK	1.62928	0.885695	-0.879357	-0.178743	0.7556	0.964943	no
AGAP000114-RA	AGAP000114	-	X:1857409-1862000	L1	L3	OK	1.20884	0.472312	-1.35581	-0.707972	0.35475	0.811964	no
AGAP000115-RA	AGAP000115	GPRNPY4	X:1865161-1866412	L1	L3	NOTEST	0.0512755	0	-inf	0	1	1	no
AGAP000116-RA	AGAP000116	-	X:1919637-1924926	L1	L3	OK	3.87592	4.13395	0.0929854	0.0572686	0.94395	0.989657	no
AGAP000117-RA	AGAP000117	-	X:1929370-1935351	L1	L3	OK	4.56761	5.4315	0.249909	0.161512	0.8405	0.976867	no
AGAP000118-RA	AGAP000118	-	X:1937073-1938427	L1	L3	OK	15.0843	22.2654	0.561752	0.400866	0.61275	0.932838	no
AGAP000119-RA	AGAP000119	-	X:1941491-1942726	L1	L3	OK	10.1691	9.60178	-0.0828181	-0.0571934	0.9513	0.99107	no
AGAP000120-RA	AGAP000120	-	X:1944204-1945422	L1	L3	OK	22.7699	19.6816	-0.210279	-0.148187	0.84665	0.977711	no
AGAP000121-RA	AGAP000121	-	X:1966955-1969598	L1	L3	NOTEST	0.070892	0.0240877	-1.55732	0	1	1	no
AGAP000123-RA	AGAP000123	CTLSE2	X:2001188-2014165	L1	L3	OK	0.122926	3.27099	4.73386	2.08686	0.00345	0.10217	no
AGAP000124-RA	AGAP000124	-	X:2018688-2026485	L1	L3	OK	1.22953	0.780182	-0.656225	-0.362373	0.62915	0.937669	no
AGAP000126-RA	AGAP000126	-	X:2031551-2037633	L1	L3	OK	2.11769	1.76385	-0.263768	-0.158341	0.8044	0.97171	no
AGAP000127-RA	AGAP000127	-	X:2039137-2040570	L1	L3	OK	7.71106	11.6277	0.592568	0.407487	0.64795	0.942008	no
AGAP000128-RA	AGAP000128	-	X:2057360-2061212	L1	L3	NOTEST	0.0569451	0.122491	1.10503	0	1	1	no
AGAP000129-RA	AGAP000129	-	X:2063877-2073304	L1	L3	OK	33.9812	12.3945	-1.45504	-1.21494	0.13235	0.636956	no
AGAP000130-RA	AGAP000130	-	X:2063877-2073304	L1	L3	NOTEST	0.0999545	0.0250371	-1.9972	0	1	1	no
AGAP000131-RA	AGAP000131	-	X:2078636-2083702	L1	L3	OK	4.68044	5.04243	0.107476	0.0576877	0.9047	0.984702	no
AGAP000132-RA	AGAP000132	-	X:2083768-2084444	L1	L3	OK	43.9799	93.8122	1.09293	0.867194	0.29875	0.770233	no
AGAP000133-RA	AGAP000133	-	X:2090479-2091343	L1	L3	NOTEST	0.179627	0.382748	1.09139	0	1	1	no
AGAP000134-RA	AGAP000134	-	X:2095443-2097377	L1	L3	NOTEST	0.138294	0.149571	0.113095	0	1	1	no
AGAP000135-RA	AGAP000135	-	X:2099318-2100015	L1	L3	NOTEST	0.256169	0.509934	0.993217	0	1	1	no
AGAP000136-RA	AGAP000136	-	X:2101774-2106316	L1	L3	OK	0.89497	0.336196	-1.41254	-0.723214	0.3509	0.809085	no
AGAP000137-RA	AGAP000137	-	X:2108014-2110819	L1	L3	NOTEST	0.208092	0.252348	0.278194	0	1	1	no
AGAP000138-RA	AGAP000138	-	X:2120271-2139554	L1	L3	NOTEST	0.445139	4.58951e-06	-16.5656	0	1	1	no
AGAP000138-RB	AGAP000138	-	X:2120271-2139554	L1	L3	OK	1.02775	0.206219	-2.31724	-1.10329	0.5633	0.917988	no
AGAP000139-RA	AGAP000139	-	X:2144312-2149187	L1	L3	OK	1.59282	1.66104	0.060504	0.0349261	0.9646	0.993319	no
AGAP000140-RA	AGAP000140	IR100a	X:2149576-2152578	L1	L3	NOTEST	0.247244	0.167545	-0.561393	0	1	1	no
AGAP000141-RA	AGAP000141	-	X:2158495-2166394	L1	L3	OK	2.62155	2.21916	-0.240412	-0.144199	0.8445	0.977325	no
AGAP000142-RA	AGAP000142	-	X:2170813-2177965	L1	L3	OK	2.36961	1.79766	-0.398528	-0.235535	0.7474	0.9637	no
AGAP000143-RA	AGAP000143	-	X:2180445-2185660	L1	L3	OK	1.14221	1.60905	0.494382	0.277765	0.69015	0.952811	no
AGAP000144-RA	AGAP000144	-	X:2190073-2193837	L1	L3	OK	2.75378	11.1402	2.01629	1.05754	0.0871	0.546607	no
AGAP000145-RA	AGAP000145	-	X:2217659-2233001	L1	L3	OK	42.7785	30.7455	-0.476514	-0.391661	0.6323	0.938572	no
AGAP000146-RA	AGAP000146	-	X:2310788-2318278	L1	L3	OK	1.03438	1.12711	0.123867	0.0680099	0.93205	0.987918	no
AGAP000147-RA	AGAP000147	-	X:2331924-2334904	L1	L3	OK	3.09019	1.19386	-1.37206	-0.793517	0.31635	0.784069	no
AGAP000149-RA	AGAP000149	-	X:2338746-2346372	L1	L3	OK	6.77059	5.8678	-0.206462	-0.12846	0.8485	0.978006	no
AGAP000150-RA	AGAP000150	-	X:2405457-2406119	L1	L3	NOTEST	0.121659	0.227868	0.905354	0	1	1	no
AGAP000151-RA	AGAP000151	-	X:2454822-2455534	L1	L3	NOTEST	0.0131735	0.0330498	1.327	0	1	1	no
AGAP000152-RA	AGAP000152	-	X:2455824-2456455	L1	L3	NOTEST	0	0	0	0	1	1	no
AGAP000153-RA	AGAP000153	-	X:2466315-2477593	L1	L3	OK	1.00581	0.718645	-0.485011	-0.266939	0.72805	0.960266	no
AGAP000154-RA	AGAP000154	-	X:2485051-2486869	L1	L3	OK	0.380547	0.111484	-1.77124	-0.811758	0.35735	0.813905	no
AGAP000155-RA	AGAP000155	-	X:2489227-2490404	L1	L3	OK	4.12241	4.91224	0.252894	0.165278	0.8573	0.978795	no
AGAP000156-RA	AGAP000156	-	X:2734409-2735472	L1	L3	OK	4.27331	2.78184	-0.619314	-0.400538	0.64255	0.940855	no
AGAP000158-RA	AGAP000158	-	X:2773937-2777011	L1	L3	OK	3.59398	2.57533	-0.480825	-0.292355	0.73555	0.962246	no
AGAP000159-RA	AGAP000159	-	X:2780429-2816494	L1	L3	OK	3.64729	1.98871	-0.874989	-0.0313369	0.7716	0.96772	no
AGAP000160-RA	AGAP000160	-	X:2780429-2816494	L1	L3	OK	114.782	79.5238	-0.529433	-0.272128	0.80695	0.972039	no
AGAP000161-RA	AGAP000161	-	X:2822717-2830085	L1	L3	OK	4.13782	2.51112	-0.720538	-0.43169	0.5782	0.922903	no
AGAP000162-RA	AGAP000162	-	X:2832352-2836376	L1	L3	OK	53.6848	68.5078	0.351755	0.190713	0.7188	0.958329	no
AGAP000163-RA	AGAP000163	GSTMS2	X:2843995-2846441	L1	L3	OK	628.225	350.417	-0.842206	-0.398928	0.5393	0.909551	no
AGAP000164-RA	AGAP000164	-	X:2848250-2849270	L1	L3	OK	1.02592	0.401636	-1.35295	-0.866898	0.3438	0.803807	no
AGAP000165-RA	AGAP000165	GSTMS1	X:2849320-2851042	L1	L3	OK	235.889	348.291	0.562184	0.283853	0.58945	0.926078	no
AGAP000166-RA	AGAP000166	-	X:2853226-2855005	L1	L3	OK	0.342984	2.34404	2.77279	1.54802	0.1595	0.675986	no
AGAP000167-RA	AGAP000167	-	X:2865739-2870153	L1	L3	OK	24.3657	54.2761	1.15547	0.729743	0.2714	0.748455	no
AGAP000168-RA	AGAP000168	GPRFZ3	X:2892773-2895064	L1	L3	OK	2.06757	0.926846	-1.15754	-0.626715	0.4541	0.870804	no
AGAP000169-RA	AGAP000169	-	X:2897435-2902836	L1	L3	OK	0.720142	0.364152	-0.98374	-0.494557	0.52985	0.905487	no
AGAP000170-RA	AGAP000170	-	X:2904990-2906114	L1	L3	OK	129.463	237.237	0.873785	0.607695	0.45995	0.873999	no
AGAP000171-RA	AGAP000171	-	X:2912515-2922177	L1	L3	OK	2.02323	1.50011	-0.431593	-0.251	0.7375	0.962538	no
AGAP000172-RA	AGAP000172	-	X:2926569-2928242	L1	L3	OK	8.07845	6.19131	-0.383835	-0.199359	0.7866	0.969876	no
AGAP000173-RA	AGAP000173	-	X:2938444-2941344	L1	L3	OK	111.488	70.0612	-0.670195	-0.44843	0.52875	0.90503	no
AGAP000175-RA	AGAP000175	-	X:2943797-2950913	L1	L3	OK	2.04645	1.48338	-0.46423	-0.268187	0.7247	0.959763	no
AGAP000176-RA	AGAP000176	-	X:2965383-2966557	L1	L3	OK	0.539449	4.28894	2.99106	1.69362	0.0995	0.575727	no
AGAP000177-RA	AGAP000177	CPR128	X:2980077-2981108	L1	L3	OK	0.010848	4.38179	8.65795	1.36467	0.16875	0.685464	no
AGAP000178-RA	AGAP000178	-	X:2987078-2991906	L1	L3	OK	5.71208	4.3236	-0.401782	-0.242295	0.7324	0.961127	no
AGAP000179-RA	AGAP000179	-	X:2992903-2997011	L1	L3	OK	2.55452	5.71056	1.16058	0.484971	0.65055	0.942867	no
AGAP000179-RB	AGAP000179	-	X:2992903-2997011	L1	L3	OK	5.4627	5.01424	-0.123581	-0.0606832	0.9176	0.985581	no
AGAP000179-RC	AGAP000179	-	X:2992903-2997011	L1	L3	OK	3.9556	2.42997	-0.702961	-0.230804	0.73575	0.962285	no
AGAP000180-RA	AGAP000180	-	X:3000115-3001857	L1	L3	OK	56.2257	101.075	0.846126	0.533039	0.4021	0.84258	no
AGAP000181-RA	AGAP000181	-	X:3003899-3005691	L1	L3	OK	7.14982	19.6678	1.45985	0.687557	0.20085	0.711932	no
AGAP000182-RA	AGAP000182	-	X:3006197-3008379	L1	L3	OK	7.8948	7.7962	-0.0181315	-0.01295	0.9856	0.996437	no
AGAP000183-RA	AGAP000183	-	X:3009410-3010662	L1	L3	OK	12.7881	4.10194	-1.64043	-1.32477	0.17545	0.689548	no
AGAP000184-RA	AGAP000184	-	X:3012697-3021784	L1	L3	OK	17.5443	22.3669	0.350368	0.117908	0.8324	0.975477	no
AGAP000184-RB	AGAP000184	-	X:3012697-3021784	L1	L3	OK	12.0616	32.043	1.40959	0.772679	0.6964	0.954298	no
AGAP000185-RA	AGAP000185	-	X:3032329-3041573	L1	L3	OK	0.804365	0.216167	-1.8957	-0.926978	0.2688	0.746486	no
AGAP000186-RA	AGAP000186	-	X:3059626-3060339	L1	L3	OK	0.757182	0.255158	-1.56925	-1.12065	0.3544	0.811859	no
AGAP000187-RA	AGAP000187	-	X:3062180-3067403	L1	L3	OK	4.27123	3.48907	-0.291808	-0.175968	0.78755	0.969876	no
AGAP000188-RA	AGAP000188	-	X:3070950-3080156	L1	L3	OK	11.1505	4.66828	-1.25615	-0.2525	0.64	0.9404	no
AGAP000188-RB	AGAP000188	-	X:3070950-3080156	L1	L3	OK	22.5999	17.4748	-0.371045	-0.220095	0.8112	0.972449	no
AGAP000189-RA	AGAP000189	-	X:3084791-3090951	L1	L3	OK	4.03813	3.43733	-0.232398	-0.139912	0.8349	0.975815	no
AGAP000190-RA	AGAP000190	-	X:3120258-3158051	L1	L3	OK	0.530545	0.477862	-0.150881	-0.0777288	0.9227	0.986399	no
AGAP000191-RA	AGAP000191	-	X:3166680-3168140	L1	L3	NOTEST	0	0	0	0	1	1	no
AGAP000192-RA	AGAP000192	CYP4C26	X:3174284-3178594	L1	L3	OK	0.403572	4.76255	3.56084	1.07667	0.02145	0.288606	no
AGAP000193-RA	AGAP000193	CYP4C37	X:3181144-3184530	L1	L3	OK	0.196643	1.7935	3.18913	0.84903	0.0743	0.517185	no
AGAP000194-RA	AGAP000194	CYP4C25	X:3190902-3200783	L1	L3	OK	3.36585	12.1972	1.8575	1.1417	0.12015	0.616224	no
AGAP000195-RA	AGAP000195	-	X:3202675-3209237	L1	L3	OK	3.246	1.86769	-0.797412	-0.463	0.43945	0.863852	no
AGAP000196-RA	AGAP000196	-	X:3211889-3214319	L1	L3	OK	1.09677	0.479494	-1.19367	-0.629011	0.4137	0.850412	no
AGAP000198-RA	AGAP000198	-	X:3235427-3258334	L1	L3	OK	1.27016	1.85014	0.542623	0.148451	0.8515	0.978131	no
AGAP000199-RA	AGAP000199	-	X:3259795-3264654	L1	L3	OK	4.41077	7.84093	0.829995	0.627576	0.4401	0.86422	no
AGAP000199-RB	AGAP000199	-	X:3259795-3264654	L1	L3	OK	0.728977	0.464252	-0.650965	-0.129446	0.7574	0.965147	no
AGAP000200-RA	AGAP000200	-	X:3266604-3275243	L1	L3	OK	3.53301	9.196	1.38011	0.87379	0.2914	0.764223	no
AGAP000201-RA	AGAP000201	-	X:3279531-3280615	L1	L3	OK	8.65798	10.4742	0.274739	0.180007	0.78965	0.970016	no
AGAP000202-RA	AGAP000202	-	X:3335580-3335905	L1	L3	OK	17.55	26.4869	0.593814	0.742704	0.6848	0.951881	no
AGAP000203-RA	AGAP000203	-	X:3364641-3371951	L1	L3	OK	1.58089	0.672693	-1.23272	-0.711173	0.31935	0.78579	no
AGAP000204-RA	AGAP000204	-	X:3375688-3377001	L1	L3	OK	40.5637	24.8719	-0.705672	-0.584903	0.48755	0.887527	no
AGAP000205-RA	AGAP000205	-	X:3395896-3424545	L1	L3	OK	2.21015	1.02925	-1.10255	-0.771016	0.54	0.909713	no
AGAP000205-RB	AGAP000205	-	X:3395896-3424545	L1	L3	NOTEST	0.289639	0.208976	-0.470917	0	1	1	no
AGAP000206-RA	AGAP000206	-	X:3426856-3427908	L1	L3	OK	11.0946	9.80122	-0.17883	-0.142903	0.88055	0.982149	no
AGAP000207-RA	AGAP000207	-	X:3430194-3452324	L1	L3	OK	6.56493	5.56713	-0.237847	-0.127184	0.87395	0.981637	no
AGAP000207-RB	AGAP000207	-	X:3430194-3452324	L1	L3	OK	2.76535	2.66013	-0.0559637	-0.0265328	0.9228	0.986404	no
AGAP000208-RA	AGAP000208	-	X:3453858-3458726	L1	L3	OK	4.63132	1.61286	-1.5218	-0.755881	0.3138	0.782297	no
AGAP000208-RB	AGAP000208	-	X:3453858-3458726	L1	L3	OK	0.128376	0.772187	2.58857	0.361071	0.48345	0.885488	no
AGAP000209-RA	AGAP000209	-	X:3463791-3475668	L1	L3	OK	3.30225	2.66386	-0.30993	-0.187729	0.80615	0.972035	no
AGAP000210-RA	AGAP000210	-	X:3476816-3479109	L1	L3	OK	3.41392	19.0057	2.47693	0.978163	0.0352	0.36925	no
AGAP000211-RA	AGAP000211	-	X:3480445-3482704	L1	L3	OK	14.8714	148.604	3.32086	0.761937	0.02665	0.32159	no
AGAP000213-RA	AGAP000213	-	X:3484492-3493483	L1	L3	OK	1.1137	1.04713	-0.0889278	-0.0245855	0.9646	0.993319	no
AGAP000214-RA	AGAP000214	-	X:3484492-3493483	L1	L3	OK	3.62289	0.759583	-2.25386	-1.13969	0.20795	0.718215	no
AGAP000215-RA	AGAP000215	-	X:3572298-3581714	L1	L3	OK	0.937656	0.282457	-1.73103	-0.674336	0.52785	0.904792	no
AGAP000216-RA	AGAP000216	-	X:3612277-3613944	L1	L3	NOTEST	0.0300982	0.0522223	0.79499	0	1	1	no
AGAP000217-RA	AGAP000217	-	X:3631407-3638938	L1	L3	OK	0.453502	0.109084	-2.05567	-0.941385	0.27895	0.754949	no
AGAP000218-RA	AGAP000218	-	X:4002086-4006005	L1	L3	OK	1.51262	0.719773	-1.07143	-0.568832	0.48075	0.883804	no
AGAP000219-RA	AGAP000219	-	X:4082193-4088133	L1	L3	OK	1.75032	0.476272	-1.87776	-0.975632	0.2524	0.736219	no
AGAP000220-RA	AGAP000220	-	X:4089325-4094219	L1	L3	OK	6.70681	15.0528	1.16634	0.739805	0.3287	0.792227	no
AGAP000222-RA	AGAP000222	-	X:4133150-4163649	L1	L3	OK	0.160988	0.42116	1.38741	0.643309	0.63595	0.939454	no
AGAP000222-RB	AGAP000222	-	X:4133150-4163649	L1	L3	OK	0.845196	0.802649	-0.074517	-0.0464274	0.9537	0.991202	no
AGAP000223-RA	AGAP000223	-	X:4169108-4176611	L1	L3	OK	1.40845	0.506524	-1.47541	-0.758927	0.2275	0.728139	no
AGAP000225-RA	AGAP000225	-	X:4180963-4238447	L1	L3	OK	0.736083	0.228219	-1.68945	-0.796891	0.4729	0.879918	no
AGAP000226-RA	AGAP000226	GPROR41	X:4258019-4259409	L1	L3	NOTEST	0	0	0	0	1	1	no
AGAP000228-RA	AGAP000228	-	X:4270080-4327087	L1	L3	OK	2.26948	1.45249	-0.643838	-0.448955	0.62805	0.937274	no
AGAP000230-RA	AGAP000230	GPROR52	X:4332623-4333934	L1	L3	NOTEST	0.225964	0.045066	-2.32598	0	1	1	no
AGAP000232-RA	AGAP000232	-	X:4345317-4352646	L1	L3	OK	0.54267	0.0668172	-3.02179	-1.37418	0.1265	0.627183	no
AGAP000233-RA	AGAP000233	-	X:4379329-4384049	L1	L3	OK	0.944669	0.467892	-1.01363	-0.52386	0.49825	0.892068	no
AGAP000234-RA	AGAP000234	-	X:4388903-4408998	L1	L3	OK	2.64397	3.09406	0.226797	0.0738901	0.916	0.985523	no
AGAP000235-RA	AGAP000235	-	X:4414894-4430025	L1	L3	OK	43.0341	44.8271	0.0588895	0.030177	0.9633	0.993183	no
AGAP000235-RB	AGAP000235	-	X:4414894-4430025	L1	L3	OK	22.9345	35.7323	0.639705	0.293783	0.8171	0.973314	no
AGAP000235-RC	AGAP000235	-	X:4414894-4430025	L1	L3	NOTEST	0.037393	0.0845746	1.17746	0	1	1	no
AGAP000236-RA	AGAP000236	-	X:4442940-4458868	L1	L3	OK	1.14641	0.4694	-1.28824	-0.667811	0.4551	0.871303	no
AGAP000236-RB	AGAP000236	-	X:4442940-4458868	L1	L3	NOTEST	0.681928	0.0880983	-2.95243	0	1	1	no
AGAP000236-RC	AGAP000236	-	X:4442940-4458868	L1	L3	NOTEST	0.441386	0.000126636	-11.7671	0	1	1	no
AGAP000237-RA	AGAP000237	-	X:4469804-4475405	L1	L3	OK	4.27927	1.98478	-1.10838	-0.692757	0.46	0.873999	no
AGAP000238-RA	AGAP000238	-	X:4494265-4496105	L1	L3	OK	8.41239	9.65908	0.19937	0.129031	0.87305	0.981345	no
AGAP000239-RA	AGAP000239	-	X:4504111-4505751	L1	L3	OK	2.01934	56.8191	4.81442	2.78489	0.0012	0.0515034	no
AGAP000240-RA	AGAP000240	-	X:4507890-4509554	L1	L3	OK	6.03121	8.70093	0.528723	0.344339	0.6767	0.950328	no
AGAP000241-RA	AGAP000241	-	X:4510138-4520051	L1	L3	OK	10.4873	18.2731	0.801079	0.548416	0.45735	0.872479	no
AGAP000242-RA	AGAP000242	-	X:4521865-4522934	L1	L3	OK	5.94408	5.79883	-0.0356925	-0.0222321	0.97295	0.994299	no
AGAP000243-RA	AGAP000243	-	X:4524426-4528482	L1	L3	OK	0.527457	0.371552	-0.505489	-0.0326435	0.82215	0.973975	no
AGAP000243-RB	AGAP000243	-	X:4524426-4528482	L1	L3	OK	2.97616	4.00933	0.429909	0.308336	0.81805	0.973611	no
AGAP000244-RA	AGAP000244	-	X:4551073-4552449	L1	L3	NOTEST	0.118965	0.190527	0.679453	0	1	1	no
AGAP000245-RA	AGAP000245	-	X:4561818-4565900	L1	L3	OK	5.32941	3.26072	-0.708785	-0.458373	0.6109	0.932402	no
AGAP000246-RA	AGAP000246	-	X:4567667-4569131	L1	L3	OK	1.10978	0.910238	-0.285956	-0.152058	0.8653	0.979768	no
AGAP000247-RA	AGAP000247	-	X:4570337-4586224	L1	L3	OK	1.67817	5.10091	1.60387	0.960944	0.62595	0.936907	no
AGAP000247-RB	AGAP000247	-	X:4570337-4586224	L1	L3	OK	0.96216	6.00114	2.64089	0.402266	0.3451	0.804699	no
AGAP000248-RA	AGAP000248	-	X:4570337-4586224	L1	L3	OK	3.11351	1.95908	-0.668366	-0.228331	0.81505	0.973145	no
AGAP000249-RA	AGAP000249	-	X:4593068-4595917	L1	L3	OK	4.36668	6.31626	0.532535	0.338096	0.62685	0.937028	no
AGAP000250-RA	AGAP000250	-	X:4598046-4599803	L1	L3	OK	4.17693	3.46405	-0.269982	-0.167953	0.8211	0.973975	no
AGAP000251-RA	AGAP000251	-	X:4601135-4604672	L1	L3	OK	1.861	1.34743	-0.465863	-0.264212	0.73535	0.962246	no
AGAP000252-RA	AGAP000252	-	X:4606869-4611233	L1	L3	OK	12.1293	15.8961	0.390182	0.228954	0.7634	0.966112	no
AGAP000253-RA	AGAP000253	-	X:4606869-4611233	L1	L3	OK	3.89281	2.78491	-0.483178	-0.0651265	0.8943	0.983883	no
AGAP000254-RA	AGAP000254	-	X:4773427-4792432	L1	L3	OK	2.37972	1.01387	-1.23092	-0.643853	0.3697	0.82183	no
AGAP000254-RB	AGAP000254	-	X:4773427-4792432	L1	L3	NOTEST	0.194471	0.0984998	-0.981362	0	1	1	no
AGAP000255-RA	AGAP000255	-	X:4818588-4894449	L1	L3	OK	4.89267	4.81914	-0.021848	-0.0117012	0.96325	0.993155	no
AGAP000255-RB	AGAP000255	-	X:4818588-4894449	L1	L3	NOTEST	0.00721503	0	-inf	0	1	1	no
AGAP000255-RC	AGAP000255	-	X:4818588-4894449	L1	L3	OK	1.58104	1.26597	-0.320629	-0.0765796	0.8879	0.983077	no
AGAP000255-RD	AGAP000255	-	X:4818588-4894449	L1	L3	OK	5.65313	4.69983	-0.266443	-0.105874	0.86885	0.980379	no
AGAP000255-RE	AGAP000255	-	X:4818588-4894449	L1	L3	NOTEST	0.275203	0.119041	-1.20904	0	1	1	no
AGAP000256-RA	AGAP000256	IR93a	X:4900440-4905540	L1	L3	OK	0.470769	0.0686012	-2.77871	-0.583342	0.0887	0.550438	no
AGAP000258-RA	AGAP000258	-	X:4908860-4910385	L1	L3	OK	5.06158	5.28039	0.061058	0.0392918	0.96145	0.992884	no
AGAP000260-RA	AGAP000260	-	X:4916102-4917787	L1	L3	OK	268.69	384.605	0.517438	0.165302	0.7753	0.968435	no
AGAP000260-RB	AGAP000260	-	X:4916102-4917787	L1	L3	OK	35.7804	69.8315	0.96471	0.161855	0.8538	0.97851	no
AGAP000260-RC	AGAP000260	-	X:4916102-4917787	L1	L3	OK	213.296	446.846	1.06692	0.437685	0.5205	0.901983	no
AGAP000260-RD	AGAP000260	-	X:4916102-4917787	L1	L3	OK	64.4602	65.0196	0.0124653	0.00192099	0.94115	0.989519	no
AGAP000261-RA	AGAP000261	-	X:4919508-4921419	L1	L3	OK	13.1975	17.6002	0.415328	0.268133	0.74035	0.962811	no
AGAP000262-RA	AGAP000262	-	X:4925267-4932218	L1	L3	OK	1.36744	3.33704	1.28709	0.468355	0.4918	0.888989	no
AGAP000264-RA	AGAP000264	-	X:4937231-4952623	L1	L3	OK	6.35849	9.35384	0.556874	0.380251	0.8147	0.973052	no
AGAP000264-RB	AGAP000264	-	X:4937231-4952623	L1	L3	OK	1.9256	2.72627	0.501622	0.0939608	0.8204	0.973975	no
AGAP000266-RA	AGAP000266	-	X:4953413-4957565	L1	L3	OK	5.01419	9.7269	0.955963	0.519579	0.49145	0.888862	no
AGAP000267-RA	AGAP000267	-	X:4953413-4957565	L1	L3	OK	2.33367	3.43485	0.557649	0.261432	0.7639	0.966218	no
AGAP000268-RA	AGAP000268	-	X:4962166-4963111	L1	L3	OK	0.839267	1.80818	1.10734	0.6406	0.4917	0.888958	no
AGAP000269-RA	AGAP000269	-	X:4978231-4981700	L1	L3	OK	3.54227	1.94215	-0.867017	-0.510324	0.5318	0.906317	no
AGAP000270-RA	AGAP000270	-	X:4983466-4985283	L1	L3	OK	13.6049	21.8783	0.685374	0.445023	0.53675	0.908219	no
AGAP000271-RA	AGAP000271	-	X:4986970-4991997	L1	L3	OK	0.773042	0.520674	-0.570167	-0.299285	0.68845	0.952561	no
AGAP000272-RA	AGAP000272	-	X:4994392-4996244	L1	L3	OK	15.0175	11.4906	-0.386187	-0.2621	0.69665	0.954351	no
AGAP000273-RA	AGAP000273	-	X:4997981-5005862	L1	L3	OK	2.52903	3.8618	0.61069	0.368889	0.59285	0.926988	no
AGAP000274-RA	AGAP000274	-	X:5005957-5006816	L1	L3	OK	4.19212	10.7222	1.35485	0.850935	0.24585	0.735275	no
AGAP000275-RA	AGAP000275	-	X:5008875-5020582	L1	L3	OK	11.2527	21.7624	0.951573	0.0649198	0.8472	0.977736	no
AGAP000277-RA	AGAP000277	-	X:5028369-5034922	L1	L3	OK	0.417657	0.42004	0.00820828	0.00412428	0.98885	0.996964	no
AGAP000278-RA	AGAP000278	OBP9	X:5035247-5036100	L1	L3	OK	399.737	1917.28	2.26193	0.995055	0.11365	0.605537	no
AGAP000279-RA	AGAP000279	OBP8	X:5036743-5037431	L1	L3	OK	0.0349781	1.6153	5.5292	1.905	0.2379	0.733647	no
AGAP000280-RA	AGAP000280	-	X:5040237-5043715	L1	L3	OK	3.29696	0.883807	-1.89934	-0.901216	0.4796	0.883069	no
AGAP000280-RB	AGAP000280	-	X:5040237-5043715	L1	L3	OK	4.32094	1.36583	-1.66157	-0.825849	0.2955	0.767773	no
AGAP000281-RA	AGAP000281	-	X:5045650-5068835	L1	L3	OK	9.56368	7.80831	-0.292555	-0.194105	0.7948	0.970269	no
AGAP000283-RA	AGAP000283	-	X:5109871-5111961	L1	L3	OK	3.68381	2.49848	-0.560146	-0.341704	0.65705	0.944699	no
AGAP000284-RA	AGAP000284	CYP315A1	X:5112277-5114815	L1	L3	OK	3.98396	5.28889	0.40876	0.276588	0.694	0.953939	no
AGAP000285-RA	AGAP000285	-	X:5115539-5119032	L1	L3	OK	23.7365	53.0269	1.15962	0.46328	0.2826	0.757451	no
AGAP000286-RA	AGAP000286	-	X:5120384-5123598	L1	L3	OK	2.16883	4.8883	1.17241	0.248786	0.5526	0.914931	no
AGAP000287-RA	AGAP000287	-	X:5120384-5123598	L1	L3	OK	11.5041	27.3358	1.24864	0.822671	0.65295	0.943336	no
AGAP000288-RA	AGAP000288	-	X:5124881-5126231	L1	L3	OK	14.138	31.6062	1.16063	0.798606	0.30025	0.771543	no
AGAP000289-RA	AGAP000289	-	X:5127464-5128808	L1	L3	OK	7.15347	10.5997	0.567315	0.380514	0.6422	0.940855	no
AGAP000290-RA	AGAP000290	-	X:5130425-5139456	L1	L3	OK	0.658129	7.26436	3.46439	0.201065	0.38395	0.831217	no
AGAP000291-RA	AGAP000291	-	X:5130425-5139456	L1	L3	OK	22.939	22.218	-0.0460743	-0.0325461	0.9731	0.994325	no
AGAP000292-RA	AGAP000292	-	X:5148797-5160081	L1	L3	OK	2.29331	3.39281	0.565051	0.339288	0.6617	0.946245	no
AGAP000293-RA	AGAP000293	IR100h	X:5199637-5204600	L1	L3	NOTEST	0.0443638	0.0226815	-0.967868	0	1	1	no
AGAP000294-RA	AGAP000294	-	X:5276737-5278291	L1	L3	OK	0.900905	1.41735	0.653752	0.351896	0.6782	0.950709	no
AGAP000295-RA	AGAP000295	-	X:5299611-5307784	L1	L3	OK	10.7566	22.8275	1.08555	0.805276	0.31195	0.780643	no
AGAP000296-RA	AGAP000296	-	X:5311762-5312670	L1	L3	OK	11.6933	49.792	2.09023	1.55034	0.11615	0.609252	no
AGAP000297-RA	AGAP000297	-	X:5315566-5320730	L1	L3	OK	29.8118	70.8848	1.24959	0.866486	0.18365	0.69931	no
AGAP000298-RA	AGAP000298	-	X:5324596-5325464	L1	L3	OK	2.49706	13.5219	2.43699	1.83177	0.0687	0.500942	no
AGAP000299-RA	AGAP000299	-	X:5327169-5337482	L1	L3	OK	2.26667	3.29001	0.537518	0.390928	0.685	0.951959	no
AGAP000300-RA	AGAP000300	-	X:5338076-5360330	L1	L3	OK	3.02939	2.62032	-0.209284	-0.156503	0.87005	0.980635	no
AGAP000301-RA	AGAP000301	-	X:5338076-5360330	L1	L3	OK	0.143036	0.627396	2.13299	0.240531	0.479	0.882909	no
AGAP000303-RA	AGAP000303	-	X:5365576-5371383	L1	L3	OK	0.200453	1.64473	3.03652	1.54755	0.04485	0.417088	no
AGAP000304-RA	AGAP000304	-	X:5401644-5405666	L1	L3	OK	11.64	12.2364	0.0720879	0.0293719	0.92485	0.986692	no
AGAP000304-RB	AGAP000304	-	X:5401644-5405666	L1	L3	OK	1.37319	1.30355	-0.0750846	-0.0124068	0.8868	0.983015	no
AGAP000304-RC	AGAP000304	-	X:5401644-5405666	L1	L3	OK	23.9197	13.1352	-0.86476	-0.387316	0.537	0.908223	no
AGAP000305-RA	AGAP000305	-	X:5410361-5411262	L1	L3	OK	76.184	155.237	1.02691	0.742281	0.3353	0.796982	no
AGAP000306-RA	AGAP000306	-	X:5417552-5421955	L1	L3	OK	72.9984	49.4197	-0.562779	-0.4738	0.61505	0.933559	no
AGAP000307-RA	AGAP000307	-	X:5433338-5444836	L1	L3	OK	2.63981	1.88049	-0.489329	-0.285278	0.71695	0.958008	no
AGAP000308-RA	AGAP000308	-	X:5447850-5449889	L1	L3	OK	43.8816	45.93	0.0658177	0.0419953	0.94805	0.99054	no
AGAP000309-RA	AGAP000309	-	X:5452490-5458462	L1	L3	OK	1.09659	2.97579	1.44025	0.815217	0.3152	0.783094	no
AGAP000310-RA	AGAP000310	-	X:5468372-5469640	L1	L3	OK	5.98972	6.89977	0.204059	0.133508	0.8795	0.982049	no
AGAP000311-RA	AGAP000311	-	X:5474525-5480950	L1	L3	OK	7.00461	21.4329	1.61345	0.952609	0.2101	0.719536	no
AGAP000312-RA	AGAP000312	-	X:5489430-5491381	L1	L3	OK	10.3879	10.8606	0.064205	0.053502	0.9496	0.990826	no
AGAP000313-RA	AGAP000313	-	X:5495762-5503866	L1	L3	OK	20.1471	57.1189	1.5034	0.931839	0.23035	0.729943	no
AGAP000314-RA	AGAP000314	-	X:5511708-5522791	L1	L3	OK	0.967505	0.391629	-1.30478	-0.649304	0.74655	0.963573	no
AGAP000314-RB	AGAP000314	-	X:5511708-5522791	L1	L3	NOTEST	0.104834	0.0299122	-1.8093	0	1	1	no
AGAP000315-RA	AGAP000315	CLIPC6	X:10090323-10093280	L1	L3	OK	17.431	36.6809	1.07338	0.732918	0.28225	0.757451	no
AGAP000316-RA	AGAP000316	-	X:5542939-5544636	L1	L3	OK	2.02354	1.59693	-0.34158	-0.199254	0.8092	0.972165	no
AGAP000317-RA	AGAP000317	-	X:5610065-5616769	L1	L3	OK	2.18378	0.951946	-1.19787	-0.727175	0.50875	0.897459	no
AGAP000319-RA	AGAP000319	-	X:5662878-5676527	L1	L3	OK	1.97998	1.28243	-0.626605	-0.370285	0.61625	0.933912	no
AGAP000320-RA	AGAP000320	-	X:5679567-5695844	L1	L3	OK	2.80136	1.27698	-1.13339	-0.198837	0.67005	0.948746	no
AGAP000320-RB	AGAP000320	-	X:5679567-5695844	L1	L3	OK	6.94301	8.43169	0.280261	0.119874	0.9279	0.987186	no
AGAP000320-RC	AGAP000320	-	X:5679567-5695844	L1	L3	OK	14.4837	15.8795	0.132739	0.0757748	0.9322	0.987918	no
AGAP000321-RA	AGAP000321	-	X:5698847-5711854	L1	L3	NOTEST	0.438236	0.266952	-0.715127	0	1	1	no
AGAP000321-RB	AGAP000321	-	X:5698847-5711854	L1	L3	OK	6.17524	13.1201	1.08722	0.853421	0.3262	0.790015	no
AGAP000322-RA	AGAP000322	-	X:5719129-5720938	L1	L3	OK	6.54988	3.76236	-0.79983	-0.524741	0.50165	0.893914	no
AGAP000323-RA	AGAP000323	-	X:5721024-5732178	L1	L3	OK	1.51407	0.767011	-0.981113	-0.581206	0.41375	0.850454	no
AGAP000324-RA	AGAP000324	-	X:5732641-5734589	L1	L3	OK	7.46687	7.2424	-0.0440355	-0.0290125	0.96955	0.993852	no
AGAP000325-RA	AGAP000325	-	X:5743589-5746202	L1	L3	OK	28.9608	33.3318	0.202802	0.150308	0.87865	0.982031	no
AGAP000325-RB	AGAP000325	-	X:5743589-5746202	L1	L3	OK	2.97	1.41363	-1.07106	-0.173236	0.63215	0.938572	no
AGAP000326-RA	AGAP000326	-	X:5748668-5749740	L1	L3	OK	7.27365	14.2041	0.965558	0.668545	0.4671	0.877224	no
AGAP000327-RA	AGAP000327	-	X:5751977-5755535	L1	L3	OK	44.5617	87.3648	0.971248	0.591435	0.4146	0.850959	no
AGAP000328-RA	AGAP000328	-	X:5759811-5767276	L1	L3	OK	8.5119	9.35896	0.136867	0.0935718	0.8848	0.982753	no
AGAP000329-RA	AGAP000329	-	X:5774400-5780662	L1	L3	OK	1.49355	0.311825	-2.25993	-1.32815	0.14665	0.658472	no
AGAP000330-RA	AGAP000330	-	X:5784282-5786645	L1	L3	OK	5.67741	7.04827	0.312036	0.215467	0.7744	0.968248	no
AGAP000331-RA	AGAP000331	-	X:5789781-5813837	L1	L3	OK	4.08239	2.06136	-0.985819	-0.561336	0.44915	0.86841	no
AGAP000332-RA	AGAP000332	-	X:5846883-5855444	L1	L3	OK	5.58506	3.35863	-0.733698	-0.42911	0.5777	0.922743	no
AGAP000334-RA	AGAP000334	-	X:5859196-5864325	L1	L3	OK	1.89491	4.80582	1.34266	0.742702	0.59095	0.926478	no
AGAP000334-RB	AGAP000334	-	X:5859196-5864325	L1	L3	OK	2.91434	4.47381	0.618335	0.327317	0.71365	0.95762	no
AGAP000336-RA	AGAP000336	-	X:5869339-5875559	L1	L3	OK	1.75364	0.907809	-0.949891	-0.531228	0.50045	0.89334	no
AGAP000337-RA	AGAP000337	-	X:5877410-5881989	L1	L3	OK	3.0041	3.67051	0.289047	0.172491	0.7903	0.970046	no
AGAP000338-RA	AGAP000338	-	X:5884592-5885346	L1	L3	OK	6.48942	8.22103	0.341229	0.249404	0.8077	0.972046	no
AGAP000339-RA	AGAP000339	-	X:5886050-5887397	L1	L3	OK	8.92264	6.87025	-0.377109	-0.251529	0.76425	0.966244	no
AGAP000340-RA	AGAP000340	-	X:5890501-5892255	L1	L3	OK	1.31262	6.72829	2.35779	1.4004	0.0839	0.540061	no
AGAP000341-RA	AGAP000341	GALE2	X:5898218-5899477	L1	L3	OK	4.20236	11.3982	1.43954	0.969481	0.27755	0.754075	no
AGAP000342-RA	AGAP000342	-	X:5899610-5902085	L1	L3	OK	6.02437	3.70728	-0.700448	-0.439667	0.60675	0.931065	no
AGAP000343-RA	AGAP000343	-	X:5905557-5911115	L1	L3	OK	2.46601	1.79327	-0.459586	-0.272027	0.7127	0.957513	no
AGAP000344-RA	AGAP000344	CPR127	X:5961987-5967875	L1	L3	OK	15.3894	152.56	3.30937	2.22092	0.01855	0.268472	no
AGAP000344-RB	AGAP000344	CPR127	X:5961987-5967875	L1	L3	OK	0.187687	1.24168	2.72589	0.173851	0.1886	0.700123	no
AGAP000345-RA	AGAP000345	CPR126	X:5983740-5996498	L1	L3	OK	7.95896	69.9401	3.13547	2.17251	0.04905	0.436213	no
AGAP000345-RB	AGAP000345	CPR126	X:5983740-5996498	L1	L3	OK	0.251356	12.1552	5.5957	0.251371	0.39715	0.839541	no
AGAP000346-RA	AGAP000346	SPZ1	X:6123698-6130874	L1	L3	OK	5.18169	7.26171	0.486885	0.321318	0.65785	0.944998	no
AGAP000347-RA	AGAP000347	CAPA	X:6135742-6139283	L1	L3	OK	10.1968	6.42973	-0.66529	-0.480347	0.53545	0.90758	no
AGAP000348-RA	AGAP000348	-	X:6141380-6154000	L1	L3	OK	0.427174	0.538141	0.333159	0.16863	0.8153	0.973145	no
AGAP000349-RA	AGAP000349	-	X:6166031-6176862	L1	L3	OK	1.96567	2.30013	0.22669	0.131576	0.87095	0.980717	no
AGAP000351-RB	AGAP000351	GPRNPY1	X:6187879-6277170	L1	L3	OK	1.15648	0.22788	-2.34339	-0.114644	0.2549	0.736263	no
AGAP000352-RA	AGAP000352	TWDL1	X:6187879-6277170	L1	L3	OK	0.301175	133.11	8.7878	0.980387	0.35795	0.814494	no
AGAP000354-RA	AGAP000354	-	X:6307403-6318998	L1	L3	OK	6.75255	9.42308	0.480766	0.342887	0.6223	0.9357	no
AGAP000354-RB	AGAP000354	-	X:6307403-6318998	L1	L3	OK	0.000123474	1.16193	13.2	0.020949	0.2119	0.720757	no
AGAP000355-RA	AGAP000355	-	X:6328083-6330848	L1	L3	OK	1.63021	1.40592	-0.213541	-0.118594	0.8822	0.982393	no
AGAP000356-RA	AGAP000356	-	X:6349293-6351219	L1	L3	OK	0.581417	11.4605	4.30096	3.62837	0.00435	0.116673	no
AGAP000357-RA	AGAP000357	-	X:6349293-6351219	L1	L3	NOTEST	0	0.195845	inf	0	1	1	no
AGAP000358-RA	AGAP000358	-	X:6354575-6355649	L1	L3	OK	57.8919	102.887	0.829627	0.669437	0.47355	0.880367	no
AGAP000359-RA	AGAP000359	-	X:6358176-6368050	L1	L3	OK	34.7349	113.01	1.70199	0.589234	0.1591	0.67519	no
AGAP000360-RA	AGAP000360	-	X:6486708-6500088	L1	L3	NOTEST	0.284292	0.0517423	-2.45795	0	1	1	no
AGAP000361-RA	AGAP000361	-	X:6545137-6548184	L1	L3	OK	1.58665	4.62999	1.54503	0.904695	0.25855	0.738609	no
AGAP000363-RA	AGAP000363	-	X:6750255-6756976	L1	L3	OK	5.1928	0.573587	-3.17843	-1.78033	0.02545	0.313721	no
AGAP000364-RA	AGAP000364	-	X:6757012-6761967	L1	L3	OK	1.4772	0.150973	-3.2905	-1.29536	0.0213	0.287805	no
AGAP000365-RA	AGAP000365	-	X:6766781-6768218	L1	L3	OK	0.750572	2.89513	1.94757	1.11492	0.17875	0.693692	no
AGAP000366-RA	AGAP000366	-	X:6771322-6772153	L1	L3	NOTEST	0.205015	0.320912	0.646447	0	1	1	no
AGAP000367-RA	AGAP000367	-	X:6773086-6774793	L1	L3	OK	16.1808	15.3283	-0.0780855	-0.0546528	0.9454	0.989988	no
AGAP000368-RA	AGAP000368	-	X:6777034-6802684	L1	L3	OK	1.5414	0.930387	-0.728337	-0.400024	0.58935	0.926074	no
AGAP000369-RA	AGAP000369	GPRNNA10	X:6777034-6802684	L1	L3	OK	1.86801	0.894558	-1.06225	-0.18997	0.74605	0.963406	no
AGAP000372-RA	AGAP000372	-	X:6807762-6813322	L1	L3	OK	3.29808	1.48224	-1.15385	-0.669366	0.4011	0.842149	no
AGAP000374-RA	AGAP000374	-	X:6848266-6860655	L1	L3	OK	1.22143	0.439412	-1.47492	-0.793632	0.31425	0.782364	no
AGAP000375-RA	AGAP000375	-	X:6864348-6866041	L1	L3	OK	98.2989	124.123	0.336522	0.22343	0.73185	0.960948	no
AGAP000376-RA	AGAP000376	-	X:6869813-6872985	L1	L3	OK	3.9626	17.4553	2.13915	1.34467	0.10245	0.582419	no
AGAP000377-RA	AGAP000377	-	X:6873928-6876076	L1	L3	OK	1.3726	8.02204	2.54706	1.50254	0.08115	0.533476	no
AGAP000378-RA	AGAP000378	-	X:6881383-6892724	L1	L3	OK	19.5259	20.8516	0.0947719	0.0537366	0.92245	0.98634	no
AGAP000379-RA	AGAP000379	PBD3	X:6897855-6899358	L1	L3	OK	0.558767	0.531132	-0.0731759	-0.0364741	0.95625	0.991572	no
AGAP000380-RA	AGAP000380	-	X:6905028-6928907	L1	L3	OK	1.12558	2.48328	1.14158	0.335455	0.72355	0.959414	no
AGAP000380-RB	AGAP000380	-	X:6905028-6928907	L1	L3	OK	3.28409	2.89143	-0.183707	-0.0770239	0.87085	0.980717	no
AGAP000382-RA	AGAP000382	CPF4	X:6943072-6944078	L1	L3	NOTEST	0.137543	0.440412	1.67898	0	1	1	no
AGAP000383-RA	AGAP000383	-	X:6974258-7037977	L1	L3	NOTEST	0.107731	0.0164801	-2.70863	0	1	1	no
AGAP000384-RA	AGAP000384	-	X:7063082-7070395	L1	L3	OK	1.80653	0.550121	-1.7154	-0.942257	0.2346	0.732108	no
AGAP000385-RA	AGAP000385	-	X:7074831-7083087	L1	L3	OK	4.50247	10.0736	1.1618	0.662131	0.65695	0.944634	no
AGAP000385-RB	AGAP000385	-	X:7074831-7083087	L1	L3	OK	0.519428	0.212022	-1.29271	-0.0200465	0.6773	0.950487	no
AGAP000385-RC	AGAP000385	-	X:7074831-7083087	L1	L3	OK	3.26476	5.73935	0.813913	0.372225	0.79455	0.970269	no
AGAP000385-RD	AGAP000385	-	X:7074831-7083087	L1	L3	OK	0.0492995	1.24649	4.66016	0.61598	0.40335	0.843368	no
AGAP000386-RA	AGAP000386	-	X:7083141-7096399	L1	L3	OK	0.72343	0.200196	-1.85344	-0.88716	0.29815	0.769809	no
AGAP000387-RA	AGAP000387	-	X:7114417-7115594	L1	L3	OK	3.37465	4.93351	0.547878	0.347487	0.6995	0.954897	no
AGAP000388-RA	AGAP000388	TRAF6	X:7118527-7120376	L1	L3	OK	0.41084	1.27347	1.63211	0.837398	0.22395	0.727347	no
AGAP000389-RA	AGAP000389	-	X:7124537-7152466	L1	L3	OK	0.755028	0.126771	-2.5743	-1.13946	0.035	0.368683	no
AGAP000390-RA	AGAP000390	-	X:7157707-7167818	L1	L3	OK	0.39036	1.26154	1.69231	0.850551	0.13495	0.640815	no
AGAP000391-RA	AGAP000391	-	X:7185242-7188050	L1	L3	OK	4.51667	2.63463	-0.777657	-0.453026	0.4647	0.87632	no
AGAP000392-RA	AGAP000392	-	X:7190192-7191535	L1	L3	OK	9.40435	8.28384	-0.183028	-0.127012	0.87075	0.98068	no
AGAP000393-RA	AGAP000393	-	X:7193218-7195884	L1	L3	OK	103.233	181.326	0.812678	0.578048	0.5546	0.915806	no
AGAP000393-RB	AGAP000393	-	X:7193218-7195884	L1	L3	OK	7.61181	11.1441	0.549968	0.0570212	0.9004	0.984091	no
AGAP000394-RA	AGAP000394	-	X:7199444-7201387	L1	L3	OK	6.7614	10.7993	0.675539	0.432958	0.59695	0.928065	no
AGAP000395-RA	AGAP000395	-	X:7231459-7232678	L1	L3	OK	12.5182	12.4341	-0.0097209	-0.00682761	0.9935	0.998067	no
AGAP000396-RA	AGAP000396	TPX1	X:7239848-7241015	L1	L3	OK	74.7812	114.203	0.610847	0.432822	0.6008	0.929039	no
AGAP000397-RA	AGAP000397	-	X:7243063-7245703	L1	L3	OK	4.28868	4.65514	0.118291	0.0724358	0.92995	0.987517	no
AGAP000398-RA	AGAP000398	-	X:7247164-7248485	L1	L3	OK	8.33502	10.0705	0.272882	0.194477	0.78295	0.969524	no
AGAP000399-RA	AGAP000399	-	X:7252390-7270283	L1	L3	OK	5.8775	1.80902	-1.69999	-0.380903	0.69675	0.954374	no
AGAP000399-RB	AGAP000399	-	X:7252390-7270283	L1	L3	OK	25.8749	11.4342	-1.17821	-0.84964	0.36465	0.819052	no
AGAP000400-RA	AGAP000400	-	X:7272596-7275902	L1	L3	OK	4.47377	4.48706	0.00428239	0.00264113	0.9974	0.999029	no
AGAP000401-RA	AGAP000401	-	X:7276545-7277421	L1	L3	NOTEST	0.349406	0.406686	0.219011	0	1	1	no
AGAP000402-RA	AGAP000402	-	X:7278896-7280040	L1	L3	OK	3.06527	4.64002	0.598117	0.379709	0.67795	0.950709	no
AGAP000403-RA	AGAP000403	-	X:7288291-7291716	L1	L3	OK	10.8951	5.15751	-1.07893	-0.664316	0.40675	0.845455	no
AGAP000405-RA	AGAP000405	-	X:7299084-7303866	L1	L3	OK	4.96745	4.99894	0.00911762	0.00585545	0.99325	0.998006	no
AGAP000406-RA	AGAP000406	-	X:7310218-7318863	L1	L3	OK	1.24097	0.584133	-1.0871	-0.590135	0.41305	0.849992	no
AGAP000407-RA	AGAP000407	-	X:7325612-7331429	L1	L3	OK	6.95921	10.5474	0.599888	0.371117	0.605	0.930258	no
AGAP000408-RA	AGAP000408	-	X:7334402-7335498	L1	L3	NOTEST	0	0	0	0	1	1	no
AGAP000410-RA	AGAP000410	-	X:7356911-7369332	L1	L3	OK	2.16022	1.13026	-0.934528	-0.544576	0.45965	0.873955	no
AGAP000411-RA	AGAP000411	-	X:7378462-7382141	L1	L3	OK	0.957107	0.541029	-0.822973	-0.538286	0.4961	0.891299	no
AGAP000412-RA	AGAP000412	-	X:7385775-7392182	L1	L3	OK	5.27724	6.05325	0.197927	0.131226	0.8406	0.976867	no
AGAP000413-RA	AGAP000413	-	X:7395053-7400773	L1	L3	NOTEST	0.0877148	0.016627	-2.39929	0	1	1	no
AGAP000414-RA	AGAP000414	-	X:7402911-7405250	L1	L3	OK	24.8374	45.9056	0.886157	0.443	0.54815	0.912807	no
AGAP000415-RA	AGAP000415	-	X:7402911-7405250	L1	L3	OK	38.4013	53.0837	0.467113	0.190064	0.79545	0.970379	no
AGAP000416-RA	AGAP000416	-	X:7437021-7438341	L1	L3	OK	0.604968	3.77309	2.64082	0.468522	0.4921	0.88912	no
AGAP000416-RB	AGAP000416	-	X:7437021-7438341	L1	L3	OK	7.69529	30.9019	2.00565	0.931844	0.20495	0.716266	no
AGAP000416-RC	AGAP000416	-	X:7437021-7438341	L1	L3	OK	8.95318	24.8394	1.47216	0.700724	0.70365	0.956079	no
AGAP000417-RA	AGAP000417	-	X:7444786-7475172	L1	L3	NOTEST	0.148879	0.0686651	-1.11649	0	1	1	no
AGAP000418-RA	AGAP000418	-	X:7444786-7475172	L1	L3	OK	0.88154	0.628582	-0.487926	-0.143966	0.8411	0.977003	no
AGAP000419-RA	AGAP000419	-	X:7444786-7475172	L1	L3	OK	0.698437	0.605522	-0.20595	-0.126689	0.89965	0.984008	no
AGAP000420-RA	AGAP000420	-	X:7545010-7550460	L1	L3	OK	1.41936	5.58893	1.97733	1.15355	0.1636	0.68202	no
AGAP000421-RA	AGAP000421	-	X:7554570-7561857	L1	L3	NOTEST	0.0116335	0	-inf	0	1	1	no
AGAP000422-RA	AGAP000422	-	X:7593776-7598788	L1	L3	NOTEST	0.0244368	0	-inf	0	1	1	no
AGAP000423-RA	AGAP000423	-	X:7603589-7604223	L1	L3	NOTEST	0	0	0	0	1	1	no
AGAP000424-RA	AGAP000424	-	X:7602147-7602788	L1	L3	NOTEST	0.159748	0.203312	0.347897	0	1	1	no
AGAP000425-RA	AGAP000425	-	X:7613847-7616028	L1	L3	OK	92.4162	117.875	0.351039	0.268032	0.69825	0.954495	no
AGAP000426-RA	AGAP000426	-	X:7617892-7619360	L1	L3	OK	30.0973	26.7854	-0.168184	-0.0946867	0.89655	0.983883	no
AGAP000426-RB	AGAP000426	-	X:7617892-7619360	L1	L3	OK	9.48957	10.2408	0.109916	0.0355254	0.91185	0.985227	no
AGAP000426-RC	AGAP000426	-	X:7617892-7619360	L1	L3	OK	5.67138	7.56652	0.415931	0.104713	0.89705	0.983883	no
AGAP000427-RA	AGAP000427	-	X:7623630-7631249	L1	L3	NOTEST	0.0479676	0.00483399	-3.31077	0	1	1	no
AGAP000428-RA	AGAP000428	-	X:7633417-7637519	L1	L3	OK	3.43139	3.85715	0.168742	0.102237	0.8965	0.983883	no
AGAP000429-RA	AGAP000429	-	X:7638217-7644733	L1	L3	OK	3.54047	4.41629	0.318892	0.193136	0.8029	0.971532	no
AGAP000430-RA	AGAP000430	-	X:7646485-7649633	L1	L3	OK	5.33143	2.24884	-1.24534	-0.752779	0.36615	0.819816	no
AGAP000431-RA	AGAP000431	-	X:7658181-7671258	L1	L3	OK	1.24975	1.32736	0.0869183	0.047445	0.9542	0.991214	no
AGAP000432-RA	AGAP000432	-	X:7690858-7691632	L1	L3	OK	10.5698	27.1254	1.35969	1.08132	0.2662	0.744514	no
AGAP000433-RA	AGAP000433	-	X:7694968-7699060	L1	L3	OK	4.59433	5.15922	0.167299	0.0995251	0.9148	0.985466	no
AGAP000433-RB	AGAP000433	-	X:7694968-7699060	L1	L3	OK	2.65432	1.68082	-0.659181	-0.189852	0.79945	0.971146	no
AGAP000434-RA	AGAP000434	-	X:7701643-7706535	L1	L3	OK	13.4303	12.2028	-0.138277	-0.0865055	0.89795	0.983883	no
AGAP000436-RA	AGAP000436	-	X:7710413-7717638	L1	L3	OK	1.12955	1.21432	0.104404	0.05878	0.9376	0.988691	no
AGAP000437-RA	AGAP000437	-	X:7721790-7723233	L1	L3	OK	409.05	187.669	-1.12409	-0.674016	0.4609	0.874433	no
AGAP000438-RA	AGAP000438	-	X:7764446-7766035	L1	L3	OK	3.78774	3.1208	-0.279421	-0.172423	0.8323	0.975477	no
AGAP000439-RA	AGAP000439	-	X:7768367-7769746	L1	L3	OK	142.928	112.674	-0.343138	-0.231004	0.73515	0.962163	no
AGAP000440-RA	AGAP000440	-	X:7772089-7780456	L1	L3	OK	14.5567	17.0286	0.226281	0.13761	0.8415	0.977003	no
AGAP000441-RA	AGAP000441	-	X:7784540-7786949	L1	L3	OK	1.92195	0.656216	-1.55033	-0.848419	0.27615	0.752868	no
AGAP000442-RA	AGAP000442	-	X:7792497-7794123	L1	L3	OK	1.36244	0.140021	-3.28248	-1.68077	0.1524	0.667266	no
AGAP000443-RA	AGAP000443	CTL5	X:7797030-7815108	L1	L3	OK	0.478265	0.0978543	-2.2891	-1.13325	0.09295	0.560231	no
AGAP000444-RA	AGAP000444	CIAO1_ANOGA	X:7822792-7824134	L1	L3	OK	16.4325	23.2784	0.502439	0.348256	0.6721	0.949107	no
AGAP000445-RA	AGAP000445	GPRADS	X:7833801-7835573	L1	L3	OK	2.87672	1.68691	-0.770042	-0.44341	0.5986	0.928339	no
AGAP000446-RA	AGAP000446	-	X:7840899-7843485	L1	L3	OK	1.01538	0.174978	-2.53677	-1.23484	0.161	0.678626	no
AGAP000447-RA	AGAP000447	-	X:7850065-7855721	L1	L3	OK	4.25435	7.9658	0.904882	0.349209	0.7699	0.967352	no
AGAP000448-RA	AGAP000448	-	X:7850065-7855721	L1	L3	OK	13.6454	20.17	0.563801	0.330384	0.60475	0.93015	no
AGAP000449-RA	AGAP000449	-	X:7877836-7887279	L1	L3	NOTEST	0.00308799	0.0701494	4.50569	0	1	1	no
AGAP000449-RB	AGAP000449	-	X:7877836-7887279	L1	L3	NOTEST	0.947491	0.163076	-2.53857	0	1	1	no
AGAP000452-RA	AGAP000452	-	X:7893479-7901380	L1	L3	OK	4.61756	3.38198	-0.449263	-0.274725	0.7122	0.957513	no
AGAP000453-RA	AGAP000453	-	X:7904009-7913810	L1	L3	OK	2.4342	1.36178	-0.837952	-0.493281	0.5043	0.895266	no
AGAP000454-RA	AGAP000454	-	X:7935979-7938935	L1	L3	OK	12.0944	19.1101	0.659994	0.419266	0.59535	0.927391	no
AGAP000456-RA	AGAP000456	-	X:7918699-7926877	L1	L3	OK	8.22318	5.64376	-0.543038	-0.378211	0.6065	0.930947	no
AGAP000457-RA	AGAP000457	-	X:7930827-7935051	L1	L3	OK	17.6742	20.6148	0.222033	0.124341	0.8446	0.977325	no
AGAP000457-RB	AGAP000457	-	X:7930827-7935051	L1	L3	OK	5.51315	10.4866	0.927601	0.364273	0.67105	0.948973	no
AGAP000458-RA	AGAP000458	-	X:7945987-7947791	L1	L3	OK	0.485551	0.121801	-1.9951	-0.927143	0.3496	0.808258	no
AGAP000459-RA	AGAP000459	AGAP000459	X:7949491-7949565	L1	L3	NOTEST	0	0	0	0	1	1	no
AGAP000460-RA	AGAP000460	-	X:7957855-7962564	L1	L3	OK	0.52117	0.135527	-1.94318	-0.898326	0.33565	0.797143	no
AGAP000461-RA	AGAP000461	-	X:7976366-8003775	L1	L3	NOTEST	0.0906051	0.0320913	-1.49741	0	1	1	no
AGAP000461-RB	AGAP000461	-	X:7976366-8003775	L1	L3	OK	2.6851	0.701442	-1.93658	-1.44013	0.5272	0.904744	no
AGAP000462-RA	AGAP000462	-	X:8017666-8020999	L1	L3	OK	336.452	394.353	0.229089	0.0819756	0.85135	0.978131	no
AGAP000462-RB	AGAP000462	-	X:8017666-8020999	L1	L3	OK	5.30354	2.58319	-1.0378	-0.02796	0.47425	0.88062	no
AGAP000463-RA	AGAP000463	-	X:8024932-8035855	L1	L3	OK	4.13169	2.41851	-0.772613	-0.460099	0.55495	0.915868	no
AGAP000466-RA	AGAP000466	ACE2	X:8049062-8054326	L1	L3	OK	0.527794	0.315414	-0.742731	-0.250007	0.57335	0.921381	no
AGAP000467-RA	AGAP000467	-	X:8075012-8087489	L1	L3	OK	2.72528	2.59061	-0.073109	-0.0440025	0.9526	0.991178	no
AGAP000468-RA	AGAP000468	-	X:8090846-8094135	L1	L3	OK	2.97258	9.70509	1.70703	1.05747	0.1806	0.695529	no
AGAP000469-RA	AGAP000469	-	X:8098316-8102973	L1	L3	OK	1.61033	0.960423	-0.745616	-0.122911	0.80195	0.971491	no
AGAP000469-RB	AGAP000469	-	X:8098316-8102973	L1	L3	OK	4.15297	7.15254	0.784314	0.329462	0.5317	0.906317	no
AGAP000470-RA	AGAP000470	MTNB_ANOGA	X:8105205-8110152	L1	L3	OK	33.9695	37.0787	0.126349	0.069274	0.8955	0.983883	no
AGAP000471-RA	AGAP000471	-	X:8111768-8116713	L1	L3	OK	1.27138	2.26911	0.835728	0.38437	0.6979	0.954412	no
AGAP000471-RB	AGAP000471	-	X:8111768-8116713	L1	L3	OK	2.92559	1.53332	-0.932068	-0.452694	0.6577	0.944938	no
AGAP000472-RA	AGAP000472	-	X:8123858-8133009	L1	L3	OK	4.11503	2.89127	-0.5092	-0.312153	0.6596	0.945406	no
AGAP000473-RA	AGAP000473	-	X:8188245-8190883	L1	L3	OK	1.20935	10.8667	3.16762	1.85513	0.0367	0.376477	no
AGAP000474-RA	AGAP000474	-	X:8221967-8225382	L1	L3	OK	1.24068	0.941721	-0.397756	-0.2114	0.7883	0.969909	no
AGAP000475-RA	AGAP000475	-	X:8264240-8269053	L1	L3	OK	8.96191	14.4095	0.685145	0.228787	0.553	0.915293	no
AGAP000475-RB	AGAP000475	-	X:8264240-8269053	L1	L3	OK	0.657023	0.631489	-0.0571854	-0.00377329	0.88705	0.983015	no
AGAP000476-RA	AGAP000476	-	X:8271709-8275858	L1	L3	OK	1.97258	12.3336	2.64444	1.59285	0.063	0.483604	no
AGAP000477-RA	AGAP000477	-	X:8293984-8359883	L1	L3	OK	1.25686	0.42947	-1.54919	-1.06236	0.3153	0.783162	no
AGAP000478-RA	AGAP000478	-	X:8423139-8424387	L1	L3	OK	1.27908	1.2903	0.0126006	0.00694541	0.99295	0.997888	no
AGAP000479-RA	AGAP000479	-	X:8426332-8427705	L1	L3	OK	12.6212	17.9843	0.510891	0.341147	0.6935	0.953801	no
AGAP000480-RA	AGAP000480	-	X:8427832-8429319	L1	L3	OK	15.1178	14.3968	-0.0705031	-0.0450204	0.9408	0.989494	no
AGAP000481-RA	AGAP000481	-	X:8432912-8436736	L1	L3	OK	1.39718	3.07385	1.13753	0.688827	0.3565	0.813242	no
AGAP000482-RA	AGAP000482	-	X:8438346-8439461	L1	L3	OK	34.1726	25.0451	-0.448312	-0.287124	0.6388	0.939875	no
AGAP000483-RA	AGAP000483	-	X:8442606-8451330	L1	L3	NOTEST	0.745985	0.259334	-1.52434	0	1	1	no
AGAP000483-RB	AGAP000483	-	X:8442606-8451330	L1	L3	OK	1.89644	2.27855	0.264823	0.166402	0.8567	0.978725	no
AGAP000483-RC	AGAP000483	-	X:8442606-8451330	L1	L3	OK	0.526911	0.39949	-0.399399	-0.117694	0.87535	0.981814	no
AGAP000484-RA	AGAP000484	-	X:8487285-8509533	L1	L3	OK	0.536081	0.238925	-1.16589	-0.555682	0.5141	0.89928	no
AGAP000485-RA	AGAP000485	-	X:8537814-8538555	L1	L3	OK	4.40513	2.38007	-0.88818	-0.58386	0.5574	0.91638	no
AGAP000488-RA	AGAP000488	-	X:8579492-8602534	L1	L3	OK	0.58799	0.394294	-0.576519	-0.252403	0.70165	0.955476	no
AGAP000489-RA	AGAP000489	-	X:8635240-8652253	L1	L3	OK	1.47557	0.622687	-1.24469	-0.675597	0.35735	0.813905	no
AGAP000491-RA	AGAP000491	-	X:8681588-8682217	L1	L3	OK	66.8867	76.2133	0.188323	0.130524	0.83625	0.975972	no
AGAP000492-RA	AGAP000492	-	X:8689134-8692322	L1	L3	OK	2.74038	0.603033	-2.18407	-1.20268	0.14445	0.65479	no
AGAP000493-RA	AGAP000493	-	X:8703276-8704125	L1	L3	OK	35.1883	7.70158	-2.19187	-1.75753	0.06375	0.485586	no
AGAP000494-RA	AGAP000494	-	X:8715249-8717867	L1	L3	OK	3.55921	2.7874	-0.352637	-0.157452	0.84245	0.97729	no
AGAP000494-RB	AGAP000494	-	X:8715249-8717867	L1	L3	OK	9.89493	2.07215	-2.25556	-0.997973	0.3356	0.797091	no
AGAP000495-RA	AGAP000495	-	X:8753113-8754386	L1	L3	OK	0.572824	0.265608	-1.10879	-0.597353	0.5189	0.901251	no
AGAP000496-RA	AGAP000496	-	X:8755019-8755868	L1	L3	OK	20.1346	15.9121	-0.33955	-0.221687	0.7346	0.961897	no
AGAP000497-RA	AGAP000497	-	X:8757363-8758494	L1	L3	OK	3.77249	2.00969	-0.908547	-0.625313	0.43	0.859319	no
AGAP000498-RA	AGAP000498	-	X:8762001-8764579	L1	L3	OK	93.2234	129.666	0.476037	0.317985	0.6543	0.943743	no
AGAP000498-RB	AGAP000498	-	X:8762001-8764579	L1	L3	OK	20.0036	35.682	0.834934	0.279104	0.72405	0.959494	no
AGAP000499-RA	AGAP000499	-	X:8772047-8777600	L1	L3	OK	2.32726	1.74527	-0.415184	-0.217711	0.71635	0.958008	no
AGAP000500-RA	AGAP000500	NADPH_P450_red	X:8780076-8799840	L1	L3	OK	10.7894	18.4865	0.776863	0.304249	0.82845	0.975034	no
AGAP000500-RB	AGAP000500	NADPH_P450_red	X:8780076-8799840	L1	L3	OK	2.36088	9.05481	1.93936	0.188192	0.73155	0.960848	no
AGAP000500-RC	AGAP000500	NADPH_P450_red	X:8780076-8799840	L1	L3	OK	13.4175	26.647	0.98986	0.327457	0.55555	0.916074	no
AGAP000500-RD	AGAP000500	NADPH_P450_red	X:8780076-8799840	L1	L3	OK	20.4091	19.8676	-0.0387987	-0.0153371	0.9767	0.995076	no
AGAP000501-RA	AGAP000501	-	X:8801330-8804914	L1	L3	OK	20.9519	19.2281	-0.123864	-0.0717142	0.9112	0.985191	no
AGAP000502-RA	AGAP000502	-	X:8827757-8847273	L1	L3	NOTEST	0.212036	0.159448	-0.411224	0	1	1	no
AGAP000504-RA	AGAP000504	-	X:8858302-8889428	L1	L3	OK	2.01836	2.16943	0.104133	0.0631525	0.9245	0.986677	no
AGAP000506-RA	AGAP000506	-	X:8953209-8957442	L1	L3	OK	0.336103	1.33178	1.98638	1.01315	0.21875	0.726056	no
AGAP000507-RA	AGAP000507	-	X:8960238-8961760	L1	L3	OK	2.16306	1.1738	-0.881887	-0.495669	0.57285	0.921381	no
AGAP000508-RA	AGAP000508	-	X:8964701-8965528	L1	L3	OK	24.4356	21.9395	-0.155454	-0.119008	0.89825	0.983898	no
AGAP000509-RA	AGAP000509	-	X:8973098-8975041	L1	L3	OK	2.50811	0.576265	-2.1218	-1.24665	0.2469	0.735275	no
AGAP000512-RA	AGAP000512	-	X:9067174-9086241	L1	L3	OK	2.33105	1.32926	-0.810356	-0.533895	0.564	0.91835	no
AGAP000512-RB	AGAP000512	-	X:9067174-9086241	L1	L3	NOTEST	0.117613	0.0365684	-1.68538	0	1	1	no
AGAP000513-RA	AGAP000513	-	X:9095143-9096804	L1	L3	OK	10.9476	22.376	1.03134	0.671089	0.6468	0.941803	no
AGAP000513-RB	AGAP000513	-	X:9095143-9096804	L1	L3	OK	3.03344	7.86262	1.37406	0.348614	0.49105	0.888862	no
AGAP000514-RA	AGAP000514	-	X:9099307-9108706	L1	L3	OK	12.3609	12.8628	0.0574233	0.0365246	0.9578	0.991982	no
AGAP000515-RA	AGAP000515	-	X:9111111-9111880	L1	L3	OK	12.4051	8.60308	-0.528011	-0.377507	0.6117	0.932512	no
AGAP000516-RA	AGAP000516	-	X:9114569-9115737	L1	L3	OK	21.1996	15.725	-0.430971	-0.283851	0.6461	0.941406	no
AGAP000519-RA	AGAP000519	-	X:9215503-9266532	L1	L3	OK	0.62083	0.462026	-0.426224	-0.224302	0.7442	0.963234	no
AGAP000520-RA	AGAP000520	-	X:9291161-9297115	L1	L3	OK	8.74723	16.1485	0.884499	0.525513	0.4955	0.890896	no
AGAP000521-RA	AGAP000521	-	X:9297278-9311551	L1	L3	OK	0.963605	2.61618	1.44095	0.810222	0.32175	0.787193	no
AGAP000522-RA	AGAP000522	-	X:9410885-9414540	L1	L3	OK	0.997303	0.387026	-1.3656	-0.710039	0.4685	0.877628	no
AGAP000523-RA	AGAP000523	-	X:9455266-9456114	L1	L3	OK	1516.18	1532.9	0.015822	0.0169286	0.9878	0.996752	no
AGAP000526-RA	AGAP000526	-	X:9460830-9469965	L1	L3	OK	65.4938	76.9081	0.231778	0.137914	0.8522	0.978188	no
AGAP000528-RA	AGAP000528	-	X:9473977-9480310	L1	L3	OK	35.9242	43.3229	0.270173	0.152093	0.8328	0.975477	no
AGAP000529-RA	AGAP000529	-	X:9483282-9488015	L1	L3	OK	3.59446	3.90329	0.118916	0.0722455	0.91035	0.985103	no
AGAP000530-RA	AGAP000530	-	X:9489776-9492029	L1	L3	OK	3.50116	3.13656	-0.158647	-0.0401509	0.90735	0.985027	no
AGAP000530-RB	AGAP000530	-	X:9489776-9492029	L1	L3	OK	4.14436	1.73683	-1.25469	-0.305595	0.7032	0.955906	no
AGAP000531-RA	AGAP000531	-	X:9489776-9492029	L1	L3	OK	24.7051	26.5774	0.105388	0.0660167	0.94545	0.989992	no
AGAP000532-RA	AGAP000532	-	X:9497929-9506017	L1	L3	OK	5.67349	5.38778	-0.0745474	-0.0220676	0.95965	0.99237	no
AGAP000532-RB	AGAP000532	-	X:9497929-9506017	L1	L3	OK	3.12727	10.4782	1.74442	1.02007	0.63385	0.93905	no
AGAP000533-RA	AGAP000533	-	X:9543074-9548481	L1	L3	OK	1.43077	0.901132	-0.66698	-0.382724	0.5689	0.919754	no
AGAP000534-RA	AGAP000534	-	X:9555154-9565371	L1	L3	OK	2.25909	3.93689	0.801314	0.209457	0.80955	0.972184	no
AGAP000534-RB	AGAP000534	-	X:9555154-9565371	L1	L3	OK	12.35	31.4369	1.34794	0.945234	0.2293	0.729388	no
AGAP000535-RA	AGAP000535	-	X:9590750-9594805	L1	L3	NOTEST	0	0	0	0	1	1	no
AGAP000536-RA	AGAP000536	PGRPS1	X:9622534-9623830	L1	L3	OK	22.038	18.7791	-0.23086	-0.153296	0.82015	0.973975	no
AGAP000537-RA	AGAP000537	TWDL8	X:9628330-9630253	L1	L3	NOTEST	0	0.101979	inf	0	1	1	no
AGAP000538-RA	AGAP000538	TWDL9	X:9630310-9634853	L1	L3	OK	0.979231	280.426	8.16175	0.867112	0.3377	0.798919	no
AGAP000539-RA	AGAP000539	-	X:9649891-9653790	L1	L3	NOTEST	0.0084078	0.019915	1.24405	0	1	1	no
AGAP000540-RA	AGAP000540	-	X:9662047-9670481	L1	L3	OK	2.96715	6.37588	1.10355	0.685025	0.3473	0.806326	no
AGAP000541-RA	AGAP000541	-	X:9680496-9683814	L1	L3	OK	1588.87	2625.95	0.724842	0.309177	0.5698	0.919939	no
AGAP000541-RB	AGAP000541	-	X:9680496-9683814	L1	L3	OK	3.20105	2.77044	-0.208429	-0.0023408	0.0821	0.535702	no
AGAP000542-RA	AGAP000542	AGAP000542	X:9691788-9777248	L1	L3	NOTEST	0	0	0	0	1	1	no
AGAP000543-RA	AGAP000543	-	X:9799625-9802439	L1	L3	OK	15.1614	25.0163	0.72247	0.338283	0.50205	0.894081	no
AGAP000544-RA	AGAP000544	-	X:9804233-9809542	L1	L3	OK	4.2465	2.9368	-0.532027	-0.328322	0.68985	0.952811	no
AGAP000545-RA	AGAP000545	-	X:9814121-9820430	L1	L3	OK	5.51902	10.6052	0.942284	0.566775	0.42835	0.85868	no
AGAP000546-RA	AGAP000546	-	X:9828178-9829456	L1	L3	OK	135.367	134.874	-0.00526352	-0.00375933	0.9956	0.998682	no
AGAP000547-RA	AGAP000547	-	X:9831842-9834114	L1	L3	OK	3.27294	4.59587	0.489752	0.301358	0.7042	0.956357	no
AGAP000548-RA	AGAP000548	-	X:9838279-9839504	L1	L3	NOTEST	0.0175184	0	-inf	0	1	1	no
AGAP000549-RA	AGAP000549	-	X:9839686-9843870	L1	L3	OK	29.0506	40.3471	0.473894	0.30482	0.67795	0.950709	no
AGAP000550-RA	AGAP000550	-	X:9846922-9854196	L1	L3	OK	6.46563	11.8613	0.875402	0.527184	0.3729	0.823487	no
AGAP000551-RA	AGAP000551	-	X:9857330-9862712	L1	L3	OK	5.5936	9.10533	0.702935	0.436394	0.55475	0.91586	no
AGAP000552-RA	AGAP000552	-	X:9865445-9869766	L1	L3	OK	3.54283	4.91001	0.470824	0.289704	0.69755	0.954412	no
AGAP000553-RA	AGAP000553	WHITE_ANOGA	X:9874700-9884240	L1	L3	OK	3.43374	4.29398	0.322532	0.199737	0.78025	0.969209	no
AGAP000554-RA	AGAP000554	-	X:9885450-9889019	L1	L3	OK	4.65159	6.43218	0.467584	0.297121	0.70875	0.957058	no
AGAP000555-RA	AGAP000555	MOCOS_ANOGA	X:9891035-9893565	L1	L3	OK	3.58002	2.70297	-0.405423	-0.242311	0.7641	0.966244	no
AGAP000556-RA	AGAP000556	-	X:9893767-9894079	L1	L3	OK	12.8152	18.738	0.548108	0.679892	0.6516	0.943275	no
AGAP000558-RA	AGAP000558	-	X:9898338-9926222	L1	L3	OK	3.67944	8.2627	1.16713	0.738616	0.4143	0.850791	no
AGAP000558-RB	AGAP000558	-	X:9898338-9926222	L1	L3	OK	3.49905	2.18041	-0.682363	-0.281755	0.8018	0.971491	no
AGAP000559-RA	AGAP000559	-	X:9929564-9933805	L1	L3	OK	1.04675	0.704566	-0.571115	-0.296383	0.7119	0.957513	no
AGAP000560-RA	AGAP000560	-	X:9935267-9938418	L1	L3	OK	8.16191	8.04397	-0.021	-0.0130851	0.9854	0.99634	no
AGAP000561-RA	AGAP000561	-	X:9946096-9963268	L1	L3	OK	9.03478	5.0582	-0.836867	-0.508123	0.5073	0.896792	no
AGAP000562-RA	AGAP000562	MOEH_ANOGA	X:9966794-10002836	L1	L3	OK	12.4856	9.29478	-0.425774	-0.240903	0.80405	0.97171	no
AGAP000562-RB	AGAP000562	MOEH_ANOGA	X:9966794-10002836	L1	L3	OK	10.2465	7.84758	-0.384807	-0.206915	0.8536	0.978482	no
AGAP000562-RC	AGAP000562	MOEH_ANOGA	X:9966794-10002836	L1	L3	OK	2.03975e-05	0.0992761	12.2488	0.0214317	0.19545	0.706436	no
AGAP000563-RA	AGAP000563	-	X:10012210-10016841	L1	L3	OK	2.35741	1.87513	-0.330209	-0.192015	0.80795	0.972084	no
AGAP000564-RA	AGAP000564	-	X:10019749-10032881	L1	L3	OK	9.73948	8.50929	-0.194806	-0.0220661	0.9351	0.988377	no
AGAP000565-RA	AGAP000565	TRXR	X:10019749-10032881	L1	L3	OK	8.5868	12.0776	0.492146	0.0793484	0.86165	0.979432	no
AGAP000565-RB	AGAP000565	TRXR	X:10019749-10032881	L1	L3	OK	37.5679	45.966	0.291068	0.140022	0.89925	0.984008	no
AGAP000565-RC	AGAP000565	TRXR	X:10019749-10032881	L1	L3	OK	34.6759	32.7189	-0.0838096	-0.0359458	0.9738	0.994406	no
AGAP000566-RA	AGAP000566	-	X:10037063-10038839	L1	L3	NOTEST	0.226085	0.186421	-0.278301	0	1	1	no
AGAP000566-RB	AGAP000566	-	X:10037063-10038839	L1	L3	OK	7.63374	4.80435	-0.668048	-0.429625	0.78155	0.969226	no
AGAP000567-RA	AGAP000567	-	X:10043202-10071070	L1	L3	OK	2.49397	1.54039	-0.695148	-0.154658	0.70235	0.955476	no
AGAP000567-RB	AGAP000567	-	X:10043202-10071070	L1	L3	OK	2.66792	2.11301	-0.336419	-0.174203	0.8806	0.982149	no
AGAP000569-RA	AGAP000569	-	X:10075920-10080884	L1	L3	OK	1.25029	0.674115	-0.891198	-0.346608	0.66185	0.946293	no
AGAP000569-RB	AGAP000569	-	X:10075920-10080884	L1	L3	OK	0.527481	0.4125	-0.354726	-0.0952263	0.4741	0.88062	no
AGAP000570-RA	AGAP000570	-	X:10081695-10082373	L1	L3	OK	0.344259	0.736967	1.0981	0.615243	0.5777	0.922743	no
AGAP000571-RA	AGAP000571	CLIPC5	X:10086548-10087909	L1	L3	OK	4.57978	5.41977	0.242954	0.156121	0.8635	0.979613	no
AGAP000572-RA	AGAP000572	CLIPC10	X:10095052-10096272	L1	L3	OK	6.94036	13.2566	0.933628	0.630047	0.47365	0.880417	no
AGAP000573-RA	AGAP000573	CLIPC4	X:10098581-10104455	L1	L3	OK	3.0108	5.65254	0.90875	0.316829	0.74515	0.963234	no
AGAP000573-RB	AGAP000573	CLIPC4	X:10098581-10104455	L1	L3	OK	7.59682	21.8861	1.52655	1.01166	0.24005	0.735275	no
AGAP000574-RA	AGAP000574	-	X:10111154-10112111	L1	L3	OK	3.16404	2.93361	-0.10909	-0.0728627	0.93855	0.988888	no
AGAP000575-RA	AGAP000575	-	X:10113258-10132209	L1	L3	NOTEST	0	0	0	0	1	1	no
AGAP000575-RB	AGAP000575	-	X:10113258-10132209	L1	L3	OK	0.784795	0.263276	-1.57574	-0.738155	0.69545	0.954161	no
AGAP000576-RA	AGAP000576	-	X:10135397-10146715	L1	L3	OK	3.71259	2.92952	-0.341765	-0.203794	0.7905	0.970046	no
AGAP000577-RA	AGAP000577	-	X:10149404-10156525	L1	L3	OK	0.585291	3.0845	2.39781	0.654621	0.6336	0.93898	no
AGAP000577-RB	AGAP000577	-	X:10149404-10156525	L1	L3	OK	4.12615	8.76488	1.08694	0.376596	0.515	0.899504	no
AGAP000577-RC	AGAP000577	-	X:10149404-10156525	L1	L3	OK	1.75953	8.13063	2.20818	0.948048	0.5501	0.913787	no
AGAP000577-RD	AGAP000577	-	X:10149404-10156525	L1	L3	OK	4.20517	5.28645	0.330133	0.128769	0.88905	0.98318	no
AGAP000578-RA	AGAP000578	-	X:10169729-10173933	L1	L3	OK	2.43632	4.66739	0.937912	0.560777	0.48195	0.884533	no
AGAP000579-RA	AGAP000579	-	X:10177932-10183042	L1	L3	OK	3.17471	12.3532	1.96019	0.959338	0.05105	0.444698	no
AGAP000580-RA	AGAP000580	OBP38	X:10205843-10206981	L1	L3	NOTEST	0	0	0	0	1	1	no
AGAP000581-RA	AGAP000581	-	X:10206997-10208562	L1	L3	NOTEST	0	0	0	0	1	1	no
AGAP000585-RA	AGAP000585	-	X:10410447-10477935	L1	L3	OK	0.0191317	0.554876	4.85813	2.04238	0.1347	0.640088	no
AGAP000586-RA	AGAP000586	-	2R:28522097-28524387	L1	L3	OK	4.94911	141.372	4.83619	2.55687	0.00175	0.0665016	no
AGAP000587-RA	AGAP000587	-	X:10498795-10500896	L1	L3	NOTEST	0	0.00791206	inf	0	1	1	no
AGAP000588-RA	AGAP000588	-	X:10517878-10519519	L1	L3	NOTEST	0.3962	0.113394	-1.80489	0	1	1	no
AGAP000589-RA	AGAP000589	-	X:10529347-10531430	L1	L3	OK	6.57887	7.66327	0.22012	0.138599	0.86605	0.979812	no
AGAP000591-RA	AGAP000591	-	X:10537707-10588150	L1	L3	OK	4.1263	4.47898	0.118321	0.0808848	0.9047	0.984702	no
AGAP000592-RA	AGAP000592	-	X:10595977-10604125	L1	L3	NOTEST	0.225608	0.0428067	-2.39791	0	1	1	no
AGAP000594-RA	AGAP000594	-	X:10643529-10653152	L1	L3	OK	4.04705	10.1626	1.32833	0.392919	0.7606	0.965792	no
AGAP000595-RA	AGAP000595	-	X:10643529-10653152	L1	L3	OK	9.3212	18.0127	0.950426	0.631401	0.4455	0.866344	no
AGAP000596-RA	AGAP000596	-	X:10655940-10671973	L1	L3	OK	4.13694	2.68833	-0.621853	-0.421989	0.597	0.92811	no
AGAP000596-RB	AGAP000596	-	X:10655940-10671973	L1	L3	OK	0.571794	0.470086	-0.28257	-0.074708	0.8095	0.972165	no
AGAP000596-RC	AGAP000596	-	X:10655940-10671973	L1	L3	NOTEST	0.00029785	3.8386e-05	-2.95594	0	1	1	no
AGAP000597-RA	AGAP000597	-	X:10674506-10675769	L1	L3	OK	2.12072	2.55412	0.268267	0.160528	0.85005	0.978131	no
AGAP000598-RA	AGAP000598	-	X:10676544-10677731	L1	L3	OK	12.8591	18.3188	0.510534	0.353991	0.6626	0.946483	no
AGAP000599-RA	AGAP000599	-	X:10680099-10682107	L1	L3	OK	0.982238	0.814304	-0.270505	-0.144485	0.85805	0.978805	no
AGAP000601-RA	AGAP000601	-	X:10691119-10696691	L1	L3	OK	0.37028	0.853332	1.20449	0.453019	0.7632	0.965994	no
AGAP000601-RB	AGAP000601	-	X:10691119-10696691	L1	L3	OK	2.27994	2.92256	0.358236	0.221614	0.7405	0.962811	no
AGAP000602-RA	AGAP000602	-	X:10709823-10717506	L1	L3	OK	0.809958	0.648842	-0.31998	-0.171767	0.8172	0.973314	no
AGAP000603-RA	AGAP000603	-	X:10719349-10720140	L1	L3	NOTEST	0.0911763	0.228768	1.32715	0	1	1	no
AGAP000604-RA	AGAP000604	-	X:10721570-10722556	L1	L3	NOTEST	0.113393	0	-inf	0	1	1	no
AGAP000605-RA	AGAP000605	-	X:10822500-10823703	L1	L3	NOTEST	0.0238617	0.262844	3.46143	0	1	1	no
AGAP000606-RA	AGAP000606	GPRNNA19	X:10929171-11101428	L1	L3	NOTEST	0.267594	0.126228	-1.08402	0	1	1	no
AGAP000607-RA	AGAP000607	-	X:10929171-11101428	L1	L3	NOTEST	0.0278602	0.0269052	-0.0503206	0	1	1	no
AGAP000609-RA	AGAP000609	-	X:10929171-11101428	L1	L3	NOTEST	0.0163712	0.0131675	-0.314177	0	1	1	no
AGAP000610-RA	AGAP000610	-	X:10929171-11101428	L1	L3	NOTEST	0.0311762	0.0350469	0.168841	0	1	1	no
AGAP000611-RA	AGAP000611	-	X:10929171-11101428	L1	L3	NOTEST	0.0151357	0.012149	-0.317117	0	1	1	no
AGAP000612-RA	AGAP000612	-	X:10929171-11101428	L1	L3	NOTEST	0	0	0	0	1	1	no
AGAP000614-RA	AGAP000614	-	X:11191462-11196870	L1	L3	OK	1.17933	0.594641	-0.98787	-0.51068	0.51835	0.901098	no
AGAP000615-RA	AGAP000615	-	X:11202825-11207016	L1	L3	OK	8.23455	11.1374	0.43565	0.269925	0.72785	0.960266	no
AGAP000616-RA	AGAP000616	-	X:11207344-11209451	L1	L3	OK	27.0234	24.6252	-0.13407	-0.0827382	0.8986	0.98392	no
AGAP000617-RA	AGAP000617	-	X:11211421-11215716	L1	L3	OK	12.1118	16.4753	0.443895	0.0728962	0.8988	0.98392	no
AGAP000617-RB	AGAP000617	-	X:11211421-11215716	L1	L3	OK	12.9072	13.5131	0.0661839	0.0128264	0.97415	0.994535	no
AGAP000618-RA	AGAP000618	-	X:11211421-11215716	L1	L3	OK	116.256	197.524	0.76472	0.468513	0.62975	0.937936	no
AGAP000619-RA	AGAP000619	-	X:11219753-11222619	L1	L3	OK	1.17835	0.70227	-0.746675	-0.403948	0.5876	0.925797	no
AGAP000620-RA	AGAP000620	-	X:11229217-11231403	L1	L3	OK	1.22314	0.674041	-0.859681	-0.446606	0.58265	0.924289	no
AGAP000621-RA	AGAP000621	-	X:11233956-11236530	L1	L3	OK	1.56233	29.8701	4.25693	1.56165	0.00495	0.126523	no
AGAP000622-RA	AGAP000622	-	X:11240598-11252784	L1	L3	OK	1.98421	1.40227	-0.500802	-0.173745	0.83415	0.975631	no
AGAP000622-RB	AGAP000622	-	X:11240598-11252784	L1	L3	OK	9.30473	5.3911	-0.787386	-0.521903	0.53985	0.909713	no
AGAP000623-RA	AGAP000623	-	X:11255092-11258226	L1	L3	OK	1.15369	1.45048	0.330279	0.185486	0.8093	0.972165	no
AGAP000624-RA	AGAP000624	-	X:11260580-11262080	L1	L3	OK	63.7109	98.7156	0.631739	0.425006	0.52845	0.90499	no
AGAP000625-RA	AGAP000625	-	X:11263540-11267788	L1	L3	OK	25.8813	26.7787	0.049179	0.0317787	0.96275	0.992981	no
AGAP000626-RA	AGAP000626	-	X:11272363-11278512	L1	L3	OK	34.5248	25.7904	-0.420801	-0.315653	0.72005	0.958348	no
AGAP000627-RA	AGAP000627	-	X:11283575-11289116	L1	L3	OK	22.1368	22.4718	0.02167	0.011407	0.9855	0.996418	no
AGAP000627-RB	AGAP000627	-	X:11283575-11289116	L1	L3	NOTEST	0.122601	0.145087	0.242949	0	1	1	no
AGAP000627-RC	AGAP000627	-	X:11283575-11289116	L1	L3	OK	13.4396	7.09864	-0.920878	-0.266103	0.7573	0.965134	no
AGAP000628-RA	AGAP000628	-	X:11306054-11306765	L1	L3	OK	0.682973	2.15228	1.65596	1.05429	0.2201	0.7265	no
AGAP000629-RA	AGAP000629	-	X:11320150-11323879	L1	L3	OK	5.2594	6.03545	0.198563	0.0974853	0.84085	0.976993	no
AGAP000630-RA	AGAP000630	-	X:11335151-11352646	L1	L3	OK	2.96118	0.83015	-1.83473	-1.05967	0.16595	0.683817	no
AGAP000631-RA	AGAP000631	-	X:11356529-11363878	L1	L3	OK	5.0683	2.78281	-0.86496	-0.518277	0.48935	0.88815	no
AGAP000633-RA	AGAP000633	-	X:11369792-11372923	L1	L3	OK	5.74391	17.0174	1.5669	1.00191	0.1892	0.700602	no
AGAP000634-RA	AGAP000634	RTEL1_ANOGA	X:11376127-11379532	L1	L3	OK	4.0233	4.43536	0.14067	0.0865904	0.9021	0.984324	no
AGAP000635-RA	AGAP000635	-	X:11387692-11397817	L1	L3	OK	1.38437	0.659024	-1.07082	-0.599586	0.43695	0.86261	no
AGAP000636-RA	AGAP000636	-	X:11400205-11401076	L1	L3	OK	8.35016	4.54662	-0.877009	-0.697601	0.4308	0.859718	no
AGAP000637-RA	AGAP000637	-	X:11407472-11411940	L1	L3	OK	6.23462	1.51438	-2.04158	-1.27074	0.05365	0.453769	no
AGAP000638-RA	AGAP000638	OBP32	X:11413678-11414777	L1	L3	NOTEST	0	0.0380909	inf	0	1	1	no
AGAP000639-RA	AGAP000639	-	X:11415444-11488785	L1	L3	OK	4.2872	12.5834	1.55341	0.907718	0.13035	0.634541	no
AGAP000640-RA	AGAP000640	OBP33	X:11415444-11488785	L1	L3	NOTEST	0	0	0	0	1	1	no
AGAP000641-RA	AGAP000641	OBP34	X:11415444-11488785	L1	L3	NOTEST	0.0323295	0.0395125	0.28946	0	1	1	no
AGAP000642-RA	AGAP000642	OBP35	X:11415444-11488785	L1	L3	NOTEST	0.0373912	0.0229989	-0.701138	0	1	1	no
AGAP000643-RA	AGAP000643	OBP36	X:11415444-11488785	L1	L3	NOTEST	0	0.0459977	inf	0	1	1	no
AGAP000644-RA	AGAP000644	OBP37	X:11415444-11488785	L1	L3	NOTEST	0	0	0	0	1	1	no
AGAP000646-RA	AGAP000646	-	X:11508184-11520692	L1	L3	OK	3.41999	2.989	-0.194329	-0.122263	0.8518	0.978131	no
AGAP000647-RA	AGAP000647	-	X:11531757-11532084	L1	L3	NOTEST	0	0	0	0	1	1	no
AGAP000648-RA	AGAP000648	-	X:11593689-11595622	L1	L3	OK	4.56404	4.64106	0.0241442	0.0150555	0.98455	0.996109	no
AGAP000649-RA	AGAP000649	-	X:11597717-11599288	L1	L3	OK	17.0436	19.7595	0.213311	0.147326	0.8509	0.978131	no
AGAP000650-RA	AGAP000650	-	X:11651484-11653404	L1	L3	OK	11.8312	10.7042	-0.14442	-0.131023	0.88575	0.982851	no
AGAP000651-RA	AGAP000651	Actin5C	X:11655372-11664337	L1	L3	OK	55.979	60.8202	0.119665	0.018043	0.93155	0.987916	no
AGAP000651-RB	AGAP000651	Actin5C	X:11655372-11664337	L1	L3	OK	977.263	960.916	-0.0243366	-0.0131527	0.98605	0.99654	no
AGAP000651-RC	AGAP000651	Actin5C	X:11655372-11664337	L1	L3	OK	0.594122	0.310808	-0.934737	-0.00947197	0.03625	0.374681	no
AGAP000652-RA	AGAP000652	-	X:11675678-11680429	L1	L3	OK	67.6167	54.1171	-0.321295	-0.262346	0.7488	0.963841	no
AGAP000653-RA	AGAP000653	-	X:11683503-11686565	L1	L3	OK	2.83844	3.41134	0.265239	0.165771	0.79165	0.970046	no
AGAP000654-RA	AGAP000654	-	X:11692556-11695719	L1	L3	OK	2767.95	4211.56	0.605539	0.367528	0.6198	0.934847	no
AGAP000655-RA	AGAP000655	RS14A_ANOGA	X:11703113-11704270	L1	L3	OK	1343.29	1890.82	0.493233	0.371784	0.65885	0.945262	no
AGAP000656-RA	AGAP000656	-	X:11705822-11708034	L1	L3	OK	5.96749	7.66362	0.360903	0.226259	0.763	0.965994	no
AGAP000657-RA	AGAP000657	-	X:11718048-11720785	L1	L3	NOTEST	0.0454505	0.116437	1.35719	0	1	1	no
AGAP000658-RA	AGAP000658	GPRGHP3	X:11722985-11727257	L1	L3	NOTEST	0.117099	0.341949	1.54605	0	1	1	no
AGAP000659-RA	AGAP000659	-	X:11733474-11745014	L1	L3	OK	1.40516	0.627703	-1.16258	-0.749029	0.31585	0.783576	no
AGAP000660-RA	AGAP000660	-	X:11750946-11754470	L1	L3	OK	3.15779	3.59996	0.189066	0.144393	0.85625	0.978711	no
AGAP000662-RA	AGAP000662	-	X:11758080-11772470	L1	L3	OK	1.90757	1.91809	0.00793472	0.00391909	0.93755	0.988691	no
AGAP000662-RB	AGAP000662	-	X:11758080-11772470	L1	L3	OK	1.468	0.65705	-1.15978	-0.334449	0.589	0.925981	no
AGAP000662-RC	AGAP000662	-	X:11758080-11772470	L1	L3	OK	2.41211	0.858555	-1.49031	-0.460867	0.43165	0.860215	no
AGAP000663-RA	AGAP000663	-	X:11783527-11803269	L1	L3	OK	4.601	2.40489	-0.935978	-0.428764	0.49595	0.891257	no
AGAP000663-RB	AGAP000663	-	X:11783527-11803269	L1	L3	OK	0.48578	3.09164	2.67	0.495108	0.3519	0.80976	no
AGAP000666-RA	AGAP000666	-	X:11804662-11808611	L1	L3	OK	5.77512	4.71187	-0.293552	-0.181484	0.80805	0.972115	no
AGAP000667-RA	AGAP000667	GPRDOP2	X:11817967-11824738	L1	L3	NOTEST	0.225984	0.175097	-0.368068	0	1	1	no
AGAP000668-RA	AGAP000668	-	X:11832304-11837951	L1	L3	OK	2.27673	0.833473	-1.44976	-0.824133	0.27575	0.752549	no
AGAP000669-RA	AGAP000669	-	X:11840405-11841085	L1	L3	OK	2603.14	2946.95	0.178973	0.0966842	0.8973	0.983883	no
AGAP000670-RA	AGAP000670	-	X:11842901-11843636	L1	L3	OK	20.1272	32.5735	0.694552	0.572669	0.51845	0.901144	no
AGAP000671-RA	AGAP000671	-	X:11847966-11853440	L1	L3	OK	7.04971	4.66316	-0.596256	-0.442996	0.6637	0.946929	no
AGAP000672-RA	AGAP000672	-	X:11856357-11875562	L1	L3	OK	50.0701	81.7777	0.707758	0.329843	0.64875	0.942248	no
AGAP000672-RB	AGAP000672	-	X:11856357-11875562	L1	L3	OK	24.8384	24.446	-0.0229765	-0.00445824	0.99255	0.997754	no
AGAP000673-RA	AGAP000673	-	X:11918460-11921847	L1	L3	OK	0.757668	0.358595	-1.07921	-0.523241	0.53285	0.906775	no
AGAP000674-RA	AGAP000674	-	X:12010634-12014869	L1	L3	OK	0.697345	0.239048	-1.54457	-0.758457	0.3279	0.79165	no
AGAP000675-RA	AGAP000675	-	X:12037002-12060602	L1	L3	OK	1.08981	1.03441	-0.0752625	-0.0307429	0.94105	0.98951	no
AGAP000675-RB	AGAP000675	-	X:12037002-12060602	L1	L3	OK	1.6272	2.39234	0.556031	0.321471	0.685	0.951959	no
AGAP000675-RC	AGAP000675	-	X:12037002-12060602	L1	L3	NOTEST	0.0286517	0.19963	2.80064	0	1	1	no
AGAP000676-RA	AGAP000676	-	X:12064570-12071459	L1	L3	OK	0.887334	0.603683	-0.555686	-0.292704	0.7075	0.956897	no
AGAP000678-RA	AGAP000678	-	X:12106447-12111019	L1	L3	NOTEST	0.113497	0	-inf	0	1	1	no
AGAP000678-RB	AGAP000678	-	X:12106447-12111019	L1	L3	OK	2.54954	1.31126	-0.959287	-0.638691	0.5073	0.896792	no
AGAP000679-RA	AGAP000679	-	X:12117414-12119423	L1	L3	OK	41.5588	70.8306	0.769219	0.471676	0.4519	0.869867	no
AGAP000680-RA	AGAP000680	-	X:12119441-12120056	L1	L3	OK	17.9736	14.1083	-0.349337	-0.256818	0.72805	0.960266	no
AGAP000681-RA	AGAP000681	-	X:12124480-12125898	L1	L3	OK	8.14796	17.5584	1.10765	0.731296	0.3921	0.836733	no
AGAP000682-RA	AGAP000682	-	X:12128804-12130244	L1	L3	OK	7.62332	8.5369	0.163294	0.0841543	0.86255	0.979473	no
AGAP000684-RA	AGAP000684	-	X:12135380-12147837	L1	L3	OK	1.29476	1.2966	0.00204343	0.000811556	0.9978	0.999138	no
AGAP000685-RA	AGAP000685	-	X:12160908-12169682	L1	L3	OK	0.327118	0.185907	-0.815231	-0.425835	0.52775	0.904792	no
AGAP000686-RA	AGAP000686	-	X:12174015-12182557	L1	L3	OK	0.551909	0.121456	-2.184	-1.03495	0.21185	0.720701	no
AGAP000687-RA	AGAP000687	-	X:12281539-12300807	L1	L3	OK	37.3255	218.302	2.54809	1.63105	0.0416	0.401923	no
AGAP000688-RA	AGAP000688	-	X:12400052-12409855	L1	L3	NOTEST	0.292901	0.0535006	-2.45279	0	1	1	no
AGAP000689-RA	AGAP000689	-	X:12426458-12428058	L1	L3	OK	39.1033	72.6373	0.893421	0.644829	0.3791	0.827897	no
AGAP000690-RA	AGAP000690	-	X:12430902-12431759	L1	L3	OK	16.447	36.5111	1.15051	0.564957	0.26245	0.740878	no
AGAP000691-RA	AGAP000691	-	X:12435495-12436530	L1	L3	OK	6.66984	11.3306	0.764497	0.522097	0.5661	0.91919	no
AGAP000692-RA	AGAP000692	CEC3	X:12437472-12438077	L1	L3	OK	0.831827	4.88217	2.55317	1.11958	0.1076	0.592898	no
AGAP000693-RA	AGAP000693	CEC1	X:12440532-12441132	L1	L3	OK	12.8861	57.8196	2.16574	2.08615	0.0523	0.448849	no
AGAP000694-RA	AGAP000694	CEC2	X:12442173-12442986	L1	L3	OK	0.708769	9.66388	3.76921	2.90377	0.0126	0.220614	no
AGAP000695-RA	AGAP000695	-	X:12443350-12444668	L1	L3	OK	2.01024	53.7284	4.74025	2.38742	0.00145	0.0586018	no
AGAP000696-RA	AGAP000696	-	X:12474718-12486013	L1	L3	OK	0.648766	40.3372	5.95827	2.7882	0.3735	0.823943	no
AGAP000696-RB	AGAP000696	-	X:12474718-12486013	L1	L3	OK	0.268889	11.102	5.36767	0.877187	0.3036	0.774415	no
AGAP000696-RC	AGAP000696	-	X:12474718-12486013	L1	L3	OK	0.0689387	5.41512	6.29554	0.603914	0.44865	0.868107	no
AGAP000697-RA	AGAP000697	-	X:12519278-12536726	L1	L3	OK	3.03352	5.65883	0.899514	0.243963	0.72665	0.960139	no
AGAP000697-RB	AGAP000697	-	X:12519278-12536726	L1	L3	OK	2.54529	34.2275	3.74926	1.93369	0.0943	0.563386	no
AGAP000698-RA	AGAP000698	-	X:12541161-12546434	L1	L3	OK	8.65658	47.3681	2.45205	0.853114	0.3524	0.81026	no
AGAP000699-RA	AGAP000699	-	X:12541161-12546434	L1	L3	OK	1.91903	3.91663	1.02924	0.13861	0.57675	0.922134	no
AGAP000699-RB	AGAP000699	-	X:12541161-12546434	L1	L3	OK	23.0082	64.4694	1.48646	0.783793	0.34	0.800356	no
AGAP000700-RA	AGAP000700	-	X:12548887-12556851	L1	L3	OK	0.966282	3.02424	1.64606	0.303564	0.7115	0.957513	no
AGAP000700-RB	AGAP000700	-	X:12548887-12556851	L1	L3	OK	9.46309	16.3789	0.791453	0.460647	0.48745	0.887458	no
AGAP000700-RC	AGAP000700	-	X:12548887-12556851	L1	L3	OK	2.13695	4.46991	1.0647	0.304457	0.6874	0.952343	no
AGAP000702-RA	AGAP000702	-	X:12561090-12570020	L1	L3	OK	1.9645	0.582663	-1.75343	-0.969022	0.1712	0.685855	no
AGAP000703-RA	AGAP000703	-	X:12597181-12610383	L1	L3	OK	2.65275	0.782491	-1.76134	-0.931143	0.11145	0.601152	no
AGAP000704-RA	AGAP000704	-	X:12622061-12623732	L1	L3	OK	7.55422	8.9751	0.248644	0.168107	0.82175	0.973975	no
AGAP000705-RA	AGAP000705	-	X:12629142-12630245	L1	L3	OK	20.0805	25.8371	0.363645	0.257594	0.78255	0.969322	no
AGAP000706-RA	AGAP000706	-	X:12641185-12641809	L1	L3	NOTEST	0	0	0	0	1	1	no
AGAP000707-RA	AGAP000707	-	X:12660500-12671546	L1	L3	OK	1.04643	0.434937	-1.2666	-0.648045	0.417	0.852749	no
AGAP000708-RA	AGAP000708	-	X:12682361-12698181	L1	L3	OK	1.22332	0.925317	-0.402786	-0.144771	0.84865	0.978047	no
AGAP000708-RB	AGAP000708	-	X:12682361-12698181	L1	L3	OK	3.82275	3.14753	-0.280389	-0.18163	0.85095	0.978131	no
AGAP000711-RA	AGAP000711	-	X:12699878-12706943	L1	L3	OK	5.71946	4.7522	-0.267284	-0.162734	0.8213	0.973975	no
AGAP000713-RA	AGAP000713	-	X:12726945-12743043	L1	L3	OK	6.07733	8.93072	0.555338	0.355773	0.53705	0.908236	no
AGAP000714-RA	AGAP000714	IR7n	X:12757891-12760135	L1	L3	NOTEST	0	0	0	0	1	1	no
AGAP000715-RA	AGAP000715	-	X:12859843-12886948	L1	L3	OK	1.22817	0.212339	-2.53207	-0.991709	0.0772	0.525989	no
AGAP000717-RA	AGAP000717	-	X:13042227-13066994	L1	L3	OK	7.68443	7.34897	-0.0643964	-0.0393497	0.9517	0.991134	no
AGAP000718-RA	AGAP000718	-	X:13042227-13066994	L1	L3	OK	0.77892	3.00131	1.94604	0.558859	0.51725	0.900443	no
AGAP000719-RA	AGAP000719	SAHH_ANOGA	X:13067589-13073526	L1	L3	OK	136.57	379.126	1.47303	0.836283	0.2065	0.717507	no
AGAP000720-RA	AGAP000720	-	X:13096617-13124464	L1	L3	OK	7.02189	3.32197	-1.07982	-0.763771	0.36905	0.821405	no
AGAP000720-RB	AGAP000720	-	X:13096617-13124464	L1	L3	OK	1.1885	0.614942	-0.950619	-0.282367	0.80745	0.972046	no
AGAP000721-RA	AGAP000721	-	X:13133748-13137233	L1	L3	OK	89.1409	78.7253	-0.179259	-0.106177	0.8881	0.983077	no
AGAP000723-RA	AGAP000723	-	X:13140984-13150404	L1	L3	OK	6.96107	3.66842	-0.924148	-0.585029	0.4239	0.856396	no
AGAP000724-RA	AGAP000724	-	X:13154934-13156918	L1	L3	OK	1.76018	5.01215	1.50971	0.932612	0.19735	0.708296	no
AGAP000725-RA	AGAP000725	-	X:13159186-13160745	L1	L3	OK	4.27946	2.93415	-0.544486	-0.33992	0.65115	0.943063	no
AGAP000726-RA	AGAP000726	-	X:13162863-13169057	L1	L3	OK	6.12205	4.40788	-0.473928	-0.295529	0.69145	0.953195	no
AGAP000727-RA	AGAP000727	-	X:13212859-13229038	L1	L3	OK	2.32427	0.886951	-1.38985	-0.797155	0.2908	0.763933	no
AGAP000728-RB	AGAP000728	-	X:13239845-13249547	L1	L3	OK	4.93216	3.41898	-0.528653	-0.338318	0.6895	0.952811	no
AGAP000729-RA	AGAP000729	AGAP000729	X:13307467-13307540	L1	L3	NOTEST	0	0	0	0	1	1	no
AGAP000730-RA	AGAP000730	AGAP000730	X:13307850-13307922	L1	L3	NOTEST	0	0	0	0	1	1	no
AGAP000731-RA	AGAP000731	-	X:13371219-13377313	L1	L3	OK	3.074	1.49834	-1.03675	-0.639316	0.4102	0.847967	no
AGAP000732-RA	AGAP000732	-	X:13402162-13404914	L1	L3	OK	0.649719	0.0554399	-3.55082	-1.54623	0.10475	0.587292	no
AGAP000733-RA	AGAP000733	-	X:13412127-13413801	L1	L3	OK	20.5088	15.2077	-0.431441	-0.288546	0.7115	0.957513	no
AGAP000734-RA	AGAP000734	-	X:13417983-13420227	L1	L3	OK	7.6354	3.54449	-1.10713	-0.705486	0.4294	0.85906	no
AGAP000735-RA	AGAP000735	-	X:13423328-13428590	L1	L3	OK	23.7799	34.7526	0.547378	0.387841	0.66235	0.946472	no
AGAP000735-RB	AGAP000735	-	X:13423328-13428590	L1	L3	OK	3.46845	3.63216	0.0665378	0.0162375	0.89695	0.983883	no
AGAP000736-RA	AGAP000736	-	X:13432330-13433400	L1	L3	OK	2.0206	1.47772	-0.451405	-0.265393	0.75665	0.965133	no
AGAP000737-RA	AGAP000737	-	X:13437822-13440589	L1	L3	OK	3.14176	2.8104	-0.160798	-0.0966546	0.89665	0.983883	no
AGAP000738-RA	AGAP000738	-	X:13456930-13458634	L1	L3	OK	10.3981	10.4263	0.00390988	0.00265761	0.99705	0.998958	no
AGAP000739-RA	AGAP000739	-	X:13489255-13490740	L1	L3	OK	1307.64	1830.49	0.485264	0.280332	0.69205	0.953372	no
AGAP000740-RA	AGAP000740	-	X:13494763-13533093	L1	L3	OK	1.68888	1.94313	0.202314	0.0381788	0.9327	0.988061	no
AGAP000741-RA	AGAP000741	-	X:13494763-13533093	L1	L3	OK	1.17984	0.94462	-0.320781	-0.117974	0.89165	0.983568	no
AGAP000742-RA	AGAP000742	AGAP000742	X:13578566-13578639	L1	L3	NOTEST	0	0	0	0	1	1	no
AGAP000743-RB	AGAP000743	-	X:13593847-13594674	L1	L3	OK	4.55301	4.38937	-0.0528051	-0.0369321	0.9679	0.993681	no
AGAP000744-RA	AGAP000744	-	X:13623924-13626564	L1	L3	OK	0.0495242	1.27769	4.68926	2.14607	0.08235	0.536315	no
AGAP000745-RA	AGAP000745	-	X:13656840-13658643	L1	L3	OK	1.81647	19.5818	3.4303	2.05377	0.02475	0.309445	no
AGAP000747-RA	AGAP000747	-	X:13683499-13699672	L1	L3	OK	0.816492	0.959189	0.232376	0.0779714	0.87465	0.981781	no
AGAP000747-RB	AGAP000747	-	X:13683499-13699672	L1	L3	OK	1.21692	0.553244	-1.13725	-0.300526	0.7409	0.962838	no
AGAP000747-RC	AGAP000747	-	X:13683499-13699672	L1	L3	OK	6.08378	8.80268	0.532974	0.341271	0.681	0.951063	no
AGAP000748-RA	AGAP000748	-	X:13700536-13729423	L1	L3	OK	2.05385	0.708417	-1.53566	-0.0483107	0.16635	0.684415	no
AGAP000748-RB	AGAP000748	-	X:13700536-13729423	L1	L3	OK	9.90501	12.4284	0.327407	0.0337191	0.6545	0.943743	no
AGAP000749-RA	AGAP000749	-	X:13700536-13729423	L1	L3	OK	191.485	248.218	0.37438	0.196016	0.72925	0.960412	no
AGAP000750-RA	AGAP000750	-	X:13700536-13729423	L1	L3	NOTEST	0.0795743	0.295523	1.8929	0	1	1	no
AGAP000751-RA	AGAP000751	-	X:13733033-13734070	L1	L3	OK	8.80561	7.07039	-0.316632	-0.139812	0.76	0.965566	no
AGAP000752-RA	AGAP000752	-	X:13735944-13736706	L1	L3	OK	86.2239	107.241	0.314701	0.239245	0.8063	0.972035	no
AGAP000754-RA	AGAP000754	-	X:13740178-13748423	L1	L3	OK	5.25485	5.2541	-0.000205814	-0.000127982	0.9993	0.999498	no
AGAP000755-RA	AGAP000755	-	X:13749444-13764965	L1	L3	OK	98.3708	104.907	0.092808	0.0519827	0.9326	0.988033	no
AGAP000756-RA	AGAP000756	-	X:13749444-13764965	L1	L3	OK	1.7691	5.65297	1.676	0.116882	0.67565	0.950034	no
AGAP000756-RB	AGAP000756	-	X:13749444-13764965	L1	L3	OK	4.32207	8.22049	0.927502	0.113904	0.8339	0.975631	no
AGAP000757-RA	AGAP000757	-	X:13765205-13766963	L1	L3	OK	4.1735	6.53534	0.647003	0.410504	0.5176	0.900724	no
AGAP000758-RA	AGAP000758	-	X:13767756-13769567	L1	L3	OK	2.26803	1.72019	-0.398874	-0.230375	0.77325	0.968086	no
AGAP000759-RA	AGAP000759	-	X:13771892-13772921	L1	L3	OK	35.9464	53.5875	0.576048	0.45456	0.5953	0.927391	no
AGAP000760-RA	AGAP000760	-	X:13773039-13774708	L1	L3	OK	3.16304	5.62022	0.829314	0.29642	0.7097	0.957121	no
AGAP000760-RB	AGAP000760	-	X:13773039-13774708	L1	L3	OK	2.85493	7.91625	1.47136	0.777527	0.671	0.948949	no
AGAP000760-RC	AGAP000760	-	X:13773039-13774708	L1	L3	OK	4.60387	1.98675	-1.21243	-0.317579	0.5816	0.924032	no
AGAP000761-RA	AGAP000761	GSTT1	X:13784274-13785443	L1	L3	OK	39.4236	54.8442	0.476278	0.275843	0.63555	0.939454	no
AGAP000762-RA	AGAP000762	-	X:13786755-13788683	L1	L3	OK	1.53112	1.787	0.222955	0.127556	0.87735	0.981988	no
AGAP000763-RA	AGAP000763	-	X:13791908-13796842	L1	L3	OK	4.73638	3.80635	-0.315377	-0.199452	0.79795	0.970783	no
AGAP000765-RA	AGAP000765	-	X:13806368-13813289	L1	L3	OK	1.27323	0.738901	-0.785037	-0.445662	0.5425	0.910638	no
AGAP000767-RA	AGAP000767	-	X:13819939-13824507	L1	L3	OK	9.48715	9.75414	0.0400393	0.0284236	0.9768	0.995119	no
AGAP000768-RA	AGAP000768	-	X:13840458-13842373	L1	L3	OK	6.45909	2.20215	-1.55242	-0.950507	0.17965	0.69475	no
AGAP000769-RA	AGAP000769	-	X:13845731-13852853	L1	L3	OK	9.54876	15.523	0.701026	0.365215	0.64225	0.940855	no
AGAP000769-RB	AGAP000769	-	X:13845731-13852853	L1	L3	OK	5.57633	16.3426	1.55125	0.734536	0.35185	0.809754	no
AGAP000770-RA	AGAP000770	-	X:13856867-13859415	L1	L3	OK	3.22518	9.11418	1.49873	0.383443	0.18325	0.698716	no
AGAP000771-RA	AGAP000771	-	X:13860779-13861688	L1	L3	OK	11.2275	11.8849	0.0821013	0.0448177	0.93755	0.988691	no
AGAP000772-RA	AGAP000772	-	X:13870126-13871264	L1	L3	NOTEST	0.138857	0.159817	0.202828	0	1	1	no
AGAP000773-RA	AGAP000773	-	X:13882784-13890371	L1	L3	NOTEST	0.125591	0.0977133	-0.362107	0	1	1	no
AGAP000774-RA	AGAP000774	-	X:13897617-13912227	L1	L3	OK	0.927822	0.632867	-0.551946	-0.289455	0.84105	0.976993	no
AGAP000774-RB	AGAP000774	-	X:13897617-13912227	L1	L3	OK	1.0802	0.572759	-0.915292	-0.360214	0.55525	0.916016	no
AGAP000776-RA	AGAP000776	-	X:13917964-13927924	L1	L3	OK	3.25997	3.45819	0.0851574	0.0509665	0.94365	0.989657	no
AGAP000777-RA	AGAP000777	-	X:13948490-13949540	L1	L3	OK	5.17545	3.97306	-0.381433	-0.257334	0.80785	0.972046	no
AGAP000778-RA	AGAP000778	-	X:13956640-13959926	L1	L3	OK	1.87163	0.805262	-1.21676	-0.600914	0.31405	0.782319	no
AGAP000779-RA	AGAP000779	-	X:13969856-13978437	L1	L3	NOTEST	0.329938	0.0699097	-2.23863	0	1	1	no
AGAP000779-RB	AGAP000779	-	X:13969856-13978437	L1	L3	NOTEST	0.154304	0.163015	0.0792311	0	1	1	no
AGAP000780-RA	AGAP000780	-	X:14238572-14239414	L1	L3	OK	91.3475	143.331	0.649918	0.331136	0.60805	0.931472	no
AGAP000781-RA	AGAP000781	-	X:14239441-14240165	L1	L3	OK	144.81	164.911	0.187531	0.0866385	0.8607	0.979306	no
AGAP000782-RA	AGAP000782	-	X:14242082-14243062	L1	L3	OK	3.74849	5.79121	0.627553	0.488637	0.5889	0.92596	no
AGAP000783-RA	AGAP000783	-	X:14247919-14265405	L1	L3	OK	2.9481	1.46857	-1.00537	-0.589395	0.43645	0.862455	no
AGAP000784-RA	AGAP000784	-	X:14272802-14275118	L1	L3	OK	11.5689	13.4402	0.216301	0.148186	0.831	0.975305	no
AGAP000785-RA	AGAP000785	-	X:14279660-14289825	L1	L3	OK	4.85356	22.996	2.24427	1.03089	0.03135	0.350163	no
AGAP000786-RA	AGAP000786	-	X:14307482-14318789	L1	L3	OK	0.49173	2.59727	2.40106	0.96643	0.0888	0.550438	no
AGAP000787-RA	AGAP000787	-	X:14325020-14345421	L1	L3	OK	1.47422	1.1162	-0.401359	-0.108892	0.845	0.977325	no
AGAP000788-RA	AGAP000788	-	X:14348954-14354840	L1	L3	OK	0.0107117	2.41563	7.81706	0.0418183	0.4411	0.864642	no
AGAP000789-RA	AGAP000789	-	X:14362709-14366014	L1	L3	OK	44.2009	219.765	2.31381	1.6639	0.08115	0.533476	no
AGAP000790-RA	AGAP000790	-	X:14391198-14393982	L1	L3	OK	2.0547	1.99181	-0.0448488	-0.0281672	0.96575	0.993441	no
AGAP000791-RA	AGAP000791	-	X:14411708-14416243	L1	L3	OK	5.87985	7.43846	0.339224	0.199598	0.71145	0.957513	no
AGAP000792-RA	AGAP000792	-	X:14419728-14435537	L1	L3	OK	3.54704	4.20327	0.244896	0.152261	0.83645	0.976099	no
AGAP000793-RA	AGAP000793	-	X:14439437-14439960	L1	L3	OK	7.74936	10.6974	0.465111	0.272478	0.6984	0.954594	no
AGAP000794-RA	AGAP000794	-	X:14441807-14444177	L1	L3	OK	69.1636	106.641	0.624678	0.42461	0.71375	0.95762	no
AGAP000794-RB	AGAP000794	-	X:14441807-14444177	L1	L3	OK	7.22772	6.85703	-0.075957	-0.00745953	0.98125	0.995777	no
AGAP000794-RC	AGAP000794	-	X:14441807-14444177	L1	L3	OK	0.258003	0.172144	-0.583777	-0.00250586	0.45005	0.86903	no
AGAP000795-RA	AGAP000795	-	X:14461511-14527163	L1	L3	OK	0.392176	0.327443	-0.260256	-0.0826423	0.86355	0.979613	no
AGAP000795-RB	AGAP000795	-	X:14461511-14527163	L1	L3	OK	0.448721	0.410294	-0.129161	-0.0424928	0.8828	0.982569	no
AGAP000795-RC	AGAP000795	-	X:14461511-14527163	L1	L3	OK	0.388013	0.0998504	-1.95827	-0.38342	0.4802	0.883435	no
AGAP000797-RA	AGAP000797	-	X:14561682-14577309	L1	L3	OK	0.565724	0.150169	-1.91351	-0.852579	0.60665	0.931028	no
AGAP000798-RA	AGAP000798	GLURIIc	X:14600997-14611915	L1	L3	OK	0.865773	2.05143	1.24457	0.632031	0.24605	0.735275	no
AGAP000801-RA	AGAP000801	GLURIIb	X:14618212-14702072	L1	L3	OK	5.54209	14.7877	1.41589	0.858397	0.1342	0.638939	no
AGAP000801-RB	AGAP000801	GLURIIb	X:14618212-14702072	L1	L3	NOTEST	0.234945	0.0772186	-1.6053	0	1	1	no
AGAP000803-RA	AGAP000803	GLURIIa	X:14738909-14744472	L1	L3	NOTEST	0.899257	0.344039	-1.38616	0	1	1	no
AGAP000804-RA	AGAP000804	GPXH2	X:14745060-14745238	L1	L3	OK	465.494	1455.23	1.64442	8.00321	0.21335	0.722223	no
AGAP000805-RA	AGAP000805	-	X:14756842-14758303	L1	L3	OK	3.91627	0.563208	-2.79774	-1.5851	0.11735	0.611099	no
AGAP000806-RA	AGAP000806	-	X:14770307-14771754	L1	L3	OK	4.49607	44.8398	3.31804	2.16897	0.00595	0.142181	no
AGAP000807-RA	AGAP000807	-	X:14803451-14825980	L1	L3	OK	9.75499	10.878	0.157202	0.102581	0.89185	0.983662	no
AGAP000808-RA	AGAP000808	-	X:14828246-14830147	L1	L3	OK	5.88813	6.05404	0.0400871	0.026772	0.9729	0.994283	no
AGAP000809-RA	AGAP000809	-	X:14838270-14839995	L1	L3	OK	5.58863	5.09842	-0.132444	-0.0867039	0.90895	0.985027	no
AGAP000810-RA	AGAP000810	-	X:14841696-14871886	L1	L3	OK	1.82554	1.19611	-0.609969	-0.352533	0.6419	0.940855	no
AGAP000812-RA	AGAP000812	-	X:14888684-14897448	L1	L3	OK	5.56625	6.09524	0.130976	0.0311696	0.90715	0.985027	no
AGAP000813-RA	AGAP000813	-	X:14912126-14913229	L1	L3	OK	21.0183	21.0854	0.00460048	0.0032629	0.9958	0.998707	no
AGAP000814-RA	AGAP000814	-	X:14915761-14918629	L1	L3	OK	0.783985	0.582563	-0.42841	-0.214998	0.80585	0.972035	no
AGAP000815-RA	AGAP000815	INTB	X:14937286-14950975	L1	L3	OK	23.2435	25.2549	0.119734	0.0713386	0.91715	0.985581	no
AGAP000816-RA	AGAP000816	-	X:15007940-15008906	L1	L3	NOTEST	0	0.0215429	inf	0	1	1	no
AGAP000817-RA	AGAP000817	-	X:15003957-15006394	L1	L3	NOTEST	0	0	0	0	1	1	no
AGAP000817-RB	AGAP000817	-	X:15003957-15006394	L1	L3	NOTEST	0	0	0	0	1	1	no
AGAP000818-RA	AGAP000818	CYP9K1	X:15240571-15242864	L1	L3	OK	13.6494	48.4027	1.82626	1.17786	0.12215	0.619675	no
AGAP000819-RA	AGAP000819	-	X:15252294-15254168	L1	L3	OK	0.230732	0.494445	1.09959	0.535193	0.5226	0.902635	no
AGAP000820-RA	AGAP000820	CPR125	X:15282060-15283387	L1	L3	OK	19.9322	144.684	2.85973	2.00124	0.04335	0.410654	no
AGAP000821-RA	AGAP000821	-	X:15317420-15319139	L1	L3	OK	2.84277	7.66832	1.43161	0.83745	0.22505	0.727347	no
AGAP000822-RA	AGAP000822	-	X:15319509-15320904	L1	L3	OK	6.70628	2.19622	-1.61049	-0.972604	0.1422	0.650462	no
AGAP000823-RA	AGAP000823	-	X:15327410-15333680	L1	L3	OK	23.6248	17.1675	-0.460628	-0.349607	0.6157	0.933751	no
AGAP000824-RA	AGAP000824	-	X:15336217-15339506	L1	L3	OK	12.1271	13.5216	0.157037	0.0946058	0.89375	0.983883	no
AGAP000824-RB	AGAP000824	-	X:15336217-15339506	L1	L3	OK	10.6275	13.8842	0.38564	0.190964	0.80215	0.971491	no
AGAP000825-RA	AGAP000825	-	X:15343948-15345874	L1	L3	OK	1.83408	1.82426	-0.00774245	-0.00438656	0.9955	0.998682	no
AGAP000826-RA	AGAP000826	-	X:15348504-15353183	L1	L3	OK	4.26705	3.06164	-0.478936	-0.291415	0.68755	0.952359	no
AGAP000829-RA	AGAP000829	-	X:15355730-15364742	L1	L3	OK	3.90597	3.78905	-0.0438453	-0.0266775	0.9766	0.995057	no
AGAP000829-RB	AGAP000829	-	X:15355730-15364742	L1	L3	OK	1.60851	0.855797	-0.910381	-0.34472	0.80185	0.971491	no
AGAP000830-RA	AGAP000830	CASPS7	X:15367593-15371384	L1	L3	OK	4.96353	5.65152	0.187272	0.0870469	0.8534	0.97841	no
AGAP000831-RA	AGAP000831	-	X:15375385-15376767	L1	L3	OK	34.123	34.154	0.00130998	0.000553105	0.9987	0.999293	no
AGAP000832-RA	AGAP000832	-	X:15378923-15383302	L1	L3	OK	170.726	245.913	0.526466	0.306611	0.6644	0.947133	no
AGAP000833-RA	AGAP000833	MIP	X:15383616-15388601	L1	L3	OK	0.684387	1.37074	1.00207	0.214583	0.7966	0.97047	no
AGAP000833-RB	AGAP000833	MIP	X:15383616-15388601	L1	L3	OK	9.0108	8.14745	-0.145306	-0.0939667	0.89275	0.983758	no
AGAP000834-RA	AGAP000834	-	X:15414171-15423553	L1	L3	OK	17.7139	36.1004	1.02714	0.556269	0.4282	0.858559	no
AGAP000834-RB	AGAP000834	-	X:15414171-15423553	L1	L3	OK	12.1839	24.9729	1.03539	0.471916	0.5178	0.900889	no
AGAP000835-RA	AGAP000835	-	X:15430355-15434984	L1	L3	NOTEST	0.213655	0.0803502	-1.41091	0	1	1	no
AGAP000837-RA	AGAP000837	-	X:15438819-15446837	L1	L3	NOTEST	0.00429043	0.0338335	2.97926	0	1	1	no
AGAP000839-RA	AGAP000839	-	X:15448138-15449297	L1	L3	NOTEST	0	0	0	0	1	1	no
AGAP000840-RA	AGAP000840	-	X:15536994-15539148	L1	L3	NOTEST	0.0510422	0.0487682	-0.0657489	0	1	1	no
AGAP000841-RA	AGAP000841	-	X:15543193-15548834	L1	L3	OK	1.955	1.09277	-0.83918	-0.459915	0.4993	0.892719	no
AGAP000842-RA	AGAP000842	-	X:15559096-15560436	L1	L3	OK	18.4931	27.3343	0.563726	0.403906	0.591	0.926478	no
AGAP000843-RA	AGAP000843	-	X:15562825-15564556	L1	L3	OK	12.6134	21.5054	0.769739	0.510256	0.5137	0.899221	no
AGAP000844-RA	AGAP000844	-	X:15570147-15577691	L1	L3	OK	6.09772	1.70838	-1.83564	-0.991546	0.0809	0.533138	no
AGAP000847-RA	AGAP000847	-	X:15618827-15688956	L1	L3	OK	0.636475	2.14218	1.7509	0.453898	0.4987	0.892315	no
AGAP000847-RB	AGAP000847	-	X:15618827-15688956	L1	L3	OK	1.48341	0.925936	-0.679934	-0.21893	0.807	0.972045	no
AGAP000847-RC	AGAP000847	-	X:15618827-15688956	L1	L3	OK	0.743692	1.00218	0.430369	0.165816	0.8087	0.972129	no
AGAP000848-RA	AGAP000848	-	X:15693833-15705445	L1	L3	OK	5.02707	1.69685	-1.56686	-0.94424	0.20205	0.713066	no
AGAP000849-RA	AGAP000849	-	X:15717093-15717709	L1	L3	OK	455.982	513.098	0.170258	0.144645	0.85465	0.97851	no
AGAP000850-RA	AGAP000850	-	X:15720736-15722091	L1	L3	OK	3.88516	4.78286	0.2999	0.140261	0.76285	0.965994	no
AGAP000851-RA	AGAP000851	-	X:15724064-15725189	L1	L3	OK	570.046	702.437	0.301291	0.12628	0.7985	0.970936	no
AGAP000852-RA	AGAP000852	-	X:15728708-15731359	L1	L3	OK	185.282	195.044	0.0740807	0.0611691	0.93895	0.988949	no
AGAP000853-RA	AGAP000853	-	X:15745789-15748844	L1	L3	OK	5.72878	7.12449	0.314559	0.21645	0.7642	0.966244	no
AGAP000854-RA	AGAP000854	-	X:15755375-15765168	L1	L3	OK	1.19415	0.319021	-1.90426	-0.95403	0.28895	0.76275	no
AGAP000855-RA	AGAP000855	-	X:15783192-15784645	L1	L3	OK	16.6586	23.7702	0.512883	0.366361	0.6475	0.94196	no
AGAP000856-RA	AGAP000856	-	X:15786438-15788568	L1	L3	OK	6.50419	5.0906	-0.353535	-0.226036	0.7226	0.959052	no
AGAP000857-RA	AGAP000857	-	X:15790707-15792393	L1	L3	OK	22.051	28.3474	0.362375	0.243723	0.76645	0.966603	no
AGAP000858-RA	AGAP000858	-	X:15833867-15836389	L1	L3	NOTEST	0.154891	0.222074	0.519785	0	1	1	no
AGAP000859-RA	AGAP000859	-	X:15837886-15839184	L1	L3	OK	1.78217	0.460711	-1.9517	-1.17165	0.15475	0.670107	no
AGAP000860-RA	AGAP000860	-	X:15841785-15848469	L1	L3	OK	0.87221	0.152927	-2.51183	-1.20849	0.16605	0.684	no
AGAP000861-RA	AGAP000861	-	X:15861006-15868268	L1	L3	OK	2.87059	2.48349	-0.208977	-0.124444	0.87455	0.981767	no
AGAP000862-RA	AGAP000862	-	X:15870645-15874557	L1	L3	OK	23.9535	47.566	0.989693	0.575502	0.42535	0.857068	no
AGAP000863-RA	AGAP000863	-	X:16014865-16027418	L1	L3	OK	0.596249	0.216822	-1.4594	-0.703953	0.3609	0.816233	no
AGAP000864-RA	AGAP000864	-	X:16089584-16093450	L1	L3	OK	2.38298	1.9909	-0.259345	-0.162234	0.8749	0.981814	no
AGAP000864-RB	AGAP000864	-	X:16089584-16093450	L1	L3	NOTEST	0.320265	0.151345	-1.08143	0	1	1	no
AGAP000865-RA	AGAP000865	-	X:16104445-16138308	L1	L3	OK	1.22012	1.03325	-0.239841	-0.13357	0.8145	0.973052	no
AGAP000866-RA	AGAP000866	-	X:16154351-16155389	L1	L3	OK	10.6182	11.8432	0.15751	0.162383	0.8843	0.982618	no
AGAP000867-RA	AGAP000867	-	X:16156070-16158302	L1	L3	OK	4.29119	5.89425	0.457928	0.379839	0.71735	0.958185	no
AGAP000868-RA	AGAP000868	-	X:16164225-16179371	L1	L3	OK	5.15465	2.53321	-1.02491	-0.584149	0.2986	0.770055	no
AGAP000869-RA	AGAP000869	-	X:16222087-16237104	L1	L3	OK	1.44498	0.911918	-0.664074	-0.37594	0.6302	0.938051	no
AGAP000870-RA	AGAP000870	-	X:16242364-16258053	L1	L3	OK	1.15581	0.452675	-1.35235	-0.259605	0.60365	0.930047	no
AGAP000871-RA	AGAP000871	-	X:16316521-16317178	L1	L3	NOTEST	0	0	0	0	1	1	no
AGAP000874-RA	AGAP000874	-	X:16431517-16435201	L1	L3	OK	0.804357	0.205302	-1.97008	-0.943143	0.2828	0.757727	no
AGAP000875-RA	AGAP000875	-	X:16526578-16535047	L1	L3	OK	0.794518	0.18762	-2.08226	-1.00694	0.2336	0.73123	no
AGAP000876-RA	AGAP000876	-	X:16612687-16613803	L1	L3	NOTEST	0.187007	0.427143	1.19163	0	1	1	no
AGAP000877-RA	AGAP000877	CYP4G17	X:16619140-16621269	L1	L3	OK	0.00348867	1.31339	8.5564	0.962191	0.1686	0.685464	no
AGAP000878-RA	AGAP000878	-	X:16635817-16636981	L1	L3	OK	0.452793	0.510749	0.173762	0.0874861	0.9246	0.986692	no
AGAP000879-RA	AGAP000879	-	X:16665772-16671544	L1	L3	OK	19.7059	29.1196	0.563361	0.361025	0.64235	0.940855	no
AGAP000880-RA	AGAP000880	-	X:16694424-16698877	L1	L3	OK	19.0788	18.0441	-0.0804498	-0.0454207	0.9499	0.990846	no
AGAP000880-RB	AGAP000880	-	X:16694424-16698877	L1	L3	OK	1.36733	0.955332	-0.517291	-0.0767586	0.79575	0.970449	no
AGAP000880-RC	AGAP000880	-	X:16694424-16698877	L1	L3	OK	7.94566	9.68338	0.285344	0.140157	0.845	0.977325	no
AGAP000881-RA	AGAP000881	-	X:16705323-16707385	L1	L3	OK	32.1129	56.5727	0.816952	0.478618	0.4119	0.849131	no
AGAP000882-RA	AGAP000882	-	X:16708578-16711009	L1	L3	OK	6.72108	7.45606	0.149721	0.108173	0.8809	0.982232	no
AGAP000883-RA	AGAP000883	-	X:16712625-16715100	L1	L3	OK	385.674	635.447	0.720391	0.369751	0.6224	0.935715	no
AGAP000884-RA	AGAP000884	-	X:16719924-16727252	L1	L3	OK	1.36608	1.17198	-0.221096	-0.0795509	0.89145	0.983546	no
AGAP000884-RB	AGAP000884	-	X:16719924-16727252	L1	L3	OK	2.11984	1.1219	-0.918012	-0.452339	0.74105	0.962838	no
AGAP000885-RA	AGAP000885	-	X:16729032-16734077	L1	L3	OK	6.54077	20.0557	1.61648	0.987764	0.18115	0.696086	no
AGAP000886-RA	AGAP000886	-	X:16737313-16741889	L1	L3	OK	27.6953	25.8742	-0.0981303	-0.0733073	0.9211	0.986244	no
AGAP000887-RA	AGAP000887	-	X:16743732-16745470	L1	L3	OK	8.21086	10.8343	0.399999	0.264172	0.6721	0.949107	no
AGAP000888-RA	AGAP000888	GSTT2	X:16746633-16747763	L1	L3	OK	17.6889	14.2468	-0.312201	-0.179013	0.79365	0.970184	no
AGAP000888-RB	AGAP000888	GSTT2	X:16746633-16747763	L1	L3	OK	6.03404	9.59157	0.668642	0.269285	0.7107	0.957403	no
AGAP000889-RA	AGAP000889	-	X:16748347-16758001	L1	L3	OK	14.0317	26.3515	0.909194	0.707083	0.3463	0.805464	no
AGAP000890-RA	AGAP000890	-	X:16762945-16764551	L1	L3	OK	43.132	28.8551	-0.579934	-0.260498	0.56895	0.919778	no
AGAP000891-RA	AGAP000891	-	X:16768556-16772936	L1	L3	OK	11.2208	17.5263	0.643342	0.41912	0.4829	0.885047	no
AGAP000892-RA	AGAP000892	-	X:16792765-16794816	L1	L3	OK	7.16542	133.332	4.21783	2.93599	0.005	0.127535	no
AGAP000893-RA	AGAP000893	-	X:16803739-16812325	L1	L3	OK	1.98019	1.72772	-0.196768	-0.125072	0.84945	0.978051	no
AGAP000894-RA	AGAP000894	-	X:16896936-16942574	L1	L3	OK	2.73682	1.95756	-0.483441	-0.290199	0.70235	0.955476	no
AGAP000896-RA	AGAP000896	-	X:16949436-16950371	L1	L3	OK	21.7059	36.4906	0.749437	0.483809	0.4623	0.875229	no
AGAP000897-RA	AGAP000897	-	X:16954634-16956590	L1	L3	OK	155.498	218.16	0.488495	0.334348	0.70055	0.955161	no
AGAP000898-RA	AGAP000898	-	X:16961685-16969738	L1	L3	OK	1.53571	0.888779	-0.789012	-0.574611	0.56805	0.919523	no
AGAP000899-RA	AGAP000899	-	X:16998330-17000803	L1	L3	OK	1.11631	4.73053	2.08327	0.893025	0.12815	0.630054	no
AGAP000900-RA	AGAP000900	-	X:17009230-17023810	L1	L3	OK	5.38073	2.50394	-1.1036	-0.700342	0.24305	0.735275	no
AGAP000901-RA	AGAP000901	-	X:17030110-17042080	L1	L3	OK	40.5947	47.6823	0.232163	0.13997	0.8431	0.977306	no
AGAP000903-RA	AGAP000903	-	X:17044953-17051080	L1	L3	OK	0.721298	0.583022	-0.307045	-0.161318	0.83705	0.97625	no
AGAP000904-RA	AGAP000904	-	X:17079068-17099382	L1	L3	OK	1.73242	2.05224	0.244413	0.143335	0.84665	0.977711	no
AGAP000906-RA	AGAP000906	-	X:17099580-17107525	L1	L3	OK	36.8909	75.9603	1.04198	0.717938	0.3717	0.822705	no
AGAP000907-RA	AGAP000907	-	X:17122993-17124751	L1	L3	OK	3.44215	12.1506	1.81964	1.15305	0.16935	0.685855	no
AGAP000908-RA	AGAP000908	-	X:17125042-17134310	L1	L3	OK	9.48102	11.4457	0.271687	0.183542	0.79765	0.970705	no
AGAP000909-RA	AGAP000909	-	X:17143167-17148449	L1	L3	OK	21.7615	22.1248	0.023887	0.0160348	0.97795	0.995373	no
AGAP000911-RA	AGAP000911	-	X:17155340-17156810	L1	L3	OK	8.36649	10.1169	0.274067	0.190541	0.79025	0.970045	no
AGAP000912-RA	AGAP000912	-	X:17165875-17169527	L1	L3	OK	0.584268	0.333742	-0.807898	-0.397271	0.60355	0.93001	no
AGAP000913-RA	AGAP000913	-	X:17173440-17179958	L1	L3	OK	14.6856	15.728	0.098941	0.0637134	0.926	0.986987	no
AGAP000915-RA	AGAP000915	-	X:17182846-17262131	L1	L3	OK	3.96724	0.548802	-2.85378	-1.63643	0.04515	0.418428	no
AGAP000916-RA	AGAP000916	-	X:17270960-17272099	L1	L3	NOTEST	0	0	0	0	1	1	no
AGAP000917-RA	AGAP000917	-	X:17285902-17286547	L1	L3	NOTEST	0	0	0	0	1	1	no
AGAP000918-RA	AGAP000918	-	X:17289438-17290050	L1	L3	NOTEST	0	0	0	0	1	1	no
AGAP000919-RA	AGAP000919	-	X:17336558-17337439	L1	L3	NOTEST	0	0	0	0	1	1	no
AGAP000920-RA	AGAP000920	-	X:17343818-17344826	L1	L3	NOTEST	0	0	0	0	1	1	no
AGAP000921-RA	AGAP000921	-	X:17347399-17348176	L1	L3	NOTEST	0	0	0	0	1	1	no
AGAP000922-RA	AGAP000922	-	X:17385628-17400976	L1	L3	OK	0.637673	0.608438	-0.0677069	-0.0358014	0.96415	0.993272	no
AGAP000923-RA	AGAP000923	-	X:17404251-17406307	L1	L3	OK	8.4383	7.38636	-0.192089	-0.125192	0.87215	0.981136	no
AGAP000924-RA	AGAP000924	-	X:17411651-17417652	L1	L3	OK	10.692	8.28804	-0.367424	-0.236263	0.76205	0.965955	no
AGAP000926-RA	AGAP000926	-	X:17445749-17471498	L1	L3	OK	1.65524	1.23828	-0.418711	-0.171941	0.82075	0.973975	no
AGAP000926-RB	AGAP000926	-	X:17445749-17471498	L1	L3	OK	1.68716	1.39637	-0.272915	-0.117739	0.8596	0.979061	no
AGAP000927-RA	AGAP000927	-	X:17495740-17498867	L1	L3	OK	72.425	94.1366	0.378267	0.136325	0.81385	0.972805	no
AGAP000927-RB	AGAP000927	-	X:17495740-17498867	L1	L3	OK	72.2832	107.654	0.574674	0.218577	0.71105	0.957439	no
AGAP000928-RA	AGAP000928	-	X:17501629-17503013	L1	L3	OK	3.56427	5.69009	0.674846	0.486511	0.56425	0.918409	no
AGAP000928-RB	AGAP000928	-	X:17501629-17503013	L1	L3	NOTEST	0.0448465	7.13204e-06	-12.6184	0	1	1	no
AGAP000929-RA	AGAP000929	CTLSE1	X:17503856-17514771	L1	L3	OK	1.97291	3.39216	0.781875	0.472058	0.5184	0.90113	no
AGAP000930-RA	AGAP000930	-	X:17572687-17584166	L1	L3	OK	1.39825	0.619798	-1.17376	-0.644179	0.3735	0.823943	no
AGAP000931-RA	AGAP000931	U729_ANOGA	X:17592231-17593302	L1	L3	OK	31.7225	36.5875	0.205846	0.166908	0.8245	0.974654	no
AGAP000932-RA	AGAP000932	-	X:17601861-17614708	L1	L3	OK	2.8404	2.33464	-0.282893	-0.167086	0.8263	0.974675	no
AGAP000933-RA	AGAP000933	APG10	X:17655701-17657067	L1	L3	LOWDATA	0.0504599	0.417396	3.04821	0	1	1	no
AGAP000933-RB	AGAP000933	APG10	X:17655701-17657067	L1	L3	OK	11.4682	9.09001	-0.335288	-0.256176	0.7269	0.960187	no
AGAP000934-RA	AGAP000934	-	X:17661066-17662596	L1	L3	OK	3.81605	4.17276	0.128921	0.0819083	0.9241	0.986618	no
AGAP000935-RA	AGAP000935	-	X:17669188-17671445	L1	L3	OK	119.358	230.22	0.947724	0.543309	0.3945	0.838023	no
AGAP000937-RA	AGAP000937	TWDL2	X:17838470-17839013	L1	L3	OK	2.33167	0.81275	-1.52048	-0.563572	0.3156	0.783397	no
AGAP000938-RA	AGAP000938	-	X:17997199-18009612	L1	L3	OK	5.36636	2.68033	-1.00153	-0.685124	0.352	0.809904	no
AGAP000939-RA	AGAP000939	-	X:18120045-18126678	L1	L3	OK	2.81171	1.57431	-0.836727	-0.523656	0.466	0.876979	no
AGAP000940-RA	AGAP000940	CTL7	X:18135302-18149164	L1	L3	OK	6.43993	2.37461	-1.43935	-0.889332	0.1403	0.648192	no
AGAP000941-RA	AGAP000941	-	X:18244402-18251267	L1	L3	OK	85.3562	87.4115	0.0343264	0.0193289	0.97265	0.994193	no
AGAP000941-RB	AGAP000941	-	X:18244402-18251267	L1	L3	OK	7.221	3.63246	-0.991251	-0.119409	0.8339	0.975631	no
AGAP000942-RA	AGAP000942	-	X:18252083-18253792	L1	L3	OK	47.051	46.8072	-0.00749305	-0.00450725	0.9954	0.998633	no
AGAP000942-RB	AGAP000942	-	X:18252083-18253792	L1	L3	OK	2.70241	3.23095	0.257708	0.0418266	0.9405	0.989405	no
AGAP000943-RA	AGAP000943	-	X:18254536-18268004	L1	L3	OK	34.8584	41.3731	0.247186	0.11812	0.86285	0.979508	no
AGAP000943-RB	AGAP000943	-	X:18254536-18268004	L1	L3	OK	0.515569	0.889964	0.78758	0.049244	0.45005	0.86903	no
AGAP000943-RC	AGAP000943	-	X:18254536-18268004	L1	L3	OK	10.9788	14.0804	0.358961	0.0976654	0.89775	0.983883	no
AGAP000943-RD	AGAP000943	-	X:18254536-18268004	L1	L3	OK	5.78505	0.00146892	-11.9434	-0.0361237	0.204	0.715158	no
AGAP000943-RE	AGAP000943	-	X:18254536-18268004	L1	L3	OK	13.1168	16.0061	0.287201	0.0883544	0.9115	0.985194	no
AGAP000943-RF	AGAP000943	-	X:18254536-18268004	L1	L3	NOTEST	0.296249	0	-inf	0	1	1	no
AGAP000943-RG	AGAP000943	-	X:18254536-18268004	L1	L3	OK	0.513857	0.0986709	-2.38067	-0.0903568	0.266	0.744367	no
AGAP000944-RA	AGAP000944	-	X:18279734-18280419	L1	L3	OK	0.645232	0.453164	-0.509786	-0.323733	0.7763	0.968435	no
AGAP000945-RA	AGAP000945	-	X:18285703-18293666	L1	L3	OK	1.26748	0.664904	-0.93075	-0.521418	0.47075	0.879005	no
AGAP000946-RA	AGAP000946	-	X:18300571-18301621	L1	L3	OK	44.5564	65.5393	0.556726	0.225162	0.6613	0.94609	no
AGAP000947-RA	AGAP000947	GSTU1	X:18313948-18316465	L1	L3	OK	46.9675	55.6199	0.243939	0.133708	0.85635	0.978725	no
AGAP000948-RA	AGAP000948	-	X:18319985-18320947	L1	L3	OK	17.1123	24.2349	0.502051	0.375431	0.5971	0.928131	no
AGAP000949-RA	AGAP000949	-	X:18322895-18324357	L1	L3	OK	62.1993	46.6059	-0.416387	-0.259341	0.676	0.950137	no
AGAP000950-RA	AGAP000950	-	X:18326877-18328426	L1	L3	OK	76.1803	78.6096	0.0452887	0.0200708	0.9651	0.993441	no
AGAP000951-RA	AGAP000951	-	X:18328708-18330466	L1	L3	OK	5.00065	5.73757	0.198324	0.0724024	0.9092	0.985027	no
AGAP000951-RB	AGAP000951	-	X:18328708-18330466	L1	L3	OK	9.16465	10.5526	0.203453	0.128587	0.90995	0.985059	no
AGAP000951-RC	AGAP000951	-	X:18328708-18330466	L1	L3	OK	1.75968	0.811194	-1.11719	-0.197918	0.6977	0.954412	no
AGAP000952-RA	AGAP000952	-	X:18333058-18335365	L1	L3	OK	4161.06	5583.51	0.424221	0.249794	0.76095	0.965792	no
AGAP000953-RA	AGAP000953	-	X:18339667-18342792	L1	L3	OK	1257.7	1580.28	0.329398	0.195837	0.7808	0.969209	no
AGAP000953-RB	AGAP000953	-	X:18339667-18342792	L1	L3	OK	5.43441	2.12005	-1.35802	-0.0360557	0.1644	0.682625	no
AGAP000954-RA	AGAP000954	-	X:18343378-18352636	L1	L3	OK	6.33318	4.89281	-0.372267	-0.186909	0.8594	0.978989	no
AGAP000954-RB	AGAP000954	-	X:18343378-18352636	L1	L3	OK	0.699392	0.615012	-0.185487	-0.0227404	0.93525	0.98841	no
AGAP000954-RC	AGAP000954	-	X:18343378-18352636	L1	L3	NOTEST	0.0203941	0.0265609	0.381152	0	1	1	no
AGAP000954-RD	AGAP000954	-	X:18343378-18352636	L1	L3	OK	10.1428	8.82043	-0.201535	-0.111961	0.89	0.983365	no
AGAP000955-RA	AGAP000955	-	X:18354070-18361547	L1	L3	OK	3.65544	1.43549	-1.3485	-0.818807	0.5163	0.900062	no
AGAP000957-RA	AGAP000957	-	X:18367146-18368810	L1	L3	NOTEST	0.0261171	0.0213498	-0.290772	0	1	1	no
AGAP000958-RA	AGAP000958	-	X:18370380-18381700	L1	L3	OK	17.9204	18.0037	0.00668954	0.00419977	0.99575	0.998707	no
AGAP000960-RA	AGAP000960	-	X:18384523-18387161	L1	L3	OK	3.22857	4.94782	0.615899	0.393253	0.601	0.929041	no
AGAP000961-RA	AGAP000961	-	X:18406757-18410245	L1	L3	OK	1.44828	0.907545	-0.674297	-0.384841	0.5725	0.921204	no
AGAP000962-RA	AGAP000962	-	X:18426677-18467864	L1	L3	NOTEST	0.185199	0.0325463	-2.50851	0	1	1	no
AGAP000963-RA	AGAP000963	-	X:18525136-18525755	L1	L3	OK	0.750345	0.774293	0.045326	0.0358235	0.9505	0.990958	no
AGAP000964-RA	AGAP000964	-	X:18531765-18534558	L1	L3	OK	225.22	518.21	1.2022	0.644744	0.30385	0.774455	no
AGAP000965-RA	AGAP000965	-	X:18545041-18546653	L1	L3	OK	3.75679	1.00773	-1.89839	-1.10595	0.12495	0.624328	no
AGAP000966-RA	AGAP000966	-	X:18557872-18559842	L1	L3	OK	2.34483	0.211162	-3.47306	-1.73308	0.01825	0.266148	no
AGAP000967-RA	AGAP000967	-	X:18569271-18570787	L1	L3	OK	9.66691	9.29474	-0.0566408	-0.0421902	0.957	0.991795	no
AGAP000968-RA	AGAP000968	-	X:18582513-18585274	L1	L3	OK	3.57426	1.975	-0.855788	-0.529573	0.44885	0.868182	no
AGAP000969-RA	AGAP000969	-	X:18590128-18616690	L1	L3	OK	12.6917	20.0774	0.661686	0.21508	0.72135	0.958801	no
AGAP000969-RB	AGAP000969	-	X:18590128-18616690	L1	L3	OK	9.13119	14.9155	0.707937	0.310278	0.7273	0.960212	no
AGAP000969-RC	AGAP000969	-	X:18590128-18616690	L1	L3	NOTEST	0	0	0	0	1	1	no
AGAP000969-RD	AGAP000969	-	X:18590128-18616690	L1	L3	NOTEST	0	0	0	0	1	1	no
AGAP000969-RE	AGAP000969	-	X:18590128-18616690	L1	L3	OK	18.2797	16.1842	-0.175659	-0.0853037	0.9149	0.985466	no
AGAP000970-RA	AGAP000970	-	X:18632742-18636223	L1	L3	OK	4.2186	1.77468	-1.24921	-0.868142	0.42095	0.854415	no
AGAP000971-RA	AGAP000971	-	X:18641004-18648212	L1	L3	OK	4.58184	2.69884	-0.763584	-0.451016	0.44915	0.86841	no
AGAP000973-RA	AGAP000973	-	X:18649630-18659609	L1	L3	OK	1.52635	3.15037	1.04543	0.626771	0.38745	0.834148	no
AGAP000974-RA	AGAP000974	-	X:18736743-18770916	L1	L3	OK	1.33854	0.427746	-1.64583	-0.942872	0.1843	0.700089	no
AGAP000975-RA	AGAP000975	-	X:18783238-18784299	L1	L3	OK	13.8082	16.6738	0.27206	0.21806	0.7872	0.969876	no
AGAP000976-RA	AGAP000976	-	X:18787704-18788400	L1	L3	NOTEST	0.282635	0.379661	0.425771	0	1	1	no
AGAP000977-RA	AGAP000977	-	X:18793796-18794593	L1	L3	OK	22.0023	23.3085	0.0832047	0.0584355	0.93315	0.98816	no
AGAP000978-RA	AGAP000978	-	X:18801784-18803385	L1	L3	OK	5.87832	2.73093	-1.10601	-0.609277	0.3378	0.798935	no
AGAP000979-RA	AGAP000979	-	X:18803397-18806393	L1	L3	OK	11.0246	10.6466	-0.0503429	-0.0331461	0.9668	0.993571	no
AGAP000981-RA	AGAP000981	-	X:18817349-18821904	L1	L3	OK	3.26127	2.74436	-0.248961	-0.15208	0.83885	0.976498	no
AGAP000982-RA	AGAP000982	-	X:18824362-18830464	L1	L3	OK	2.22671	2.22967	0.00191764	0.00121454	0.99865	0.999293	no
AGAP000983-RA	AGAP000983	-	X:18833750-18837401	L1	L3	OK	1.8915	1.85483	-0.0282455	-0.0165362	0.97725	0.995215	no
AGAP000984-RA	AGAP000984	-	X:18904973-18916487	L1	L3	NOTEST	0.287922	0.206299	-0.480941	0	1	1	no
AGAP000985-RA	AGAP000985	-	X:18918715-18924434	L1	L3	OK	14.1899	11.455	-0.308892	-0.14863	0.7413	0.962838	no
AGAP000986-RA	AGAP000986	CPAP3-D	X:18926156-18930119	L1	L3	OK	11.1583	60.5886	2.44093	1.75507	0.0696	0.503613	no
AGAP000987-RA	AGAP000987	CPAP3-A1b	X:18933848-18935322	L1	L3	OK	54.1678	288.475	2.41294	1.49348	0.02015	0.279387	no
AGAP000988-RA	AGAP000988	CPAP3-A1c	X:18937586-18938933	L1	L3	OK	59.6923	152.785	1.35588	0.638451	0.2345	0.732073	no
AGAP000989-RA	AGAP000989	CPAP3-A1a	X:18943235-18946454	L1	L3	OK	91.2391	97.4875	0.0955654	0.0639326	0.92725	0.987106	no
AGAP000990-RA	AGAP000990	-	X:18948972-18955677	L1	L3	NOTEST	0.0247313	0.0167439	-0.562705	0	1	1	no
AGAP000991-RA	AGAP000991	-	X:18974105-18975611	L1	L3	OK	6.83916	7.78219	0.186358	0.125925	0.85545	0.978662	no
AGAP000992-RA	AGAP000992	-	X:18978096-18979392	L1	L3	OK	1.7768	1.06356	-0.740378	-0.449131	0.67135	0.949038	no
AGAP000992-RB	AGAP000992	-	X:18978096-18979392	L1	L3	NOTEST	0.111852	0	-inf	0	1	1	no
AGAP000994-RA	AGAP000994	-	X:18982546-18985864	L1	L3	OK	6.50901	14.1901	1.12438	0.369368	0.5361	0.907809	no
AGAP000995-RA	AGAP000995	-	X:18982546-18985864	L1	L3	OK	32.876	38.7945	0.238817	0.141032	0.8323	0.975477	no
AGAP000996-RA	AGAP000996	-	X:18992867-18997417	L1	L3	OK	1.78237	1.77086	-0.00934961	-0.00127209	0.96665	0.993539	no
AGAP000997-RA	AGAP000997	-	X:18992867-18997417	L1	L3	OK	30.5364	46.3261	0.601297	0.331994	0.55655	0.916172	no
AGAP000998-RA	AGAP000998	-	X:19000321-19100511	L1	L3	OK	2.32208	7.27831	1.64818	0.144563	0.751	0.964158	no
AGAP000999-RA	AGAP000999	TOLL5A	X:19000321-19100511	L1	L3	OK	4.13118	12.2196	1.56458	0.196735	0.69755	0.954412	no
AGAP001002-RA	AGAP001002	-	X:19000321-19100511	L1	L3	NOTEST	0.052633	0.0271149	-0.956881	0	1	1	no
AGAP001002-RB	AGAP001002	-	X:19000321-19100511	L1	L3	NOTEST	0.0775456	0.157062	1.01822	0	1	1	no
AGAP001004-RA	AGAP001004	TOLL1A	X:19000321-19100511	L1	L3	OK	0.586849	0.585544	-0.00321291	-0.000127671	0.46545	0.876693	no
AGAP001005-RA	AGAP001005	-	X:19000321-19100511	L1	L3	OK	11.209	33.4142	1.5758	0.219273	0.6426	0.940855	no
AGAP001006-RA	AGAP001006	-	X:19000321-19100511	L1	L3	OK	1006.58	1007.96	0.00197969	0.000589151	0.99905	0.999461	no
AGAP001007-RA	AGAP001007	-	X:19110767-19111497	L1	L3	OK	14.8363	17.3555	0.226256	0.176872	0.85415	0.97851	no
AGAP001008-RA	AGAP001008	-	X:19111844-19113372	L1	L3	OK	0.314179	0.292065	-0.105299	-0.0542853	0.93905	0.988969	no
AGAP001009-RA	AGAP001009	-	X:19113597-19115474	L1	L3	OK	1.19199	1.91518	0.684102	0.40692	0.6096	0.931928	no
AGAP001010-RA	AGAP001010	-	X:19263983-19269266	L1	L3	OK	4.99301	9.71184	0.959834	0.597642	0.43855	0.863467	no
AGAP001011-RA	AGAP001011	-	X:19351375-19355452	L1	L3	OK	10.3943	20.4391	0.975543	0.504282	0.32145	0.787056	no
AGAP001012-RA	AGAP001012	GPROR36	X:19361655-19362964	L1	L3	NOTEST	0.0354507	0	-inf	0	1	1	no
AGAP001013-RA	AGAP001013	-	X:19406517-19407155	L1	L3	OK	0.227997	1.25999	2.46633	1.49332	0.2111	0.720286	no
AGAP001014-RA	AGAP001014	-	X:19408609-19409948	L1	L3	NOTEST	0.158951	0.20609	0.374688	0	1	1	no
AGAP001015-RA	AGAP001015	-	X:19495564-19526057	L1	L3	OK	2.17186	0.730392	-1.57219	-0.924846	0.1865	0.700089	no
AGAP001018-RA	AGAP001018	-	X:19571835-19573861	L1	L3	NOTEST	0.108916	0.107839	-0.0143404	0	1	1	no
AGAP001019-RA	AGAP001019	-	X:19576760-19580988	L1	L3	OK	0.830486	0.379858	-1.1285	-0.580468	0.46205	0.87507	no
AGAP001021-RA	AGAP001021	-	X:19597157-19604587	L1	L3	OK	25.7288	44.8316	0.801135	0.56952	0.74585	0.963406	no
AGAP001021-RB	AGAP001021	-	X:19597157-19604587	L1	L3	OK	2.23154	2.45617	0.13837	0.00620041	0.9125	0.985242	no
AGAP001022-RA	AGAP001022	GPRCCK1	X:19629895-19640578	L1	L3	NOTEST	0.327393	0.0767095	-2.09355	0	1	1	no
AGAP001022-RB	AGAP001022	GPRCCK1	X:19629895-19640578	L1	L3	NOTEST	0.201118	0.0288794	-2.79993	0	1	1	no
AGAP001023-RA	AGAP001023	-	X:19654475-19663046	L1	L3	OK	61.4701	58.8467	-0.062924	-0.01514	0.9867	0.996624	no
AGAP001023-RB	AGAP001023	-	X:19654475-19663046	L1	L3	OK	216.687	314.326	0.536647	0.264527	0.7328	0.961252	no
AGAP001023-RC	AGAP001023	-	X:19654475-19663046	L1	L3	OK	6.96601	10.1677	0.545592	0.045452	0.5873	0.925709	no
AGAP001023-RD	AGAP001023	-	X:19654475-19663046	L1	L3	OK	35.0625	44.7494	0.351939	0.0641977	0.9262	0.986992	no
AGAP001023-RE	AGAP001023	-	X:19654475-19663046	L1	L3	OK	13.9981	12.7705	-0.132421	-0.0146541	0.85845	0.978805	no
AGAP001023-RF	AGAP001023	-	X:19654475-19663046	L1	L3	OK	23.1087	27.183	0.234271	0.0317295	0.9584	0.992109	no
AGAP001024-RA	AGAP001024	-	X:19665564-19666071	L1	L3	OK	41.0608	77.2458	0.911695	0.988722	0.3244	0.788836	no
AGAP001025-RA	AGAP001025	-	X:19714750-19718165	L1	L3	OK	6.51871	22.1334	1.76357	1.16754	0.1519	0.666519	no
AGAP001026-RA	AGAP001026	-	X:19721318-19723125	L1	L3	OK	21.5537	55.138	1.35511	0.868598	0.20665	0.717564	no
AGAP001026-RB	AGAP001026	-	X:19721318-19723125	L1	L3	OK	0.577722	2.84297	2.29895	0.265526	0.68975	0.952811	no
AGAP001027-RA	AGAP001027	-	X:19726631-19737089	L1	L3	OK	4.81627	3.41504	-0.496012	-0.126699	0.8343	0.975631	no
AGAP001027-RB	AGAP001027	-	X:19726631-19737089	L1	L3	OK	9.65983	29.766	1.6236	1.07716	0.1582	0.674169	no
AGAP001027-RC	AGAP001027	-	X:19726631-19737089	L1	L3	OK	0.471462	1.52937	1.69773	0.276688	0.6673	0.947791	no
AGAP001028-RA	AGAP001028	-	X:19742304-19746392	L1	L3	OK	26.8403	17.7389	-0.597486	-0.51407	0.5308	0.9061	no
AGAP001029-RA	AGAP001029	-	X:19765603-19769651	L1	L3	OK	1.59589	0.745944	-1.09722	-0.607175	0.4133	0.85014	no
AGAP001030-RA	AGAP001030	-	X:19773820-19776214	L1	L3	OK	12.9059	55.0087	2.09163	0.893135	0.0751	0.519344	no
AGAP001031-RA	AGAP001031	-	X:19776386-19778243	L1	L3	OK	1.54285	2.11259	0.453413	0.264989	0.72745	0.960212	no
AGAP001032-RA	AGAP001032	-	X:19780012-19785723	L1	L3	OK	18.0317	21.478	0.252325	0.170166	0.83515	0.975916	no
AGAP001032-RB	AGAP001032	-	X:19780012-19785723	L1	L3	OK	7.60307	3.52721	-1.10806	-0.338293	0.75025	0.96402	no
AGAP001033-RA	AGAP001033	MB21L_ANOGA	X:19814212-19815888	L1	L3	OK	5.16916	4.27125	-0.275272	-0.182863	0.7783	0.968877	no
AGAP001034-RA	AGAP001034	MAB21_ANOGA	X:19832540-19834953	L1	L3	OK	17.7907	13.1943	-0.431203	-0.248144	0.65655	0.944455	no
AGAP001035-RA	AGAP001035	-	X:19923243-19929520	L1	L3	OK	2.52889	1.42569	-0.826841	-0.509759	0.46885	0.877671	no
AGAP001036-RA	AGAP001036	-	X:19935926-19937664	L1	L3	OK	18.1451	31.9006	0.814008	0.381067	0.50955	0.897812	no
AGAP001036-RB	AGAP001036	-	X:19935926-19937664	L1	L3	OK	7.18603	8.69053	0.27425	0.0621533	0.9099	0.985059	no
AGAP001037-RA	AGAP001037	-	X:19938331-19941402	L1	L3	OK	16.9791	40.9097	1.26869	0.844233	0.17435	0.688185	no
AGAP001038-RA	AGAP001038	-	X:19963918-19965530	L1	L3	OK	7.55145	15.801	1.06519	0.429828	0.36055	0.816136	no
AGAP001039-RA	AGAP001039	CYP307A1	X:20009764-20017250	L1	L3	NOTEST	0.0815292	0.149593	0.875653	0	1	1	no
AGAP001039-RB	AGAP001039	CYP307A1	X:20009764-20017250	L1	L3	OK	3.27971	2.67581	-0.293591	-0.186674	0.82795	0.974985	no
AGAP001040-RA	AGAP001040	-	X:20051825-20053170	L1	L3	OK	16.9103	12.8104	-0.400592	-0.392589	0.6735	0.949376	no
AGAP001041-RA	AGAP001041	-	X:20061483-20063037	L1	L3	OK	28.4907	25.2672	-0.173224	-0.0597605	0.92445	0.986661	no
AGAP001041-RB	AGAP001041	-	X:20061483-20063037	L1	L3	OK	18.6374	27.9369	0.583973	0.200377	0.7306	0.960597	no
AGAP001042-RA	AGAP001042	-	X:20063114-20064156	L1	L3	OK	14.3782	7.99036	-0.847548	-0.720478	0.39185	0.836636	no
AGAP001043-RA	AGAP001043	ARM_ANOGA	X:20100626-20162678	L1	L3	OK	12.3378	7.82733	-0.656497	-0.159135	0.768	0.967014	no
AGAP001044-RA	AGAP001044	-	X:20100626-20162678	L1	L3	OK	0.418182	1.12625	1.42933	0.0476644	0.4985	0.892143	no
AGAP001045-RA	AGAP001045	-	X:20172572-20174282	L1	L3	OK	30.8076	39.8166	0.370083	0.189357	0.73855	0.962634	no
AGAP001046-RA	AGAP001046	-	X:20392219-20415876	L1	L3	OK	27.7995	26.9074	-0.0470523	-0.040304	0.9589	0.992224	no
AGAP001047-RA	AGAP001047	-	X:20424065-20427902	L1	L3	OK	10.0793	3.4914	-1.52952	-0.484508	0.50355	0.894897	no
AGAP001047-RB	AGAP001047	-	X:20424065-20427902	L1	L3	OK	25.3955	13.9189	-0.867529	-0.569044	0.43895	0.86352	no
AGAP001048-RA	AGAP001048	-	X:20604952-20748760	L1	L3	OK	2.45371	1.32187	-0.892379	-0.488594	0.4927	0.889699	no
AGAP001050-RA	AGAP001050	-	X:20944179-20955989	L1	L3	OK	5.64725	7.15018	0.340431	0.206407	0.812	0.972516	no
AGAP001051-RA	AGAP001051	-	X:20944179-20955989	L1	L3	OK	12.131	12.6223	0.0572767	0.0276413	0.9652	0.993441	no
AGAP001052-RA	AGAP001052	-	X:20969558-21116865	L1	L3	OK	3.06706	4.9858	0.700966	0.201666	0.83265	0.975477	no
AGAP001052-RB	AGAP001052	-	X:20969558-21116865	L1	L3	OK	0.812399	1.13645	0.484278	0.0879713	0.8159	0.973156	no
AGAP001052-RC	AGAP001052	-	X:20969558-21116865	L1	L3	OK	7.76352	6.68661	-0.215436	-0.102933	0.86455	0.979613	no
AGAP001053-RA	AGAP001053	-	X:21343434-21367564	L1	L3	OK	442.52	985.825	1.15559	0.303462	0.71615	0.958008	no
AGAP001053-RB	AGAP001053	-	X:21343434-21367564	L1	L3	OK	132.983	397.328	1.57909	0.239041	0.8235	0.97445	no
AGAP001053-RC	AGAP001053	-	X:21343434-21367564	L1	L3	OK	89.7908	178.199	0.988847	0.122737	0.86695	0.979934	no
AGAP001053-RD	AGAP001053	-	X:21343434-21367564	L1	L3	OK	917.635	3434.95	1.90429	0.802263	0.3047	0.775309	no
AGAP001053-RE	AGAP001053	-	X:21343434-21367564	L1	L3	OK	60.5216	97.037	0.681085	0.0545537	0.6256	0.936775	no
AGAP001053-RF	AGAP001053	-	X:21343434-21367564	L1	L3	OK	12.8866	16.0551	0.317156	0.0124626	0.33435	0.79662	no
AGAP001053-RG	AGAP001053	-	X:21343434-21367564	L1	L3	OK	112.393	359.399	1.67703	0.223608	0.8073	0.972046	no
AGAP001053-RH	AGAP001053	-	X:21343434-21367564	L1	L3	OK	105.022	195.025	0.892964	0.126974	0.8869	0.983015	no
AGAP001054-RA	AGAP001054	-	X:21450334-21450414	L1	L3	NOTEST	0	0	0	0	1	1	no
AGAP001056-RA	AGAP001056	-	X:21755595-21762662	L1	L3	OK	135.25	194.884	0.526986	0.647536	0.5736	0.921483	no
AGAP001057-RA	AGAP001057	-	X:21769837-21772242	L1	L3	OK	11.0142	18.3659	0.737659	0.668431	0.44425	0.865797	no
AGAP001058-RA	AGAP001058	-	X:21772458-21773934	L1	L3	OK	9.56472	8.57648	-0.157338	-0.139178	0.88195	0.982336	no
AGAP001061-RA	AGAP001061	-	X:22104914-22212120	L1	L3	LOWDATA	1.72242	1.19622	-0.52596	0	1	1	no
AGAP001061-RB	AGAP001061	-	X:22104914-22212120	L1	L3	NOTEST	0.0115341	0.00845055	-0.44879	0	1	1	no
AGAP001064-RA	AGAP001064	-	X:22293008-22319374	L1	L3	OK	170.398	168.324	-0.0176598	-0.0201267	0.9856	0.996437	no
AGAP001065-RA	AGAP001065	-	X:22324223-22330158	L1	L3	OK	11.44	17.9906	0.653151	0.108525	0.8826	0.982545	no
AGAP001065-RB	AGAP001065	-	X:22324223-22330158	L1	L3	OK	10.9793	8.46603	-0.37503	-0.0510571	0.87235	0.981136	no
AGAP001065-RC	AGAP001065	-	X:22324223-22330158	L1	L3	NOTEST	0.0687102	0	-inf	0	1	1	no
AGAP001065-RD	AGAP001065	-	X:22324223-22330158	L1	L3	OK	90.7534	55.1823	-0.717746	-0.262789	0.7568	0.965133	no
AGAP001065-RE	AGAP001065	-	X:22324223-22330158	L1	L3	OK	0.455656	0.0541582	-3.07269	-0.0644382	0.09275	0.559916	no
AGAP001065-RF	AGAP001065	-	X:22324223-22330158	L1	L3	OK	9.42216	21.045	1.15935	0.116922	0.78925	0.969982	no
AGAP001065-RG	AGAP001065	-	X:22324223-22330158	L1	L3	OK	63.4682	81.5538	0.361719	0.139732	0.8356	0.975916	no
AGAP001065-RH	AGAP001065	-	X:22324223-22330158	L1	L3	OK	0	0.802564	inf	-nan	0.0453	0.419095	no
AGAP001067-RA	AGAP001067	-	X:22364082-22365231	L1	L3	NOTEST	0.0943395	0.230226	1.28712	0	1	1	no
AGAP001068-RA	AGAP001068	-	X:22390511-22416767	L1	L3	OK	96.8334	98.0064	0.0173718	0.0195622	0.98575	0.996471	no
AGAP001069-RA	AGAP001069	-	X:22455073-22488471	L1	L3	OK	48.3096	64.9578	0.427191	0.37027	0.6738	0.949376	no
AGAP001070-RA	AGAP001070	-	X:22496340-22563331	L1	L3	OK	6.64824	5.28118	-0.332112	-0.259925	0.75265	0.964461	no
AGAP001072-RA	AGAP001072	-	X:22717917-22718692	L1	L3	OK	2.5648	5.085	0.987401	0.840121	0.42055	0.85427	no
AGAP001073-RA	AGAP001073	-	X:22747834-22848119	L1	L3	OK	4.56923	5.9023	0.369326	0.154258	0.83305	0.975549	no
AGAP001073-RB	AGAP001073	-	X:22747834-22848119	L1	L3	OK	0.204996	0.419713	1.03381	0.0876707	0.5716	0.920981	no
AGAP001073-RC	AGAP001073	-	X:22747834-22848119	L1	L3	OK	9.77275	8.97503	-0.122848	-0.0753276	0.91425	0.985399	no
AGAP001076-RA	AGAP001076	CYP4G16	X:22937391-22947129	L1	L3	NOTEST	0.00953307	0.00724324	-0.396307	0	1	1	no
AGAP001076-RB	AGAP001076	CYP4G16	X:22937391-22947129	L1	L3	NOTEST	0	0	0	0	1	1	no
AGAP001076-RC	AGAP001076	CYP4G16	X:22937391-22947129	L1	L3	OK	17.6767	40.7961	1.20659	0.629067	0.40195	0.842451	no
AGAP001076-RD	AGAP001076	CYP4G16	X:22937391-22947129	L1	L3	OK	17.7761	23.2929	0.389949	0.185941	0.79805	0.970842	no
AGAP001078-RA	AGAP001078	-	X:23113204-23114090	L1	L3	NOTEST	0.0111871	0	-inf	0	1	1	no
AGAP001079-RA	AGAP001079	-	X:23125381-23126267	L1	L3	NOTEST	0	0	0	0	1	1	no
AGAP001081-RA	AGAP001081	-	X:23370754-23374875	L1	L3	OK	5.24429	6.82299	0.379656	0.251242	0.7611	0.965792	no
AGAP001082-RA	AGAP001082	-	X:23455888-23493707	L1	L3	OK	13.3042	34.2934	1.36605	0.540538	0.4982	0.892034	no
AGAP001082-RB	AGAP001082	-	X:23455888-23493707	L1	L3	OK	28.8418	95.5896	1.72869	1.05837	0.1514	0.665806	no
AGAP001083-RA	AGAP001083	-	X:23498801-23501429	L1	L3	OK	0.77032	3.39748	2.14094	0.31306	0.62405	0.936331	no
AGAP001083-RB	AGAP001083	-	X:23498801-23501429	L1	L3	OK	15.0261	19.3616	0.365727	0.173197	0.7953	0.97035	no
AGAP001083-RC	AGAP001083	-	X:23498801-23501429	L1	L3	OK	1.26662	1.90264	0.587013	0.0817101	0.87825	0.982031	no
AGAP001083-RD	AGAP001083	-	X:23498801-23501429	L1	L3	OK	12.7295	10.3974	-0.291958	-0.133888	0.86405	0.979613	no
AGAP001084-RA	AGAP001084	-	X:23511521-23634351	L1	L3	OK	0.511737	1.79051	1.8069	1.08231	0.1555	0.670987	no
AGAP001085-RA	AGAP001085	-	X:23511521-23634351	L1	L3	NOTEST	0.016358	0.171979	3.39417	0	1	1	no
AGAP001087-RA	AGAP001087	-	X:23638857-23647209	L1	L3	NOTEST	0.281646	0.0917267	-1.61847	0	1	1	no
AGAP001088-RA	AGAP001088	-	X:23708398-23709342	L1	L3	NOTEST	0	0	0	0	1	1	no
AGAP001089-RA	AGAP001089	-	X:23749155-23749689	L1	L3	OK	0.860452	1.13835	0.403784	0.293979	0.833	0.975533	no
AGAP001090-RA	AGAP001090	-	X:23834052-23854040	L1	L3	OK	5.79418	6.26509	0.112732	0.0937435	0.9019	0.98426	no
AGAP001091-RA	AGAP001091	-	X:23957192-23998340	L1	L3	NOTEST	0.0764624	0.273494	1.83868	0	1	1	no
AGAP001091-RB	AGAP001091	-	X:23957192-23998340	L1	L3	OK	4.76308	3.49064	-0.448402	-0.330115	0.64425	0.940885	no
AGAP001092-RA	AGAP001092	-	X:24086189-24087589	L1	L3	OK	20.1507	25.8941	0.361791	0.385561	0.69255	0.953373	no
AGAP001093-RA	AGAP001093	-	X:24094798-24142048	L1	L3	OK	8.0218	8.54453	0.0910746	0.0712578	0.9205	0.986244	no
AGAP001094-RA	AGAP001094	-	X:24233178-24254341	L1	L3	OK	5.21917	3.50649	-0.573791	-0.430305	0.58795	0.925873	no
AGAP001096-RA	AGAP001096	-	2R:6576-7851	L1	L3	OK	4.44305	2.13623	-1.05648	-0.746775	0.4616	0.875028	no
AGAP001097-RA	AGAP001097	-	2R:18553-19549	L1	L3	OK	0.408054	0.471111	0.207307	0.118909	0.90455	0.984702	no
AGAP001098-RA	AGAP001098	-	2R:20367-31394	L1	L3	OK	10.8025	31.7408	1.55497	0.695579	0.39285	0.837213	no
AGAP001099-RA	AGAP001099	-	2R:20367-31394	L1	L3	OK	8.80762	6.0358	-0.545208	-0.293465	0.68795	0.95246	no
AGAP001100-RA	AGAP001100	-	2R:36342-45594	L1	L3	OK	6.63151	2.792	-1.24804	-1.04835	0.33825	0.799295	no
AGAP001101-RA	AGAP001101	COEBE2O	2R:55571-60067	L1	L3	OK	7.15048	8.47875	0.245811	0.186709	0.8141	0.972941	no
AGAP001102-RA	AGAP001102	-	2R:66264-72695	L1	L3	OK	5.87088	5.48251	-0.098741	-0.0716367	0.9234	0.986521	no
AGAP001103-RA	AGAP001103	-	2R:74259-75980	L1	L3	OK	23.5151	19.2101	-0.291724	-0.307711	0.7482	0.963733	no
AGAP001104-RA	AGAP001104	-	2R:81094-84532	L1	L3	OK	4.22691	2.79185	-0.598381	-0.426826	0.60115	0.929095	no
AGAP001105-RA	AGAP001105	AGAP001105	2R:170661-170764	L1	L3	NOTEST	0	0	0	0	1	1	no
AGAP001106-RA	AGAP001106	-	2R:223732-227671	L1	L3	OK	4.08769	1.16979	-1.80503	-1.12991	0.139	0.646181	no
AGAP001107-RA	AGAP001107	-	2R:263674-267184	L1	L3	OK	0.573855	1.83689	1.67851	0.26058	0.72255	0.959045	no
AGAP001107-RB	AGAP001107	-	2R:263674-267184	L1	L3	OK	9.72551	34.6638	1.83358	1.35025	0.0724	0.5118	no
AGAP001108-RA	AGAP001108	-	2R:267273-268618	L1	L3	OK	135.651	72.1832	-0.910166	-0.634671	0.43665	0.862474	no
AGAP001109-RA	AGAP001109	-	2R:273176-285693	L1	L3	OK	5.16933	4.9007	-0.0769912	-0.0575616	0.94035	0.989356	no
AGAP001110-RA	AGAP001110	-	2R:288097-293321	L1	L3	OK	0.0038936	0.938351	7.91288	0.140538	0.24165	0.735275	no
AGAP001110-RB	AGAP001110	-	2R:288097-293321	L1	L3	OK	2.74314	1.06422	-1.36604	-0.610799	0.4267	0.857895	no
AGAP001111-RA	AGAP001111	-	2R:297229-317099	L1	L3	OK	3.8637	8.89195	1.20252	0.399866	0.62245	0.935715	no
AGAP001111-RB	AGAP001111	-	2R:297229-317099	L1	L3	OK	9.17881	16.1191	0.812395	0.379021	0.59985	0.928724	no
AGAP001111-RC	AGAP001111	-	2R:297229-317099	L1	L3	OK	0.53624	0.0905473	-2.56614	-0.114713	0.4296	0.85906	no
AGAP001112-RA	AGAP001112	-	2R:297229-317099	L1	L3	OK	0.113224	0.806998	2.83339	0.124542	0.29415	0.766613	no
AGAP001113-RA	AGAP001113	-	2R:297229-317099	L1	L3	OK	10.8794	8.15371	-0.416073	-0.159057	0.81615	0.973217	no
AGAP001114-RA	AGAP001114	GPRGR38	2R:346603-349603	L1	L3	NOTEST	0.382732	0.0142152	-4.75083	0	1	1	no
AGAP001115-RA	AGAP001115	GPRGR42	2R:355688-357770	L1	L3	NOTEST	0.172179	0.121741	-0.500094	0	1	1	no
AGAP001116-RA	AGAP001116	-	2R:372674-374369	L1	L3	OK	44.7251	75.8156	0.761409	0.696854	0.4687	0.877671	no
AGAP001117-RA	AGAP001117	GPRGR37	2R:374650-384172	L1	L3	NOTEST	0	0.226053	inf	0	1	1	no
AGAP001117-RB	AGAP001117	GPRGR37	2R:374650-384172	L1	L3	NOTEST	0.343644	0.049154	-2.80553	0	1	1	no
AGAP001117-RC	AGAP001117	GPRGR37	2R:374650-384172	L1	L3	NOTEST	0.00744014	0.0163847	1.13894	0	1	1	no
AGAP001117-RD	AGAP001117	GPRGR37	2R:374650-384172	L1	L3	OK	0.415362	0.350532	-0.244821	-0.0476775	0.91425	0.985399	no
AGAP001117-RE	AGAP001117	GPRGR37	2R:374650-384172	L1	L3	OK	0.119058	0.833935	2.80827	0.535055	0.5604	0.917131	no
AGAP001117-RF	AGAP001117	GPRGR37	2R:374650-384172	L1	L3	OK	0.428634	0.450223	0.0708931	0.015979	0.92915	0.987374	no
AGAP001117-RG	AGAP001117	GPRGR37	2R:374650-384172	L1	L3	OK	0.172282	0.871035	2.33796	0.555935	0.531	0.9061	no
AGAP001117-RH	AGAP001117	GPRGR37	2R:374650-384172	L1	L3	OK	0.0926747	0.502136	2.43783	0.34222	0.56755	0.919285	no
AGAP001118-RA	AGAP001118	-	2R:426828-429591	L1	L3	OK	11.0172	20.7961	0.916551	0.475894	0.47265	0.879887	no
AGAP001119-RA	AGAP001119	GPRGR39	2R:439781-441270	L1	L3	NOTEST	0.171462	0.0266792	-2.68411	0	1	1	no
AGAP001120-RA	AGAP001120	GPRGR40	2R:443777-445150	L1	L3	NOTEST	0.211193	0	-inf	0	1	1	no
AGAP001121-RA	AGAP001121	GPRGR60	2R:445478-446801	L1	L3	NOTEST	0.195649	0	-inf	0	1	1	no
AGAP001122-RA	AGAP001122	GPRGR41	2R:446997-448433	L1	L3	NOTEST	0.111402	0.0135675	-3.03755	0	1	1	no
AGAP001123-RA	AGAP001123	GPRGR36	2R:449456-450730	L1	L3	NOTEST	0.0412724	0.0142578	-1.53343	0	1	1	no
AGAP001124-RA	AGAP001124	-	2R:451593-453027	L1	L3	OK	41.3873	44.2221	0.0955805	0.0739263	0.91935	0.985922	no
AGAP001125-RA	AGAP001125	GPRGR58	2R:453143-454505	L1	L3	NOTEST	0.0290578	0	-inf	0	1	1	no
AGAP001126-RA	AGAP001126	-	2R:504904-511603	L1	L3	OK	1.86878	0.810544	-1.20514	-0.744682	0.39025	0.83611	no
AGAP001127-RA	AGAP001127	-	2R:514771-517415	L1	L3	OK	7.49621	20.9336	1.48159	1.02161	0.16195	0.680193	no
AGAP001128-RA	AGAP001128	AGAP001128	2R:524488-524561	L1	L3	NOTEST	0	0	0	0	1	1	no
AGAP001129-RA	AGAP001129	AGAP001129	2R:526033-526107	L1	L3	NOTEST	0	0	0	0	1	1	no
AGAP001130-RA	AGAP001130	-	2R:545597-552364	L1	L3	OK	1.20039	0.840033	-0.514986	-0.361281	0.6232	0.936095	no
AGAP001132-RA	AGAP001132	-	2R:552869-555099	L1	L3	OK	3.17934	7.55002	1.24775	0.91425	0.25065	0.736219	no
AGAP001133-RA	AGAP001133	-	2R:556577-560219	L1	L3	OK	4.77434	5.88067	0.300678	0.203151	0.7527	0.964461	no
AGAP001134-RA	AGAP001134	-	2R:560843-562592	L1	L3	OK	79.9889	61.8225	-0.371669	-0.242608	0.7405	0.962811	no
AGAP001135-RA	AGAP001135	-	2R:562787-565559	L1	L3	OK	8.31697	5.12641	-0.698108	-0.433041	0.4473	0.867215	no
AGAP001136-RA	AGAP001136	-	2R:565689-567393	L1	L3	OK	63.9718	47.6966	-0.423551	-0.318001	0.65755	0.944873	no
AGAP001137-RA	AGAP001137	GPRGR59	2R:567439-568742	L1	L3	NOTEST	0.396833	0.292031	-0.44241	0	1	1	no
AGAP001138-RA	AGAP001138	-	2R:568906-570507	L1	L3	OK	690.117	1026.9	0.573384	0.225022	0.6544	0.943743	no
AGAP001139-RA	AGAP001139	-	2R:570583-572350	L1	L3	OK	56.7432	38.225	-0.569933	-0.503827	0.53205	0.906474	no
AGAP001140-RA	AGAP001140	-	2R:572472-578806	L1	L3	OK	7.80929	4.99037	-0.646045	-0.477224	0.49615	0.891299	no
AGAP001141-RA	AGAP001141	-	2R:582183-587865	L1	L3	OK	7.21933	4.77876	-0.595227	-0.193755	0.80645	0.972035	no
AGAP001141-RB	AGAP001141	-	2R:582183-587865	L1	L3	OK	14.5894	13.298	-0.133717	-0.0948857	0.89585	0.983883	no
AGAP001143-RA	AGAP001143	-	2R:587998-589633	L1	L3	OK	31.5346	33.8375	0.101687	0.0681343	0.9123	0.985227	no
AGAP001144-RA	AGAP001144	-	2R:592483-594701	L1	L3	OK	21.96	29.5038	0.426019	0.313624	0.69675	0.954374	no
AGAP001145-RA	AGAP001145	-	2R:595001-596454	L1	L3	OK	11.4024	9.03618	-0.335555	-0.215953	0.72115	0.958742	no
AGAP001146-RA	AGAP001146	-	2R:596585-599507	L1	L3	OK	9.67633	17.039	0.81631	0.44902	0.42435	0.856559	no
AGAP001147-RA	AGAP001147	-	2R:599851-600239	L1	L3	OK	28.7097	19.0741	-0.589926	-0.880661	0.5996	0.928724	no
AGAP001148-RA	AGAP001148	-	2R:601040-606859	L1	L3	OK	3.57545	24.2132	2.7596	1.09863	0.19695	0.707961	no
AGAP001148-RB	AGAP001148	-	2R:601040-606859	L1	L3	OK	9.50342	33.348	1.81108	1.03632	0.15815	0.674123	no
AGAP001149-RA	AGAP001149	-	2R:607206-608719	L1	L3	OK	17.56	18.1212	0.0453886	0.0360866	0.96265	0.992981	no
AGAP001150-RA	AGAP001150	-	2R:609029-612419	L1	L3	OK	4.61692	23.1537	2.32624	1.20271	0.03455	0.366414	no
AGAP001151-RA	AGAP001151	-	2R:617197-625229	L1	L3	OK	406.287	362.25	-0.165515	-0.115887	0.8751	0.981814	no
AGAP001152-RA	AGAP001152	-	2R:625430-626462	L1	L3	OK	26.8067	32.5039	0.27802	0.162191	0.77995	0.969118	no
AGAP001153-RA	AGAP001153	-	2R:626497-628360	L1	L3	OK	32.8215	62.8471	0.937206	0.606576	0.3888	0.83505	no
AGAP001154-RA	AGAP001154	-	2R:629168-630390	L1	L3	OK	43.1236	41.1815	-0.0664833	-0.0406575	0.95455	0.991302	no
AGAP001156-RA	AGAP001156	-	2R:630536-634830	L1	L3	OK	2.00979	3.9823	0.98656	0.683585	0.3357	0.797152	no
AGAP001157-RA	AGAP001157	-	2R:637122-655125	L1	L3	OK	7.8858	9.62608	0.287691	0.200403	0.7722	0.967836	no
AGAP001158-RA	AGAP001158	-	2R:656191-657861	L1	L3	OK	2.57629	3.33416	0.372026	0.252432	0.731	0.960684	no
AGAP001159-RA	AGAP001159	-	2R:658072-660564	L1	L3	OK	4.5882	6.91029	0.590819	0.426396	0.53035	0.905805	no
AGAP001160-RA	AGAP001160	-	2R:660834-665222	L1	L3	OK	3.84	5.88451	0.615816	0.41634	0.50775	0.896996	no
AGAP001161-RA	AGAP001161	GPROP6	2R:665797-667234	L1	L3	OK	1037.53	1251.31	0.270291	0.0852518	0.8518	0.978131	no
AGAP001162-RA	AGAP001162	GPROP5	2R:668887-670326	L1	L3	OK	6.23349	5.81294	-0.100774	-0.0681753	0.92485	0.986692	no
AGAP001165-RA	AGAP001165	-	2R:675308-677922	L1	L3	OK	0.367856	0.9304	1.33871	0.85056	0.3258	0.789759	no
AGAP001166-RA	AGAP001166	-	2R:677952-679051	L1	L3	OK	10.4775	7.7157	-0.441421	-0.350901	0.66225	0.946408	no
AGAP001167-RA	AGAP001167	-	2R:679354-680196	L1	L3	OK	117.084	97.0237	-0.271131	-0.251231	0.81015	0.972299	no
AGAP001168-RA	AGAP001168	-	2R:680442-685871	L1	L3	OK	3.81602	2.67348	-0.513347	-0.27858	0.6699	0.948659	no
AGAP001168-RB	AGAP001168	-	2R:680442-685871	L1	L3	OK	1.65838	1.55601	-0.09192	-0.0387453	0.91755	0.985581	no
AGAP001169-RA	AGAP001169	GPRGR49	2R:685936-688584	L1	L3	NOTEST	0.0341259	0.0271959	-0.327476	0	1	1	no
AGAP001169-RB	AGAP001169	GPRGR49	2R:685936-688584	L1	L3	NOTEST	0.158195	0.0759818	-1.05798	0	1	1	no
AGAP001170-RA	AGAP001170	GPRGR48	2R:688811-690230	L1	L3	NOTEST	0.0535314	0.0287739	-0.895627	0	1	1	no
AGAP001171-RA	AGAP001171	GPRGR50	2R:690555-691912	L1	L3	NOTEST	0.236549	0.306107	0.371896	0	1	1	no
AGAP001172-RA	AGAP001172	GPRGR51	2R:691957-693422	L1	L3	NOTEST	0.113946	0.304743	1.41925	0	1	1	no
AGAP001173-RA	AGAP001173	GPRGR52	2R:693554-694975	L1	L3	NOTEST	0.129713	0.175276	0.434304	0	1	1	no
AGAP001174-RA	AGAP001174	-	2R:695496-696755	L1	L3	OK	201.624	165.502	-0.284822	-0.201823	0.77065	0.967602	no
AGAP001175-RA	AGAP001175	GPRCAL2	2R:713762-722284	L1	L3	OK	2.22596	3.41388	0.616982	0.364283	0.5864	0.925349	no
AGAP001176-RA	AGAP001176	-	2R:729585-730008	L1	L3	OK	5.37536	7.57024	0.493979	0.573217	0.687	0.952266	no
AGAP001177-RA	AGAP001177	-	2R:730545-734079	L1	L3	OK	50.9124	77.7541	0.610901	0.399173	0.51535	0.899579	no
AGAP001179-RA	AGAP001179	-	2R:735265-786214	L1	L3	OK	7.95814	9.41861	0.243083	0.0639545	0.85695	0.978735	no
AGAP001181-RA	AGAP001181	-	2R:789094-789957	L1	L3	OK	0	1.55175	inf	-nan	0.00175	0.0665016	no
AGAP001182-RA	AGAP001182	-	2R:795140-796380	L1	L3	OK	33.3424	88.1345	1.40235	0.767588	0.2732	0.750136	no
AGAP001183-RA	AGAP001183	-	2R:802408-803533	L1	L3	OK	0.45386	0.303127	-0.582323	-0.282276	0.73515	0.962163	no
AGAP001184-RA	AGAP001184	-	2R:811803-812476	L1	L3	NOTEST	0	0.0440412	inf	0	1	1	no
AGAP001185-RA	AGAP001185	-	2R:820754-823404	L1	L3	OK	19.308	27.0303	0.485377	0.333239	0.6043	0.930105	no
AGAP001187-RA	AGAP001187	-	2R:1034138-1169444	L1	L3	OK	1.09991	0.60534	-0.861567	-0.299876	0.7397	0.962761	no
AGAP001189-RA	AGAP001189	OBP10	2R:1034138-1169444	L1	L3	OK	0.656716	31.829	5.59893	1.85034	0.25905	0.738922	no
AGAP001189-RB	AGAP001189	OBP10	2R:1034138-1169444	L1	L3	OK	0.859044	14.7674	4.10355	0.651598	0.4584	0.873066	no
AGAP001190-RA	AGAP001190	-	2R:1173921-1175549	L1	L3	NOTEST	0.40141	0.117563	-1.77165	0	1	1	no
AGAP001191-RA	AGAP001191	AGAP001191	2R:1180147-1180229	L1	L3	NOTEST	0	0	0	0	1	1	no
AGAP001192-RA	AGAP001192	-	2R:1213325-1213894	L1	L3	NOTEST	0.0473036	0.324057	2.77623	0	1	1	no
AGAP001193-RA	AGAP001193	-	2R:1214535-1215158	L1	L3	NOTEST	0.0170484	0	-inf	0	1	1	no
AGAP001194-RA	AGAP001194	-	2R:1215907-1232126	L1	L3	OK	1.0482	0.356725	-1.55503	-0.957085	0.1311	0.635526	no
AGAP001195-RA	AGAP001195	NCBP1_ANOGA	2R:1238209-1257658	L1	L3	OK	8.7408	8.24804	-0.0837136	-0.047425	0.92575	0.986973	no
AGAP001196-RA	AGAP001196	-	2R:1257983-1259194	L1	L3	OK	4.36461	3.9772	-0.134098	-0.0925298	0.8967	0.983883	no
AGAP001197-RA	AGAP001197	GALE10	2R:1272610-1273259	L1	L3	OK	24.4317	31.7156	0.376439	0.248902	0.7425	0.963195	no
AGAP001198-RA	AGAP001198	-	2R:1274223-1284558	L1	L3	OK	1.36721	4.03431	1.56108	0.279886	0.6886	0.952561	no
AGAP001199-RA	AGAP001199	-	2R:1274223-1284558	L1	L3	OK	4.00481	3.25499	-0.299082	-0.101933	0.897	0.983883	no
AGAP001200-RA	AGAP001200	-	2R:1284943-1291277	L1	L3	OK	0.333045	1.03545	1.63647	0.349108	0.6986	0.954654	no
AGAP001200-RB	AGAP001200	-	2R:1284943-1291277	L1	L3	OK	11.0934	11.1998	0.0137811	0.0104018	0.9889	0.996968	no
AGAP001201-RA	AGAP001201	-	2R:1297007-1344393	L1	L3	OK	2.99907	0.888839	-1.75452	-1.09654	0.22	0.7265	no
AGAP001202-RA	AGAP001202	-	2R:1402898-1404898	L1	L3	OK	82.0667	64.0695	-0.35716	-0.150024	0.7484	0.963745	no
AGAP001203-RA	AGAP001203	-	2R:1496599-1497238	L1	L3	OK	15.4958	155.172	3.32392	1.09375	0.01685	0.256126	no
AGAP001205-RA	AGAP001205	-	2R:1501389-1514018	L1	L3	OK	0.781959	1.25539	0.682974	0.317871	0.5201	0.901822	no
AGAP001206-RA	AGAP001206	-	2R:1527420-1529058	L1	L3	OK	15.5585	25.2504	0.698606	0.452954	0.5364	0.907977	no
AGAP001207-RA	AGAP001207	-	2R:1560057-1564399	L1	L3	OK	41.746	40.1339	-0.0568182	-0.0419459	0.95655	0.9917	no
AGAP001208-RA	AGAP001208	-	2R:1564838-1569129	L1	L3	OK	12.9278	8.63743	-0.581798	-0.280404	0.6994	0.954866	no
AGAP001208-RB	AGAP001208	-	2R:1564838-1569129	L1	L3	OK	16.365	19.5219	0.254483	0.142633	0.8641	0.979613	no
AGAP001208-RC	AGAP001208	-	2R:1564838-1569129	L1	L3	OK	5.27825	3.31508	-0.671016	-0.115043	0.8125	0.972583	no
AGAP001209-RA	AGAP001209	-	2R:1570810-1583778	L1	L3	OK	2.40262	2.09355	-0.198657	-0.129298	0.83555	0.975916	no
AGAP001211-RA	AGAP001211	-	2R:1585467-1589997	L1	L3	OK	35.4958	33.5295	-0.0822192	-0.0742118	0.92865	0.987344	no
AGAP001212-RA	AGAP001212	PGRPLB	2R:1593353-1595399	L1	L3	NOTEST	0.00749848	0.154449	4.36439	0	1	1	no
AGAP001212-RB	AGAP001212	PGRPLB	2R:1593353-1595399	L1	L3	OK	26.0598	44.1777	0.761493	0.451227	0.5017	0.893914	no
AGAP001213-RA	AGAP001213	-	2R:1599877-1603974	L1	L3	OK	8.17729	11.2913	0.465513	0.292064	0.69965	0.954995	no
AGAP001214-RA	AGAP001214	-	2R:1605326-1606439	L1	L3	OK	2.56233	1.49112	-0.781057	-0.495161	0.51525	0.899551	no
AGAP001215-RA	AGAP001215	-	2R:1608203-1613085	L1	L3	NOTEST	0.167393	0.000364156	-8.84446	0	1	1	no
AGAP001215-RB	AGAP001215	-	2R:1608203-1613085	L1	L3	OK	1.11516	2.00053	0.843132	0.47243	0.46915	0.877945	no
AGAP001217-RA	AGAP001217	-	2R:1615069-1616976	L1	L3	OK	26.7286	31.2202	0.224094	0.0885371	0.83835	0.976339	no
AGAP001218-RA	AGAP001218	-	2R:1617934-1620320	L1	L3	OK	1.32056	0.367025	-1.8472	-0.353511	0.2066	0.717564	no
AGAP001219-RA	AGAP001219	TubulinA	2R:1621912-1624294	L1	L3	OK	1.82952	1.50102	-0.28552	-0.159814	0.81735	0.973375	no
AGAP001220-RA	AGAP001220	-	2R:1625813-1635009	L1	L3	NOTEST	0.116282	0.115882	-0.0049717	0	1	1	no
AGAP001220-RB	AGAP001220	-	2R:1625813-1635009	L1	L3	NOTEST	0	0	0	0	1	1	no
AGAP001220-RC	AGAP001220	-	2R:1625813-1635009	L1	L3	OK	2.22146	1.4894	-0.576775	-0.366201	0.6313	0.938422	no
AGAP001222-RA	AGAP001222	-	2R:1635843-1637388	L1	L3	OK	28.8644	20.6629	-0.482248	-0.347145	0.6137	0.933136	no
AGAP001223-RA	AGAP001223	-	2R:1637506-1639524	L1	L3	OK	15.4991	22.8057	0.55721	0.298668	0.5959	0.927642	no
AGAP001224-RA	AGAP001224	-	2R:1639767-1641840	L1	L3	OK	7.34729	7.12992	-0.0433272	-0.0215659	0.96335	0.993187	no
AGAP001225-RA	AGAP001225	-	2R:1642947-1646465	L1	L3	OK	1.64496	1.3151	-0.322882	-0.207334	0.7572	0.965134	no
AGAP001226-RA	AGAP001226	-	2R:1647690-1648722	L1	L3	OK	7.56948	8.7911	0.21585	0.163258	0.8571	0.978768	no
AGAP001227-RA	AGAP001227	-	2R:1648879-1652299	L1	L3	OK	2.00784	1.89073	-0.0867068	-0.0501153	0.9319	0.987918	no
AGAP001228-RA	AGAP001228	-	2R:1652311-1652910	L1	L3	NOTEST	0.171358	0	-inf	0	1	1	no
AGAP001228-RB	AGAP001228	-	2R:1652311-1652910	L1	L3	OK	60.647	46.8322	-0.372935	-0.250684	0.68845	0.952561	no
AGAP001229-RA	AGAP001229	-	2R:1653341-1658336	L1	L3	OK	77.3334	91.8716	0.248528	0.236069	0.7967	0.97047	no
AGAP001230-RA	AGAP001230	-	2R:1663907-1745786	L1	L3	OK	710.574	785.233	0.144136	0.110488	0.90195	0.98426	no
AGAP001231-RA	AGAP001231	-	2R:1663907-1745786	L1	L3	OK	1.46156	1.19512	-0.290356	-0.00952443	0.2018	0.712916	no
AGAP001231-RB	AGAP001231	-	2R:1663907-1745786	L1	L3	OK	1.89264	1.62011	-0.224311	-0.00976495	0.42545	0.857068	no
AGAP001232-RA	AGAP001232	-	2R:1745952-1749534	L1	L3	OK	19.2291	19.6351	0.0301456	0.00975202	0.9834	0.995951	no
AGAP001233-RA	AGAP001233	-	2R:1745952-1749534	L1	L3	OK	8.77843	21.7646	1.30995	0.412334	0.5185	0.901158	no
AGAP001234-RA	AGAP001234	-	2R:1750143-1757210	L1	L3	OK	3.29839	2.85183	-0.209877	-0.111837	0.81985	0.973975	no
AGAP001235-RA	AGAP001235	-	2R:1757770-1764254	L1	L3	OK	15.411	18.7718	0.284607	0.140643	0.83325	0.975594	no
AGAP001235-RB	AGAP001235	-	2R:1757770-1764254	L1	L3	OK	5.93098	12.3989	1.06386	0.363965	0.57995	0.923331	no
AGAP001236-RA	AGAP001236	-	2R:1770521-1772729	L1	L3	OK	8.58815	24.6518	1.52127	0.871264	0.11155	0.601427	no
AGAP001237-RA	AGAP001237	MED29_ANOGA	2R:1772748-1773959	L1	L3	OK	20.7983	20.1242	-0.0475342	-0.0341958	0.95755	0.991958	no
AGAP001238-RA	AGAP001238	-	2R:1779495-1815088	L1	L3	OK	0.440801	0.161085	-1.4523	-0.370232	0.5813	0.92382	no
AGAP001238-RB	AGAP001238	-	2R:1779495-1815088	L1	L3	OK	1.24804	0.137706	-3.18	-0.917473	0.4166	0.852639	no
AGAP001239-RA	AGAP001239	-	2R:1840883-1864559	L1	L3	OK	1.85374	0.648852	-1.51448	-0.820886	0.32615	0.789983	no
AGAP001240-RA	AGAP001240	SP11372	2R:1882632-1884715	L1	L3	OK	181.412	589.956	1.70133	0.497861	0.2843	0.758976	no
AGAP001241-RA	AGAP001241	-	2R:1905683-1906697	L1	L3	OK	7.02923	18.7528	1.41567	1.02612	0.17955	0.694694	no
AGAP001242-RA	AGAP001242	-	2R:1970270-1973082	L1	L3	OK	2.32398	0.980882	-1.24444	-0.486877	0.35805	0.814506	no
AGAP001243-RA	AGAP001243	-	2R:1988250-1990704	L1	L3	OK	0.594013	2.17299	1.87111	1.34942	0.1201	0.616118	no
AGAP001244-RA	AGAP001244	-	2R:2026788-2027870	L1	L3	OK	1302.18	2809.79	1.10953	0.511039	0.50045	0.89334	no
AGAP001245-RA	AGAP001245	-	2R:2029477-2030464	L1	L3	OK	1060.27	1572.32	0.568465	0.261679	0.6944	0.953939	no
AGAP001246-RA	AGAP001246	-	2R:2031647-2032691	L1	L3	OK	912.334	798.136	-0.192929	-0.0856054	0.8858	0.982851	no
AGAP001247-RA	AGAP001247	-	2R:2033355-2034363	L1	L3	OK	37.2767	165.655	2.15183	1.02607	0.07305	0.513857	no
AGAP001248-RA	AGAP001248	-	2R:2034985-2035967	L1	L3	OK	28.1963	250.799	3.15295	2.09691	0.00235	0.0800249	no
AGAP001249-RA	AGAP001249	-	2R:2037106-2038136	L1	L3	OK	2107.14	5747.84	1.44774	0.48879	0.34005	0.800356	no
AGAP001250-RA	AGAP001250	-	2R:2038457-2039707	L1	L3	OK	150.169	390.886	1.38016	0.698793	0.33345	0.795858	no
AGAP001251-RA	AGAP001251	-	2R:2040017-2041312	L1	L3	OK	68.3324	73.2636	0.100526	0.07607	0.92285	0.986404	no
AGAP001252-RA	AGAP001252	-	2R:2041740-2042734	L1	L3	OK	36.9071	109.252	1.56569	1.17521	0.17185	0.685855	no
AGAP001253-RA	AGAP001253	-	2R:2043488-2044772	L1	L3	OK	14.7208	18.1603	0.302926	0.2318	0.7392	0.962694	no
AGAP001255-RA	AGAP001255	-	2R:2046106-2053275	L1	L3	OK	5.39361	3.57363	-0.59386	-0.358832	0.6255	0.936756	no
AGAP001256-RA	AGAP001256	-	2R:2053329-2059076	L1	L3	OK	5.65993	4.0346	-0.488357	-0.108828	0.745	0.963234	no
AGAP001256-RB	AGAP001256	-	2R:2053329-2059076	L1	L3	OK	1.19876	2.9555	1.30185	0.219168	0.6522	0.943336	no
AGAP001256-RC	AGAP001256	-	2R:2053329-2059076	L1	L3	OK	2.01739	17.1811	3.09026	1.86469	0.51035	0.89808	no
AGAP001257-RA	AGAP001257	-	2R:2059770-2066185	L1	L3	OK	21.2192	89.7705	2.08087	0.284581	0.32015	0.786384	no
AGAP001257-RB	AGAP001257	-	2R:2059770-2066185	L1	L3	OK	31.0054	39.1857	0.337806	0.0433356	0.8857	0.982851	no
AGAP001258-RA	AGAP001258	-	2R:2066366-2067177	L1	L3	OK	2.02332	3.81341	0.914361	0.815125	0.4465	0.86707	no
AGAP001259-RA	AGAP001259	-	2R:2082466-2084221	L1	L3	OK	4.4204	4.32062	-0.0329396	-0.0199395	0.97405	0.994524	no
AGAP001261-RA	AGAP001261	-	2R:2089320-2091433	L1	L3	OK	12.8705	15.2656	0.246217	0.204873	0.7914	0.970046	no
AGAP001264-RA	AGAP001264	-	2R:2095726-2097478	L1	L3	OK	21.2326	24.376	0.199179	0.111961	0.84345	0.977306	no
AGAP001265-RA	AGAP001265	-	2R:2101259-2106211	L1	L3	OK	1.13045	0.105703	-3.4188	-1.67312	0.08415	0.540173	no
AGAP001267-RA	AGAP001267	-	2R:2125309-2132140	L1	L3	OK	18.8441	14.1648	-0.411796	-0.256635	0.69195	0.953372	no
AGAP001268-RA	AGAP001268	-	2R:2132453-2133880	L1	L3	OK	17.1539	24.7827	0.530794	0.330363	0.59965	0.928724	no
AGAP001269-RA	AGAP001269	-	2R:2140535-2145097	L1	L3	OK	0.415786	0.432854	0.0580386	0.00492187	0.97185	0.994137	no
AGAP001269-RB	AGAP001269	-	2R:2140535-2145097	L1	L3	OK	2.6086	3.44016	0.399202	0.279451	0.81225	0.972577	no
AGAP001270-RA	AGAP001270	-	2R:2146077-2147348	L1	L3	OK	6.60816	6.80406	0.0421468	0.028143	0.967	0.993598	no
AGAP001271-RA	AGAP001271	-	2R:2148669-2158897	L1	L3	OK	0.560298	0.939643	0.745919	0.152794	0.7174	0.958222	no
AGAP001271-RB	AGAP001271	-	2R:2148669-2158897	L1	L3	OK	3.18517	1.77661	-0.842243	-0.539686	0.7371	0.962538	no
AGAP001272-RA	AGAP001272	-	2R:2161806-2167475	L1	L3	OK	3.00864	3.62371	0.268353	0.140761	0.84545	0.97749	no
AGAP001272-RB	AGAP001272	-	2R:2161806-2167475	L1	L3	OK	2.69926	1.59809	-0.756218	-0.329696	0.80695	0.972039	no
AGAP001273-RA	AGAP001273	-	2R:2176279-2180464	L1	L3	OK	19.2828	19.184	-0.00741273	-0.0046858	0.9938	0.99817	no
AGAP001274-RA	AGAP001274	-	2R:2185353-2186002	L1	L3	OK	2546.99	3933.85	0.627147	0.256098	0.6269	0.937028	no
AGAP001275-RA	AGAP001275	-	2R:2186060-2186808	L1	L3	OK	0.45989	0.520899	0.179717	0.101794	0.9152	0.985497	no
AGAP001276-RA	AGAP001276	-	2R:2187229-2188894	L1	L3	OK	11.1664	13.0647	0.226507	0.0970125	0.82165	0.973975	no
AGAP001277-RA	AGAP001277	-	2R:2189193-2190072	L1	L3	OK	15.7104	10.7557	-0.54661	-0.282338	0.56265	0.917823	no
AGAP001278-RA	AGAP001278	-	2R:2195492-2197228	L1	L3	OK	4.74973	5.02355	0.0808615	0.0673274	0.95125	0.99107	no
AGAP001279-RA	AGAP001279	-	2R:2217739-2222956	L1	L3	OK	6.206	5.06697	-0.29254	-0.186181	0.789	0.969982	no
AGAP001280-RA	AGAP001280	-	2R:2263693-2274752	L1	L3	OK	12.9612	16.3769	0.337456	0.137159	0.85735	0.978795	no
AGAP001281-RA	AGAP001281	-	2R:2263693-2274752	L1	L3	OK	19.6629	24.9827	0.34545	0.175107	0.7864	0.969876	no
AGAP001281-RB	AGAP001281	-	2R:2263693-2274752	L1	L3	OK	5.75299	4.35816	-0.400592	-0.0904526	0.9092	0.985027	no
AGAP001283-RA	AGAP001283	-	2R:2276104-2279562	L1	L3	OK	5.63251	12.2098	1.11619	0.390785	0.5749	0.92171	no
AGAP001283-RB	AGAP001283	-	2R:2276104-2279562	L1	L3	OK	20.5816	21.3873	0.0554019	0.030096	0.96125	0.992821	no
AGAP001284-RA	AGAP001284	-	2R:2280075-2281706	L1	L3	OK	2.66174	4.98197	0.904345	0.430253	0.39605	0.839033	no
AGAP001285-RA	AGAP001285	-	2R:2470906-2472085	L1	L3	OK	27.2349	37.5877	0.464804	0.297608	0.60185	0.929301	no
AGAP001286-RA	AGAP001286	-	2R:2472437-2475513	L1	L3	OK	3.99679	3.4101	-0.229025	-0.116076	0.8045	0.97171	no
AGAP001287-RA	AGAP001287	-	2R:2476049-2498876	L1	L3	OK	6.7409	6.4905	-0.0546115	-0.0381957	0.9595	0.99237	no
AGAP001287-RB	AGAP001287	-	2R:2476049-2498876	L1	L3	OK	0.94066	0.154081	-2.60999	-0.712523	0.53565	0.907619	no
AGAP001287-RC	AGAP001287	-	2R:2476049-2498876	L1	L3	NOTEST	0.00767988	0	-inf	0	1	1	no
AGAP001290-RA	AGAP001290	-	2R:2505658-2508881	L1	L3	OK	5.10072	6.81134	0.417238	0.281336	0.6545	0.943743	no
AGAP001291-RA	AGAP001291	-	2R:2539594-2571510	L1	L3	OK	1.59152	0.762699	-1.06122	-0.570076	0.4753	0.881102	no
AGAP001292-RA	AGAP001292	-	2R:2616402-2618742	L1	L3	OK	3.18809	2.22808	-0.516892	-0.332204	0.622	0.935527	no
AGAP001293-RA	AGAP001293	-	2R:2619882-2623094	L1	L3	OK	0.273352	0.239179	-0.192668	-0.059688	0.8884	0.983077	no
AGAP001294-RA	AGAP001294	-	2R:2623886-2626235	L1	L3	OK	1.35931	6.28386	2.20878	1.17304	0.05875	0.472299	no
AGAP001296-RA	AGAP001296	-	2R:2628766-2644802	L1	L3	OK	5.3283	4.1469	-0.36164	-0.217669	0.74905	0.963877	no
AGAP001297-RA	AGAP001297	-	2R:2646109-2647858	L1	L3	OK	14.6861	20.9158	0.510142	0.261781	0.60825	0.931549	no
AGAP001298-RA	AGAP001298	-	2R:2648268-2653960	L1	L3	OK	8.83829	4.67027	-0.92026	-0.591395	0.39725	0.839587	no
AGAP001299-RA	AGAP001299	-	2R:2654312-2656352	L1	L3	OK	26.9997	14.9928	-0.848672	-0.424802	0.4075	0.84601	no
AGAP001300-RA	AGAP001300	-	2R:2656775-2658992	L1	L3	OK	45.5182	46.7977	0.0399952	0.015393	0.98065	0.995777	no
AGAP001301-RA	AGAP001301	-	2R:2659246-2660358	L1	L3	OK	0.477241	0.632657	0.406706	0.130666	0.7993	0.971117	no
AGAP001302-RA	AGAP001302	-	2R:2660469-2662493	L1	L3	OK	13.3777	14.9272	0.158111	0.103121	0.8818	0.982326	no
AGAP001303-RA	AGAP001303	-	2R:2712309-2723763	L1	L3	OK	2.17627	34.8409	4.00085	2.73788	0.0029	0.0912968	no
AGAP001303-RB	AGAP001303	-	2R:2712309-2723763	L1	L3	OK	0.000187564	0.689108	11.8431	0.0759251	0.15415	0.66896	no
AGAP001304-RA	AGAP001304	-	2R:2734845-2737423	L1	L3	OK	1.92724	0.674822	-1.51396	-0.85875	0.29125	0.764203	no
AGAP001306-RA	AGAP001306	-	2R:2802247-2804587	L1	L3	OK	45.1201	47.8532	0.0848473	0.024624	0.95325	0.991202	no
AGAP001307-RA	AGAP001307	-	2R:2802247-2804587	L1	L3	OK	38.2785	32.1742	-0.250628	-0.0825704	0.87985	0.982074	no
AGAP001308-RA	AGAP001308	-	2R:2807244-2818374	L1	L3	OK	8.50522	14.0753	0.726748	0.36497	0.422	0.855031	no
AGAP001309-RA	AGAP001309	-	2R:2838493-2840101	L1	L3	OK	0.244624	0.274074	0.163999	0.0365014	0.90795	0.985027	no
AGAP001310-RA	AGAP001310	-	2R:2840127-2842171	L1	L3	OK	15.3979	13.6237	-0.176618	-0.140369	0.853	0.97833	no
AGAP001311-RA	AGAP001311	-	2R:2842384-2842848	L1	L3	OK	154.52	213.415	0.465869	0.581061	0.6362	0.939454	no
AGAP001312-RA	AGAP001312	-	2R:2843089-2845996	L1	L3	OK	210.931	323.452	0.616775	0.392118	0.56365	0.918059	no
AGAP001312-RB	AGAP001312	-	2R:2843089-2845996	L1	L3	OK	0.457752	5.7894	3.66078	0.199413	0.36465	0.819052	no
AGAP001313-RA	AGAP001313	-	2R:2846879-2868935	L1	L3	OK	61.7646	68.1988	0.142965	0.0876907	0.884	0.982618	no
AGAP001314-RA	AGAP001314	-	2R:2874534-2875630	L1	L3	OK	24.7776	31.0758	0.326753	0.205941	0.74305	0.963234	no
AGAP001315-RA	AGAP001315	-	2R:2882343-2978863	L1	L3	NOTEST	0	0	0	0	1	1	no
AGAP001315-RB	AGAP001315	-	2R:2882343-2978863	L1	L3	NOTEST	0.0327233	0	-inf	0	1	1	no
AGAP001315-RC	AGAP001315	-	2R:2882343-2978863	L1	L3	OK	1.07499	0.867056	-0.310129	-0.0845686	0.93225	0.987918	no
AGAP001315-RD	AGAP001315	-	2R:2882343-2978863	L1	L3	OK	2.34652	2.70842	0.206929	0.0929726	0.9168	0.985581	no
AGAP001315-RE	AGAP001315	-	2R:2882343-2978863	L1	L3	OK	3.93989	3.38703	-0.218135	-0.111266	0.8683	0.98035	no
AGAP001316-RA	AGAP001316	-	2R:2882343-2978863	L1	L3	OK	0.434083	0.709047	0.70791	0.074357	0.70625	0.956825	no
AGAP001318-RA	AGAP001318	-	2R:2979490-2982024	L1	L3	OK	42.528	59.0026	0.472366	0.303405	0.6348	0.939383	no
AGAP001319-RA	AGAP001319	-	2R:2983191-2984995	L1	L3	OK	18.7095	26.7458	0.515545	0.216327	0.61685	0.933981	no
AGAP001320-RA	AGAP001320	-	2R:2987348-2991811	L1	L3	OK	8.89054	10.45	0.233159	0.137197	0.78995	0.970039	no
AGAP001321-RA	AGAP001321	-	2R:2992463-2993429	L1	L3	OK	67.4424	62.5889	-0.107748	-0.0660043	0.9137	0.985373	no
AGAP001322-RA	AGAP001322	-	2R:2993786-2997135	L1	L3	OK	3.93406	5.01567	0.350426	0.230932	0.72175	0.958841	no
AGAP001322-RB	AGAP001322	-	2R:2993786-2997135	L1	L3	OK	0.106453	0.353391	1.73106	0.259847	0.694	0.953939	no
AGAP001323-RA	AGAP001323	-	2R:2997176-2998252	L1	L3	OK	16.117	137.47	3.09246	2.70444	0.003	0.0932486	no
AGAP001324-RA	AGAP001324	-	2R:2999288-3003685	L1	L3	OK	1.8882	1.9573	0.05185	0.0318522	0.95775	0.991974	no
AGAP001325-RA	AGAP001325	-	2R:3003979-3009428	L1	L3	OK	132.564	126.731	-0.0649128	-0.0415315	0.95725	0.991839	no
AGAP001326-RA	AGAP001326	-	2R:3009615-3010357	L1	L3	OK	18.0968	9.41501	-0.942701	-0.564102	0.36475	0.819052	no
AGAP001328-RA	AGAP001328	-	2R:3039805-3049522	L1	L3	OK	3.48704	1.7178	-1.02144	-0.798802	0.37025	0.822222	no
AGAP001329-RA	AGAP001329	CPLCX1	2R:3094227-3094979	L1	L3	OK	1.17776	362.508	8.26582	5.8132	0.00535	0.132987	no
AGAP001330-RA	AGAP001330	-	2R:3124553-3195326	L1	L3	OK	3.11662	3.20362	0.0397234	0.0145616	0.98635	0.996584	no
AGAP001330-RB	AGAP001330	-	2R:3124553-3195326	L1	L3	NOTEST	0	0.0484029	inf	0	1	1	no
AGAP001330-RC	AGAP001330	-	2R:3124553-3195326	L1	L3	NOTEST	0.280827	0.129716	-1.11433	0	1	1	no
AGAP001331-RA	AGAP001331	-	2R:3226132-3227189	L1	L3	NOTEST	0.0182744	0.0224568	0.297328	0	1	1	no
AGAP001332-RA	AGAP001332	-	2R:3251612-3252710	L1	L3	OK	0.682941	1.47887	1.11467	0.638879	0.4502	0.86903	no
AGAP001333-RA	AGAP001333	-	2R:3253874-3257684	L1	L3	OK	0.276994	0.596726	1.10722	0.569686	0.42235	0.855196	no
AGAP001334-RA	AGAP001334	-	2R:3260239-3261465	L1	L3	OK	20.6151	45.4732	1.14131	0.563583	0.32995	0.793236	no
AGAP001335-RA	AGAP001335	-	2R:3262687-3282290	L1	L3	OK	101.421	59.9951	-0.75744	-0.677106	0.4056	0.844577	no
AGAP001336-RA	AGAP001336	-	2R:3286020-3294386	L1	L3	OK	21.1514	33.7122	0.672516	0.40926	0.4937	0.890138	no
AGAP001337-RA	AGAP001337	-	2R:3308741-3311392	L1	L3	OK	1.35657	0.44426	-1.61049	-0.886667	0.1957	0.706775	no
AGAP001338-RA	AGAP001338	-	2R:3313344-3317264	L1	L3	OK	1.6259	2.01123	0.306838	0.181523	0.76375	0.966218	no
AGAP001339-RA	AGAP001339	-	2R:3319865-3321548	L1	L3	OK	1.27243	0.782574	-0.701286	-0.311496	0.58925	0.926074	no
AGAP001340-RA	AGAP001340	-	2R:3322959-3324572	L1	L3	OK	2.80348	3.43134	0.291554	0.196282	0.78875	0.969982	no
AGAP001341-RA	AGAP001341	-	2R:3324750-3330289	L1	L3	OK	29.2463	59.0579	1.01388	0.604321	0.2911	0.764203	no
AGAP001342-RA	AGAP001342	-	2R:3330416-3331217	L1	L3	OK	19.3925	24.8964	0.360437	0.28247	0.74685	0.963583	no
AGAP001343-RA	AGAP001343	-	2R:3331997-3345232	L1	L3	OK	6.31339	21.3711	1.75918	0.928684	0.06915	0.502687	no
AGAP001344-RA	AGAP001344	-	2R:3358518-3370810	L1	L3	OK	0.961863	1.01726	0.0807894	0.0019858	0.76105	0.965792	no
AGAP001345-RA	AGAP001345	-	2R:3358518-3370810	L1	L3	OK	0.0511827	58.4327	10.1569	2.06942	0.1834	0.698791	no
AGAP001346-RA	AGAP001346	-	2R:3380536-3381874	L1	L3	OK	271.242	359.66	0.407053	0.288242	0.7251	0.959891	no
AGAP001347-RA	AGAP001347	-	2R:3382257-3384035	L1	L3	OK	5.13274	4.7883	-0.100216	-0.0630368	0.91805	0.985636	no
AGAP001348-RA	AGAP001348	-	2R:3384345-3388160	L1	L3	OK	0.397763	0.0928623	-2.09874	-0.835112	0.21525	0.723753	no
AGAP001349-RA	AGAP001349	-	2R:3394541-3395858	L1	L3	OK	13.9635	16.2543	0.219161	0.121375	0.83485	0.975796	no
AGAP001350-RA	AGAP001350	-	2R:3399097-3402472	L1	L3	OK	1.44778	1.47744	0.0292561	0.0163683	0.98275	0.995879	no
AGAP001351-RA	AGAP001351	-	2R:3423283-3426247	L1	L3	OK	2.89948	3.47323	0.260482	0.202893	0.82105	0.973975	no
AGAP001352-RA	AGAP001352	-	2R:3430764-3432005	L1	L3	OK	2.25156	10.01	2.15244	0.840183	0.1025	0.582511	no
AGAP001353-RA	AGAP001353	-	2R:3432983-3433877	L1	L3	NOTEST	0	0.286145	inf	0	1	1	no
AGAP001354-RA	AGAP001354	-	2R:3434158-3435100	L1	L3	OK	24.2033	413.806	4.09568	1.89034	0.00565	0.137265	no
AGAP001355-RA	AGAP001355	-	2R:3435806-3436692	L1	L3	OK	119.194	431.912	1.85742	0.798461	0.1239	0.622559	no
AGAP001356-RA	AGAP001356	ACE1	2R:3484106-3495790	L1	L3	OK	4.6549	4.35342	-0.0966004	-0.0636916	0.92455	0.986692	no
AGAP001357-RA	AGAP001357	-	2R:3501595-3503538	L1	L3	OK	8.5654	10.9028	0.348103	0.0930517	0.7455	0.963317	no
AGAP001358-RA	AGAP001358	-	2R:3512831-3567719	L1	L3	OK	1.10833	0.775193	-0.515756	-0.166975	0.7811	0.969209	no
AGAP001360-RA	AGAP001360	-	2R:3512831-3567719	L1	L3	NOTEST	0.175598	0.0549381	-1.67639	0	1	1	no
AGAP001361-RA	AGAP001361	-	2R:3568691-3571356	L1	L3	OK	6.94976	5.41117	-0.361022	-0.288805	0.6974	0.954412	no
AGAP001362-RA	AGAP001362	-	2R:3571834-3577510	L1	L3	OK	6.32389	3.57006	-0.824863	-0.542535	0.3928	0.837213	no
AGAP001363-RA	AGAP001363	-	2R:3578168-3580460	L1	L3	OK	12.3869	20.0892	0.697608	0.328539	0.47535	0.881157	no
AGAP001364-RA	AGAP001364	UFM1_ANOGA	2R:3580983-3584603	L1	L3	OK	122.915	97.0734	-0.340518	-0.230742	0.7713	0.967661	no
AGAP001365-RA	AGAP001365	-	2R:3580983-3584603	L1	L3	OK	1.896	10.5787	2.48013	0.456881	0.48665	0.886882	no
AGAP001366-RA	AGAP001366	-	2R:3584941-3588013	L1	L3	NOTEST	0.0346483	0.058828	0.763718	0	1	1	no
AGAP001367-RA	AGAP001367	-	2R:3590763-3632244	L1	L3	OK	3.39449	2.88359	-0.23533	-0.161497	0.80865	0.972129	no
AGAP001368-RA	AGAP001368	-	2R:3634517-3645862	L1	L3	OK	12.0395	9.45403	-0.348771	-0.198876	0.78995	0.970039	no
AGAP001368-RB	AGAP001368	-	2R:3634517-3645862	L1	L3	OK	4.16524	5.02239	0.269974	0.125118	0.8986	0.98392	no
AGAP001369-RA	AGAP001369	-	2R:3648150-3730354	L1	L3	OK	4.78223	5.14812	0.10636	0.0623213	0.9127	0.985242	no
AGAP001370-RA	AGAP001370	-	2R:3840141-3879913	L1	L3	NOTEST	0.545536	0.139374	-1.96871	0	1	1	no
AGAP001370-RB	AGAP001370	-	2R:3840141-3879913	L1	L3	NOTEST	0.36255	0.220328	-0.71853	0	1	1	no
AGAP001371-RA	AGAP001371	-	2R:3885126-3885956	L1	L3	OK	16.2212	17.8017	0.134127	0.107243	0.8882	0.983077	no
AGAP001372-RA	AGAP001372	-	2R:3888122-3995260	L1	L3	OK	19.9174	17.8313	-0.159615	-0.101471	0.887	0.983015	no
AGAP001372-RB	AGAP001372	-	2R:3888122-3995260	L1	L3	OK	1.05155	0.309986	-1.76224	-0.176858	0.57195	0.921079	no
AGAP001372-RC	AGAP001372	-	2R:3888122-3995260	L1	L3	OK	6.64367	8.60415	0.373052	0.158787	0.8306	0.975305	no
AGAP001373-RA	AGAP001373	-	2R:3995816-3998759	L1	L3	OK	6.60633	5.02751	-0.394005	-0.279788	0.69435	0.953939	no
AGAP001374-RA	AGAP001374	-	2R:4001199-4002475	L1	L3	NOTEST	0.0595809	0.0537598	-0.148322	0	1	1	no
AGAP001375-RA	AGAP001375	SRPN12	2R:4010430-4013511	L1	L3	OK	21.653	32.2654	0.575423	0.165064	0.67225	0.949107	no
AGAP001376-RA	AGAP001376	SRPN17	2R:4014252-4016549	L1	L3	OK	70.7428	105.316	0.574067	0.381356	0.59875	0.928381	no
AGAP001377-RA	AGAP001377	SRPN11	2R:4017726-4020192	L1	L3	OK	48.3331	192.676	1.99509	0.959294	0.12535	0.624583	no
AGAP001379-RA	AGAP001379	GPRCCK2	2R:4039502-4049913	L1	L3	OK	1.92943	0.493204	-1.96792	-1.09241	0.1599	0.676479	no
AGAP001380-RA	AGAP001380	-	2R:4050176-4051830	L1	L3	OK	87.3475	80.1853	-0.123428	-0.0898461	0.8944	0.983883	no
AGAP001381-RA	AGAP001381	-	2R:4053092-4061875	L1	L3	OK	15.2493	9.07407	-0.748921	-0.453904	0.4323	0.860372	no
AGAP001382-RA	AGAP001382	DH31	2R:4067051-4078477	L1	L3	OK	94.2755	85.5351	-0.140366	-0.0345752	0.953	0.991178	no
AGAP001382-RB	AGAP001382	DH31	2R:4067051-4078477	L1	L3	OK	1.9685	1.54502	-0.349466	-0.0165597	0.26635	0.744594	no
AGAP001384-RA	AGAP001384	-	2R:4098310-4099372	L1	L3	OK	5.44805	2.62774	-1.05191	-0.663956	0.4449	0.866003	no
AGAP001386-RA	AGAP001386	-	2R:4103439-4111571	L1	L3	OK	4.28115	2.4521	-0.803983	-0.489527	0.46755	0.877224	no
AGAP001387-RA	AGAP001387	-	2R:4116620-4117855	L1	L3	OK	758.389	462.215	-0.714375	-0.523156	0.51295	0.898879	no
AGAP001388-RA	AGAP001388	-	2R:4120809-4122586	L1	L3	OK	2.06185	2.02497	-0.0260413	-0.018874	0.9839	0.995971	no
AGAP001389-RA	AGAP001389	-	2R:4128478-4139224	L1	L3	OK	20.8786	40.2337	0.946375	0.577835	0.41855	0.853376	no
AGAP001390-RA	AGAP001390	-	2R:4142241-4145605	L1	L3	OK	10.8515	7.7493	-0.485758	-0.345902	0.6349	0.939383	no
AGAP001391-RA	AGAP001391	-	2R:4146362-4149418	L1	L3	OK	13.1492	14.582	0.149214	0.0858761	0.87445	0.981767	no
AGAP001392-RA	AGAP001392	-	2R:4149628-4151307	L1	L3	OK	14.0759	14.2366	0.0163715	0.0135568	0.986	0.99654	no
AGAP001393-RA	AGAP001393	SGF11_ANOGA	2R:4152299-4153102	L1	L3	OK	7.87327	6.1294	-0.361217	-0.270806	0.73065	0.960597	no
AGAP001394-RA	AGAP001394	-	2R:4153646-4168168	L1	L3	OK	7.91166	8.30689	0.0703293	0.0396001	0.9499	0.990846	no
AGAP001394-RB	AGAP001394	-	2R:4153646-4168168	L1	L3	OK	4.23874	1.23874	-1.77477	-0.400628	0.47265	0.879887	no
AGAP001395-RA	AGAP001395	-	2R:4178103-4179000	L1	L3	OK	0.488393	3.41417	2.80542	1.62553	0.08045	0.532378	no
AGAP001396-RA	AGAP001396	-	2R:4179317-4181072	L1	L3	OK	22.8779	29.0633	0.345248	0.143895	0.75555	0.964937	no
AGAP001397-RA	AGAP001397	-	2R:4181463-4183005	L1	L3	OK	3.82613	2.51372	-0.606062	-0.406012	0.56985	0.919939	no
AGAP001398-RA	AGAP001398	-	2R:4183803-4184912	L1	L3	OK	30.4061	60.1991	0.985384	0.475359	0.4009	0.842104	no
AGAP001399-RA	AGAP001399	-	2R:4186474-4189953	L1	L3	OK	13.5388	13.1423	-0.0428807	-0.0201443	0.96475	0.993366	no
AGAP001400-RA	AGAP001400	-	2R:4190439-4191665	L1	L3	OK	12.4026	11.8723	-0.0630416	-0.0460578	0.9492	0.990709	no
AGAP001401-RA	AGAP001401	-	2R:4191971-4193497	L1	L3	OK	17.911	18.2429	0.0264901	0.0195008	0.9783	0.995419	no
AGAP001402-RA	AGAP001402	-	2R:4193841-4197466	L1	L3	OK	9.27554	12.6312	0.445492	0.139561	0.7766	0.968461	no
AGAP001403-RA	AGAP001403	-	2R:4193841-4197466	L1	L3	OK	49.9702	41.8469	-0.255948	-0.0944485	0.87185	0.980993	no
AGAP001404-RA	AGAP001404	-	2R:4197825-4200745	L1	L3	OK	2.83277	2.40659	-0.235224	-0.139422	0.80705	0.972046	no
AGAP001405-RA	AGAP001405	-	2R:4201701-4202915	L1	L3	OK	9.70268	14.328	0.562386	0.356423	0.61175	0.932556	no
AGAP001406-RA	AGAP001406	WUHO_ANOGA	2R:4203346-4206271	L1	L3	OK	20.6238	33.8404	0.714439	0.143917	0.8332	0.975581	no
AGAP001407-RA	AGAP001407	-	2R:4203346-4206271	L1	L3	OK	98.5044	94.2885	-0.0631069	-0.0302381	0.96	0.992413	no
AGAP001408-RA	AGAP001408	-	2R:4206542-4207195	L1	L3	OK	2400.43	4086.79	0.767672	0.226178	0.60735	0.93127	no
AGAP001409-RA	AGAP001409	OBP3	2R:4210576-4212097	L1	L3	NOTEST	0	0	0	0	1	1	no
AGAP001409-RB	AGAP001409	OBP3	2R:4210576-4212097	L1	L3	NOTEST	0	0	0	0	1	1	no
AGAP001410-RA	AGAP001410	-	2R:4334731-4351316	L1	L3	OK	2.21359	0.763067	-1.53651	-0.836083	0.31045	0.779684	no
AGAP001411-RA	AGAP001411	-	2R:4482873-4496691	L1	L3	NOTEST	0	0	0	0	1	1	no
AGAP001411-RB	AGAP001411	-	2R:4482873-4496691	L1	L3	OK	14.9255	48.1135	1.68866	1.04858	0.10415	0.585917	no
AGAP001412-RA	AGAP001412	-	2R:4523317-4543046	L1	L3	OK	1.27964	0.941852	-0.442161	-0.237898	0.7717	0.967775	no
AGAP001413-RA	AGAP001413	-	2R:4546477-4559023	L1	L3	OK	5.64472	5.01171	-0.171598	-0.11207	0.865	0.979703	no
AGAP001414-RA	AGAP001414	-	2R:4563163-4564968	L1	L3	OK	17.1559	26.2505	0.613635	0.229066	0.57405	0.921517	no
AGAP001415-RA	AGAP001415	-	2R:4572744-4585913	L1	L3	OK	2.64545	0.618015	-2.0978	-1.39585	0.39365	0.837611	no
AGAP001416-RA	AGAP001416	-	2R:4586512-4587286	L1	L3	OK	0.0205943	0.473682	4.5236	0.954168	0.2402	0.735275	no
AGAP001417-RA	AGAP001417	-	2R:4657949-4659347	L1	L3	OK	31.6535	39.8631	0.33269	0.163225	0.83035	0.975305	no
AGAP001417-RB	AGAP001417	-	2R:4657949-4659347	L1	L3	OK	52.681	69.3845	0.397331	0.23201	0.7499	0.963942	no
AGAP001418-RA	AGAP001418	-	2R:4663353-4667600	L1	L3	OK	21.0681	13.6919	-0.621741	-0.324844	0.50425	0.895233	no
AGAP001419-RA	AGAP001419	-	2R:4668474-4729876	L1	L3	NOTEST	0.000404431	0.00296705	2.87507	0	1	1	no
AGAP001419-RB	AGAP001419	-	2R:4668474-4729876	L1	L3	OK	0.101707	8.6258	6.40616	2.83098	0.08075	0.532763	no
AGAP001419-RC	AGAP001419	-	2R:4668474-4729876	L1	L3	OK	0	0.602439	inf	-nan	0.23465	0.732108	no
AGAP001419-RD	AGAP001419	-	2R:4668474-4729876	L1	L3	OK	0.0409574	2.93163	6.16144	1.6686	0.20305	0.714072	no
AGAP001420-RA	AGAP001420	-	2R:4739220-4740413	L1	L3	OK	367.785	340.701	-0.110354	-0.0300353	0.92825	0.987305	no
AGAP001421-RA	AGAP001421	-	2R:4740771-4742911	L1	L3	OK	10.8721	7.56328	-0.523552	-0.318901	0.5944	0.927293	no
AGAP001422-RA	AGAP001422	-	2R:4743079-4744435	L1	L3	OK	4.94083	14.948	1.59713	0.821553	0.11505	0.607222	no
AGAP001423-RA	AGAP001423	-	2R:4746140-4748841	L1	L3	OK	26.3101	34.7048	0.399516	0.256583	0.6702	0.948802	no
AGAP001424-RA	AGAP001424	-	2R:4750040-4752796	L1	L3	OK	38.2264	22.6761	-0.753395	-0.33738	0.4694	0.878145	no
AGAP001425-RA	AGAP001425	-	2R:4753563-4754986	L1	L3	OK	7.19677	16.5888	1.20479	0.68611	0.3498	0.808422	no
AGAP001426-RA	AGAP001426	-	2R:4756011-4757124	L1	L3	OK	22.8937	27.5928	0.269341	0.203578	0.7625	0.965994	no
AGAP001427-RA	AGAP001427	-	2R:4761982-4771036	L1	L3	OK	0.718796	0.270594	-1.40945	-0.788671	0.26635	0.744594	no
AGAP001428-RA	AGAP001428	-	2R:4785996-4786773	L1	L3	OK	13.4169	16.4582	0.294758	0.242163	0.8154	0.973145	no
AGAP001429-RA	AGAP001429	-	2R:4787206-4790047	L1	L3	OK	0.427414	0.340832	-0.326573	-0.123687	0.733	0.961252	no
AGAP001429-RB	AGAP001429	-	2R:4787206-4790047	L1	L3	NOTEST	0.240823	0.1063	-1.17984	0	1	1	no
AGAP001430-RA	AGAP001430	-	2R:4794057-4795073	L1	L3	OK	1.66584	1.10109	-0.597316	-0.346106	0.70425	0.956395	no
AGAP001432-RA	AGAP001432	-	2R:4798079-4799501	L1	L3	OK	6.25899	6.27342	0.00332151	0.00213832	0.99705	0.998958	no
AGAP001433-RA	AGAP001433	CLIPD3	2R:4840497-4842657	L1	L3	OK	0.589703	4.99574	3.08264	0.90512	0.03385	0.36357	no
AGAP001434-RA	AGAP001434	-	2R:4848634-4895916	L1	L3	OK	0.782043	0.79019	0.014951	0.00425248	0.96055	0.992556	no
AGAP001434-RB	AGAP001434	-	2R:4848634-4895916	L1	L3	OK	0.329402	1.20394	1.86984	0.74903	0.65335	0.943336	no
AGAP001434-RC	AGAP001434	-	2R:4848634-4895916	L1	L3	OK	1.35619	0.245145	-2.46785	-0.583661	0.3804	0.828843	no
AGAP001435-RA	AGAP001435	-	2R:4948688-4992698	L1	L3	OK	2.12618	1.37303	-0.630902	-0.367013	0.5641	0.918409	no
AGAP001438-RA	AGAP001438	-	2R:5021916-5049053	L1	L3	OK	7.95719	4.70034	-0.759496	-0.254494	0.76595	0.966448	no
AGAP001438-RB	AGAP001438	-	2R:5021916-5049053	L1	L3	OK	15.5261	17.2718	0.153721	0.0919122	0.9124	0.985242	no
AGAP001439-RA	AGAP001439	-	2R:5021916-5049053	L1	L3	NOTEST	0	0	0	0	1	1	no
AGAP001440-RA	AGAP001440	-	2R:5049345-5051914	L1	L3	OK	69.3975	53.2662	-0.381665	-0.180004	0.75155	0.964266	no
AGAP001440-RB	AGAP001440	-	2R:5049345-5051914	L1	L3	OK	1.24492	2.98826	1.26325	0.111763	0.6918	0.953341	no
AGAP001441-RA	AGAP001441	-	2R:5052771-5054534	L1	L3	OK	12.9654	12.2485	-0.0820624	-0.0512126	0.9303	0.987517	no
AGAP001442-RA	AGAP001442	-	2R:5057272-5058671	L1	L3	OK	16.2895	26.3955	0.696355	0.397738	0.4835	0.885501	no
AGAP001443-RA	AGAP001443	CYP325J1	2R:5058684-5060107	L1	L3	NOTEST	0.0589606	0.0142578	-2.048	0	1	1	no
AGAP001444-RA	AGAP001444	-	2R:5062560-5100497	L1	L3	OK	0.640928	0.273958	-1.22621	-0.595362	0.4983	0.892076	no
AGAP001445-RA	AGAP001445	-	2R:5136652-5137549	L1	L3	OK	5.43697	3.74895	-0.536317	-0.282045	0.68685	0.952173	no
AGAP001446-RA	AGAP001446	-	2R:5140729-5214670	L1	L3	OK	0.64115	0.186722	-1.77977	-0.27411	0.6895	0.952811	no
AGAP001446-RB	AGAP001446	-	2R:5140729-5214670	L1	L3	OK	0.776654	0.607635	-0.354068	-0.0969634	0.9015	0.984253	no
AGAP001446-RC	AGAP001446	-	2R:5140729-5214670	L1	L3	LOWDATA	0.473706	0.0470107	-3.33293	0	1	1	no
AGAP001446-RD	AGAP001446	-	2R:5140729-5214670	L1	L3	OK	3.49045	2.93419	-0.250448	-0.0992426	0.9117	0.985203	no
AGAP001446-RE	AGAP001446	-	2R:5140729-5214670	L1	L3	OK	1.58002	0.885151	-0.835944	-0.183927	0.73895	0.962676	no
AGAP001447-RA	AGAP001447	-	2R:5215151-5216681	L1	L3	OK	73.7258	48.4439	-0.605855	-0.342465	0.5567	0.916261	no
AGAP001448-RA	AGAP001448	-	2R:5222246-5227609	L1	L3	OK	4.28533	2.62773	-0.705587	-0.379436	0.5122	0.898537	no
AGAP001449-RA	AGAP001449	-	2R:5229809-5230716	L1	L3	OK	18.0547	24.4505	0.437496	0.202646	0.69625	0.954283	no
AGAP001450-RA	AGAP001450	-	2R:5232294-5234152	L1	L3	OK	5.57761	9.2642	0.73202	0.404468	0.4416	0.864832	no
AGAP001451-RA	AGAP001451	-	2R:5237784-5250571	L1	L3	OK	0.850433	0.374028	-1.18505	-0.322353	0.68375	0.95167	no
AGAP001451-RB	AGAP001451	-	2R:5237784-5250571	L1	L3	NOTEST	0.0221011	4.81546e-06	-12.1642	0	1	1	no
AGAP001451-RC	AGAP001451	-	2R:5237784-5250571	L1	L3	OK	1.8043	0.700025	-1.36596	-0.774038	0.4875	0.887512	no
AGAP001452-RA	AGAP001452	-	2R:5252709-5261854	L1	L3	OK	5.97601	5.81847	-0.0385424	-0.0284046	0.9676	0.993681	no
AGAP001453-RA	AGAP001453	-	2R:5263198-5266126	L1	L3	OK	2.40126	2.97396	0.308591	0.207655	0.7568	0.965133	no
AGAP001454-RA	AGAP001454	-	2R:5266432-5267166	L1	L3	OK	66.5873	59.1354	-0.171225	-0.0730978	0.88705	0.983015	no
AGAP001455-RA	AGAP001455	-	2R:5267486-5280188	L1	L3	OK	2.30774	2.37634	0.0422656	0.0300306	0.968	0.993681	no
AGAP001455-RB	AGAP001455	-	2R:5267486-5280188	L1	L3	NOTEST	0.136625	0.186952	0.452443	0	1	1	no
AGAP001455-RC	AGAP001455	-	2R:5267486-5280188	L1	L3	OK	0.741501	0.290972	-1.34957	-0.332212	0.716	0.958008	no
AGAP001458-RA	AGAP001458	-	2R:5281494-5282828	L1	L3	OK	4.88766	5.85665	0.260932	0.190775	0.80275	0.971532	no
AGAP001459-RA	AGAP001459	RL17_ANOGA	2R:5283095-5284326	L1	L3	OK	2574.58	4395.9	0.771819	0.298947	0.59605	0.927724	no
AGAP001459-RB	AGAP001459	RL17_ANOGA	2R:5283095-5284326	L1	L3	OK	125.833	149.128	0.245047	0.0197919	0.7331	0.961252	no
AGAP001459-RC	AGAP001459	RL17_ANOGA	2R:5283095-5284326	L1	L3	OK	309.046	659.681	1.09395	0.175198	0.83005	0.975305	no
AGAP001460-RA	AGAP001460	-	2R:5286140-5291320	L1	L3	OK	13.1927	6.4024	-1.04305	-0.678856	0.36965	0.82183	no
AGAP001461-RA	AGAP001461	-	2R:5292780-5294103	L1	L3	OK	15.5392	21.5543	0.472069	0.292854	0.65225	0.943336	no
AGAP001462-RA	AGAP001462	-	2R:5294600-5296609	L1	L3	OK	4.37728	4.00878	-0.126869	-0.0613943	0.89405	0.983883	no
AGAP001463-RA	AGAP001463	-	2R:5296805-5298958	L1	L3	OK	2.43455	4.54515	0.900674	0.377638	0.3891	0.83525	no
AGAP001464-RA	AGAP001464	-	2R:5300730-5315891	L1	L3	OK	6.02452	8.14643	0.43532	0.221501	0.6715	0.949055	no
AGAP001464-RB	AGAP001464	-	2R:5300730-5315891	L1	L3	OK	1.99637	1.80719	-0.143628	-0.038112	0.94585	0.990072	no
AGAP001466-RA	AGAP001466	-	2R:5316667-5317902	L1	L3	OK	7.06464	6.31752	-0.161259	-0.125646	0.8745	0.981767	no
AGAP001467-RA	AGAP001467	-	2R:5321975-5326279	L1	L3	OK	4.56724	1.75766	-1.37766	-0.843801	0.2633	0.742009	no
AGAP001468-RA	AGAP001468	-	2R:5327483-5334602	L1	L3	OK	3.67008	9.18868	1.32405	0.747695	0.16275	0.680856	no
AGAP001469-RA	AGAP001469	-	2R:5341314-5350782	L1	L3	OK	4.94675	2.51579	-0.97547	-0.599178	0.41335	0.850181	no
AGAP001470-RA	AGAP001470	-	2R:5352330-5355060	L1	L3	OK	11.9202	7.41057	-0.685751	-0.221363	0.56425	0.918409	no
AGAP001471-RA	AGAP001471	-	2R:5355839-5358629	L1	L3	OK	4.27654	4.49023	0.0703446	0.0449945	0.9455	0.989996	no
AGAP001472-RA	AGAP001472	-	2R:5359825-5364330	L1	L3	OK	3.30329	2.37755	-0.474424	-0.299487	0.6508	0.942943	no
AGAP001473-RA	AGAP001473	-	2R:5364945-5369903	L1	L3	OK	12.167	6.49374	-0.905854	-0.391798	0.3906	0.836194	no
AGAP001474-RA	AGAP001474	MSN	2R:5371422-5372853	L1	L3	OK	22.9673	29.6212	0.36705	0.323067	0.69485	0.954	no
AGAP001475-RA	AGAP001475	-	2R:5373542-5378576	L1	L3	OK	7.98167	6.50951	-0.294141	-0.216176	0.753	0.964461	no
AGAP001476-RA	AGAP001476	-	2R:5378776-5383987	L1	L3	OK	24.2571	39.7833	0.713754	0.393036	0.47875	0.88281	no
AGAP001477-RA	AGAP001477	-	2R:5386546-5388354	L1	L3	OK	11.3842	33.014	1.53604	0.537792	0.1955	0.706498	no
AGAP001478-RA	AGAP001478	NMDAR1	2R:5390304-5394755	L1	L3	OK	2.99839	0.546753	-2.45523	-1.41335	0.0624	0.482054	no
AGAP001480-RA	AGAP001480	-	2R:5397434-5407083	L1	L3	OK	8.19654	11.2486	0.456663	0.27371	0.7229	0.959139	no
AGAP001480-RB	AGAP001480	-	2R:5397434-5407083	L1	L3	NOTEST	0.395906	0.176002	-1.16957	0	1	1	no
AGAP001480-RC	AGAP001480	-	2R:5397434-5407083	L1	L3	OK	0.373872	1.46825	1.97349	0.507907	0.62935	0.93773	no
AGAP001480-RD	AGAP001480	-	2R:5397434-5407083	L1	L3	OK	3.28954	1.66538	-0.982033	-0.330851	0.6739	0.949376	no
AGAP001481-RA	AGAP001481	-	2R:5408353-5418148	L1	L3	OK	1.81184	2.94102	0.69886	0.182676	0.73695	0.962538	no
AGAP001482-RA	AGAP001482	-	2R:5408353-5418148	L1	L3	OK	6.63575	4.64351	-0.515041	-0.345023	0.743	0.963234	no
AGAP001483-RA	AGAP001483	-	2R:5426072-5426742	L1	L3	OK	0.838451	1.01972	0.282377	0.180561	0.8466	0.977711	no
AGAP001484-RA	AGAP001484	-	2R:5426951-5429009	L1	L3	OK	26.9677	18.1476	-0.57145	-0.321943	0.57005	0.920037	no
AGAP001485-RA	AGAP001485	-	2R:5437339-5462040	L1	L3	OK	5.69774	28.4554	2.32024	0.52743	0.3163	0.784013	no
AGAP001486-RA	AGAP001486	-	2R:5437339-5462040	L1	L3	OK	26.5395	26.2235	-0.0172807	-0.00970353	0.9895	0.997143	no
AGAP001487-RA	AGAP001487	SHAKB_ANOGA	2R:5476046-5497777	L1	L3	OK	12.3784	23.7818	0.942033	0.623316	0.5233	0.902978	no
AGAP001487-RB	AGAP001487	SHAKB_ANOGA	2R:5476046-5497777	L1	L3	OK	11.1624	4.97086	-1.16708	-0.308232	0.5987	0.928381	no
AGAP001488-RA	AGAP001488	-	2R:5545460-5555466	L1	L3	OK	12.642	6.85072	-0.883901	-0.241902	0.70215	0.955476	no
AGAP001488-RB	AGAP001488	-	2R:5545460-5555466	L1	L3	OK	9.86726	8.07851	-0.288561	-0.0852784	0.88465	0.9827	no
AGAP001490-RA	AGAP001490	-	2R:5556916-5558802	L1	L3	OK	18.9775	20.5985	0.118249	0.0590621	0.9074	0.985027	no
AGAP001491-RA	AGAP001491	-	2R:5558859-5559879	L1	L3	OK	18.1674	23.8193	0.390776	0.226168	0.6926	0.953373	no
AGAP001492-RA	AGAP001492	-	2R:5560312-5563158	L1	L3	OK	17.1849	14.0534	-0.290228	-0.17025	0.76955	0.967352	no
AGAP001493-RA	AGAP001493	-	X:1646370-1647834	L1	L3	NOTEST	0.23274	0.171314	-0.442079	0	1	1	no
AGAP001495-RA	AGAP001495	-	2R:5610197-5630520	L1	L3	OK	1.19146	0.475973	-1.32378	-0.77332	0.46755	0.877224	no
AGAP001496-RA	AGAP001496	-	2R:5638254-5642700	L1	L3	OK	3.97213	8.72653	1.1355	0.74253	0.2813	0.756912	no
AGAP001497-RA	AGAP001497	ACTN_ANOGA	2R:5645474-5661255	L1	L3	OK	6.44291	0.104834	-5.94153	-0.0710274	0.1949	0.705785	no
AGAP001497-RB	AGAP001497	ACTN_ANOGA	2R:5645474-5661255	L1	L3	OK	138.717	284.352	1.03553	0.629257	0.6672	0.947791	no
AGAP001497-RC	AGAP001497	ACTN_ANOGA	2R:5645474-5661255	L1	L3	OK	4.86887	18.2739	1.90812	0.11333	0.71965	0.958341	no
AGAP001498-RA	AGAP001498	GPROPDR	2R:5668628-5670745	L1	L3	OK	5.87993	6.43862	0.130953	0.0815015	0.8888	0.983161	no
AGAP001499-RA	AGAP001499	GPRMTN	2R:5680742-5684594	L1	L3	OK	1.69327	1.87223	0.144947	0.0462539	0.92465	0.986692	no
AGAP001499-RB	AGAP001499	GPRMTN	2R:5680742-5684594	L1	L3	OK	3.89809	2.9082	-0.422639	-0.210022	0.8091	0.972165	no
AGAP001500-RA	AGAP001500	-	2R:5684803-5688313	L1	L3	OK	4.0666	4.44024	0.126814	0.0869989	0.8932	0.98388	no
AGAP001501-RA	AGAP001501	-	2R:5689162-5690818	L1	L3	OK	8.60789	24.5919	1.51445	0.65055	0.3265	0.79034	no
AGAP001501-RB	AGAP001501	-	2R:5689162-5690818	L1	L3	OK	1.13389	1.00033	-0.180801	-0.0144322	0.78365	0.969801	no
AGAP001501-RC	AGAP001501	-	2R:5689162-5690818	L1	L3	OK	8.30777	19.4208	1.22507	0.419328	0.5115	0.898442	no
AGAP001502-RA	AGAP001502	-	2R:5690855-5692322	L1	L3	OK	492.178	375.429	-0.39064	-0.26925	0.7089	0.957063	no
AGAP001503-RA	AGAP001503	-	2R:5692707-5694802	L1	L3	OK	0.588151	0.705051	0.261541	0.146273	0.8375	0.976266	no
AGAP001504-RA	AGAP001504	-	2R:5695122-5698055	L1	L3	OK	28.2953	18.1074	-0.643978	-0.245966	0.7467	0.963579	no
AGAP001505-RA	AGAP001505	-	2R:5695122-5698055	L1	L3	OK	3.45259	5.71234	0.726402	0.133803	0.8417	0.977008	no
AGAP001505-RB	AGAP001505	-	2R:5695122-5698055	L1	L3	OK	14.1406	16.7586	0.245061	0.0859042	0.86485	0.979649	no
AGAP001506-RA	AGAP001506	-	2R:5698130-5700330	L1	L3	OK	12.9432	12.2018	-0.0851069	-0.0427872	0.93005	0.987517	no
AGAP001507-RA	AGAP001507	-	2R:5701494-5705051	L1	L3	OK	16.268	24.0129	0.561775	0.348122	0.64935	0.942415	no
AGAP001508-RA	AGAP001508	-	2R:5710026-5710780	L1	L3	OK	477.183	1144.68	1.26233	0.974771	0.31905	0.785614	no
AGAP001509-RA	AGAP001509	-	2R:5712375-5713285	L1	L3	OK	546.863	284.222	-0.944162	-0.662236	0.48365	0.885552	no
AGAP001510-RA	AGAP001510	-	2R:5715515-5716495	L1	L3	OK	2345.45	2421.3	0.0459165	0.0338655	0.96885	0.99383	no
AGAP001511-RA	AGAP001511	-	2R:5720112-5721309	L1	L3	OK	48.2925	116.904	1.27545	1.05218	0.1786	0.693517	no
AGAP001512-RA	AGAP001512	-	2R:5728454-5733573	L1	L3	OK	6.63071	7.68032	0.212004	0.140153	0.83045	0.975305	no
AGAP001513-RA	AGAP001513	-	2R:5735735-5739949	L1	L3	OK	2.21397	1.6201	-0.450551	-0.265595	0.7293	0.960434	no
AGAP001514-RA	AGAP001514	-	2R:5742047-5744240	L1	L3	OK	4.26191	2.79864	-0.606777	-0.373885	0.6252	0.936756	no
AGAP001515-RA	AGAP001515	-	2R:5746470-5758351	L1	L3	OK	17.797	24.1241	0.438843	0.276343	0.6552	0.943888	no
AGAP001515-RB	AGAP001515	-	2R:5746470-5758351	L1	L3	NOTEST	0.148732	0.0880854	-0.755741	0	1	1	no
AGAP001518-RA	AGAP001518	-	2R:5770468-5777527	L1	L3	OK	7.90102	5.9174	-0.417074	-0.271298	0.6948	0.953985	no
AGAP001519-RA	AGAP001519	-	2R:5778064-5785959	L1	L3	OK	5.16204	4.22002	-0.290691	-0.159481	0.74045	0.962811	no
AGAP001520-RA	AGAP001520	-	2R:5789030-5811072	L1	L3	NOTEST	0.246944	0.222174	-0.152495	0	1	1	no
AGAP001520-RB	AGAP001520	-	2R:5789030-5811072	L1	L3	OK	2.10753	3.88493	0.882337	0.625978	0.48565	0.886493	no
AGAP001521-RA	AGAP001521	-	2R:5826875-5828938	L1	L3	OK	5.86592	6.55741	0.160768	0.0803765	0.8629	0.979507	no
AGAP001522-RA	AGAP001522	-	2R:5830072-5831722	L1	L3	OK	5.64976	4.26878	-0.404364	-0.191583	0.69795	0.954412	no
AGAP001523-RA	AGAP001523	-	2R:5832761-5838593	L1	L3	OK	13.2952	15.5567	0.226633	0.156684	0.8108	0.972386	no
AGAP001524-RA	AGAP001524	-	2R:5839348-5840548	L1	L3	OK	7.024	3.52436	-0.994932	-0.662241	0.3436	0.803645	no
AGAP001525-RA	AGAP001525	-	2R:5843401-5845206	L1	L3	OK	5.66185	10.9292	0.948836	0.724203	0.3313	0.794001	no
AGAP001526-RA	AGAP001526	-	2R:5845640-5847526	L1	L3	OK	25.3239	30.9597	0.289891	0.1314	0.7859	0.969876	no
AGAP001527-RA	AGAP001527	-	2R:5848234-5855575	L1	L3	OK	4.0638	3.21798	-0.336675	-0.212596	0.7456	0.963317	no
AGAP001528-RA	AGAP001528	-	2R:5856009-5856568	L1	L3	OK	25.297	22.9847	-0.138289	-0.124993	0.89745	0.983883	no
AGAP001529-RA	AGAP001529	-	2R:5859972-5862376	L1	L3	OK	51.9715	41.8014	-0.314169	-0.222171	0.8376	0.976266	no
AGAP001530-RA	AGAP001530	-	2R:5859972-5862376	L1	L3	OK	0.619263	4.2515	2.77935	0.107414	0.56005	0.917065	no
AGAP001531-RA	AGAP001531	-	2R:5882627-5884607	L1	L3	OK	1.81054	3.14	0.794348	0.462663	0.5856	0.925262	no
AGAP001532-RA	AGAP001532	GPRGNR3	2R:5890137-5912438	L1	L3	OK	0.742572	0.0535082	-3.7947	-1.47403	0.45295	0.870369	no
AGAP001533-RA	AGAP001533	-	2R:5920730-5925849	L1	L3	OK	2.53617	1.93747	-0.388477	-0.243714	0.69785	0.954412	no
AGAP001534-RA	AGAP001534	-	2R:5936130-5939052	L1	L3	OK	0.302504	0.620657	1.03684	0.488706	0.4117	0.848943	no
AGAP001535-RA	AGAP001535	-	2R:5939939-5955493	L1	L3	OK	0.846864	0.442073	-0.937845	-0.528902	0.47695	0.88182	no
AGAP001536-RA	AGAP001536	-	2R:6024207-6034371	L1	L3	OK	2.71099	1.27056	-1.09336	-0.659503	0.336	0.797247	no
AGAP001537-RA	AGAP001537	-	2R:6040317-6043193	L1	L3	OK	0.493029	0.303571	-0.699639	-0.342775	0.59805	0.928261	no
AGAP001538-RA	AGAP001538	-	2R:6043587-6045022	L1	L3	OK	8.16827	9.48227	0.215202	0.146006	0.86345	0.979613	no
AGAP001539-RA	AGAP001539	-	2R:6045546-6047524	L1	L3	OK	3.43842	2.55414	-0.428907	-0.265863	0.6844	0.951842	no
AGAP001541-RA	AGAP001541	-	2R:6049754-6051861	L1	L3	OK	9.94097	15.1231	0.60529	0.288176	0.53995	0.909713	no
AGAP001542-RA	AGAP001542	-	2R:6057240-6059432	L1	L3	OK	4.21822	4.56128	0.112802	0.0694693	0.9051	0.984724	no
AGAP001543-RA	AGAP001543	TWDL11	2R:6076048-6076932	L1	L3	OK	4.05171	220.942	5.76899	1.53323	0.0006	0.0314971	yes
AGAP001544-RA	AGAP001544	-	2R:6086235-6090156	L1	L3	NOTEST	0.0885524	0.116935	0.401104	0	1	1	no
AGAP001544-RB	AGAP001544	-	2R:6086235-6090156	L1	L3	NOTEST	0.00380179	0.105967	4.80079	0	1	1	no
AGAP001545-RA	AGAP001545	-	2R:6090679-6091626	L1	L3	OK	160.439	353.385	1.13922	0.571047	0.26215	0.740713	no
AGAP001546-RA	AGAP001546	-	2R:6091796-6094114	L1	L3	OK	2.17229	1.18915	-0.86929	-0.402267	0.49225	0.889241	no
AGAP001547-RA	AGAP001547	AGAP001547	2R:6091796-6094114	L1	L3	NOTEST	0	0	0	0	1	1	no
AGAP001548-RA	AGAP001548	-	2R:6095853-6097314	L1	L3	OK	99.9573	315.866	1.65993	0.548919	0.33805	0.79913	no
AGAP001548-RB	AGAP001548	-	2R:6095853-6097314	L1	L3	OK	90.2804	184.591	1.03185	0.270493	0.5671	0.919285	no
AGAP001548-RC	AGAP001548	-	2R:6095853-6097314	L1	L3	NOTEST	0	0.34024	inf	0	1	1	no
AGAP001549-RA	AGAP001549	-	2R:6099433-6102777	L1	L3	OK	13.8003	20.1652	0.54716	0.317278	0.5728	0.921376	no
AGAP001550-RA	AGAP001550	-	2R:6104361-6108403	L1	L3	OK	16.8571	8.92958	-0.916692	-0.607214	0.3362	0.797501	no
AGAP001551-RA	AGAP001551	-	2R:6108728-6126244	L1	L3	OK	8.06233	11.7905	0.548353	0.0211001	0.7282	0.960266	no
AGAP001552-RA	AGAP001552	-	2R:6108728-6126244	L1	L3	OK	1.89657	2.87421	0.599769	0.0105692	0.29985	0.771194	no
AGAP001553-RA	AGAP001553	-	2R:6108728-6126244	L1	L3	OK	4.46285	13.7126	1.61947	0.0580071	0.2924	0.765117	no
AGAP001554-RA	AGAP001554	-	2R:6126688-6142448	L1	L3	OK	2.10316	2.90203	0.464504	0.174527	0.7668	0.966726	no
AGAP001555-RA	AGAP001555	-	2R:6146691-6148924	L1	L3	OK	2.65698	2.09053	-0.345918	-0.222414	0.74205	0.963089	no
AGAP001556-RA	AGAP001556	OBP7	2R:6149808-6160034	L1	L3	NOTEST	0.00875583	0.0726893	3.05343	0	1	1	no
AGAP001557-RA	AGAP001557	-	2R:6186489-6193122	L1	L3	OK	1.59269	1.91762	0.26785	0.154721	0.8264	0.974675	no
AGAP001558-RA	AGAP001558	GPRGNR2	2R:6215420-6236597	L1	L3	OK	1.06214	0.502895	-1.07865	-0.573016	0.4406	0.864332	no
AGAP001559-RA	AGAP001559	-	2R:6237595-6241453	L1	L3	OK	4.51096	3.6381	-0.310249	-0.18811	0.80535	0.972035	no
AGAP001560-RA	AGAP001560	-	2R:6255961-6256978	L1	L3	NOTEST	0.0583694	0.195437	1.74342	0	1	1	no
AGAP001561-RB	AGAP001561	GPRNNA5	2R:6265271-6268016	L1	L3	OK	1.46065	11.4636	2.97238	1.59631	0.01705	0.257254	no
AGAP001562-RA	AGAP001562	GPRNNB3	2R:6270228-6274416	L1	L3	OK	1.49389	0.205766	-2.86	-1.4405	0.10055	0.577814	no
AGAP001563-RA	AGAP001563	-	2R:6276430-6280676	L1	L3	OK	5.31515	11.6816	1.13606	0.778309	0.26935	0.746999	no
AGAP001564-RA	AGAP001564	-	2R:6286885-6299463	L1	L3	OK	2.31636	1.38377	-0.743251	-0.43908	0.55095	0.914127	no
AGAP001565-RA	AGAP001565	-	2R:6303900-6305412	L1	L3	OK	7.66134	5.54848	-0.465504	-0.265947	0.6332	0.938721	no
AGAP001566-RA	AGAP001566	-	2R:6307925-6324138	L1	L3	NOTEST	0.32346	0.0603312	-2.42261	0	1	1	no
AGAP001566-RB	AGAP001566	-	2R:6307925-6324138	L1	L3	OK	1.04133	0.207902	-2.32444	-1.34998	0.28815	0.762255	no
AGAP001567-RA	AGAP001567	AGAP001567	2R:6307925-6324138	L1	L3	NOTEST	0	0	0	0	1	1	no
AGAP001568-RA	AGAP001568	-	2R:6327149-6329082	L1	L3	NOTEST	0.0727512	0.100981	0.473033	0	1	1	no
AGAP001569-RA	AGAP001569	-	2R:6333431-6336084	L1	L3	OK	3555.25	9985.94	1.48995	0.881512	0.14285	0.651962	no
AGAP001569-RB	AGAP001569	-	2R:6333431-6336084	L1	L3	OK	12.2085	33.8911	1.47302	0.0525869	0.22185	0.7265	no
AGAP001570-RA	AGAP001570	-	2R:6347414-6353991	L1	L3	OK	4.34949	3.39166	-0.358853	-0.237986	0.7021	0.955476	no
AGAP001572-RA	AGAP001572	-	2R:6356276-6356531	L1	L3	OK	1.57123	1.72664	0.136077	0.175153	0.9306	0.987595	no
AGAP001573-RA	AGAP001573	-	2R:6360322-6361802	L1	L3	OK	7.12866	5.85926	-0.282912	-0.200407	0.8028	0.971532	no
AGAP001576-RA	AGAP001576	-	2R:6374967-6432123	L1	L3	NOTEST	0.0269936	0	-inf	0	1	1	no
AGAP001577-RA	AGAP001577	-	2R:6374967-6432123	L1	L3	OK	5.1556	5.84408	0.180835	0.144937	0.8599	0.979145	no
AGAP001578-RA	AGAP001578	-	2R:6374967-6432123	L1	L3	NOTEST	0	0.0598705	inf	0	1	1	no
AGAP001579-RA	AGAP001579	-	2R:6374967-6432123	L1	L3	NOTEST	0	0	0	0	1	1	no
AGAP001580-RA	AGAP001580	-	2R:6374967-6432123	L1	L3	NOTEST	0	0	0	0	1	1	no
AGAP001581-RA	AGAP001581	-	2R:6447643-6451539	L1	L3	NOTEST	0.21453	0.142481	-0.590407	0	1	1	no
AGAP001581-RB	AGAP001581	-	2R:6447643-6451539	L1	L3	OK	1.89322	0.747693	-1.34032	-0.442684	0.3571	0.813746	no
AGAP001582-RA	AGAP001582	-	2R:1982565-1986438	L1	L3	OK	3.17298	11.5678	1.8662	1.61614	0.0591	0.473649	no
AGAP001583-RA	AGAP001583	-	2R:6464425-6477495	L1	L3	OK	1.99955	0.89232	-1.16404	-0.667714	0.47465	0.88062	no
AGAP001584-RA	AGAP001584	RU1C_ANOGA	2R:6478871-6479529	L1	L3	OK	23.7732	21.1853	-0.166277	-0.141644	0.88155	0.982326	no
AGAP001585-RA	AGAP001585	-	2R:6479829-6482286	L1	L3	OK	17.5972	15.0066	-0.229746	-0.098156	0.8656	0.979787	no
AGAP001585-RB	AGAP001585	-	2R:6479829-6482286	L1	L3	OK	3.28237	5.70666	0.797909	0.191525	0.79205	0.970046	no
AGAP001585-RC	AGAP001585	-	2R:6479829-6482286	L1	L3	OK	10.0471	10.1869	0.0199432	0.00719341	0.9907	0.997492	no
AGAP001585-RD	AGAP001585	-	2R:6479829-6482286	L1	L3	NOTEST	0.245061	0.200526	-0.289347	0	1	1	no
AGAP001586-RA	AGAP001586	-	2R:6483107-6485265	L1	L3	OK	6.27372	3.87244	-0.696076	-0.46102	0.5077	0.896996	no
AGAP001587-RA	AGAP001587	-	2R:6485731-6489508	L1	L3	OK	37.102	39.4276	0.0877094	0.0447496	0.92735	0.987106	no
AGAP001588-RA	AGAP001588	-	2R:6491876-6495408	L1	L3	OK	33.5244	105.701	1.6567	0.30491	0.2244	0.727347	no
AGAP001589-RA	AGAP001589	MTNA_ANOGA	2R:6496846-6498319	L1	L3	OK	36.0264	37.9454	0.0748689	0.041499	0.9447	0.989701	no
AGAP001590-RA	AGAP001590	-	2R:6500796-6508125	L1	L3	OK	1.01661	0.485615	-1.06588	-0.439862	0.76955	0.967352	no
AGAP001590-RB	AGAP001590	-	2R:6500796-6508125	L1	L3	OK	1.58578	1.18863	-0.415893	-0.221369	0.778	0.968842	no
AGAP001591-RA	AGAP001591	-	2R:6519173-6525698	L1	L3	OK	0.888038	0.393094	-1.17575	-0.64031	0.29235	0.765079	no
AGAP001592-RA	AGAP001592	GPRTAK2	2R:6527323-6539429	L1	L3	OK	0.430615	0.0599259	-2.84515	-0.518673	0.2721	0.749193	no
AGAP001592-RB	AGAP001592	GPRTAK2	2R:6527323-6539429	L1	L3	OK	1.4273	0.377115	-1.92021	-0.776658	0.6038	0.930055	no
AGAP001593-RA	AGAP001593	-	2R:6555149-6556426	L1	L3	NOTEST	0.187957	0.152975	-0.297107	0	1	1	no
AGAP001594-RA	AGAP001594	-	2R:6556958-6559112	L1	L3	OK	0.69625	1.355	0.960617	0.376509	0.4325	0.860411	no
AGAP001595-RA	AGAP001595	-	2R:6560221-6560992	L1	L3	OK	2657.18	3977.35	0.581912	0.683205	0.60105	0.929041	no
AGAP001596-RA	AGAP001596	-	2R:6562275-6563519	L1	L3	NOTEST	0.0481556	0.0228884	-1.07309	0	1	1	no
AGAP001597-RA	AGAP001597	-	2R:6567816-6580077	L1	L3	OK	2.72985	2.59996	-0.0703327	-0.0431446	0.8872	0.983015	no
AGAP001597-RB	AGAP001597	-	2R:6567816-6580077	L1	L3	OK	0.114314	1.06793	3.22374	1.09426	0.46	0.873999	no
AGAP001598-RA	AGAP001598	-	2R:6581886-6585340	L1	L3	NOTEST	0	0.0254566	inf	0	1	1	no
AGAP001599-RA	AGAP001599	-	2R:6621959-6630139	L1	L3	NOTEST	0.226576	0.103455	-1.131	0	1	1	no
AGAP001600-RA	AGAP001600	-	2R:6631783-6633758	L1	L3	OK	44.9211	51.0505	0.184531	0.0932503	0.8799	0.982074	no
AGAP001601-RA	AGAP001601	-	2R:6634516-6636560	L1	L3	OK	4.54547	15.603	1.77932	1.12239	0.0906	0.555145	no
AGAP001602-RA	AGAP001602	-	2R:6641934-6644418	L1	L3	OK	0.475668	0.485188	0.0285876	0.0117542	0.98325	0.995951	no
AGAP001603-RA	AGAP001603	-	2R:6644505-6645923	L1	L3	OK	43.3528	42.4592	-0.0300473	-0.0253093	0.97375	0.994406	no
AGAP001604-RA	AGAP001604	-	2R:6668521-6679508	L1	L3	OK	1.04658	1.811	0.791109	0.598853	0.4628	0.875351	no
AGAP001605-RA	AGAP001605	AGAP001605	2R:6668521-6679508	L1	L3	NOTEST	0	0	0	0	1	1	no
AGAP001606-RA	AGAP001606	-	2R:6683333-6688184	L1	L3	OK	2.28315	3.77397	0.725053	0.435426	0.5662	0.91919	no
AGAP001608-RA	AGAP001608	-	2R:6690021-6755015	L1	L3	OK	3.04344	2.28927	-0.410814	-0.248458	0.7385	0.962634	no
AGAP001609-RA	AGAP001609	-	2R:6777109-6796100	L1	L3	OK	2.93694	3.8259	0.381486	0.235611	0.76205	0.965955	no
AGAP001610-RA	AGAP001610	-	2R:6804959-6809210	L1	L3	OK	3.75082	17.7216	2.24023	1.74569	0.03855	0.385958	no
AGAP001611-RA	AGAP001611	-	2R:6810855-6812376	L1	L3	OK	17.1205	14.2522	-0.264536	-0.154051	0.80855	0.972129	no
AGAP001612-RA	AGAP001612	-	2R:6812664-6815482	L1	L3	OK	6.57689	7.24253	0.139088	0.0734566	0.87765	0.981988	no
AGAP001613-RA	AGAP001613	-	2R:6816113-6818154	L1	L3	OK	42.7158	38.7892	-0.139115	-0.0744918	0.87775	0.981988	no
AGAP001614-RA	AGAP001614	-	2R:6818633-6820463	L1	L3	OK	0.715184	1.19495	0.740563	0.319721	0.56925	0.919789	no
AGAP001615-RA	AGAP001615	-	2R:6821133-6824818	L1	L3	OK	2.00475	1.79108	-0.162594	-0.0926626	0.869	0.980393	no
AGAP001616-RA	AGAP001616	-	2R:6826008-6826714	L1	L3	OK	79.6742	128.304	0.687386	0.821535	0.4473	0.867215	no
AGAP001617-RA	AGAP001617	-	2R:6827827-6831707	L1	L3	OK	80.9064	151.716	0.907051	0.443585	0.4743	0.88062	no
AGAP001617-RB	AGAP001617	-	2R:6827827-6831707	L1	L3	OK	2.62913	3.78602	0.526098	0.0406512	0.67135	0.949038	no
AGAP001618-RA	AGAP001618	-	2R:6838327-6847245	L1	L3	OK	1.64926	1.17218	-0.492627	-0.272819	0.74635	0.963518	no
AGAP001619-RA	AGAP001619	-	2R:6860511-6875955	L1	L3	OK	0.926241	0.855092	-0.115308	-0.062795	0.9428	0.989657	no
AGAP001620-RA	AGAP001620	-	2R:6966594-6967435	L1	L3	OK	0.0204558	1.51628	6.21189	1.73296	0.2284	0.728765	no
AGAP001621-RA	AGAP001621	-	2R:6967707-6969761	L1	L3	OK	13.8462	22.6761	0.711688	0.223683	0.7296	0.960526	no
AGAP001621-RB	AGAP001621	-	2R:6967707-6969761	L1	L3	OK	28.8217	34.3669	0.253866	0.124994	0.8748	0.981814	no
AGAP001622-RA	AGAP001622	-	2R:6972958-6975072	L1	L3	OK	2209.43	6468.51	1.54976	0.830274	0.2818	0.757079	no
AGAP001623-RA	AGAP001623	-	2R:6975667-6979509	L1	L3	OK	3.45652	3.65357	0.079989	0.0512004	0.93575	0.988413	no
AGAP001624-RA	AGAP001624	-	2R:6980724-6984171	L1	L3	OK	25.3735	14.693	-0.788192	-0.43613	0.3996	0.841221	no
AGAP001625-RA	AGAP001625	-	2R:7002511-7006196	L1	L3	OK	3.06957	7.1112	1.21206	0.473402	0.3527	0.810646	no
AGAP001626-RA	AGAP001626	-	2R:7006336-7007117	L1	L3	NOTEST	0.127757	0.0867181	-0.558996	0	1	1	no
AGAP001627-RA	AGAP001627	-	2R:7012406-7020397	L1	L3	OK	20.6117	18.0451	-0.191863	-0.127576	0.8526	0.97832	no
AGAP001628-RA	AGAP001628	-	2R:7020546-7021910	L1	L3	OK	19.5969	58.1213	1.56844	1.2499	0.1682	0.685464	no
AGAP001629-RA	AGAP001629	-	2R:7023981-7025193	L1	L3	OK	54.7032	58.3541	0.0932095	0.0702489	0.9209	0.986244	no
AGAP001630-RA	AGAP001630	-	2R:7025242-7026261	L1	L3	OK	288.566	389.157	0.431452	0.277293	0.7264	0.960119	no
AGAP001631-RA	AGAP001631	-	2R:7034302-7038826	L1	L3	NOTEST	0.06636	0.0904939	0.447507	0	1	1	no
AGAP001632-RA	AGAP001632	-	2R:7049725-7056168	L1	L3	OK	1.67483	0.805827	-1.05548	-0.595077	0.42735	0.858278	no
AGAP001633-RA	AGAP001633	-	2R:7152913-7188656	L1	L3	OK	11.9286	22.9153	0.941887	0.468393	0.47445	0.88062	no
AGAP001634-RA	AGAP001634	-	2R:7195471-7197583	L1	L3	OK	3.58623	4.18323	0.222148	0.123022	0.82545	0.974675	no
AGAP001635-RA	AGAP001635	-	2R:7210600-7212596	L1	L3	OK	0.800406	1.48419	0.890871	0.441632	0.4369	0.86261	no
AGAP001636-RA	AGAP001636	-	2R:7217529-7220383	L1	L3	OK	1.06825	1.00982	-0.0811433	-0.0447283	0.9519	0.99115	no
AGAP001637-RA	AGAP001637	-	2R:7222873-7228820	L1	L3	OK	5.62777	2.23974	-1.32923	-0.970197	0.2659	0.744367	no
AGAP001638-RA	AGAP001638	-	2R:7235284-7238573	L1	L3	OK	5.05539	9.15474	0.856697	0.373896	0.53495	0.907454	no
AGAP001638-RB	AGAP001638	-	2R:7235284-7238573	L1	L3	LOWDATA	2.17269	13.2249	2.6057	0	1	1	no
AGAP001639-RA	AGAP001639	-	2R:7248222-7250002	L1	L3	OK	7.35379	7.1192	-0.0467735	-0.02719	0.968	0.993681	no
AGAP001639-RB	AGAP001639	-	2R:7248222-7250002	L1	L3	OK	2.66603	2.83875	0.0905587	0.0312901	0.96365	0.993269	no
AGAP001640-RA	AGAP001640	-	2R:7252699-7256453	L1	L3	OK	2.39175	1.37812	-0.795365	-0.511129	0.46015	0.874054	no
AGAP001643-RA	AGAP001643	-	2R:7256644-7261443	L1	L3	OK	3.52671	2.72464	-0.37226	-0.249559	0.7199	0.958341	no
AGAP001644-RA	AGAP001644	-	2R:7262510-7265846	L1	L3	OK	1.35788	1.97453	0.540158	0.152562	0.86215	0.979432	no
AGAP001644-RB	AGAP001644	-	2R:7262510-7265846	L1	L3	OK	11.1113	5.92034	-0.908271	-0.580662	0.38555	0.832582	no
AGAP001645-RA	AGAP001645	-	2R:7266757-7271844	L1	L3	OK	41.6721	31.8068	-0.389746	-0.270429	0.72855	0.960292	no
AGAP001646-RA	AGAP001646	-	2R:7273677-7276023	L1	L3	OK	3.13831	1.55593	-1.01221	-0.612013	0.4209	0.854415	no
AGAP001647-RA	AGAP001647	-	2R:7276442-7277024	L1	L3	OK	0.272748	0.682602	1.32347	0.817146	0.4749	0.880798	no
AGAP001648-RA	AGAP001648	CLIPB17	2R:7278771-7280475	L1	L3	OK	1.11353	3.16543	1.50726	0.9675	0.2264	0.727732	no
AGAP001649-RA	AGAP001649	-	2R:7281481-7283417	L1	L3	OK	1.96212	4.25191	1.1157	0.687648	0.31355	0.782027	no
AGAP001650-RA	AGAP001650	-	2R:7304075-7310674	L1	L3	OK	8.96302	12.8654	0.521445	0.207086	0.84935	0.978051	no
AGAP001651-RA	AGAP001651	-	2R:7304075-7310674	L1	L3	OK	44.4802	33.9261	-0.390766	-0.201839	0.7352	0.962199	no
AGAP001652-RA	AGAP001652	-	2R:7310995-7317770	L1	L3	OK	4.87713	5.31977	0.125331	0.0814053	0.89845	0.98392	no
AGAP001653-RA	AGAP001653	-	2R:7320003-7323349	L1	L3	OK	60.8154	94.3736	0.633947	0.437951	0.62995	0.938006	no
AGAP001653-RB	AGAP001653	-	2R:7320003-7323349	L1	L3	OK	1.04706	0.646931	-0.694658	-0.0411378	0.2531	0.736219	no
AGAP001654-RA	AGAP001654	SAP30_ANOGA	2R:7323742-7325012	L1	L3	OK	16.5084	15.0394	-0.134448	-0.0796976	0.885	0.982771	no
AGAP001655-RA	AGAP001655	-	2R:7325153-7326467	L1	L3	OK	11.8836	10.3828	-0.194771	-0.0926888	0.85825	0.978805	no
AGAP001656-RA	AGAP001656	-	2R:7326476-7327395	L1	L3	OK	27.1725	38.7754	0.512994	0.287862	0.60415	0.930105	no
AGAP001657-RA	AGAP001657	-	2R:7534948-7537087	L1	L3	OK	0.0317543	86.8271	11.417	1.55118	0.02605	0.317968	no
AGAP001658-RA	AGAP001658	-	2R:7538950-7549751	L1	L3	OK	3.40881	0.585316	-2.54198	-1.4214	0.0589	0.472929	no
AGAP001659-RA	AGAP001659	-	2R:7552173-7554309	L1	L3	OK	0.688465	540.453	9.61657	1.30436	0.00015	0.0100564	yes
AGAP001660-RA	AGAP001660	-	2R:7568321-7607358	L1	L3	NOTEST	0.0233315	0.0157602	-0.565997	0	1	1	no
AGAP001661-RA	AGAP001661	-	2R:7607830-7609198	L1	L3	OK	6.32806	4.42368	-0.516518	-0.335623	0.6601	0.945617	no
AGAP001662-RA	AGAP001662	-	2R:7610593-7623254	L1	L3	OK	3.42889	1.56244	-1.13394	-0.677941	0.3539	0.811427	no
AGAP001664-RA	AGAP001664	CPR1	2R:7639416-7640126	L1	L3	OK	0.380394	77.1007	7.66311	5.0091	0.05385	0.454476	no
AGAP001665-RA	AGAP001665	CPR2	2R:7642570-7643437	L1	L3	OK	20.6083	367.28	4.15558	2.58488	0.0022	0.0765561	no
AGAP001666-RA	AGAP001666	CPR3	2R:7645434-7646297	L1	L3	OK	10.2216	110.86	3.43904	2.15735	0.0082	0.170351	no
AGAP001667-RA	AGAP001667	CPR4	2R:7648890-7649756	L1	L3	OK	0.590716	118.177	7.64426	5.03827	0.0058	0.139567	no
AGAP001668-RA	AGAP001668	CPR5	2R:7651640-7652462	L1	L3	OK	20.2619	186.876	3.20524	2.0602	0.00865	0.174919	no
AGAP001669-RA	AGAP001669	CPR6	2R:7656372-7657277	L1	L3	OK	29.1865	648.039	4.47271	2.94327	0.0035	0.103011	no
AGAP001670-RA	AGAP001670	-	2R:7680932-7683252	L1	L3	OK	3.38962	2.54416	-0.413934	-0.250531	0.7223	0.95895	no
AGAP001671-RA	AGAP001671	-	2R:7740983-7742423	L1	L3	OK	1.21789	0.407548	-1.57934	-0.813448	0.36975	0.821856	no
AGAP001672-RA	AGAP001672	-	2R:7770070-7787763	L1	L3	NOTEST	0.0586875	0.0173162	-1.76093	0	1	1	no
AGAP001673-RA	AGAP001673	-	2R:7824100-7828224	L1	L3	NOTEST	0.20403	0.0558404	-1.8694	0	1	1	no
AGAP001674-RA	AGAP001674	-	2R:7842505-7873403	L1	L3	OK	3.5504	1.8148	-0.968171	-0.264198	0.71165	0.957513	no
AGAP001675-RA	AGAP001675	-	2R:7842505-7873403	L1	L3	OK	21.4441	30.8778	0.525992	0.346113	0.65355	0.943473	no
AGAP001676-RA	AGAP001676	-	2R:8001904-8003591	L1	L3	OK	0.778419	1.94351	1.32004	0.695717	0.30085	0.772101	no
AGAP001677-RA	AGAP001677	-	2R:8052303-8056990	L1	L3	OK	11.0847	10.4762	-0.0814545	-0.0581381	0.9431	0.989657	no
AGAP001677-RB	AGAP001677	-	2R:8052303-8056990	L1	L3	OK	2.27401	0.600135	-1.92188	-0.120236	0.6671	0.947791	no
AGAP001677-RC	AGAP001677	-	2R:8052303-8056990	L1	L3	OK	1.34936	1.76275	0.385553	0.048527	0.8853	0.982851	no
AGAP001678-RA	AGAP001678	-	2R:8060564-8100009	L1	L3	OK	7.59723	3.18223	-1.25544	-0.396019	0.7445	0.963234	no
AGAP001678-RB	AGAP001678	-	2R:8060564-8100009	L1	L3	OK	9.52828	14.3636	0.592134	0.256388	0.6437	0.940855	no
AGAP001679-RA	AGAP001679	-	2R:8158077-8166680	L1	L3	NOTEST	0.00884646	0	-inf	0	1	1	no
AGAP001679-RB	AGAP001679	-	2R:8158077-8166680	L1	L3	OK	0.975593	0.20034	-2.28383	-1.14155	0.3371	0.798335	no
AGAP001680-RA	AGAP001680	-	2R:8184822-8185494	L1	L3	OK	0	1.14743	inf	-nan	0.00355	0.103666	no
AGAP001681-RA	AGAP001681	-	2R:8217794-8221364	L1	L3	OK	6.63161	6.23633	-0.0886633	-0.0543197	0.93065	0.987595	no
AGAP001682-RA	AGAP001682	-	2R:8221423-8222332	L1	L3	OK	8.03579	7.63877	-0.0730985	-0.050203	0.9397	0.989165	no
AGAP001683-RA	AGAP001683	-	2R:8247069-8438651	L1	L3	OK	3.48228	1.79223	-0.95828	-0.181729	0.7253	0.959891	no
AGAP001683-RB	AGAP001683	-	2R:8247069-8438651	L1	L3	NOTEST	0.0307214	0	-inf	0	1	1	no
AGAP001684-RA	AGAP001684	-	2R:8247069-8438651	L1	L3	OK	39.5542	12.0127	-1.71927	-0.948477	0.1716	0.685855	no
AGAP001685-RA	AGAP001685	-	2R:8444190-8447176	L1	L3	OK	5.61655	4.70942	-0.254136	-0.147485	0.785	0.969876	no
AGAP001686-RA	AGAP001686	-	2R:8447653-8448231	L1	L3	OK	25.5168	16.7792	-0.604775	-0.593508	0.55235	0.914782	no
AGAP001687-RA	AGAP001687	-	2R:8448795-8453002	L1	L3	NOTEST	0.000392897	0.128207	8.35011	0	1	1	no
AGAP001687-RB	AGAP001687	-	2R:8448795-8453002	L1	L3	OK	1.68043	0.644779	-1.38195	-0.844987	0.25865	0.738708	no
AGAP001688-RA	AGAP001688	-	2R:8453491-8458394	L1	L3	OK	3.97845	3.4803	-0.192995	-0.125879	0.835	0.975826	no
AGAP001690-RA	AGAP001690	-	2R:8465598-8507940	L1	L3	LOWDATA	0.21258	0.000127037	-10.7085	0	1	1	no
AGAP001690-RB	AGAP001690	-	2R:8465598-8507940	L1	L3	OK	0.791629	0.206442	-1.93909	-1.06497	0.09755	0.571161	no
AGAP001694-RA	AGAP001694	-	2R:8673914-8678386	L1	L3	OK	4.57524	7.13213	0.640485	0.407376	0.4845	0.885881	no
AGAP001695-RA	AGAP001695	-	2R:8713174-8718042	L1	L3	OK	3.09783	3.99212	0.365897	0.25748	0.73945	0.962742	no
AGAP001696-RA	AGAP001696	-	2R:8745207-8775657	L1	L3	OK	0.820751	0.234818	-1.8054	-0.946802	0.2099	0.719339	no
AGAP001697-RA	AGAP001697	-	2R:8779101-8780122	L1	L3	OK	142.401	89.9768	-0.66233	-0.309244	0.57595	0.921799	no
AGAP001697-RB	AGAP001697	-	2R:8779101-8780122	L1	L3	OK	21.3025	13.9195	-0.613914	-0.115617	0.86505	0.979721	no
AGAP001698-RA	AGAP001698	-	2R:8780400-8781420	L1	L3	OK	0.01454	1.55588	6.74155	1.82071	0.2272	0.727911	no
AGAP001699-RA	AGAP001699	-	2R:8781984-8790785	L1	L3	OK	3.3796	13.2956	1.97603	0.99019	0.12025	0.616224	no
AGAP001699-RB	AGAP001699	-	2R:8781984-8790785	L1	L3	OK	1.39726	0.935606	-0.57863	-0.0744655	0.8425	0.97729	no
AGAP001700-RA	AGAP001700	-	2R:8791639-8800165	L1	L3	OK	5.65779	5.04965	-0.164056	-0.0975699	0.885	0.982771	no
AGAP001701-RA	AGAP001701	-	2R:8800517-8801163	L1	L3	OK	605.84	281.118	-1.10776	-0.629544	0.33075	0.793693	no
AGAP001702-RA	AGAP001702	-	2R:8802219-8804542	L1	L3	OK	3.63811	3.79966	0.0626784	0.031888	0.9502	0.990958	no
AGAP001703-RA	AGAP001703	-	2R:8805539-8806429	L1	L3	OK	33.6538	23.5583	-0.514535	-0.282802	0.58675	0.925476	no
AGAP001704-RA	AGAP001704	-	2R:8806922-8808463	L1	L3	OK	11.6154	14.2103	0.290904	0.179814	0.76455	0.966244	no
AGAP001705-RA	AGAP001705	-	2R:8809100-8824972	L1	L3	OK	6.78026	12.1021	0.835843	0.569178	0.4339	0.860963	no
AGAP001706-RA	AGAP001706	-	2R:8829881-8831817	L1	L3	OK	1.04231	2.98623	1.51855	0.385598	0.20415	0.715216	no
AGAP001707-RA	AGAP001707	-	2R:8840694-8843819	L1	L3	OK	19.1356	15.9329	-0.264254	-0.180532	0.77205	0.967804	no
AGAP001708-RA	AGAP001708	-	2R:8846990-8848182	L1	L3	OK	67.6458	54.5689	-0.309922	-0.181308	0.7882	0.969909	no
AGAP001710-RA	AGAP001710	-	2R:8851104-8857906	L1	L3	OK	2.35396	1.46166	-0.687486	-0.407027	0.5782	0.922903	no
AGAP001711-RA	AGAP001711	-	2R:8858255-8860220	L1	L3	OK	60.8149	101.989	0.745918	0.403124	0.6678	0.94781	no
AGAP001712-RA	AGAP001712	-	2R:8858255-8860220	L1	L3	OK	43.6161	52.6239	0.270855	0.0528007	0.89425	0.983883	no
AGAP001713-RA	AGAP001713	-	2R:8862945-8877405	L1	L3	OK	23.538	86.4288	1.87652	0.898521	0.45395	0.870712	no
AGAP001713-RB	AGAP001713	-	2R:8862945-8877405	L1	L3	OK	11.6526	56.1914	2.2697	0.698819	0.37075	0.82227	no
AGAP001713-RC	AGAP001713	-	2R:8862945-8877405	L1	L3	OK	0.124095	0.864002	2.79959	0.125396	0.21725	0.725054	no
AGAP001713-RD	AGAP001713	-	2R:8862945-8877405	L1	L3	OK	5.82539	9.76629	0.745457	0.153507	0.8406	0.976867	no
AGAP001714-RA	AGAP001714	AGAP001714	2R:8880031-8880103	L1	L3	NOTEST	0	0	0	0	1	1	no
AGAP001715-RA	AGAP001715	-	2R:8880369-8881485	L1	L3	OK	7.5044	9.91292	0.401574	0.278469	0.686	0.95207	no
AGAP001716-RA	AGAP001716	-	2R:8885302-8890890	L1	L3	OK	0.884543	0.251143	-1.81642	-0.97491	0.17845	0.693248	no
AGAP001717-RA	AGAP001717	-	2R:8908699-8909248	L1	L3	OK	87.6282	203.016	1.21213	1.63577	0.23345	0.731107	no
AGAP001718-RA	AGAP001718	-	2R:8919552-8920874	L1	L3	OK	80.6309	139.751	0.793457	0.48612	0.41155	0.848797	no
AGAP001719-RA	AGAP001719	-	2R:8921797-8923444	L1	L3	OK	299.95	828.884	1.46645	0.517345	0.3237	0.788362	no
AGAP001720-RA	AGAP001720	-	2R:8923445-8925211	L1	L3	OK	6.26613	13.9157	1.15107	0.620514	0.2854	0.759952	no
AGAP001721-RA	AGAP001721	-	2R:8925597-8927708	L1	L3	OK	200.558	132.726	-0.595573	-0.335324	0.59125	0.92655	no
AGAP001722-RA	AGAP001722	-	2R:8928723-8930493	L1	L3	OK	19.4636	299.518	3.94379	2.26467	0.0049	0.125919	no
AGAP001723-RA	AGAP001723	COEAE2A	2R:8931912-8933709	L1	L3	OK	3.56502	30.5528	3.09932	1.44196	0.0157	0.246544	no
AGAP001724-RA	AGAP001724	-	2R:8933813-8936243	L1	L3	OK	47.8848	51.6626	0.109552	0.0358671	0.9323	0.987918	no
AGAP001725-RA	AGAP001725	-	2R:8936528-8938016	L1	L3	OK	4.97165	5.21382	0.0686159	0.037911	0.9455	0.989996	no
AGAP001726-RA	AGAP001726	-	2R:8941087-8955816	L1	L3	OK	1.24091	0.399346	-1.63569	-0.828118	0.31145	0.780324	no
AGAP001727-RA	AGAP001727	-	2R:8941087-8955816	L1	L3	OK	0.0383633	0.346849	3.17651	0.262826	0.4733	0.880207	no
AGAP001728-RA	AGAP001728	-	2R:9007635-9008622	L1	L3	OK	0.00756849	0.294473	5.28199	0.724441	0.18365	0.69931	no
AGAP001729-RA	AGAP001729	-	2R:9035995-9037755	L1	L3	OK	5.02108	7.75549	0.62722	0.418267	0.59	0.926245	no
AGAP001730-RA	AGAP001730	-	2R:9045749-9067187	L1	L3	OK	21.602	23.1069	0.0971629	0.0555748	0.91455	0.985466	no
AGAP001731-RA	AGAP001731	-	2R:9071790-9080531	L1	L3	OK	1.85408	0.997713	-0.894008	-0.511035	0.43035	0.859319	no
AGAP001732-RA	AGAP001732	-	2R:9086406-9087895	L1	L3	OK	28.8946	33.9653	0.233259	0.158638	0.83205	0.975477	no
AGAP001733-RA	AGAP001733	-	2R:9089858-9093105	L1	L3	OK	2.67913	2.61853	-0.0330069	-0.0183792	0.9726	0.994193	no
AGAP001734-RA	AGAP001734	-	2R:9093430-9095845	L1	L3	OK	5.9856	6.82538	0.189413	0.122705	0.8602	0.979145	no
AGAP001735-RA	AGAP001735	-	2R:9096568-9097790	L1	L3	NOTEST	0.139009	0.0459351	-1.59751	0	1	1	no
AGAP001736-RA	AGAP001736	-	2R:9098058-9099638	L1	L3	OK	3.62246	5.20061	0.52171	0.270826	0.62645	0.936937	no
AGAP001737-RA	AGAP001737	MOCS3_ANOGA	2R:9099746-9102059	L1	L3	OK	6.28732	13.4956	1.10197	0.725817	0.33495	0.796825	no
AGAP001738-RA	AGAP001738	-	2R:9102162-9103618	L1	L3	OK	30.095	33.9043	0.171947	0.114631	0.8498	0.978131	no
AGAP001739-RA	AGAP001739	-	2R:9119330-9126257	L1	L3	OK	3.73999	3.77242	0.0124546	0.0079706	0.9906	0.997487	no
AGAP001740-RA	AGAP001740	-	2R:9145674-9146295	L1	L3	OK	3.63059	4.82121	0.409193	0.305526	0.7457	0.963359	no
AGAP001741-RA	AGAP001741	-	2R:9168507-9169356	L1	L3	OK	0.5755	2.05622	1.83711	0.904004	0.1743	0.688185	no
AGAP001742-RA	AGAP001742	-	2R:9178670-9180426	L1	L3	OK	6.56309	2.85492	-1.20092	-0.821591	0.28835	0.762394	no
AGAP001743-RA	AGAP001743	-	2R:9205695-9237530	L1	L3	OK	2.6233	1.17199	-1.16242	-0.652098	0.4304	0.859319	no
AGAP001744-RA	AGAP001744	-	2R:9238610-9240389	L1	L3	OK	31.724	27.8377	-0.188535	-0.135801	0.84205	0.977177	no
AGAP001745-RA	AGAP001745	-	2R:9240499-9243772	L1	L3	OK	26.3893	15.6288	-0.755749	-0.343623	0.4431	0.865362	no
AGAP001746-RA	AGAP001746	-	2R:9244663-9246446	L1	L3	OK	57.3098	44.5481	-0.363417	-0.192452	0.7405	0.962811	no
AGAP001747-RA	AGAP001747	-	2R:9248926-9253764	L1	L3	OK	19.5331	22.4076	0.198068	0.165899	0.84075	0.976962	no
AGAP001748-RA	AGAP001748	-	2R:9255339-9283083	L1	L3	OK	4.37829	5.8631	0.421296	0.256171	0.67215	0.949107	no
AGAP001749-RA	AGAP001749	-	2R:9284343-9285666	L1	L3	OK	104.282	64.2682	-0.698312	-0.457929	0.49545	0.890896	no
AGAP001750-RA	AGAP001750	-	2R:9305751-9397954	L1	L3	NOTEST	0.0485615	0.43034	3.14759	0	1	1	no
AGAP001751-RA	AGAP001751	-	2R:9305751-9397954	L1	L3	OK	0.536186	0.542248	0.0162196	0.00423084	0.9645	0.993311	no
AGAP001751-RB	AGAP001751	-	2R:9305751-9397954	L1	L3	OK	4.21937	3.55564	-0.246918	-0.086626	0.9026	0.984353	no
AGAP001751-RC	AGAP001751	-	2R:9305751-9397954	L1	L3	OK	2.39723	5.00963	1.06333	0.333986	0.66775	0.94781	no
AGAP001751-RD	AGAP001751	-	2R:9305751-9397954	L1	L3	OK	1.36122	2.22969	0.711944	0.182894	0.8204	0.973975	no
AGAP001751-RE	AGAP001751	-	2R:9305751-9397954	L1	L3	OK	1.77497	1.28681	-0.463992	-0.183008	0.8434	0.977306	no
AGAP001752-RA	AGAP001752	-	2R:9412294-9418087	L1	L3	OK	0.771642	0.364177	-1.08329	-0.672331	0.47845	0.882788	no
AGAP001752-RB	AGAP001752	-	2R:9412294-9418087	L1	L3	NOTEST	0.0771335	0.00183773	-5.39136	0	1	1	no
AGAP001753-RA	AGAP001753	-	2R:9444298-9446175	L1	L3	OK	12.2666	7.37343	-0.734326	-0.626733	0.43815	0.863213	no
AGAP001754-RA	AGAP001754	-	2R:9447207-9460299	L1	L3	OK	5.85427	3.21181	-0.866104	-0.511245	0.4609	0.874433	no
AGAP001756-RA	AGAP001756	-	2R:9460610-9465509	L1	L3	OK	0.248376	0.294557	0.24602	0.116256	0.8528	0.97833	no
AGAP001757-RA	AGAP001757	-	2R:9468280-9476705	L1	L3	OK	1.8249	1.74322	-0.0660659	-0.0399203	0.9537	0.991202	no
AGAP001759-RA	AGAP001759	-	2R:9479329-9483291	L1	L3	OK	33.4955	37.9802	0.181281	0.108745	0.8687	0.980351	no
AGAP001760-RA	AGAP001760	-	2R:9483431-9485151	L1	L3	OK	57.1844	164.161	1.52142	0.506403	0.1778	0.692415	no
AGAP001761-RA	AGAP001761	-	2R:9497141-9511895	L1	L3	OK	17.6774	14.4118	-0.294657	-0.212499	0.7533	0.964512	no
AGAP001762-RA	AGAP001762	APG9	2R:9488302-9493744	L1	L3	OK	4.12456	7.01405	0.766008	0.509944	0.4703	0.878623	no
AGAP001763-RA	AGAP001763	-	2R:9523896-9529284	L1	L3	OK	16.7604	35.8432	1.09664	0.676212	0.36485	0.819127	no
AGAP001764-RA	AGAP001764	-	2R:9529915-9531048	L1	L3	OK	25.3218	223.383	3.14107	2.07887	0.01335	0.22672	no
AGAP001765-RA	AGAP001765	-	2R:9532283-9535855	L1	L3	OK	2.28998	3.92958	0.77904	0.470255	0.5247	0.903441	no
AGAP001766-RA	AGAP001766	-	2R:9595495-9597220	L1	L3	OK	7.16957	2.81133	-1.35063	-0.970606	0.1853	0.700089	no
AGAP001767-RA	AGAP001767	-	2R:9602331-9603836	L1	L3	OK	0.270602	0.833474	1.62297	0.567829	0.2684	0.746171	no
AGAP001768-RA	AGAP001768	-	2R:9687415-9695369	L1	L3	NOTEST	0	0.22819	inf	0	1	1	no
AGAP001768-RB	AGAP001768	-	2R:9687415-9695369	L1	L3	OK	40.0726	72.9368	0.864031	0.630071	0.3698	0.821887	no
AGAP001769-RA	AGAP001769	-	2R:9701618-9706096	L1	L3	OK	1.4903	4.34619	1.54414	0.621245	0.45725	0.872405	no
AGAP001769-RB	AGAP001769	-	2R:9701618-9706096	L1	L3	OK	0.621551	0	-inf	-nan	0.17345	0.687222	no
AGAP001769-RC	AGAP001769	-	2R:9701618-9706096	L1	L3	OK	2.66944	0.344208	-2.95519	-0.577703	0.5027	0.894682	no
AGAP001769-RD	AGAP001769	-	2R:9701618-9706096	L1	L3	OK	2.02525	1.79716	-0.172379	-0.0657902	0.91615	0.985523	no
AGAP001773-RA	AGAP001773	GPRALS2	2R:9766908-9999598	L1	L3	NOTEST	0.0341983	1.01832e-06	-15.0354	0	1	1	no
AGAP001773-RB	AGAP001773	GPRALS2	2R:9766908-9999598	L1	L3	OK	0.649933	0.0331848	-4.2917	-1.31847	0.12515	0.624551	no
AGAP001773-RC	AGAP001773	GPRALS2	2R:9766908-9999598	L1	L3	NOTEST	0.107821	0.0409665	-1.39613	0	1	1	no
AGAP001774-RA	AGAP001774	-	2R:10041417-10061319	L1	L3	NOTEST	0.0288411	0	-inf	0	1	1	no
AGAP001775-RA	AGAP001775	-	2R:10155930-10164783	L1	L3	OK	2.62532	2.89429	0.140718	0.0836359	0.9153	0.985497	no
AGAP001776-RA	AGAP001776	-	2R:10166570-10167082	L1	L3	OK	1.01935	0.0673802	-3.91918	-1.87038	0.284	0.758662	no
AGAP001777-RA	AGAP001777	-	2R:10172461-10177055	L1	L3	OK	1.82288	2.32933	0.353697	0.208864	0.7787	0.968951	no
AGAP001778-RA	AGAP001778	-	2R:10178041-10179205	L1	L3	OK	16.8209	25.4853	0.599407	0.255369	0.59875	0.928381	no
AGAP001779-RA	AGAP001779	-	2R:10183331-10210950	L1	L3	OK	0.13804	0.597328	2.11344	0.342522	0.5349	0.907423	no
AGAP001779-RB	AGAP001779	-	2R:10183331-10210950	L1	L3	OK	0.343232	0.495664	0.530176	0.100289	0.78685	0.969876	no
AGAP001779-RC	AGAP001779	-	2R:10183331-10210950	L1	L3	OK	2.6127	1.05009	-1.31503	-0.593123	0.42745	0.858278	no
AGAP001780-RA	AGAP001780	-	2R:10216144-10230335	L1	L3	OK	5.06247	2.38262	-1.08729	-0.628483	0.39185	0.836636	no
AGAP001781-RA	AGAP001781	-	2R:10256614-10259011	L1	L3	NOTEST	0.211006	0.0296	-2.83361	0	1	1	no
AGAP001782-RA	AGAP001782	-	2R:10282124-10287251	L1	L3	OK	2.00976	1.2144	-0.726788	-0.424693	0.55465	0.915818	no
AGAP001783-RA	AGAP001783	-	2R:10312920-10332387	L1	L3	OK	0.63142	0.640424	0.0204276	0.00606995	0.93465	0.988319	no
AGAP001783-RB	AGAP001783	-	2R:10312920-10332387	L1	L3	OK	3.47699	3.46769	-0.00386234	-0.00265173	0.99805	0.999162	no
AGAP001786-RA	AGAP001786	-	2R:10352195-10457721	L1	L3	OK	2.29008	1.03338	-1.14803	-0.491386	0.574	0.921517	no
AGAP001787-RA	AGAP001787	-	2R:10479868-10481936	L1	L3	OK	9.2978	8.94823	-0.0552877	-0.029947	0.95535	0.991449	no
AGAP001788-RA	AGAP001788	-	2R:10482018-10483314	L1	L3	OK	24.8216	27.0723	0.125221	0.104264	0.89545	0.983883	no
AGAP001789-RA	AGAP001789	-	2R:10483614-10485170	L1	L3	OK	0.304981	0.753567	1.30502	0.761935	0.36635	0.819906	no
AGAP001790-RA	AGAP001790	-	2R:10491596-10493192	L1	L3	OK	2.70118	1.9963	-0.436264	-0.255797	0.7478	0.963707	no
AGAP001791-RA	AGAP001791	-	2R:10512946-10517390	L1	L3	OK	19.0428	43.4946	1.19159	0.562997	0.2868	0.760849	no
AGAP001792-RA	AGAP001792	-	2R:10518010-10520280	L1	L3	OK	23.4806	11.7308	-1.00116	-0.672333	0.3396	0.800283	no
AGAP001793-RA	AGAP001793	-	2R:10522412-10523849	L1	L3	OK	6.38539	3.17003	-1.01028	-0.67573	0.325	0.789357	no
AGAP001794-RA	AGAP001794	-	2R:10524886-10528650	L1	L3	OK	6.19169	3.68406	-0.749038	-0.4586	0.53655	0.908123	no
AGAP001795-RA	AGAP001795	-	2R:10529934-10531440	L1	L3	OK	27.3317	48.1655	0.817423	0.406783	0.4716	0.87929	no
AGAP001796-RA	AGAP001796	-	2R:10532170-10533424	L1	L3	OK	51.194	50.3988	-0.0225871	-0.0184473	0.9827	0.995879	no
AGAP001797-RA	AGAP001797	-	2R:10541383-10585913	L1	L3	OK	4.59583	7.24558	0.656776	0.0276965	0.23655	0.732894	no
AGAP001797-RB	AGAP001797	-	2R:10541383-10585913	L1	L3	LOWDATA	0.851172	1.58558	0.897489	0	1	1	no
AGAP001797-RC	AGAP001797	-	2R:10541383-10585913	L1	L3	OK	19.7708	10.3579	-0.932634	-0.0240198	0.33825	0.799295	no
AGAP001797-RD	AGAP001797	-	2R:10541383-10585913	L1	L3	OK	0.65916	0.680399	0.0457513	0.000430346	0.0165	0.253589	no
AGAP001797-RE	AGAP001797	-	2R:10541383-10585913	L1	L3	OK	11.2126	19.7586	0.817362	0.0209642	0.5554	0.916074	no
AGAP001797-RF	AGAP001797	-	2R:10541383-10585913	L1	L3	OK	6.04175	5.06373	-0.254766	-0.00663522	0.16905	0.685831	no
AGAP001797-RG	AGAP001797	-	2R:10541383-10585913	L1	L3	OK	22.8677	35.4342	0.631829	0.0232665	0.7307	0.960597	no
AGAP001797-RH	AGAP001797	-	2R:10541383-10585913	L1	L3	OK	3.57428	6.6713	0.900318	0.0229325	0.19115	0.701733	no
AGAP001797-RI	AGAP001797	-	2R:10541383-10585913	L1	L3	OK	36.1876	29.6966	-0.2852	-0.016239	0.6992	0.954745	no
AGAP001797-RJ	AGAP001797	-	2R:10541383-10585913	L1	L3	OK	1057.3	2130.62	1.01089	0.498192	0.47015	0.878496	no
AGAP001798-RA	AGAP001798	-	2R:10586596-10589184	L1	L3	OK	4.28847	9.07368	1.08122	0.697551	0.35365	0.811381	no
AGAP001799-RA	AGAP001799	-	2R:10591412-10597071	L1	L3	OK	352.453	760.373	1.10928	0.29205	0.56585	0.91919	no
AGAP001799-RB	AGAP001799	-	2R:10591412-10597071	L1	L3	OK	461.068	889.771	0.948453	0.260698	0.58865	0.92596	no
AGAP001800-RA	AGAP001800	-	2R:10598689-10606185	L1	L3	OK	1.82774	0.319542	-2.51598	-0.882865	0.6042	0.930105	no
AGAP001800-RB	AGAP001800	-	2R:10598689-10606185	L1	L3	OK	3.70043	0.935292	-1.98421	-1.10633	0.16325	0.681772	no
AGAP001801-RA	AGAP001801	-	2R:10608498-10609655	L1	L3	OK	20.4897	25.9925	0.343196	0.192188	0.75115	0.964191	no
AGAP001802-RA	AGAP001802	-	2R:10609792-10615620	L1	L3	OK	3.2271	11.8348	1.87472	0.813721	0.27455	0.751447	no
AGAP001802-RB	AGAP001802	-	2R:10609792-10615620	L1	L3	OK	9.90553	6.80139	-0.542405	-0.27915	0.72885	0.960357	no
AGAP001803-RA	AGAP001803	-	2R:10615692-10617366	L1	L3	OK	3.85657	2.79424	-0.46486	-0.291437	0.71555	0.958008	no
AGAP001804-RA	AGAP001804	-	2R:10617749-10620802	L1	L3	OK	23.236	16.5828	-0.486671	-0.320938	0.59895	0.928412	no
AGAP001805-RA	AGAP001805	-	2R:10621227-10623450	L1	L3	OK	1572.55	2349.36	0.579161	0.210189	0.66035	0.945723	no
AGAP001806-RA	AGAP001806	-	2R:10771839-10789142	L1	L3	OK	2.26914	2.21599	-0.0341962	-0.00909333	0.99005	0.99732	no
AGAP001807-RA	AGAP001807	GPRGPH	2R:10790865-10805553	L1	L3	NOTEST	0.580652	0.301492	-0.945553	0	1	1	no
AGAP001807-RB	AGAP001807	GPRGPH	2R:10790865-10805553	L1	L3	NOTEST	0.000146049	0.000187413	0.359768	0	1	1	no
AGAP001809-RA	AGAP001809	-	2R:10837461-10839379	L1	L3	OK	0.373093	0.232353	-0.683219	-0.326876	0.6525	0.943336	no
AGAP001810-RA	AGAP001810	-	2R:10841633-10844181	L1	L3	OK	43.0906	82.2523	0.932683	0.58492	0.3445	0.80437	no
AGAP001811-RA	AGAP001811	IR75h.1	2R:10851534-10853577	L1	L3	NOTEST	0	0.00979995	inf	0	1	1	no
AGAP001812-RA	AGAP001812	IR75h.2	2R:10855567-10857858	L1	L3	NOTEST	0	0	0	0	1	1	no
AGAP001813-RA	AGAP001813	-	2R:10859311-10865032	L1	L3	OK	470.543	383.107	-0.296581	-0.211257	0.7896	0.970016	no
AGAP001813-RB	AGAP001813	-	2R:10859311-10865032	L1	L3	OK	0.368138	0.412433	0.163911	0.00359592	0.0406	0.39686	no
AGAP001814-RA	AGAP001814	-	2R:10859311-10865032	L1	L3	OK	0.582003	0.47151	-0.303737	-0.00960901	0.1115	0.601271	no
AGAP001815-RA	AGAP001815	-	2R:10865041-10866073	L1	L3	OK	1.97193	9.7284	2.3026	1.23533	0.07135	0.508563	no
AGAP001816-RA	AGAP001816	-	2R:10866301-10867306	L1	L3	OK	5.79976	7.76394	0.420797	0.292295	0.72975	0.960526	no
AGAP001817-RA	AGAP001817	-	2R:10867620-10869000	L1	L3	OK	55.5732	39.028	-0.50988	-0.290651	0.78005	0.969118	no
AGAP001818-RA	AGAP001818	-	2R:10867620-10869000	L1	L3	OK	20.1645	13.1162	-0.620472	-0.269544	0.64055	0.940525	no
AGAP001819-RA	AGAP001819	-	2R:10869931-10870919	L1	L3	OK	20.9727	126.66	2.59438	1.54471	0.03095	0.348185	no
AGAP001820-RA	AGAP001820	-	2R:10871573-10878925	L1	L3	OK	3.87363	2.5009	-0.631242	-0.371937	0.62255	0.935715	no
AGAP001821-RA	AGAP001821	-	2R:10897667-10898832	L1	L3	OK	15.2534	30.9101	1.01895	0.340437	0.36415	0.818646	no
AGAP001822-RA	AGAP001822	-	2R:10900128-10901647	L1	L3	OK	1.53977	6.48928	2.07534	1.231	0.0975	0.571161	no
AGAP001823-RA	AGAP001823	-	2R:10902266-10903524	L1	L3	OK	702.746	1014.93	0.530306	0.20374	0.683	0.951374	no
AGAP001824-RA	AGAP001824	-	2R:10911117-11032919	L1	L3	OK	0.628214	0.127871	-2.29657	-0.0155832	0.14755	0.659582	no
AGAP001825-RA	AGAP001825	-	2R:10911117-11032919	L1	L3	OK	556.614	1359.85	1.2887	0.431042	0.40995	0.847859	no
AGAP001826-RA	AGAP001826	-	2R:11116761-11163371	L1	L3	OK	40.2754	70.824	0.814337	0.342725	0.49505	0.890661	no
AGAP001827-RA	AGAP001827	-	2R:11265310-11269057	L1	L3	OK	17.7398	13.9981	-0.341762	-0.20381	0.75905	0.965475	no
AGAP001828-RA	AGAP001828	-	2R:11276773-11280461	L1	L3	OK	1.38573	1.12486	-0.300901	-0.165647	0.82215	0.973975	no
AGAP001829-RA	AGAP001829	AGAP001829	2R:11289277-11289350	L1	L3	NOTEST	0	0	0	0	1	1	no
AGAP001830-RA	AGAP001830	AGAP001830	2R:11295933-11296005	L1	L3	NOTEST	0	0	0	0	1	1	no
AGAP001831-RA	AGAP001831	AGAP001831	2R:11307655-11307737	L1	L3	NOTEST	0	0	0	0	1	1	no
AGAP001832-RA	AGAP001832	AGAP001832	2R:11337065-11337138	L1	L3	NOTEST	0	0	0	0	1	1	no
AGAP001833-RA	AGAP001833	AGAP001833	2R:11352123-11352195	L1	L3	NOTEST	0	0	0	0	1	1	no
AGAP001834-RA	AGAP001834	AGAP001834	2R:11360406-11360488	L1	L3	NOTEST	0	0	0	0	1	1	no
AGAP001835-RA	AGAP001835	AGAP001835	2R:11364130-11364212	L1	L3	NOTEST	0	0	0	0	1	1	no
AGAP001836-RA	AGAP001836	AGAP001836	2R:11365428-11365510	L1	L3	NOTEST	0	0	0	0	1	1	no
AGAP001837-RA	AGAP001837	AGAP001837	2R:11377353-11377425	L1	L3	NOTEST	0	0	0	0	1	1	no
AGAP001838-RA	AGAP001838	AGAP001838	2R:11382348-11382430	L1	L3	NOTEST	0	0	0	0	1	1	no
AGAP001839-RA	AGAP001839	AGAP001839	2R:11383443-11383517	L1	L3	NOTEST	0	0	0	0	1	1	no
AGAP001840-RA	AGAP001840	AGAP001840	2R:11388288-11388360	L1	L3	NOTEST	0	0	0	0	1	1	no
AGAP001841-RA	AGAP001841	AGAP001841	2R:11393009-11393082	L1	L3	NOTEST	0	0	0	0	1	1	no
AGAP001842-RA	AGAP001842	AGAP001842	2R:11393504-11393576	L1	L3	NOTEST	0	0	0	0	1	1	no
AGAP001843-RA	AGAP001843	AGAP001843	2R:11394291-11394363	L1	L3	NOTEST	0	0	0	0	1	1	no
AGAP001844-RA	AGAP001844	AGAP001844	2R:11395105-11395178	L1	L3	NOTEST	0	0	0	0	1	1	no
AGAP001845-RA	AGAP001845	AGAP001845	2R:11436108-11436190	L1	L3	NOTEST	0	0	0	0	1	1	no
AGAP001846-RA	AGAP001846	AGAP001846	2R:11437076-11437150	L1	L3	NOTEST	0	0	0	0	1	1	no
[truncated: 109,739 more rows]
