# Supplementary material for: Long non-coding RNA discovery across the genus anopheles reveals conserved secondary structures within and beyond the Gambiae complex
Source: BMC Genomics. 2015 Apr 23;16(1):337. doi: 10.1186/s12864-015-1507-3 (PMC4409983; doi:10.1186/s12864-015-1507-3)
Supplement: Additional file 15: — GTF file of all lncRNA that exhibit 50% overlap to previously identified lncRNAs in Anopheles gambiae midgut. [file 12864_2015_1507_MOESM15_ESM.zip › 12864_2015_1507_MOESM8_ESM.gtf]

2L	Cufflinks	exon	7228343	7229159	1000	+	.	gene_id "Merged.459"; transcript_id "Merged.459.1"; exon_number "1"; FPKM "17.4706042941"; frac "0.208170"; conf_lo "13.397687"; conf_hi "14.621978"; cov "730.411405";
2L	Cufflinks	exon	12594053	12596619	1000	+	.	gene_id "Merged.669"; transcript_id "Merged.669.1"; exon_number "1"; FPKM "2.7220587625"; frac "0.297531"; conf_lo "2.462100"; conf_hi "2.809691"; cov "114.260941";
2L	Cufflinks	exon	12594053	12596619	1000	+	.	gene_id "Merged.669"; transcript_id "Merged.669.1"; exon_number "1"; FPKM "2.7220587625"; frac "0.297531"; conf_lo "2.462100"; conf_hi "2.809691"; cov "114.260941";
2L	Cufflinks	transcript	12182802	12184589	613	-	.	gene_id "Merged.879"; transcript_id "Merged.879.2"; FPKM "38.4033329256"; frac "0.197370"; conf_lo "33.388575"; conf_hi "35.281357"; cov "1570.468997"; full_read_support "yes";
2L	Cufflinks	exon	12182802	12184213	613	-	.	gene_id "Merged.879"; transcript_id "Merged.879.2"; exon_number "1"; FPKM "38.4033329256"; frac "0.197370"; conf_lo "33.388575"; conf_hi "35.281357"; cov "1570.468997";
2L	Cufflinks	exon	20494997	20495233	1000	-	.	gene_id "Merged.1364"; transcript_id "Merged.1364.1"; exon_number "2"; FPKM "1.2023833379"; frac "0.562500"; conf_lo "0.757056"; conf_hi "1.647711"; cov "38.008048";
2L	Cufflinks	transcript	22331926	22338623	1000	+	.	gene_id "Merged.1487"; transcript_id "Merged.1487.1"; FPKM "8.9785644525"; frac "0.150806"; conf_lo "8.343542"; conf_hi "9.041124"; cov "392.079684"; full_read_support "yes";
2L	Cufflinks	transcript	22331926	22338623	1000	+	.	gene_id "Merged.1487"; transcript_id "Merged.1487.1"; FPKM "8.9785644525"; frac "0.150806"; conf_lo "8.343542"; conf_hi "9.041124"; cov "392.079684"; full_read_support "yes";
2L	Cufflinks	transcript	22331926	22338623	1000	+	.	gene_id "Merged.1487"; transcript_id "Merged.1487.1"; FPKM "8.9785644525"; frac "0.150806"; conf_lo "8.343542"; conf_hi "9.041124"; cov "392.079684"; full_read_support "yes";
2L	Cufflinks	transcript	1803099	1803568	1000	-	.	gene_id "Merged.2498"; transcript_id "Merged.2498.1"; FPKM "2.4822913839"; frac "0.264540"; conf_lo "1.921544"; conf_hi "3.064741"; cov "86.261931"; full_read_support "yes";
2L	Cufflinks	exon	1803099	1803244	1000	-	.	gene_id "Merged.2498"; transcript_id "Merged.2498.1"; exon_number "1"; FPKM "2.4822913839"; frac "0.264540"; conf_lo "1.921544"; conf_hi "3.064741"; cov "86.261931";
2L	Cufflinks	exon	37064018	37067700	1000	+	.	gene_id "Merged.2768"; transcript_id "Merged.2768.1"; exon_number "1"; FPKM "5.2358061264"; frac "0.262743"; conf_lo "4.980495"; conf_hi "5.400295"; cov "203.617668";
2L	Cufflinks	transcript	48814933	48820863	1000	-	.	gene_id "Merged.3964"; transcript_id "Merged.3964.1"; FPKM "23.3124025700"; frac "0.702325"; conf_lo "22.099460"; conf_hi "22.885085"; cov "970.109348"; full_read_support "yes";
2L	Cufflinks	transcript	48814933	48820863	1000	-	.	gene_id "Merged.3964"; transcript_id "Merged.3964.1"; FPKM "23.3124025700"; frac "0.702325"; conf_lo "22.099460"; conf_hi "22.885085"; cov "970.109348"; full_read_support "yes";
2L	Cufflinks	transcript	48814933	48820863	1000	-	.	gene_id "Merged.3964"; transcript_id "Merged.3964.1"; FPKM "23.3124025700"; frac "0.702325"; conf_lo "22.099460"; conf_hi "22.885085"; cov "970.109348"; full_read_support "yes";
2L	Cufflinks	exon	48814933	48817687	1000	-	.	gene_id "Merged.3964"; transcript_id "Merged.3964.1"; exon_number "1"; FPKM "23.3124025700"; frac "0.702325"; conf_lo "22.099460"; conf_hi "22.885085"; cov "970.109348";
2L	Cufflinks	exon	48814933	48817687	1000	-	.	gene_id "Merged.3964"; transcript_id "Merged.3964.1"; exon_number "1"; FPKM "23.3124025700"; frac "0.702325"; conf_lo "22.099460"; conf_hi "22.885085"; cov "970.109348";
2L	Cufflinks	exon	48814933	48817687	1000	-	.	gene_id "Merged.3964"; transcript_id "Merged.3964.1"; exon_number "1"; FPKM "23.3124025700"; frac "0.702325"; conf_lo "22.099460"; conf_hi "22.885085"; cov "970.109348";
2L	Cufflinks	transcript	18548464	18555321	1000	-	.	gene_id "Merged.4169"; transcript_id "Merged.4169.4"; FPKM "26.5696442740"; frac "0.343234"; conf_lo "25.405790"; conf_hi "26.357420"; cov "1123.133307"; full_read_support "yes";
2L	Cufflinks	transcript	18548464	18555321	1000	-	.	gene_id "Merged.4169"; transcript_id "Merged.4169.4"; FPKM "26.5696442740"; frac "0.343234"; conf_lo "25.405790"; conf_hi "26.357420"; cov "1123.133307"; full_read_support "yes";
2L	Cufflinks	exon	18548464	18552124	1000	-	.	gene_id "Merged.4169"; transcript_id "Merged.4169.4"; exon_number "1"; FPKM "26.5696442740"; frac "0.343234"; conf_lo "25.405790"; conf_hi "26.357420"; cov "1123.133307";
2L	Cufflinks	exon	18548464	18552124	1000	-	.	gene_id "Merged.4169"; transcript_id "Merged.4169.4"; exon_number "1"; FPKM "26.5696442740"; frac "0.343234"; conf_lo "25.405790"; conf_hi "26.357420"; cov "1123.133307";
2R	Cufflinks	transcript	1827987	1829487	1000	+	.	gene_id "Merged.4615"; transcript_id "Merged.4615.3"; FPKM "24.6218161031"; frac "0.788929"; conf_lo "24.055907"; conf_hi "25.542478"; cov "898.923651"; full_read_support "yes";
2R	Cufflinks	exon	1827987	1828349	1000	+	.	gene_id "Merged.4615"; transcript_id "Merged.4615.3"; exon_number "1"; FPKM "24.6218161031"; frac "0.788929"; conf_lo "24.055907"; conf_hi "25.542478"; cov "898.923651";
2R	Cufflinks	exon	1828433	1829487	1000	+	.	gene_id "Merged.4615"; transcript_id "Merged.4615.3"; exon_number "2"; FPKM "24.6218161031"; frac "0.788929"; conf_lo "24.055907"; conf_hi "25.542478"; cov "898.923651";
2R	Cufflinks	exon	3184285	3190315	1000	-	.	gene_id "Merged.4915"; transcript_id "Merged.4915.1"; exon_number "1"; FPKM "5.5691005320"; frac "0.376677"; conf_lo "5.529131"; conf_hi "5.755048"; cov "215.501972";
2R	Cufflinks	exon	3190464	3194380	1000	-	.	gene_id "Merged.4915"; transcript_id "Merged.4915.1"; exon_number "2"; FPKM "5.5691005320"; frac "0.376677"; conf_lo "5.529131"; conf_hi "5.755048"; cov "215.501972";
2R	Cufflinks	exon	7744228	7744841	1000	+	.	gene_id "Merged.5129"; transcript_id "Merged.5129.1"; exon_number "1"; FPKM "0.9190159528"; frac "0.815046"; conf_lo "0.872842"; conf_hi "0.968555"; cov "35.780124";
2R	Cufflinks	exon	10415830	10416226	1000	+	.	gene_id "Merged.5220"; transcript_id "Merged.5220.1"; exon_number "1"; FPKM "1.1679814168"; frac "1.000000"; conf_lo "0.791614"; conf_hi "1.132617"; cov "35.356613";
2R	Cufflinks	exon	10417774	10418178	1000	+	.	gene_id "Merged.5220"; transcript_id "Merged.5220.1"; exon_number "2"; FPKM "1.1679814168"; frac "1.000000"; conf_lo "0.791614"; conf_hi "1.132617"; cov "35.356613";
2R	Cufflinks	exon	14222351	14222796	1000	+	.	gene_id "Merged.5630"; transcript_id "Merged.5630.1"; exon_number "2"; FPKM "1.2560395361"; frac "0.389498"; conf_lo "1.003852"; conf_hi "1.510220"; cov "47.978164";
2R	Cufflinks	exon	14222351	14222796	670	+	.	gene_id "Merged.5630"; transcript_id "Merged.5630.2"; exon_number "2"; FPKM "0.8427574350"; frac "0.265615"; conf_lo "0.629326"; conf_hi "1.057617"; cov "32.191626";
2R	Cufflinks	transcript	28888489	28894015	1000	+	.	gene_id "Merged.6783"; transcript_id "Merged.6783.3"; FPKM "7.3266763343"; frac "0.540919"; conf_lo "7.060470"; conf_hi "7.641994"; cov "310.938464"; full_read_support "yes";
2R	Cufflinks	exon	28890756	28894015	1000	+	.	gene_id "Merged.6783"; transcript_id "Merged.6783.3"; exon_number "2"; FPKM "7.3266763343"; frac "0.540919"; conf_lo "7.060470"; conf_hi "7.641994"; cov "310.938464";
2R	Cufflinks	exon	36699030	36699132	1000	+	.	gene_id "Merged.7615"; transcript_id "Merged.7615.1"; exon_number "1"; FPKM "1.2407515884"; frac "0.388547"; conf_lo "0.668321"; conf_hi "1.115912"; cov "46.010481";
2R	Cufflinks	exon	36699030	36699132	1000	+	.	gene_id "Merged.7615"; transcript_id "Merged.7615.1"; exon_number "1"; FPKM "1.2407515884"; frac "0.388547"; conf_lo "0.668321"; conf_hi "1.115912"; cov "46.010481";
2R	Cufflinks	exon	36699030	36699132	1000	+	.	gene_id "Merged.7615"; transcript_id "Merged.7615.1"; exon_number "1"; FPKM "1.2407515884"; frac "0.388547"; conf_lo "0.668321"; conf_hi "1.115912"; cov "46.010481";
2R	Cufflinks	exon	36699030	36699132	1000	+	.	gene_id "Merged.7615"; transcript_id "Merged.7615.1"; exon_number "1"; FPKM "1.2407515884"; frac "0.388547"; conf_lo "0.668321"; conf_hi "1.115912"; cov "46.010481";
2R	Cufflinks	exon	36701349	36701776	1000	+	.	gene_id "Merged.7615"; transcript_id "Merged.7615.1"; exon_number "2"; FPKM "1.2407515884"; frac "0.388547"; conf_lo "0.668321"; conf_hi "1.115912"; cov "46.010481";
2R	Cufflinks	exon	36701349	36701776	1000	+	.	gene_id "Merged.7615"; transcript_id "Merged.7615.1"; exon_number "2"; FPKM "1.2407515884"; frac "0.388547"; conf_lo "0.668321"; conf_hi "1.115912"; cov "46.010481";
2R	Cufflinks	exon	36701349	36701776	1000	+	.	gene_id "Merged.7615"; transcript_id "Merged.7615.1"; exon_number "2"; FPKM "1.2407515884"; frac "0.388547"; conf_lo "0.668321"; conf_hi "1.115912"; cov "46.010481";
2R	Cufflinks	exon	36701349	36701776	1000	+	.	gene_id "Merged.7615"; transcript_id "Merged.7615.1"; exon_number "2"; FPKM "1.2407515884"; frac "0.388547"; conf_lo "0.668321"; conf_hi "1.115912"; cov "46.010481";
2R	Cufflinks	exon	36701349	36701776	1000	+	.	gene_id "Merged.7615"; transcript_id "Merged.7615.1"; exon_number "2"; FPKM "1.2407515884"; frac "0.388547"; conf_lo "0.668321"; conf_hi "1.115912"; cov "46.010481";
2R	Cufflinks	exon	36699030	36699132	506	+	.	gene_id "Merged.7615"; transcript_id "Merged.7615.2"; exon_number "1"; FPKM "0.6280370222"; frac "0.194937"; conf_lo "0.314477"; conf_hi "0.659786"; cov "23.289340";
2R	Cufflinks	exon	36699030	36699132	506	+	.	gene_id "Merged.7615"; transcript_id "Merged.7615.2"; exon_number "1"; FPKM "0.6280370222"; frac "0.194937"; conf_lo "0.314477"; conf_hi "0.659786"; cov "23.289340";
2R	Cufflinks	exon	36699030	36699132	506	+	.	gene_id "Merged.7615"; transcript_id "Merged.7615.2"; exon_number "1"; FPKM "0.6280370222"; frac "0.194937"; conf_lo "0.314477"; conf_hi "0.659786"; cov "23.289340";
2R	Cufflinks	exon	36699030	36699132	506	+	.	gene_id "Merged.7615"; transcript_id "Merged.7615.2"; exon_number "1"; FPKM "0.6280370222"; frac "0.194937"; conf_lo "0.314477"; conf_hi "0.659786"; cov "23.289340";
2R	Cufflinks	exon	36701352	36701776	506	+	.	gene_id "Merged.7615"; transcript_id "Merged.7615.2"; exon_number "2"; FPKM "0.6280370222"; frac "0.194937"; conf_lo "0.314477"; conf_hi "0.659786"; cov "23.289340";
2R	Cufflinks	exon	36701352	36701776	506	+	.	gene_id "Merged.7615"; transcript_id "Merged.7615.2"; exon_number "2"; FPKM "0.6280370222"; frac "0.194937"; conf_lo "0.314477"; conf_hi "0.659786"; cov "23.289340";
2R	Cufflinks	exon	36701352	36701776	506	+	.	gene_id "Merged.7615"; transcript_id "Merged.7615.2"; exon_number "2"; FPKM "0.6280370222"; frac "0.194937"; conf_lo "0.314477"; conf_hi "0.659786"; cov "23.289340";
2R	Cufflinks	exon	36701352	36701776	506	+	.	gene_id "Merged.7615"; transcript_id "Merged.7615.2"; exon_number "2"; FPKM "0.6280370222"; frac "0.194937"; conf_lo "0.314477"; conf_hi "0.659786"; cov "23.289340";
2R	Cufflinks	exon	36701352	36701776	506	+	.	gene_id "Merged.7615"; transcript_id "Merged.7615.2"; exon_number "2"; FPKM "0.6280370222"; frac "0.194937"; conf_lo "0.314477"; conf_hi "0.659786"; cov "23.289340";
2R	Cufflinks	exon	40282205	40282661	1000	-	.	gene_id "Merged.7975"; transcript_id "Merged.7975.1"; exon_number "1"; FPKM "0.0905397950"; frac "0.244396"; conf_lo "0.027732"; conf_hi "0.149754"; cov "3.710347";
2R	Cufflinks	transcript	42781030	42785889	1000	-	.	gene_id "Merged.8110"; transcript_id "Merged.8110.1"; FPKM "22.7929260934"; frac "0.784006"; conf_lo "22.702383"; conf_hi "23.486114"; cov "972.832816"; full_read_support "yes";
2R	Cufflinks	exon	42781030	42784798	1000	-	.	gene_id "Merged.8110"; transcript_id "Merged.8110.1"; exon_number "1"; FPKM "22.7929260934"; frac "0.784006"; conf_lo "22.702383"; conf_hi "23.486114"; cov "972.832816";
2R	Cufflinks	exon	42785683	42785889	1000	-	.	gene_id "Merged.8110"; transcript_id "Merged.8110.1"; exon_number "2"; FPKM "22.7929260934"; frac "0.784006"; conf_lo "22.702383"; conf_hi "23.486114"; cov "972.832816";
2R	Cufflinks	transcript	58163448	58166163	1000	-	.	gene_id "Merged.9436"; transcript_id "Merged.9436.1"; FPKM "10.8480059205"; frac "0.265004"; conf_lo "10.433289"; conf_hi "11.337870"; cov "464.872440"; full_read_support "yes";
2R	Cufflinks	transcript	58163448	58166163	1000	-	.	gene_id "Merged.9436"; transcript_id "Merged.9436.1"; FPKM "10.8480059205"; frac "0.265004"; conf_lo "10.433289"; conf_hi "11.337870"; cov "464.872440"; full_read_support "yes";
2R	Cufflinks	transcript	58163448	58166163	1000	-	.	gene_id "Merged.9436"; transcript_id "Merged.9436.1"; FPKM "10.8480059205"; frac "0.265004"; conf_lo "10.433289"; conf_hi "11.337870"; cov "464.872440"; full_read_support "yes";
2R	Cufflinks	transcript	58163448	58166163	1000	-	.	gene_id "Merged.9436"; transcript_id "Merged.9436.1"; FPKM "10.8480059205"; frac "0.265004"; conf_lo "10.433289"; conf_hi "11.337870"; cov "464.872440"; full_read_support "yes";
3L	Cufflinks	transcript	540669	541318	1000	-	.	gene_id "Merged.9680"; transcript_id "Merged.9680.1"; FPKM "5.1296196028"; frac "0.272126"; conf_lo "3.961267"; conf_hi "6.283389"; cov "208.535780"; full_read_support "yes";
3L	Cufflinks	exon	540669	540909	1000	-	.	gene_id "Merged.9680"; transcript_id "Merged.9680.1"; exon_number "1"; FPKM "5.1296196028"; frac "0.272126"; conf_lo "3.961267"; conf_hi "6.283389"; cov "208.535780";
3L	Cufflinks	exon	540669	540999	131	-	.	gene_id "Merged.9680"; transcript_id "Merged.9680.2"; exon_number "1"; FPKM "0.6768788798"; frac "0.321628"; conf_lo "0.543927"; conf_hi "0.808266"; cov "27.517336";
3L	Cufflinks	exon	541130	541630	131	-	.	gene_id "Merged.9680"; transcript_id "Merged.9680.2"; exon_number "2"; FPKM "0.6768788798"; frac "0.321628"; conf_lo "0.543927"; conf_hi "0.808266"; cov "27.517336";
3L	Cufflinks	exon	540669	540999	166	-	.	gene_id "Merged.9680"; transcript_id "Merged.9680.3"; exon_number "1"; FPKM "0.8563522183"; frac "0.111774"; conf_lo "0.499661"; conf_hi "1.202888"; cov "34.813513";
3L	Cufflinks	transcript	3874765	3877345	394	+	.	gene_id "Merged.10037"; transcript_id "Merged.10037.4"; FPKM "4.1418463910"; frac "0.207845"; conf_lo "3.902743"; conf_hi "4.384060"; cov "186.054590"; full_read_support "yes";
3L	Cufflinks	exon	3874765	3876176	394	+	.	gene_id "Merged.10037"; transcript_id "Merged.10037.4"; exon_number "1"; FPKM "4.1418463910"; frac "0.207845"; conf_lo "3.902743"; conf_hi "4.384060"; cov "186.054590";
3L	Cufflinks	transcript	5048046	5050327	1000	+	.	gene_id "Merged.10798"; transcript_id "Merged.10798.7"; FPKM "12.9381826872"; frac "0.303507"; conf_lo "12.640541"; conf_hi "13.488523"; cov "578.629736"; full_read_support "yes";
3L	Cufflinks	transcript	5048046	5050327	1000	+	.	gene_id "Merged.10798"; transcript_id "Merged.10798.7"; FPKM "12.9381826872"; frac "0.303507"; conf_lo "12.640541"; conf_hi "13.488523"; cov "578.629736"; full_read_support "yes";
3L	Cufflinks	transcript	5048046	5050327	1000	+	.	gene_id "Merged.10798"; transcript_id "Merged.10798.7"; FPKM "12.9381826872"; frac "0.303507"; conf_lo "12.640541"; conf_hi "13.488523"; cov "578.629736"; full_read_support "yes";
3L	Cufflinks	transcript	5048046	5050327	1000	+	.	gene_id "Merged.10798"; transcript_id "Merged.10798.7"; FPKM "12.9381826872"; frac "0.303507"; conf_lo "12.640541"; conf_hi "13.488523"; cov "578.629736"; full_read_support "yes";
3L	Cufflinks	exon	5048046	5049624	1000	+	.	gene_id "Merged.10798"; transcript_id "Merged.10798.7"; exon_number "1"; FPKM "12.9381826872"; frac "0.303507"; conf_lo "12.640541"; conf_hi "13.488523"; cov "578.629736";
3L	Cufflinks	exon	5048046	5049624	1000	+	.	gene_id "Merged.10798"; transcript_id "Merged.10798.7"; exon_number "1"; FPKM "12.9381826872"; frac "0.303507"; conf_lo "12.640541"; conf_hi "13.488523"; cov "578.629736";
3L	Cufflinks	exon	5048046	5049624	1000	+	.	gene_id "Merged.10798"; transcript_id "Merged.10798.7"; exon_number "1"; FPKM "12.9381826872"; frac "0.303507"; conf_lo "12.640541"; conf_hi "13.488523"; cov "578.629736";
3L	Cufflinks	exon	5048046	5049624	1000	+	.	gene_id "Merged.10798"; transcript_id "Merged.10798.7"; exon_number "1"; FPKM "12.9381826872"; frac "0.303507"; conf_lo "12.640541"; conf_hi "13.488523"; cov "578.629736";
3L	Cufflinks	transcript	18559458	18561562	1000	-	.	gene_id "Merged.11182"; transcript_id "Merged.11182.1"; FPKM "6.9830003419"; frac "0.322868"; conf_lo "6.615887"; conf_hi "7.360840"; cov "256.564653"; full_read_support "yes";
3L	Cufflinks	exon	18559458	18560409	1000	-	.	gene_id "Merged.11182"; transcript_id "Merged.11182.1"; exon_number "1"; FPKM "6.9830003419"; frac "0.322868"; conf_lo "6.615887"; conf_hi "7.360840"; cov "256.564653";
3L	Cufflinks	exon	18560855	18561562	1000	-	.	gene_id "Merged.11182"; transcript_id "Merged.11182.1"; exon_number "2"; FPKM "6.9830003419"; frac "0.322868"; conf_lo "6.615887"; conf_hi "7.360840"; cov "256.564653";
3L	Cufflinks	transcript	19481749	19482748	1000	+	.	gene_id "Merged.11238"; transcript_id "Merged.11238.2"; FPKM "15.0459826572"; frac "0.315897"; conf_lo "14.361658"; conf_hi "15.832877"; cov "626.260466"; full_read_support "yes";
3L	Cufflinks	exon	19481749	19482300	1000	+	.	gene_id "Merged.11238"; transcript_id "Merged.11238.2"; exon_number "1"; FPKM "15.0459826572"; frac "0.315897"; conf_lo "14.361658"; conf_hi "15.832877"; cov "626.260466";
3L	Cufflinks	exon	19482370	19482545	1000	+	.	gene_id "Merged.11238"; transcript_id "Merged.11238.2"; exon_number "2"; FPKM "15.0459826572"; frac "0.315897"; conf_lo "14.361658"; conf_hi "15.832877"; cov "626.260466";
3L	Cufflinks	transcript	22509888	22511703	1000	+	.	gene_id "Merged.11409"; transcript_id "Merged.11409.1"; FPKM "0.4605790328"; frac "0.149786"; conf_lo "0.331428"; conf_hi "0.595343"; cov "16.534012"; full_read_support "yes";
3L	Cufflinks	exon	22509888	22510046	1000	+	.	gene_id "Merged.11409"; transcript_id "Merged.11409.1"; exon_number "1"; FPKM "0.4605790328"; frac "0.149786"; conf_lo "0.331428"; conf_hi "0.595343"; cov "16.534012";
3L	Cufflinks	exon	22509888	22510046	1000	+	.	gene_id "Merged.11409"; transcript_id "Merged.11409.1"; exon_number "1"; FPKM "0.4605790328"; frac "0.149786"; conf_lo "0.331428"; conf_hi "0.595343"; cov "16.534012";
3L	Cufflinks	exon	22511141	22511703	1000	+	.	gene_id "Merged.11409"; transcript_id "Merged.11409.1"; exon_number "2"; FPKM "0.4605790328"; frac "0.149786"; conf_lo "0.331428"; conf_hi "0.595343"; cov "16.534012";
3L	Cufflinks	exon	22511141	22511703	1000	+	.	gene_id "Merged.11409"; transcript_id "Merged.11409.1"; exon_number "2"; FPKM "0.4605790328"; frac "0.149786"; conf_lo "0.331428"; conf_hi "0.595343"; cov "16.534012";
3L	Cufflinks	transcript	24720571	24725614	1000	-	.	gene_id "Merged.11617"; transcript_id "Merged.11617.1"; FPKM "11.4419739124"; frac "0.245698"; conf_lo "11.309225"; conf_hi "11.868626"; cov "451.005525"; full_read_support "yes";
3L	Cufflinks	exon	24720571	24724348	1000	-	.	gene_id "Merged.11617"; transcript_id "Merged.11617.1"; exon_number "1"; FPKM "11.4419739124"; frac "0.245698"; conf_lo "11.309225"; conf_hi "11.868626"; cov "451.005525";
3L	Cufflinks	exon	25294792	25300061	1000	-	.	gene_id "Merged.11664"; transcript_id "Merged.11664.1"; exon_number "2"; FPKM "4.9152026000"; frac "0.463118"; conf_lo "4.834351"; conf_hi "5.083734"; cov "200.158232";
3L	Cufflinks	exon	25294792	25300061	1000	-	.	gene_id "Merged.11664"; transcript_id "Merged.11664.1"; exon_number "2"; FPKM "4.9152026000"; frac "0.463118"; conf_lo "4.834351"; conf_hi "5.083734"; cov "200.158232";
3L	Cufflinks	exon	31028886	31031675	1000	+	.	gene_id "Merged.12097"; transcript_id "Merged.12097.1"; exon_number "2"; FPKM "1.6149231107"; frac "0.126474"; conf_lo "1.464200"; conf_hi "1.739987"; cov "69.027192";
3L	Cufflinks	exon	31256994	31257693	1000	-	.	gene_id "Merged.12113"; transcript_id "Merged.12113.1"; exon_number "2"; FPKM "4.1154971330"; frac "0.535923"; conf_lo "3.894266"; conf_hi "4.341095"; cov "174.763414";
3L	Cufflinks	transcript	32417794	32420733	1000	+	.	gene_id "Merged.12325"; transcript_id "Merged.12325.1"; FPKM "5.3267716156"; frac "0.455409"; conf_lo "4.919484"; conf_hi "5.391811"; cov "202.199752"; full_read_support "yes";
3L	Cufflinks	exon	32418162	32420733	1000	+	.	gene_id "Merged.12325"; transcript_id "Merged.12325.1"; exon_number "2"; FPKM "5.3267716156"; frac "0.455409"; conf_lo "4.919484"; conf_hi "5.391811"; cov "202.199752";
3L	Cufflinks	exon	25683925	25684477	1000	-	.	gene_id "Merged.12515"; transcript_id "Merged.12515.1"; exon_number "1"; FPKM "70.8654697609"; frac "0.336514"; conf_lo "70.438086"; conf_hi "73.152104"; cov "2951.847837";
3L	Cufflinks	exon	25683925	25684477	1000	-	.	gene_id "Merged.12515"; transcript_id "Merged.12515.1"; exon_number "1"; FPKM "70.8654697609"; frac "0.336514"; conf_lo "70.438086"; conf_hi "73.152104"; cov "2951.847837";
3L	Cufflinks	transcript	38708481	38709116	1000	-	.	gene_id "Merged.13515"; transcript_id "Merged.13515.1"; FPKM "1.2185528253"; frac "0.332123"; conf_lo "0.964491"; conf_hi "1.472804"; cov "49.150426"; full_read_support "yes";
3R	Cufflinks	transcript	729649	737713	1000	-	.	gene_id "Merged.13517"; transcript_id "Merged.13517.1"; FPKM "3.8881818961"; frac "0.493925"; conf_lo "3.770224"; conf_hi "4.053204"; cov "169.456408"; full_read_support "yes";
3R	Cufflinks	transcript	729649	737713	1000	-	.	gene_id "Merged.13517"; transcript_id "Merged.13517.1"; FPKM "3.8881818961"; frac "0.493925"; conf_lo "3.770224"; conf_hi "4.053204"; cov "169.456408"; full_read_support "yes";
3R	Cufflinks	exon	729649	733212	1000	-	.	gene_id "Merged.13517"; transcript_id "Merged.13517.1"; exon_number "1"; FPKM "3.8881818961"; frac "0.493925"; conf_lo "3.770224"; conf_hi "4.053204"; cov "169.456408";
3R	Cufflinks	exon	729649	733212	1000	-	.	gene_id "Merged.13517"; transcript_id "Merged.13517.1"; exon_number "1"; FPKM "3.8881818961"; frac "0.493925"; conf_lo "3.770224"; conf_hi "4.053204"; cov "169.456408";
3R	Cufflinks	exon	734609	737713	1000	-	.	gene_id "Merged.13517"; transcript_id "Merged.13517.1"; exon_number "2"; FPKM "3.8881818961"; frac "0.493925"; conf_lo "3.770224"; conf_hi "4.053204"; cov "169.456408";
3R	Cufflinks	transcript	1283950	1296419	1000	+	.	gene_id "Merged.13620"; transcript_id "Merged.13620.1"; FPKM "8.8323881462"; frac "0.421579"; conf_lo "8.628977"; conf_hi "9.000423"; cov "369.743887"; full_read_support "yes";
3R	Cufflinks	transcript	1283950	1296419	1000	+	.	gene_id "Merged.13620"; transcript_id "Merged.13620.1"; FPKM "8.8323881462"; frac "0.421579"; conf_lo "8.628977"; conf_hi "9.000423"; cov "369.743887"; full_read_support "yes";
3R	Cufflinks	transcript	1283950	1296419	1000	+	.	gene_id "Merged.13620"; transcript_id "Merged.13620.1"; FPKM "8.8323881462"; frac "0.421579"; conf_lo "8.628977"; conf_hi "9.000423"; cov "369.743887"; full_read_support "yes";
3R	Cufflinks	exon	1290068	1296419	1000	+	.	gene_id "Merged.13620"; transcript_id "Merged.13620.1"; exon_number "2"; FPKM "8.8323881462"; frac "0.421579"; conf_lo "8.628977"; conf_hi "9.000423"; cov "369.743887";
3R	Cufflinks	exon	1290068	1296419	1000	+	.	gene_id "Merged.13620"; transcript_id "Merged.13620.1"; exon_number "2"; FPKM "8.8323881462"; frac "0.421579"; conf_lo "8.628977"; conf_hi "9.000423"; cov "369.743887";
3R	Cufflinks	exon	1290068	1296419	1000	+	.	gene_id "Merged.13620"; transcript_id "Merged.13620.1"; exon_number "2"; FPKM "8.8323881462"; frac "0.421579"; conf_lo "8.628977"; conf_hi "9.000423"; cov "369.743887";
3R	Cufflinks	exon	3246004	3246525	1000	-	.	gene_id "Merged.13766"; transcript_id "Merged.13766.1"; exon_number "1"; FPKM "7.4353160340"; frac "0.230694"; conf_lo "5.983569"; conf_hi "6.808889"; cov "287.707200";
3R	Cufflinks	exon	3246715	3246892	1000	-	.	gene_id "Merged.13766"; transcript_id "Merged.13766.1"; exon_number "2"; FPKM "7.4353160340"; frac "0.230694"; conf_lo "5.983569"; conf_hi "6.808889"; cov "287.707200";
3R	Cufflinks	exon	3247080	3247246	1000	-	.	gene_id "Merged.13766"; transcript_id "Merged.13766.1"; exon_number "3"; FPKM "7.4353160340"; frac "0.230694"; conf_lo "5.983569"; conf_hi "6.808889"; cov "287.707200";
3R	Cufflinks	exon	3247080	3247246	1000	-	.	gene_id "Merged.13766"; transcript_id "Merged.13766.1"; exon_number "3"; FPKM "7.4353160340"; frac "0.230694"; conf_lo "5.983569"; conf_hi "6.808889"; cov "287.707200";
3R	Cufflinks	exon	3247435	3247555	1000	-	.	gene_id "Merged.13766"; transcript_id "Merged.13766.1"; exon_number "4"; FPKM "7.4353160340"; frac "0.230694"; conf_lo "5.983569"; conf_hi "6.808889"; cov "287.707200";
3R	Cufflinks	exon	3247435	3247555	1000	-	.	gene_id "Merged.13766"; transcript_id "Merged.13766.1"; exon_number "4"; FPKM "7.4353160340"; frac "0.230694"; conf_lo "5.983569"; conf_hi "6.808889"; cov "287.707200";
3R	Cufflinks	exon	3247724	3247808	1000	-	.	gene_id "Merged.13766"; transcript_id "Merged.13766.1"; exon_number "5"; FPKM "7.4353160340"; frac "0.230694"; conf_lo "5.983569"; conf_hi "6.808889"; cov "287.707200";
3R	Cufflinks	transcript	4771601	4771919	1000	-	.	gene_id "Merged.13889"; transcript_id "Merged.13889.1"; FPKM "18.7881972699"; frac "0.232401"; conf_lo "4.942487"; conf_hi "6.563832"; cov "495.662146"; full_read_support "yes";
3R	Cufflinks	transcript	4771601	4771919	1000	-	.	gene_id "Merged.13889"; transcript_id "Merged.13889.1"; FPKM "18.7881972699"; frac "0.232401"; conf_lo "4.942487"; conf_hi "6.563832"; cov "495.662146"; full_read_support "yes";
3R	Cufflinks	exon	4771708	4771919	1000	-	.	gene_id "Merged.13889"; transcript_id "Merged.13889.1"; exon_number "2"; FPKM "18.7881972699"; frac "0.232401"; conf_lo "4.942487"; conf_hi "6.563832"; cov "495.662146";
3R	Cufflinks	exon	4493804	4496062	1000	+	.	gene_id "Merged.14166"; transcript_id "Merged.14166.1"; exon_number "1"; FPKM "9.9584162673"; frac "0.521427"; conf_lo "9.607245"; conf_hi "10.020191"; cov "388.074029";
3R	Cufflinks	transcript	11441494	11452556	1000	-	.	gene_id "Merged.14496"; transcript_id "Merged.14496.1"; FPKM "3.6735327568"; frac "0.222913"; conf_lo "3.591633"; conf_hi "3.830910"; cov "154.038238"; full_read_support "yes";
3R	Cufflinks	transcript	11441494	11452556	1000	-	.	gene_id "Merged.14496"; transcript_id "Merged.14496.1"; FPKM "3.6735327568"; frac "0.222913"; conf_lo "3.591633"; conf_hi "3.830910"; cov "154.038238"; full_read_support "yes";
3R	Cufflinks	transcript	11441494	11452556	1000	-	.	gene_id "Merged.14496"; transcript_id "Merged.14496.1"; FPKM "3.6735327568"; frac "0.222913"; conf_lo "3.591633"; conf_hi "3.830910"; cov "154.038238"; full_read_support "yes";
3R	Cufflinks	transcript	11441494	11452556	1000	-	.	gene_id "Merged.14496"; transcript_id "Merged.14496.1"; FPKM "3.6735327568"; frac "0.222913"; conf_lo "3.591633"; conf_hi "3.830910"; cov "154.038238"; full_read_support "yes";
3R	Cufflinks	exon	11444616	11452556	1000	-	.	gene_id "Merged.14496"; transcript_id "Merged.14496.1"; exon_number "2"; FPKM "3.6735327568"; frac "0.222913"; conf_lo "3.591633"; conf_hi "3.830910"; cov "154.038238";
3R	Cufflinks	exon	11444616	11452556	1000	-	.	gene_id "Merged.14496"; transcript_id "Merged.14496.1"; exon_number "2"; FPKM "3.6735327568"; frac "0.222913"; conf_lo "3.591633"; conf_hi "3.830910"; cov "154.038238";
3R	Cufflinks	exon	11444616	11452556	1000	-	.	gene_id "Merged.14496"; transcript_id "Merged.14496.1"; exon_number "2"; FPKM "3.6735327568"; frac "0.222913"; conf_lo "3.591633"; conf_hi "3.830910"; cov "154.038238";
3R	Cufflinks	exon	11444616	11452556	1000	-	.	gene_id "Merged.14496"; transcript_id "Merged.14496.1"; exon_number "2"; FPKM "3.6735327568"; frac "0.222913"; conf_lo "3.591633"; conf_hi "3.830910"; cov "154.038238";
3R	Cufflinks	exon	12136361	12138062	1000	-	.	gene_id "Merged.14675"; transcript_id "Merged.14675.1"; exon_number "1"; FPKM "13.1217668764"; frac "0.178635"; conf_lo "12.664039"; conf_hi "13.681640"; cov "540.609992";
3L	Cufflinks	exon	38514703	38519557	162	-	.	gene_id "Merged.14595"; transcript_id "Merged.14595.3"; exon_number "1"; FPKM "33.9026781837"; frac "0.239186"; conf_lo "34.142578"; conf_hi "34.811884"; cov "1357.505154";
3L	Cufflinks	exon	38514703	38519557	162	-	.	gene_id "Merged.14595"; transcript_id "Merged.14595.3"; exon_number "1"; FPKM "33.9026781837"; frac "0.239186"; conf_lo "34.142578"; conf_hi "34.811884"; cov "1357.505154";
3L	Cufflinks	exon	38514703	38519557	162	-	.	gene_id "Merged.14595"; transcript_id "Merged.14595.3"; exon_number "1"; FPKM "33.9026781837"; frac "0.239186"; conf_lo "34.142578"; conf_hi "34.811884"; cov "1357.505154";
3L	Cufflinks	exon	38514703	38519557	162	-	.	gene_id "Merged.14595"; transcript_id "Merged.14595.3"; exon_number "1"; FPKM "33.9026781837"; frac "0.239186"; conf_lo "34.142578"; conf_hi "34.811884"; cov "1357.505154";
3R	Cufflinks	transcript	16780661	16783810	1000	-	.	gene_id "Merged.14941"; transcript_id "Merged.14941.1"; FPKM "5.0996958124"; frac "0.554903"; conf_lo "4.884209"; conf_hi "5.366485"; cov "188.115344"; full_read_support "yes";
3R	Cufflinks	exon	16782005	16783810	1000	-	.	gene_id "Merged.14941"; transcript_id "Merged.14941.1"; exon_number "2"; FPKM "5.0996958124"; frac "0.554903"; conf_lo "4.884209"; conf_hi "5.366485"; cov "188.115344";
3R	Cufflinks	exon	18054090	18054245	1000	+	.	gene_id "Merged.15049"; transcript_id "Merged.15049.1"; exon_number "1"; FPKM "38.2801558364"; frac "1.000000"; conf_lo "11.961658"; conf_hi "14.156020"; cov "1029.176869";
3R	Cufflinks	exon	18054090	18054245	1000	+	.	gene_id "Merged.15049"; transcript_id "Merged.15049.1"; exon_number "1"; FPKM "38.2801558364"; frac "1.000000"; conf_lo "11.961658"; conf_hi "14.156020"; cov "1029.176869";
3R	Cufflinks	exon	18054320	18054436	1000	+	.	gene_id "Merged.15049"; transcript_id "Merged.15049.1"; exon_number "2"; FPKM "38.2801558364"; frac "1.000000"; conf_lo "11.961658"; conf_hi "14.156020"; cov "1029.176869";
3R	Cufflinks	transcript	21408243	21415257	740	-	.	gene_id "Merged.15303"; transcript_id "Merged.15303.2"; FPKM "2.0850859887"; frac "0.345924"; conf_lo "1.996575"; conf_hi "2.172702"; cov "78.626154"; full_read_support "yes";
3R	Cufflinks	exon	21408243	21414956	740	-	.	gene_id "Merged.15303"; transcript_id "Merged.15303.2"; exon_number "1"; FPKM "2.0850859887"; frac "0.345924"; conf_lo "1.996575"; conf_hi "2.172702"; cov "78.626154";
3R	Cufflinks	transcript	27398916	27400961	1000	-	.	gene_id "Merged.15781"; transcript_id "Merged.15781.1"; FPKM "16.3233831757"; frac "0.240811"; conf_lo "15.890562"; conf_hi "17.007839"; cov "685.997430"; full_read_support "yes";
3R	Cufflinks	transcript	27398916	27400961	1000	-	.	gene_id "Merged.15781"; transcript_id "Merged.15781.1"; FPKM "16.3233831757"; frac "0.240811"; conf_lo "15.890562"; conf_hi "17.007839"; cov "685.997430"; full_read_support "yes";
3R	Cufflinks	exon	27398916	27400606	1000	-	.	gene_id "Merged.15781"; transcript_id "Merged.15781.1"; exon_number "1"; FPKM "16.3233831757"; frac "0.240811"; conf_lo "15.890562"; conf_hi "17.007839"; cov "685.997430";
3R	Cufflinks	exon	27398916	27400606	1000	-	.	gene_id "Merged.15781"; transcript_id "Merged.15781.1"; exon_number "1"; FPKM "16.3233831757"; frac "0.240811"; conf_lo "15.890562"; conf_hi "17.007839"; cov "685.997430";
3R	Cufflinks	transcript	35600280	35601707	1000	+	.	gene_id "Merged.16232"; transcript_id "Merged.16232.1"; FPKM "21.5192704445"; frac "0.282222"; conf_lo "18.247667"; conf_hi "19.573046"; cov "819.103342"; full_read_support "yes";
3R	Cufflinks	exon	35600280	35601157	1000	+	.	gene_id "Merged.16232"; transcript_id "Merged.16232.1"; exon_number "1"; FPKM "21.5192704445"; frac "0.282222"; conf_lo "18.247667"; conf_hi "19.573046"; cov "819.103342";
3R	Cufflinks	exon	35960829	35960933	1000	+	.	gene_id "Merged.16336"; transcript_id "Merged.16336.1"; exon_number "1"; FPKM "0.8279599229"; frac "0.451272"; conf_lo "0.673645"; conf_hi "0.985823"; cov "25.500417";
3R	Cufflinks	exon	35960829	35960933	1000	+	.	gene_id "Merged.16336"; transcript_id "Merged.16336.1"; exon_number "1"; FPKM "0.8279599229"; frac "0.451272"; conf_lo "0.673645"; conf_hi "0.985823"; cov "25.500417";
3R	Cufflinks	exon	35963065	35963745	1000	+	.	gene_id "Merged.16336"; transcript_id "Merged.16336.1"; exon_number "2"; FPKM "0.8279599229"; frac "0.451272"; conf_lo "0.673645"; conf_hi "0.985823"; cov "25.500417";
3R	Cufflinks	exon	35963065	35963745	1000	+	.	gene_id "Merged.16336"; transcript_id "Merged.16336.1"; exon_number "2"; FPKM "0.8279599229"; frac "0.451272"; conf_lo "0.673645"; conf_hi "0.985823"; cov "25.500417";
3R	Cufflinks	exon	35963065	35963745	1000	+	.	gene_id "Merged.16336"; transcript_id "Merged.16336.1"; exon_number "2"; FPKM "0.8279599229"; frac "0.451272"; conf_lo "0.673645"; conf_hi "0.985823"; cov "25.500417";
3R	Cufflinks	exon	35963065	35963745	1000	+	.	gene_id "Merged.16336"; transcript_id "Merged.16336.1"; exon_number "2"; FPKM "0.8279599229"; frac "0.451272"; conf_lo "0.673645"; conf_hi "0.985823"; cov "25.500417";
3R	Cufflinks	transcript	28129457	28130254	1000	+	.	gene_id "Merged.16449"; transcript_id "Merged.16449.1"; FPKM "0.9429045846"; frac "1.000000"; conf_lo "0.608268"; conf_hi "0.888334"; cov "28.338410"; full_read_support "yes";
3R	Cufflinks	exon	28129457	28129826	1000	+	.	gene_id "Merged.16449"; transcript_id "Merged.16449.1"; exon_number "1"; FPKM "0.9429045846"; frac "1.000000"; conf_lo "0.608268"; conf_hi "0.888334"; cov "28.338410";
3R	Cufflinks	exon	28129881	28130254	1000	+	.	gene_id "Merged.16449"; transcript_id "Merged.16449.1"; exon_number "2"; FPKM "0.9429045846"; frac "1.000000"; conf_lo "0.608268"; conf_hi "0.888334"; cov "28.338410";
3R	Cufflinks	exon	48357974	48358643	995	-	.	gene_id "Merged.17244"; transcript_id "Merged.17244.1"; exon_number "1"; FPKM "13.1204619985"; frac "0.308195"; conf_lo "9.340387"; conf_hi "10.546053"; cov "529.654170";
3R	Cufflinks	transcript	10509976	10512398	1000	+	.	gene_id "Merged.17281"; transcript_id "Merged.17281.1"; FPKM "4.5642471568"; frac "0.492354"; conf_lo "4.146089"; conf_hi "4.603694"; cov "176.393614"; full_read_support "yes";
3R	Cufflinks	transcript	10509976	10512398	1000	+	.	gene_id "Merged.17281"; transcript_id "Merged.17281.1"; FPKM "4.5642471568"; frac "0.492354"; conf_lo "4.146089"; conf_hi "4.603694"; cov "176.393614"; full_read_support "yes";
3R	Cufflinks	transcript	48626629	48629711	1000	+	.	gene_id "Merged.17353"; transcript_id "Merged.17353.1"; FPKM "4.8385221017"; frac "0.356074"; conf_lo "4.489242"; conf_hi "5.009290"; cov "212.307056"; full_read_support "yes";
3R	Cufflinks	exon	48626629	48628784	1000	+	.	gene_id "Merged.17353"; transcript_id "Merged.17353.1"; exon_number "1"; FPKM "4.8385221017"; frac "0.356074"; conf_lo "4.489242"; conf_hi "5.009290"; cov "212.307056";
UNKN	Cufflinks	exon	5396438	5396744	1000	-	.	gene_id "Merged.17896"; transcript_id "Merged.17896.1"; exon_number "2"; FPKM "0.3985586728"; frac "1.000000"; conf_lo "0.159745"; conf_hi "0.380346"; cov "12.968706";
UNKN	Cufflinks	exon	9280915	9281425	1000	+	.	gene_id "Merged.18203"; transcript_id "Merged.18203.1"; exon_number "1"; FPKM "1.0644178350"; frac "0.470588"; conf_lo "0.619609"; conf_hi "0.968844"; cov "40.031156";
UNKN	Cufflinks	exon	11909070	11910215	1000	-	.	gene_id "Merged.18421"; transcript_id "Merged.18421.1"; exon_number "2"; FPKM "0.8038126547"; frac "1.000000"; conf_lo "0.625184"; conf_hi "0.841594"; cov "32.420978";
UNKN	Cufflinks	exon	16253200	16253649	1000	-	.	gene_id "Merged.18649"; transcript_id "Merged.18649.1"; exon_number "1"; FPKM "2.6457758562"; frac "0.133393"; conf_lo "2.232920"; conf_hi "3.062855"; cov "110.645638";
UNKN	Cufflinks	exon	17834144	17834633	1000	+	.	gene_id "Merged.18743"; transcript_id "Merged.18743.1"; exon_number "1"; FPKM "0.7320810912"; frac "1.000000"; conf_lo "0.656272"; conf_hi "0.809466"; cov "23.899069";
UNKN	Cufflinks	exon	22488747	22489870	1000	+	.	gene_id "Merged.18960"; transcript_id "Merged.18960.1"; exon_number "1"; FPKM "1.2092412817"; frac "1.000000"; conf_lo "0.961984"; conf_hi "1.214768"; cov "50.731057";
UNKN	Cufflinks	exon	22493079	22493345	1000	+	.	gene_id "Merged.18960"; transcript_id "Merged.18960.1"; exon_number "2"; FPKM "1.2092412817"; frac "1.000000"; conf_lo "0.961984"; conf_hi "1.214768"; cov "50.731057";
UNKN	Cufflinks	transcript	23716081	23719954	1000	+	.	gene_id "Merged.19085"; transcript_id "Merged.19085.1"; FPKM "0.0602089209"; frac "0.270583"; conf_lo "0.041219"; conf_hi "0.079422"; cov "2.553448"; full_read_support "yes";
UNKN	Cufflinks	exon	23716619	23719954	1000	+	.	gene_id "Merged.19085"; transcript_id "Merged.19085.1"; exon_number "2"; FPKM "0.0602089209"; frac "0.270583"; conf_lo "0.041219"; conf_hi "0.079422"; cov "2.553448";
UNKN	Cufflinks	transcript	23716567	23719954	1000	-	.	gene_id "Merged.19086"; transcript_id "Merged.19086.1"; FPKM "0.1098335131"; frac "0.401691"; conf_lo "0.079063"; conf_hi "0.139596"; cov "4.658017"; full_read_support "yes";
UNKN	Cufflinks	exon	23716567	23718850	1000	-	.	gene_id "Merged.19086"; transcript_id "Merged.19086.1"; exon_number "1"; FPKM "0.1098335131"; frac "0.401691"; conf_lo "0.079063"; conf_hi "0.139596"; cov "4.658017";
UNKN	Cufflinks	transcript	23716567	23719954	240	-	.	gene_id "Merged.19086"; transcript_id "Merged.19086.2"; FPKM "0.0263886638"; frac "0.113392"; conf_lo "0.011566"; conf_hi "0.042058"; cov "1.119138"; full_read_support "yes";
UNKN	Cufflinks	exon	23716567	23718850	240	-	.	gene_id "Merged.19086"; transcript_id "Merged.19086.2"; exon_number "1"; FPKM "0.0263886638"; frac "0.113392"; conf_lo "0.011566"; conf_hi "0.042058"; cov "1.119138";
UNKN	Cufflinks	exon	24381895	24382502	1000	-	.	gene_id "Merged.19327"; transcript_id "Merged.19327.1"; exon_number "1"; FPKM "0.6233342690"; frac "0.650684"; conf_lo "0.510652"; conf_hi "0.736289"; cov "27.312230";
UNKN	Cufflinks	exon	24381895	24382502	1000	-	.	gene_id "Merged.19327"; transcript_id "Merged.19327.1"; exon_number "1"; FPKM "0.6233342690"; frac "0.650684"; conf_lo "0.510652"; conf_hi "0.736289"; cov "27.312230";
UNKN	Cufflinks	exon	27885711	27885789	1000	+	.	gene_id "Merged.19493"; transcript_id "Merged.19493.1"; exon_number "2"; FPKM "24.9804456086"; frac "1.000000"; conf_lo "4.753723"; conf_hi "6.266966"; cov "988.842010";
UNKN	Cufflinks	exon	27885911	27885971	1000	+	.	gene_id "Merged.19493"; transcript_id "Merged.19493.1"; exon_number "3"; FPKM "24.9804456086"; frac "1.000000"; conf_lo "4.753723"; conf_hi "6.266966"; cov "988.842010";
UNKN	Cufflinks	exon	29298674	29299052	1000	+	.	gene_id "Merged.19529"; transcript_id "Merged.19529.1"; exon_number "2"; FPKM "0.8778998405"; frac "1.000000"; conf_lo "0.406064"; conf_hi "0.761371"; cov "34.724244";
X	Cufflinks	transcript	14342964	14345421	1000	-	.	gene_id "Merged.21017"; transcript_id "Merged.21017.1"; FPKM "8.7100240749"; frac "0.312466"; conf_lo "8.346188"; conf_hi "9.113332"; cov "376.805569"; full_read_support "yes";
X	Cufflinks	transcript	14342964	14345421	1000	-	.	gene_id "Merged.21017"; transcript_id "Merged.21017.1"; FPKM "8.7100240749"; frac "0.312466"; conf_lo "8.346188"; conf_hi "9.113332"; cov "376.805569"; full_read_support "yes";
X	Cufflinks	transcript	14342964	14345421	1000	-	.	gene_id "Merged.21017"; transcript_id "Merged.21017.1"; FPKM "8.7100240749"; frac "0.312466"; conf_lo "8.346188"; conf_hi "9.113332"; cov "376.805569"; full_read_support "yes";
X	Cufflinks	exon	14342964	14345096	1000	-	.	gene_id "Merged.21017"; transcript_id "Merged.21017.1"; exon_number "1"; FPKM "8.7100240749"; frac "0.312466"; conf_lo "8.346188"; conf_hi "9.113332"; cov "376.805569";
X	Cufflinks	exon	14342964	14345096	1000	-	.	gene_id "Merged.21017"; transcript_id "Merged.21017.1"; exon_number "1"; FPKM "8.7100240749"; frac "0.312466"; conf_lo "8.346188"; conf_hi "9.113332"; cov "376.805569";
X	Cufflinks	exon	14342964	14345096	1000	-	.	gene_id "Merged.21017"; transcript_id "Merged.21017.1"; exon_number "1"; FPKM "8.7100240749"; frac "0.312466"; conf_lo "8.346188"; conf_hi "9.113332"; cov "376.805569";
X	Cufflinks	transcript	20472601	20473602	660	-	.	gene_id "Merged.21513"; transcript_id "Merged.21513.1"; FPKM "0.5286191694"; frac "0.161436"; conf_lo "0.353810"; conf_hi "0.607552"; cov "21.605240"; full_read_support "yes";
X	Cufflinks	exon	20472601	20473219	660	-	.	gene_id "Merged.21513"; transcript_id "Merged.21513.1"; exon_number "1"; FPKM "0.5286191694"; frac "0.161436"; conf_lo "0.353810"; conf_hi "0.607552"; cov "21.605240";
X	Cufflinks	transcript	20472601	20473423	1000	-	.	gene_id "Merged.21513"; transcript_id "Merged.21513.2"; FPKM "0.8007955614"; frac "0.175214"; conf_lo "0.501950"; conf_hi "0.801277"; cov "32.729385"; full_read_support "yes";
X	Cufflinks	transcript	20158156	20162490	1000	-	.	gene_id "Merged.21577"; transcript_id "Merged.21577.1"; FPKM "41.1196546016"; frac "0.576468"; conf_lo "40.996026"; conf_hi "42.343407"; cov "1801.602190"; full_read_support "yes";
X	Cufflinks	transcript	20158156	20162490	1000	-	.	gene_id "Merged.21577"; transcript_id "Merged.21577.1"; FPKM "41.1196546016"; frac "0.576468"; conf_lo "40.996026"; conf_hi "42.343407"; cov "1801.602190"; full_read_support "yes";
X	Cufflinks	exon	20158156	20160591	1000	-	.	gene_id "Merged.21577"; transcript_id "Merged.21577.1"; exon_number "1"; FPKM "41.1196546016"; frac "0.576468"; conf_lo "40.996026"; conf_hi "42.343407"; cov "1801.602190";
X	Cufflinks	exon	20158156	20160591	1000	-	.	gene_id "Merged.21577"; transcript_id "Merged.21577.1"; exon_number "1"; FPKM "41.1196546016"; frac "0.576468"; conf_lo "40.996026"; conf_hi "42.343407"; cov "1801.602190";
X	Cufflinks	exon	4931759	4932218	1000	-	.	gene_id "Merged.22161"; transcript_id "Merged.22161.1"; exon_number "2"; FPKM "2.5298284664"; frac "0.318977"; conf_lo "2.321288"; conf_hi "2.739603"; cov "94.357338";
2L	Cufflinks	transcript	22688337	22688620	1000	.	.	gene_id "Merged.1510"; transcript_id "Merged.1510.1"; FPKM "0.8855416449"; frac "1.000000"; conf_lo "0.217815"; conf_hi "0.538806"; cov "35.983515"; full_read_support "yes";
2L	Cufflinks	exon	22688337	22688620	1000	.	.	gene_id "Merged.1510"; transcript_id "Merged.1510.1"; exon_number "1"; FPKM "0.8855416449"; frac "1.000000"; conf_lo "0.217815"; conf_hi "0.538806"; cov "35.983515";
2L	Cufflinks	transcript	31850059	31850384	1000	.	.	gene_id "Merged.2270"; transcript_id "Merged.2270.1"; FPKM "0.9937035731"; frac "1.000000"; conf_lo "0.319584"; conf_hi "0.729052"; cov "36.451214"; full_read_support "yes";
2L	Cufflinks	exon	31850059	31850384	1000	.	.	gene_id "Merged.2270"; transcript_id "Merged.2270.1"; exon_number "1"; FPKM "0.9937035731"; frac "1.000000"; conf_lo "0.319584"; conf_hi "0.729052"; cov "36.451214";
2L	Cufflinks	transcript	32346583	32347406	1000	.	.	gene_id "Merged.2561"; transcript_id "Merged.2561.1"; FPKM "0.0823637460"; frac "1.000000"; conf_lo "0.039512"; conf_hi "0.122486"; cov "2.883951"; full_read_support "yes";
2L	Cufflinks	exon	32346583	32347406	1000	.	.	gene_id "Merged.2561"; transcript_id "Merged.2561.1"; exon_number "1"; FPKM "0.0823637460"; frac "1.000000"; conf_lo "0.039512"; conf_hi "0.122486"; cov "2.883951";
2L	Cufflinks	transcript	303892	304120	1000	.	.	gene_id "Merged.2564"; transcript_id "Merged.2564.1"; FPKM "1.5485603875"; frac "1.000000"; conf_lo "0.952960"; conf_hi "2.144161"; cov "36.148364"; full_read_support "yes";
2L	Cufflinks	exon	303892	304120	1000	.	.	gene_id "Merged.2564"; transcript_id "Merged.2564.1"; exon_number "1"; FPKM "1.5485603875"; frac "1.000000"; conf_lo "0.952960"; conf_hi "2.144161"; cov "36.148364";
2L	Cufflinks	transcript	40097910	40100090	1000	.	.	gene_id "Merged.3065"; transcript_id "Merged.3065.1"; FPKM "1.9716216757"; frac "1.000000"; conf_lo "1.839429"; conf_hi "2.106179"; cov "84.188407"; full_read_support "yes";
2L	Cufflinks	exon	40097910	40100090	1000	.	.	gene_id "Merged.3065"; transcript_id "Merged.3065.1"; exon_number "1"; FPKM "1.9716216757"; frac "1.000000"; conf_lo "1.839429"; conf_hi "2.106179"; cov "84.188407";
2L	Cufflinks	transcript	46575585	46575970	1000	.	.	gene_id "Merged.3788"; transcript_id "Merged.3788.1"; FPKM "9.4945342365"; frac "1.000000"; conf_lo "4.478786"; conf_hi "5.575287"; cov "344.114187"; full_read_support "yes";
2L	Cufflinks	exon	46575585	46575970	1000	.	.	gene_id "Merged.3788"; transcript_id "Merged.3788.1"; exon_number "1"; FPKM "9.4945342365"; frac "1.000000"; conf_lo "4.478786"; conf_hi "5.575287"; cov "344.114187";
2L	Cufflinks	transcript	46704774	46705376	1000	.	.	gene_id "Merged.4134"; transcript_id "Merged.4134.1"; FPKM "0.1482930949"; frac "0.148743"; conf_lo "0.070191"; conf_hi "0.194374"; cov "6.126547"; full_read_support "yes";
2L	Cufflinks	transcript	46704774	46705376	1000	.	.	gene_id "Merged.4134"; transcript_id "Merged.4134.1"; FPKM "0.1482930949"; frac "0.148743"; conf_lo "0.070191"; conf_hi "0.194374"; cov "6.126547"; full_read_support "yes";
2L	Cufflinks	exon	46704774	46705376	1000	.	.	gene_id "Merged.4134"; transcript_id "Merged.4134.1"; exon_number "1"; FPKM "0.1482930949"; frac "0.148743"; conf_lo "0.070191"; conf_hi "0.194374"; cov "6.126547";
2L	Cufflinks	exon	46704774	46705376	1000	.	.	gene_id "Merged.4134"; transcript_id "Merged.4134.1"; exon_number "1"; FPKM "0.1482930949"; frac "0.148743"; conf_lo "0.070191"; conf_hi "0.194374"; cov "6.126547";
2L	Cufflinks	transcript	48177827	48179155	1000	.	.	gene_id "Merged.4344"; transcript_id "Merged.4344.1"; FPKM "0.8930368384"; frac "1.000000"; conf_lo "0.693289"; conf_hi "0.899071"; cov "31.937666"; full_read_support "yes";
2L	Cufflinks	exon	48177827	48179155	1000	.	.	gene_id "Merged.4344"; transcript_id "Merged.4344.1"; exon_number "1"; FPKM "0.8930368384"; frac "1.000000"; conf_lo "0.693289"; conf_hi "0.899071"; cov "31.937666";
2R	Cufflinks	transcript	3534983	3539521	1000	.	.	gene_id "Merged.4742"; transcript_id "Merged.4742.1"; FPKM "2.5122752494"; frac "0.133141"; conf_lo "2.417411"; conf_hi "2.638333"; cov "94.007164"; full_read_support "yes";
2R	Cufflinks	exon	3534983	3539521	1000	.	.	gene_id "Merged.4742"; transcript_id "Merged.4742.1"; exon_number "1"; FPKM "2.5122752494"; frac "0.133141"; conf_lo "2.417411"; conf_hi "2.638333"; cov "94.007164";
2R	Cufflinks	transcript	9217234	9217664	1000	.	.	gene_id "Merged.5159"; transcript_id "Merged.5159.1"; FPKM "3.6647018769"; frac "1.000000"; conf_lo "1.835617"; conf_hi "2.560799"; cov "118.496899"; full_read_support "yes";
2R	Cufflinks	exon	9217234	9217664	1000	.	.	gene_id "Merged.5159"; transcript_id "Merged.5159.1"; exon_number "1"; FPKM "3.6647018769"; frac "1.000000"; conf_lo "1.835617"; conf_hi "2.560799"; cov "118.496899";
2R	Cufflinks	transcript	11270859	11272766	1000	.	.	gene_id "Merged.5234"; transcript_id "Merged.5234.1"; FPKM "15.0070417910"; frac "1.000000"; conf_lo "14.694389"; conf_hi "15.599155"; cov "538.346529"; full_read_support "yes";
2R	Cufflinks	exon	11270859	11272766	1000	.	.	gene_id "Merged.5234"; transcript_id "Merged.5234.1"; exon_number "1"; FPKM "15.0070417910"; frac "1.000000"; conf_lo "14.694389"; conf_hi "15.599155"; cov "538.346529";
2R	Cufflinks	transcript	8141826	8142476	1000	.	.	gene_id "Merged.5724"; transcript_id "Merged.5724.1"; FPKM "0.0992036605"; frac "1.000000"; conf_lo "0.040009"; conf_hi "0.145034"; cov "3.804416"; full_read_support "yes";
2R	Cufflinks	exon	8141826	8142476	1000	.	.	gene_id "Merged.5724"; transcript_id "Merged.5724.1"; exon_number "1"; FPKM "0.0992036605"; frac "1.000000"; conf_lo "0.040009"; conf_hi "0.145034"; cov "3.804416";
2R	Cufflinks	transcript	18026360	18026818	1000	.	.	gene_id "Merged.5824"; transcript_id "Merged.5824.1"; FPKM "0.4743281177"; frac "1.000000"; conf_lo "0.205702"; conf_hi "0.482336"; cov "17.602180"; full_read_support "yes";
2R	Cufflinks	exon	18026360	18026818	1000	.	.	gene_id "Merged.5824"; transcript_id "Merged.5824.1"; exon_number "1"; FPKM "0.4743281177"; frac "1.000000"; conf_lo "0.205702"; conf_hi "0.482336"; cov "17.602180";
2R	Cufflinks	transcript	18280278	18281175	1000	.	.	gene_id "Merged.5985"; transcript_id "Merged.5985.1"; FPKM "0.0783449355"; frac "1.000000"; conf_lo "0.039881"; conf_hi "0.116018"; cov "2.581866"; full_read_support "yes";
2R	Cufflinks	exon	18280278	18281175	1000	.	.	gene_id "Merged.5985"; transcript_id "Merged.5985.1"; exon_number "1"; FPKM "0.0783449355"; frac "1.000000"; conf_lo "0.039881"; conf_hi "0.116018"; cov "2.581866";
2R	Cufflinks	transcript	19031011	19031956	1000	.	.	gene_id "Merged.6113"; transcript_id "Merged.6113.1"; FPKM "0.1156147696"; frac "1.000000"; conf_lo "0.073361"; conf_hi "0.159667"; cov "4.123196"; full_read_support "yes";
2R	Cufflinks	exon	19031011	19031956	1000	.	.	gene_id "Merged.6113"; transcript_id "Merged.6113.1"; exon_number "1"; FPKM "0.1156147696"; frac "1.000000"; conf_lo "0.073361"; conf_hi "0.159667"; cov "4.123196";
2R	Cufflinks	transcript	17366927	17367397	1000	.	.	gene_id "Merged.6190"; transcript_id "Merged.6190.1"; FPKM "0.1513532500"; frac "1.000000"; conf_lo "0.055300"; conf_hi "0.200461"; cov "5.707267"; full_read_support "yes";
2R	Cufflinks	transcript	17366927	17367397	1000	.	.	gene_id "Merged.6190"; transcript_id "Merged.6190.1"; FPKM "0.1513532500"; frac "1.000000"; conf_lo "0.055300"; conf_hi "0.200461"; cov "5.707267"; full_read_support "yes";
2R	Cufflinks	exon	17366927	17367397	1000	.	.	gene_id "Merged.6190"; transcript_id "Merged.6190.1"; exon_number "1"; FPKM "0.1513532500"; frac "1.000000"; conf_lo "0.055300"; conf_hi "0.200461"; cov "5.707267";
2R	Cufflinks	exon	17366927	17367397	1000	.	.	gene_id "Merged.6190"; transcript_id "Merged.6190.1"; exon_number "1"; FPKM "0.1513532500"; frac "1.000000"; conf_lo "0.055300"; conf_hi "0.200461"; cov "5.707267";
2R	Cufflinks	transcript	23171960	23172629	1000	.	.	gene_id "Merged.6346"; transcript_id "Merged.6346.1"; FPKM "0.2925975794"; frac "1.000000"; conf_lo "0.155499"; conf_hi "0.379029"; cov "12.389603"; full_read_support "yes";
2R	Cufflinks	exon	23171960	23172629	1000	.	.	gene_id "Merged.6346"; transcript_id "Merged.6346.1"; exon_number "1"; FPKM "0.2925975794"; frac "1.000000"; conf_lo "0.155499"; conf_hi "0.379029"; cov "12.389603";
2R	Cufflinks	transcript	25213643	25216013	1000	.	.	gene_id "Merged.6708"; transcript_id "Merged.6708.1"; FPKM "1.6984920485"; frac "1.000000"; conf_lo "1.487134"; conf_hi "1.743915"; cov "63.255870"; full_read_support "yes";
2R	Cufflinks	exon	25213643	25216013	1000	.	.	gene_id "Merged.6708"; transcript_id "Merged.6708.1"; exon_number "1"; FPKM "1.6984920485"; frac "1.000000"; conf_lo "1.487134"; conf_hi "1.743915"; cov "63.255870";
2R	Cufflinks	transcript	36146075	36147115	1000	.	.	gene_id "Merged.8699"; transcript_id "Merged.8699.1"; FPKM "2.2113906421"; frac "0.664720"; conf_lo "2.016011"; conf_hi "2.406949"; cov "69.105461"; full_read_support "yes";
2R	Cufflinks	exon	36146075	36147115	1000	.	.	gene_id "Merged.8699"; transcript_id "Merged.8699.1"; exon_number "1"; FPKM "2.2113906421"; frac "0.664720"; conf_lo "2.016011"; conf_hi "2.406949"; cov "69.105461";
2R	Cufflinks	transcript	46844687	46847561	1000	.	.	gene_id "Merged.9080"; transcript_id "Merged.9080.1"; FPKM "0.0582369043"; frac "1.000000"; conf_lo "0.041900"; conf_hi "0.074741"; cov "2.463978"; full_read_support "yes";
2R	Cufflinks	exon	46844687	46847561	1000	.	.	gene_id "Merged.9080"; transcript_id "Merged.9080.1"; exon_number "1"; FPKM "0.0582369043"; frac "1.000000"; conf_lo "0.041900"; conf_hi "0.074741"; cov "2.463978";
2R	Cufflinks	transcript	54148521	54149059	1000	.	.	gene_id "Merged.9188"; transcript_id "Merged.9188.1"; FPKM "8.2776170932"; frac "1.000000"; conf_lo "7.682571"; conf_hi "8.919278"; cov "337.142308"; full_read_support "yes";
2R	Cufflinks	exon	54148521	54149059	1000	.	.	gene_id "Merged.9188"; transcript_id "Merged.9188.1"; exon_number "1"; FPKM "8.2776170932"; frac "1.000000"; conf_lo "7.682571"; conf_hi "8.919278"; cov "337.142308";
2R	Cufflinks	transcript	58324506	58324869	1000	.	.	gene_id "Merged.9541"; transcript_id "Merged.9541.1"; FPKM "0.3368258584"; frac "1.000000"; conf_lo "0.098389"; conf_hi "0.313054"; cov "13.104326"; full_read_support "yes";
2R	Cufflinks	exon	58324506	58324869	1000	.	.	gene_id "Merged.9541"; transcript_id "Merged.9541.1"; exon_number "1"; FPKM "0.3368258584"; frac "1.000000"; conf_lo "0.098389"; conf_hi "0.313054"; cov "13.104326";
3L	Cufflinks	transcript	8608325	8608541	1000	.	.	gene_id "Merged.10419"; transcript_id "Merged.10419.1"; FPKM "10.8606292367"; frac "1.000000"; conf_lo "2.010473"; conf_hi "2.955695"; cov "337.480455"; full_read_support "yes";
3L	Cufflinks	transcript	8608325	8608541	1000	.	.	gene_id "Merged.10419"; transcript_id "Merged.10419.1"; FPKM "10.8606292367"; frac "1.000000"; conf_lo "2.010473"; conf_hi "2.955695"; cov "337.480455"; full_read_support "yes";
3L	Cufflinks	exon	8608325	8608541	1000	.	.	gene_id "Merged.10419"; transcript_id "Merged.10419.1"; exon_number "1"; FPKM "10.8606292367"; frac "1.000000"; conf_lo "2.010473"; conf_hi "2.955695"; cov "337.480455";
3L	Cufflinks	exon	8608325	8608541	1000	.	.	gene_id "Merged.10419"; transcript_id "Merged.10419.1"; exon_number "1"; FPKM "10.8606292367"; frac "1.000000"; conf_lo "2.010473"; conf_hi "2.955695"; cov "337.480455";
3L	Cufflinks	transcript	14650638	14650896	1000	.	.	gene_id "Merged.10849"; transcript_id "Merged.10849.1"; FPKM "2.7553227738"; frac "1.000000"; conf_lo "0.666238"; conf_hi "1.219341"; cov "84.782906"; full_read_support "yes";
3L	Cufflinks	exon	14650638	14650896	1000	.	.	gene_id "Merged.10849"; transcript_id "Merged.10849.1"; exon_number "1"; FPKM "2.7553227738"; frac "1.000000"; conf_lo "0.666238"; conf_hi "1.219341"; cov "84.782906";
3L	Cufflinks	transcript	15472768	15473350	1000	.	.	gene_id "Merged.10866"; transcript_id "Merged.10866.1"; FPKM "5.5804457572"; frac "1.000000"; conf_lo "3.512652"; conf_hi "4.311236"; cov "206.755217"; full_read_support "yes";
3L	Cufflinks	exon	15472768	15473350	1000	.	.	gene_id "Merged.10866"; transcript_id "Merged.10866.1"; exon_number "1"; FPKM "5.5804457572"; frac "1.000000"; conf_lo "3.512652"; conf_hi "4.311236"; cov "206.755217";
2R	Cufflinks	transcript	43166430	43166835	1000	+	.	gene_id "Merged.11221"; transcript_id "Merged.11221.1"; FPKM "8.4022426914"; frac "0.853942"; conf_lo "7.642467"; conf_hi "9.170961"; cov "339.888452"; full_read_support "yes";
2R	Cufflinks	transcript	43166430	43166835	1000	+	.	gene_id "Merged.11221"; transcript_id "Merged.11221.1"; FPKM "8.4022426914"; frac "0.853942"; conf_lo "7.642467"; conf_hi "9.170961"; cov "339.888452"; full_read_support "yes";
2R	Cufflinks	exon	43166430	43166835	1000	+	.	gene_id "Merged.11221"; transcript_id "Merged.11221.1"; exon_number "1"; FPKM "8.4022426914"; frac "0.853942"; conf_lo "7.642467"; conf_hi "9.170961"; cov "339.888452";
2R	Cufflinks	exon	43166430	43166835	1000	+	.	gene_id "Merged.11221"; transcript_id "Merged.11221.1"; exon_number "1"; FPKM "8.4022426914"; frac "0.853942"; conf_lo "7.642467"; conf_hi "9.170961"; cov "339.888452";
3L	Cufflinks	transcript	21439269	21444129	1000	.	.	gene_id "Merged.11347"; transcript_id "Merged.11347.1"; FPKM "5.6860394567"; frac "1.000000"; conf_lo "5.362201"; conf_hi "5.671636"; cov "178.124019"; full_read_support "yes";
3L	Cufflinks	exon	21439269	21444129	1000	.	.	gene_id "Merged.11347"; transcript_id "Merged.11347.1"; exon_number "1"; FPKM "5.6860394567"; frac "1.000000"; conf_lo "5.362201"; conf_hi "5.671636"; cov "178.124019";
3L	Cufflinks	transcript	21983205	21983415	1000	.	.	gene_id "Merged.11390"; transcript_id "Merged.11390.1"; FPKM "58.2071781250"; frac "1.000000"; conf_lo "10.939989"; conf_hi "13.300804"; cov "1795.416234"; full_read_support "yes";
3L	Cufflinks	exon	21983205	21983415	1000	.	.	gene_id "Merged.11390"; transcript_id "Merged.11390.1"; exon_number "1"; FPKM "58.2071781250"; frac "1.000000"; conf_lo "10.939989"; conf_hi "13.300804"; cov "1795.416234";
3L	Cufflinks	transcript	22509888	22511742	1000	.	.	gene_id "Merged.11410"; transcript_id "Merged.11410.1"; FPKM "0.8336913927"; frac "0.850214"; conf_lo "0.745700"; conf_hi "0.921850"; cov "29.928117"; full_read_support "yes";
3L	Cufflinks	exon	22509888	22511742	1000	.	.	gene_id "Merged.11410"; transcript_id "Merged.11410.1"; exon_number "1"; FPKM "0.8336913927"; frac "0.850214"; conf_lo "0.745700"; conf_hi "0.921850"; cov "29.928117";
3L	Cufflinks	transcript	24400282	24400495	1000	.	.	gene_id "Merged.11520"; transcript_id "Merged.11520.1"; FPKM "3.4679098069"; frac "1.000000"; conf_lo "0.547699"; conf_hi "1.232322"; cov "103.343147"; full_read_support "yes";
3L	Cufflinks	exon	24400282	24400495	1000	.	.	gene_id "Merged.11520"; transcript_id "Merged.11520.1"; exon_number "1"; FPKM "3.4679098069"; frac "1.000000"; conf_lo "0.547699"; conf_hi "1.232322"; cov "103.343147";
3L	Cufflinks	transcript	21240655	21241172	1000	.	.	gene_id "Merged.11855"; transcript_id "Merged.11855.1"; FPKM "0.1096790565"; frac "1.000000"; conf_lo "0.037712"; conf_hi "0.144561"; cov "3.491265"; full_read_support "yes";
3L	Cufflinks	exon	21240655	21241172	1000	.	.	gene_id "Merged.11855"; transcript_id "Merged.11855.1"; exon_number "1"; FPKM "0.1096790565"; frac "1.000000"; conf_lo "0.037712"; conf_hi "0.144561"; cov "3.491265";
3L	Cufflinks	transcript	31742374	31743661	1000	.	.	gene_id "Merged.12318"; transcript_id "Merged.12318.1"; FPKM "9.9442763902"; frac "1.000000"; conf_lo "8.227885"; conf_hi "9.107549"; cov "342.825130"; full_read_support "yes";
3L	Cufflinks	transcript	31742374	31743661	1000	.	.	gene_id "Merged.12318"; transcript_id "Merged.12318.1"; FPKM "9.9442763902"; frac "1.000000"; conf_lo "8.227885"; conf_hi "9.107549"; cov "342.825130"; full_read_support "yes";
3L	Cufflinks	exon	31742374	31743661	1000	.	.	gene_id "Merged.12318"; transcript_id "Merged.12318.1"; exon_number "1"; FPKM "9.9442763902"; frac "1.000000"; conf_lo "8.227885"; conf_hi "9.107549"; cov "342.825130";
3L	Cufflinks	exon	31742374	31743661	1000	.	.	gene_id "Merged.12318"; transcript_id "Merged.12318.1"; exon_number "1"; FPKM "9.9442763902"; frac "1.000000"; conf_lo "8.227885"; conf_hi "9.107549"; cov "342.825130";
3L	Cufflinks	transcript	32841322	32841533	1000	.	.	gene_id "Merged.12364"; transcript_id "Merged.12364.1"; FPKM "5.3269169244"; frac "1.000000"; conf_lo "0.875371"; conf_hi "1.612525"; cov "161.651513"; full_read_support "yes";
3L	Cufflinks	exon	32841322	32841533	1000	.	.	gene_id "Merged.12364"; transcript_id "Merged.12364.1"; exon_number "1"; FPKM "5.3269169244"; frac "1.000000"; conf_lo "0.875371"; conf_hi "1.612525"; cov "161.651513";
3L	Cufflinks	transcript	32851039	32851262	1000	.	.	gene_id "Merged.12366"; transcript_id "Merged.12366.1"; FPKM "2.2954735657"; frac "1.000000"; conf_lo "0.377901"; conf_hi "0.857545"; cov "57.928337"; full_read_support "yes";
3L	Cufflinks	exon	32851039	32851262	1000	.	.	gene_id "Merged.12366"; transcript_id "Merged.12366.1"; exon_number "1"; FPKM "2.2954735657"; frac "1.000000"; conf_lo "0.377901"; conf_hi "0.857545"; cov "57.928337";
3L	Cufflinks	transcript	30649962	30650432	1000	.	.	gene_id "Merged.12477"; transcript_id "Merged.12477.1"; FPKM "0.1629958077"; frac "1.000000"; conf_lo "0.069855"; conf_hi "0.256136"; cov "7.337915"; full_read_support "yes";
3L	Cufflinks	exon	30649962	30650432	1000	.	.	gene_id "Merged.12477"; transcript_id "Merged.12477.1"; exon_number "1"; FPKM "0.1629958077"; frac "1.000000"; conf_lo "0.069855"; conf_hi "0.256136"; cov "7.337915";
3L	Cufflinks	transcript	39594910	39596781	1000	.	.	gene_id "Merged.13060"; transcript_id "Merged.13060.1"; FPKM "0.9713649147"; frac "0.334693"; conf_lo "0.812202"; conf_hi "1.059167"; cov "41.035584"; full_read_support "yes";
3L	Cufflinks	exon	39594910	39596781	1000	.	.	gene_id "Merged.13060"; transcript_id "Merged.13060.1"; exon_number "1"; FPKM "0.9713649147"; frac "0.334693"; conf_lo "0.812202"; conf_hi "1.059167"; cov "41.035584";
3L	Cufflinks	transcript	19935135	19935507	1000	.	.	gene_id "Merged.12929"; transcript_id "Merged.12929.1"; FPKM "30.0554355840"; frac "1.000000"; conf_lo "14.140321"; conf_hi "16.008240"; cov "873.764698"; full_read_support "yes";
3L	Cufflinks	exon	19935135	19935507	1000	.	.	gene_id "Merged.12929"; transcript_id "Merged.12929.1"; exon_number "1"; FPKM "30.0554355840"; frac "1.000000"; conf_lo "14.140321"; conf_hi "16.008240"; cov "873.764698";
3L	Cufflinks	transcript	39180926	39181410	1000	.	.	gene_id "Merged.13177"; transcript_id "Merged.13177.1"; FPKM "3.3600302570"; frac "1.000000"; conf_lo "1.846053"; conf_hi "2.463641"; cov "105.355077"; full_read_support "yes";
3L	Cufflinks	exon	39180926	39181410	1000	.	.	gene_id "Merged.13177"; transcript_id "Merged.13177.1"; exon_number "1"; FPKM "3.3600302570"; frac "1.000000"; conf_lo "1.846053"; conf_hi "2.463641"; cov "105.355077";
3L	Cufflinks	transcript	36440955	36441309	1000	.	.	gene_id "Merged.13631"; transcript_id "Merged.13631.1"; FPKM "0.2757840719"; frac "1.000000"; conf_lo "0.073369"; conf_hi "0.265964"; cov "10.116361"; full_read_support "yes";
3L	Cufflinks	exon	36440955	36441309	1000	.	.	gene_id "Merged.13631"; transcript_id "Merged.13631.1"; exon_number "1"; FPKM "0.2757840719"; frac "1.000000"; conf_lo "0.073369"; conf_hi "0.265964"; cov "10.116361";
3L	Cufflinks	transcript	38017709	38018223	1000	.	.	gene_id "Merged.13801"; transcript_id "Merged.13801.1"; FPKM "0.1308208203"; frac "1.000000"; conf_lo "0.050575"; conf_hi "0.183334"; cov "3.758495"; full_read_support "yes";
3L	Cufflinks	exon	38017709	38018223	1000	.	.	gene_id "Merged.13801"; transcript_id "Merged.13801.1"; exon_number "1"; FPKM "0.1308208203"; frac "1.000000"; conf_lo "0.050575"; conf_hi "0.183334"; cov "3.758495";
3R	Cufflinks	transcript	4771474	4772076	1000	.	.	gene_id "Merged.13888"; transcript_id "Merged.13888.1"; FPKM "10.5438096318"; frac "0.767599"; conf_lo "7.013664"; conf_hi "8.044926"; cov "278.162255"; full_read_support "yes";
3R	Cufflinks	transcript	4771474	4772076	1000	.	.	gene_id "Merged.13888"; transcript_id "Merged.13888.1"; FPKM "10.5438096318"; frac "0.767599"; conf_lo "7.013664"; conf_hi "8.044926"; cov "278.162255"; full_read_support "yes";
3R	Cufflinks	exon	4771474	4772076	1000	.	.	gene_id "Merged.13888"; transcript_id "Merged.13888.1"; exon_number "1"; FPKM "10.5438096318"; frac "0.767599"; conf_lo "7.013664"; conf_hi "8.044926"; cov "278.162255";
3R	Cufflinks	exon	4771474	4772076	1000	.	.	gene_id "Merged.13888"; transcript_id "Merged.13888.1"; exon_number "1"; FPKM "10.5438096318"; frac "0.767599"; conf_lo "7.013664"; conf_hi "8.044926"; cov "278.162255";
3R	Cufflinks	transcript	7077475	7078245	444	.	.	gene_id "Merged.14124"; transcript_id "Merged.14124.1"; FPKM "0.4546222835"; frac "0.851730"; conf_lo "0.348351"; conf_hi "0.556238"; cov "16.056934"; full_read_support "yes";
3R	Cufflinks	exon	7077475	7078245	444	.	.	gene_id "Merged.14124"; transcript_id "Merged.14124.1"; exon_number "1"; FPKM "0.4546222835"; frac "0.851730"; conf_lo "0.348351"; conf_hi "0.556238"; cov "16.056934";
3R	Cufflinks	transcript	7078019	7078233	1000	.	.	gene_id "Merged.14124"; transcript_id "Merged.14124.2"; FPKM "1.0236238290"; frac "0.148270"; conf_lo "0.436027"; conf_hi "1.671438"; cov "36.153662"; full_read_support "yes";
3R	Cufflinks	exon	7078019	7078233	1000	.	.	gene_id "Merged.14124"; transcript_id "Merged.14124.2"; exon_number "1"; FPKM "1.0236238290"; frac "0.148270"; conf_lo "0.436027"; conf_hi "1.671438"; cov "36.153662";
3R	Cufflinks	transcript	12038812	12039142	1000	.	.	gene_id "Merged.14575"; transcript_id "Merged.14575.1"; FPKM "6.5652452030"; frac "1.000000"; conf_lo "2.557399"; conf_hi "3.442652"; cov "216.798157"; full_read_support "yes";
3R	Cufflinks	exon	12038812	12039142	1000	.	.	gene_id "Merged.14575"; transcript_id "Merged.14575.1"; exon_number "1"; FPKM "6.5652452030"; frac "1.000000"; conf_lo "2.557399"; conf_hi "3.442652"; cov "216.798157";
3R	Cufflinks	transcript	12143542	12144065	1000	.	.	gene_id "Merged.14679"; transcript_id "Merged.14679.1"; FPKM "0.0979115592"; frac "1.000000"; conf_lo "0.031066"; conf_hi "0.149119"; cov "4.571139"; full_read_support "yes";
3R	Cufflinks	exon	12143542	12144065	1000	.	.	gene_id "Merged.14679"; transcript_id "Merged.14679.1"; exon_number "1"; FPKM "0.0979115592"; frac "1.000000"; conf_lo "0.031066"; conf_hi "0.149119"; cov "4.571139";
3L	Cufflinks	transcript	38553355	38553816	1000	.	.	gene_id "Merged.14755"; transcript_id "Merged.14755.1"; FPKM "0.4690952562"; frac "1.000000"; conf_lo "0.204366"; conf_hi "0.479204"; cov "12.634831"; full_read_support "yes";
3L	Cufflinks	exon	38553355	38553816	1000	.	.	gene_id "Merged.14755"; transcript_id "Merged.14755.1"; exon_number "1"; FPKM "0.4690952562"; frac "1.000000"; conf_lo "0.204366"; conf_hi "0.479204"; cov "12.634831";
3R	Cufflinks	transcript	18009006	18009516	1000	.	.	gene_id "Merged.15048"; transcript_id "Merged.15048.1"; FPKM "0.7539791454"; frac "1.000000"; conf_lo "0.382282"; conf_hi "0.668993"; cov "27.589644"; full_read_support "yes";
3R	Cufflinks	exon	18009006	18009516	1000	.	.	gene_id "Merged.15048"; transcript_id "Merged.15048.1"; exon_number "1"; FPKM "0.7539791454"; frac "1.000000"; conf_lo "0.382282"; conf_hi "0.668993"; cov "27.589644";
3R	Cufflinks	transcript	15447364	15447907	1000	.	.	gene_id "Merged.15129"; transcript_id "Merged.15129.1"; FPKM "0.1293070100"; frac "1.000000"; conf_lo "0.047879"; conf_hi "0.173561"; cov "5.390072"; full_read_support "yes";
3R	Cufflinks	exon	15447364	15447907	1000	.	.	gene_id "Merged.15129"; transcript_id "Merged.15129.1"; exon_number "1"; FPKM "0.1293070100"; frac "1.000000"; conf_lo "0.047879"; conf_hi "0.173561"; cov "5.390072";
3R	Cufflinks	transcript	25346613	25347391	1000	.	.	gene_id "Merged.15631"; transcript_id "Merged.15631.1"; FPKM "0.1330092401"; frac "1.000000"; conf_lo "0.077589"; conf_hi "0.188430"; cov "4.916032"; full_read_support "yes";
3R	Cufflinks	exon	25346613	25347391	1000	.	.	gene_id "Merged.15631"; transcript_id "Merged.15631.1"; exon_number "1"; FPKM "0.1330092401"; frac "1.000000"; conf_lo "0.077589"; conf_hi "0.188430"; cov "4.916032";
3R	Cufflinks	transcript	24177962	24179850	1000	.	.	gene_id "Merged.15776"; transcript_id "Merged.15776.1"; FPKM "16.1106897968"; frac "1.000000"; conf_lo "15.804447"; conf_hi "16.738520"; cov "643.037928"; full_read_support "yes";
3R	Cufflinks	exon	24177962	24179850	1000	.	.	gene_id "Merged.15776"; transcript_id "Merged.15776.1"; exon_number "1"; FPKM "16.1106897968"; frac "1.000000"; conf_lo "15.804447"; conf_hi "16.738520"; cov "643.037928";
3R	Cufflinks	transcript	30688965	30689434	1000	.	.	gene_id "Merged.15898"; transcript_id "Merged.15898.1"; FPKM "0.5842091169"; frac "1.000000"; conf_lo "0.420631"; conf_hi "0.759472"; cov "18.546747"; full_read_support "yes";
3R	Cufflinks	transcript	30688965	30689434	1000	.	.	gene_id "Merged.15898"; transcript_id "Merged.15898.1"; FPKM "0.5842091169"; frac "1.000000"; conf_lo "0.420631"; conf_hi "0.759472"; cov "18.546747"; full_read_support "yes";
3R	Cufflinks	exon	30688965	30689434	1000	.	.	gene_id "Merged.15898"; transcript_id "Merged.15898.1"; exon_number "1"; FPKM "0.5842091169"; frac "1.000000"; conf_lo "0.420631"; conf_hi "0.759472"; cov "18.546747";
3R	Cufflinks	exon	30688965	30689434	1000	.	.	gene_id "Merged.15898"; transcript_id "Merged.15898.1"; exon_number "1"; FPKM "0.5842091169"; frac "1.000000"; conf_lo "0.420631"; conf_hi "0.759472"; cov "18.546747";
3L	Cufflinks	transcript	39986153	39987587	1000	.	.	gene_id "Merged.16041"; transcript_id "Merged.16041.1"; FPKM "292.7870928505"; frac "0.286940"; conf_lo "295.461978"; conf_hi "300.240374"; cov "12887.004550"; full_read_support "yes";
3L	Cufflinks	exon	39986153	39987587	1000	.	.	gene_id "Merged.16041"; transcript_id "Merged.16041.1"; exon_number "1"; FPKM "292.7870928505"; frac "0.286940"; conf_lo "295.461978"; conf_hi "300.240374"; cov "12887.004550";
3R	Cufflinks	transcript	34060181	34060836	1000	.	.	gene_id "Merged.16141"; transcript_id "Merged.16141.1"; FPKM "6.9185711814"; frac "1.000000"; conf_lo "4.650384"; conf_hi "5.494104"; cov "276.041794"; full_read_support "yes";
3R	Cufflinks	exon	34060181	34060836	1000	.	.	gene_id "Merged.16141"; transcript_id "Merged.16141.1"; exon_number "1"; FPKM "6.9185711814"; frac "1.000000"; conf_lo "4.650384"; conf_hi "5.494104"; cov "276.041794";
3R	Cufflinks	transcript	34376935	34380983	1000	.	.	gene_id "Merged.16174"; transcript_id "Merged.16174.1"; FPKM "22.1811798696"; frac "1.000000"; conf_lo "20.918433"; conf_hi "21.622817"; cov "828.424210"; full_read_support "yes";
3R	Cufflinks	exon	34376935	34380983	1000	.	.	gene_id "Merged.16174"; transcript_id "Merged.16174.1"; exon_number "1"; FPKM "22.1811798696"; frac "1.000000"; conf_lo "20.918433"; conf_hi "21.622817"; cov "828.424210";
3R	Cufflinks	transcript	35962446	35963745	1000	.	.	gene_id "Merged.16335"; transcript_id "Merged.16335.1"; FPKM "0.5399243243"; frac "0.548728"; conf_lo "0.449389"; conf_hi "0.631494"; cov "16.629181"; full_read_support "yes";
3R	Cufflinks	transcript	35962446	35963745	1000	.	.	gene_id "Merged.16335"; transcript_id "Merged.16335.1"; FPKM "0.5399243243"; frac "0.548728"; conf_lo "0.449389"; conf_hi "0.631494"; cov "16.629181"; full_read_support "yes";
3R	Cufflinks	transcript	35962446	35963745	1000	.	.	gene_id "Merged.16335"; transcript_id "Merged.16335.1"; FPKM "0.5399243243"; frac "0.548728"; conf_lo "0.449389"; conf_hi "0.631494"; cov "16.629181"; full_read_support "yes";
3R	Cufflinks	transcript	35962446	35963745	1000	.	.	gene_id "Merged.16335"; transcript_id "Merged.16335.1"; FPKM "0.5399243243"; frac "0.548728"; conf_lo "0.449389"; conf_hi "0.631494"; cov "16.629181"; full_read_support "yes";
3R	Cufflinks	transcript	35962446	35963745	1000	.	.	gene_id "Merged.16335"; transcript_id "Merged.16335.1"; FPKM "0.5399243243"; frac "0.548728"; conf_lo "0.449389"; conf_hi "0.631494"; cov "16.629181"; full_read_support "yes";
3R	Cufflinks	exon	35962446	35963745	1000	.	.	gene_id "Merged.16335"; transcript_id "Merged.16335.1"; exon_number "1"; FPKM "0.5399243243"; frac "0.548728"; conf_lo "0.449389"; conf_hi "0.631494"; cov "16.629181";
3R	Cufflinks	exon	35962446	35963745	1000	.	.	gene_id "Merged.16335"; transcript_id "Merged.16335.1"; exon_number "1"; FPKM "0.5399243243"; frac "0.548728"; conf_lo "0.449389"; conf_hi "0.631494"; cov "16.629181";
3R	Cufflinks	exon	35962446	35963745	1000	.	.	gene_id "Merged.16335"; transcript_id "Merged.16335.1"; exon_number "1"; FPKM "0.5399243243"; frac "0.548728"; conf_lo "0.449389"; conf_hi "0.631494"; cov "16.629181";
3R	Cufflinks	exon	35962446	35963745	1000	.	.	gene_id "Merged.16335"; transcript_id "Merged.16335.1"; exon_number "1"; FPKM "0.5399243243"; frac "0.548728"; conf_lo "0.449389"; conf_hi "0.631494"; cov "16.629181";
3R	Cufflinks	exon	35962446	35963745	1000	.	.	gene_id "Merged.16335"; transcript_id "Merged.16335.1"; exon_number "1"; FPKM "0.5399243243"; frac "0.548728"; conf_lo "0.449389"; conf_hi "0.631494"; cov "16.629181";
3R	Cufflinks	transcript	38995110	38995597	1000	.	.	gene_id "Merged.16596"; transcript_id "Merged.16596.1"; FPKM "0.8452560234"; frac "1.000000"; conf_lo "0.420314"; conf_hi "0.747225"; cov "36.899505"; full_read_support "yes";
3R	Cufflinks	exon	38995110	38995597	1000	.	.	gene_id "Merged.16596"; transcript_id "Merged.16596.1"; exon_number "1"; FPKM "0.8452560234"; frac "1.000000"; conf_lo "0.420314"; conf_hi "0.747225"; cov "36.899505";
3R	Cufflinks	transcript	45756654	45757352	1000	.	.	gene_id "Merged.17053"; transcript_id "Merged.17053.1"; FPKM "6.4598304152"; frac "0.121979"; conf_lo "4.541304"; conf_hi "5.370383"; cov "275.964066"; full_read_support "yes";
3R	Cufflinks	exon	45756654	45757352	1000	.	.	gene_id "Merged.17053"; transcript_id "Merged.17053.1"; exon_number "1"; FPKM "6.4598304152"; frac "0.121979"; conf_lo "4.541304"; conf_hi "5.370383"; cov "275.964066";
3R	Cufflinks	transcript	10984679	10985484	1000	.	.	gene_id "Merged.17330"; transcript_id "Merged.17330.1"; FPKM "3.6824787127"; frac "1.000000"; conf_lo "2.637735"; conf_hi "3.239608"; cov "150.153211"; full_read_support "yes";
3R	Cufflinks	exon	10984679	10985484	1000	.	.	gene_id "Merged.17330"; transcript_id "Merged.17330.1"; exon_number "1"; FPKM "3.6824787127"; frac "1.000000"; conf_lo "2.637735"; conf_hi "3.239608"; cov "150.153211";
3R	Cufflinks	transcript	50884264	50884757	1000	.	.	gene_id "Merged.17469"; transcript_id "Merged.17469.1"; FPKM "42.3091881543"; frac "1.000000"; conf_lo "25.242067"; conf_hi "27.443334"; cov "1608.041862"; full_read_support "yes";
3R	Cufflinks	exon	50884264	50884757	1000	.	.	gene_id "Merged.17469"; transcript_id "Merged.17469.1"; exon_number "1"; FPKM "42.3091881543"; frac "1.000000"; conf_lo "25.242067"; conf_hi "27.443334"; cov "1608.041862";
UNKN	Cufflinks	transcript	4790414	4791108	1000	.	.	gene_id "Merged.17866"; transcript_id "Merged.17866.1"; FPKM "0.9533004152"; frac "1.000000"; conf_lo "0.599623"; conf_hi "0.899434"; cov "38.615652"; full_read_support "yes";
UNKN	Cufflinks	exon	4790414	4791108	1000	.	.	gene_id "Merged.17866"; transcript_id "Merged.17866.1"; exon_number "1"; FPKM "0.9533004152"; frac "1.000000"; conf_lo "0.599623"; conf_hi "0.899434"; cov "38.615652";
UNKN	Cufflinks	transcript	4791554	4793557	1000	.	.	gene_id "Merged.17867"; transcript_id "Merged.17867.1"; FPKM "1.1979668145"; frac "1.000000"; conf_lo "1.015396"; conf_hi "1.244469"; cov "49.901113"; full_read_support "yes";
UNKN	Cufflinks	exon	4791554	4793557	1000	.	.	gene_id "Merged.17867"; transcript_id "Merged.17867.1"; exon_number "1"; FPKM "1.1979668145"; frac "1.000000"; conf_lo "1.015396"; conf_hi "1.244469"; cov "49.901113";
UNKN	Cufflinks	transcript	5480827	5483726	1000	.	.	gene_id "Merged.17916"; transcript_id "Merged.17916.1"; FPKM "9.9747767162"; frac "1.000000"; conf_lo "9.147578"; conf_hi "9.671868"; cov "373.527759"; full_read_support "yes";
UNKN	Cufflinks	exon	5480827	5483726	1000	.	.	gene_id "Merged.17916"; transcript_id "Merged.17916.1"; exon_number "1"; FPKM "9.9747767162"; frac "1.000000"; conf_lo "9.147578"; conf_hi "9.671868"; cov "373.527759";
UNKN	Cufflinks	transcript	3036553	3037510	1000	.	.	gene_id "Merged.17987"; transcript_id "Merged.17987.1"; FPKM "3.1911659395"; frac "1.000000"; conf_lo "2.930957"; conf_hi "3.453432"; cov "87.817990"; full_read_support "yes";
UNKN	Cufflinks	exon	3036553	3037510	1000	.	.	gene_id "Merged.17987"; transcript_id "Merged.17987.1"; exon_number "1"; FPKM "3.1911659395"; frac "1.000000"; conf_lo "2.930957"; conf_hi "3.453432"; cov "87.817990";
UNKN	Cufflinks	transcript	3266980	3267554	229	.	.	gene_id "Merged.18052"; transcript_id "Merged.18052.1"; FPKM "0.6444483341"; frac "0.711623"; conf_lo "0.483932"; conf_hi "0.806554"; cov "18.342501"; full_read_support "yes";
UNKN	Cufflinks	exon	3266980	3267554	229	.	.	gene_id "Merged.18052"; transcript_id "Merged.18052.1"; exon_number "1"; FPKM "0.6444483341"; frac "0.711623"; conf_lo "0.483932"; conf_hi "0.806554"; cov "18.342501";
UNKN	Cufflinks	transcript	9650016	9650276	1000	.	.	gene_id "Merged.18186"; transcript_id "Merged.18186.1"; FPKM "5.5397354689"; frac "1.000000"; conf_lo "1.459481"; conf_hi "2.370097"; cov "208.704887"; full_read_support "yes";
UNKN	Cufflinks	exon	9650016	9650276	1000	.	.	gene_id "Merged.18186"; transcript_id "Merged.18186.1"; exon_number "1"; FPKM "5.5397354689"; frac "1.000000"; conf_lo "1.459481"; conf_hi "2.370097"; cov "208.704887";
UNKN	Cufflinks	transcript	9291401	9291909	1000	.	.	gene_id "Merged.18209"; transcript_id "Merged.18209.1"; FPKM "0.4921425878"; frac "1.000000"; conf_lo "0.236667"; conf_hi "0.447748"; cov "20.631844"; full_read_support "yes";
UNKN	Cufflinks	exon	9291401	9291909	1000	.	.	gene_id "Merged.18209"; transcript_id "Merged.18209.1"; exon_number "1"; FPKM "0.4921425878"; frac "1.000000"; conf_lo "0.236667"; conf_hi "0.447748"; cov "20.631844";
UNKN	Cufflinks	transcript	9862759	9863458	1000	.	.	gene_id "Merged.18321"; transcript_id "Merged.18321.1"; FPKM "2.5537764064"; frac "1.000000"; conf_lo "1.702300"; conf_hi "2.158107"; cov "105.700943"; full_read_support "yes";
UNKN	Cufflinks	exon	9862759	9863458	1000	.	.	gene_id "Merged.18321"; transcript_id "Merged.18321.1"; exon_number "1"; FPKM "2.5537764064"; frac "1.000000"; conf_lo "1.702300"; conf_hi "2.158107"; cov "105.700943";
UNKN	Cufflinks	transcript	13182480	13182698	1000	.	.	gene_id "Merged.18525"; transcript_id "Merged.18525.1"; FPKM "34.9916472632"; frac "1.000000"; conf_lo "7.046725"; conf_hi "8.979371"; cov "1476.435657"; full_read_support "yes";
UNKN	Cufflinks	exon	13182480	13182698	1000	.	.	gene_id "Merged.18525"; transcript_id "Merged.18525.1"; exon_number "1"; FPKM "34.9916472632"; frac "1.000000"; conf_lo "7.046725"; conf_hi "8.979371"; cov "1476.435657";
UNKN	Cufflinks	transcript	13192712	13193338	1000	.	.	gene_id "Merged.18526"; transcript_id "Merged.18526.1"; FPKM "0.6429771777"; frac "1.000000"; conf_lo "0.368675"; conf_hi "0.633498"; cov "26.349394"; full_read_support "yes";
UNKN	Cufflinks	exon	13192712	13193338	1000	.	.	gene_id "Merged.18526"; transcript_id "Merged.18526.1"; exon_number "1"; FPKM "0.6429771777"; frac "1.000000"; conf_lo "0.368675"; conf_hi "0.633498"; cov "26.349394";
UNKN	Cufflinks	transcript	14218283	14219774	1000	.	.	gene_id "Merged.18554"; transcript_id "Merged.18554.1"; FPKM "8.1766313687"; frac "1.000000"; conf_lo "6.926139"; conf_hi "7.670251"; cov "298.200614"; full_read_support "yes";
UNKN	Cufflinks	exon	14218283	14219774	1000	.	.	gene_id "Merged.18554"; transcript_id "Merged.18554.1"; exon_number "1"; FPKM "8.1766313687"; frac "1.000000"; conf_lo "6.926139"; conf_hi "7.670251"; cov "298.200614";
UNKN	Cufflinks	transcript	14325831	14327560	1000	.	.	gene_id "Merged.18556"; transcript_id "Merged.18556.1"; FPKM "1.2226939269"; frac "1.000000"; conf_lo "1.012487"; conf_hi "1.260903"; cov "49.795164"; full_read_support "yes";
UNKN	Cufflinks	exon	14325831	14327560	1000	.	.	gene_id "Merged.18556"; transcript_id "Merged.18556.1"; exon_number "1"; FPKM "1.2226939269"; frac "1.000000"; conf_lo "1.012487"; conf_hi "1.260903"; cov "49.795164";
UNKN	Cufflinks	transcript	15019863	15021006	1000	.	.	gene_id "Merged.18587"; transcript_id "Merged.18587.1"; FPKM "8.1206507081"; frac "1.000000"; conf_lo "6.534298"; conf_hi "7.274245"; cov "327.547917"; full_read_support "yes";
UNKN	Cufflinks	exon	15019863	15021006	1000	.	.	gene_id "Merged.18587"; transcript_id "Merged.18587.1"; exon_number "1"; FPKM "8.1206507081"; frac "1.000000"; conf_lo "6.534298"; conf_hi "7.274245"; cov "327.547917";
UNKN	Cufflinks	transcript	15373087	15373328	1000	.	.	gene_id "Merged.18611"; transcript_id "Merged.18611.1"; FPKM "1.6169775769"; frac "1.000000"; conf_lo "0.309432"; conf_hi "0.726493"; cov "68.349851"; full_read_support "yes";
UNKN	Cufflinks	exon	15373087	15373328	1000	.	.	gene_id "Merged.18611"; transcript_id "Merged.18611.1"; exon_number "1"; FPKM "1.6169775769"; frac "1.000000"; conf_lo "0.309432"; conf_hi "0.726493"; cov "68.349851";
UNKN	Cufflinks	transcript	17224255	17224644	1000	.	.	gene_id "Merged.18697"; transcript_id "Merged.18697.1"; FPKM "23.4840638460"; frac "1.000000"; conf_lo "11.495356"; conf_hi "13.190024"; cov "852.586772"; full_read_support "yes";
UNKN	Cufflinks	exon	17224255	17224644	1000	.	.	gene_id "Merged.18697"; transcript_id "Merged.18697.1"; exon_number "1"; FPKM "23.4840638460"; frac "1.000000"; conf_lo "11.495356"; conf_hi "13.190024"; cov "852.586772";
UNKN	Cufflinks	transcript	18235277	18235728	1000	.	.	gene_id "Merged.18766"; transcript_id "Merged.18766.1"; FPKM "3.9833933819"; frac "1.000000"; conf_lo "2.081673"; conf_hi "2.693930"; cov "171.135102"; full_read_support "yes";
UNKN	Cufflinks	exon	18235277	18235728	1000	.	.	gene_id "Merged.18766"; transcript_id "Merged.18766.1"; exon_number "1"; FPKM "3.9833933819"; frac "1.000000"; conf_lo "2.081673"; conf_hi "2.693930"; cov "171.135102";
UNKN	Cufflinks	transcript	21269934	21271091	1000	.	.	gene_id "Merged.18885"; transcript_id "Merged.18885.1"; FPKM "4.2402247391"; frac "1.000000"; conf_lo "3.379473"; conf_hi "3.927724"; cov "161.117052"; full_read_support "yes";
UNKN	Cufflinks	exon	21269934	21271091	1000	.	.	gene_id "Merged.18885"; transcript_id "Merged.18885.1"; exon_number "1"; FPKM "4.2402247391"; frac "1.000000"; conf_lo "3.379473"; conf_hi "3.927724"; cov "161.117052";
UNKN	Cufflinks	transcript	21611230	21611703	1000	.	.	gene_id "Merged.18902"; transcript_id "Merged.18902.1"; FPKM "24.1159212043"; frac "1.000000"; conf_lo "22.866063"; conf_hi "25.480973"; cov "985.043232"; full_read_support "yes";
UNKN	Cufflinks	exon	21611230	21611703	1000	.	.	gene_id "Merged.18902"; transcript_id "Merged.18902.1"; exon_number "1"; FPKM "24.1159212043"; frac "1.000000"; conf_lo "22.866063"; conf_hi "25.480973"; cov "985.043232";
UNKN	Cufflinks	transcript	22553979	22554495	1000	.	.	gene_id "Merged.18967"; transcript_id "Merged.18967.1"; FPKM "10.9169911262"; frac "1.000000"; conf_lo "6.536720"; conf_hi "7.663958"; cov "448.771602"; full_read_support "yes";
UNKN	Cufflinks	exon	22553979	22554495	1000	.	.	gene_id "Merged.18967"; transcript_id "Merged.18967.1"; exon_number "1"; FPKM "10.9169911262"; frac "1.000000"; conf_lo "6.536720"; conf_hi "7.663958"; cov "448.771602";
UNKN	Cufflinks	transcript	23716338	23719954	1000	.	.	gene_id "Merged.19084"; transcript_id "Merged.19084.1"; FPKM "0.0450889982"; frac "0.214334"; conf_lo "0.027563"; conf_hi "0.061780"; cov "1.912215"; full_read_support "yes";
UNKN	Cufflinks	exon	23716338	23719954	1000	.	.	gene_id "Merged.19084"; transcript_id "Merged.19084.1"; exon_number "1"; FPKM "0.0450889982"; frac "0.214334"; conf_lo "0.027563"; conf_hi "0.061780"; cov "1.912215";
UNKN	Cufflinks	transcript	24559182	24561398	1000	.	.	gene_id "Merged.19140"; transcript_id "Merged.19140.1"; FPKM "0.4364133553"; frac "1.000000"; conf_lo "0.359794"; conf_hi "0.500774"; cov "18.045057"; full_read_support "yes";
UNKN	Cufflinks	exon	24559182	24561398	1000	.	.	gene_id "Merged.19140"; transcript_id "Merged.19140.1"; exon_number "1"; FPKM "0.4364133553"; frac "1.000000"; conf_lo "0.359794"; conf_hi "0.500774"; cov "18.045057";
UNKN	Cufflinks	transcript	25261645	25261943	1000	.	.	gene_id "Merged.19340"; transcript_id "Merged.19340.1"; FPKM "3.1068474488"; frac "1.000000"; conf_lo "0.990885"; conf_hi "1.578883"; cov "135.157952"; full_read_support "yes";
UNKN	Cufflinks	exon	25261645	25261943	1000	.	.	gene_id "Merged.19340"; transcript_id "Merged.19340.1"; exon_number "1"; FPKM "3.1068474488"; frac "1.000000"; conf_lo "0.990885"; conf_hi "1.578883"; cov "135.157952";
UNKN	Cufflinks	transcript	25385457	25387408	1000	.	.	gene_id "Merged.19357"; transcript_id "Merged.19357.1"; FPKM "0.1387032978"; frac "1.000000"; conf_lo "0.101743"; conf_hi "0.175131"; cov "6.177343"; full_read_support "yes";
UNKN	Cufflinks	exon	25385457	25387408	1000	.	.	gene_id "Merged.19357"; transcript_id "Merged.19357.1"; exon_number "1"; FPKM "0.1387032978"; frac "1.000000"; conf_lo "0.101743"; conf_hi "0.175131"; cov "6.177343";
UNKN	Cufflinks	transcript	27390669	27391341	1000	.	.	gene_id "Merged.19407"; transcript_id "Merged.19407.1"; FPKM "2.6541617809"; frac "1.000000"; conf_lo "1.741568"; conf_hi "2.215662"; cov "104.641061"; full_read_support "yes";
UNKN	Cufflinks	exon	27390669	27391341	1000	.	.	gene_id "Merged.19407"; transcript_id "Merged.19407.1"; exon_number "1"; FPKM "2.6541617809"; frac "1.000000"; conf_lo "1.741568"; conf_hi "2.215662"; cov "104.641061";
UNKN	Cufflinks	transcript	27806979	27808132	1000	.	.	gene_id "Merged.19486"; transcript_id "Merged.19486.1"; FPKM "10.4458820873"; frac "1.000000"; conf_lo "10.067016"; conf_hi "10.966823"; cov "322.301245"; full_read_support "yes";
UNKN	Cufflinks	exon	27806979	27808132	1000	.	.	gene_id "Merged.19486"; transcript_id "Merged.19486.1"; exon_number "1"; FPKM "10.4458820873"; frac "1.000000"; conf_lo "10.067016"; conf_hi "10.966823"; cov "322.301245";
UNKN	Cufflinks	transcript	27808361	27809386	784	.	.	gene_id "Merged.19487"; transcript_id "Merged.19487.1"; FPKM "6.0785388795"; frac "0.611082"; conf_lo "5.661246"; conf_hi "6.500093"; cov "193.203543"; full_read_support "yes";
UNKN	Cufflinks	exon	27808361	27809386	784	.	.	gene_id "Merged.19487"; transcript_id "Merged.19487.1"; exon_number "1"; FPKM "6.0785388795"; frac "0.611082"; conf_lo "5.661246"; conf_hi "6.500093"; cov "193.203543";
UNKN	Cufflinks	transcript	27808777	27809384	1000	.	.	gene_id "Merged.19487"; transcript_id "Merged.19487.2"; FPKM "7.7514273048"; frac "0.388918"; conf_lo "7.098304"; conf_hi "8.419464"; cov "246.375527"; full_read_support "yes";
UNKN	Cufflinks	exon	27808777	27809384	1000	.	.	gene_id "Merged.19487"; transcript_id "Merged.19487.2"; exon_number "1"; FPKM "7.7514273048"; frac "0.388918"; conf_lo "7.098304"; conf_hi "8.419464"; cov "246.375527";
UNKN	Cufflinks	transcript	29097687	29098059	1000	.	.	gene_id "Merged.19518"; transcript_id "Merged.19518.1"; FPKM "3.0019803769"; frac "1.000000"; conf_lo "1.283103"; conf_hi "1.902833"; cov "129.657241"; full_read_support "yes";
UNKN	Cufflinks	exon	29097687	29098059	1000	.	.	gene_id "Merged.19518"; transcript_id "Merged.19518.1"; exon_number "1"; FPKM "3.0019803769"; frac "1.000000"; conf_lo "1.283103"; conf_hi "1.902833"; cov "129.657241";
UNKN	Cufflinks	transcript	29246973	29247570	1000	.	.	gene_id "Merged.19535"; transcript_id "Merged.19535.1"; FPKM "19.2595601077"; frac "1.000000"; conf_lo "12.658285"; conf_hi "14.084724"; cov "667.145487"; full_read_support "yes";
UNKN	Cufflinks	exon	29246973	29247570	1000	.	.	gene_id "Merged.19535"; transcript_id "Merged.19535.1"; exon_number "1"; FPKM "19.2595601077"; frac "1.000000"; conf_lo "12.658285"; conf_hi "14.084724"; cov "667.145487";
UNKN	Cufflinks	transcript	29896253	29896697	1000	.	.	gene_id "Merged.19581"; transcript_id "Merged.19581.1"; FPKM "0.6992109159"; frac "1.000000"; conf_lo "0.314602"; conf_hi "0.607255"; cov "25.144432"; full_read_support "yes";
UNKN	Cufflinks	exon	29896253	29896697	1000	.	.	gene_id "Merged.19581"; transcript_id "Merged.19581.1"; exon_number "1"; FPKM "0.6992109159"; frac "1.000000"; conf_lo "0.314602"; conf_hi "0.607255"; cov "25.144432";
UNKN	Cufflinks	transcript	29919352	29920696	1000	.	.	gene_id "Merged.19582"; transcript_id "Merged.19582.1"; FPKM "0.4938195306"; frac "1.000000"; conf_lo "0.417744"; conf_hi "0.570164"; cov "21.264008"; full_read_support "yes";
UNKN	Cufflinks	exon	29919352	29920696	1000	.	.	gene_id "Merged.19582"; transcript_id "Merged.19582.1"; exon_number "1"; FPKM "0.4938195306"; frac "1.000000"; conf_lo "0.417744"; conf_hi "0.570164"; cov "21.264008";
UNKN	Cufflinks	transcript	30197242	30197977	1000	.	.	gene_id "Merged.19601"; transcript_id "Merged.19601.1"; FPKM "0.6876705082"; frac "1.000000"; conf_lo "0.562096"; conf_hi "0.819225"; cov "26.949342"; full_read_support "yes";
UNKN	Cufflinks	exon	30197242	30197977	1000	.	.	gene_id "Merged.19601"; transcript_id "Merged.19601.1"; exon_number "1"; FPKM "0.6876705082"; frac "1.000000"; conf_lo "0.562096"; conf_hi "0.819225"; cov "26.949342";
UNKN	Cufflinks	transcript	30300793	30302686	1000	.	.	gene_id "Merged.19610"; transcript_id "Merged.19610.1"; FPKM "0.2543468488"; frac "1.000000"; conf_lo "0.195965"; conf_hi "0.299104"; cov "8.658520"; full_read_support "yes";
UNKN	Cufflinks	exon	30300793	30302686	1000	.	.	gene_id "Merged.19610"; transcript_id "Merged.19610.1"; exon_number "1"; FPKM "0.2543468488"; frac "1.000000"; conf_lo "0.195965"; conf_hi "0.299104"; cov "8.658520";
UNKN	Cufflinks	transcript	30362555	30364467	1000	.	.	gene_id "Merged.19622"; transcript_id "Merged.19622.1"; FPKM "4.3896496346"; frac "1.000000"; conf_lo "3.817398"; conf_hi "4.249684"; cov "172.490451"; full_read_support "yes";
UNKN	Cufflinks	exon	30362555	30364467	1000	.	.	gene_id "Merged.19622"; transcript_id "Merged.19622.1"; exon_number "1"; FPKM "4.3896496346"; frac "1.000000"; conf_lo "3.817398"; conf_hi "4.249684"; cov "172.490451";
UNKN	Cufflinks	transcript	30641707	30643366	1000	.	.	gene_id "Merged.19633"; transcript_id "Merged.19633.1"; FPKM "4.4342408603"; frac "1.000000"; conf_lo "3.779434"; conf_hi "4.267798"; cov "157.580884"; full_read_support "yes";
UNKN	Cufflinks	exon	30641707	30643366	1000	.	.	gene_id "Merged.19633"; transcript_id "Merged.19633.1"; exon_number "1"; FPKM "4.4342408603"; frac "1.000000"; conf_lo "3.779434"; conf_hi "4.267798"; cov "157.580884";
UNKN	Cufflinks	transcript	31357371	31357961	1000	.	.	gene_id "Merged.19687"; transcript_id "Merged.19687.1"; FPKM "10.4317593690"; frac "1.000000"; conf_lo "6.731887"; conf_hi "7.817142"; cov "458.363348"; full_read_support "yes";
UNKN	Cufflinks	exon	31357371	31357961	1000	.	.	gene_id "Merged.19687"; transcript_id "Merged.19687.1"; exon_number "1"; FPKM "10.4317593690"; frac "1.000000"; conf_lo "6.731887"; conf_hi "7.817142"; cov "458.363348";
UNKN	Cufflinks	transcript	31469113	31470323	1000	.	.	gene_id "Merged.19697"; transcript_id "Merged.19697.1"; FPKM "4.8510778528"; frac "1.000000"; conf_lo "3.914446"; conf_hi "4.487095"; cov "205.035913"; full_read_support "yes";
UNKN	Cufflinks	exon	31469113	31470323	1000	.	.	gene_id "Merged.19697"; transcript_id "Merged.19697.1"; exon_number "1"; FPKM "4.8510778528"; frac "1.000000"; conf_lo "3.914446"; conf_hi "4.487095"; cov "205.035913";
UNKN	Cufflinks	transcript	32123001	32124194	1000	.	.	gene_id "Merged.19725"; transcript_id "Merged.19725.1"; FPKM "0.8640967597"; frac "1.000000"; conf_lo "0.657152"; conf_hi "0.910742"; cov "30.525846"; full_read_support "yes";
UNKN	Cufflinks	exon	32123001	32124194	1000	.	.	gene_id "Merged.19725"; transcript_id "Merged.19725.1"; exon_number "1"; FPKM "0.8640967597"; frac "1.000000"; conf_lo "0.657152"; conf_hi "0.910742"; cov "30.525846";
UNKN	Cufflinks	transcript	32605725	32607246	1000	.	.	gene_id "Merged.19770"; transcript_id "Merged.19770.1"; FPKM "14.3456493261"; frac "1.000000"; conf_lo "12.274364"; conf_hi "13.211305"; cov "551.510176"; full_read_support "yes";
UNKN	Cufflinks	exon	32605725	32607246	1000	.	.	gene_id "Merged.19770"; transcript_id "Merged.19770.1"; exon_number "1"; FPKM "14.3456493261"; frac "1.000000"; conf_lo "12.274364"; conf_hi "13.211305"; cov "551.510176";
UNKN	Cufflinks	transcript	32582356	32583940	1000	.	.	gene_id "Merged.19771"; transcript_id "Merged.19771.1"; FPKM "21.9145363107"; frac "1.000000"; conf_lo "18.938900"; conf_hi "19.974172"; cov "875.988038"; full_read_support "yes";
UNKN	Cufflinks	exon	32582356	32583940	1000	.	.	gene_id "Merged.19771"; transcript_id "Merged.19771.1"; exon_number "1"; FPKM "21.9145363107"; frac "1.000000"; conf_lo "18.938900"; conf_hi "19.974172"; cov "875.988038";
UNKN	Cufflinks	transcript	33369536	33370131	1000	.	.	gene_id "Merged.19863"; transcript_id "Merged.19863.1"; FPKM "0.8250628932"; frac "1.000000"; conf_lo "0.469792"; conf_hi "0.792091"; cov "30.320877"; full_read_support "yes";
UNKN	Cufflinks	exon	33369536	33370131	1000	.	.	gene_id "Merged.19863"; transcript_id "Merged.19863.1"; exon_number "1"; FPKM "0.8250628932"; frac "1.000000"; conf_lo "0.469792"; conf_hi "0.792091"; cov "30.320877";
UNKN	Cufflinks	transcript	33319075	33320604	1000	.	.	gene_id "Merged.19879"; transcript_id "Merged.19879.1"; FPKM "7.7972529851"; frac "1.000000"; conf_lo "6.624312"; conf_hi "7.339304"; cov "343.174518"; full_read_support "yes";
UNKN	Cufflinks	exon	33319075	33320604	1000	.	.	gene_id "Merged.19879"; transcript_id "Merged.19879.1"; exon_number "1"; FPKM "7.7972529851"; frac "1.000000"; conf_lo "6.624312"; conf_hi "7.339304"; cov "343.174518";
UNKN	Cufflinks	transcript	33573073	33573273	1000	.	.	gene_id "Merged.19881"; transcript_id "Merged.19881.1"; FPKM "6.3400684782"; frac "1.000000"; conf_lo "0.907079"; conf_hi "1.700773"; cov "219.882034"; full_read_support "yes";
UNKN	Cufflinks	exon	33573073	33573273	1000	.	.	gene_id "Merged.19881"; transcript_id "Merged.19881.1"; exon_number "1"; FPKM "6.3400684782"; frac "1.000000"; conf_lo "0.907079"; conf_hi "1.700773"; cov "219.882034";
UNKN	Cufflinks	transcript	33648933	33649196	1000	.	.	gene_id "Merged.19892"; transcript_id "Merged.19892.1"; FPKM "4.8167189850"; frac "1.000000"; conf_lo "1.282574"; conf_hi "1.985524"; cov "193.003231"; full_read_support "yes";
UNKN	Cufflinks	exon	33648933	33649196	1000	.	.	gene_id "Merged.19892"; transcript_id "Merged.19892.1"; exon_number "1"; FPKM "4.8167189850"; frac "1.000000"; conf_lo "1.282574"; conf_hi "1.985524"; cov "193.003231";
UNKN	Cufflinks	transcript	33885692	33885979	1000	.	.	gene_id "Merged.19907"; transcript_id "Merged.19907.1"; FPKM "1.8369618899"; frac "1.000000"; conf_lo "0.520018"; conf_hi "0.972208"; cov "62.176840"; full_read_support "yes";
UNKN	Cufflinks	exon	33885692	33885979	1000	.	.	gene_id "Merged.19907"; transcript_id "Merged.19907.1"; exon_number "1"; FPKM "1.8369618899"; frac "1.000000"; conf_lo "0.520018"; conf_hi "0.972208"; cov "62.176840";
UNKN	Cufflinks	transcript	34134827	34136269	1000	.	.	gene_id "Merged.19933"; transcript_id "Merged.19933.1"; FPKM "9.8961044008"; frac "1.000000"; conf_lo "8.354885"; conf_hi "9.090422"; cov "408.502681"; full_read_support "yes";
UNKN	Cufflinks	exon	34134827	34136269	1000	.	.	gene_id "Merged.19933"; transcript_id "Merged.19933.1"; exon_number "1"; FPKM "9.8961044008"; frac "1.000000"; conf_lo "8.354885"; conf_hi "9.090422"; cov "408.502681";
UNKN	Cufflinks	transcript	35141026	35142430	1000	.	.	gene_id "Merged.19939"; transcript_id "Merged.19939.1"; FPKM "9.3976970818"; frac "1.000000"; conf_lo "7.892624"; conf_hi "8.604026"; cov "411.048916"; full_read_support "yes";
UNKN	Cufflinks	exon	35141026	35142430	1000	.	.	gene_id "Merged.19939"; transcript_id "Merged.19939.1"; exon_number "1"; FPKM "9.3976970818"; frac "1.000000"; conf_lo "7.892624"; conf_hi "8.604026"; cov "411.048916";
UNKN	Cufflinks	transcript	36116218	36117538	1000	.	.	gene_id "Merged.20017"; transcript_id "Merged.20017.1"; FPKM "14.5219132679"; frac "1.000000"; conf_lo "14.107303"; conf_hi "15.153677"; cov "606.918669"; full_read_support "yes";
UNKN	Cufflinks	exon	36116218	36117538	1000	.	.	gene_id "Merged.20017"; transcript_id "Merged.20017.1"; exon_number "1"; FPKM "14.5219132679"; frac "1.000000"; conf_lo "14.107303"; conf_hi "15.153677"; cov "606.918669";
UNKN	Cufflinks	transcript	39115159	39115819	1000	.	.	gene_id "Merged.20154"; transcript_id "Merged.20154.1"; FPKM "26.8351478927"; frac "1.000000"; conf_lo "18.564266"; conf_hi "20.189685"; cov "1139.073788"; full_read_support "yes";
UNKN	Cufflinks	exon	39115159	39115819	1000	.	.	gene_id "Merged.20154"; transcript_id "Merged.20154.1"; exon_number "1"; FPKM "26.8351478927"; frac "1.000000"; conf_lo "18.564266"; conf_hi "20.189685"; cov "1139.073788";
X	Cufflinks	transcript	2839211	2840449	1000	.	.	gene_id "Merged.20323"; transcript_id "Merged.20323.1"; FPKM "0.1156261908"; frac "1.000000"; conf_lo "0.073577"; conf_hi "0.157664"; cov "4.403772"; full_read_support "yes";
X	Cufflinks	exon	2839211	2840449	1000	.	.	gene_id "Merged.20323"; transcript_id "Merged.20323.1"; exon_number "1"; FPKM "0.1156261908"; frac "1.000000"; conf_lo "0.073577"; conf_hi "0.157664"; cov "4.403772";
X	Cufflinks	transcript	2837402	2838380	1000	.	.	gene_id "Merged.20324"; transcript_id "Merged.20324.1"; FPKM "0.1571104375"; frac "1.000000"; conf_lo "0.093117"; conf_hi "0.209513"; cov "6.273289"; full_read_support "yes";
X	Cufflinks	exon	2837402	2838380	1000	.	.	gene_id "Merged.20324"; transcript_id "Merged.20324.1"; exon_number "1"; FPKM "0.1571104375"; frac "1.000000"; conf_lo "0.093117"; conf_hi "0.209513"; cov "6.273289";
X	Cufflinks	transcript	10590971	10592981	1000	.	.	gene_id "Merged.20793"; transcript_id "Merged.20793.1"; FPKM "11.9729246270"; frac "1.000000"; conf_lo "10.614022"; conf_hi "11.400845"; cov "491.231252"; full_read_support "yes";
X	Cufflinks	exon	10590971	10592981	1000	.	.	gene_id "Merged.20793"; transcript_id "Merged.20793.1"; exon_number "1"; FPKM "11.9729246270"; frac "1.000000"; conf_lo "10.614022"; conf_hi "11.400845"; cov "491.231252";
X	Cufflinks	transcript	14291047	14291766	1000	.	.	gene_id "Merged.21012"; transcript_id "Merged.21012.1"; FPKM "0.5755267976"; frac "0.569620"; conf_lo "0.455898"; conf_hi "0.696169"; cov "21.626494"; full_read_support "yes";
X	Cufflinks	exon	14291047	14291766	1000	.	.	gene_id "Merged.21012"; transcript_id "Merged.21012.1"; exon_number "1"; FPKM "0.5755267976"; frac "0.569620"; conf_lo "0.455898"; conf_hi "0.696169"; cov "21.626494";
X	Cufflinks	transcript	14795802	14796601	1000	.	.	gene_id "Merged.21215"; transcript_id "Merged.21215.1"; FPKM "0.0642093436"; frac "1.000000"; conf_lo "0.024418"; conf_hi "0.097673"; cov "2.747895"; full_read_support "yes";
X	Cufflinks	exon	14795802	14796601	1000	.	.	gene_id "Merged.21215"; transcript_id "Merged.21215.1"; exon_number "1"; FPKM "0.0642093436"; frac "1.000000"; conf_lo "0.024418"; conf_hi "0.097673"; cov "2.747895";
X	Cufflinks	transcript	14798883	14800361	1000	.	.	gene_id "Merged.21217"; transcript_id "Merged.21217.1"; FPKM "0.0556339766"; frac "1.000000"; conf_lo "0.033020"; conf_hi "0.077047"; cov "2.184136"; full_read_support "yes";
X	Cufflinks	exon	14798883	14800361	1000	.	.	gene_id "Merged.21217"; transcript_id "Merged.21217.1"; exon_number "1"; FPKM "0.0556339766"; frac "1.000000"; conf_lo "0.033020"; conf_hi "0.077047"; cov "2.184136";
X	Cufflinks	transcript	58257	60066	1000	.	.	gene_id "Merged.21778"; transcript_id "Merged.21778.1"; FPKM "1.3290214385"; frac "1.000000"; conf_lo "1.113436"; conf_hi "1.367062"; cov "49.909602"; full_read_support "yes";
X	Cufflinks	exon	58257	60066	1000	.	.	gene_id "Merged.21778"; transcript_id "Merged.21778.1"; exon_number "1"; FPKM "1.3290214385"; frac "1.000000"; conf_lo "1.113436"; conf_hi "1.367062"; cov "49.909602";
X	Cufflinks	transcript	2246290	2246963	1000	.	.	gene_id "Merged.21953"; transcript_id "Merged.21953.1"; FPKM "0.1417117739"; frac "1.000000"; conf_lo "0.067627"; conf_hi "0.183559"; cov "4.883249"; full_read_support "yes";
X	Cufflinks	exon	2246290	2246963	1000	.	.	gene_id "Merged.21953"; transcript_id "Merged.21953.1"; exon_number "1"; FPKM "0.1417117739"; frac "1.000000"; conf_lo "0.067627"; conf_hi "0.183559"; cov "4.883249";
2L	Cufflinks	exon	2285868	2287417	466	-	.	gene_id "Merged.148"; transcript_id "Merged.148.3"; exon_number "3"; FPKM "5.5637292778"; frac "0.259490"; conf_lo "5.447934"; conf_hi "5.780279"; cov "249.276132";
2L	Cufflinks	exon	10182321	10183060	664	-	.	gene_id "Merged.536"; transcript_id "Merged.536.3"; exon_number "1"; FPKM "1.3377380185"; frac "0.198639"; conf_lo "1.054060"; conf_hi "1.371756"; cov "57.375321";
2L	Cufflinks	exon	10183385	10183735	664	-	.	gene_id "Merged.536"; transcript_id "Merged.536.3"; exon_number "3"; FPKM "1.3377380185"; frac "0.198639"; conf_lo "1.054060"; conf_hi "1.371756"; cov "57.375321";
2L	Cufflinks	exon	10195914	10196770	1000	-	.	gene_id "Merged.539"; transcript_id "Merged.539.2"; exon_number "1"; FPKM "2.0269886859"; frac "0.259504"; conf_lo "1.870353"; conf_hi "2.187838"; cov "83.953505";
2L	Cufflinks	exon	10197002	10197125	1000	-	.	gene_id "Merged.539"; transcript_id "Merged.539.2"; exon_number "3"; FPKM "2.0269886859"; frac "0.259504"; conf_lo "1.870353"; conf_hi "2.187838"; cov "83.953505";
2L	Cufflinks	exon	10197225	10197301	1000	-	.	gene_id "Merged.539"; transcript_id "Merged.539.2"; exon_number "4"; FPKM "2.0269886859"; frac "0.259504"; conf_lo "1.870353"; conf_hi "2.187838"; cov "83.953505";
2L	Cufflinks	exon	10197397	10197646	1000	-	.	gene_id "Merged.539"; transcript_id "Merged.539.2"; exon_number "5"; FPKM "2.0269886859"; frac "0.259504"; conf_lo "1.870353"; conf_hi "2.187838"; cov "83.953505";
2L	Cufflinks	exon	10197728	10198064	1000	-	.	gene_id "Merged.539"; transcript_id "Merged.539.2"; exon_number "6"; FPKM "2.0269886859"; frac "0.259504"; conf_lo "1.870353"; conf_hi "2.187838"; cov "83.953505";
2L	Cufflinks	transcript	24403588	24409167	1000	-	.	gene_id "Merged.1771"; transcript_id "Merged.1771.1"; FPKM "4.2881323992"; frac "0.299638"; conf_lo "4.146847"; conf_hi "4.476438"; cov "182.918027"; full_read_support "yes";
2L	Cufflinks	transcript	24403588	24409167	1000	-	.	gene_id "Merged.1771"; transcript_id "Merged.1771.1"; FPKM "4.2881323992"; frac "0.299638"; conf_lo "4.146847"; conf_hi "4.476438"; cov "182.918027"; full_read_support "yes";
2L	Cufflinks	exon	24403588	24407546	1000	-	.	gene_id "Merged.1771"; transcript_id "Merged.1771.1"; exon_number "1"; FPKM "4.2881323992"; frac "0.299638"; conf_lo "4.146847"; conf_hi "4.476438"; cov "182.918027";
2L	Cufflinks	exon	24403588	24407546	1000	-	.	gene_id "Merged.1771"; transcript_id "Merged.1771.1"; exon_number "1"; FPKM "4.2881323992"; frac "0.299638"; conf_lo "4.146847"; conf_hi "4.476438"; cov "182.918027";
2L	Cufflinks	exon	24403588	24407546	1000	-	.	gene_id "Merged.1771"; transcript_id "Merged.1771.1"; exon_number "1"; FPKM "4.2881323992"; frac "0.299638"; conf_lo "4.146847"; conf_hi "4.476438"; cov "182.918027";
2L	Cufflinks	exon	26895942	26899828	1000	-	.	gene_id "Merged.1857"; transcript_id "Merged.1857.1"; exon_number "1"; FPKM "7.2010986085"; frac "1.000000"; conf_lo "6.801158"; conf_hi "7.161327"; cov "273.460210";
2L	Cufflinks	exon	37470052	37478426	1000	-	.	gene_id "Merged.2831"; transcript_id "Merged.2831.1"; exon_number "1"; FPKM "3.7429612834"; frac "0.654936"; conf_lo "3.663697"; conf_hi "3.822396"; cov "147.740110";
2L	Cufflinks	exon	37470052	37478426	254	-	.	gene_id "Merged.2831"; transcript_id "Merged.2831.2"; exon_number "1"; FPKM "0.9525739056"; frac "0.215939"; conf_lo "0.902201"; conf_hi "1.007159"; cov "37.599474";
2R	Cufflinks	exon	3791519	3791822	1000	+	.	gene_id "Merged.4662"; transcript_id "Merged.4662.1"; exon_number "2"; FPKM "1.1919013513"; frac "1.000000"; conf_lo "1.125654"; conf_hi "1.258701"; cov "50.619709";
2R	Cufflinks	exon	3791519	3791822	1000	+	.	gene_id "Merged.4662"; transcript_id "Merged.4662.1"; exon_number "2"; FPKM "1.1919013513"; frac "1.000000"; conf_lo "1.125654"; conf_hi "1.258701"; cov "50.619709";
2R	Cufflinks	exon	3791884	3792208	1000	+	.	gene_id "Merged.4662"; transcript_id "Merged.4662.1"; exon_number "3"; FPKM "1.1919013513"; frac "1.000000"; conf_lo "1.125654"; conf_hi "1.258701"; cov "50.619709";
2R	Cufflinks	exon	3795420	3799448	1000	+	.	gene_id "Merged.4662"; transcript_id "Merged.4662.1"; exon_number "4"; FPKM "1.1919013513"; frac "1.000000"; conf_lo "1.125654"; conf_hi "1.258701"; cov "50.619709";
2R	Cufflinks	exon	5819545	5821099	1000	+	.	gene_id "Merged.4871"; transcript_id "Merged.4871.1"; exon_number "2"; FPKM "2.7469947407"; frac "0.416556"; conf_lo "2.641460"; conf_hi "2.851274"; cov "109.131872";
2R	Cufflinks	exon	5819545	5821099	1000	+	.	gene_id "Merged.4871"; transcript_id "Merged.4871.1"; exon_number "2"; FPKM "2.7469947407"; frac "0.416556"; conf_lo "2.641460"; conf_hi "2.851274"; cov "109.131872";
2R	Cufflinks	exon	22681059	22681517	1000	+	.	gene_id "Merged.6302"; transcript_id "Merged.6302.1"; exon_number "5"; FPKM "1.9171889496"; frac "0.858385"; conf_lo "1.824024"; conf_hi "2.016950"; cov "79.979238";
2R	Cufflinks	exon	37422218	37422315	1000	-	.	gene_id "Merged.7603"; transcript_id "Merged.7603.2"; exon_number "3"; FPKM "3.5320595304"; frac "0.170446"; conf_lo "3.051417"; conf_hi "4.012822"; cov "148.745460";
2R	Cufflinks	transcript	36778293	36782398	1000	+	.	gene_id "Merged.7628"; transcript_id "Merged.7628.1"; FPKM "0.4699521230"; frac "0.303742"; conf_lo "0.417088"; conf_hi "0.523523"; cov "15.056400"; full_read_support "yes";
2R	Cufflinks	exon	36778293	36779047	1000	+	.	gene_id "Merged.7628"; transcript_id "Merged.7628.1"; exon_number "1"; FPKM "0.4699521230"; frac "0.303742"; conf_lo "0.417088"; conf_hi "0.523523"; cov "15.056400";
2R	Cufflinks	exon	36779200	36782398	1000	+	.	gene_id "Merged.7628"; transcript_id "Merged.7628.1"; exon_number "2"; FPKM "0.4699521230"; frac "0.303742"; conf_lo "0.417088"; conf_hi "0.523523"; cov "15.056400";
3L	Cufflinks	exon	105227	105472	1000	+	.	gene_id "Merged.9632"; transcript_id "Merged.9632.1"; exon_number "1"; FPKM "1.8381667516"; frac "0.306128"; conf_lo "1.795947"; conf_hi "1.917881"; cov "81.592677";
3L	Cufflinks	transcript	11739645	11746756	1000	-	.	gene_id "Merged.10596"; transcript_id "Merged.10596.1"; FPKM "5.5091348387"; frac "0.453921"; conf_lo "5.396750"; conf_hi "5.717809"; cov "223.776173"; full_read_support "yes";
3L	Cufflinks	transcript	11739645	11746756	1000	-	.	gene_id "Merged.10596"; transcript_id "Merged.10596.1"; FPKM "5.5091348387"; frac "0.453921"; conf_lo "5.396750"; conf_hi "5.717809"; cov "223.776173"; full_read_support "yes";
3L	Cufflinks	transcript	11739645	11746756	1000	-	.	gene_id "Merged.10596"; transcript_id "Merged.10596.1"; FPKM "5.5091348387"; frac "0.453921"; conf_lo "5.396750"; conf_hi "5.717809"; cov "223.776173"; full_read_support "yes";
3L	Cufflinks	transcript	11739645	11746756	1000	-	.	gene_id "Merged.10596"; transcript_id "Merged.10596.1"; FPKM "5.5091348387"; frac "0.453921"; conf_lo "5.396750"; conf_hi "5.717809"; cov "223.776173"; full_read_support "yes";
3L	Cufflinks	exon	11739645	11744019	1000	-	.	gene_id "Merged.10596"; transcript_id "Merged.10596.1"; exon_number "1"; FPKM "5.5091348387"; frac "0.453921"; conf_lo "5.396750"; conf_hi "5.717809"; cov "223.776173";
3L	Cufflinks	exon	11739645	11744019	1000	-	.	gene_id "Merged.10596"; transcript_id "Merged.10596.1"; exon_number "1"; FPKM "5.5091348387"; frac "0.453921"; conf_lo "5.396750"; conf_hi "5.717809"; cov "223.776173";
3L	Cufflinks	exon	11739645	11744019	1000	-	.	gene_id "Merged.10596"; transcript_id "Merged.10596.1"; exon_number "1"; FPKM "5.5091348387"; frac "0.453921"; conf_lo "5.396750"; conf_hi "5.717809"; cov "223.776173";
3L	Cufflinks	exon	11739645	11744019	1000	-	.	gene_id "Merged.10596"; transcript_id "Merged.10596.1"; exon_number "1"; FPKM "5.5091348387"; frac "0.453921"; conf_lo "5.396750"; conf_hi "5.717809"; cov "223.776173";
3L	Cufflinks	exon	16373044	16373543	1000	-	.	gene_id "Merged.10988"; transcript_id "Merged.10988.1"; exon_number "2"; FPKM "4.5282300394"; frac "0.588168"; conf_lo "4.382650"; conf_hi "4.733402"; cov "180.531740";
3L	Cufflinks	transcript	17004373	17009255	1000	+	.	gene_id "Merged.11018"; transcript_id "Merged.11018.1"; FPKM "7.1248568163"; frac "0.343348"; conf_lo "6.778128"; conf_hi "7.216167"; cov "293.424708"; full_read_support "yes";
3L	Cufflinks	exon	17007998	17009255	1000	+	.	gene_id "Merged.11018"; transcript_id "Merged.11018.1"; exon_number "3"; FPKM "7.1248568163"; frac "0.343348"; conf_lo "6.778128"; conf_hi "7.216167"; cov "293.424708";
3L	Cufflinks	exon	17007998	17009255	1000	+	.	gene_id "Merged.11018"; transcript_id "Merged.11018.1"; exon_number "3"; FPKM "7.1248568163"; frac "0.343348"; conf_lo "6.778128"; conf_hi "7.216167"; cov "293.424708";
2R	Cufflinks	exon	43240817	43240975	1000	-	.	gene_id "Merged.11230"; transcript_id "Merged.11230.3"; exon_number "1"; FPKM "738.3629606583"; frac "0.777741"; conf_lo "559.135539"; conf_hi "567.290086"; cov "33196.788708";
3L	Cufflinks	transcript	24753065	24754554	1000	-	.	gene_id "Merged.11619"; transcript_id "Merged.11619.1"; FPKM "9.3528866308"; frac "0.176337"; conf_lo "8.030582"; conf_hi "8.816457"; cov "390.124893"; full_read_support "yes";
3L	Cufflinks	exon	24753065	24754399	1000	-	.	gene_id "Merged.11619"; transcript_id "Merged.11619.1"; exon_number "1"; FPKM "9.3528866308"; frac "0.176337"; conf_lo "8.030582"; conf_hi "8.816457"; cov "390.124893";
3L	Cufflinks	exon	23886537	23886785	1000	+	.	gene_id "Merged.11955"; transcript_id "Merged.11955.1"; exon_number "3"; FPKM "3.7387551988"; frac "0.568554"; conf_lo "2.805421"; conf_hi "3.403419"; cov "162.555508";
3L	Cufflinks	exon	23910960	23911775	1000	-	.	gene_id "Merged.11959"; transcript_id "Merged.11959.1"; exon_number "2"; FPKM "1.4534300793"; frac "1.000000"; conf_lo "1.306812"; conf_hi "1.600048"; cov "63.252550";
3L	Cufflinks	exon	23920027	23920540	1000	-	.	gene_id "Merged.11990"; transcript_id "Merged.11990.1"; exon_number "1"; FPKM "6.6379861348"; frac "0.245009"; conf_lo "6.320981"; conf_hi "6.987260"; cov "276.684723";
3L	Cufflinks	exon	27273380	27274304	218	-	.	gene_id "Merged.12126"; transcript_id "Merged.12126.1"; exon_number "5"; FPKM "0.6810791061"; frac "0.148474"; conf_lo "0.588052"; conf_hi "0.775235"; cov "26.575439";
3L	Cufflinks	exon	27273380	27274304	883	-	.	gene_id "Merged.12126"; transcript_id "Merged.12126.2"; exon_number "4"; FPKM "2.7473731086"; frac "0.542548"; conf_lo "2.571016"; conf_hi "2.927594"; cov "107.201417";
3L	Cufflinks	exon	31654113	31658734	1000	-	.	gene_id "Merged.12290"; transcript_id "Merged.12290.1"; exon_number "1"; FPKM "4.7859136801"; frac "0.490141"; conf_lo "4.675090"; conf_hi "4.979369"; cov "175.573536";
3L	Cufflinks	exon	31654113	31658734	463	-	.	gene_id "Merged.12290"; transcript_id "Merged.12290.2"; exon_number "1"; FPKM "2.2204304747"; frac "0.228712"; conf_lo "2.121137"; conf_hi "2.337153"; cov "81.457556";
3L	Cufflinks	exon	36277180	36277448	1000	+	.	gene_id "Merged.12752"; transcript_id "Merged.12752.1"; exon_number "3"; FPKM "0.5196185927"; frac "0.254118"; conf_lo "0.466748"; conf_hi "0.570862"; cov "18.873024";
3R	Cufflinks	exon	6696044	6698471	936	-	.	gene_id "Merged.14092"; transcript_id "Merged.14092.1"; exon_number "1"; FPKM "2.9061866900"; frac "0.313950"; conf_lo "2.616240"; conf_hi "3.050342"; cov "106.878776";
3R	Cufflinks	exon	6696044	6698471	1000	-	.	gene_id "Merged.14092"; transcript_id "Merged.14092.2"; exon_number "1"; FPKM "3.1034166185"; frac "0.351238"; conf_lo "2.818941"; conf_hi "3.193892"; cov "114.132162";
UNKN	Cufflinks	exon	21756120	21756180	1000	-	.	gene_id "Merged.18915"; transcript_id "Merged.18915.1"; exon_number "1"; FPKM "2.8113984007"; frac "0.676237"; conf_lo "2.653910"; conf_hi "2.896618"; cov "124.087361";
UNKN	Cufflinks	exon	21756120	21756180	1000	-	.	gene_id "Merged.18915"; transcript_id "Merged.18915.1"; exon_number "1"; FPKM "2.8113984007"; frac "0.676237"; conf_lo "2.653910"; conf_hi "2.896618"; cov "124.087361";
UNKN	Cufflinks	exon	21756120	21756180	1000	-	.	gene_id "Merged.18915"; transcript_id "Merged.18915.1"; exon_number "1"; FPKM "2.8113984007"; frac "0.676237"; conf_lo "2.653910"; conf_hi "2.896618"; cov "124.087361";
UNKN	Cufflinks	exon	21756288	21756464	1000	-	.	gene_id "Merged.18915"; transcript_id "Merged.18915.1"; exon_number "2"; FPKM "2.8113984007"; frac "0.676237"; conf_lo "2.653910"; conf_hi "2.896618"; cov "124.087361";
UNKN	Cufflinks	exon	21756288	21756464	1000	-	.	gene_id "Merged.18915"; transcript_id "Merged.18915.1"; exon_number "2"; FPKM "2.8113984007"; frac "0.676237"; conf_lo "2.653910"; conf_hi "2.896618"; cov "124.087361";
UNKN	Cufflinks	exon	21756288	21756464	1000	-	.	gene_id "Merged.18915"; transcript_id "Merged.18915.1"; exon_number "2"; FPKM "2.8113984007"; frac "0.676237"; conf_lo "2.653910"; conf_hi "2.896618"; cov "124.087361";
UNKN	Cufflinks	exon	21756288	21756464	1000	-	.	gene_id "Merged.18915"; transcript_id "Merged.18915.1"; exon_number "2"; FPKM "2.8113984007"; frac "0.676237"; conf_lo "2.653910"; conf_hi "2.896618"; cov "124.087361";
UNKN	Cufflinks	exon	21756552	21759497	1000	-	.	gene_id "Merged.18915"; transcript_id "Merged.18915.1"; exon_number "3"; FPKM "2.8113984007"; frac "0.676237"; conf_lo "2.653910"; conf_hi "2.896618"; cov "124.087361";
UNKN	Cufflinks	exon	21756552	21759497	1000	-	.	gene_id "Merged.18915"; transcript_id "Merged.18915.1"; exon_number "3"; FPKM "2.8113984007"; frac "0.676237"; conf_lo "2.653910"; conf_hi "2.896618"; cov "124.087361";
UNKN	Cufflinks	exon	21756552	21759497	1000	-	.	gene_id "Merged.18915"; transcript_id "Merged.18915.1"; exon_number "3"; FPKM "2.8113984007"; frac "0.676237"; conf_lo "2.653910"; conf_hi "2.896618"; cov "124.087361";
UNKN	Cufflinks	exon	21756552	21759497	1000	-	.	gene_id "Merged.18915"; transcript_id "Merged.18915.1"; exon_number "3"; FPKM "2.8113984007"; frac "0.676237"; conf_lo "2.653910"; conf_hi "2.896618"; cov "124.087361";
UNKN	Cufflinks	exon	21759607	21759760	1000	-	.	gene_id "Merged.18915"; transcript_id "Merged.18915.1"; exon_number "4"; FPKM "2.8113984007"; frac "0.676237"; conf_lo "2.653910"; conf_hi "2.896618"; cov "124.087361";
UNKN	Cufflinks	exon	21759607	21759760	1000	-	.	gene_id "Merged.18915"; transcript_id "Merged.18915.1"; exon_number "4"; FPKM "2.8113984007"; frac "0.676237"; conf_lo "2.653910"; conf_hi "2.896618"; cov "124.087361";
UNKN	Cufflinks	exon	21759607	21759760	1000	-	.	gene_id "Merged.18915"; transcript_id "Merged.18915.1"; exon_number "4"; FPKM "2.8113984007"; frac "0.676237"; conf_lo "2.653910"; conf_hi "2.896618"; cov "124.087361";
UNKN	Cufflinks	exon	21759607	21759760	1000	-	.	gene_id "Merged.18915"; transcript_id "Merged.18915.1"; exon_number "4"; FPKM "2.8113984007"; frac "0.676237"; conf_lo "2.653910"; conf_hi "2.896618"; cov "124.087361";
UNKN	Cufflinks	exon	21759827	21760305	1000	-	.	gene_id "Merged.18915"; transcript_id "Merged.18915.1"; exon_number "5"; FPKM "2.8113984007"; frac "0.676237"; conf_lo "2.653910"; conf_hi "2.896618"; cov "124.087361";
UNKN	Cufflinks	exon	21759827	21760305	1000	-	.	gene_id "Merged.18915"; transcript_id "Merged.18915.1"; exon_number "5"; FPKM "2.8113984007"; frac "0.676237"; conf_lo "2.653910"; conf_hi "2.896618"; cov "124.087361";
UNKN	Cufflinks	exon	21759827	21760305	1000	-	.	gene_id "Merged.18915"; transcript_id "Merged.18915.1"; exon_number "5"; FPKM "2.8113984007"; frac "0.676237"; conf_lo "2.653910"; conf_hi "2.896618"; cov "124.087361";
UNKN	Cufflinks	exon	21759827	21760305	1000	-	.	gene_id "Merged.18915"; transcript_id "Merged.18915.1"; exon_number "5"; FPKM "2.8113984007"; frac "0.676237"; conf_lo "2.653910"; conf_hi "2.896618"; cov "124.087361";
UNKN	Cufflinks	exon	21760388	21760670	1000	-	.	gene_id "Merged.18915"; transcript_id "Merged.18915.1"; exon_number "6"; FPKM "2.8113984007"; frac "0.676237"; conf_lo "2.653910"; conf_hi "2.896618"; cov "124.087361";
UNKN	Cufflinks	exon	21760388	21760670	1000	-	.	gene_id "Merged.18915"; transcript_id "Merged.18915.1"; exon_number "6"; FPKM "2.8113984007"; frac "0.676237"; conf_lo "2.653910"; conf_hi "2.896618"; cov "124.087361";
UNKN	Cufflinks	exon	21760388	21760670	1000	-	.	gene_id "Merged.18915"; transcript_id "Merged.18915.1"; exon_number "6"; FPKM "2.8113984007"; frac "0.676237"; conf_lo "2.653910"; conf_hi "2.896618"; cov "124.087361";
UNKN	Cufflinks	exon	21760388	21760670	1000	-	.	gene_id "Merged.18915"; transcript_id "Merged.18915.1"; exon_number "6"; FPKM "2.8113984007"; frac "0.676237"; conf_lo "2.653910"; conf_hi "2.896618"; cov "124.087361";
UNKN	Cufflinks	exon	21762378	21762532	1000	-	.	gene_id "Merged.18915"; transcript_id "Merged.18915.1"; exon_number "7"; FPKM "2.8113984007"; frac "0.676237"; conf_lo "2.653910"; conf_hi "2.896618"; cov "124.087361";
UNKN	Cufflinks	exon	21762378	21762532	1000	-	.	gene_id "Merged.18915"; transcript_id "Merged.18915.1"; exon_number "7"; FPKM "2.8113984007"; frac "0.676237"; conf_lo "2.653910"; conf_hi "2.896618"; cov "124.087361";
UNKN	Cufflinks	exon	21762378	21762532	1000	-	.	gene_id "Merged.18915"; transcript_id "Merged.18915.1"; exon_number "7"; FPKM "2.8113984007"; frac "0.676237"; conf_lo "2.653910"; conf_hi "2.896618"; cov "124.087361";
UNKN	Cufflinks	exon	21762378	21762532	1000	-	.	gene_id "Merged.18915"; transcript_id "Merged.18915.1"; exon_number "7"; FPKM "2.8113984007"; frac "0.676237"; conf_lo "2.653910"; conf_hi "2.896618"; cov "124.087361";
UNKN	Cufflinks	exon	21756120	21756180	396	-	.	gene_id "Merged.18915"; transcript_id "Merged.18915.2"; exon_number "1"; FPKM "1.1151065180"; frac "0.323763"; conf_lo "1.047172"; conf_hi "1.182882"; cov "49.217722";
UNKN	Cufflinks	exon	21756120	21756180	396	-	.	gene_id "Merged.18915"; transcript_id "Merged.18915.2"; exon_number "1"; FPKM "1.1151065180"; frac "0.323763"; conf_lo "1.047172"; conf_hi "1.182882"; cov "49.217722";
UNKN	Cufflinks	exon	21756120	21756180	396	-	.	gene_id "Merged.18915"; transcript_id "Merged.18915.2"; exon_number "1"; FPKM "1.1151065180"; frac "0.323763"; conf_lo "1.047172"; conf_hi "1.182882"; cov "49.217722";
UNKN	Cufflinks	exon	21756288	21756464	396	-	.	gene_id "Merged.18915"; transcript_id "Merged.18915.2"; exon_number "2"; FPKM "1.1151065180"; frac "0.323763"; conf_lo "1.047172"; conf_hi "1.182882"; cov "49.217722";
UNKN	Cufflinks	exon	21756288	21756464	396	-	.	gene_id "Merged.18915"; transcript_id "Merged.18915.2"; exon_number "2"; FPKM "1.1151065180"; frac "0.323763"; conf_lo "1.047172"; conf_hi "1.182882"; cov "49.217722";
UNKN	Cufflinks	exon	21756288	21756464	396	-	.	gene_id "Merged.18915"; transcript_id "Merged.18915.2"; exon_number "2"; FPKM "1.1151065180"; frac "0.323763"; conf_lo "1.047172"; conf_hi "1.182882"; cov "49.217722";
UNKN	Cufflinks	exon	21756288	21756464	396	-	.	gene_id "Merged.18915"; transcript_id "Merged.18915.2"; exon_number "2"; FPKM "1.1151065180"; frac "0.323763"; conf_lo "1.047172"; conf_hi "1.182882"; cov "49.217722";
UNKN	Cufflinks	exon	21756552	21759497	396	-	.	gene_id "Merged.18915"; transcript_id "Merged.18915.2"; exon_number "3"; FPKM "1.1151065180"; frac "0.323763"; conf_lo "1.047172"; conf_hi "1.182882"; cov "49.217722";
UNKN	Cufflinks	exon	21756552	21759497	396	-	.	gene_id "Merged.18915"; transcript_id "Merged.18915.2"; exon_number "3"; FPKM "1.1151065180"; frac "0.323763"; conf_lo "1.047172"; conf_hi "1.182882"; cov "49.217722";
UNKN	Cufflinks	exon	21756552	21759497	396	-	.	gene_id "Merged.18915"; transcript_id "Merged.18915.2"; exon_number "3"; FPKM "1.1151065180"; frac "0.323763"; conf_lo "1.047172"; conf_hi "1.182882"; cov "49.217722";
UNKN	Cufflinks	exon	21756552	21759497	396	-	.	gene_id "Merged.18915"; transcript_id "Merged.18915.2"; exon_number "3"; FPKM "1.1151065180"; frac "0.323763"; conf_lo "1.047172"; conf_hi "1.182882"; cov "49.217722";
UNKN	Cufflinks	exon	21759607	21759760	396	-	.	gene_id "Merged.18915"; transcript_id "Merged.18915.2"; exon_number "4"; FPKM "1.1151065180"; frac "0.323763"; conf_lo "1.047172"; conf_hi "1.182882"; cov "49.217722";
UNKN	Cufflinks	exon	21759607	21759760	396	-	.	gene_id "Merged.18915"; transcript_id "Merged.18915.2"; exon_number "4"; FPKM "1.1151065180"; frac "0.323763"; conf_lo "1.047172"; conf_hi "1.182882"; cov "49.217722";
UNKN	Cufflinks	exon	21759607	21759760	396	-	.	gene_id "Merged.18915"; transcript_id "Merged.18915.2"; exon_number "4"; FPKM "1.1151065180"; frac "0.323763"; conf_lo "1.047172"; conf_hi "1.182882"; cov "49.217722";
UNKN	Cufflinks	exon	21759607	21759760	396	-	.	gene_id "Merged.18915"; transcript_id "Merged.18915.2"; exon_number "4"; FPKM "1.1151065180"; frac "0.323763"; conf_lo "1.047172"; conf_hi "1.182882"; cov "49.217722";
UNKN	Cufflinks	exon	21759827	21760305	396	-	.	gene_id "Merged.18915"; transcript_id "Merged.18915.2"; exon_number "5"; FPKM "1.1151065180"; frac "0.323763"; conf_lo "1.047172"; conf_hi "1.182882"; cov "49.217722";
UNKN	Cufflinks	exon	21759827	21760305	396	-	.	gene_id "Merged.18915"; transcript_id "Merged.18915.2"; exon_number "5"; FPKM "1.1151065180"; frac "0.323763"; conf_lo "1.047172"; conf_hi "1.182882"; cov "49.217722";
UNKN	Cufflinks	exon	21759827	21760305	396	-	.	gene_id "Merged.18915"; transcript_id "Merged.18915.2"; exon_number "5"; FPKM "1.1151065180"; frac "0.323763"; conf_lo "1.047172"; conf_hi "1.182882"; cov "49.217722";
UNKN	Cufflinks	exon	21759827	21760305	396	-	.	gene_id "Merged.18915"; transcript_id "Merged.18915.2"; exon_number "5"; FPKM "1.1151065180"; frac "0.323763"; conf_lo "1.047172"; conf_hi "1.182882"; cov "49.217722";
UNKN	Cufflinks	exon	21760388	21760670	396	-	.	gene_id "Merged.18915"; transcript_id "Merged.18915.2"; exon_number "6"; FPKM "1.1151065180"; frac "0.323763"; conf_lo "1.047172"; conf_hi "1.182882"; cov "49.217722";
UNKN	Cufflinks	exon	21760388	21760670	396	-	.	gene_id "Merged.18915"; transcript_id "Merged.18915.2"; exon_number "6"; FPKM "1.1151065180"; frac "0.323763"; conf_lo "1.047172"; conf_hi "1.182882"; cov "49.217722";
UNKN	Cufflinks	exon	21760388	21760670	396	-	.	gene_id "Merged.18915"; transcript_id "Merged.18915.2"; exon_number "6"; FPKM "1.1151065180"; frac "0.323763"; conf_lo "1.047172"; conf_hi "1.182882"; cov "49.217722";
UNKN	Cufflinks	exon	21760388	21760670	396	-	.	gene_id "Merged.18915"; transcript_id "Merged.18915.2"; exon_number "6"; FPKM "1.1151065180"; frac "0.323763"; conf_lo "1.047172"; conf_hi "1.182882"; cov "49.217722";
UNKN	Cufflinks	exon	21762378	21763435	396	-	.	gene_id "Merged.18915"; transcript_id "Merged.18915.2"; exon_number "7"; FPKM "1.1151065180"; frac "0.323763"; conf_lo "1.047172"; conf_hi "1.182882"; cov "49.217722";
UNKN	Cufflinks	exon	21762378	21763435	396	-	.	gene_id "Merged.18915"; transcript_id "Merged.18915.2"; exon_number "7"; FPKM "1.1151065180"; frac "0.323763"; conf_lo "1.047172"; conf_hi "1.182882"; cov "49.217722";
UNKN	Cufflinks	exon	21762378	21763435	396	-	.	gene_id "Merged.18915"; transcript_id "Merged.18915.2"; exon_number "7"; FPKM "1.1151065180"; frac "0.323763"; conf_lo "1.047172"; conf_hi "1.182882"; cov "49.217722";
3R	Cufflinks	transcript	36871678	36873181	1000	-	.	gene_id "Merged.20066"; transcript_id "Merged.20066.1"; FPKM "4.1129373961"; frac "0.245774"; conf_lo "3.826191"; conf_hi "4.404721"; cov "168.382664"; full_read_support "yes";
X	Cufflinks	exon	9597283	9597412	1000	+	.	gene_id "Merged.22091"; transcript_id "Merged.22091.1"; exon_number "1"; FPKM "2.0495805386"; frac "1.000000"; conf_lo "1.791754"; conf_hi "2.081957"; cov "90.093518";
2L	Cufflinks	transcript	37470052	37478450	1000	.	.	gene_id "Merged.2830"; transcript_id "Merged.2830.1"; FPKM "0.8202207888"; frac "0.129125"; conf_lo "0.776050"; conf_hi "0.864431"; cov "32.375304"; full_read_support "yes";
2L	Cufflinks	exon	37470052	37478450	1000	.	.	gene_id "Merged.2830"; transcript_id "Merged.2830.1"; exon_number "1"; FPKM "0.8202207888"; frac "0.129125"; conf_lo "0.776050"; conf_hi "0.864431"; cov "32.375304";
2L	Cufflinks	transcript	36135982	36140321	1000	.	.	gene_id "Merged.3109"; transcript_id "Merged.3109.1"; FPKM "0.1337412938"; frac "1.000000"; conf_lo "0.111776"; conf_hi "0.154536"; cov "5.651309"; full_read_support "yes";
2L	Cufflinks	exon	36135982	36140321	1000	.	.	gene_id "Merged.3109"; transcript_id "Merged.3109.1"; exon_number "1"; FPKM "0.1337412938"; frac "1.000000"; conf_lo "0.111776"; conf_hi "0.154536"; cov "5.651309";
3L	Cufflinks	transcript	17066282	17072023	1000	.	.	gene_id "Merged.11041"; transcript_id "Merged.11041.1"; FPKM "5.0415983492"; frac "0.529077"; conf_lo "4.954800"; conf_hi "5.235183"; cov "193.575599"; full_read_support "yes";
3L	Cufflinks	exon	17066282	17072023	1000	.	.	gene_id "Merged.11041"; transcript_id "Merged.11041.1"; exon_number "1"; FPKM "5.0415983492"; frac "0.529077"; conf_lo "4.954800"; conf_hi "5.235183"; cov "193.575599";
3L	Cufflinks	transcript	16289427	16291123	1000	.	.	gene_id "Merged.11299"; transcript_id "Merged.11299.1"; FPKM "2.5883076862"; frac "1.000000"; conf_lo "2.415658"; conf_hi "2.768166"; cov "117.119214"; full_read_support "yes";
3L	Cufflinks	exon	16289427	16291123	1000	.	.	gene_id "Merged.11299"; transcript_id "Merged.11299.1"; exon_number "1"; FPKM "2.5883076862"; frac "1.000000"; conf_lo "2.415658"; conf_hi "2.768166"; cov "117.119214";
3L	Cufflinks	transcript	36922649	36923519	1000	.	.	gene_id "Merged.12775"; transcript_id "Merged.12775.1"; FPKM "23.2299438227"; frac "1.000000"; conf_lo "17.699252"; conf_hi "19.119678"; cov "888.668830"; full_read_support "yes";
3L	Cufflinks	exon	36922649	36923519	1000	.	.	gene_id "Merged.12775"; transcript_id "Merged.12775.1"; exon_number "1"; FPKM "23.2299438227"; frac "1.000000"; conf_lo "17.699252"; conf_hi "19.119678"; cov "888.668830";
3R	Cufflinks	transcript	15392654	15395400	1000	.	.	gene_id "Merged.15123"; transcript_id "Merged.15123.1"; FPKM "3.6857974888"; frac "1.000000"; conf_lo "3.325693"; conf_hi "3.688366"; cov "160.006319"; full_read_support "yes";
3R	Cufflinks	exon	15392654	15395400	1000	.	.	gene_id "Merged.15123"; transcript_id "Merged.15123.1"; exon_number "1"; FPKM "3.6857974888"; frac "1.000000"; conf_lo "3.325693"; conf_hi "3.688366"; cov "160.006319";
3R	Cufflinks	transcript	24787697	24794520	1000	.	.	gene_id "Merged.15581"; transcript_id "Merged.15581.1"; FPKM "0.6052497661"; frac "0.265786"; conf_lo "0.557152"; conf_hi "0.653365"; cov "22.209273"; full_read_support "yes";
3R	Cufflinks	exon	24787697	24794520	1000	.	.	gene_id "Merged.15581"; transcript_id "Merged.15581.1"; exon_number "1"; FPKM "0.6052497661"; frac "0.265786"; conf_lo "0.557152"; conf_hi "0.653365"; cov "22.209273";
3R	Cufflinks	transcript	37306870	37315431	1000	.	.	gene_id "Merged.16411"; transcript_id "Merged.16411.1"; FPKM "4.5863183881"; frac "0.520958"; conf_lo "4.544982"; conf_hi "4.750352"; cov "187.006554"; full_read_support "yes";
3R	Cufflinks	exon	37306870	37315431	1000	.	.	gene_id "Merged.16411"; transcript_id "Merged.16411.1"; exon_number "1"; FPKM "4.5863183881"; frac "0.520958"; conf_lo "4.544982"; conf_hi "4.750352"; cov "187.006554";
3R	Cufflinks	transcript	31365455	31366406	1000	.	.	gene_id "Merged.16686"; transcript_id "Merged.16686.1"; FPKM "18.4418609987"; frac "1.000000"; conf_lo "14.363671"; conf_hi "15.557223"; cov "818.826242"; full_read_support "yes";
3R	Cufflinks	exon	31365455	31366406	1000	.	.	gene_id "Merged.16686"; transcript_id "Merged.16686.1"; exon_number "1"; FPKM "18.4418609987"; frac "1.000000"; conf_lo "14.363671"; conf_hi "15.557223"; cov "818.826242";
3R	Cufflinks	transcript	31368242	31373591	1000	.	.	gene_id "Merged.16687"; transcript_id "Merged.16687.1"; FPKM "2.0863036997"; frac "1.000000"; conf_lo "1.954676"; conf_hi "2.164628"; cov "90.665222"; full_read_support "yes";
3R	Cufflinks	transcript	31368242	31373591	1000	.	.	gene_id "Merged.16687"; transcript_id "Merged.16687.1"; FPKM "2.0863036997"; frac "1.000000"; conf_lo "1.954676"; conf_hi "2.164628"; cov "90.665222"; full_read_support "yes";
3R	Cufflinks	exon	31368242	31373591	1000	.	.	gene_id "Merged.16687"; transcript_id "Merged.16687.1"; exon_number "1"; FPKM "2.0863036997"; frac "1.000000"; conf_lo "1.954676"; conf_hi "2.164628"; cov "90.665222";
3R	Cufflinks	exon	31368242	31373591	1000	.	.	gene_id "Merged.16687"; transcript_id "Merged.16687.1"; exon_number "1"; FPKM "2.0863036997"; frac "1.000000"; conf_lo "1.954676"; conf_hi "2.164628"; cov "90.665222";
UNKN	Cufflinks	transcript	13492508	13495199	1000	.	.	gene_id "Merged.18656"; transcript_id "Merged.18656.1"; FPKM "0.6653544883"; frac "1.000000"; conf_lo "0.602855"; conf_hi "0.729156"; cov "26.064985"; full_read_support "yes";
UNKN	Cufflinks	exon	13492508	13495199	1000	.	.	gene_id "Merged.18656"; transcript_id "Merged.18656.1"; exon_number "1"; FPKM "0.6653544883"; frac "1.000000"; conf_lo "0.602855"; conf_hi "0.729156"; cov "26.064985";
UNKN	Cufflinks	transcript	26110624	26112082	1000	.	.	gene_id "Merged.19377"; transcript_id "Merged.19377.1"; FPKM "5.0539578529"; frac "1.000000"; conf_lo "4.767546"; conf_hi "5.340370"; cov "196.185417"; full_read_support "yes";
UNKN	Cufflinks	exon	26110624	26112082	1000	.	.	gene_id "Merged.19377"; transcript_id "Merged.19377.1"; exon_number "1"; FPKM "5.0539578529"; frac "1.000000"; conf_lo "4.767546"; conf_hi "5.340370"; cov "196.185417";
